# Supplementary material for: MicroRNAs Expression in Response to rhNGF in Epithelial Corneal Cells: Focus on Neurotrophin Signaling Pathway
Source: Int J Mol Sci. 2022 Mar 25;23(7):3597. doi: 10.3390/ijms23073597 (PMC8998691; doi:10.3390/ijms23073597)
Supplement: Supplementary file 1 [file ijms-23-03597-s001.zip]

Archive with 10 entries (9 files):
- ijms-1618192-SI/
- ijms-1618192-SI/rhNGF12vsrhNGF30 SETA_20200323_121114_Results_Export.xlsx
- ijms-1618192-SI/rhNGF12vsrhNGF30 SETB_20200323_114629_Results_Export.xlsx
- ijms-1618192-SI/rhNGF30vsCTRL SETA_20200323_121151_Results_Export.xlsx
- ijms-1618192-SI/rhNGF30vsCTRL SETB_20200323_114819_Results_Export.xlsx
- ijms-1618192-SI/rhNGF48vsrhNGF12 SETA_20200323_121048_Results_Export[1].xlsx
- ijms-1618192-SI/rhNGF48vsrhNGF12 SETB_20200323_114444_Results_Export.xlsx
- ijms-1618192-SI/rhNGFallvsCTRL SETA_20200323_121222_Results_Export.xlsx
- ijms-1618192-SI/rhNGFallvsCTRL SETB_20200323_120858_Results_Export.xlsx
- ijms-1618192-SI/Supplementary Figure1.pdf
