# Supplementary material for: MicroRNAs Expression in Response to rhNGF in Epithelial Corneal Cells: Focus on Neurotrophin Signaling Pathway
Source: Int J Mol Sci. 2022 Mar 25;23(7):3597. doi: 10.3390/ijms23073597 (PMC8998691; doi:10.3390/ijms23073597)
Supplement: Supplementary file 1 [file ijms-23-03597-s001.zip › ijms-1618192-SI/rhNGF12vsrhNGF30 SETA_20200323_121114_Results_Export.xlsx]

## Sheet: Results
# Barcode:
# Created By:	GUEST
# Default CRT Analysis Start Cycle:	1.0
# Efficiency:	[hsa-miR-548b-001541 = 100.0% hsa-miR-519c-001163 = 100.0% hsa-miR-296-3p-002101 = 100.0% hsa-miR-106b-000442 = 100.0% hsa-miR-193a-5p-002281 = 100.0% mmu-miR-96-000186 = 100.0% hsa-miR-146b-001097 = 100.0% hsa-miR-362-001273 = 100.0% hsa-miR-672-002327 = 100.0% hsa-miR-142-5p-002248 = 100.0% mmu-miR-153-001191 = 100.0% hsa-miR-214-002306 = 100.0% hsa-miR-107-000443 = 100.0% hsa-miR-30c-000419 = …
# Instrument Type in the Study:	ViiA™ 7 Real-Time PCR System
# Last Modified Date/Time:	01-22-2020 18:12:15 CET
# Max CT:	40.0
# Normalization Method:	Endogenous Control = [U6 snRNA-001973]
# Number of Experiments in Study:	7
# RQ Min/Max Calculation:	Confidence Level = 95.0%
# Reference Biological Group:	NGF30
# Study Comments:
# Study Description:
# Study Name:	rhNGF12vsrhNGF30 SETA
Experiment Name	Well	Task	Biological Group Name	Sample Name	Target Name	Amp Status	Amp Score	Cq Conf	Target Efficiency	Cт	EQ.Cт	Cт Mean	EQ.Cт SE	Adjusted Cт Mean	ΔCт Mean	ΔCт SE	F Factor	ΔΔCт	ΔΔCт - Fsigma	ΔΔCт + Fsigma	RQ	RQ Min	RQ Max	P-Value	Auto Threshold	Threshold	Auto Baseline	Baseline Start	Baseline End	Omit
2020-01-22 114414 NGF12 SETA4.eds	C11	UNKNOWN	NGF12	NGF12 SETA4	RNU44-001094	Amp	1.184	0.98	1	25.269	25.269	25.105	N/A	25.105	9.125	0.791	3.182	2.029	-0.487	4.545	0.245	0.043	1.402	0.191	True	0.091	True	3	21
2018-07-12 165218 NGF12 SETA1.eds	C11	UNKNOWN	NGF12	NGF12 SETA1	RNU44-001094	Amp	1.157	0.978	1	24.199	24.199	25.105	N/A	25.105	9.125	0.791	3.182	2.029	-0.487	4.545	0.245	0.043	1.402	0.191	True	0.091	True	3	20
2018-07-13 083350 NGF12 SETA2.eds	C11	UNKNOWN	NGF12	NGF12 SETA2	RNU44-001094	Amp	1.155	0.924	1	24.276	24.276	25.105	N/A	25.105	9.125	0.791	3.182	2.029	-0.487	4.545	0.245	0.043	1.402	0.191	True	0.091	True	3	20
2018-07-13 153612 NGF12 SETA3.eds	C11	UNKNOWN	NGF12	NGF12 SETA3	RNU44-001094	Amp	1.164	0.985	1	26.673	26.673	25.105	N/A	25.105	9.125	0.791	3.182	2.029	-0.487	4.545	0.245	0.043	1.402	0.191	True	0.091	True	3	23
2018-06-06 164506 NGF SETA2.eds	C11	UNKNOWN	NGF30	NGF SETA2	RNU44-001094	Amp	1.163	0.984	1	23.132	23.132	23.952	N/A	23.952	7.097	1.028	4.303	0	-4.424	4.424	1	0.047	21.462	1	True	0.091	True	3	17
2018-06-01 112349 NGF SETA1.eds	C11	UNKNOWN	NGF30	NGF SETA1	RNU44-001094	Amp	1.138	0.976	1	23.753	23.753	23.952	N/A	23.952	7.097	1.028	4.303	0	-4.424	4.424	1	0.047	21.462	1	True	0.091	True	3	19
2018-06-14 163427 NGF SETA3.eds	C11	UNKNOWN	NGF30	NGF SETA3	RNU44-001094	Amp	1.177	0.98	1	24.97	24.97	23.952	N/A	23.952	7.097	1.028	4.303	0	-4.424	4.424	1	0.047	21.462	1	True	0.091	True	3	20
2018-07-12 165218 NGF12 SETA1.eds	E11	UNKNOWN	NGF12	NGF12 SETA1	RNU48-001006	Amp	1.236	0.83	1	21.158	21.158	20.9	N/A	20.9	4.921	0.217	3.182	0.629	-0.062	1.32	0.647	0.4	1.044	0.326	True	0.156	True	3	16
2018-07-13 083350 NGF12 SETA2.eds	E11	UNKNOWN	NGF12	NGF12 SETA2	RNU48-001006	Amp	1.249	0.813	1	20.416	20.416	20.9	N/A	20.9	4.921	0.217	3.182	0.629	-0.062	1.32	0.647	0.4	1.044	0.326	True	0.156	True	3	15
2018-07-13 153612 NGF12 SETA3.eds	E11	UNKNOWN	NGF12	NGF12 SETA3	RNU48-001006	Amp	1.243	0.828	1	20.825	20.825	20.9	N/A	20.9	4.921	0.217	3.182	0.629	-0.062	1.32	0.647	0.4	1.044	0.326	True	0.156	True	3	15
2020-01-22 114414 NGF12 SETA4.eds	E11	UNKNOWN	NGF12	NGF12 SETA4	RNU48-001006	Amp	1.236	0.839	1	21.199	21.199	20.9	N/A	20.9	4.921	0.217	3.182	0.629	-0.062	1.32	0.647	0.4	1.044	0.326	True	0.156	True	3	16
2018-06-01 112349 NGF SETA1.eds	E11	UNKNOWN	NGF30	NGF SETA1	RNU48-001006	Amp	1.208	0.856	1	21.396	21.396	21.147	N/A	21.147	4.292	0.484	4.303	0	-2.081	2.081	1	0.236	4.23	1	True	0.156	True	3	16
2018-06-14 163427 NGF SETA3.eds	E11	UNKNOWN	NGF30	NGF SETA3	RNU48-001006	Amp	1.31	0.838	1	20.773	20.773	21.147	N/A	21.147	4.292	0.484	4.303	0	-2.081	2.081	1	0.236	4.23	1	True	0.156	True	3	15
2018-06-06 164506 NGF SETA2.eds	E11	UNKNOWN	NGF30	NGF SETA2	RNU48-001006	Amp	1.212	0.883	1	21.271	21.271	21.147	N/A	21.147	4.292	0.484	4.303	0	-2.081	2.081	1	0.236	4.23	1	True	0.156	True	3	16
2018-06-01 112349 NGF SETA1.eds	A11	UNKNOWN	NGF30	NGF SETA1	U6 snRNA-001973	Amp	1.191	0.927	1	18.094	18.094	16.855	N/A	16.855											True	0.088	True	3	14
2018-06-01 112349 NGF SETA1.eds	A12	UNKNOWN	NGF30	NGF SETA1	U6 snRNA-001973	Amp	1.163	0.984	1	17.69	17.69	16.855	N/A	16.855											True	0.088	True	3	13
2018-06-01 112349 NGF SETA1.eds	B11	UNKNOWN	NGF30	NGF SETA1	U6 snRNA-001973	Amp	1.15	0.868	1	18.261	18.261	16.855	N/A	16.855											True	0.088	True	3	14
2018-06-01 112349 NGF SETA1.eds	B12	UNKNOWN	NGF30	NGF SETA1	U6 snRNA-001973	Amp	1.166	0.913	1	18.191	18.191	16.855	N/A	16.855											True	0.088	True	3	14
2018-06-06 164506 NGF SETA2.eds	A11	UNKNOWN	NGF30	NGF SETA2	U6 snRNA-001973	Amp	1.142	0.989	1	16.674	16.674	16.855	N/A	16.855											True	0.088	True	3	12
2018-06-06 164506 NGF SETA2.eds	A12	UNKNOWN	NGF30	NGF SETA2	U6 snRNA-001973	Amp	1.166	0.986	1	16.601	16.601	16.855	N/A	16.855											True	0.088	True	3	12
2018-06-06 164506 NGF SETA2.eds	B11	UNKNOWN	NGF30	NGF SETA2	U6 snRNA-001973	Amp	1.166	0.991	1	16.622	16.622	16.855	N/A	16.855											True	0.088	True	3	12
2018-06-06 164506 NGF SETA2.eds	B12	UNKNOWN	NGF30	NGF SETA2	U6 snRNA-001973	Amp	1.169	0.987	1	16.65	16.65	16.855	N/A	16.855											True	0.088	True	3	12
2018-06-14 163427 NGF SETA3.eds	A11	UNKNOWN	NGF30	NGF SETA3	U6 snRNA-001973	Amp	1.22	0.989	1	15.933	15.933	16.855	N/A	16.855											True	0.088	True	3	12
2018-06-14 163427 NGF SETA3.eds	A12	UNKNOWN	NGF30	NGF SETA3	U6 snRNA-001973	Amp	1.222	0.96	1	15.872	15.872	16.855	N/A	16.855											True	0.088	True	3	11
2018-06-14 163427 NGF SETA3.eds	B11	UNKNOWN	NGF30	NGF SETA3	U6 snRNA-001973	Amp	1.22	0.92	1	15.866	15.866	16.855	N/A	16.855											True	0.088	True	3	11
2018-06-14 163427 NGF SETA3.eds	B12	UNKNOWN	NGF30	NGF SETA3	U6 snRNA-001973	Amp	1.216	0.921	1	15.807	15.807	16.855	N/A	16.855											True	0.088	True	3	12
2018-07-12 165218 NGF12 SETA1.eds	A11	UNKNOWN	NGF12	NGF12 SETA1	U6 snRNA-001973	Amp	1.159	0.977	1	16.581	16.581	15.979	N/A	15.979											True	0.088	True	3	11
2018-07-12 165218 NGF12 SETA1.eds	A12	UNKNOWN	NGF12	NGF12 SETA1	U6 snRNA-001973	Amp	1.185	0.982	1	16.536	16.536	15.979	N/A	15.979											True	0.088	True	3	11
2018-07-12 165218 NGF12 SETA1.eds	B11	UNKNOWN	NGF12	NGF12 SETA1	U6 snRNA-001973	Amp	1.175	0.873	1	17.175	17.175	15.979	N/A	15.979											True	0.088	True	3	13
2018-07-12 165218 NGF12 SETA1.eds	B12	UNKNOWN	NGF12	NGF12 SETA1	U6 snRNA-001973	Amp	1.181	0.987	1	16.919	16.919	15.979	N/A	15.979											True	0.088	True	3	13
2018-07-13 153612 NGF12 SETA3.eds	A11	UNKNOWN	NGF12	NGF12 SETA3	U6 snRNA-001973	Amp	1.188	0.96	1	15.633	15.633	15.979	N/A	15.979											True	0.088	True	3	11
2018-07-13 153612 NGF12 SETA3.eds	A12	UNKNOWN	NGF12	NGF12 SETA3	U6 snRNA-001973	Amp	1.202	0.988	1	15.317	15.317	15.979	N/A	15.979											True	0.088	True	3	11
2018-07-13 153612 NGF12 SETA3.eds	B11	UNKNOWN	NGF12	NGF12 SETA3	U6 snRNA-001973	Amp	1.19	0.903	1	15.677	15.677	15.979	N/A	15.979											True	0.088	True	3	11
2018-07-13 153612 NGF12 SETA3.eds	B12	UNKNOWN	NGF12	NGF12 SETA3	U6 snRNA-001973	Amp	1.19	0.954	1	15.257	15.257	15.979	N/A	15.979											True	0.088	True	3	11
2018-07-13 083350 NGF12 SETA2.eds	A11	UNKNOWN	NGF12	NGF12 SETA2	U6 snRNA-001973	Amp	1.17	0.97	1	15.493	15.493	15.979	N/A	15.979											True	0.088	True	3	11
2018-07-13 083350 NGF12 SETA2.eds	A12	UNKNOWN	NGF12	NGF12 SETA2	U6 snRNA-001973	Amp	1.176	0.987	1	15.745	15.745	15.979	N/A	15.979											True	0.088	True	3	11
2018-07-13 083350 NGF12 SETA2.eds	B11	UNKNOWN	NGF12	NGF12 SETA2	U6 snRNA-001973	Amp	1.178	0.939	1	15.184	15.184	15.979	N/A	15.979											True	0.088	True	3	11
2018-07-13 083350 NGF12 SETA2.eds	B12	UNKNOWN	NGF12	NGF12 SETA2	U6 snRNA-001973	Amp	1.19	0.929	1	15.929	15.929	15.979	N/A	15.979											True	0.088	True	3	12
2020-01-22 114414 NGF12 SETA4.eds	A11	UNKNOWN	NGF12	NGF12 SETA4	U6 snRNA-001973	Amp	1.199	0.984	1	15.95	15.95	15.979	N/A	15.979											True	0.088	True	3	11
2020-01-22 114414 NGF12 SETA4.eds	A12	UNKNOWN	NGF12	NGF12 SETA4	U6 snRNA-001973	Amp	1.206	0.985	1	15.979	15.979	15.979	N/A	15.979											True	0.088	True	3	11
2020-01-22 114414 NGF12 SETA4.eds	B11	UNKNOWN	NGF12	NGF12 SETA4	U6 snRNA-001973	Amp	1.192	0.964	1	16.304	16.304	15.979	N/A	15.979											True	0.088	True	3	12
2020-01-22 114414 NGF12 SETA4.eds	B12	UNKNOWN	NGF12	NGF12 SETA4	U6 snRNA-001973	Amp	1.207	0.986	1	15.985	15.985	15.979	N/A	15.979											True	0.088	True	3	12
2018-06-01 112349 NGF SETA1.eds	G11	UNKNOWN	NGF30	NGF SETA1	ath-miR159a-000338	Inconclusive	0.581	0.275	1	37.912	37.912		N/A												True	0.04	True	3	31	True
2018-06-06 164506 NGF SETA2.eds	G11	UNKNOWN	NGF30	NGF SETA2	ath-miR159a-000338	N/A	Undetermined	Undetermined	1	Undetermined	Undetermined		N/A												True	0.04	True	-1	-1	True
2018-06-14 163427 NGF SETA3.eds	G11	UNKNOWN	NGF30	NGF SETA3	ath-miR159a-000338	Inconclusive	0.618	0.787	1	35.52	35.52		N/A												True	0.04	True	3	30	True
2018-07-12 165218 NGF12 SETA1.eds	G11	UNKNOWN	NGF12	NGF12 SETA1	ath-miR159a-000338	N/A	Undetermined	Undetermined	1	Undetermined	Undetermined		N/A												True	0.04	True	-1	-1	True
2018-07-13 083350 NGF12 SETA2.eds	G11	UNKNOWN	NGF12	NGF12 SETA2	ath-miR159a-000338	N/A	Undetermined	Undetermined	1	Undetermined	Undetermined		N/A												True	0.04	True	-1	-1	True
2020-01-22 114414 NGF12 SETA4.eds	G11	UNKNOWN	NGF12	NGF12 SETA4	ath-miR159a-000338	N/A	Undetermined	Undetermined	1	Undetermined	Undetermined		N/A												True	0.04	True	-1	-1	True
2018-07-13 153612 NGF12 SETA3.eds	G11	UNKNOWN	NGF12	NGF12 SETA3	ath-miR159a-000338	N/A	Undetermined	Undetermined	1	Undetermined	Undetermined		N/A												True	0.04	True	-1	-1	True
2018-07-12 165218 NGF12 SETA1.eds	A01	UNKNOWN	NGF12	NGF12 SETA1	hsa-let-7a-000377	Amp	1.128	0.946	1	29.584	29.584	29.589	N/A	29.589	13.441	0.382	4.303	1.527	-0.118	3.173	0.347	0.111	1.085	0.203	True	0.058	True	3	26
2018-07-13 083350 NGF12 SETA2.eds	A01	UNKNOWN	NGF12	NGF12 SETA2	hsa-let-7a-000377	Amp	1.126	0.928	1	29.023	29.023	29.589	N/A	29.589	13.441	0.382	4.303	1.527	-0.118	3.173	0.347	0.111	1.085	0.203	True	0.058	True	3	25
2018-07-13 153612 NGF12 SETA3.eds	A01	UNKNOWN	NGF12	NGF12 SETA3	hsa-let-7a-000377	Amp	0.889	0.789	1	35.425	35.425	29.589	N/A	29.589	13.441	0.382	4.303	1.527	-0.118	3.173	0.347	0.111	1.085	0.203	True	0.058	True	3	31	True
2020-01-22 114414 NGF12 SETA4.eds	A01	UNKNOWN	NGF12	NGF12 SETA4	hsa-let-7a-000377	Amp	1.12	0.976	1	30.16	30.16	29.589	N/A	29.589	13.441	0.382	4.303	1.527	-0.118	3.173	0.347	0.111	1.085	0.203	True	0.058	True	3	26
2018-06-01 112349 NGF SETA1.eds	A01	UNKNOWN	NGF30	NGF SETA1	hsa-let-7a-000377	Amp	1.068	0.969	1	28.777	28.777	28.768	N/A	28.768	11.913	0.84	4.303	0	-3.613	3.613	1	0.082	12.233	1	True	0.058	True	3	25
2018-06-14 163427 NGF SETA3.eds	A01	UNKNOWN	NGF30	NGF SETA3	hsa-let-7a-000377	Amp	1.166	0.982	1	29.402	29.402	28.768	N/A	28.768	11.913	0.84	4.303	0	-3.613	3.613	1	0.082	12.233	1	True	0.058	True	3	26
2018-06-06 164506 NGF SETA2.eds	A01	UNKNOWN	NGF30	NGF SETA2	hsa-let-7a-000377	Amp	1.1	0.991	1	28.126	28.126	28.768	N/A	28.768	11.913	0.84	4.303	0	-3.613	3.613	1	0.082	12.233	1	True	0.058	True	3	24
2018-06-14 163427 NGF SETA3.eds	H08	UNKNOWN	NGF30	NGF SETA3	hsa-let-7b-002619	Amp	1.045	0.844	1	25.98	25.98		N/A												True	0.04	True	3	23	True
2018-06-06 164506 NGF SETA2.eds	H08	UNKNOWN	NGF30	NGF SETA2	hsa-let-7b-002619	Amp	0.968	0.878	1	25.645	25.645		N/A												True	0.04	True	3	22	True
2018-06-01 112349 NGF SETA1.eds	H08	UNKNOWN	NGF30	NGF SETA1	hsa-let-7b-002619	Amp	0.98	0.963	1	27.518	27.518		N/A												True	0.04	True	3	24	True
2018-07-13 153612 NGF12 SETA3.eds	H08	UNKNOWN	NGF12	NGF12 SETA3	hsa-let-7b-002619	Amp	0.876	0.908	1	29.909	29.909		N/A												True	0.04	True	3	27	True
2020-01-22 114414 NGF12 SETA4.eds	H08	UNKNOWN	NGF12	NGF12 SETA4	hsa-let-7b-002619	Amp	0.958	0.966	1	26.349	26.349		N/A												True	0.04	True	3	23	True
2018-07-12 165218 NGF12 SETA1.eds	H08	UNKNOWN	NGF12	NGF12 SETA1	hsa-let-7b-002619	Amp	0.972	0.963	1	27.326	27.326		N/A												True	0.04	True	3	24	True
2018-07-13 083350 NGF12 SETA2.eds	H08	UNKNOWN	NGF12	NGF12 SETA2	hsa-let-7b-002619	Amp	0.96	0.905	1	27.332	27.332		N/A												True	0.04	True	3	24	True
2018-07-13 153612 NGF12 SETA3.eds	A02	UNKNOWN	NGF12	NGF12 SETA3	hsa-let-7c-000379	N/A	Undetermined	Undetermined	1	Undetermined	Undetermined	34.692	N/A	34.692	18.544	0.167	4.303	2.239	1.52	2.959	0.212	0.129	0.349	0.003	True	0.112	True	-1	-1	True
2020-01-22 114414 NGF12 SETA4.eds	A02	UNKNOWN	NGF12	NGF12 SETA4	hsa-let-7c-000379	Amp	1.289	0.982	1	34.485	34.485	34.692	N/A	34.692	18.544	0.167	4.303	2.239	1.52	2.959	0.212	0.129	0.349	0.003	True	0.112	True	3	30
2018-07-12 165218 NGF12 SETA1.eds	A02	UNKNOWN	NGF12	NGF12 SETA1	hsa-let-7c-000379	Amp	1.237	0.954	1	35.131	35.131	34.692	N/A	34.692	18.544	0.167	4.303	2.239	1.52	2.959	0.212	0.129	0.349	0.003	True	0.112	True	3	30
2018-07-13 083350 NGF12 SETA2.eds	A02	UNKNOWN	NGF12	NGF12 SETA2	hsa-let-7c-000379	Amp	1.256	0.974	1	34.461	34.461	34.692	N/A	34.692	18.544	0.167	4.303	2.239	1.52	2.959	0.212	0.129	0.349	0.003	True	0.112	True	3	30
2018-06-01 112349 NGF SETA1.eds	A02	UNKNOWN	NGF30	NGF SETA1	hsa-let-7c-000379	Amp	1.22	0.987	1	34.305	34.305	33.652	N/A	33.652	16.305	0.059	12.706	0	-0.747	0.747	1	0.596	1.678	1	True	0.112	True	3	30
2018-06-14 163427 NGF SETA3.eds	A02	UNKNOWN	NGF30	NGF SETA3	hsa-let-7c-000379	N/A	Undetermined	Undetermined	1	Undetermined	Undetermined	33.652	N/A	33.652	16.305	0.059	12.706	0	-0.747	0.747	1	0.596	1.678	1	True	0.112	True	-1	-1	True
2018-06-06 164506 NGF SETA2.eds	A02	UNKNOWN	NGF30	NGF SETA2	hsa-let-7c-000379	Amp	1.251	0.986	1	33	33	33.652	N/A	33.652	16.305	0.059	12.706	0	-0.747	0.747	1	0.596	1.678	1	True	0.112	True	3	28
2018-06-01 112349 NGF SETA1.eds	A03	UNKNOWN	NGF30	NGF SETA1	hsa-let-7d-002283	Amp	1.224	0.986	1	30.753	30.753	30.884	N/A	30.884	14.029	0.762	4.303	0	-3.277	3.277	1	0.103	9.691	1	True	0.121	True	3	26
2018-06-06 164506 NGF SETA2.eds	A03	UNKNOWN	NGF30	NGF SETA2	hsa-let-7d-002283	Amp	1.226	0.987	1	30.7	30.7	30.884	N/A	30.884	14.029	0.762	4.303	0	-3.277	3.277	1	0.103	9.691	1	True	0.121	True	3	25
2018-06-14 163427 NGF SETA3.eds	A03	UNKNOWN	NGF30	NGF SETA3	hsa-let-7d-002283	Amp	1.327	0.991	1	31.2	31.2	30.884	N/A	30.884	14.029	0.762	4.303	0	-3.277	3.277	1	0.103	9.691	1	True	0.121	True	3	26
2018-07-12 165218 NGF12 SETA1.eds	A03	UNKNOWN	NGF12	NGF12 SETA1	hsa-let-7d-002283	Amp	1.295	0.989	1	31.097	31.097	31.683	N/A	31.683	15.704	0.777	3.182	1.675	-0.799	4.149	0.313	0.056	1.74	0.186	True	0.121	True	3	26
2018-07-13 153612 NGF12 SETA3.eds	A03	UNKNOWN	NGF12	NGF12 SETA3	hsa-let-7d-002283	Amp	1.212	0.978	1	33.383	33.383	31.683	N/A	31.683	15.704	0.777	3.182	1.675	-0.799	4.149	0.313	0.056	1.74	0.186	True	0.121	True	3	28
2018-07-13 083350 NGF12 SETA2.eds	A03	UNKNOWN	NGF12	NGF12 SETA2	hsa-let-7d-002283	Amp	1.283	0.986	1	31.084	31.084	31.683	N/A	31.683	15.704	0.777	3.182	1.675	-0.799	4.149	0.313	0.056	1.74	0.186	True	0.121	True	3	26
2020-01-22 114414 NGF12 SETA4.eds	A03	UNKNOWN	NGF12	NGF12 SETA4	hsa-let-7d-002283	Amp	1.287	0.987	1	31.17	31.17	31.683	N/A	31.683	15.704	0.777	3.182	1.675	-0.799	4.149	0.313	0.056	1.74	0.186	True	0.121	True	3	26
2018-06-14 163427 NGF SETA3.eds	A04	UNKNOWN	NGF30	NGF SETA3	hsa-let-7e-002406	Amp	1.373	0.992	1	26.82	26.82	26.738	N/A	26.738	9.883	0.54	4.303	0	-2.324	2.324	1	0.2	5.008	1	True	0.186	True	3	21
2018-06-01 112349 NGF SETA1.eds	A04	UNKNOWN	NGF30	NGF SETA1	hsa-let-7e-002406	Amp	1.303	0.979	1	27.265	27.265	26.738	N/A	26.738	9.883	0.54	4.303	0	-2.324	2.324	1	0.2	5.008	1	True	0.186	True	3	21
2018-06-06 164506 NGF SETA2.eds	A04	UNKNOWN	NGF30	NGF SETA2	hsa-let-7e-002406	Amp	1.291	0.985	1	26.129	26.129	26.738	N/A	26.738	9.883	0.54	4.303	0	-2.324	2.324	1	0.2	5.008	1	True	0.186	True	3	20
2020-01-22 114414 NGF12 SETA4.eds	A04	UNKNOWN	NGF12	NGF12 SETA4	hsa-let-7e-002406	Amp	1.306	0.985	1	27.163	27.163	27.766	N/A	27.766	11.787	0.802	3.182	1.905	-0.647	4.456	0.267	0.046	1.566	0.108	True	0.186	True	3	21
2018-07-12 165218 NGF12 SETA1.eds	A04	UNKNOWN	NGF12	NGF12 SETA1	hsa-let-7e-002406	Amp	1.325	0.975	1	27.496	27.496	27.766	N/A	27.766	11.787	0.802	3.182	1.905	-0.647	4.456	0.267	0.046	1.566	0.108	True	0.186	True	3	22
2018-07-13 153612 NGF12 SETA3.eds	A04	UNKNOWN	NGF12	NGF12 SETA3	hsa-let-7e-002406	Amp	1.308	0.983	1	29.642	29.642	27.766	N/A	27.766	11.787	0.802	3.182	1.905	-0.647	4.456	0.267	0.046	1.566	0.108	True	0.186	True	3	24
2018-07-13 083350 NGF12 SETA2.eds	A04	UNKNOWN	NGF12	NGF12 SETA2	hsa-let-7e-002406	Amp	1.329	0.982	1	26.765	26.765	27.766	N/A	27.766	11.787	0.802	3.182	1.905	-0.647	4.456	0.267	0.046	1.566	0.108	True	0.186	True	3	21
2020-01-22 114414 NGF12 SETA4.eds	A05	UNKNOWN	NGF12	NGF12 SETA4	hsa-let-7f-000382	Amp	1.137	0.984	1	30.896	30.896		N/A												True	0.04	True	3	28	True
2018-07-12 165218 NGF12 SETA1.eds	A05	UNKNOWN	NGF12	NGF12 SETA1	hsa-let-7f-000382	Amp	1.109	0.936	1	30.324	30.324		N/A												True	0.04	True	3	27	True
2018-07-13 083350 NGF12 SETA2.eds	A05	UNKNOWN	NGF12	NGF12 SETA2	hsa-let-7f-000382	Amp	1.115	0.958	1	30.808	30.808		N/A												True	0.04	True	3	28	True
2018-07-13 153612 NGF12 SETA3.eds	A05	UNKNOWN	NGF12	NGF12 SETA3	hsa-let-7f-000382	Amp	0.91	0.852	1	34.405	34.405		N/A												True	0.04	True	3	31	True
2018-06-14 163427 NGF SETA3.eds	A05	UNKNOWN	NGF30	NGF SETA3	hsa-let-7f-000382	Amp	1.041	0.961	1	31.495	31.495		N/A												True	0.04	True	3	29	True
2018-06-06 164506 NGF SETA2.eds	A05	UNKNOWN	NGF30	NGF SETA2	hsa-let-7f-000382	Amp	1.051	0.979	1	29.674	29.674		N/A												True	0.04	True	3	27	True
2018-06-01 112349 NGF SETA1.eds	A05	UNKNOWN	NGF30	NGF SETA1	hsa-let-7f-000382	Amp	1.029	0.921	1	30.97	30.97		N/A												True	0.04	True	3	28	True
2018-06-14 163427 NGF SETA3.eds	A06	UNKNOWN	NGF30	NGF SETA3	hsa-let-7g-002282	Amp	1.313	0.992	1	28.908	28.908	27.728	N/A	27.728	10.873	1.129	4.303	0	-4.858	4.858	1	0.034	28.995	1	True	0.138	True	3	24
2018-06-01 112349 NGF SETA1.eds	A06	UNKNOWN	NGF30	NGF SETA1	hsa-let-7g-002282	Amp	1.286	0.987	1	27.295	27.295	27.728	N/A	27.728	10.873	1.129	4.303	0	-4.858	4.858	1	0.034	28.995	1	True	0.138	True	3	22
2018-06-06 164506 NGF SETA2.eds	A06	UNKNOWN	NGF30	NGF SETA2	hsa-let-7g-002282	Amp	1.271	0.99	1	26.981	26.981	27.728	N/A	27.728	10.873	1.129	4.303	0	-4.858	4.858	1	0.034	28.995	1	True	0.138	True	3	22
2020-01-22 114414 NGF12 SETA4.eds	A06	UNKNOWN	NGF12	NGF12 SETA4	hsa-let-7g-002282	Amp	1.239	0.982	1	29.001	29.001	28.97	N/A	28.97	12.991	0.951	3.182	2.118	-0.909	5.144	0.23	0.028	1.878	0.219	True	0.138	True	3	24
2018-07-12 165218 NGF12 SETA1.eds	A06	UNKNOWN	NGF12	NGF12 SETA1	hsa-let-7g-002282	Amp	1.286	0.99	1	27.946	27.946	28.97	N/A	28.97	12.991	0.951	3.182	2.118	-0.909	5.144	0.23	0.028	1.878	0.219	True	0.138	True	3	23
2018-07-13 083350 NGF12 SETA2.eds	A06	UNKNOWN	NGF12	NGF12 SETA2	hsa-let-7g-002282	Amp	1.281	0.988	1	27.843	27.843	28.97	N/A	28.97	12.991	0.951	3.182	2.118	-0.909	5.144	0.23	0.028	1.878	0.219	True	0.138	True	3	22
2018-07-13 153612 NGF12 SETA3.eds	A06	UNKNOWN	NGF12	NGF12 SETA3	hsa-let-7g-002282	Amp	1.189	0.979	1	31.088	31.088	28.97	N/A	28.97	12.991	0.951	3.182	2.118	-0.909	5.144	0.23	0.028	1.878	0.219	True	0.138	True	3	26
2018-06-06 164506 NGF SETA2.eds	A07	UNKNOWN	NGF30	NGF SETA2	hsa-miR-1-002222	N/A	Undetermined	Undetermined	1	Undetermined	Undetermined		N/A												True	0	True	-1	-1	True
2018-06-01 112349 NGF SETA1.eds	A07	UNKNOWN	NGF30	NGF SETA1	hsa-miR-1-002222	N/A	Undetermined	Undetermined	1	Undetermined	Undetermined		N/A												True	0	True	-1	-1	True
2018-06-14 163427 NGF SETA3.eds	A07	UNKNOWN	NGF30	NGF SETA3	hsa-miR-1-002222	N/A	Undetermined	Undetermined	1	Undetermined	Undetermined		N/A												True	0	True	-1	-1	True
2018-07-13 153612 NGF12 SETA3.eds	A07	UNKNOWN	NGF12	NGF12 SETA3	hsa-miR-1-002222	N/A	Undetermined	Undetermined	1	Undetermined	Undetermined		N/A												True	0	True	-1	-1	True
2018-07-13 083350 NGF12 SETA2.eds	A07	UNKNOWN	NGF12	NGF12 SETA2	hsa-miR-1-002222	N/A	Undetermined	Undetermined	1	Undetermined	Undetermined		N/A												True	0	True	-1	-1	True
2018-07-12 165218 NGF12 SETA1.eds	A07	UNKNOWN	NGF12	NGF12 SETA1	hsa-miR-1-002222	N/A	Undetermined	Undetermined	1	Undetermined	Undetermined		N/A												True	0	True	-1	-1	True
2020-01-22 114414 NGF12 SETA4.eds	A07	UNKNOWN	NGF12	NGF12 SETA4	hsa-miR-1-002222	N/A	Undetermined	Undetermined	1	Undetermined	Undetermined		N/A												True	0	True	-1	-1	True
2018-07-13 153612 NGF12 SETA3.eds	C06	UNKNOWN	NGF12	NGF12 SETA3	hsa-miR-100-000437	Amp	1.25	0.977	1	29.022	29.022	27.099	N/A	27.099	11.12	0.872	3.182	2.009	-0.766	4.784	0.248	0.036	1.701	0.275	True	0.123	True	3	24
2018-07-13 083350 NGF12 SETA2.eds	C06	UNKNOWN	NGF12	NGF12 SETA2	hsa-miR-100-000437	Amp	1.228	0.97	1	26.277	26.277	27.099	N/A	27.099	11.12	0.872	3.182	2.009	-0.766	4.784	0.248	0.036	1.701	0.275	True	0.123	True	3	22
2018-07-12 165218 NGF12 SETA1.eds	C06	UNKNOWN	NGF12	NGF12 SETA1	hsa-miR-100-000437	Amp	1.241	0.972	1	26.206	26.206	27.099	N/A	27.099	11.12	0.872	3.182	2.009	-0.766	4.784	0.248	0.036	1.701	0.275	True	0.123	True	3	21
2020-01-22 114414 NGF12 SETA4.eds	C06	UNKNOWN	NGF12	NGF12 SETA4	hsa-miR-100-000437	Amp	1.233	0.991	1	26.89	26.89	27.099	N/A	27.099	11.12	0.872	3.182	2.009	-0.766	4.784	0.248	0.036	1.701	0.275	True	0.123	True	3	22
2018-06-14 163427 NGF SETA3.eds	C06	UNKNOWN	NGF30	NGF SETA3	hsa-miR-100-000437	Amp	1.268	0.993	1	27.475	27.475	25.966	N/A	25.966	9.111	1.306	4.303	0	-5.621	5.621	1	0.02	49.222	1	True	0.123	True	3	22
2018-06-06 164506 NGF SETA2.eds	C06	UNKNOWN	NGF30	NGF SETA2	hsa-miR-100-000437	Amp	1.226	0.987	1	25.172	25.172	25.966	N/A	25.966	9.111	1.306	4.303	0	-5.621	5.621	1	0.02	49.222	1	True	0.123	True	3	20
2018-06-01 112349 NGF SETA1.eds	C06	UNKNOWN	NGF30	NGF SETA1	hsa-miR-100-000437	Amp	1.219	0.984	1	25.25	25.25	25.966	N/A	25.966	9.111	1.306	4.303	0	-5.621	5.621	1	0.02	49.222	1	True	0.123	True	3	20
2020-01-22 114414 NGF12 SETA4.eds	C07	UNKNOWN	NGF12	NGF12 SETA4	hsa-miR-101-002253	N/A	Undetermined	Undetermined	1	Undetermined	Undetermined	35.588	N/A	35.588	20.117			4.391			0.048	0.048	0.048		True	0.067	True	-1	-1	True
2018-07-13 153612 NGF12 SETA3.eds	C07	UNKNOWN	NGF12	NGF12 SETA3	hsa-miR-101-002253	Amp	1.09	0.919	1	35.588	35.588	35.588	N/A	35.588	20.117			4.391			0.048	0.048	0.048		True	0.067	True	3	31
2018-07-13 083350 NGF12 SETA2.eds	C07	UNKNOWN	NGF12	NGF12 SETA2	hsa-miR-101-002253	Amp	0.792	0.708	1	37.603	37.603	35.588	N/A	35.588	20.117			4.391			0.048	0.048	0.048		True	0.067	True	3	32	True
2018-07-12 165218 NGF12 SETA1.eds	C07	UNKNOWN	NGF12	NGF12 SETA1	hsa-miR-101-002253	N/A	Undetermined	Undetermined	1	Undetermined	Undetermined	35.588	N/A	35.588	20.117			4.391			0.048	0.048	0.048		True	0.067	True	-1	-1	True
2018-06-01 112349 NGF SETA1.eds	C07	UNKNOWN	NGF30	NGF SETA1	hsa-miR-101-002253	Amp	1.254	0.969	1	32.845	32.845	33.074	N/A	33.074	15.726	0.94	12.706	0	-11.938	11.938	1	0	3,922.686	1	True	0.067	True	3	29
2018-06-06 164506 NGF SETA2.eds	C07	UNKNOWN	NGF30	NGF SETA2	hsa-miR-101-002253	Amp	1.304	0.982	1	33.302	33.302	33.074	N/A	33.074	15.726	0.94	12.706	0	-11.938	11.938	1	0	3,922.686	1	True	0.067	True	3	29
2018-06-14 163427 NGF SETA3.eds	C07	UNKNOWN	NGF30	NGF SETA3	hsa-miR-101-002253	N/A	Undetermined	Undetermined	1	Undetermined	Undetermined	33.074	N/A	33.074	15.726	0.94	12.706	0	-11.938	11.938	1	0	3,922.686	1	True	0.067	True	-1	-1	True
2020-01-22 114414 NGF12 SETA4.eds	C08	UNKNOWN	NGF12	NGF12 SETA4	hsa-miR-103-000439	Amp	1.237	0.985	1	30.417	30.417	30.222	N/A	30.222	14.243	0.705	3.182	1.89	-0.353	4.133	0.27	0.057	1.277	0.149	True	0.072	True	3	26
2018-07-13 153612 NGF12 SETA3.eds	C08	UNKNOWN	NGF12	NGF12 SETA3	hsa-miR-103-000439	Amp	1.223	0.99	1	31.635	31.635	30.222	N/A	30.222	14.243	0.705	3.182	1.89	-0.353	4.133	0.27	0.057	1.277	0.149	True	0.072	True	3	27
2018-07-13 083350 NGF12 SETA2.eds	C08	UNKNOWN	NGF12	NGF12 SETA2	hsa-miR-103-000439	Amp	1.208	0.98	1	29.104	29.104	30.222	N/A	30.222	14.243	0.705	3.182	1.89	-0.353	4.133	0.27	0.057	1.277	0.149	True	0.072	True	3	25
2018-07-12 165218 NGF12 SETA1.eds	C08	UNKNOWN	NGF12	NGF12 SETA1	hsa-miR-103-000439	Amp	1.184	0.975	1	29.731	29.731	30.222	N/A	30.222	14.243	0.705	3.182	1.89	-0.353	4.133	0.27	0.057	1.277	0.149	True	0.072	True	3	26
2018-06-14 163427 NGF SETA3.eds	C08	UNKNOWN	NGF30	NGF SETA3	hsa-miR-103-000439	Amp	1.249	0.988	1	29.756	29.756	29.208	N/A	29.208	12.353	0.823	4.303	0	-3.543	3.543	1	0.086	11.657	1	True	0.072	True	3	26
2018-06-06 164506 NGF SETA2.eds	C08	UNKNOWN	NGF30	NGF SETA2	hsa-miR-103-000439	Amp	1.164	0.986	1	28.742	28.742	29.208	N/A	29.208	12.353	0.823	4.303	0	-3.543	3.543	1	0.086	11.657	1	True	0.072	True	3	25
2018-06-01 112349 NGF SETA1.eds	C08	UNKNOWN	NGF30	NGF SETA1	hsa-miR-103-000439	Amp	1.137	0.955	1	29.125	29.125	29.208	N/A	29.208	12.353	0.823	4.303	0	-3.543	3.543	1	0.086	11.657	1	True	0.072	True	3	25
2020-01-22 114414 NGF12 SETA4.eds	C09	UNKNOWN	NGF12	NGF12 SETA4	hsa-miR-105-002167	N/A	Undetermined	Undetermined	1	Undetermined	Undetermined		N/A												True	0	True	-1	-1	True
2018-07-13 153612 NGF12 SETA3.eds	C09	UNKNOWN	NGF12	NGF12 SETA3	hsa-miR-105-002167	N/A	Undetermined	Undetermined	1	Undetermined	Undetermined		N/A												True	0	True	-1	-1	True
2018-07-13 083350 NGF12 SETA2.eds	C09	UNKNOWN	NGF12	NGF12 SETA2	hsa-miR-105-002167	N/A	Undetermined	Undetermined	1	Undetermined	Undetermined		N/A												True	0	True	-1	-1	True
2018-07-12 165218 NGF12 SETA1.eds	C09	UNKNOWN	NGF12	NGF12 SETA1	hsa-miR-105-002167	N/A	Undetermined	Undetermined	1	Undetermined	Undetermined		N/A												True	0	True	-1	-1	True
2018-06-01 112349 NGF SETA1.eds	C09	UNKNOWN	NGF30	NGF SETA1	hsa-miR-105-002167	N/A	Undetermined	Undetermined	1	Undetermined	Undetermined		N/A												True	0	True	-1	-1	True
2018-06-06 164506 NGF SETA2.eds	C09	UNKNOWN	NGF30	NGF SETA2	hsa-miR-105-002167	N/A	Undetermined	Undetermined	1	Undetermined	Undetermined		N/A												True	0	True	-1	-1	True
2018-06-14 163427 NGF SETA3.eds	C09	UNKNOWN	NGF30	NGF SETA3	hsa-miR-105-002167	N/A	Undetermined	Undetermined	1	Undetermined	Undetermined		N/A												True	0	True	-1	-1	True
2018-06-01 112349 NGF SETA1.eds	C10	UNKNOWN	NGF30	NGF SETA1	hsa-miR-106a-002169	Amp	1.354	0.988	1	22.611	22.611	23.331	N/A	23.331	6.476	1.295	4.303	0	-5.572	5.572	1	0.021	47.562	1	True	0.23	True	3	17
2018-06-14 163427 NGF SETA3.eds	C10	UNKNOWN	NGF30	NGF SETA3	hsa-miR-106a-002169	Amp	1.459	0.986	1	24.809	24.809	23.331	N/A	23.331	6.476	1.295	4.303	0	-5.572	5.572	1	0.021	47.562	1	True	0.23	True	3	19
2018-06-06 164506 NGF SETA2.eds	C10	UNKNOWN	NGF30	NGF SETA2	hsa-miR-106a-002169	Amp	1.393	0.992	1	22.574	22.574	23.331	N/A	23.331	6.476	1.295	4.303	0	-5.572	5.572	1	0.021	47.562	1	True	0.23	True	3	17
2018-07-13 083350 NGF12 SETA2.eds	C10	UNKNOWN	NGF12	NGF12 SETA2	hsa-miR-106a-002169	Amp	1.405	0.989	1	23.346	23.346	24.343	N/A	24.343	8.364	1	3.182	1.887	-1.295	5.07	0.27	0.03	2.454	0.311	True	0.23	True	3	18
2018-07-12 165218 NGF12 SETA1.eds	C10	UNKNOWN	NGF12	NGF12 SETA1	hsa-miR-106a-002169	Amp	1.405	0.987	1	23.231	23.231	24.343	N/A	24.343	8.364	1	3.182	1.887	-1.295	5.07	0.27	0.03	2.454	0.311	True	0.23	True	3	17
2020-01-22 114414 NGF12 SETA4.eds	C10	UNKNOWN	NGF12	NGF12 SETA4	hsa-miR-106a-002169	Amp	1.386	0.986	1	24.162	24.162	24.343	N/A	24.343	8.364	1	3.182	1.887	-1.295	5.07	0.27	0.03	2.454	0.311	True	0.23	True	3	18
2018-07-13 153612 NGF12 SETA3.eds	C10	UNKNOWN	NGF12	NGF12 SETA3	hsa-miR-106a-002169	Amp	1.385	0.986	1	26.632	26.632	24.343	N/A	24.343	8.364	1	3.182	1.887	-1.295	5.07	0.27	0.03	2.454	0.311	True	0.23	True	3	21
2018-06-14 163427 NGF SETA3.eds	C12	UNKNOWN	NGF30	NGF SETA3	hsa-miR-106b-000442	Amp	1.374	0.988	1	30.512	30.512	28.991	N/A	28.991	12.136	1.281	4.303	0	-5.513	5.513	1	0.022	45.672	1	True	0.194	True	3	25
2018-06-01 112349 NGF SETA1.eds	C12	UNKNOWN	NGF30	NGF SETA1	hsa-miR-106b-000442	Amp	1.302	0.983	1	28.477	28.477	28.991	N/A	28.991	12.136	1.281	4.303	0	-5.513	5.513	1	0.022	45.672	1	True	0.194	True	3	23
2018-06-06 164506 NGF SETA2.eds	C12	UNKNOWN	NGF30	NGF SETA2	hsa-miR-106b-000442	Amp	1.331	0.992	1	27.986	27.986	28.991	N/A	28.991	12.136	1.281	4.303	0	-5.513	5.513	1	0.022	45.672	1	True	0.194	True	3	22
2018-07-13 153612 NGF12 SETA3.eds	C12	UNKNOWN	NGF12	NGF12 SETA3	hsa-miR-106b-000442	Amp	1.338	0.978	1	32.225	32.225	30.172	N/A	30.172	14.193	0.901	3.182	2.057	-0.811	4.924	0.24	0.033	1.754	0.262	True	0.194	True	3	27
2018-07-13 083350 NGF12 SETA2.eds	C12	UNKNOWN	NGF12	NGF12 SETA2	hsa-miR-106b-000442	Amp	1.34	0.98	1	28.924	28.924	30.172	N/A	30.172	14.193	0.901	3.182	2.057	-0.811	4.924	0.24	0.033	1.754	0.262	True	0.194	True	3	23
2018-07-12 165218 NGF12 SETA1.eds	C12	UNKNOWN	NGF12	NGF12 SETA1	hsa-miR-106b-000442	Amp	1.342	0.986	1	29.437	29.437	30.172	N/A	30.172	14.193	0.901	3.182	2.057	-0.811	4.924	0.24	0.033	1.754	0.262	True	0.194	True	3	24
2020-01-22 114414 NGF12 SETA4.eds	C12	UNKNOWN	NGF12	NGF12 SETA4	hsa-miR-106b-000442	Amp	1.322	0.986	1	30.104	30.104	30.172	N/A	30.172	14.193	0.901	3.182	2.057	-0.811	4.924	0.24	0.033	1.754	0.262	True	0.194	True	3	25
2018-06-14 163427 NGF SETA3.eds	C13	UNKNOWN	NGF30	NGF SETA3	hsa-miR-107-000443	N/A	Undetermined	Undetermined	1	Undetermined	Undetermined	34.62	N/A	34.62	17.983			0			1	1	1		True	0.107	True	-1	-1	True
2018-06-01 112349 NGF SETA1.eds	C13	UNKNOWN	NGF30	NGF SETA1	hsa-miR-107-000443	N/A	Undetermined	Undetermined	1	Undetermined	Undetermined	34.62	N/A	34.62	17.983			0			1	1	1		True	0.107	True	-1	-1	True
2018-06-06 164506 NGF SETA2.eds	C13	UNKNOWN	NGF30	NGF SETA2	hsa-miR-107-000443	Amp	1.108	0.954	1	34.62	34.62	34.62	N/A	34.62	17.983			0			1	1	1		True	0.107	True	3	30
2018-07-12 165218 NGF12 SETA1.eds	C13	UNKNOWN	NGF12	NGF12 SETA1	hsa-miR-107-000443	N/A	Undetermined	Undetermined	1	Undetermined	Undetermined		N/A												True	0.107	True	-1	-1	True
2018-07-13 083350 NGF12 SETA2.eds	C13	UNKNOWN	NGF12	NGF12 SETA2	hsa-miR-107-000443	N/A	Undetermined	Undetermined	1	Undetermined	Undetermined		N/A												True	0.107	True	-1	-1	True
2018-07-13 153612 NGF12 SETA3.eds	C13	UNKNOWN	NGF12	NGF12 SETA3	hsa-miR-107-000443	N/A	Undetermined	Undetermined	1	Undetermined	Undetermined		N/A												True	0.107	True	-1	-1	True
2020-01-22 114414 NGF12 SETA4.eds	C13	UNKNOWN	NGF12	NGF12 SETA4	hsa-miR-107-000443	N/A	Undetermined	Undetermined	1	Undetermined	Undetermined		N/A												True	0.107	True	-1	-1	True
2018-07-12 165218 NGF12 SETA1.eds	A09	UNKNOWN	NGF12	NGF12 SETA1	hsa-miR-10a-000387	Amp	1.016	0.967	1	30.412	30.412		N/A												True	0.04	True	3	27	True
2018-07-13 083350 NGF12 SETA2.eds	A09	UNKNOWN	NGF12	NGF12 SETA2	hsa-miR-10a-000387	Amp	0.966	0.971	1	31.257	31.257		N/A												True	0.04	True	3	28	True
2020-01-22 114414 NGF12 SETA4.eds	A09	UNKNOWN	NGF12	NGF12 SETA4	hsa-miR-10a-000387	Amp	0.975	0.888	1	31.173	31.173		N/A												True	0.04	True	3	28	True
2018-07-13 153612 NGF12 SETA3.eds	A09	UNKNOWN	NGF12	NGF12 SETA3	hsa-miR-10a-000387	Amp	0.82	0.896	1	35.95	35.95		N/A												True	0.04	True	3	32	True
2018-06-14 163427 NGF SETA3.eds	A09	UNKNOWN	NGF30	NGF SETA3	hsa-miR-10a-000387	Amp	1.001	0.958	1	32.147	32.147		N/A												True	0.04	True	3	29	True
2018-06-06 164506 NGF SETA2.eds	A09	UNKNOWN	NGF30	NGF SETA2	hsa-miR-10a-000387	Amp	1.005	0.97	1	29.873	29.873		N/A												True	0.04	True	3	27	True
2018-06-01 112349 NGF SETA1.eds	A09	UNKNOWN	NGF30	NGF SETA1	hsa-miR-10a-000387	Amp	1.004	0.952	1	29.534	29.534		N/A												True	0.04	True	3	27	True
2018-06-06 164506 NGF SETA2.eds	A10	UNKNOWN	NGF30	NGF SETA2	hsa-miR-10b-002218	N/A	Undetermined	Undetermined	1	Undetermined	Undetermined		N/A												True	0	True	-1	-1	True
2018-06-14 163427 NGF SETA3.eds	A10	UNKNOWN	NGF30	NGF SETA3	hsa-miR-10b-002218	N/A	Undetermined	Undetermined	1	Undetermined	Undetermined		N/A												True	0	True	-1	-1	True
2018-06-01 112349 NGF SETA1.eds	A10	UNKNOWN	NGF30	NGF SETA1	hsa-miR-10b-002218	N/A	Undetermined	Undetermined	1	Undetermined	Undetermined		N/A												True	0	True	-1	-1	True
2018-07-13 153612 NGF12 SETA3.eds	A10	UNKNOWN	NGF12	NGF12 SETA3	hsa-miR-10b-002218	N/A	Undetermined	Undetermined	1	Undetermined	Undetermined		N/A												True	0	True	-1	-1	True
2020-01-22 114414 NGF12 SETA4.eds	A10	UNKNOWN	NGF12	NGF12 SETA4	hsa-miR-10b-002218	N/A	Undetermined	Undetermined	1	Undetermined	Undetermined		N/A												True	0	True	-1	-1	True
2018-07-12 165218 NGF12 SETA1.eds	A10	UNKNOWN	NGF12	NGF12 SETA1	hsa-miR-10b-002218	N/A	Undetermined	Undetermined	1	Undetermined	Undetermined		N/A												True	0	True	-1	-1	True
2018-07-13 083350 NGF12 SETA2.eds	A10	UNKNOWN	NGF12	NGF12 SETA2	hsa-miR-10b-002218	N/A	Undetermined	Undetermined	1	Undetermined	Undetermined		N/A												True	0	True	-1	-1	True
2020-01-22 114414 NGF12 SETA4.eds	C14	UNKNOWN	NGF12	NGF12 SETA4	hsa-miR-122-002245	N/A	Undetermined	Undetermined	1	Undetermined	Undetermined		N/A												True	0	True	-1	-1	True
2018-07-13 153612 NGF12 SETA3.eds	C14	UNKNOWN	NGF12	NGF12 SETA3	hsa-miR-122-002245	N/A	Undetermined	Undetermined	1	Undetermined	Undetermined		N/A												True	0	True	-1	-1	True
2018-07-12 165218 NGF12 SETA1.eds	C14	UNKNOWN	NGF12	NGF12 SETA1	hsa-miR-122-002245	N/A	Undetermined	Undetermined	1	Undetermined	Undetermined		N/A												True	0	True	-1	-1	True
2018-07-13 083350 NGF12 SETA2.eds	C14	UNKNOWN	NGF12	NGF12 SETA2	hsa-miR-122-002245	N/A	Undetermined	Undetermined	1	Undetermined	Undetermined		N/A												True	0	True	-1	-1	True
2018-06-14 163427 NGF SETA3.eds	C14	UNKNOWN	NGF30	NGF SETA3	hsa-miR-122-002245	N/A	Undetermined	Undetermined	1	Undetermined	Undetermined		N/A												True	0	True	-1	-1	True
2018-06-06 164506 NGF SETA2.eds	C14	UNKNOWN	NGF30	NGF SETA2	hsa-miR-122-002245	N/A	Undetermined	Undetermined	1	Undetermined	Undetermined		N/A												True	0	True	-1	-1	True
2018-06-01 112349 NGF SETA1.eds	C14	UNKNOWN	NGF30	NGF SETA1	hsa-miR-122-002245	N/A	Undetermined	Undetermined	1	Undetermined	Undetermined		N/A												True	0	True	-1	-1	True
2018-07-13 153612 NGF12 SETA3.eds	C16	UNKNOWN	NGF12	NGF12 SETA3	hsa-miR-125a-3p-002199	Amp	1.249	0.981	1	32.775	32.775	32.441	N/A	32.441	16.462	0.697	3.182	0.703	-1.516	2.921	0.614	0.132	2.86	0.609	True	0.046	True	3	29
2020-01-22 114414 NGF12 SETA4.eds	C16	UNKNOWN	NGF12	NGF12 SETA4	hsa-miR-125a-3p-002199	Amp	1.236	0.967	1	33.147	33.147	32.441	N/A	32.441	16.462	0.697	3.182	0.703	-1.516	2.921	0.614	0.132	2.86	0.609	True	0.046	True	3	29
2018-07-12 165218 NGF12 SETA1.eds	C16	UNKNOWN	NGF12	NGF12 SETA1	hsa-miR-125a-3p-002199	Amp	1.226	0.983	1	31.179	31.179	32.441	N/A	32.441	16.462	0.697	3.182	0.703	-1.516	2.921	0.614	0.132	2.86	0.609	True	0.046	True	3	28
2018-07-13 083350 NGF12 SETA2.eds	C16	UNKNOWN	NGF12	NGF12 SETA2	hsa-miR-125a-3p-002199	Amp	1.16	0.962	1	32.662	32.662	32.441	N/A	32.441	16.462	0.697	3.182	0.703	-1.516	2.921	0.614	0.132	2.86	0.609	True	0.046	True	3	29
2018-06-01 112349 NGF SETA1.eds	C16	UNKNOWN	NGF30	NGF SETA1	hsa-miR-125a-3p-002199	Amp	1.134	0.981	1	32.772	32.772	32.614	N/A	32.614	15.759	1.047	4.303	0	-4.507	4.507	1	0.044	22.734	1	True	0.046	True	3	29
2018-06-14 163427 NGF SETA3.eds	C16	UNKNOWN	NGF30	NGF SETA3	hsa-miR-125a-3p-002199	Amp	1.19	0.971	1	33.724	33.724	32.614	N/A	32.614	15.759	1.047	4.303	0	-4.507	4.507	1	0.044	22.734	1	True	0.046	True	3	30
2018-06-06 164506 NGF SETA2.eds	C16	UNKNOWN	NGF30	NGF SETA2	hsa-miR-125a-3p-002199	Amp	1.2	0.985	1	31.347	31.347	32.614	N/A	32.614	15.759	1.047	4.303	0	-4.507	4.507	1	0.044	22.734	1	True	0.046	True	3	28
2018-07-12 165218 NGF12 SETA1.eds	C17	UNKNOWN	NGF12	NGF12 SETA1	hsa-miR-125a-5p-002198	Amp	1.243	0.981	1	26.064	26.064	25.782	N/A	25.782	9.803	0.247	3.182	0.825	0.04	1.61	0.564	0.328	0.973	0.142	True	0.141	True	3	21
2018-07-13 083350 NGF12 SETA2.eds	C17	UNKNOWN	NGF12	NGF12 SETA2	hsa-miR-125a-5p-002198	Amp	1.239	0.988	1	25.29	25.29	25.782	N/A	25.782	9.803	0.247	3.182	0.825	0.04	1.61	0.564	0.328	0.973	0.142	True	0.141	True	3	20
2018-07-13 153612 NGF12 SETA3.eds	C17	UNKNOWN	NGF12	NGF12 SETA3	hsa-miR-125a-5p-002198	Amp	1.246	0.991	1	25.928	25.928	25.782	N/A	25.782	9.803	0.247	3.182	0.825	0.04	1.61	0.564	0.328	0.973	0.142	True	0.141	True	3	21
2020-01-22 114414 NGF12 SETA4.eds	C17	UNKNOWN	NGF12	NGF12 SETA4	hsa-miR-125a-5p-002198	Amp	1.254	0.991	1	25.845	25.845	25.782	N/A	25.782	9.803	0.247	3.182	0.825	0.04	1.61	0.564	0.328	0.973	0.142	True	0.141	True	3	21
2018-06-14 163427 NGF SETA3.eds	C17	UNKNOWN	NGF30	NGF SETA3	hsa-miR-125a-5p-002198	Amp	1.306	0.991	1	25.221	25.221	25.833	N/A	25.833	8.978	0.368	4.303	0	-1.582	1.582	1	0.334	2.993	1	True	0.141	True	3	20
2018-06-06 164506 NGF SETA2.eds	C17	UNKNOWN	NGF30	NGF SETA2	hsa-miR-125a-5p-002198	Amp	1.234	0.99	1	25.975	25.975	25.833	N/A	25.833	8.978	0.368	4.303	0	-1.582	1.582	1	0.334	2.993	1	True	0.141	True	3	21
2018-06-01 112349 NGF SETA1.eds	C17	UNKNOWN	NGF30	NGF SETA1	hsa-miR-125a-5p-002198	Amp	1.241	0.988	1	26.302	26.302	25.833	N/A	25.833	8.978	0.368	4.303	0	-1.582	1.582	1	0.334	2.993	1	True	0.141	True	3	21
2018-07-13 153612 NGF12 SETA3.eds	C18	UNKNOWN	NGF12	NGF12 SETA3	hsa-miR-125b-000449	Amp	1.261	0.991	1	31.672	31.672	28.81	N/A	28.81	12.831	1.194	3.182	2.037	-1.763	5.838	0.244	0.017	3.395	0.301	True	0.117	True	3	27
2018-07-13 083350 NGF12 SETA2.eds	C18	UNKNOWN	NGF12	NGF12 SETA2	hsa-miR-125b-000449	Amp	1.244	0.992	1	27.547	27.547	28.81	N/A	28.81	12.831	1.194	3.182	2.037	-1.763	5.838	0.244	0.017	3.395	0.301	True	0.117	True	3	23
2018-07-12 165218 NGF12 SETA1.eds	C18	UNKNOWN	NGF12	NGF12 SETA1	hsa-miR-125b-000449	Amp	1.25	0.984	1	27.415	27.415	28.81	N/A	28.81	12.831	1.194	3.182	2.037	-1.763	5.838	0.244	0.017	3.395	0.301	True	0.117	True	3	22
2020-01-22 114414 NGF12 SETA4.eds	C18	UNKNOWN	NGF12	NGF12 SETA4	hsa-miR-125b-000449	Amp	1.28	0.985	1	28.604	28.604	28.81	N/A	28.81	12.831	1.194	3.182	2.037	-1.763	5.838	0.244	0.017	3.395	0.301	True	0.117	True	3	23
2018-06-14 163427 NGF SETA3.eds	C18	UNKNOWN	NGF30	NGF SETA3	hsa-miR-125b-000449	Amp	1.29	0.987	1	29.1	29.1	27.648	N/A	27.648	10.793	1.281	4.303	0	-5.511	5.511	1	0.022	45.616	1	True	0.117	True	3	24
2018-06-06 164506 NGF SETA2.eds	C18	UNKNOWN	NGF30	NGF SETA2	hsa-miR-125b-000449	Amp	1.211	0.97	1	26.895	26.895	27.648	N/A	27.648	10.793	1.281	4.303	0	-5.511	5.511	1	0.022	45.616	1	True	0.117	True	3	22
2018-06-01 112349 NGF SETA1.eds	C18	UNKNOWN	NGF30	NGF SETA1	hsa-miR-125b-000449	Amp	1.187	0.988	1	26.95	26.95	27.648	N/A	27.648	10.793	1.281	4.303	0	-5.511	5.511	1	0.022	45.616	1	True	0.117	True	3	22
2018-07-12 165218 NGF12 SETA1.eds	C19	UNKNOWN	NGF12	NGF12 SETA1	hsa-miR-126-002228	Amp	1.259	0.984	1	29.373	29.373	29.257	N/A	29.257	13.278	0.41	3.182	1.751	0.446	3.056	0.297	0.12	0.734	0.087	True	0.137	True	3	24
2020-01-22 114414 NGF12 SETA4.eds	C19	UNKNOWN	NGF12	NGF12 SETA4	hsa-miR-126-002228	Amp	1.276	0.986	1	29.074	29.074	29.257	N/A	29.257	13.278	0.41	3.182	1.751	0.446	3.056	0.297	0.12	0.734	0.087	True	0.137	True	3	24
2018-07-13 083350 NGF12 SETA2.eds	C19	UNKNOWN	NGF12	NGF12 SETA2	hsa-miR-126-002228	Amp	1.251	0.988	1	28.647	28.647	29.257	N/A	29.257	13.278	0.41	3.182	1.751	0.446	3.056	0.297	0.12	0.734	0.087	True	0.137	True	3	23
2018-07-13 153612 NGF12 SETA3.eds	C19	UNKNOWN	NGF12	NGF12 SETA3	hsa-miR-126-002228	Amp	1.251	0.988	1	29.933	29.933	29.257	N/A	29.257	13.278	0.41	3.182	1.751	0.446	3.056	0.297	0.12	0.734	0.087	True	0.137	True	3	25
2018-06-14 163427 NGF SETA3.eds	C19	UNKNOWN	NGF30	NGF SETA3	hsa-miR-126-002228	Amp	1.309	0.994	1	28.466	28.466	28.382	N/A	28.382	11.527	0.629	4.303	0	-2.704	2.704	1	0.153	6.518	1	True	0.137	True	3	23
2018-06-01 112349 NGF SETA1.eds	C19	UNKNOWN	NGF30	NGF SETA1	hsa-miR-126-002228	Amp	1.222	0.988	1	28.479	28.479	28.382	N/A	28.382	11.527	0.629	4.303	0	-2.704	2.704	1	0.153	6.518	1	True	0.137	True	3	23
2018-06-06 164506 NGF SETA2.eds	C19	UNKNOWN	NGF30	NGF SETA2	hsa-miR-126-002228	Amp	1.253	0.976	1	28.202	28.202	28.382	N/A	28.382	11.527	0.629	4.303	0	-2.704	2.704	1	0.153	6.518	1	True	0.137	True	3	23
2018-06-06 164506 NGF SETA2.eds	C20	UNKNOWN	NGF30	NGF SETA2	hsa-miR-127-000452	Amp	1.35	0.982	1	28.421	28.421	29.302	N/A	29.302	12.447	1.404	4.303	0	-6.043	6.043	1	0.015	65.923	1	True	0.142	True	3	23
2018-06-01 112349 NGF SETA1.eds	C20	UNKNOWN	NGF30	NGF SETA1	hsa-miR-127-000452	Amp	1.322	0.99	1	28.473	28.473	29.302	N/A	29.302	12.447	1.404	4.303	0	-6.043	6.043	1	0.015	65.923	1	True	0.142	True	3	24
2018-06-14 163427 NGF SETA3.eds	C20	UNKNOWN	NGF30	NGF SETA3	hsa-miR-127-000452	Amp	1.38	0.986	1	31.011	31.011	29.302	N/A	29.302	12.447	1.404	4.303	0	-6.043	6.043	1	0.015	65.923	1	True	0.142	True	3	26
2020-01-22 114414 NGF12 SETA4.eds	C20	UNKNOWN	NGF12	NGF12 SETA4	hsa-miR-127-000452	Amp	1.298	0.989	1	31.759	31.759	30.929	N/A	30.929	14.95	1.018	3.182	2.503	-0.736	5.743	0.176	0.019	1.666	0.224	True	0.142	True	3	26
2018-07-12 165218 NGF12 SETA1.eds	C20	UNKNOWN	NGF12	NGF12 SETA1	hsa-miR-127-000452	Amp	1.335	0.989	1	29.436	29.436	30.929	N/A	30.929	14.95	1.018	3.182	2.503	-0.736	5.743	0.176	0.019	1.666	0.224	True	0.142	True	3	24
2018-07-13 083350 NGF12 SETA2.eds	C20	UNKNOWN	NGF12	NGF12 SETA2	hsa-miR-127-000452	Amp	1.332	0.986	1	29.693	29.693	30.929	N/A	30.929	14.95	1.018	3.182	2.503	-0.736	5.743	0.176	0.019	1.666	0.224	True	0.142	True	3	25
2018-07-13 153612 NGF12 SETA3.eds	C20	UNKNOWN	NGF12	NGF12 SETA3	hsa-miR-127-000452	Amp	1.284	0.982	1	32.827	32.827	30.929	N/A	30.929	14.95	1.018	3.182	2.503	-0.736	5.743	0.176	0.019	1.666	0.224	True	0.142	True	3	28
2018-06-14 163427 NGF SETA3.eds	C21	UNKNOWN	NGF30	NGF SETA3	hsa-miR-127-5p-002229	N/A	Undetermined	Undetermined	1	Undetermined	Undetermined		N/A												True	0	True	-1	-1	True
2018-06-01 112349 NGF SETA1.eds	C21	UNKNOWN	NGF30	NGF SETA1	hsa-miR-127-5p-002229	N/A	Undetermined	Undetermined	1	Undetermined	Undetermined		N/A												True	0	True	-1	-1	True
2018-06-06 164506 NGF SETA2.eds	C21	UNKNOWN	NGF30	NGF SETA2	hsa-miR-127-5p-002229	N/A	Undetermined	Undetermined	1	Undetermined	Undetermined		N/A												True	0	True	-1	-1	True
2018-07-12 165218 NGF12 SETA1.eds	C21	UNKNOWN	NGF12	NGF12 SETA1	hsa-miR-127-5p-002229	N/A	Undetermined	Undetermined	1	Undetermined	Undetermined		N/A												True	0	True	-1	-1	True
2020-01-22 114414 NGF12 SETA4.eds	C21	UNKNOWN	NGF12	NGF12 SETA4	hsa-miR-127-5p-002229	N/A	Undetermined	Undetermined	1	Undetermined	Undetermined		N/A												True	0	True	-1	-1	True
2018-07-13 083350 NGF12 SETA2.eds	C21	UNKNOWN	NGF12	NGF12 SETA2	hsa-miR-127-5p-002229	N/A	Undetermined	Undetermined	1	Undetermined	Undetermined		N/A												True	0	True	-1	-1	True
2018-07-13 153612 NGF12 SETA3.eds	C21	UNKNOWN	NGF12	NGF12 SETA3	hsa-miR-127-5p-002229	N/A	Undetermined	Undetermined	1	Undetermined	Undetermined		N/A												True	0	True	-1	-1	True
2018-06-01 112349 NGF SETA1.eds	C22	UNKNOWN	NGF30	NGF SETA1	hsa-miR-128a-002216	Amp	1.154	0.972	1	33.166	33.166	32.992	N/A	32.992	16.137	0.57	4.303	0	-2.451	2.451	1	0.183	5.47	1	True	0.112	True	3	28
2018-06-06 164506 NGF SETA2.eds	C22	UNKNOWN	NGF30	NGF SETA2	hsa-miR-128a-002216	Amp	1.299	0.97	1	32.867	32.867	32.992	N/A	32.992	16.137	0.57	4.303	0	-2.451	2.451	1	0.183	5.47	1	True	0.112	True	3	28
2018-06-14 163427 NGF SETA3.eds	C22	UNKNOWN	NGF30	NGF SETA3	hsa-miR-128a-002216	Amp	1.362	0.982	1	32.944	32.944	32.992	N/A	32.992	16.137	0.57	4.303	0	-2.451	2.451	1	0.183	5.47	1	True	0.112	True	3	28
2018-07-12 165218 NGF12 SETA1.eds	C22	UNKNOWN	NGF12	NGF12 SETA1	hsa-miR-128a-002216	Amp	1.276	0.973	1	33.854	33.854	33.854	N/A	33.854	17.051			0.914			0.531	0.531	0.531		True	0.112	True	3	29
2018-07-13 083350 NGF12 SETA2.eds	C22	UNKNOWN	NGF12	NGF12 SETA2	hsa-miR-128a-002216	N/A	Undetermined	Undetermined	1	Undetermined	Undetermined	33.854	N/A	33.854	17.051			0.914			0.531	0.531	0.531		True	0.112	True	-1	-1	True
2018-07-13 153612 NGF12 SETA3.eds	C22	UNKNOWN	NGF12	NGF12 SETA3	hsa-miR-128a-002216	Amp	0.819	0	1	39.737	39.737	33.854	N/A	33.854	17.051			0.914			0.531	0.531	0.531		True	0.112	True	3	34	True
2020-01-22 114414 NGF12 SETA4.eds	C22	UNKNOWN	NGF12	NGF12 SETA4	hsa-miR-128a-002216	N/A	Undetermined	Undetermined	1	Undetermined	Undetermined	33.854	N/A	33.854	17.051			0.914			0.531	0.531	0.531		True	0.112	True	-1	-1	True
2018-06-14 163427 NGF SETA3.eds	C24	UNKNOWN	NGF30	NGF SETA3	hsa-miR-129-000590	N/A	Undetermined	Undetermined	1	Undetermined	Undetermined		N/A												True	0	True	-1	-1	True
2018-06-06 164506 NGF SETA2.eds	C24	UNKNOWN	NGF30	NGF SETA2	hsa-miR-129-000590	N/A	Undetermined	Undetermined	1	Undetermined	Undetermined		N/A												True	0	True	-1	-1	True
2018-06-01 112349 NGF SETA1.eds	C24	UNKNOWN	NGF30	NGF SETA1	hsa-miR-129-000590	N/A	Undetermined	Undetermined	1	Undetermined	Undetermined		N/A												True	0	True	-1	-1	True
2018-07-13 153612 NGF12 SETA3.eds	C24	UNKNOWN	NGF12	NGF12 SETA3	hsa-miR-129-000590	N/A	Undetermined	Undetermined	1	Undetermined	Undetermined		N/A												True	0	True	-1	-1	True
2020-01-22 114414 NGF12 SETA4.eds	C24	UNKNOWN	NGF12	NGF12 SETA4	hsa-miR-129-000590	N/A	Undetermined	Undetermined	1	Undetermined	Undetermined		N/A												True	0	True	-1	-1	True
2018-07-12 165218 NGF12 SETA1.eds	C24	UNKNOWN	NGF12	NGF12 SETA1	hsa-miR-129-000590	N/A	Undetermined	Undetermined	1	Undetermined	Undetermined		N/A												True	0	True	-1	-1	True
2018-07-13 083350 NGF12 SETA2.eds	C24	UNKNOWN	NGF12	NGF12 SETA2	hsa-miR-129-000590	N/A	Undetermined	Undetermined	1	Undetermined	Undetermined		N/A												True	0	True	-1	-1	True
2018-07-12 165218 NGF12 SETA1.eds	D01	UNKNOWN	NGF12	NGF12 SETA1	hsa-miR-130a-000454	Amp	1.318	0.962	1	30.173	30.173	32.181	N/A	32.181	16.202	1.326	3.182	2.975	-1.244	7.194	0.127	0.007	2.369	0.249	True	0.133	True	3	25
2018-07-13 083350 NGF12 SETA2.eds	D01	UNKNOWN	NGF12	NGF12 SETA2	hsa-miR-130a-000454	Amp	1.25	0.984	1	31.15	31.15	32.181	N/A	32.181	16.202	1.326	3.182	2.975	-1.244	7.194	0.127	0.007	2.369	0.249	True	0.133	True	3	26
2018-07-13 153612 NGF12 SETA3.eds	D01	UNKNOWN	NGF12	NGF12 SETA3	hsa-miR-130a-000454	Amp	1.218	0.906	1	35.23	35.23	32.181	N/A	32.181	16.202	1.326	3.182	2.975	-1.244	7.194	0.127	0.007	2.369	0.249	True	0.133	True	3	30
2020-01-22 114414 NGF12 SETA4.eds	D01	UNKNOWN	NGF12	NGF12 SETA4	hsa-miR-130a-000454	Amp	1.245	0.976	1	32.171	32.171	32.181	N/A	32.181	16.202	1.326	3.182	2.975	-1.244	7.194	0.127	0.007	2.369	0.249	True	0.133	True	3	27
2018-06-14 163427 NGF SETA3.eds	D01	UNKNOWN	NGF30	NGF SETA3	hsa-miR-130a-000454	Amp	1.306	0.968	1	32.525	32.525	30.082	N/A	30.082	13.227	1.77	4.303	0	-7.614	7.614	1	0.005	195.861	1	True	0.133	True	3	28
2018-06-06 164506 NGF SETA2.eds	D01	UNKNOWN	NGF30	NGF SETA2	hsa-miR-130a-000454	Amp	1.287	0.967	1	28.907	28.907	30.082	N/A	30.082	13.227	1.77	4.303	0	-7.614	7.614	1	0.005	195.861	1	True	0.133	True	3	24
2018-06-01 112349 NGF SETA1.eds	D01	UNKNOWN	NGF30	NGF SETA1	hsa-miR-130a-000454	Amp	1.286	0.987	1	28.813	28.813	30.082	N/A	30.082	13.227	1.77	4.303	0	-7.614	7.614	1	0.005	195.861	1	True	0.133	True	3	24
2018-06-14 163427 NGF SETA3.eds	D02	UNKNOWN	NGF30	NGF SETA3	hsa-miR-130b-000456	Amp	1.238	0.987	1	32.49	32.49	30.91	N/A	30.91	14.055	1.298	4.303	0	-5.587	5.587	1	0.021	48.066	1	True	0.105	True	3	28
2018-06-01 112349 NGF SETA1.eds	D02	UNKNOWN	NGF30	NGF SETA1	hsa-miR-130b-000456	Amp	1.187	0.985	1	30.48	30.48	30.91	N/A	30.91	14.055	1.298	4.303	0	-5.587	5.587	1	0.021	48.066	1	True	0.105	True	3	26
2018-06-06 164506 NGF SETA2.eds	D02	UNKNOWN	NGF30	NGF SETA2	hsa-miR-130b-000456	Amp	1.185	0.963	1	29.761	29.761	30.91	N/A	30.91	14.055	1.298	4.303	0	-5.587	5.587	1	0.021	48.066	1	True	0.105	True	3	25
2020-01-22 114414 NGF12 SETA4.eds	D02	UNKNOWN	NGF12	NGF12 SETA4	hsa-miR-130b-000456	Amp	1.142	0.952	1	34.602	34.602	32.185	N/A	32.185	16.037	1.305	4.303	1.982	-3.631	7.595	0.253	0.005	12.391	0.342	True	0.105	True	3	30
2018-07-13 153612 NGF12 SETA3.eds	D02	UNKNOWN	NGF12	NGF12 SETA3	hsa-miR-130b-000456	N/A	Undetermined	Undetermined	1	Undetermined	Undetermined	32.185	N/A	32.185	16.037	1.305	4.303	1.982	-3.631	7.595	0.253	0.005	12.391	0.342	True	0.105	True	-1	-1	True
2018-07-13 083350 NGF12 SETA2.eds	D02	UNKNOWN	NGF12	NGF12 SETA2	hsa-miR-130b-000456	Amp	1.199	0.991	1	30.984	30.984	32.185	N/A	32.185	16.037	1.305	4.303	1.982	-3.631	7.595	0.253	0.005	12.391	0.342	True	0.105	True	3	26
2018-07-12 165218 NGF12 SETA1.eds	D02	UNKNOWN	NGF12	NGF12 SETA1	hsa-miR-130b-000456	Amp	1.206	0.964	1	30.97	30.97	32.185	N/A	32.185	16.037	1.305	4.303	1.982	-3.631	7.595	0.253	0.005	12.391	0.342	True	0.105	True	3	26
2018-06-01 112349 NGF SETA1.eds	D03	UNKNOWN	NGF30	NGF SETA1	hsa-miR-132-000457	Amp	1.327	0.962	1	28.701	28.701	29.863	N/A	29.863	13.007	1.582	4.303	0	-6.805	6.805	1	0.009	111.795	1	True	0.187	True	3	24
2018-06-06 164506 NGF SETA2.eds	D03	UNKNOWN	NGF30	NGF SETA2	hsa-miR-132-000457	Amp	1.309	0.987	1	29.008	29.008	29.863	N/A	29.863	13.007	1.582	4.303	0	-6.805	6.805	1	0.009	111.795	1	True	0.187	True	3	24
2018-06-14 163427 NGF SETA3.eds	D03	UNKNOWN	NGF30	NGF SETA3	hsa-miR-132-000457	Amp	1.295	0.97	1	31.878	31.878	29.863	N/A	29.863	13.007	1.582	4.303	0	-6.805	6.805	1	0.009	111.795	1	True	0.187	True	3	26
2018-07-13 153612 NGF12 SETA3.eds	D03	UNKNOWN	NGF12	NGF12 SETA3	hsa-miR-132-000457	Amp	1.191	0.96	1	34.765	34.765	30.923	N/A	30.923	14.943	1.554	3.182	1.936	-3.01	6.882	0.261	0.008	8.056	0.424	True	0.187	True	3	28
2020-01-22 114414 NGF12 SETA4.eds	D03	UNKNOWN	NGF12	NGF12 SETA4	hsa-miR-132-000457	Amp	1.33	0.986	1	31.017	31.017	30.923	N/A	30.923	14.943	1.554	3.182	1.936	-3.01	6.882	0.261	0.008	8.056	0.424	True	0.187	True	3	26
2018-07-12 165218 NGF12 SETA1.eds	D03	UNKNOWN	NGF12	NGF12 SETA1	hsa-miR-132-000457	Amp	1.344	0.961	1	29.055	29.055	30.923	N/A	30.923	14.943	1.554	3.182	1.936	-3.01	6.882	0.261	0.008	8.056	0.424	True	0.187	True	3	24
2018-07-13 083350 NGF12 SETA2.eds	D03	UNKNOWN	NGF12	NGF12 SETA2	hsa-miR-132-000457	Amp	1.341	0.987	1	28.853	28.853	30.923	N/A	30.923	14.943	1.554	3.182	1.936	-3.01	6.882	0.261	0.008	8.056	0.424	True	0.187	True	3	24
2018-06-14 163427 NGF SETA3.eds	D04	UNKNOWN	NGF30	NGF SETA3	hsa-miR-133a-002246	N/A	Undetermined	Undetermined	1	Undetermined	Undetermined		N/A												True	0.04	True	-1	-1	True
2018-06-06 164506 NGF SETA2.eds	D04	UNKNOWN	NGF30	NGF SETA2	hsa-miR-133a-002246	Amp	0.803	0.696	1	34.619	34.619		N/A												True	0.04	True	3	31	True
2018-06-01 112349 NGF SETA1.eds	D04	UNKNOWN	NGF30	NGF SETA1	hsa-miR-133a-002246	No Amp	0	0	1	39.731	39.731		N/A												True	0.04	True	3	32	True
2018-07-13 083350 NGF12 SETA2.eds	D04	UNKNOWN	NGF12	NGF12 SETA2	hsa-miR-133a-002246	N/A	Undetermined	Undetermined	1	Undetermined	Undetermined		N/A												True	0.04	True	-1	-1	True
2018-07-12 165218 NGF12 SETA1.eds	D04	UNKNOWN	NGF12	NGF12 SETA1	hsa-miR-133a-002246	N/A	Undetermined	Undetermined	1	Undetermined	Undetermined		N/A												True	0.04	True	-1	-1	True
2020-01-22 114414 NGF12 SETA4.eds	D04	UNKNOWN	NGF12	NGF12 SETA4	hsa-miR-133a-002246	N/A	Undetermined	Undetermined	1	Undetermined	Undetermined		N/A												True	0.04	True	-1	-1	True
2018-07-13 153612 NGF12 SETA3.eds	D04	UNKNOWN	NGF12	NGF12 SETA3	hsa-miR-133a-002246	N/A	Undetermined	Undetermined	1	Undetermined	Undetermined		N/A												True	0.04	True	-1	-1	True
2020-01-22 114414 NGF12 SETA4.eds	D05	UNKNOWN	NGF12	NGF12 SETA4	hsa-miR-133b-002247	N/A	Undetermined	Undetermined	1	Undetermined	Undetermined		N/A												True	0	True	-1	-1	True
2018-07-13 153612 NGF12 SETA3.eds	D05	UNKNOWN	NGF12	NGF12 SETA3	hsa-miR-133b-002247	N/A	Undetermined	Undetermined	1	Undetermined	Undetermined		N/A												True	0	True	-1	-1	True
2018-07-13 083350 NGF12 SETA2.eds	D05	UNKNOWN	NGF12	NGF12 SETA2	hsa-miR-133b-002247	N/A	Undetermined	Undetermined	1	Undetermined	Undetermined		N/A												True	0	True	-1	-1	True
2018-07-12 165218 NGF12 SETA1.eds	D05	UNKNOWN	NGF12	NGF12 SETA1	hsa-miR-133b-002247	N/A	Undetermined	Undetermined	1	Undetermined	Undetermined		N/A												True	0	True	-1	-1	True
2018-06-01 112349 NGF SETA1.eds	D05	UNKNOWN	NGF30	NGF SETA1	hsa-miR-133b-002247	N/A	Undetermined	Undetermined	1	Undetermined	Undetermined		N/A												True	0	True	-1	-1	True
2018-06-14 163427 NGF SETA3.eds	D05	UNKNOWN	NGF30	NGF SETA3	hsa-miR-133b-002247	N/A	Undetermined	Undetermined	1	Undetermined	Undetermined		N/A												True	0	True	-1	-1	True
2018-06-06 164506 NGF SETA2.eds	D05	UNKNOWN	NGF30	NGF SETA2	hsa-miR-133b-002247	N/A	Undetermined	Undetermined	1	Undetermined	Undetermined		N/A												True	0	True	-1	-1	True
2018-06-01 112349 NGF SETA1.eds	D07	UNKNOWN	NGF30	NGF SETA1	hsa-miR-135a-000460	N/A	Undetermined	Undetermined	1	Undetermined	Undetermined		N/A												True	0.04	True	-1	-1	True
2018-06-14 163427 NGF SETA3.eds	D07	UNKNOWN	NGF30	NGF SETA3	hsa-miR-135a-000460	N/A	Undetermined	Undetermined	1	Undetermined	Undetermined		N/A												True	0.04	True	-1	-1	True
2018-06-06 164506 NGF SETA2.eds	D07	UNKNOWN	NGF30	NGF SETA2	hsa-miR-135a-000460	Inconclusive	0.829	0.831	1	37.919	37.919		N/A												True	0.04	True	3	35	True
2018-07-13 083350 NGF12 SETA2.eds	D07	UNKNOWN	NGF12	NGF12 SETA2	hsa-miR-135a-000460	N/A	Undetermined	Undetermined	1	Undetermined	Undetermined		N/A												True	0.04	True	-1	-1	True
2018-07-12 165218 NGF12 SETA1.eds	D07	UNKNOWN	NGF12	NGF12 SETA1	hsa-miR-135a-000460	Amp	1.174	0.831	1	35.229	35.229		N/A												True	0.04	True	3	32	True
2020-01-22 114414 NGF12 SETA4.eds	D07	UNKNOWN	NGF12	NGF12 SETA4	hsa-miR-135a-000460	N/A	Undetermined	Undetermined	1	Undetermined	Undetermined		N/A												True	0.04	True	-1	-1	True
2018-07-13 153612 NGF12 SETA3.eds	D07	UNKNOWN	NGF12	NGF12 SETA3	hsa-miR-135a-000460	N/A	Undetermined	Undetermined	1	Undetermined	Undetermined		N/A												True	0.04	True	-1	-1	True
2018-06-01 112349 NGF SETA1.eds	D08	UNKNOWN	NGF30	NGF SETA1	hsa-miR-135b-002261	Amp	1.273	0.953	1	30.831	30.831	30.735	N/A	30.735	13.88	0.75	4.303	0	-3.227	3.227	1	0.107	9.36	1	True	0.158	True	3	26
2018-06-14 163427 NGF SETA3.eds	D08	UNKNOWN	NGF30	NGF SETA3	hsa-miR-135b-002261	Amp	1.397	0.972	1	31.179	31.179	30.735	N/A	30.735	13.88	0.75	4.303	0	-3.227	3.227	1	0.107	9.36	1	True	0.158	True	3	26
2018-06-06 164506 NGF SETA2.eds	D08	UNKNOWN	NGF30	NGF SETA2	hsa-miR-135b-002261	Amp	1.301	0.988	1	30.194	30.194	30.735	N/A	30.735	13.88	0.75	4.303	0	-3.227	3.227	1	0.107	9.36	1	True	0.158	True	3	25
2018-07-12 165218 NGF12 SETA1.eds	D08	UNKNOWN	NGF12	NGF12 SETA1	hsa-miR-135b-002261	Amp	1.329	0.955	1	30.707	30.707	31.893	N/A	31.893	15.914	0.811	3.182	2.034	-0.548	4.617	0.244	0.041	1.462	0.126	True	0.158	True	3	26
2018-07-13 083350 NGF12 SETA2.eds	D08	UNKNOWN	NGF12	NGF12 SETA2	hsa-miR-135b-002261	Amp	1.309	0.978	1	31.532	31.532	31.893	N/A	31.893	15.914	0.811	3.182	2.034	-0.548	4.617	0.244	0.041	1.462	0.126	True	0.158	True	3	26
2020-01-22 114414 NGF12 SETA4.eds	D08	UNKNOWN	NGF12	NGF12 SETA4	hsa-miR-135b-002261	Amp	1.309	0.95	1	31.983	31.983	31.893	N/A	31.893	15.914	0.811	3.182	2.034	-0.548	4.617	0.244	0.041	1.462	0.126	True	0.158	True	3	27
2018-07-13 153612 NGF12 SETA3.eds	D08	UNKNOWN	NGF12	NGF12 SETA3	hsa-miR-135b-002261	Amp	1.338	0.989	1	33.351	33.351	31.893	N/A	31.893	15.914	0.811	3.182	2.034	-0.548	4.617	0.244	0.041	1.462	0.126	True	0.158	True	3	28
2018-07-13 083350 NGF12 SETA2.eds	D09	UNKNOWN	NGF12	NGF12 SETA2	hsa-miR-136-000592	Amp	1.291	0.987	1	33.217	33.217		N/A												True	0.04	True	3	30	True
2018-07-12 165218 NGF12 SETA1.eds	D09	UNKNOWN	NGF12	NGF12 SETA1	hsa-miR-136-000592	No Amp	0.761	0.105	1	38.711	38.711		N/A												True	0.04	True	3	35	True
2020-01-22 114414 NGF12 SETA4.eds	D09	UNKNOWN	NGF12	NGF12 SETA4	hsa-miR-136-000592	N/A	Undetermined	Undetermined	1	Undetermined	Undetermined		N/A												True	0.04	True	-1	-1	True
2018-07-13 153612 NGF12 SETA3.eds	D09	UNKNOWN	NGF12	NGF12 SETA3	hsa-miR-136-000592	No Amp	1.08	0.767	1	36.676	36.676		N/A												True	0.04	True	3	34	True
2018-06-01 112349 NGF SETA1.eds	D09	UNKNOWN	NGF30	NGF SETA1	hsa-miR-136-000592	Inconclusive	0.816	0.358	1	38.43	38.43		N/A												True	0.04	True	3	35	True
2018-06-14 163427 NGF SETA3.eds	D09	UNKNOWN	NGF30	NGF SETA3	hsa-miR-136-000592	Amp	1.213	0.941	1	34.89	34.89		N/A												True	0.04	True	3	32	True
2018-06-06 164506 NGF SETA2.eds	D09	UNKNOWN	NGF30	NGF SETA2	hsa-miR-136-000592	Amp	1.278	0.979	1	33.151	33.151		N/A												True	0.04	True	3	30	True
2018-07-13 083350 NGF12 SETA2.eds	D11	UNKNOWN	NGF12	NGF12 SETA2	hsa-miR-138-002284	Amp	1.372	0.974	1	24.195	24.195	24.808	N/A	24.808	8.829	0.417	3.182	1.193	-0.134	2.519	0.438	0.174	1.097	0.239	True	0.281	True	3	18
2018-07-12 165218 NGF12 SETA1.eds	D11	UNKNOWN	NGF12	NGF12 SETA1	hsa-miR-138-002284	Amp	1.391	0.958	1	24.714	24.714	24.808	N/A	24.808	8.829	0.417	3.182	1.193	-0.134	2.519	0.438	0.174	1.097	0.239	True	0.281	True	3	19
2020-01-22 114414 NGF12 SETA4.eds	D11	UNKNOWN	NGF12	NGF12 SETA4	hsa-miR-138-002284	Amp	1.386	0.978	1	24.931	24.931	24.808	N/A	24.808	8.829	0.417	3.182	1.193	-0.134	2.519	0.438	0.174	1.097	0.239	True	0.281	True	3	19
2018-07-13 153612 NGF12 SETA3.eds	D11	UNKNOWN	NGF12	NGF12 SETA3	hsa-miR-138-002284	Amp	1.398	0.989	1	25.392	25.392	24.808	N/A	24.808	8.829	0.417	3.182	1.193	-0.134	2.519	0.438	0.174	1.097	0.239	True	0.281	True	3	19
2018-06-06 164506 NGF SETA2.eds	D11	UNKNOWN	NGF30	NGF SETA2	hsa-miR-138-002284	Amp	1.393	0.986	1	24.49	24.49	24.491	N/A	24.491	7.636	0.719	4.303	0	-3.096	3.096	1	0.117	8.548	1	True	0.281	True	3	18
2018-06-14 163427 NGF SETA3.eds	D11	UNKNOWN	NGF30	NGF SETA3	hsa-miR-138-002284	Amp	1.442	0.979	1	24.629	24.629	24.491	N/A	24.491	7.636	0.719	4.303	0	-3.096	3.096	1	0.117	8.548	1	True	0.281	True	3	18
2018-06-01 112349 NGF SETA1.eds	D11	UNKNOWN	NGF30	NGF SETA1	hsa-miR-138-002284	Amp	1.383	0.988	1	24.355	24.355	24.491	N/A	24.491	7.636	0.719	4.303	0	-3.096	3.096	1	0.117	8.548	1	True	0.281	True	3	18
2018-07-13 153612 NGF12 SETA3.eds	D12	UNKNOWN	NGF12	NGF12 SETA3	hsa-miR-139-3p-002313	N/A	Undetermined	Undetermined	1	Undetermined	Undetermined		N/A												True	0.04	True	-1	-1	True
2020-01-22 114414 NGF12 SETA4.eds	D12	UNKNOWN	NGF12	NGF12 SETA4	hsa-miR-139-3p-002313	N/A	Undetermined	Undetermined	1	Undetermined	Undetermined		N/A												True	0.04	True	-1	-1	True
2018-07-12 165218 NGF12 SETA1.eds	D12	UNKNOWN	NGF12	NGF12 SETA1	hsa-miR-139-3p-002313	N/A	Undetermined	Undetermined	1	Undetermined	Undetermined		N/A												True	0.04	True	-1	-1	True
2018-07-13 083350 NGF12 SETA2.eds	D12	UNKNOWN	NGF12	NGF12 SETA2	hsa-miR-139-3p-002313	N/A	Undetermined	Undetermined	1	Undetermined	Undetermined		N/A												True	0.04	True	-1	-1	True
2018-06-01 112349 NGF SETA1.eds	D12	UNKNOWN	NGF30	NGF SETA1	hsa-miR-139-3p-002313	N/A	Undetermined	Undetermined	1	Undetermined	Undetermined		N/A												True	0.04	True	-1	-1	True
2018-06-14 163427 NGF SETA3.eds	D12	UNKNOWN	NGF30	NGF SETA3	hsa-miR-139-3p-002313	N/A	Undetermined	Undetermined	1	Undetermined	Undetermined		N/A												True	0.04	True	-1	-1	True
2018-06-06 164506 NGF SETA2.eds	D12	UNKNOWN	NGF30	NGF SETA2	hsa-miR-139-3p-002313	Amp	0.703	0.878	1	33.59	33.59		N/A												True	0.04	True	3	29	True
2018-06-01 112349 NGF SETA1.eds	D13	UNKNOWN	NGF30	NGF SETA1	hsa-miR-139-5p-002289	Amp	1.139	0.905	1	31.779	31.779	31.905	N/A	31.905	15.05	1.074	4.303	0	-4.623	4.623	1	0.041	24.64	1	True	0.096	True	3	27
2018-06-14 163427 NGF SETA3.eds	D13	UNKNOWN	NGF30	NGF SETA3	hsa-miR-139-5p-002289	Amp	1.221	0.948	1	33.046	33.046	31.905	N/A	31.905	15.05	1.074	4.303	0	-4.623	4.623	1	0.041	24.64	1	True	0.096	True	3	28
2018-06-06 164506 NGF SETA2.eds	D13	UNKNOWN	NGF30	NGF SETA2	hsa-miR-139-5p-002289	Amp	1.22	0.979	1	30.89	30.89	31.905	N/A	31.905	15.05	1.074	4.303	0	-4.623	4.623	1	0.041	24.64	1	True	0.096	True	3	26
2020-01-22 114414 NGF12 SETA4.eds	D13	UNKNOWN	NGF12	NGF12 SETA4	hsa-miR-139-5p-002289	Amp	1.216	0.976	1	31.983	31.983	32.231	N/A	32.231	16.251	0.465	3.182	1.201	-0.279	2.682	0.435	0.156	1.213	0.386	True	0.096	True	3	27
2018-07-13 153612 NGF12 SETA3.eds	D13	UNKNOWN	NGF12	NGF12 SETA3	hsa-miR-139-5p-002289	Amp	1.225	0.917	1	32.556	32.556	32.231	N/A	32.231	16.251	0.465	3.182	1.201	-0.279	2.682	0.435	0.156	1.213	0.386	True	0.096	True	3	28
2018-07-13 083350 NGF12 SETA2.eds	D13	UNKNOWN	NGF12	NGF12 SETA2	hsa-miR-139-5p-002289	Amp	1.183	0.902	1	32.497	32.497	32.231	N/A	32.231	16.251	0.465	3.182	1.201	-0.279	2.682	0.435	0.156	1.213	0.386	True	0.096	True	3	28
2018-07-12 165218 NGF12 SETA1.eds	D13	UNKNOWN	NGF12	NGF12 SETA1	hsa-miR-139-5p-002289	Amp	1.191	0.923	1	31.886	31.886	32.231	N/A	32.231	16.251	0.465	3.182	1.201	-0.279	2.682	0.435	0.156	1.213	0.386	True	0.096	True	3	27
2018-07-13 153612 NGF12 SETA3.eds	D14	UNKNOWN	NGF12	NGF12 SETA3	hsa-miR-140-3p-002234	Amp	1.181	0.98	1	28.807	28.807	29.027	N/A	29.027	13.048	0.185	3.182	0.69	0.101	1.278	0.62	0.412	0.932	0.369	True	0.08	True	3	24
2020-01-22 114414 NGF12 SETA4.eds	D14	UNKNOWN	NGF12	NGF12 SETA4	hsa-miR-140-3p-002234	Amp	1.166	0.973	1	29.087	29.087	29.027	N/A	29.027	13.048	0.185	3.182	0.69	0.101	1.278	0.62	0.412	0.932	0.369	True	0.08	True	3	25
2018-07-12 165218 NGF12 SETA1.eds	D14	UNKNOWN	NGF12	NGF12 SETA1	hsa-miR-140-3p-002234	Amp	1.15	0.955	1	29.334	29.334	29.027	N/A	29.027	13.048	0.185	3.182	0.69	0.101	1.278	0.62	0.412	0.932	0.369	True	0.08	True	3	25
2018-07-13 083350 NGF12 SETA2.eds	D14	UNKNOWN	NGF12	NGF12 SETA2	hsa-miR-140-3p-002234	Amp	1.129	0.962	1	28.881	28.881	29.027	N/A	29.027	13.048	0.185	3.182	0.69	0.101	1.278	0.62	0.412	0.932	0.369	True	0.08	True	3	24
2018-06-06 164506 NGF SETA2.eds	D14	UNKNOWN	NGF30	NGF SETA2	hsa-miR-140-3p-002234	Amp	1.105	0.964	1	29.409	29.409	29.214	N/A	29.214	12.358	0.598	4.303	0	-2.572	2.572	1	0.168	5.947	1	True	0.08	True	3	25
2018-06-14 163427 NGF SETA3.eds	D14	UNKNOWN	NGF30	NGF SETA3	hsa-miR-140-3p-002234	Amp	1.211	0.965	1	28.992	28.992	29.214	N/A	29.214	12.358	0.598	4.303	0	-2.572	2.572	1	0.168	5.947	1	True	0.08	True	3	25
2018-06-01 112349 NGF SETA1.eds	D14	UNKNOWN	NGF30	NGF SETA1	hsa-miR-140-3p-002234	Amp	1.094	0.959	1	29.239	29.239	29.214	N/A	29.214	12.358	0.598	4.303	0	-2.572	2.572	1	0.168	5.947	1	True	0.08	True	3	25
2018-06-01 112349 NGF SETA1.eds	D16	UNKNOWN	NGF30	NGF SETA1	hsa-miR-141-000463	Amp	1.371	0.989	1	32.632	32.632	32.645	N/A	32.645	15.79	0.918	4.303	0	-3.949	3.949	1	0.065	15.44	1	True	0.157	True	3	28
2018-06-06 164506 NGF SETA2.eds	D16	UNKNOWN	NGF30	NGF SETA2	hsa-miR-141-000463	Amp	1.356	0.983	1	31.845	31.845	32.645	N/A	32.645	15.79	0.918	4.303	0	-3.949	3.949	1	0.065	15.44	1	True	0.157	True	3	26
2018-06-14 163427 NGF SETA3.eds	D16	UNKNOWN	NGF30	NGF SETA3	hsa-miR-141-000463	Amp	1.461	0.988	1	33.458	33.458	32.645	N/A	32.645	15.79	0.918	4.303	0	-3.949	3.949	1	0.065	15.44	1	True	0.157	True	3	28
2018-07-13 153612 NGF12 SETA3.eds	D16	UNKNOWN	NGF12	NGF12 SETA3	hsa-miR-141-000463	Amp	1.362	0.96	1	35.408	35.408	35.058	N/A	35.058	19.104	0.661	4.303	3.314	0.472	6.157	0.101	0.014	0.721	0.048	True	0.157	True	3	30
2018-07-13 083350 NGF12 SETA2.eds	D16	UNKNOWN	NGF12	NGF12 SETA2	hsa-miR-141-000463	Amp	1.267	0.972	1	35.164	35.164	35.058	N/A	35.058	19.104	0.661	4.303	3.314	0.472	6.157	0.101	0.014	0.721	0.048	True	0.157	True	3	30
2018-07-12 165218 NGF12 SETA1.eds	D16	UNKNOWN	NGF12	NGF12 SETA1	hsa-miR-141-000463	Amp	1.371	0.981	1	34.602	34.602	35.058	N/A	35.058	19.104	0.661	4.303	3.314	0.472	6.157	0.101	0.014	0.721	0.048	True	0.157	True	3	29
2020-01-22 114414 NGF12 SETA4.eds	D16	UNKNOWN	NGF12	NGF12 SETA4	hsa-miR-141-000463	N/A	Undetermined	Undetermined	1	Undetermined	Undetermined	35.058	N/A	35.058	19.104	0.661	4.303	3.314	0.472	6.157	0.101	0.014	0.721	0.048	True	0.157	True	-1	-1	True
2018-07-13 083350 NGF12 SETA2.eds	D17	UNKNOWN	NGF12	NGF12 SETA2	hsa-miR-142-3p-000464	Amp	1.277	0.909	1	34.824	34.824	34.824	N/A	34.824	19.237			2.682			0.156	0.156	0.156		True	0.156	True	3	30
2018-07-13 153612 NGF12 SETA3.eds	D17	UNKNOWN	NGF12	NGF12 SETA3	hsa-miR-142-3p-000464	N/A	Undetermined	Undetermined	1	Undetermined	Undetermined	34.824	N/A	34.824	19.237			2.682			0.156	0.156	0.156		True	0.156	True	-1	-1	True
2018-07-12 165218 NGF12 SETA1.eds	D17	UNKNOWN	NGF12	NGF12 SETA1	hsa-miR-142-3p-000464	Inconclusive	1.018	0.163	1	38.831	38.831	34.824	N/A	34.824	19.237			2.682			0.156	0.156	0.156		True	0.156	True	3	34	True
2020-01-22 114414 NGF12 SETA4.eds	D17	UNKNOWN	NGF12	NGF12 SETA4	hsa-miR-142-3p-000464	N/A	Undetermined	Undetermined	1	Undetermined	Undetermined	34.824	N/A	34.824	19.237			2.682			0.156	0.156	0.156		True	0.156	True	-1	-1	True
2018-06-01 112349 NGF SETA1.eds	D17	UNKNOWN	NGF30	NGF SETA1	hsa-miR-142-3p-000464	N/A	Undetermined	Undetermined	1	Undetermined	Undetermined	33.192	N/A	33.192	16.555			0			1	1	1		True	0.156	True	-1	-1	True
2018-06-06 164506 NGF SETA2.eds	D17	UNKNOWN	NGF30	NGF SETA2	hsa-miR-142-3p-000464	Amp	1.334	0.962	1	33.192	33.192	33.192	N/A	33.192	16.555			0			1	1	1		True	0.156	True	3	28
2018-06-14 163427 NGF SETA3.eds	D17	UNKNOWN	NGF30	NGF SETA3	hsa-miR-142-3p-000464	N/A	Undetermined	Undetermined	1	Undetermined	Undetermined	33.192	N/A	33.192	16.555			0			1	1	1		True	0.156	True	-1	-1	True
2018-07-13 153612 NGF12 SETA3.eds	D18	UNKNOWN	NGF12	NGF12 SETA3	hsa-miR-142-5p-002248	N/A	Undetermined	Undetermined	1	Undetermined	Undetermined		N/A												True	0.04	True	-1	-1	True
2018-07-13 083350 NGF12 SETA2.eds	D18	UNKNOWN	NGF12	NGF12 SETA2	hsa-miR-142-5p-002248	Amp	0.646	0.158	1	38.552	38.552		N/A												True	0.04	True	3	35	True
2018-07-12 165218 NGF12 SETA1.eds	D18	UNKNOWN	NGF12	NGF12 SETA1	hsa-miR-142-5p-002248	Amp	0.758	0.622	1	38.011	38.011		N/A												True	0.04	True	3	35	True
2020-01-22 114414 NGF12 SETA4.eds	D18	UNKNOWN	NGF12	NGF12 SETA4	hsa-miR-142-5p-002248	N/A	Undetermined	Undetermined	1	Undetermined	Undetermined		N/A												True	0.04	True	-1	-1	True
2018-06-14 163427 NGF SETA3.eds	D18	UNKNOWN	NGF30	NGF SETA3	hsa-miR-142-5p-002248	N/A	Undetermined	Undetermined	1	Undetermined	Undetermined		N/A												True	0.04	True	-1	-1	True
2018-06-01 112349 NGF SETA1.eds	D18	UNKNOWN	NGF30	NGF SETA1	hsa-miR-142-5p-002248	Amp	1.058	0.952	1	33.936	33.936		N/A												True	0.04	True	3	30	True
2018-06-06 164506 NGF SETA2.eds	D18	UNKNOWN	NGF30	NGF SETA2	hsa-miR-142-5p-002248	N/A	Undetermined	Undetermined	1	Undetermined	Undetermined		N/A												True	0.04	True	-1	-1	True
2018-06-06 164506 NGF SETA2.eds	D19	UNKNOWN	NGF30	NGF SETA2	hsa-miR-143-002249	N/A	Undetermined	Undetermined	1	Undetermined	Undetermined		N/A												True	0	True	-1	-1	True
2018-06-01 112349 NGF SETA1.eds	D19	UNKNOWN	NGF30	NGF SETA1	hsa-miR-143-002249	N/A	Undetermined	Undetermined	1	Undetermined	Undetermined		N/A												True	0	True	-1	-1	True
2018-06-14 163427 NGF SETA3.eds	D19	UNKNOWN	NGF30	NGF SETA3	hsa-miR-143-002249	N/A	Undetermined	Undetermined	1	Undetermined	Undetermined		N/A												True	0	True	-1	-1	True
2018-07-12 165218 NGF12 SETA1.eds	D19	UNKNOWN	NGF12	NGF12 SETA1	hsa-miR-143-002249	N/A	Undetermined	Undetermined	1	Undetermined	Undetermined		N/A												True	0	True	-1	-1	True
2018-07-13 083350 NGF12 SETA2.eds	D19	UNKNOWN	NGF12	NGF12 SETA2	hsa-miR-143-002249	N/A	Undetermined	Undetermined	1	Undetermined	Undetermined		N/A												True	0	True	-1	-1	True
2018-07-13 153612 NGF12 SETA3.eds	D19	UNKNOWN	NGF12	NGF12 SETA3	hsa-miR-143-002249	N/A	Undetermined	Undetermined	1	Undetermined	Undetermined		N/A												True	0	True	-1	-1	True
2020-01-22 114414 NGF12 SETA4.eds	D19	UNKNOWN	NGF12	NGF12 SETA4	hsa-miR-143-002249	N/A	Undetermined	Undetermined	1	Undetermined	Undetermined		N/A												True	0	True	-1	-1	True
2018-06-01 112349 NGF SETA1.eds	D20	UNKNOWN	NGF30	NGF SETA1	hsa-miR-145-002278	Amp	0.842	0.914	1	33.785	33.785		N/A												True	0.04	True	3	30	True
2018-06-06 164506 NGF SETA2.eds	D20	UNKNOWN	NGF30	NGF SETA2	hsa-miR-145-002278	N/A	Undetermined	Undetermined	1	Undetermined	Undetermined		N/A												True	0.04	True	-1	-1	True
2018-06-14 163427 NGF SETA3.eds	D20	UNKNOWN	NGF30	NGF SETA3	hsa-miR-145-002278	N/A	Undetermined	Undetermined	1	Undetermined	Undetermined		N/A												True	0.04	True	-1	-1	True
2018-07-13 153612 NGF12 SETA3.eds	D20	UNKNOWN	NGF12	NGF12 SETA3	hsa-miR-145-002278	N/A	Undetermined	Undetermined	1	Undetermined	Undetermined		N/A												True	0.04	True	-1	-1	True
2018-07-13 083350 NGF12 SETA2.eds	D20	UNKNOWN	NGF12	NGF12 SETA2	hsa-miR-145-002278	Amp	1.022	0.941	1	33.551	33.551		N/A												True	0.04	True	3	30	True
2018-07-12 165218 NGF12 SETA1.eds	D20	UNKNOWN	NGF12	NGF12 SETA1	hsa-miR-145-002278	Amp	1.029	0.915	1	33.336	33.336		N/A												True	0.04	True	3	30	True
2020-01-22 114414 NGF12 SETA4.eds	D20	UNKNOWN	NGF12	NGF12 SETA4	hsa-miR-145-002278	N/A	Undetermined	Undetermined	1	Undetermined	Undetermined		N/A												True	0.04	True	-1	-1	True
2018-06-14 163427 NGF SETA3.eds	D21	UNKNOWN	NGF30	NGF SETA3	hsa-miR-146a-000468	Amp	1.38	0.989	1	28.075	28.075	27.638	N/A	27.638	10.783	0.857	4.303	0	-3.687	3.687	1	0.078	12.881	1	True	0.196	True	3	22
2018-06-06 164506 NGF SETA2.eds	D21	UNKNOWN	NGF30	NGF SETA2	hsa-miR-146a-000468	Amp	1.307	0.983	1	27.536	27.536	27.638	N/A	27.638	10.783	0.857	4.303	0	-3.687	3.687	1	0.078	12.881	1	True	0.196	True	3	22
2018-06-01 112349 NGF SETA1.eds	D21	UNKNOWN	NGF30	NGF SETA1	hsa-miR-146a-000468	Amp	1.284	0.985	1	27.303	27.303	27.638	N/A	27.638	10.783	0.857	4.303	0	-3.687	3.687	1	0.078	12.881	1	True	0.196	True	3	22
2018-07-12 165218 NGF12 SETA1.eds	D21	UNKNOWN	NGF12	NGF12 SETA1	hsa-miR-146a-000468	Amp	1.296	0.982	1	31.017	31.017	31.396	N/A	31.396	15.417	0.571	3.182	4.634	2.817	6.45	0.04	0.011	0.142	0.013	True	0.196	True	3	25
2018-07-13 083350 NGF12 SETA2.eds	D21	UNKNOWN	NGF12	NGF12 SETA2	hsa-miR-146a-000468	Amp	1.313	0.984	1	30.497	30.497	31.396	N/A	31.396	15.417	0.571	3.182	4.634	2.817	6.45	0.04	0.011	0.142	0.013	True	0.196	True	3	25
2018-07-13 153612 NGF12 SETA3.eds	D21	UNKNOWN	NGF12	NGF12 SETA3	hsa-miR-146a-000468	Amp	1.314	0.982	1	32.353	32.353	31.396	N/A	31.396	15.417	0.571	3.182	4.634	2.817	6.45	0.04	0.011	0.142	0.013	True	0.196	True	3	26
2020-01-22 114414 NGF12 SETA4.eds	D21	UNKNOWN	NGF12	NGF12 SETA4	hsa-miR-146a-000468	Amp	1.316	0.981	1	31.715	31.715	31.396	N/A	31.396	15.417	0.571	3.182	4.634	2.817	6.45	0.04	0.011	0.142	0.013	True	0.196	True	3	26
2018-06-01 112349 NGF SETA1.eds	D23	UNKNOWN	NGF30	NGF SETA1	hsa-miR-146b-001097	Amp	1.284	0.987	1	27.951	27.951	27.987	N/A	27.987	11.132	0.641	4.303	0	-2.76	2.76	1	0.148	6.772	1	True	0.187	True	3	22
2018-06-06 164506 NGF SETA2.eds	D23	UNKNOWN	NGF30	NGF SETA2	hsa-miR-146b-001097	Amp	1.299	0.988	1	28.104	28.104	27.987	N/A	27.987	11.132	0.641	4.303	0	-2.76	2.76	1	0.148	6.772	1	True	0.187	True	3	23
2018-06-14 163427 NGF SETA3.eds	D23	UNKNOWN	NGF30	NGF SETA3	hsa-miR-146b-001097	Amp	1.402	0.994	1	27.906	27.906	27.987	N/A	27.987	11.132	0.641	4.303	0	-2.76	2.76	1	0.148	6.772	1	True	0.187	True	3	22
2018-07-13 153612 NGF12 SETA3.eds	D23	UNKNOWN	NGF12	NGF12 SETA3	hsa-miR-146b-001097	Amp	1.331	0.99	1	28.565	28.565	28.379	N/A	28.379	12.4	0.296	3.182	1.268	0.327	2.209	0.415	0.216	0.797	0.175	True	0.187	True	3	23
2020-01-22 114414 NGF12 SETA4.eds	D23	UNKNOWN	NGF12	NGF12 SETA4	hsa-miR-146b-001097	Amp	1.326	0.99	1	28.312	28.312	28.379	N/A	28.379	12.4	0.296	3.182	1.268	0.327	2.209	0.415	0.216	0.797	0.175	True	0.187	True	3	23
2018-07-12 165218 NGF12 SETA1.eds	D23	UNKNOWN	NGF12	NGF12 SETA1	hsa-miR-146b-001097	Amp	1.315	0.989	1	28.483	28.483	28.379	N/A	28.379	12.4	0.296	3.182	1.268	0.327	2.209	0.415	0.216	0.797	0.175	True	0.187	True	3	23
2018-07-13 083350 NGF12 SETA2.eds	D23	UNKNOWN	NGF12	NGF12 SETA2	hsa-miR-146b-001097	Amp	1.312	0.989	1	28.156	28.156	28.379	N/A	28.379	12.4	0.296	3.182	1.268	0.327	2.209	0.415	0.216	0.797	0.175	True	0.187	True	3	23
2018-07-13 083350 NGF12 SETA2.eds	D22	UNKNOWN	NGF12	NGF12 SETA2	hsa-miR-146b-3p-002361	N/A	Undetermined	Undetermined	1	Undetermined	Undetermined	34.856	N/A	34.856	18.801										True	0.087	True	-1	-1	True
2018-07-13 153612 NGF12 SETA3.eds	D22	UNKNOWN	NGF12	NGF12 SETA3	hsa-miR-146b-3p-002361	N/A	Undetermined	Undetermined	1	Undetermined	Undetermined	34.856	N/A	34.856	18.801										True	0.087	True	-1	-1	True
2020-01-22 114414 NGF12 SETA4.eds	D22	UNKNOWN	NGF12	NGF12 SETA4	hsa-miR-146b-3p-002361	Amp	1.083	0.963	1	34.856	34.856	34.856	N/A	34.856	18.801										True	0.087	True	3	30
2018-07-12 165218 NGF12 SETA1.eds	D22	UNKNOWN	NGF12	NGF12 SETA1	hsa-miR-146b-3p-002361	N/A	Undetermined	Undetermined	1	Undetermined	Undetermined	34.856	N/A	34.856	18.801										True	0.087	True	-1	-1	True
2018-06-14 163427 NGF SETA3.eds	D22	UNKNOWN	NGF30	NGF SETA3	hsa-miR-146b-3p-002361	N/A	Undetermined	Undetermined	1	Undetermined	Undetermined		N/A												True	0.087	True	-1	-1	True
2018-06-01 112349 NGF SETA1.eds	D22	UNKNOWN	NGF30	NGF SETA1	hsa-miR-146b-3p-002361	N/A	Undetermined	Undetermined	1	Undetermined	Undetermined		N/A												True	0.087	True	-1	-1	True
2018-06-06 164506 NGF SETA2.eds	D22	UNKNOWN	NGF30	NGF SETA2	hsa-miR-146b-3p-002361	N/A	Undetermined	Undetermined	1	Undetermined	Undetermined		N/A												True	0.087	True	-1	-1	True
2018-07-12 165218 NGF12 SETA1.eds	O24	UNKNOWN	NGF12	NGF12 SETA1	hsa-miR-147-000469	Amp	0.611	0	1	39.365	39.365		N/A												True	0.04	True	3	35	True
2018-07-13 153612 NGF12 SETA3.eds	O24	UNKNOWN	NGF12	NGF12 SETA3	hsa-miR-147-000469	N/A	Undetermined	Undetermined	1	Undetermined	Undetermined		N/A												True	0.04	True	-1	-1	True
2018-07-13 083350 NGF12 SETA2.eds	O24	UNKNOWN	NGF12	NGF12 SETA2	hsa-miR-147-000469	N/A	Undetermined	Undetermined	1	Undetermined	Undetermined		N/A												True	0.04	True	-1	-1	True
2020-01-22 114414 NGF12 SETA4.eds	O24	UNKNOWN	NGF12	NGF12 SETA4	hsa-miR-147-000469	N/A	Undetermined	Undetermined	1	Undetermined	Undetermined		N/A												True	0.04	True	-1	-1	True
2018-06-06 164506 NGF SETA2.eds	O24	UNKNOWN	NGF30	NGF SETA2	hsa-miR-147-000469	Amp	0.616	0.765	1	36.137	36.137		N/A												True	0.04	True	3	31	True
2018-06-01 112349 NGF SETA1.eds	O24	UNKNOWN	NGF30	NGF SETA1	hsa-miR-147-000469	N/A	Undetermined	Undetermined	1	Undetermined	Undetermined		N/A												True	0.04	True	-1	-1	True
2018-06-14 163427 NGF SETA3.eds	O24	UNKNOWN	NGF30	NGF SETA3	hsa-miR-147-000469	N/A	Undetermined	Undetermined	1	Undetermined	Undetermined		N/A												True	0.04	True	-1	-1	True
2018-07-13 153612 NGF12 SETA3.eds	D24	UNKNOWN	NGF12	NGF12 SETA3	hsa-miR-147b-002262	N/A	Undetermined	Undetermined	1	Undetermined	Undetermined		N/A												True	0	True	-1	-1	True
2020-01-22 114414 NGF12 SETA4.eds	D24	UNKNOWN	NGF12	NGF12 SETA4	hsa-miR-147b-002262	N/A	Undetermined	Undetermined	1	Undetermined	Undetermined		N/A												True	0	True	-1	-1	True
2018-07-12 165218 NGF12 SETA1.eds	D24	UNKNOWN	NGF12	NGF12 SETA1	hsa-miR-147b-002262	N/A	Undetermined	Undetermined	1	Undetermined	Undetermined		N/A												True	0	True	-1	-1	True
2018-07-13 083350 NGF12 SETA2.eds	D24	UNKNOWN	NGF12	NGF12 SETA2	hsa-miR-147b-002262	N/A	Undetermined	Undetermined	1	Undetermined	Undetermined		N/A												True	0	True	-1	-1	True
2018-06-06 164506 NGF SETA2.eds	D24	UNKNOWN	NGF30	NGF SETA2	hsa-miR-147b-002262	N/A	Undetermined	Undetermined	1	Undetermined	Undetermined		N/A												True	0	True	-1	-1	True
2018-06-14 163427 NGF SETA3.eds	D24	UNKNOWN	NGF30	NGF SETA3	hsa-miR-147b-002262	N/A	Undetermined	Undetermined	1	Undetermined	Undetermined		N/A												True	0	True	-1	-1	True
2018-06-01 112349 NGF SETA1.eds	D24	UNKNOWN	NGF30	NGF SETA1	hsa-miR-147b-002262	N/A	Undetermined	Undetermined	1	Undetermined	Undetermined		N/A												True	0	True	-1	-1	True
2018-07-12 165218 NGF12 SETA1.eds	E01	UNKNOWN	NGF12	NGF12 SETA1	hsa-miR-148a-000470	Amp	1.247	0.989	1	33.236	33.236	34.995	N/A	34.995	19.016	0.939	3.182	3.108	0.12	6.096	0.116	0.015	0.92	0.182	True	0.07	True	3	29
2018-07-13 153612 NGF12 SETA3.eds	E01	UNKNOWN	NGF12	NGF12 SETA3	hsa-miR-148a-000470	Inconclusive	1.112	0.933	1	36.239	36.239	34.995	N/A	34.995	19.016	0.939	3.182	3.108	0.12	6.096	0.116	0.015	0.92	0.182	True	0.07	True	3	32
2018-07-13 083350 NGF12 SETA2.eds	E01	UNKNOWN	NGF12	NGF12 SETA2	hsa-miR-148a-000470	Amp	1.084	0.912	1	35.514	35.514	34.995	N/A	34.995	19.016	0.939	3.182	3.108	0.12	6.096	0.116	0.015	0.92	0.182	True	0.07	True	3	31
2020-01-22 114414 NGF12 SETA4.eds	E01	UNKNOWN	NGF12	NGF12 SETA4	hsa-miR-148a-000470	Amp	1.227	0.962	1	34.99	34.99	34.995	N/A	34.995	19.016	0.939	3.182	3.108	0.12	6.096	0.116	0.015	0.92	0.182	True	0.07	True	3	31
2018-06-14 163427 NGF SETA3.eds	E01	UNKNOWN	NGF30	NGF SETA3	hsa-miR-148a-000470	Amp	1.166	0.975	1	34.174	34.174	32.763	N/A	32.763	15.908	1.594	4.303	0	-6.859	6.859	1	0.009	116.071	1	True	0.07	True	3	30
2018-06-06 164506 NGF SETA2.eds	E01	UNKNOWN	NGF30	NGF SETA2	hsa-miR-148a-000470	Amp	1.201	0.983	1	33.167	33.167	32.763	N/A	32.763	15.908	1.594	4.303	0	-6.859	6.859	1	0.009	116.071	1	True	0.07	True	3	29
2018-06-01 112349 NGF SETA1.eds	E01	UNKNOWN	NGF30	NGF SETA1	hsa-miR-148a-000470	Amp	1.228	0.966	1	30.948	30.948	32.763	N/A	32.763	15.908	1.594	4.303	0	-6.859	6.859	1	0.009	116.071	1	True	0.07	True	3	27
2018-07-12 165218 NGF12 SETA1.eds	E02	UNKNOWN	NGF12	NGF12 SETA1	hsa-miR-148b-000471	Amp	1.148	0.929	1	33.955	33.955	33.462	N/A	33.462	17.313	0.153	4.303	1.441	0.783	2.098	0.368	0.234	0.581	0.583	True	0.072	True	3	30
2018-07-13 083350 NGF12 SETA2.eds	E02	UNKNOWN	NGF12	NGF12 SETA2	hsa-miR-148b-000471	Amp	1.179	0.963	1	32.756	32.756	33.462	N/A	33.462	17.313	0.153	4.303	1.441	0.783	2.098	0.368	0.234	0.581	0.583	True	0.072	True	3	29
2018-07-13 153612 NGF12 SETA3.eds	E02	UNKNOWN	NGF12	NGF12 SETA3	hsa-miR-148b-000471	N/A	Undetermined	Undetermined	1	Undetermined	Undetermined	33.462	N/A	33.462	17.313	0.153	4.303	1.441	0.783	2.098	0.368	0.234	0.581	0.583	True	0.072	True	-1	-1	True
2020-01-22 114414 NGF12 SETA4.eds	E02	UNKNOWN	NGF12	NGF12 SETA4	hsa-miR-148b-000471	Amp	1.18	0.977	1	33.674	33.674	33.462	N/A	33.462	17.313	0.153	4.303	1.441	0.783	2.098	0.368	0.234	0.581	0.583	True	0.072	True	3	29
2018-06-01 112349 NGF SETA1.eds	E02	UNKNOWN	NGF30	NGF SETA1	hsa-miR-148b-000471	Amp	1.149	0.984	1	32.055	32.055	33.221	N/A	33.221	15.873	1.877	12.706	0	-23.847	23.847	1	0	15,093,882.000	1	True	0.072	True	3	28
2018-06-06 164506 NGF SETA2.eds	E02	UNKNOWN	NGF30	NGF SETA2	hsa-miR-148b-000471	Amp	1.05	0.962	1	34.386	34.386	33.221	N/A	33.221	15.873	1.877	12.706	0	-23.847	23.847	1	0	15,093,882.000	1	True	0.072	True	3	30
2018-06-14 163427 NGF SETA3.eds	E02	UNKNOWN	NGF30	NGF SETA3	hsa-miR-148b-000471	No Amp	0.571	0	1	Undetermined	Undetermined	33.221	N/A	33.221	15.873	1.877	12.706	0	-23.847	23.847	1	0	15,093,882.000	1	True	0.072	True	3	34	True
2018-06-06 164506 NGF SETA2.eds	E03	UNKNOWN	NGF30	NGF SETA2	hsa-miR-149-002255	Amp	1.145	0.967	1	29.06	29.06	29.456	N/A	29.456	12.601	0.761	4.303	0	-3.274	3.274	1	0.103	9.671	1	True	0.076	True	3	25
2018-06-14 163427 NGF SETA3.eds	E03	UNKNOWN	NGF30	NGF SETA3	hsa-miR-149-002255	Amp	1.13	0.981	1	29.868	29.868	29.456	N/A	29.456	12.601	0.761	4.303	0	-3.274	3.274	1	0.103	9.671	1	True	0.076	True	3	26
2018-06-01 112349 NGF SETA1.eds	E03	UNKNOWN	NGF30	NGF SETA1	hsa-miR-149-002255	Amp	1.147	0.901	1	29.44	29.44	29.456	N/A	29.456	12.601	0.761	4.303	0	-3.274	3.274	1	0.103	9.671	1	True	0.076	True	3	25
2020-01-22 114414 NGF12 SETA4.eds	E03	UNKNOWN	NGF12	NGF12 SETA4	hsa-miR-149-002255	Amp	1.192	0.983	1	30.086	30.086	29.565	N/A	29.565	13.586	0.599	3.182	0.984	-0.922	2.89	0.505	0.135	1.894	0.365	True	0.076	True	3	26
2018-07-13 153612 NGF12 SETA3.eds	E03	UNKNOWN	NGF12	NGF12 SETA3	hsa-miR-149-002255	Amp	1.188	0.976	1	30.361	30.361	29.565	N/A	29.565	13.586	0.599	3.182	0.984	-0.922	2.89	0.505	0.135	1.894	0.365	True	0.076	True	3	26
2018-07-13 083350 NGF12 SETA2.eds	E03	UNKNOWN	NGF12	NGF12 SETA2	hsa-miR-149-002255	Amp	1.186	0.974	1	28.958	28.958	29.565	N/A	29.565	13.586	0.599	3.182	0.984	-0.922	2.89	0.505	0.135	1.894	0.365	True	0.076	True	3	25
2018-07-12 165218 NGF12 SETA1.eds	E03	UNKNOWN	NGF12	NGF12 SETA1	hsa-miR-149-002255	Amp	1.202	0.937	1	28.853	28.853	29.565	N/A	29.565	13.586	0.599	3.182	0.984	-0.922	2.89	0.505	0.135	1.894	0.365	True	0.076	True	3	25
2020-01-22 114414 NGF12 SETA4.eds	E04	UNKNOWN	NGF12	NGF12 SETA4	hsa-miR-150-000473	Amp	1.343	0.984	1	33.527	33.527	33.438	N/A	33.438	17.459	0.478	3.182	0.405	-1.115	1.925	0.755	0.263	2.165	0.588	True	0.187	True	3	28
2018-07-13 153612 NGF12 SETA3.eds	E04	UNKNOWN	NGF12	NGF12 SETA3	hsa-miR-150-000473	Amp	1.349	0.979	1	34.276	34.276	33.438	N/A	33.438	17.459	0.478	3.182	0.405	-1.115	1.925	0.755	0.263	2.165	0.588	True	0.187	True	3	29
2018-07-13 083350 NGF12 SETA2.eds	E04	UNKNOWN	NGF12	NGF12 SETA2	hsa-miR-150-000473	Amp	1.373	0.983	1	32.345	32.345	33.438	N/A	33.438	17.459	0.478	3.182	0.405	-1.115	1.925	0.755	0.263	2.165	0.588	True	0.187	True	3	27
2018-07-12 165218 NGF12 SETA1.eds	E04	UNKNOWN	NGF12	NGF12 SETA1	hsa-miR-150-000473	Amp	1.361	0.987	1	33.604	33.604	33.438	N/A	33.438	17.459	0.478	3.182	0.405	-1.115	1.925	0.755	0.263	2.165	0.588	True	0.187	True	3	28
2018-06-01 112349 NGF SETA1.eds	E04	UNKNOWN	NGF30	NGF SETA1	hsa-miR-150-000473	Amp	1.318	0.97	1	34.1	34.1	33.909	N/A	33.909	17.054	0.509	4.303	0	-2.188	2.188	1	0.219	4.557	1	True	0.187	True	3	29
2018-06-06 164506 NGF SETA2.eds	E04	UNKNOWN	NGF30	NGF SETA2	hsa-miR-150-000473	Amp	1.326	0.981	1	34.117	34.117	33.909	N/A	33.909	17.054	0.509	4.303	0	-2.188	2.188	1	0.219	4.557	1	True	0.187	True	3	29
2018-06-14 163427 NGF SETA3.eds	E04	UNKNOWN	NGF30	NGF SETA3	hsa-miR-150-000473	Amp	1.39	0.982	1	33.51	33.51	33.909	N/A	33.909	17.054	0.509	4.303	0	-2.188	2.188	1	0.219	4.557	1	True	0.187	True	3	28
2018-06-01 112349 NGF SETA1.eds	E05	UNKNOWN	NGF30	NGF SETA1	hsa-miR-152-000475	Amp	1.357	0.99	1	30.054	30.054	30.622	N/A	30.622	13.767	1.271	4.303	0	-5.469	5.469	1	0.023	44.294	1	True	0.225	True	3	24
2018-06-06 164506 NGF SETA2.eds	E05	UNKNOWN	NGF30	NGF SETA2	hsa-miR-152-000475	Amp	1.371	0.992	1	29.711	29.711	30.622	N/A	30.622	13.767	1.271	4.303	0	-5.469	5.469	1	0.023	44.294	1	True	0.225	True	3	24
2018-06-14 163427 NGF SETA3.eds	E05	UNKNOWN	NGF30	NGF SETA3	hsa-miR-152-000475	Amp	1.442	0.988	1	32.101	32.101	30.622	N/A	30.622	13.767	1.271	4.303	0	-5.469	5.469	1	0.023	44.294	1	True	0.225	True	3	26
2018-07-12 165218 NGF12 SETA1.eds	E05	UNKNOWN	NGF12	NGF12 SETA1	hsa-miR-152-000475	Amp	1.383	0.981	1	30.421	30.421	31.143	N/A	31.143	15.164	0.684	3.182	1.397	-0.78	3.574	0.38	0.084	1.717	0.401	True	0.225	True	3	25
2018-07-13 083350 NGF12 SETA2.eds	E05	UNKNOWN	NGF12	NGF12 SETA2	hsa-miR-152-000475	Amp	1.377	0.982	1	30.527	30.527	31.143	N/A	31.143	15.164	0.684	3.182	1.397	-0.78	3.574	0.38	0.084	1.717	0.401	True	0.225	True	3	25
2018-07-13 153612 NGF12 SETA3.eds	E05	UNKNOWN	NGF12	NGF12 SETA3	hsa-miR-152-000475	Amp	1.389	0.984	1	32.417	32.417	31.143	N/A	31.143	15.164	0.684	3.182	1.397	-0.78	3.574	0.38	0.084	1.717	0.401	True	0.225	True	3	27
2020-01-22 114414 NGF12 SETA4.eds	E05	UNKNOWN	NGF12	NGF12 SETA4	hsa-miR-152-000475	Amp	1.394	0.989	1	31.209	31.209	31.143	N/A	31.143	15.164	0.684	3.182	1.397	-0.78	3.574	0.38	0.084	1.717	0.401	True	0.225	True	3	25
2018-06-01 112349 NGF SETA1.eds	E07	UNKNOWN	NGF30	NGF SETA1	hsa-miR-154-000477	N/A	Undetermined	Undetermined	1	Undetermined	Undetermined		N/A												True	0	True	-1	-1	True
2018-06-06 164506 NGF SETA2.eds	E07	UNKNOWN	NGF30	NGF SETA2	hsa-miR-154-000477	N/A	Undetermined	Undetermined	1	Undetermined	Undetermined		N/A												True	0	True	-1	-1	True
2018-06-14 163427 NGF SETA3.eds	E07	UNKNOWN	NGF30	NGF SETA3	hsa-miR-154-000477	N/A	Undetermined	Undetermined	1	Undetermined	Undetermined		N/A												True	0	True	-1	-1	True
2018-07-13 153612 NGF12 SETA3.eds	E07	UNKNOWN	NGF12	NGF12 SETA3	hsa-miR-154-000477	N/A	Undetermined	Undetermined	1	Undetermined	Undetermined		N/A												True	0	True	-1	-1	True
2020-01-22 114414 NGF12 SETA4.eds	E07	UNKNOWN	NGF12	NGF12 SETA4	hsa-miR-154-000477	N/A	Undetermined	Undetermined	1	Undetermined	Undetermined		N/A												True	0	True	-1	-1	True
2018-07-12 165218 NGF12 SETA1.eds	E07	UNKNOWN	NGF12	NGF12 SETA1	hsa-miR-154-000477	N/A	Undetermined	Undetermined	1	Undetermined	Undetermined		N/A												True	0	True	-1	-1	True
2018-07-13 083350 NGF12 SETA2.eds	E07	UNKNOWN	NGF12	NGF12 SETA2	hsa-miR-154-000477	N/A	Undetermined	Undetermined	1	Undetermined	Undetermined		N/A												True	0	True	-1	-1	True
2018-06-01 112349 NGF SETA1.eds	H07	UNKNOWN	NGF30	NGF SETA1	hsa-miR-155-002623	Amp	1.375	0.99	1	25.729	25.729	25.974	N/A	25.974	9.119	0.817	4.303	0	-3.516	3.516	1	0.087	11.441	1	True	0.257	True	3	20
2018-06-14 163427 NGF SETA3.eds	H07	UNKNOWN	NGF30	NGF SETA3	hsa-miR-155-002623	Amp	1.458	0.99	1	26.368	26.368	25.974	N/A	25.974	9.119	0.817	4.303	0	-3.516	3.516	1	0.087	11.441	1	True	0.257	True	3	20
2018-06-06 164506 NGF SETA2.eds	H07	UNKNOWN	NGF30	NGF SETA2	hsa-miR-155-002623	Amp	1.378	0.99	1	25.825	25.825	25.974	N/A	25.974	9.119	0.817	4.303	0	-3.516	3.516	1	0.087	11.441	1	True	0.257	True	3	20
2018-07-12 165218 NGF12 SETA1.eds	H07	UNKNOWN	NGF12	NGF12 SETA1	hsa-miR-155-002623	Amp	1.389	0.988	1	26.222	26.222	26.692	N/A	26.692	10.713	0.498	3.182	1.594	0.009	3.179	0.331	0.11	0.994	0.183	True	0.257	True	3	20
2018-07-13 083350 NGF12 SETA2.eds	H07	UNKNOWN	NGF12	NGF12 SETA2	hsa-miR-155-002623	Amp	1.386	0.986	1	26.145	26.145	26.692	N/A	26.692	10.713	0.498	3.182	1.594	0.009	3.179	0.331	0.11	0.994	0.183	True	0.257	True	3	20
2018-07-13 153612 NGF12 SETA3.eds	H07	UNKNOWN	NGF12	NGF12 SETA3	hsa-miR-155-002623	Amp	1.411	0.982	1	27.248	27.248	26.692	N/A	26.692	10.713	0.498	3.182	1.594	0.009	3.179	0.331	0.11	0.994	0.183	True	0.257	True	3	22
2020-01-22 114414 NGF12 SETA4.eds	H07	UNKNOWN	NGF12	NGF12 SETA4	hsa-miR-155-002623	Amp	1.364	0.984	1	27.151	27.151	26.692	N/A	26.692	10.713	0.498	3.182	1.594	0.009	3.179	0.331	0.11	0.994	0.183	True	0.257	True	3	21
2018-06-01 112349 NGF SETA1.eds	A13	UNKNOWN	NGF30	NGF SETA1	hsa-miR-15a-000389	Amp	1.065	0.967	1	28.457	28.457		N/A												True	0.04	True	3	25	True
2018-06-06 164506 NGF SETA2.eds	A13	UNKNOWN	NGF30	NGF SETA2	hsa-miR-15a-000389	Amp	0.999	0.953	1	29.483	29.483		N/A												True	0.04	True	3	26	True
2018-06-14 163427 NGF SETA3.eds	A13	UNKNOWN	NGF30	NGF SETA3	hsa-miR-15a-000389	Amp	0.807	0.901	1	33.378	33.378		N/A												True	0.04	True	3	30	True
2020-01-22 114414 NGF12 SETA4.eds	A13	UNKNOWN	NGF12	NGF12 SETA4	hsa-miR-15a-000389	Amp	1.021	0.957	1	31.678	31.678		N/A												True	0.04	True	3	28	True
2018-07-12 165218 NGF12 SETA1.eds	A13	UNKNOWN	NGF12	NGF12 SETA1	hsa-miR-15a-000389	Amp	0.901	0.841	1	32.884	32.884		N/A												True	0.04	True	3	29	True
2018-07-13 153612 NGF12 SETA3.eds	A13	UNKNOWN	NGF12	NGF12 SETA3	hsa-miR-15a-000389	Amp	0.983	0.964	1	32.879	32.879		N/A												True	0.04	True	3	30	True
2018-07-13 083350 NGF12 SETA2.eds	A13	UNKNOWN	NGF12	NGF12 SETA2	hsa-miR-15a-000389	Amp	0.922	0.933	1	31.886	31.886		N/A												True	0.04	True	3	28	True
2018-06-06 164506 NGF SETA2.eds	A14	UNKNOWN	NGF30	NGF SETA2	hsa-miR-15b-000390	Amp	1.213	0.99	1	27.759	27.759	28.45	N/A	28.45	11.595	1.02	4.303	0	-4.39	4.39	1	0.048	20.972	1	True	0.152	True	3	22
2018-06-14 163427 NGF SETA3.eds	A14	UNKNOWN	NGF30	NGF SETA3	hsa-miR-15b-000390	Amp	1.267	0.988	1	29.42	29.42	28.45	N/A	28.45	11.595	1.02	4.303	0	-4.39	4.39	1	0.048	20.972	1	True	0.152	True	3	24
2018-06-01 112349 NGF SETA1.eds	A14	UNKNOWN	NGF30	NGF SETA1	hsa-miR-15b-000390	Amp	1.193	0.979	1	28.171	28.171	28.45	N/A	28.45	11.595	1.02	4.303	0	-4.39	4.39	1	0.048	20.972	1	True	0.152	True	3	23
2018-07-12 165218 NGF12 SETA1.eds	A14	UNKNOWN	NGF12	NGF12 SETA1	hsa-miR-15b-000390	Amp	1.247	0.989	1	28.527	28.527	29.356	N/A	29.356	13.377	0.82	3.182	1.782	-0.827	4.392	0.291	0.048	1.774	0.241	True	0.152	True	3	23
2018-07-13 083350 NGF12 SETA2.eds	A14	UNKNOWN	NGF12	NGF12 SETA2	hsa-miR-15b-000390	Amp	1.237	0.989	1	28.371	28.371	29.356	N/A	29.356	13.377	0.82	3.182	1.782	-0.827	4.392	0.291	0.048	1.774	0.241	True	0.152	True	3	23
2018-07-13 153612 NGF12 SETA3.eds	A14	UNKNOWN	NGF12	NGF12 SETA3	hsa-miR-15b-000390	Amp	1.221	0.974	1	31.081	31.081	29.356	N/A	29.356	13.377	0.82	3.182	1.782	-0.827	4.392	0.291	0.048	1.774	0.241	True	0.152	True	3	25
2020-01-22 114414 NGF12 SETA4.eds	A14	UNKNOWN	NGF12	NGF12 SETA4	hsa-miR-15b-000390	Amp	1.239	0.986	1	29.445	29.445	29.356	N/A	29.356	13.377	0.82	3.182	1.782	-0.827	4.392	0.291	0.048	1.774	0.241	True	0.152	True	3	24
2018-06-01 112349 NGF SETA1.eds	A15	UNKNOWN	NGF30	NGF SETA1	hsa-miR-16-000391	Amp	1.294	0.987	1	22.882	22.882	22.865	N/A	22.865	6.01	0.693	4.303	0	-2.981	2.981	1	0.127	7.896	1	True	0.208	True	3	17
2018-06-14 163427 NGF SETA3.eds	A15	UNKNOWN	NGF30	NGF SETA3	hsa-miR-16-000391	Amp	1.405	0.989	1	23.092	23.092	22.865	N/A	22.865	6.01	0.693	4.303	0	-2.981	2.981	1	0.127	7.896	1	True	0.208	True	3	18
2018-06-06 164506 NGF SETA2.eds	A15	UNKNOWN	NGF30	NGF SETA2	hsa-miR-16-000391	Amp	1.318	0.992	1	22.621	22.621	22.865	N/A	22.865	6.01	0.693	4.303	0	-2.981	2.981	1	0.127	7.896	1	True	0.208	True	3	17
2018-07-13 153612 NGF12 SETA3.eds	A15	UNKNOWN	NGF12	NGF12 SETA3	hsa-miR-16-000391	Amp	1.329	0.986	1	24.063	24.063	23.11	N/A	23.11	7.131	0.544	3.182	1.121	-0.611	2.852	0.46	0.138	1.527	0.27	True	0.208	True	3	18
2020-01-22 114414 NGF12 SETA4.eds	A15	UNKNOWN	NGF12	NGF12 SETA4	hsa-miR-16-000391	Amp	1.304	0.986	1	23.211	23.211	23.11	N/A	23.11	7.131	0.544	3.182	1.121	-0.611	2.852	0.46	0.138	1.527	0.27	True	0.208	True	3	17
2018-07-12 165218 NGF12 SETA1.eds	A15	UNKNOWN	NGF12	NGF12 SETA1	hsa-miR-16-000391	Amp	1.328	0.99	1	22.794	22.794	23.11	N/A	23.11	7.131	0.544	3.182	1.121	-0.611	2.852	0.46	0.138	1.527	0.27	True	0.208	True	3	17
2018-07-13 083350 NGF12 SETA2.eds	A15	UNKNOWN	NGF12	NGF12 SETA2	hsa-miR-16-000391	Amp	1.327	0.989	1	22.37	22.37	23.11	N/A	23.11	7.131	0.544	3.182	1.121	-0.611	2.852	0.46	0.138	1.527	0.27	True	0.208	True	3	17
2020-01-22 114414 NGF12 SETA4.eds	A16	UNKNOWN	NGF12	NGF12 SETA4	hsa-miR-17-002308	Amp	1.374	0.987	1	24.15	24.15	24.324	N/A	24.324	8.345	0.921	3.182	1.857	-1.076	4.789	0.276	0.036	2.108	0.297	True	0.213	True	3	18
2018-07-12 165218 NGF12 SETA1.eds	A16	UNKNOWN	NGF12	NGF12 SETA1	hsa-miR-17-002308	Amp	1.393	0.992	1	23.331	23.331	24.324	N/A	24.324	8.345	0.921	3.182	1.857	-1.076	4.789	0.276	0.036	2.108	0.297	True	0.213	True	3	18
2018-07-13 153612 NGF12 SETA3.eds	A16	UNKNOWN	NGF12	NGF12 SETA3	hsa-miR-17-002308	Amp	1.377	0.989	1	26.381	26.381	24.324	N/A	24.324	8.345	0.921	3.182	1.857	-1.076	4.789	0.276	0.036	2.108	0.297	True	0.213	True	3	21
2018-07-13 083350 NGF12 SETA2.eds	A16	UNKNOWN	NGF12	NGF12 SETA2	hsa-miR-17-002308	Amp	1.363	0.988	1	23.435	23.435	24.324	N/A	24.324	8.345	0.921	3.182	1.857	-1.076	4.789	0.276	0.036	2.108	0.297	True	0.213	True	3	18
2018-06-14 163427 NGF SETA3.eds	A16	UNKNOWN	NGF30	NGF SETA3	hsa-miR-17-002308	Amp	1.445	0.988	1	24.727	24.727	23.344	N/A	23.344	6.489	1.247	4.303	0	-5.366	5.366	1	0.024	41.24	1	True	0.213	True	3	19
2018-06-06 164506 NGF SETA2.eds	A16	UNKNOWN	NGF30	NGF SETA2	hsa-miR-17-002308	Amp	1.361	0.992	1	22.618	22.618	23.344	N/A	23.344	6.489	1.247	4.303	0	-5.366	5.366	1	0.024	41.24	1	True	0.213	True	3	17
2018-06-01 112349 NGF SETA1.eds	A16	UNKNOWN	NGF30	NGF SETA1	hsa-miR-17-002308	Amp	1.339	0.99	1	22.686	22.686	23.344	N/A	23.344	6.489	1.247	4.303	0	-5.366	5.366	1	0.024	41.24	1	True	0.213	True	3	17
2018-06-14 163427 NGF SETA3.eds	E08	UNKNOWN	NGF30	NGF SETA3	hsa-miR-181a-000480	Amp	1.15	0.97	1	32.781	32.781	30.932	N/A	30.932	14.077	1.475	4.303	0	-6.346	6.346	1	0.012	81.373	1	True	0.071	True	3	29
2018-06-06 164506 NGF SETA2.eds	E08	UNKNOWN	NGF30	NGF SETA2	hsa-miR-181a-000480	Amp	1.055	0.978	1	30.006	30.006	30.932	N/A	30.932	14.077	1.475	4.303	0	-6.346	6.346	1	0.012	81.373	1	True	0.071	True	3	26
2018-06-01 112349 NGF SETA1.eds	E08	UNKNOWN	NGF30	NGF SETA1	hsa-miR-181a-000480	Amp	1.077	0.97	1	30.01	30.01	30.932	N/A	30.932	14.077	1.475	4.303	0	-6.346	6.346	1	0.012	81.373	1	True	0.071	True	3	26
2020-01-22 114414 NGF12 SETA4.eds	E08	UNKNOWN	NGF12	NGF12 SETA4	hsa-miR-181a-000480	Amp	1.102	0.94	1	32.608	32.608	31.717	N/A	31.717	15.569	0.541	4.303	1.492	-0.836	3.819	0.356	0.071	1.785	0.424	True	0.071	True	3	29
2018-07-13 153612 NGF12 SETA3.eds	E08	UNKNOWN	NGF12	NGF12 SETA3	hsa-miR-181a-000480	Amp	0.845	0.257	1	38.774	38.774	31.717	N/A	31.717	15.569	0.541	4.303	1.492	-0.836	3.819	0.356	0.071	1.785	0.424	True	0.071	True	3	35	True
2018-07-13 083350 NGF12 SETA2.eds	E08	UNKNOWN	NGF12	NGF12 SETA2	hsa-miR-181a-000480	Amp	1.103	0.963	1	31.052	31.052	31.717	N/A	31.717	15.569	0.541	4.303	1.492	-0.836	3.819	0.356	0.071	1.785	0.424	True	0.071	True	3	27
2018-07-12 165218 NGF12 SETA1.eds	E08	UNKNOWN	NGF12	NGF12 SETA1	hsa-miR-181a-000480	Amp	1.092	0.956	1	31.491	31.491	31.717	N/A	31.717	15.569	0.541	4.303	1.492	-0.836	3.819	0.356	0.071	1.785	0.424	True	0.071	True	3	27
2018-06-01 112349 NGF SETA1.eds	E09	UNKNOWN	NGF30	NGF SETA1	hsa-miR-181c-000482	Amp	1.006	0.929	1	33.434	33.434	33.434	N/A	33.434	15.375			0			1	1	1		True	0.046	True	3	30
2018-06-06 164506 NGF SETA2.eds	E09	UNKNOWN	NGF30	NGF SETA2	hsa-miR-181c-000482	Amp	0.979	0.942	1	35.258	35.258	33.434	N/A	33.434	15.375			0			1	1	1		True	0.046	True	3	32	True
2018-06-14 163427 NGF SETA3.eds	E09	UNKNOWN	NGF30	NGF SETA3	hsa-miR-181c-000482	Amp	0.931	0.82	1	35.108	35.108	33.434	N/A	33.434	15.375			0			1	1	1		True	0.046	True	3	32	True
2018-07-13 083350 NGF12 SETA2.eds	E09	UNKNOWN	NGF12	NGF12 SETA2	hsa-miR-181c-000482	Amp	1.009	0.918	1	34.893	34.893	34.336	N/A	34.336	18.141	1.165	12.706	2.766	-12.033	17.566	0.147	0	4,190.777		True	0.046	True	3	32
2018-07-13 153612 NGF12 SETA3.eds	E09	UNKNOWN	NGF12	NGF12 SETA3	hsa-miR-181c-000482	Amp	0.927	0.848	1	36.523	36.523	34.336	N/A	34.336	18.141	1.165	12.706	2.766	-12.033	17.566	0.147	0	4,190.777		True	0.046	True	3	33	True
2020-01-22 114414 NGF12 SETA4.eds	E09	UNKNOWN	NGF12	NGF12 SETA4	hsa-miR-181c-000482	N/A	Undetermined	Undetermined	1	Undetermined	Undetermined	34.336	N/A	34.336	18.141	1.165	12.706	2.766	-12.033	17.566	0.147	0	4,190.777		True	0.046	True	-1	-1	True
2018-07-12 165218 NGF12 SETA1.eds	E09	UNKNOWN	NGF12	NGF12 SETA1	hsa-miR-181c-000482	Amp	1.025	0.913	1	33.779	33.779	34.336	N/A	34.336	18.141	1.165	12.706	2.766	-12.033	17.566	0.147	0	4,190.777		True	0.046	True	3	30
2018-07-13 153612 NGF12 SETA3.eds	E10	UNKNOWN	NGF12	NGF12 SETA3	hsa-miR-182-002334	N/A	Undetermined	Undetermined	1	Undetermined	Undetermined	34.562	N/A	34.562	18.367	0.358	12.706	0.995	-3.555	5.546	0.502	0.021	11.757	0.545	True	0.166	True	-1	-1	True
2018-07-13 083350 NGF12 SETA2.eds	E10	UNKNOWN	NGF12	NGF12 SETA2	hsa-miR-182-002334	Amp	1.286	0.977	1	34.313	34.313	34.562	N/A	34.562	18.367	0.358	12.706	0.995	-3.555	5.546	0.502	0.021	11.757	0.545	True	0.166	True	3	29
2018-07-12 165218 NGF12 SETA1.eds	E10	UNKNOWN	NGF12	NGF12 SETA1	hsa-miR-182-002334	Amp	1.264	0.938	1	34.812	34.812	34.562	N/A	34.562	18.367	0.358	12.706	0.995	-3.555	5.546	0.502	0.021	11.757	0.545	True	0.166	True	3	29
2020-01-22 114414 NGF12 SETA4.eds	E10	UNKNOWN	NGF12	NGF12 SETA4	hsa-miR-182-002334	N/A	Undetermined	Undetermined	1	Undetermined	Undetermined	34.562	N/A	34.562	18.367	0.358	12.706	0.995	-3.555	5.546	0.502	0.021	11.757	0.545	True	0.166	True	-1	-1	True
2018-06-06 164506 NGF SETA2.eds	E10	UNKNOWN	NGF30	NGF SETA2	hsa-miR-182-002334	Amp	1.263	0.978	1	34.43	34.43	34.227	N/A	34.227	17.372	1.362	4.303	0	-5.86	5.86	1	0.017	58.072	1	True	0.166	True	3	29
2018-06-01 112349 NGF SETA1.eds	E10	UNKNOWN	NGF30	NGF SETA1	hsa-miR-182-002334	Amp	1.267	0.977	1	32.89	32.89	34.227	N/A	34.227	17.372	1.362	4.303	0	-5.86	5.86	1	0.017	58.072	1	True	0.166	True	3	28
2018-06-14 163427 NGF SETA3.eds	E10	UNKNOWN	NGF30	NGF SETA3	hsa-miR-182-002334	Amp	1.298	0.957	1	35.361	35.361	34.227	N/A	34.227	17.372	1.362	4.303	0	-5.86	5.86	1	0.017	58.072	1	True	0.166	True	3	30
2018-06-14 163427 NGF SETA3.eds	E12	UNKNOWN	NGF30	NGF SETA3	hsa-miR-183-002269	Amp	0.61	0.08	1	38.707	38.707		N/A												True	0.04	True	3	34	True
2018-06-06 164506 NGF SETA2.eds	E12	UNKNOWN	NGF30	NGF SETA2	hsa-miR-183-002269	Amp	0.806	0.72	1	35.022	35.022		N/A												True	0.04	True	3	31	True
2018-06-01 112349 NGF SETA1.eds	E12	UNKNOWN	NGF30	NGF SETA1	hsa-miR-183-002269	Amp	0.97	0.92	1	32.413	32.413		N/A												True	0.04	True	3	29	True
2020-01-22 114414 NGF12 SETA4.eds	E12	UNKNOWN	NGF12	NGF12 SETA4	hsa-miR-183-002269	N/A	Undetermined	Undetermined	1	Undetermined	Undetermined		N/A												True	0.04	True	-1	-1	True
2018-07-12 165218 NGF12 SETA1.eds	E12	UNKNOWN	NGF12	NGF12 SETA1	hsa-miR-183-002269	Amp	1.003	0.929	1	33.627	33.627		N/A												True	0.04	True	3	30	True
2018-07-13 083350 NGF12 SETA2.eds	E12	UNKNOWN	NGF12	NGF12 SETA2	hsa-miR-183-002269	Amp	0.947	0.913	1	33.994	33.994		N/A												True	0.04	True	3	31	True
2018-07-13 153612 NGF12 SETA3.eds	E12	UNKNOWN	NGF12	NGF12 SETA3	hsa-miR-183-002269	N/A	Undetermined	Undetermined	1	Undetermined	Undetermined		N/A												True	0.04	True	-1	-1	True
2018-06-01 112349 NGF SETA1.eds	E13	UNKNOWN	NGF30	NGF SETA1	hsa-miR-184-000485	Amp	0.695	0	1	Undetermined	Undetermined		N/A												True	0.2	True	3	35	True
2018-06-06 164506 NGF SETA2.eds	E13	UNKNOWN	NGF30	NGF SETA2	hsa-miR-184-000485	N/A	Undetermined	Undetermined	1	Undetermined	Undetermined		N/A												True	0.2	True	-1	-1	True
2018-06-14 163427 NGF SETA3.eds	E13	UNKNOWN	NGF30	NGF SETA3	hsa-miR-184-000485	N/A	Undetermined	Undetermined	1	Undetermined	Undetermined		N/A												True	0.2	True	-1	-1	True
2018-07-13 083350 NGF12 SETA2.eds	E13	UNKNOWN	NGF12	NGF12 SETA2	hsa-miR-184-000485	N/A	Undetermined	Undetermined	1	Undetermined	Undetermined		N/A												True	0.2	True	-1	-1	True
2018-07-12 165218 NGF12 SETA1.eds	E13	UNKNOWN	NGF12	NGF12 SETA1	hsa-miR-184-000485	N/A	Undetermined	Undetermined	1	Undetermined	Undetermined		N/A												True	0.2	True	-1	-1	True
2020-01-22 114414 NGF12 SETA4.eds	E13	UNKNOWN	NGF12	NGF12 SETA4	hsa-miR-184-000485	N/A	Undetermined	Undetermined	1	Undetermined	Undetermined		N/A												True	0.2	True	-1	-1	True
2018-07-13 153612 NGF12 SETA3.eds	E13	UNKNOWN	NGF12	NGF12 SETA3	hsa-miR-184-000485	N/A	Undetermined	Undetermined	1	Undetermined	Undetermined		N/A												True	0.2	True	-1	-1	True
2018-07-13 153612 NGF12 SETA3.eds	E14	UNKNOWN	NGF12	NGF12 SETA3	hsa-miR-185-002271	Amp	1.218	0.977	1	33.754	33.754	32.636	N/A	32.636	16.682	0.821	4.303	2.582	-0.948	6.113	0.167	0.014	1.93	0.082	True	0.104	True	3	29
2020-01-22 114414 NGF12 SETA4.eds	E14	UNKNOWN	NGF12	NGF12 SETA4	hsa-miR-185-002271	N/A	Undetermined	Undetermined	1	Undetermined	Undetermined	32.636	N/A	32.636	16.682	0.821	4.303	2.582	-0.948	6.113	0.167	0.014	1.93	0.082	True	0.104	True	-1	-1	True
2018-07-12 165218 NGF12 SETA1.eds	E14	UNKNOWN	NGF12	NGF12 SETA1	hsa-miR-185-002271	Amp	1.133	0.94	1	32.372	32.372	32.636	N/A	32.636	16.682	0.821	4.303	2.582	-0.948	6.113	0.167	0.014	1.93	0.082	True	0.104	True	3	27
2018-07-13 083350 NGF12 SETA2.eds	E14	UNKNOWN	NGF12	NGF12 SETA2	hsa-miR-185-002271	Amp	1.196	0.97	1	31.781	31.781	32.636	N/A	32.636	16.682	0.821	4.303	2.582	-0.948	6.113	0.167	0.014	1.93	0.082	True	0.104	True	3	27
2018-06-01 112349 NGF SETA1.eds	E14	UNKNOWN	NGF30	NGF SETA1	hsa-miR-185-002271	Amp	1.132	0.947	1	31.58	31.58	31.447	N/A	31.447	14.099	0.578	12.706	0	-7.35	7.35	1	0.006	163.116	1	True	0.104	True	3	26
2018-06-06 164506 NGF SETA2.eds	E14	UNKNOWN	NGF30	NGF SETA2	hsa-miR-185-002271	Amp	1.163	0.98	1	31.314	31.314	31.447	N/A	31.447	14.099	0.578	12.706	0	-7.35	7.35	1	0.006	163.116	1	True	0.104	True	3	26
2018-06-14 163427 NGF SETA3.eds	E14	UNKNOWN	NGF30	NGF SETA3	hsa-miR-185-002271	N/A	Undetermined	Undetermined	1	Undetermined	Undetermined	31.447	N/A	31.447	14.099	0.578	12.706	0	-7.35	7.35	1	0.006	163.116	1	True	0.104	True	-1	-1	True
2018-06-01 112349 NGF SETA1.eds	E15	UNKNOWN	NGF30	NGF SETA1	hsa-miR-186-002285	Amp	1.353	0.978	1	26.22	26.22	26.54	N/A	26.54	9.685	0.929	4.303	0	-3.996	3.996	1	0.063	15.953	1	True	0.206	True	3	21
2018-06-14 163427 NGF SETA3.eds	E15	UNKNOWN	NGF30	NGF SETA3	hsa-miR-186-002285	Amp	1.439	0.991	1	27.236	27.236	26.54	N/A	26.54	9.685	0.929	4.303	0	-3.996	3.996	1	0.063	15.953	1	True	0.206	True	3	22
2018-06-06 164506 NGF SETA2.eds	E15	UNKNOWN	NGF30	NGF SETA2	hsa-miR-186-002285	Amp	1.374	0.989	1	26.163	26.163	26.54	N/A	26.54	9.685	0.929	4.303	0	-3.996	3.996	1	0.063	15.953	1	True	0.206	True	3	21
2018-07-13 153612 NGF12 SETA3.eds	E15	UNKNOWN	NGF12	NGF12 SETA3	hsa-miR-186-002285	Amp	1.394	0.985	1	27.543	27.543	26.825	N/A	26.825	10.846	0.484	3.182	1.161	-0.38	2.701	0.447	0.154	1.301	0.347	True	0.206	True	3	22
2020-01-22 114414 NGF12 SETA4.eds	E15	UNKNOWN	NGF12	NGF12 SETA4	hsa-miR-186-002285	Amp	1.372	0.961	1	26.926	26.926	26.825	N/A	26.825	10.846	0.484	3.182	1.161	-0.38	2.701	0.447	0.154	1.301	0.347	True	0.206	True	3	21
2018-07-12 165218 NGF12 SETA1.eds	E15	UNKNOWN	NGF12	NGF12 SETA1	hsa-miR-186-002285	Amp	1.393	0.974	1	26.51	26.51	26.825	N/A	26.825	10.846	0.484	3.182	1.161	-0.38	2.701	0.447	0.154	1.301	0.347	True	0.206	True	3	21
2018-07-13 083350 NGF12 SETA2.eds	E15	UNKNOWN	NGF12	NGF12 SETA2	hsa-miR-186-002285	Amp	1.389	0.976	1	26.319	26.319	26.825	N/A	26.825	10.846	0.484	3.182	1.161	-0.38	2.701	0.447	0.154	1.301	0.347	True	0.206	True	3	21
2018-07-13 153612 NGF12 SETA3.eds	E17	UNKNOWN	NGF12	NGF12 SETA3	hsa-miR-188-3p-002106	N/A	Undetermined	Undetermined	1	Undetermined	Undetermined		N/A												True	0	True	-1	-1	True
2020-01-22 114414 NGF12 SETA4.eds	E17	UNKNOWN	NGF12	NGF12 SETA4	hsa-miR-188-3p-002106	N/A	Undetermined	Undetermined	1	Undetermined	Undetermined		N/A												True	0	True	-1	-1	True
2018-07-13 083350 NGF12 SETA2.eds	E17	UNKNOWN	NGF12	NGF12 SETA2	hsa-miR-188-3p-002106	N/A	Undetermined	Undetermined	1	Undetermined	Undetermined		N/A												True	0	True	-1	-1	True
2018-07-12 165218 NGF12 SETA1.eds	E17	UNKNOWN	NGF12	NGF12 SETA1	hsa-miR-188-3p-002106	N/A	Undetermined	Undetermined	1	Undetermined	Undetermined		N/A												True	0	True	-1	-1	True
2018-06-06 164506 NGF SETA2.eds	E17	UNKNOWN	NGF30	NGF SETA2	hsa-miR-188-3p-002106	N/A	Undetermined	Undetermined	1	Undetermined	Undetermined		N/A												True	0	True	-1	-1	True
2018-06-14 163427 NGF SETA3.eds	E17	UNKNOWN	NGF30	NGF SETA3	hsa-miR-188-3p-002106	N/A	Undetermined	Undetermined	1	Undetermined	Undetermined		N/A												True	0	True	-1	-1	True
2018-06-01 112349 NGF SETA1.eds	E17	UNKNOWN	NGF30	NGF SETA1	hsa-miR-188-3p-002106	N/A	Undetermined	Undetermined	1	Undetermined	Undetermined		N/A												True	0	True	-1	-1	True
2020-01-22 114414 NGF12 SETA4.eds	A17	UNKNOWN	NGF12	NGF12 SETA4	hsa-miR-18a-002422	Amp	1.324	0.982	1	32.51	32.51	32.791	N/A	32.791	16.811	1.032	3.182	2.493	-0.79	5.776	0.178	0.018	1.729	0.28	True	0.176	True	3	27
2018-07-13 153612 NGF12 SETA3.eds	A17	UNKNOWN	NGF12	NGF12 SETA3	hsa-miR-18a-002422	Amp	1.299	0.975	1	35.192	35.192	32.791	N/A	32.791	16.811	1.032	3.182	2.493	-0.79	5.776	0.178	0.018	1.729	0.28	True	0.176	True	3	30
2018-07-13 083350 NGF12 SETA2.eds	A17	UNKNOWN	NGF12	NGF12 SETA2	hsa-miR-18a-002422	Amp	1.312	0.99	1	31.801	31.801	32.791	N/A	32.791	16.811	1.032	3.182	2.493	-0.79	5.776	0.178	0.018	1.729	0.28	True	0.176	True	3	26
2018-07-12 165218 NGF12 SETA1.eds	A17	UNKNOWN	NGF12	NGF12 SETA1	hsa-miR-18a-002422	Amp	1.31	0.984	1	31.659	31.659	32.791	N/A	32.791	16.811	1.032	3.182	2.493	-0.79	5.776	0.178	0.018	1.729	0.28	True	0.176	True	3	26
2018-06-14 163427 NGF SETA3.eds	A17	UNKNOWN	NGF30	NGF SETA3	hsa-miR-18a-002422	Amp	1.346	0.982	1	33.283	33.283	31.173	N/A	31.173	14.318	1.658	4.303	0	-7.132	7.132	1	0.007	140.268	1	True	0.176	True	3	27
2018-06-06 164506 NGF SETA2.eds	A17	UNKNOWN	NGF30	NGF SETA2	hsa-miR-18a-002422	Amp	1.298	0.986	1	30.436	30.436	31.173	N/A	31.173	14.318	1.658	4.303	0	-7.132	7.132	1	0.007	140.268	1	True	0.176	True	3	25
2018-06-01 112349 NGF SETA1.eds	A17	UNKNOWN	NGF30	NGF SETA1	hsa-miR-18a-002422	Amp	1.281	0.989	1	29.801	29.801	31.173	N/A	31.173	14.318	1.658	4.303	0	-7.132	7.132	1	0.007	140.268	1	True	0.176	True	3	24
2018-06-14 163427 NGF SETA3.eds	A18	UNKNOWN	NGF30	NGF SETA3	hsa-miR-18b-002217	Amp	1.017	0.967	1	32.824	32.824		N/A												True	0.04	True	3	29	True
2018-06-06 164506 NGF SETA2.eds	A18	UNKNOWN	NGF30	NGF SETA2	hsa-miR-18b-002217	Amp	0.907	0.96	1	31.117	31.117		N/A												True	0.04	True	3	28	True
2018-06-01 112349 NGF SETA1.eds	A18	UNKNOWN	NGF30	NGF SETA1	hsa-miR-18b-002217	Amp	0.91	0.964	1	30.469	30.469		N/A												True	0.04	True	3	27	True
2020-01-22 114414 NGF12 SETA4.eds	A18	UNKNOWN	NGF12	NGF12 SETA4	hsa-miR-18b-002217	Amp	0.986	0.94	1	32.585	32.585		N/A												True	0.04	True	3	29	True
2018-07-12 165218 NGF12 SETA1.eds	A18	UNKNOWN	NGF12	NGF12 SETA1	hsa-miR-18b-002217	Amp	0.944	0.959	1	31.996	31.996		N/A												True	0.04	True	3	29	True
2018-07-13 153612 NGF12 SETA3.eds	A18	UNKNOWN	NGF12	NGF12 SETA3	hsa-miR-18b-002217	N/A	Undetermined	Undetermined	1	Undetermined	Undetermined		N/A												True	0.04	True	-1	-1	True
2018-07-13 083350 NGF12 SETA2.eds	A18	UNKNOWN	NGF12	NGF12 SETA2	hsa-miR-18b-002217	Amp	0.949	0.951	1	31.707	31.707		N/A												True	0.04	True	3	28	True
2018-06-06 164506 NGF SETA2.eds	E18	UNKNOWN	NGF30	NGF SETA2	hsa-miR-190-000489	Amp	0.735	0	1	Undetermined	Undetermined	35.077	N/A	35.077	17.018			0			1	1	1		True	0.141	True	3	34	True
2018-06-01 112349 NGF SETA1.eds	E18	UNKNOWN	NGF30	NGF SETA1	hsa-miR-190-000489	Amp	1.203	0.966	1	35.077	35.077	35.077	N/A	35.077	17.018			0			1	1	1		True	0.141	True	3	30
2018-06-14 163427 NGF SETA3.eds	E18	UNKNOWN	NGF30	NGF SETA3	hsa-miR-190-000489	No Amp	0.58	0	1	Undetermined	Undetermined	35.077	N/A	35.077	17.018			0			1	1	1		True	0.141	True	3	33	True
2018-07-13 153612 NGF12 SETA3.eds	E18	UNKNOWN	NGF12	NGF12 SETA3	hsa-miR-190-000489	N/A	Undetermined	Undetermined	1	Undetermined	Undetermined		N/A												True	0.141	True	-1	-1	True
2018-07-13 083350 NGF12 SETA2.eds	E18	UNKNOWN	NGF12	NGF12 SETA2	hsa-miR-190-000489	No Amp	0.614	0	1	Undetermined	Undetermined		N/A												True	0.141	True	3	35	True
2020-01-22 114414 NGF12 SETA4.eds	E18	UNKNOWN	NGF12	NGF12 SETA4	hsa-miR-190-000489	N/A	Undetermined	Undetermined	1	Undetermined	Undetermined		N/A												True	0.141	True	-1	-1	True
2018-07-12 165218 NGF12 SETA1.eds	E18	UNKNOWN	NGF12	NGF12 SETA1	hsa-miR-190-000489	N/A	Undetermined	Undetermined	1	Undetermined	Undetermined		N/A												True	0.141	True	-1	-1	True
2018-07-13 083350 NGF12 SETA2.eds	E19	UNKNOWN	NGF12	NGF12 SETA2	hsa-miR-191-002299	Amp	1.266	0.989	1	23.262	23.262	23.42	N/A	23.42	7.441	0.173	3.182	0.799	0.249	1.349	0.575	0.393	0.842	0.202	True	0.146	True	3	18
2018-07-13 153612 NGF12 SETA3.eds	E19	UNKNOWN	NGF12	NGF12 SETA3	hsa-miR-191-002299	Amp	1.28	0.992	1	23.161	23.161	23.42	N/A	23.42	7.441	0.173	3.182	0.799	0.249	1.349	0.575	0.393	0.842	0.202	True	0.146	True	3	18
2018-07-12 165218 NGF12 SETA1.eds	E19	UNKNOWN	NGF12	NGF12 SETA1	hsa-miR-191-002299	Amp	1.265	0.987	1	23.752	23.752	23.42	N/A	23.42	7.441	0.173	3.182	0.799	0.249	1.349	0.575	0.393	0.842	0.202	True	0.146	True	3	19
2020-01-22 114414 NGF12 SETA4.eds	E19	UNKNOWN	NGF12	NGF12 SETA4	hsa-miR-191-002299	Amp	1.279	0.984	1	23.504	23.504	23.42	N/A	23.42	7.441	0.173	3.182	0.799	0.249	1.349	0.575	0.393	0.842	0.202	True	0.146	True	3	18
2018-06-01 112349 NGF SETA1.eds	E19	UNKNOWN	NGF30	NGF SETA1	hsa-miR-191-002299	Amp	1.234	0.984	1	23.83	23.83	23.497	N/A	23.497	6.642	0.439	4.303	0	-1.888	1.888	1	0.27	3.7	1	True	0.146	True	3	19
2018-06-06 164506 NGF SETA2.eds	E19	UNKNOWN	NGF30	NGF SETA2	hsa-miR-191-002299	Amp	1.25	0.989	1	23.621	23.621	23.497	N/A	23.497	6.642	0.439	4.303	0	-1.888	1.888	1	0.27	3.7	1	True	0.146	True	3	18
2018-06-14 163427 NGF SETA3.eds	E19	UNKNOWN	NGF30	NGF SETA3	hsa-miR-191-002299	Amp	1.334	0.989	1	23.04	23.04	23.497	N/A	23.497	6.642	0.439	4.303	0	-1.888	1.888	1	0.27	3.7	1	True	0.146	True	3	18
2020-01-22 114414 NGF12 SETA4.eds	E20	UNKNOWN	NGF12	NGF12 SETA4	hsa-miR-192-000491	Amp	1.328	0.984	1	33.126	33.126	33.005	N/A	33.005	17.026	0.88	3.182	2.41	-0.391	5.212	0.188	0.027	1.312	0.117	True	0.2	True	3	27
2018-07-13 153612 NGF12 SETA3.eds	E20	UNKNOWN	NGF12	NGF12 SETA3	hsa-miR-192-000491	Amp	1.341	0.974	1	34.689	34.689	33.005	N/A	33.005	17.026	0.88	3.182	2.41	-0.391	5.212	0.188	0.027	1.312	0.117	True	0.2	True	3	28
2018-07-13 083350 NGF12 SETA2.eds	E20	UNKNOWN	NGF12	NGF12 SETA2	hsa-miR-192-000491	Amp	1.344	0.99	1	32.493	32.493	33.005	N/A	33.005	17.026	0.88	3.182	2.41	-0.391	5.212	0.188	0.027	1.312	0.117	True	0.2	True	3	27
2018-07-12 165218 NGF12 SETA1.eds	E20	UNKNOWN	NGF12	NGF12 SETA1	hsa-miR-192-000491	Amp	1.346	0.988	1	31.712	31.712	33.005	N/A	33.005	17.026	0.88	3.182	2.41	-0.391	5.212	0.188	0.027	1.312	0.117	True	0.2	True	3	26
2018-06-01 112349 NGF SETA1.eds	E20	UNKNOWN	NGF30	NGF SETA1	hsa-miR-192-000491	Amp	1.349	0.991	1	30.97	30.97	31.471	N/A	31.471	14.616	0.903	4.303	0	-3.886	3.886	1	0.068	14.786	1	True	0.2	True	3	25
2018-06-06 164506 NGF SETA2.eds	E20	UNKNOWN	NGF30	NGF SETA2	hsa-miR-192-000491	Amp	1.332	0.989	1	31.586	31.586	31.471	N/A	31.471	14.616	0.903	4.303	0	-3.886	3.886	1	0.068	14.786	1	True	0.2	True	3	26
2018-06-14 163427 NGF SETA3.eds	E20	UNKNOWN	NGF30	NGF SETA3	hsa-miR-192-000491	Amp	1.374	0.991	1	31.855	31.855	31.471	N/A	31.471	14.616	0.903	4.303	0	-3.886	3.886	1	0.068	14.786	1	True	0.2	True	3	26
2018-06-14 163427 NGF SETA3.eds	E21	UNKNOWN	NGF30	NGF SETA3	hsa-miR-193a-3p-002250	Amp	1.328	0.982	1	32.219	32.219	31.427	N/A	31.427	14.572	0.91	4.303	0	-3.917	3.917	1	0.066	15.101	1	True	0.105	True	3	27
2018-06-06 164506 NGF SETA2.eds	E21	UNKNOWN	NGF30	NGF SETA2	hsa-miR-193a-3p-002250	Amp	1.249	0.982	1	30.663	30.663	31.427	N/A	31.427	14.572	0.91	4.303	0	-3.917	3.917	1	0.066	15.101	1	True	0.105	True	3	26
2018-06-01 112349 NGF SETA1.eds	E21	UNKNOWN	NGF30	NGF SETA1	hsa-miR-193a-3p-002250	Amp	1.156	0.962	1	31.4	31.4	31.427	N/A	31.427	14.572	0.91	4.303	0	-3.917	3.917	1	0.066	15.101	1	True	0.105	True	3	27
2020-01-22 114414 NGF12 SETA4.eds	E21	UNKNOWN	NGF12	NGF12 SETA4	hsa-miR-193a-3p-002250	Amp	1.261	0.983	1	32.551	32.551	32.213	N/A	32.213	16.234	0.727	3.182	1.661	-0.653	3.976	0.316	0.064	1.573	0.223	True	0.105	True	3	28
2018-07-13 153612 NGF12 SETA3.eds	E21	UNKNOWN	NGF12	NGF12 SETA3	hsa-miR-193a-3p-002250	Amp	1.281	0.973	1	33.638	33.638	32.213	N/A	32.213	16.234	0.727	3.182	1.661	-0.653	3.976	0.316	0.064	1.573	0.223	True	0.105	True	3	29
2018-07-13 083350 NGF12 SETA2.eds	E21	UNKNOWN	NGF12	NGF12 SETA2	hsa-miR-193a-3p-002250	Amp	1.24	0.99	1	30.982	30.982	32.213	N/A	32.213	16.234	0.727	3.182	1.661	-0.653	3.976	0.316	0.064	1.573	0.223	True	0.105	True	3	26
2018-07-12 165218 NGF12 SETA1.eds	E21	UNKNOWN	NGF12	NGF12 SETA1	hsa-miR-193a-3p-002250	Amp	1.259	0.982	1	31.68	31.68	32.213	N/A	32.213	16.234	0.727	3.182	1.661	-0.653	3.976	0.316	0.064	1.573	0.223	True	0.105	True	3	27
2020-01-22 114414 NGF12 SETA4.eds	E22	UNKNOWN	NGF12	NGF12 SETA4	hsa-miR-193a-5p-002281	Amp	1.161	0.973	1	31.456	31.456	31.791	N/A	31.791	15.812	1.426	3.182	3.145	-1.393	7.684	0.113	0.005	2.626	0.125	True	0.104	True	3	27
2018-07-12 165218 NGF12 SETA1.eds	E22	UNKNOWN	NGF12	NGF12 SETA1	hsa-miR-193a-5p-002281	Amp	1.192	0.977	1	30.075	30.075	31.791	N/A	31.791	15.812	1.426	3.182	3.145	-1.393	7.684	0.113	0.005	2.626	0.125	True	0.104	True	3	25
2018-07-13 153612 NGF12 SETA3.eds	E22	UNKNOWN	NGF12	NGF12 SETA3	hsa-miR-193a-5p-002281	Amp	1.005	0.903	1	35.35	35.35	31.791	N/A	31.791	15.812	1.426	3.182	3.145	-1.393	7.684	0.113	0.005	2.626	0.125	True	0.104	True	3	29
2018-07-13 083350 NGF12 SETA2.eds	E22	UNKNOWN	NGF12	NGF12 SETA2	hsa-miR-193a-5p-002281	Amp	1.146	0.981	1	30.283	30.283	31.791	N/A	31.791	15.812	1.426	3.182	3.145	-1.393	7.684	0.113	0.005	2.626	0.125	True	0.104	True	3	25
2018-06-14 163427 NGF SETA3.eds	E22	UNKNOWN	NGF30	NGF SETA3	hsa-miR-193a-5p-002281	Amp	1.209	0.981	1	30.319	30.319	29.522	N/A	29.522	12.667	0.91	4.303	0	-3.917	3.917	1	0.066	15.108	1	True	0.104	True	3	25
2018-06-06 164506 NGF SETA2.eds	E22	UNKNOWN	NGF30	NGF SETA2	hsa-miR-193a-5p-002281	Amp	1.234	0.99	1	28.733	28.733	29.522	N/A	29.522	12.667	0.91	4.303	0	-3.917	3.917	1	0.066	15.108	1	True	0.104	True	3	24
2018-06-01 112349 NGF SETA1.eds	E22	UNKNOWN	NGF30	NGF SETA1	hsa-miR-193a-5p-002281	Amp	1.205	0.984	1	29.513	29.513	29.522	N/A	29.522	12.667	0.91	4.303	0	-3.917	3.917	1	0.066	15.108	1	True	0.104	True	3	24
2018-06-06 164506 NGF SETA2.eds	E23	UNKNOWN	NGF30	NGF SETA2	hsa-miR-193b-002367	Amp	1.249	0.991	1	24.819	24.819	25.305	N/A	25.305	8.45	0.799	4.303	0	-3.437	3.437	1	0.092	10.827	1	True	0.147	True	3	19
2018-06-01 112349 NGF SETA1.eds	E23	UNKNOWN	NGF30	NGF SETA1	hsa-miR-193b-002367	Amp	1.237	0.988	1	25.279	25.279	25.305	N/A	25.305	8.45	0.799	4.303	0	-3.437	3.437	1	0.092	10.827	1	True	0.147	True	3	20
2018-06-14 163427 NGF SETA3.eds	E23	UNKNOWN	NGF30	NGF SETA3	hsa-miR-193b-002367	Amp	1.314	0.991	1	25.817	25.817	25.305	N/A	25.305	8.45	0.799	4.303	0	-3.437	3.437	1	0.092	10.827	1	True	0.147	True	3	20
2020-01-22 114414 NGF12 SETA4.eds	E23	UNKNOWN	NGF12	NGF12 SETA4	hsa-miR-193b-002367	Amp	1.243	0.983	1	26.357	26.357	25.735	N/A	25.735	9.756	0.582	3.182	1.306	-0.545	3.157	0.404	0.112	1.459	0.258	True	0.147	True	3	21
2018-07-12 165218 NGF12 SETA1.eds	E23	UNKNOWN	NGF12	NGF12 SETA1	hsa-miR-193b-002367	Amp	1.257	0.984	1	25.213	25.213	25.735	N/A	25.735	9.756	0.582	3.182	1.306	-0.545	3.157	0.404	0.112	1.459	0.258	True	0.147	True	3	20
2018-07-13 153612 NGF12 SETA3.eds	E23	UNKNOWN	NGF12	NGF12 SETA3	hsa-miR-193b-002367	Amp	1.257	0.988	1	26.53	26.53	25.735	N/A	25.735	9.756	0.582	3.182	1.306	-0.545	3.157	0.404	0.112	1.459	0.258	True	0.147	True	3	21
2018-07-13 083350 NGF12 SETA2.eds	E23	UNKNOWN	NGF12	NGF12 SETA2	hsa-miR-193b-002367	Amp	1.25	0.987	1	24.839	24.839	25.735	N/A	25.735	9.756	0.582	3.182	1.306	-0.545	3.157	0.404	0.112	1.459	0.258	True	0.147	True	3	19
2018-07-12 165218 NGF12 SETA1.eds	E24	UNKNOWN	NGF12	NGF12 SETA1	hsa-miR-194-000493	Amp	1.313	0.971	1	32.962	32.962	33.975	N/A	33.975	18.022	1.583	4.303	2.813	-3.997	9.624	0.142	0.001	15.971	0.23	True	0.125	True	3	29
2018-07-13 083350 NGF12 SETA2.eds	E24	UNKNOWN	NGF12	NGF12 SETA2	hsa-miR-194-000493	Amp	1.297	0.98	1	32.323	32.323	33.975	N/A	33.975	18.022	1.583	4.303	2.813	-3.997	9.624	0.142	0.001	15.971	0.23	True	0.125	True	3	28
2018-07-13 153612 NGF12 SETA3.eds	E24	UNKNOWN	NGF12	NGF12 SETA3	hsa-miR-194-000493	Amp	1.169	0.956	1	36.641	36.641	33.975	N/A	33.975	18.022	1.583	4.303	2.813	-3.997	9.624	0.142	0.001	15.971	0.23	True	0.125	True	3	32
2020-01-22 114414 NGF12 SETA4.eds	E24	UNKNOWN	NGF12	NGF12 SETA4	hsa-miR-194-000493	N/A	Undetermined	Undetermined	1	Undetermined	Undetermined	33.975	N/A	33.975	18.022	1.583	4.303	2.813	-3.997	9.624	0.142	0.001	15.971	0.23	True	0.125	True	-1	-1	True
2018-06-01 112349 NGF SETA1.eds	E24	UNKNOWN	NGF30	NGF SETA1	hsa-miR-194-000493	Amp	1.186	0.95	1	32.283	32.283	32.556	N/A	32.556	15.208	0.984	12.706	0	-12.505	12.505	1	0	5,814.175	1	True	0.125	True	3	27
2018-06-14 163427 NGF SETA3.eds	E24	UNKNOWN	NGF30	NGF SETA3	hsa-miR-194-000493	Amp	0.783	0	1	Undetermined	Undetermined	32.556	N/A	32.556	15.208	0.984	12.706	0	-12.505	12.505	1	0	5,814.175	1	True	0.125	True	3	33	True
2018-06-06 164506 NGF SETA2.eds	E24	UNKNOWN	NGF30	NGF SETA2	hsa-miR-194-000493	Amp	1.232	0.972	1	32.829	32.829	32.556	N/A	32.556	15.208	0.984	12.706	0	-12.505	12.505	1	0	5,814.175	1	True	0.125	True	3	28
2018-06-14 163427 NGF SETA3.eds	F01	UNKNOWN	NGF30	NGF SETA3	hsa-miR-195-000494	Amp	1.275	0.983	1	31.2	31.2	29.871	N/A	29.871	13.016	1.254	4.303	0	-5.394	5.394	1	0.024	42.034	1	True	0.182	True	3	26
2018-06-06 164506 NGF SETA2.eds	F01	UNKNOWN	NGF30	NGF SETA2	hsa-miR-195-000494	Amp	1.301	0.965	1	29.329	29.329	29.871	N/A	29.871	13.016	1.254	4.303	0	-5.394	5.394	1	0.024	42.034	1	True	0.182	True	3	24
2018-07-12 165218 NGF12 SETA1.eds	F01	UNKNOWN	NGF12	NGF12 SETA1	hsa-miR-195-000494	Amp	1.295	0.944	1	29.823	29.823	30.109	N/A	30.109	14.13	0.495	3.182	1.115	-0.46	2.689	0.462	0.155	1.375	0.476	True	0.182	True	3	25
2018-07-13 083350 NGF12 SETA2.eds	F01	UNKNOWN	NGF12	NGF12 SETA2	hsa-miR-195-000494	Amp	1.315	0.97	1	29.393	29.393	30.109	N/A	30.109	14.13	0.495	3.182	1.115	-0.46	2.689	0.462	0.155	1.375	0.476	True	0.182	True	3	24
2018-07-13 153612 NGF12 SETA3.eds	F01	UNKNOWN	NGF12	NGF12 SETA3	hsa-miR-195-000494	Amp	1.289	0.987	1	30.854	30.854	30.109	N/A	30.109	14.13	0.495	3.182	1.115	-0.46	2.689	0.462	0.155	1.375	0.476	True	0.182	True	3	25
2020-01-22 114414 NGF12 SETA4.eds	F01	UNKNOWN	NGF12	NGF12 SETA4	hsa-miR-195-000494	Amp	1.285	0.985	1	30.367	30.367	30.109	N/A	30.109	14.13	0.495	3.182	1.115	-0.46	2.689	0.462	0.155	1.375	0.476	True	0.182	True	3	25
2018-06-01 112349 NGF SETA1.eds	F01	UNKNOWN	NGF30	NGF SETA1	hsa-miR-195-000494	Amp	1.275	0.987	1	29.083	29.083	29.871	N/A	29.871	13.016	1.254	4.303	0	-5.394	5.394	1	0.024	42.034	1	True	0.182	True	3	24
2018-07-13 153612 NGF12 SETA3.eds	F02	UNKNOWN	NGF12	NGF12 SETA3	hsa-miR-196b-002215	N/A	Undetermined	Undetermined	1	Undetermined	Undetermined		N/A												True	0.04	True	-1	-1	True
2020-01-22 114414 NGF12 SETA4.eds	F02	UNKNOWN	NGF12	NGF12 SETA4	hsa-miR-196b-002215	N/A	Undetermined	Undetermined	1	Undetermined	Undetermined		N/A												True	0.04	True	-1	-1	True
2018-07-12 165218 NGF12 SETA1.eds	F02	UNKNOWN	NGF12	NGF12 SETA1	hsa-miR-196b-002215	N/A	Undetermined	Undetermined	1	Undetermined	Undetermined		N/A												True	0.04	True	-1	-1	True
2018-07-13 083350 NGF12 SETA2.eds	F02	UNKNOWN	NGF12	NGF12 SETA2	hsa-miR-196b-002215	Amp	0.526	0	1	Undetermined	Undetermined		N/A												True	0.04	True	3	35	True
2018-06-01 112349 NGF SETA1.eds	F02	UNKNOWN	NGF30	NGF SETA1	hsa-miR-196b-002215	Amp	0.786	0.749	1	37.609	37.609		N/A												True	0.04	True	3	35	True
2018-06-14 163427 NGF SETA3.eds	F02	UNKNOWN	NGF30	NGF SETA3	hsa-miR-196b-002215	N/A	Undetermined	Undetermined	1	Undetermined	Undetermined		N/A												True	0.04	True	-1	-1	True
2018-06-06 164506 NGF SETA2.eds	F02	UNKNOWN	NGF30	NGF SETA2	hsa-miR-196b-002215	N/A	Undetermined	Undetermined	1	Undetermined	Undetermined		N/A												True	0.04	True	-1	-1	True
2018-06-06 164506 NGF SETA2.eds	F03	UNKNOWN	NGF30	NGF SETA2	hsa-miR-197-000497	Amp	1.136	0.988	1	26.512	26.512	26.861	N/A	26.861	10.006	0.372	4.303	0	-1.602	1.602	1	0.329	3.036	1	True	0.064	True	3	23
2018-06-01 112349 NGF SETA1.eds	F03	UNKNOWN	NGF30	NGF SETA1	hsa-miR-197-000497	Amp	1.103	0.865	1	27.495	27.495	26.861	N/A	26.861	10.006	0.372	4.303	0	-1.602	1.602	1	0.329	3.036	1	True	0.064	True	3	24
2018-06-14 163427 NGF SETA3.eds	F03	UNKNOWN	NGF30	NGF SETA3	hsa-miR-197-000497	Amp	1.233	0.99	1	26.575	26.575	26.861	N/A	26.861	10.006	0.372	4.303	0	-1.602	1.602	1	0.329	3.036	1	True	0.064	True	3	23
2020-01-22 114414 NGF12 SETA4.eds	F03	UNKNOWN	NGF12	NGF12 SETA4	hsa-miR-197-000497	Amp	1.189	0.987	1	27.509	27.509	27.39	N/A	27.39	11.411	0.706	3.182	1.405	-0.84	3.651	0.378	0.08	1.79	0.147	True	0.064	True	3	24
2018-07-12 165218 NGF12 SETA1.eds	F03	UNKNOWN	NGF12	NGF12 SETA1	hsa-miR-197-000497	Amp	1.205	0.986	1	26.68	26.68	27.39	N/A	27.39	11.411	0.706	3.182	1.405	-0.84	3.651	0.378	0.08	1.79	0.147	True	0.064	True	3	23
2018-07-13 083350 NGF12 SETA2.eds	F03	UNKNOWN	NGF12	NGF12 SETA2	hsa-miR-197-000497	Amp	1.195	0.989	1	26.624	26.624	27.39	N/A	27.39	11.411	0.706	3.182	1.405	-0.84	3.651	0.378	0.08	1.79	0.147	True	0.064	True	3	23
2018-07-13 153612 NGF12 SETA3.eds	F03	UNKNOWN	NGF12	NGF12 SETA3	hsa-miR-197-000497	Amp	1.194	0.988	1	28.748	28.748	27.39	N/A	27.39	11.411	0.706	3.182	1.405	-0.84	3.651	0.378	0.08	1.79	0.147	True	0.064	True	3	25
2018-06-06 164506 NGF SETA2.eds	F04	UNKNOWN	NGF30	NGF SETA2	hsa-miR-198-002273	N/A	Undetermined	Undetermined	1	Undetermined	Undetermined		N/A												True	0.04	True	-1	-1	True
2018-06-14 163427 NGF SETA3.eds	F04	UNKNOWN	NGF30	NGF SETA3	hsa-miR-198-002273	N/A	Undetermined	Undetermined	1	Undetermined	Undetermined		N/A												True	0.04	True	-1	-1	True
2018-06-01 112349 NGF SETA1.eds	F04	UNKNOWN	NGF30	NGF SETA1	hsa-miR-198-002273	Amp	0.578	0.717	1	34.945	34.945		N/A												True	0.04	True	3	29	True
2020-01-22 114414 NGF12 SETA4.eds	F04	UNKNOWN	NGF12	NGF12 SETA4	hsa-miR-198-002273	N/A	Undetermined	Undetermined	1	Undetermined	Undetermined		N/A												True	0.04	True	-1	-1	True
2018-07-13 153612 NGF12 SETA3.eds	F04	UNKNOWN	NGF12	NGF12 SETA3	hsa-miR-198-002273	N/A	Undetermined	Undetermined	1	Undetermined	Undetermined		N/A												True	0.04	True	-1	-1	True
2018-07-13 083350 NGF12 SETA2.eds	F04	UNKNOWN	NGF12	NGF12 SETA2	hsa-miR-198-002273	N/A	Undetermined	Undetermined	1	Undetermined	Undetermined		N/A												True	0.04	True	-1	-1	True
2018-07-12 165218 NGF12 SETA1.eds	F04	UNKNOWN	NGF12	NGF12 SETA1	hsa-miR-198-002273	No Amp	0	0	1	Undetermined	Undetermined		N/A												True	0.04	True	3	32	True
2018-07-12 165218 NGF12 SETA1.eds	F05	UNKNOWN	NGF12	NGF12 SETA1	hsa-miR-199a-000498	Amp	0.882	0.89	1	36.483	36.483		N/A												True	0.04	True	3	33	True
2018-07-13 083350 NGF12 SETA2.eds	F05	UNKNOWN	NGF12	NGF12 SETA2	hsa-miR-199a-000498	N/A	Undetermined	Undetermined	1	Undetermined	Undetermined		N/A												True	0.04	True	-1	-1	True
2018-07-13 153612 NGF12 SETA3.eds	F05	UNKNOWN	NGF12	NGF12 SETA3	hsa-miR-199a-000498	N/A	Undetermined	Undetermined	1	Undetermined	Undetermined		N/A												True	0.04	True	-1	-1	True
2020-01-22 114414 NGF12 SETA4.eds	F05	UNKNOWN	NGF12	NGF12 SETA4	hsa-miR-199a-000498	N/A	Undetermined	Undetermined	1	Undetermined	Undetermined		N/A												True	0.04	True	-1	-1	True
2018-06-06 164506 NGF SETA2.eds	F05	UNKNOWN	NGF30	NGF SETA2	hsa-miR-199a-000498	N/A	Undetermined	Undetermined	1	Undetermined	Undetermined		N/A												True	0.04	True	-1	-1	True
2018-06-01 112349 NGF SETA1.eds	F05	UNKNOWN	NGF30	NGF SETA1	hsa-miR-199a-000498	N/A	Undetermined	Undetermined	1	Undetermined	Undetermined		N/A												True	0.04	True	-1	-1	True
2018-06-14 163427 NGF SETA3.eds	F05	UNKNOWN	NGF30	NGF SETA3	hsa-miR-199a-000498	N/A	Undetermined	Undetermined	1	Undetermined	Undetermined		N/A												True	0.04	True	-1	-1	True
2018-06-14 163427 NGF SETA3.eds	F06	UNKNOWN	NGF30	NGF SETA3	hsa-miR-199a-3p-002304	Amp	1.245	0.96	1	32.799	32.799	33.231	N/A	33.231	16.977	0.048	12.706	0	-0.612	0.612	1	0.654	1.528	1	True	0.068	True	3	29
2018-06-06 164506 NGF SETA2.eds	F06	UNKNOWN	NGF30	NGF SETA2	hsa-miR-199a-3p-002304	Amp	1.025	0.919	1	33.662	33.662	33.231	N/A	33.231	16.977	0.048	12.706	0	-0.612	0.612	1	0.654	1.528	1	True	0.068	True	3	29
2018-06-01 112349 NGF SETA1.eds	F06	UNKNOWN	NGF30	NGF SETA1	hsa-miR-199a-3p-002304	N/A	Undetermined	Undetermined	1	Undetermined	Undetermined	33.231	N/A	33.231	16.977	0.048	12.706	0	-0.612	0.612	1	0.654	1.528	1	True	0.068	True	-1	-1	True
2020-01-22 114414 NGF12 SETA4.eds	F06	UNKNOWN	NGF12	NGF12 SETA4	hsa-miR-199a-3p-002304	Amp	1.24	0.98	1	31.818	31.818	32.383	N/A	32.383	16.234	0.467	4.303	-0.743	-2.751	1.265	1.674	0.416	6.734	0.252	True	0.068	True	3	28
2018-07-12 165218 NGF12 SETA1.eds	F06	UNKNOWN	NGF12	NGF12 SETA1	hsa-miR-199a-3p-002304	Amp	1.171	0.967	1	32.574	32.574	32.383	N/A	32.383	16.234	0.467	4.303	-0.743	-2.751	1.265	1.674	0.416	6.734	0.252	True	0.068	True	3	29
2018-07-13 083350 NGF12 SETA2.eds	F06	UNKNOWN	NGF12	NGF12 SETA2	hsa-miR-199a-3p-002304	Amp	1.092	0.964	1	32.755	32.755	32.383	N/A	32.383	16.234	0.467	4.303	-0.743	-2.751	1.265	1.674	0.416	6.734	0.252	True	0.068	True	3	29
2018-07-13 153612 NGF12 SETA3.eds	F06	UNKNOWN	NGF12	NGF12 SETA3	hsa-miR-199a-3p-002304	N/A	Undetermined	Undetermined	1	Undetermined	Undetermined	32.383	N/A	32.383	16.234	0.467	4.303	-0.743	-2.751	1.265	1.674	0.416	6.734	0.252	True	0.068	True	-1	-1	True
2018-07-12 165218 NGF12 SETA1.eds	F07	UNKNOWN	NGF12	NGF12 SETA1	hsa-miR-199b-000500	N/A	Undetermined	Undetermined	1	Undetermined	Undetermined		N/A												True	0	True	-1	-1	True
2018-07-13 083350 NGF12 SETA2.eds	F07	UNKNOWN	NGF12	NGF12 SETA2	hsa-miR-199b-000500	N/A	Undetermined	Undetermined	1	Undetermined	Undetermined		N/A												True	0	True	-1	-1	True
2018-07-13 153612 NGF12 SETA3.eds	F07	UNKNOWN	NGF12	NGF12 SETA3	hsa-miR-199b-000500	N/A	Undetermined	Undetermined	1	Undetermined	Undetermined		N/A												True	0	True	-1	-1	True
2020-01-22 114414 NGF12 SETA4.eds	F07	UNKNOWN	NGF12	NGF12 SETA4	hsa-miR-199b-000500	N/A	Undetermined	Undetermined	1	Undetermined	Undetermined		N/A												True	0	True	-1	-1	True
2018-06-01 112349 NGF SETA1.eds	F07	UNKNOWN	NGF30	NGF SETA1	hsa-miR-199b-000500	N/A	Undetermined	Undetermined	1	Undetermined	Undetermined		N/A												True	0	True	-1	-1	True
2018-06-06 164506 NGF SETA2.eds	F07	UNKNOWN	NGF30	NGF SETA2	hsa-miR-199b-000500	N/A	Undetermined	Undetermined	1	Undetermined	Undetermined		N/A												True	0	True	-1	-1	True
2018-06-14 163427 NGF SETA3.eds	F07	UNKNOWN	NGF30	NGF SETA3	hsa-miR-199b-000500	N/A	Undetermined	Undetermined	1	Undetermined	Undetermined		N/A												True	0	True	-1	-1	True
2018-06-14 163427 NGF SETA3.eds	A19	UNKNOWN	NGF30	NGF SETA3	hsa-miR-19a-000395	Amp	1.242	0.988	1	25.68	25.68	24.511	N/A	24.511	7.656	1.213	4.303	0	-5.219	5.219	1	0.027	37.258	1	True	0.107	True	3	21
2018-06-06 164506 NGF SETA2.eds	A19	UNKNOWN	NGF30	NGF SETA2	hsa-miR-19a-000395	Amp	1.159	0.99	1	24.182	24.182	24.511	N/A	24.511	7.656	1.213	4.303	0	-5.219	5.219	1	0.027	37.258	1	True	0.107	True	3	19
2018-06-01 112349 NGF SETA1.eds	A19	UNKNOWN	NGF30	NGF SETA1	hsa-miR-19a-000395	Amp	1.162	0.992	1	23.671	23.671	24.511	N/A	24.511	7.656	1.213	4.303	0	-5.219	5.219	1	0.027	37.258	1	True	0.107	True	3	19
2018-07-13 153612 NGF12 SETA3.eds	A19	UNKNOWN	NGF12	NGF12 SETA3	hsa-miR-19a-000395	Amp	1.188	0.989	1	27.852	27.852	25.928	N/A	25.928	9.949	0.879	3.182	2.293	-0.505	5.09	0.204	0.029	1.419	0.202	True	0.107	True	3	23
2020-01-22 114414 NGF12 SETA4.eds	A19	UNKNOWN	NGF12	NGF12 SETA4	hsa-miR-19a-000395	Amp	1.178	0.985	1	25.812	25.812	25.928	N/A	25.928	9.949	0.879	3.182	2.293	-0.505	5.09	0.204	0.029	1.419	0.202	True	0.107	True	3	21
2018-07-12 165218 NGF12 SETA1.eds	A19	UNKNOWN	NGF12	NGF12 SETA1	hsa-miR-19a-000395	Amp	1.179	0.993	1	24.994	24.994	25.928	N/A	25.928	9.949	0.879	3.182	2.293	-0.505	5.09	0.204	0.029	1.419	0.202	True	0.107	True	3	20
2018-07-13 083350 NGF12 SETA2.eds	A19	UNKNOWN	NGF12	NGF12 SETA2	hsa-miR-19a-000395	Amp	1.169	0.988	1	25.053	25.053	25.928	N/A	25.928	9.949	0.879	3.182	2.293	-0.505	5.09	0.204	0.029	1.419	0.202	True	0.107	True	3	20
2018-06-14 163427 NGF SETA3.eds	A20	UNKNOWN	NGF30	NGF SETA3	hsa-miR-19b-000396	Amp	1.228	0.989	1	23.915	23.915	22.61	N/A	22.61	5.755	1.253	4.303	0	-5.389	5.389	1	0.024	41.916	1	True	0.108	True	3	19
2018-06-06 164506 NGF SETA2.eds	A20	UNKNOWN	NGF30	NGF SETA2	hsa-miR-19b-000396	Amp	1.158	0.981	1	22.125	22.125	22.61	N/A	22.61	5.755	1.253	4.303	0	-5.389	5.389	1	0.024	41.916	1	True	0.108	True	3	17
2018-06-01 112349 NGF SETA1.eds	A20	UNKNOWN	NGF30	NGF SETA1	hsa-miR-19b-000396	Amp	1.175	0.967	1	21.791	21.791	22.61	N/A	22.61	5.755	1.253	4.303	0	-5.389	5.389	1	0.024	41.916	1	True	0.108	True	3	17
2018-07-12 165218 NGF12 SETA1.eds	A20	UNKNOWN	NGF12	NGF12 SETA1	hsa-miR-19b-000396	Amp	1.173	0.989	1	23.003	23.003	24.03	N/A	24.03	8.051	0.877	3.182	2.296	-0.496	5.088	0.204	0.029	1.41	0.211	True	0.108	True	3	18
2018-07-13 083350 NGF12 SETA2.eds	A20	UNKNOWN	NGF12	NGF12 SETA2	hsa-miR-19b-000396	Amp	1.158	0.99	1	23.209	23.209	24.03	N/A	24.03	8.051	0.877	3.182	2.296	-0.496	5.088	0.204	0.029	1.41	0.211	True	0.108	True	3	19
2018-07-13 153612 NGF12 SETA3.eds	A20	UNKNOWN	NGF12	NGF12 SETA3	hsa-miR-19b-000396	Amp	1.182	0.991	1	25.892	25.892	24.03	N/A	24.03	8.051	0.877	3.182	2.296	-0.496	5.088	0.204	0.029	1.41	0.211	True	0.108	True	3	21
2020-01-22 114414 NGF12 SETA4.eds	A20	UNKNOWN	NGF12	NGF12 SETA4	hsa-miR-19b-000396	Amp	1.178	0.988	1	24.018	24.018	24.03	N/A	24.03	8.051	0.877	3.182	2.296	-0.496	5.088	0.204	0.029	1.41	0.211	True	0.108	True	3	19
2018-06-01 112349 NGF SETA1.eds	F08	UNKNOWN	NGF30	NGF SETA1	hsa-miR-200a-000502	Amp	1.158	0.983	1	31.989	31.989	32.808	N/A	32.808	15.953	1.085	4.303	0	-4.668	4.668	1	0.039	25.424	1	True	0.085	True	3	28
2018-06-14 163427 NGF SETA3.eds	F08	UNKNOWN	NGF30	NGF SETA3	hsa-miR-200a-000502	Amp	1.234	0.978	1	33.513	33.513	32.808	N/A	32.808	15.953	1.085	4.303	0	-4.668	4.668	1	0.039	25.424	1	True	0.085	True	3	29
2018-06-06 164506 NGF SETA2.eds	F08	UNKNOWN	NGF30	NGF SETA2	hsa-miR-200a-000502	Amp	1.112	0.979	1	32.923	32.923	32.808	N/A	32.808	15.953	1.085	4.303	0	-4.668	4.668	1	0.039	25.424	1	True	0.085	True	3	28
2018-07-12 165218 NGF12 SETA1.eds	F08	UNKNOWN	NGF12	NGF12 SETA1	hsa-miR-200a-000502	Amp	1.071	0.88	1	34.412	34.412	34.901	N/A	34.901	18.706	1.097	12.706	2.753	-11.182	16.688	0.148	0	2,322.775	0.184	True	0.085	True	3	29
2018-07-13 083350 NGF12 SETA2.eds	F08	UNKNOWN	NGF12	NGF12 SETA2	hsa-miR-200a-000502	Amp	1.081	0.953	1	35.39	35.39	34.901	N/A	34.901	18.706	1.097	12.706	2.753	-11.182	16.688	0.148	0	2,322.775	0.184	True	0.085	True	3	31
2018-07-13 153612 NGF12 SETA3.eds	F08	UNKNOWN	NGF12	NGF12 SETA3	hsa-miR-200a-000502	N/A	Undetermined	Undetermined	1	Undetermined	Undetermined	34.901	N/A	34.901	18.706	1.097	12.706	2.753	-11.182	16.688	0.148	0	2,322.775	0.184	True	0.085	True	-1	-1	True
2020-01-22 114414 NGF12 SETA4.eds	F08	UNKNOWN	NGF12	NGF12 SETA4	hsa-miR-200a-000502	N/A	Undetermined	Undetermined	1	Undetermined	Undetermined	34.901	N/A	34.901	18.706	1.097	12.706	2.753	-11.182	16.688	0.148	0	2,322.775	0.184	True	0.085	True	-1	-1	True
2018-06-06 164506 NGF SETA2.eds	F09	UNKNOWN	NGF30	NGF SETA2	hsa-miR-200b-002251	Amp	1.037	0.956	1	29.853	29.853	29.758	N/A	29.758	12.903	0.865	4.303	0	-3.724	3.724	1	0.076	13.213	1	True	0.047	True	3	27
2018-06-14 163427 NGF SETA3.eds	F09	UNKNOWN	NGF30	NGF SETA3	hsa-miR-200b-002251	Amp	1.15	0.98	1	30.091	30.091	29.758	N/A	29.758	12.903	0.865	4.303	0	-3.724	3.724	1	0.076	13.213	1	True	0.047	True	3	27
2018-06-01 112349 NGF SETA1.eds	F09	UNKNOWN	NGF30	NGF SETA1	hsa-miR-200b-002251	Amp	1.053	0.959	1	29.331	29.331	29.758	N/A	29.758	12.903	0.865	4.303	0	-3.724	3.724	1	0.076	13.213	1	True	0.047	True	3	26
2020-01-22 114414 NGF12 SETA4.eds	F09	UNKNOWN	NGF12	NGF12 SETA4	hsa-miR-200b-002251	Amp	1.016	0.937	1	31.599	31.599	31.799	N/A	31.799	16.095	0.434	4.303	3.191	1.322	5.06	0.109	0.03	0.4	0.047	True	0.047	True	3	28
2018-07-13 153612 NGF12 SETA3.eds	F09	UNKNOWN	NGF12	NGF12 SETA3	hsa-miR-200b-002251	Amp	1.067	0.826	1	32.423	32.423	31.799	N/A	31.799	16.095	0.434	4.303	3.191	1.322	5.06	0.109	0.03	0.4	0.047	True	0.047	True	3	29
2018-07-12 165218 NGF12 SETA1.eds	F09	UNKNOWN	NGF12	NGF12 SETA1	hsa-miR-200b-002251	Amp	0.993	0.811	1	32.014	32.014	31.799	N/A	31.799	16.095	0.434	4.303	3.191	1.322	5.06	0.109	0.03	0.4	0.047	True	0.047	True	3	29	True
2018-07-13 083350 NGF12 SETA2.eds	F09	UNKNOWN	NGF12	NGF12 SETA2	hsa-miR-200b-002251	Amp	1.066	0.835	1	31.375	31.375	31.799	N/A	31.799	16.095	0.434	4.303	3.191	1.322	5.06	0.109	0.03	0.4	0.047	True	0.047	True	3	28
2018-06-06 164506 NGF SETA2.eds	F10	UNKNOWN	NGF30	NGF SETA2	hsa-miR-200c-002300	Amp	1.132	0.98	1	26.478	26.478	26.447	N/A	26.447	9.592	0.69	4.303	0	-2.969	2.969	1	0.128	7.827	1	True	0.109	True	3	21
2018-06-14 163427 NGF SETA3.eds	F10	UNKNOWN	NGF30	NGF SETA3	hsa-miR-200c-002300	Amp	1.203	0.986	1	26.512	26.512	26.447	N/A	26.447	9.592	0.69	4.303	0	-2.969	2.969	1	0.128	7.827	1	True	0.109	True	3	21
2018-06-01 112349 NGF SETA1.eds	F10	UNKNOWN	NGF30	NGF SETA1	hsa-miR-200c-002300	Amp	1.141	0.981	1	26.351	26.351	26.447	N/A	26.447	9.592	0.69	4.303	0	-2.969	2.969	1	0.128	7.827	1	True	0.109	True	3	21
2020-01-22 114414 NGF12 SETA4.eds	F10	UNKNOWN	NGF12	NGF12 SETA4	hsa-miR-200c-002300	Amp	1.156	0.98	1	27.985	27.985	27.704	N/A	27.704	11.725	0.503	3.182	2.133	0.531	3.734	0.228	0.075	0.692	0.068	True	0.109	True	3	23
2018-07-13 153612 NGF12 SETA3.eds	F10	UNKNOWN	NGF12	NGF12 SETA3	hsa-miR-200c-002300	Amp	1.161	0.971	1	28.397	28.397	27.704	N/A	27.704	11.725	0.503	3.182	2.133	0.531	3.734	0.228	0.075	0.692	0.068	True	0.109	True	3	24
2018-07-13 083350 NGF12 SETA2.eds	F10	UNKNOWN	NGF12	NGF12 SETA2	hsa-miR-200c-002300	Amp	1.144	0.972	1	27.141	27.141	27.704	N/A	27.704	11.725	0.503	3.182	2.133	0.531	3.734	0.228	0.075	0.692	0.068	True	0.109	True	3	22
2018-07-12 165218 NGF12 SETA1.eds	F10	UNKNOWN	NGF12	NGF12 SETA1	hsa-miR-200c-002300	Amp	1.174	0.979	1	27.293	27.293	27.704	N/A	27.704	11.725	0.503	3.182	2.133	0.531	3.734	0.228	0.075	0.692	0.068	True	0.109	True	3	22
2020-01-22 114414 NGF12 SETA4.eds	F11	UNKNOWN	NGF12	NGF12 SETA4	hsa-miR-202-002363	N/A	Undetermined	Undetermined	1	Undetermined	Undetermined		N/A												True	0.04	True	-1	-1	True
2018-07-13 153612 NGF12 SETA3.eds	F11	UNKNOWN	NGF12	NGF12 SETA3	hsa-miR-202-002363	Inconclusive	0.587	0.103	1	38.55	38.55		N/A												True	0.04	True	3	34	True
2018-07-13 083350 NGF12 SETA2.eds	F11	UNKNOWN	NGF12	NGF12 SETA2	hsa-miR-202-002363	Amp	0.778	0.516	1	35.452	35.452		N/A												True	0.04	True	3	32	True
2018-07-12 165218 NGF12 SETA1.eds	F11	UNKNOWN	NGF12	NGF12 SETA1	hsa-miR-202-002363	Amp	0.974	0.85	1	33.411	33.411		N/A												True	0.04	True	3	30	True
2018-06-01 112349 NGF SETA1.eds	F11	UNKNOWN	NGF30	NGF SETA1	hsa-miR-202-002363	Amp	1.1	0.903	1	33.114	33.114		N/A												True	0.04	True	3	30	True
2018-06-06 164506 NGF SETA2.eds	F11	UNKNOWN	NGF30	NGF SETA2	hsa-miR-202-002363	Inconclusive	0.743	0.863	1	34.734	34.734		N/A												True	0.04	True	3	32	True
2018-06-14 163427 NGF SETA3.eds	F11	UNKNOWN	NGF30	NGF SETA3	hsa-miR-202-002363	Amp	1.124	0.964	1	32.737	32.737		N/A												True	0.04	True	3	30	True
2018-07-12 165218 NGF12 SETA1.eds	F12	UNKNOWN	NGF12	NGF12 SETA1	hsa-miR-203-000507	N/A	Undetermined	Undetermined	1	Undetermined	Undetermined		N/A												True	0.166	True	-1	-1	True
2018-07-13 153612 NGF12 SETA3.eds	F12	UNKNOWN	NGF12	NGF12 SETA3	hsa-miR-203-000507	N/A	Undetermined	Undetermined	1	Undetermined	Undetermined		N/A												True	0.166	True	-1	-1	True
2018-07-13 083350 NGF12 SETA2.eds	F12	UNKNOWN	NGF12	NGF12 SETA2	hsa-miR-203-000507	N/A	Undetermined	Undetermined	1	Undetermined	Undetermined		N/A												True	0.166	True	-1	-1	True
2020-01-22 114414 NGF12 SETA4.eds	F12	UNKNOWN	NGF12	NGF12 SETA4	hsa-miR-203-000507	N/A	Undetermined	Undetermined	1	Undetermined	Undetermined		N/A												True	0.166	True	-1	-1	True
2018-06-14 163427 NGF SETA3.eds	F12	UNKNOWN	NGF30	NGF SETA3	hsa-miR-203-000507	N/A	Undetermined	Undetermined	1	Undetermined	Undetermined	34.073	N/A	34.073	16.726	1.502	12.706	0	-19.085	19.085	1	0	555,978.938	1	True	0.166	True	-1	-1	True
2018-06-06 164506 NGF SETA2.eds	F12	UNKNOWN	NGF30	NGF SETA2	hsa-miR-203-000507	Amp	1.265	0.942	1	34.864	34.864	34.073	N/A	34.073	16.726	1.502	12.706	0	-19.085	19.085	1	0	555,978.938	1	True	0.166	True	3	29
2018-06-01 112349 NGF SETA1.eds	F12	UNKNOWN	NGF30	NGF SETA1	hsa-miR-203-000507	Amp	1.322	0.94	1	33.283	33.283	34.073	N/A	34.073	16.726	1.502	12.706	0	-19.085	19.085	1	0	555,978.938	1	True	0.166	True	3	28
2018-06-14 163427 NGF SETA3.eds	F13	UNKNOWN	NGF30	NGF SETA3	hsa-miR-204-000508	Amp	1.365	0.981	1	33.043	33.043	31.53	N/A	31.53	14.675	1.473	4.303	0	-6.336	6.336	1	0.012	80.783	1	True	0.127	True	3	28
2018-06-06 164506 NGF SETA2.eds	F13	UNKNOWN	NGF30	NGF SETA2	hsa-miR-204-000508	Amp	1.239	0.978	1	31.413	31.413	31.53	N/A	31.53	14.675	1.473	4.303	0	-6.336	6.336	1	0.012	80.783	1	True	0.127	True	3	27
2018-06-01 112349 NGF SETA1.eds	F13	UNKNOWN	NGF30	NGF SETA1	hsa-miR-204-000508	Amp	1.273	0.985	1	30.135	30.135	31.53	N/A	31.53	14.675	1.473	4.303	0	-6.336	6.336	1	0.012	80.783	1	True	0.127	True	3	25
2018-07-12 165218 NGF12 SETA1.eds	F13	UNKNOWN	NGF12	NGF12 SETA1	hsa-miR-204-000508	Amp	1.28	0.986	1	31.889	31.889	32.94	N/A	32.94	16.961	0.795	3.182	2.286	-0.246	4.817	0.205	0.035	1.186	0.261	True	0.127	True	3	27
2018-07-13 083350 NGF12 SETA2.eds	F13	UNKNOWN	NGF12	NGF12 SETA2	hsa-miR-204-000508	Amp	1.299	0.99	1	31.944	31.944	32.94	N/A	32.94	16.961	0.795	3.182	2.286	-0.246	4.817	0.205	0.035	1.186	0.261	True	0.127	True	3	27
2018-07-13 153612 NGF12 SETA3.eds	F13	UNKNOWN	NGF12	NGF12 SETA3	hsa-miR-204-000508	Amp	1.251	0.977	1	34.236	34.236	32.94	N/A	32.94	16.961	0.795	3.182	2.286	-0.246	4.817	0.205	0.035	1.186	0.261	True	0.127	True	3	29
2020-01-22 114414 NGF12 SETA4.eds	F13	UNKNOWN	NGF12	NGF12 SETA4	hsa-miR-204-000508	Amp	1.301	0.974	1	33.691	33.691	32.94	N/A	32.94	16.961	0.795	3.182	2.286	-0.246	4.817	0.205	0.035	1.186	0.261	True	0.127	True	3	29
2020-01-22 114414 NGF12 SETA4.eds	F14	UNKNOWN	NGF12	NGF12 SETA4	hsa-miR-205-000509	Amp	1.271	0.987	1	31.947	31.947	32.218	N/A	32.218	16.239	1.324	3.182	3.444	-0.769	7.658	0.092	0.005	1.704	0.137	True	0.106	True	3	27
2018-07-12 165218 NGF12 SETA1.eds	F14	UNKNOWN	NGF12	NGF12 SETA1	hsa-miR-205-000509	Amp	1.246	0.952	1	31.066	31.066	32.218	N/A	32.218	16.239	1.324	3.182	3.444	-0.769	7.658	0.092	0.005	1.704	0.137	True	0.106	True	3	26
2018-07-13 083350 NGF12 SETA2.eds	F14	UNKNOWN	NGF12	NGF12 SETA2	hsa-miR-205-000509	Amp	1.258	0.985	1	30.313	30.313	32.218	N/A	32.218	16.239	1.324	3.182	3.444	-0.769	7.658	0.092	0.005	1.704	0.137	True	0.106	True	3	25
2018-07-13 153612 NGF12 SETA3.eds	F14	UNKNOWN	NGF12	NGF12 SETA3	hsa-miR-205-000509	Amp	1.2	0.968	1	35.547	35.547	32.218	N/A	32.218	16.239	1.324	3.182	3.444	-0.769	7.658	0.092	0.005	1.704	0.137	True	0.106	True	3	31
2018-06-14 163427 NGF SETA3.eds	F14	UNKNOWN	NGF30	NGF SETA3	hsa-miR-205-000509	Amp	1.327	0.969	1	31.281	31.281	29.65	N/A	29.65	12.795	1.393	4.303	0	-5.995	5.995	1	0.016	63.765	1	True	0.106	True	3	27
2018-06-06 164506 NGF SETA2.eds	F14	UNKNOWN	NGF30	NGF SETA2	hsa-miR-205-000509	Amp	1.225	0.988	1	28.952	28.952	29.65	N/A	29.65	12.795	1.393	4.303	0	-5.995	5.995	1	0.016	63.765	1	True	0.106	True	3	24
2018-06-01 112349 NGF SETA1.eds	F14	UNKNOWN	NGF30	NGF SETA1	hsa-miR-205-000509	Amp	1.226	0.988	1	28.716	28.716	29.65	N/A	29.65	12.795	1.393	4.303	0	-5.995	5.995	1	0.016	63.765	1	True	0.106	True	3	24
2018-07-12 165218 NGF12 SETA1.eds	P01	UNKNOWN	NGF12	NGF12 SETA1	hsa-miR-208-000511	N/A	Undetermined	Undetermined	1	Undetermined	Undetermined		N/A												True	0.04	True	-1	-1	True
2018-07-13 153612 NGF12 SETA3.eds	P01	UNKNOWN	NGF12	NGF12 SETA3	hsa-miR-208-000511	N/A	Undetermined	Undetermined	1	Undetermined	Undetermined		N/A												True	0.04	True	-1	-1	True
2018-07-13 083350 NGF12 SETA2.eds	P01	UNKNOWN	NGF12	NGF12 SETA2	hsa-miR-208-000511	N/A	Undetermined	Undetermined	1	Undetermined	Undetermined		N/A												True	0.04	True	-1	-1	True
2020-01-22 114414 NGF12 SETA4.eds	P01	UNKNOWN	NGF12	NGF12 SETA4	hsa-miR-208-000511	N/A	Undetermined	Undetermined	1	Undetermined	Undetermined		N/A												True	0.04	True	-1	-1	True
2018-06-14 163427 NGF SETA3.eds	P01	UNKNOWN	NGF30	NGF SETA3	hsa-miR-208-000511	N/A	Undetermined	Undetermined	1	Undetermined	Undetermined		N/A												True	0.04	True	-1	-1	True
2018-06-01 112349 NGF SETA1.eds	P01	UNKNOWN	NGF30	NGF SETA1	hsa-miR-208-000511	Amp	0.675	0.694	1	37.709	37.709		N/A												True	0.04	True	3	33	True
2018-06-06 164506 NGF SETA2.eds	P01	UNKNOWN	NGF30	NGF SETA2	hsa-miR-208-000511	Amp	0.678	0.341	1	37.695	37.695		N/A												True	0.04	True	3	33	True
2018-06-06 164506 NGF SETA2.eds	F15	UNKNOWN	NGF30	NGF SETA2	hsa-miR-208b-002290	N/A	Undetermined	Undetermined	1	Undetermined	Undetermined		N/A												True	0.04	True	-1	-1	True
2018-06-01 112349 NGF SETA1.eds	F15	UNKNOWN	NGF30	NGF SETA1	hsa-miR-208b-002290	Amp	0.655	0.84	1	34.781	34.781		N/A												True	0.04	True	3	31	True
2018-06-14 163427 NGF SETA3.eds	F15	UNKNOWN	NGF30	NGF SETA3	hsa-miR-208b-002290	N/A	Undetermined	Undetermined	1	Undetermined	Undetermined		N/A												True	0.04	True	-1	-1	True
2020-01-22 114414 NGF12 SETA4.eds	F15	UNKNOWN	NGF12	NGF12 SETA4	hsa-miR-208b-002290	N/A	Undetermined	Undetermined	1	Undetermined	Undetermined		N/A												True	0.04	True	-1	-1	True
2018-07-13 153612 NGF12 SETA3.eds	F15	UNKNOWN	NGF12	NGF12 SETA3	hsa-miR-208b-002290	N/A	Undetermined	Undetermined	1	Undetermined	Undetermined		N/A												True	0.04	True	-1	-1	True
2018-07-13 083350 NGF12 SETA2.eds	F15	UNKNOWN	NGF12	NGF12 SETA2	hsa-miR-208b-002290	N/A	Undetermined	Undetermined	1	Undetermined	Undetermined		N/A												True	0.04	True	-1	-1	True
2018-07-12 165218 NGF12 SETA1.eds	F15	UNKNOWN	NGF12	NGF12 SETA1	hsa-miR-208b-002290	N/A	Undetermined	Undetermined	1	Undetermined	Undetermined		N/A												True	0.04	True	-1	-1	True
2018-06-14 163427 NGF SETA3.eds	A21	UNKNOWN	NGF30	NGF SETA3	hsa-miR-20a-000580	Amp	1.374	0.991	1	26.893	26.893	24.728	N/A	24.728	7.873	1.648	4.303	0	-7.092	7.092	1	0.007	136.469	1	True	0.158	True	3	22
2018-06-06 164506 NGF SETA2.eds	A21	UNKNOWN	NGF30	NGF SETA2	hsa-miR-20a-000580	Amp	1.315	0.988	1	23.777	23.777	24.728	N/A	24.728	7.873	1.648	4.303	0	-7.092	7.092	1	0.007	136.469	1	True	0.158	True	3	19
2018-06-01 112349 NGF SETA1.eds	A21	UNKNOWN	NGF30	NGF SETA1	hsa-miR-20a-000580	Amp	1.307	0.961	1	23.515	23.515	24.728	N/A	24.728	7.873	1.648	4.303	0	-7.092	7.092	1	0.007	136.469	1	True	0.158	True	3	18
2018-07-12 165218 NGF12 SETA1.eds	A21	UNKNOWN	NGF12	NGF12 SETA1	hsa-miR-20a-000580	Amp	1.33	0.986	1	24.675	24.675	26.584	N/A	26.584	10.605	1.31	3.182	2.732	-1.438	6.902	0.151	0.008	2.71	0.261	True	0.158	True	3	19
2018-07-13 083350 NGF12 SETA2.eds	A21	UNKNOWN	NGF12	NGF12 SETA2	hsa-miR-20a-000580	Amp	1.318	0.992	1	25.268	25.268	26.584	N/A	26.584	10.605	1.31	3.182	2.732	-1.438	6.902	0.151	0.008	2.71	0.261	True	0.158	True	3	20
2018-07-13 153612 NGF12 SETA3.eds	A21	UNKNOWN	NGF12	NGF12 SETA3	hsa-miR-20a-000580	Amp	1.268	0.984	1	29.577	29.577	26.584	N/A	26.584	10.605	1.31	3.182	2.732	-1.438	6.902	0.151	0.008	2.71	0.261	True	0.158	True	3	24
2020-01-22 114414 NGF12 SETA4.eds	A21	UNKNOWN	NGF12	NGF12 SETA4	hsa-miR-20a-000580	Amp	1.289	0.992	1	26.816	26.816	26.584	N/A	26.584	10.605	1.31	3.182	2.732	-1.438	6.902	0.151	0.008	2.71	0.261	True	0.158	True	3	21
2018-06-01 112349 NGF SETA1.eds	A22	UNKNOWN	NGF30	NGF SETA1	hsa-miR-20b-001014	Amp	1.347	0.981	1	28.747	28.747	29.751	N/A	29.751	12.896	1.331	4.303	0	-5.728	5.728	1	0.019	52.99	1	True	0.258	True	3	23
2018-06-14 163427 NGF SETA3.eds	A22	UNKNOWN	NGF30	NGF SETA3	hsa-miR-20b-001014	Amp	1.433	0.985	1	31.157	31.157	29.751	N/A	29.751	12.896	1.331	4.303	0	-5.728	5.728	1	0.019	52.99	1	True	0.258	True	3	25
2018-06-06 164506 NGF SETA2.eds	A22	UNKNOWN	NGF30	NGF SETA2	hsa-miR-20b-001014	Amp	1.336	0.982	1	29.35	29.35	29.751	N/A	29.751	12.896	1.331	4.303	0	-5.728	5.728	1	0.019	52.99	1	True	0.258	True	3	23
2018-07-12 165218 NGF12 SETA1.eds	A22	UNKNOWN	NGF12	NGF12 SETA1	hsa-miR-20b-001014	Amp	1.367	0.985	1	30.115	30.115	31.542	N/A	31.542	15.563	1.032	3.182	2.667	-0.617	5.951	0.157	0.016	1.533	0.186	True	0.258	True	3	24
2018-07-13 083350 NGF12 SETA2.eds	A22	UNKNOWN	NGF12	NGF12 SETA2	hsa-miR-20b-001014	Amp	1.345	0.988	1	30.939	30.939	31.542	N/A	31.542	15.563	1.032	3.182	2.667	-0.617	5.951	0.157	0.016	1.533	0.186	True	0.258	True	3	25
2018-07-13 153612 NGF12 SETA3.eds	A22	UNKNOWN	NGF12	NGF12 SETA3	hsa-miR-20b-001014	Amp	1.364	0.982	1	33.788	33.788	31.542	N/A	31.542	15.563	1.032	3.182	2.667	-0.617	5.951	0.157	0.016	1.533	0.186	True	0.258	True	3	28
2020-01-22 114414 NGF12 SETA4.eds	A22	UNKNOWN	NGF12	NGF12 SETA4	hsa-miR-20b-001014	Amp	1.372	0.974	1	31.327	31.327	31.542	N/A	31.542	15.563	1.032	3.182	2.667	-0.617	5.951	0.157	0.016	1.533	0.186	True	0.258	True	3	25
2018-07-13 153612 NGF12 SETA3.eds	A23	UNKNOWN	NGF12	NGF12 SETA3	hsa-miR-21-000397	Amp	1.211	0.979	1	31.848	31.848	28.866	N/A	28.866	12.887	1.299	3.182	3.044	-1.091	7.179	0.121	0.007	2.13	0.239	True	0.106	True	3	27
2020-01-22 114414 NGF12 SETA4.eds	A23	UNKNOWN	NGF12	NGF12 SETA4	hsa-miR-21-000397	Amp	1.212	0.985	1	29.119	29.119	28.866	N/A	28.866	12.887	1.299	3.182	3.044	-1.091	7.179	0.121	0.007	2.13	0.239	True	0.106	True	3	25
2018-07-12 165218 NGF12 SETA1.eds	A23	UNKNOWN	NGF12	NGF12 SETA1	hsa-miR-21-000397	Amp	1.225	0.984	1	27.041	27.041	28.866	N/A	28.866	12.887	1.299	3.182	3.044	-1.091	7.179	0.121	0.007	2.13	0.239	True	0.106	True	3	23
2018-07-13 083350 NGF12 SETA2.eds	A23	UNKNOWN	NGF12	NGF12 SETA2	hsa-miR-21-000397	Amp	1.219	0.975	1	27.458	27.458	28.866	N/A	28.866	12.887	1.299	3.182	3.044	-1.091	7.179	0.121	0.007	2.13	0.239	True	0.106	True	3	23
2018-06-06 164506 NGF SETA2.eds	A23	UNKNOWN	NGF30	NGF SETA2	hsa-miR-21-000397	Amp	1.216	0.99	1	25.659	25.659	26.698	N/A	26.698	9.843	1.771	4.303	0	-7.619	7.619	1	0.005	196.538	1	True	0.106	True	3	21
2018-06-14 163427 NGF SETA3.eds	A23	UNKNOWN	NGF30	NGF SETA3	hsa-miR-21-000397	Amp	1.255	0.981	1	29.107	29.107	26.698	N/A	26.698	9.843	1.771	4.303	0	-7.619	7.619	1	0.005	196.538	1	True	0.106	True	3	24
2018-06-01 112349 NGF SETA1.eds	A23	UNKNOWN	NGF30	NGF SETA1	hsa-miR-21-000397	Amp	1.195	0.993	1	25.329	25.329	26.698	N/A	26.698	9.843	1.771	4.303	0	-7.619	7.619	1	0.005	196.538	1	True	0.106	True	3	21
2018-07-13 153612 NGF12 SETA3.eds	F16	UNKNOWN	NGF12	NGF12 SETA3	hsa-miR-210-000512	Amp	1.149	0.99	1	27.922	27.922	26.692	N/A	26.692	10.713	0.612	3.182	1.61	-0.337	3.557	0.328	0.085	1.263	0.135	True	0.08	True	3	24
2018-07-13 083350 NGF12 SETA2.eds	F16	UNKNOWN	NGF12	NGF12 SETA2	hsa-miR-210-000512	Amp	1.15	0.99	1	25.891	25.891	26.692	N/A	26.692	10.713	0.612	3.182	1.61	-0.337	3.557	0.328	0.085	1.263	0.135	True	0.08	True	3	21
2020-01-22 114414 NGF12 SETA4.eds	F16	UNKNOWN	NGF12	NGF12 SETA4	hsa-miR-210-000512	Amp	1.148	0.982	1	26.561	26.561	26.692	N/A	26.692	10.713	0.612	3.182	1.61	-0.337	3.557	0.328	0.085	1.263	0.135	True	0.08	True	3	23
2018-07-12 165218 NGF12 SETA1.eds	F16	UNKNOWN	NGF12	NGF12 SETA1	hsa-miR-210-000512	Amp	1.156	0.974	1	26.393	26.393	26.692	N/A	26.692	10.713	0.612	3.182	1.61	-0.337	3.557	0.328	0.085	1.263	0.135	True	0.08	True	3	22
2018-06-14 163427 NGF SETA3.eds	F16	UNKNOWN	NGF30	NGF SETA3	hsa-miR-210-000512	Amp	1.206	0.97	1	26.179	26.179	25.958	N/A	25.958	9.102	0.648	4.303	0	-2.789	2.789	1	0.145	6.914	1	True	0.08	True	3	22
2018-06-01 112349 NGF SETA1.eds	F16	UNKNOWN	NGF30	NGF SETA1	hsa-miR-210-000512	Amp	1.122	0.985	1	26.147	26.147	25.958	N/A	25.958	9.102	0.648	4.303	0	-2.789	2.789	1	0.145	6.914	1	True	0.08	True	3	22
2018-06-06 164506 NGF SETA2.eds	F16	UNKNOWN	NGF30	NGF SETA2	hsa-miR-210-000512	Amp	1.134	0.99	1	25.547	25.547	25.958	N/A	25.958	9.102	0.648	4.303	0	-2.789	2.789	1	0.145	6.914	1	True	0.08	True	3	21
2018-06-01 112349 NGF SETA1.eds	P02	UNKNOWN	NGF30	NGF SETA1	hsa-miR-211-000514	Amp	0.861	0.917	1	32.509	32.509		N/A												True	0.042	True	3	29	True
2018-06-06 164506 NGF SETA2.eds	P02	UNKNOWN	NGF30	NGF SETA2	hsa-miR-211-000514	Amp	0.883	0.821	1	34.587	34.587		N/A												True	0.042	True	3	31	True
2018-06-14 163427 NGF SETA3.eds	P02	UNKNOWN	NGF30	NGF SETA3	hsa-miR-211-000514	N/A	Undetermined	Undetermined	1	Undetermined	Undetermined		N/A												True	0.042	True	-1	-1	True
2018-07-13 153612 NGF12 SETA3.eds	P02	UNKNOWN	NGF12	NGF12 SETA3	hsa-miR-211-000514	N/A	Undetermined	Undetermined	1	Undetermined	Undetermined	32.4	N/A	32.4	16.345										True	0.042	True	-1	-1	True
2020-01-22 114414 NGF12 SETA4.eds	P02	UNKNOWN	NGF12	NGF12 SETA4	hsa-miR-211-000514	Amp	1.202	0.957	1	32.4	32.4	32.4	N/A	32.4	16.345										True	0.042	True	3	29
2018-07-12 165218 NGF12 SETA1.eds	P02	UNKNOWN	NGF12	NGF12 SETA1	hsa-miR-211-000514	N/A	Undetermined	Undetermined	1	Undetermined	Undetermined	32.4	N/A	32.4	16.345										True	0.042	True	-1	-1	True
2018-07-13 083350 NGF12 SETA2.eds	P02	UNKNOWN	NGF12	NGF12 SETA2	hsa-miR-211-000514	N/A	Undetermined	Undetermined	1	Undetermined	Undetermined	32.4	N/A	32.4	16.345										True	0.042	True	-1	-1	True
2018-07-13 083350 NGF12 SETA2.eds	P03	UNKNOWN	NGF12	NGF12 SETA2	hsa-miR-212-000515	Amp	1.309	0.966	1	31.164	31.164	31.863	N/A	31.863	15.884	1.067	3.182	1.932	-1.462	5.326	0.262	0.025	2.756	0.257	True	0.109	True	3	27
2018-07-12 165218 NGF12 SETA1.eds	P03	UNKNOWN	NGF12	NGF12 SETA1	hsa-miR-212-000515	Amp	1.283	0.989	1	30.596	30.596	31.863	N/A	31.863	15.884	1.067	3.182	1.932	-1.462	5.326	0.262	0.025	2.756	0.257	True	0.109	True	3	26
2020-01-22 114414 NGF12 SETA4.eds	P03	UNKNOWN	NGF12	NGF12 SETA4	hsa-miR-212-000515	Amp	1.312	0.988	1	31.361	31.361	31.863	N/A	31.863	15.884	1.067	3.182	1.932	-1.462	5.326	0.262	0.025	2.756	0.257	True	0.109	True	3	27
2018-07-13 153612 NGF12 SETA3.eds	P03	UNKNOWN	NGF12	NGF12 SETA3	hsa-miR-212-000515	Amp	1.188	0.944	1	34.33	34.33	31.863	N/A	31.863	15.884	1.067	3.182	1.932	-1.462	5.326	0.262	0.025	2.756	0.257	True	0.109	True	3	30
2018-06-01 112349 NGF SETA1.eds	P03	UNKNOWN	NGF30	NGF SETA1	hsa-miR-212-000515	Amp	1.317	0.992	1	30.108	30.108	30.807	N/A	30.807	13.952	1.061	4.303	0	-4.564	4.564	1	0.042	23.66	1	True	0.109	True	3	26
2018-06-06 164506 NGF SETA2.eds	P03	UNKNOWN	NGF30	NGF SETA2	hsa-miR-212-000515	Amp	1.302	0.986	1	30.728	30.728	30.807	N/A	30.807	13.952	1.061	4.303	0	-4.564	4.564	1	0.042	23.66	1	True	0.109	True	3	26
2018-06-14 163427 NGF SETA3.eds	P03	UNKNOWN	NGF30	NGF SETA3	hsa-miR-212-000515	Amp	1.364	0.989	1	31.585	31.585	30.807	N/A	30.807	13.952	1.061	4.303	0	-4.564	4.564	1	0.042	23.66	1	True	0.109	True	3	27
2018-06-01 112349 NGF SETA1.eds	F17	UNKNOWN	NGF30	NGF SETA1	hsa-miR-214-002306	Amp	0.6	0.586	1	34.64	34.64		N/A												True	0.04	True	3	28	True
2018-06-06 164506 NGF SETA2.eds	F17	UNKNOWN	NGF30	NGF SETA2	hsa-miR-214-002306	N/A	Undetermined	Undetermined	1	Undetermined	Undetermined		N/A												True	0.04	True	-1	-1	True
2018-06-14 163427 NGF SETA3.eds	F17	UNKNOWN	NGF30	NGF SETA3	hsa-miR-214-002306	N/A	Undetermined	Undetermined	1	Undetermined	Undetermined		N/A												True	0.04	True	-1	-1	True
2018-07-13 083350 NGF12 SETA2.eds	F17	UNKNOWN	NGF12	NGF12 SETA2	hsa-miR-214-002306	N/A	Undetermined	Undetermined	1	Undetermined	Undetermined		N/A												True	0.04	True	-1	-1	True
2018-07-12 165218 NGF12 SETA1.eds	F17	UNKNOWN	NGF12	NGF12 SETA1	hsa-miR-214-002306	N/A	Undetermined	Undetermined	1	Undetermined	Undetermined		N/A												True	0.04	True	-1	-1	True
2020-01-22 114414 NGF12 SETA4.eds	F17	UNKNOWN	NGF12	NGF12 SETA4	hsa-miR-214-002306	N/A	Undetermined	Undetermined	1	Undetermined	Undetermined		N/A												True	0.04	True	-1	-1	True
2018-07-13 153612 NGF12 SETA3.eds	F17	UNKNOWN	NGF12	NGF12 SETA3	hsa-miR-214-002306	N/A	Undetermined	Undetermined	1	Undetermined	Undetermined		N/A												True	0.04	True	-1	-1	True
2018-07-13 153612 NGF12 SETA3.eds	F18	UNKNOWN	NGF12	NGF12 SETA3	hsa-miR-215-000518	Amp	0.785	0.534	1	36.112	36.112		N/A												True	0.04	True	3	32	True
2020-01-22 114414 NGF12 SETA4.eds	F18	UNKNOWN	NGF12	NGF12 SETA4	hsa-miR-215-000518	N/A	Undetermined	Undetermined	1	Undetermined	Undetermined		N/A												True	0.04	True	-1	-1	True
2018-07-12 165218 NGF12 SETA1.eds	F18	UNKNOWN	NGF12	NGF12 SETA1	hsa-miR-215-000518	Amp	0.979	0.908	1	32.92	32.92		N/A												True	0.04	True	3	30	True
2018-07-13 083350 NGF12 SETA2.eds	F18	UNKNOWN	NGF12	NGF12 SETA2	hsa-miR-215-000518	Amp	1.128	0.974	1	32.045	32.045		N/A												True	0.04	True	3	29	True
2018-06-06 164506 NGF SETA2.eds	F18	UNKNOWN	NGF30	NGF SETA2	hsa-miR-215-000518	Amp	0.706	0.877	1	33.841	33.841		N/A												True	0.04	True	3	30	True
2018-06-14 163427 NGF SETA3.eds	F18	UNKNOWN	NGF30	NGF SETA3	hsa-miR-215-000518	Amp	0.799	0.794	1	35.449	35.449		N/A												True	0.04	True	3	32	True
2018-06-01 112349 NGF SETA1.eds	F18	UNKNOWN	NGF30	NGF SETA1	hsa-miR-215-000518	Amp	0.721	0.777	1	33.41	33.41		N/A												True	0.04	True	3	29	True
2018-06-01 112349 NGF SETA1.eds	F19	UNKNOWN	NGF30	NGF SETA1	hsa-miR-216a-002220	N/A	Undetermined	Undetermined	1	Undetermined	Undetermined		N/A												True	0	True	-1	-1	True
2018-06-14 163427 NGF SETA3.eds	F19	UNKNOWN	NGF30	NGF SETA3	hsa-miR-216a-002220	N/A	Undetermined	Undetermined	1	Undetermined	Undetermined		N/A												True	0	True	-1	-1	True
2018-06-06 164506 NGF SETA2.eds	F19	UNKNOWN	NGF30	NGF SETA2	hsa-miR-216a-002220	N/A	Undetermined	Undetermined	1	Undetermined	Undetermined		N/A												True	0	True	-1	-1	True
2018-07-12 165218 NGF12 SETA1.eds	F19	UNKNOWN	NGF12	NGF12 SETA1	hsa-miR-216a-002220	N/A	Undetermined	Undetermined	1	Undetermined	Undetermined		N/A												True	0	True	-1	-1	True
2018-07-13 083350 NGF12 SETA2.eds	F19	UNKNOWN	NGF12	NGF12 SETA2	hsa-miR-216a-002220	N/A	Undetermined	Undetermined	1	Undetermined	Undetermined		N/A												True	0	True	-1	-1	True
2018-07-13 153612 NGF12 SETA3.eds	F19	UNKNOWN	NGF12	NGF12 SETA3	hsa-miR-216a-002220	N/A	Undetermined	Undetermined	1	Undetermined	Undetermined		N/A												True	0	True	-1	-1	True
2020-01-22 114414 NGF12 SETA4.eds	F19	UNKNOWN	NGF12	NGF12 SETA4	hsa-miR-216a-002220	N/A	Undetermined	Undetermined	1	Undetermined	Undetermined		N/A												True	0	True	-1	-1	True
2020-01-22 114414 NGF12 SETA4.eds	F20	UNKNOWN	NGF12	NGF12 SETA4	hsa-miR-216b-002326	N/A	Undetermined	Undetermined	1	Undetermined	Undetermined		N/A												True	0	True	-1	-1	True
2018-07-13 153612 NGF12 SETA3.eds	F20	UNKNOWN	NGF12	NGF12 SETA3	hsa-miR-216b-002326	N/A	Undetermined	Undetermined	1	Undetermined	Undetermined		N/A												True	0	True	-1	-1	True
2018-07-13 083350 NGF12 SETA2.eds	F20	UNKNOWN	NGF12	NGF12 SETA2	hsa-miR-216b-002326	N/A	Undetermined	Undetermined	1	Undetermined	Undetermined		N/A												True	0	True	-1	-1	True
2018-07-12 165218 NGF12 SETA1.eds	F20	UNKNOWN	NGF12	NGF12 SETA1	hsa-miR-216b-002326	N/A	Undetermined	Undetermined	1	Undetermined	Undetermined		N/A												True	0	True	-1	-1	True
2018-06-06 164506 NGF SETA2.eds	F20	UNKNOWN	NGF30	NGF SETA2	hsa-miR-216b-002326	N/A	Undetermined	Undetermined	1	Undetermined	Undetermined		N/A												True	0	True	-1	-1	True
2018-06-14 163427 NGF SETA3.eds	F20	UNKNOWN	NGF30	NGF SETA3	hsa-miR-216b-002326	N/A	Undetermined	Undetermined	1	Undetermined	Undetermined		N/A												True	0	True	-1	-1	True
2018-06-01 112349 NGF SETA1.eds	F20	UNKNOWN	NGF30	NGF SETA1	hsa-miR-216b-002326	N/A	Undetermined	Undetermined	1	Undetermined	Undetermined		N/A												True	0	True	-1	-1	True
2018-07-12 165218 NGF12 SETA1.eds	F21	UNKNOWN	NGF12	NGF12 SETA1	hsa-miR-217-002337	N/A	Undetermined	Undetermined	1	Undetermined	Undetermined		N/A												True	0	True	-1	-1	True
2018-07-13 083350 NGF12 SETA2.eds	F21	UNKNOWN	NGF12	NGF12 SETA2	hsa-miR-217-002337	N/A	Undetermined	Undetermined	1	Undetermined	Undetermined		N/A												True	0	True	-1	-1	True
2018-07-13 153612 NGF12 SETA3.eds	F21	UNKNOWN	NGF12	NGF12 SETA3	hsa-miR-217-002337	N/A	Undetermined	Undetermined	1	Undetermined	Undetermined		N/A												True	0	True	-1	-1	True
2020-01-22 114414 NGF12 SETA4.eds	F21	UNKNOWN	NGF12	NGF12 SETA4	hsa-miR-217-002337	N/A	Undetermined	Undetermined	1	Undetermined	Undetermined		N/A												True	0	True	-1	-1	True
2018-06-06 164506 NGF SETA2.eds	F21	UNKNOWN	NGF30	NGF SETA2	hsa-miR-217-002337	N/A	Undetermined	Undetermined	1	Undetermined	Undetermined		N/A												True	0	True	-1	-1	True
2018-06-01 112349 NGF SETA1.eds	F21	UNKNOWN	NGF30	NGF SETA1	hsa-miR-217-002337	N/A	Undetermined	Undetermined	1	Undetermined	Undetermined		N/A												True	0	True	-1	-1	True
2018-06-14 163427 NGF SETA3.eds	F21	UNKNOWN	NGF30	NGF SETA3	hsa-miR-217-002337	N/A	Undetermined	Undetermined	1	Undetermined	Undetermined		N/A												True	0	True	-1	-1	True
2020-01-22 114414 NGF12 SETA4.eds	F22	UNKNOWN	NGF12	NGF12 SETA4	hsa-miR-218-000521	Amp	1.346	0.986	1	33.388	33.388	32.937	N/A	32.937	16.958	0.955	3.182	1.325	-1.714	4.365	0.399	0.049	3.28	0.366	True	0.177	True	3	28
2018-07-13 083350 NGF12 SETA2.eds	F22	UNKNOWN	NGF12	NGF12 SETA2	hsa-miR-218-000521	Amp	1.384	0.981	1	32.307	32.307	32.937	N/A	32.937	16.958	0.955	3.182	1.325	-1.714	4.365	0.399	0.049	3.28	0.366	True	0.177	True	3	26
2018-07-13 153612 NGF12 SETA3.eds	F22	UNKNOWN	NGF12	NGF12 SETA3	hsa-miR-218-000521	Amp	1.364	0.966	1	34.678	34.678	32.937	N/A	32.937	16.958	0.955	3.182	1.325	-1.714	4.365	0.399	0.049	3.28	0.366	True	0.177	True	3	29
2018-07-12 165218 NGF12 SETA1.eds	F22	UNKNOWN	NGF12	NGF12 SETA1	hsa-miR-218-000521	Amp	1.386	0.99	1	31.376	31.376	32.937	N/A	32.937	16.958	0.955	3.182	1.325	-1.714	4.365	0.399	0.049	3.28	0.366	True	0.177	True	3	26
2018-06-14 163427 NGF SETA3.eds	F22	UNKNOWN	NGF30	NGF SETA3	hsa-miR-218-000521	Amp	1.436	0.985	1	33.263	33.263	32.488	N/A	32.488	15.633	0.928	4.303	0	-3.991	3.991	1	0.063	15.902	1	True	0.177	True	3	28
2018-06-06 164506 NGF SETA2.eds	F22	UNKNOWN	NGF30	NGF SETA2	hsa-miR-218-000521	Amp	1.356	0.97	1	31.895	31.895	32.488	N/A	32.488	15.633	0.928	4.303	0	-3.991	3.991	1	0.063	15.902	1	True	0.177	True	3	27
2018-06-01 112349 NGF SETA1.eds	F22	UNKNOWN	NGF30	NGF SETA1	hsa-miR-218-000521	Amp	1.333	0.97	1	32.305	32.305	32.488	N/A	32.488	15.633	0.928	4.303	0	-3.991	3.991	1	0.063	15.902	1	True	0.177	True	3	27
2018-06-14 163427 NGF SETA3.eds	F23	UNKNOWN	NGF30	NGF SETA3	hsa-miR-219-000522	N/A	Undetermined	Undetermined	1	Undetermined	Undetermined		N/A												True	0.04	True	-1	-1	True
2018-06-01 112349 NGF SETA1.eds	F23	UNKNOWN	NGF30	NGF SETA1	hsa-miR-219-000522	N/A	Undetermined	Undetermined	1	Undetermined	Undetermined		N/A												True	0.04	True	-1	-1	True
2018-06-06 164506 NGF SETA2.eds	F23	UNKNOWN	NGF30	NGF SETA2	hsa-miR-219-000522	Amp	0.61	0.504	1	37.342	37.342		N/A												True	0.04	True	3	33	True
2020-01-22 114414 NGF12 SETA4.eds	F23	UNKNOWN	NGF12	NGF12 SETA4	hsa-miR-219-000522	N/A	Undetermined	Undetermined	1	Undetermined	Undetermined		N/A												True	0.04	True	-1	-1	True
2018-07-13 153612 NGF12 SETA3.eds	F23	UNKNOWN	NGF12	NGF12 SETA3	hsa-miR-219-000522	N/A	Undetermined	Undetermined	1	Undetermined	Undetermined		N/A												True	0.04	True	-1	-1	True
2018-07-13 083350 NGF12 SETA2.eds	F23	UNKNOWN	NGF12	NGF12 SETA2	hsa-miR-219-000522	N/A	Undetermined	Undetermined	1	Undetermined	Undetermined		N/A												True	0.04	True	-1	-1	True
2018-07-12 165218 NGF12 SETA1.eds	F23	UNKNOWN	NGF12	NGF12 SETA1	hsa-miR-219-000522	N/A	Undetermined	Undetermined	1	Undetermined	Undetermined		N/A												True	0.04	True	-1	-1	True
2018-06-01 112349 NGF SETA1.eds	P04	UNKNOWN	NGF30	NGF SETA1	hsa-miR-219-1-3p-002095	Amp	1.01	0.746	1	33.189	33.189		N/A												True	0.041	True	3	29	True
2018-06-14 163427 NGF SETA3.eds	P04	UNKNOWN	NGF30	NGF SETA3	hsa-miR-219-1-3p-002095	Amp	0.758	0.462	1	37.438	37.438		N/A												True	0.041	True	3	33	True
2018-06-06 164506 NGF SETA2.eds	P04	UNKNOWN	NGF30	NGF SETA2	hsa-miR-219-1-3p-002095	N/A	Undetermined	Undetermined	1	Undetermined	Undetermined		N/A												True	0.041	True	-1	-1	True
2020-01-22 114414 NGF12 SETA4.eds	P04	UNKNOWN	NGF12	NGF12 SETA4	hsa-miR-219-1-3p-002095	Amp	1.08	0.967	1	34.499	34.499	34.499	N/A	34.499	18.444										True	0.041	True	3	31
2018-07-13 153612 NGF12 SETA3.eds	P04	UNKNOWN	NGF12	NGF12 SETA3	hsa-miR-219-1-3p-002095	N/A	Undetermined	Undetermined	1	Undetermined	Undetermined	34.499	N/A	34.499	18.444										True	0.041	True	-1	-1	True
2018-07-13 083350 NGF12 SETA2.eds	P04	UNKNOWN	NGF12	NGF12 SETA2	hsa-miR-219-1-3p-002095	N/A	Undetermined	Undetermined	1	Undetermined	Undetermined	34.499	N/A	34.499	18.444										True	0.041	True	-1	-1	True
2018-07-12 165218 NGF12 SETA1.eds	P04	UNKNOWN	NGF12	NGF12 SETA1	hsa-miR-219-1-3p-002095	Amp	0.926	0.934	1	35.115	35.115	34.499	N/A	34.499	18.444										True	0.041	True	3	32	True
2018-06-06 164506 NGF SETA2.eds	P05	UNKNOWN	NGF30	NGF SETA2	hsa-miR-219-2-3p-002390	N/A	Undetermined	Undetermined	1	Undetermined	Undetermined		N/A												True	0.04	True	-1	-1	True
2018-06-01 112349 NGF SETA1.eds	P05	UNKNOWN	NGF30	NGF SETA1	hsa-miR-219-2-3p-002390	N/A	Undetermined	Undetermined	1	Undetermined	Undetermined		N/A												True	0.04	True	-1	-1	True
2018-06-14 163427 NGF SETA3.eds	P05	UNKNOWN	NGF30	NGF SETA3	hsa-miR-219-2-3p-002390	N/A	Undetermined	Undetermined	1	Undetermined	Undetermined		N/A												True	0.04	True	-1	-1	True
2020-01-22 114414 NGF12 SETA4.eds	P05	UNKNOWN	NGF12	NGF12 SETA4	hsa-miR-219-2-3p-002390	N/A	Undetermined	Undetermined	1	Undetermined	Undetermined		N/A												True	0.04	True	-1	-1	True
2018-07-13 153612 NGF12 SETA3.eds	P05	UNKNOWN	NGF12	NGF12 SETA3	hsa-miR-219-2-3p-002390	N/A	Undetermined	Undetermined	1	Undetermined	Undetermined		N/A												True	0.04	True	-1	-1	True
2018-07-13 083350 NGF12 SETA2.eds	P05	UNKNOWN	NGF12	NGF12 SETA2	hsa-miR-219-2-3p-002390	Amp	0.614	0.042	1	38.791	38.791		N/A												True	0.04	True	3	34	True
2018-07-12 165218 NGF12 SETA1.eds	P05	UNKNOWN	NGF12	NGF12 SETA1	hsa-miR-219-2-3p-002390	N/A	Undetermined	Undetermined	1	Undetermined	Undetermined		N/A												True	0.04	True	-1	-1	True
2018-07-13 083350 NGF12 SETA2.eds	A24	UNKNOWN	NGF12	NGF12 SETA2	hsa-miR-22-000398	Amp	0.777	0.845	1	34.622	34.622		N/A												True	0.048	True	3	30	True
2018-07-12 165218 NGF12 SETA1.eds	A24	UNKNOWN	NGF12	NGF12 SETA1	hsa-miR-22-000398	Amp	0.906	0.877	1	32.036	32.036		N/A												True	0.048	True	3	27	True
2020-01-22 114414 NGF12 SETA4.eds	A24	UNKNOWN	NGF12	NGF12 SETA4	hsa-miR-22-000398	N/A	Undetermined	Undetermined	1	Undetermined	Undetermined		N/A												True	0.048	True	-1	-1	True
2018-07-13 153612 NGF12 SETA3.eds	A24	UNKNOWN	NGF12	NGF12 SETA3	hsa-miR-22-000398	N/A	Undetermined	Undetermined	1	Undetermined	Undetermined		N/A												True	0.048	True	-1	-1	True
2018-06-01 112349 NGF SETA1.eds	A24	UNKNOWN	NGF30	NGF SETA1	hsa-miR-22-000398	Amp	0.855	0.867	1	30.719	30.719		N/A												True	0.048	True	3	26	True
2018-06-06 164506 NGF SETA2.eds	A24	UNKNOWN	NGF30	NGF SETA2	hsa-miR-22-000398	Amp	0.785	0.906	1	32.495	32.495		N/A												True	0.048	True	3	28	True
2018-06-14 163427 NGF SETA3.eds	A24	UNKNOWN	NGF30	NGF SETA3	hsa-miR-22-000398	N/A	Undetermined	Undetermined	1	Undetermined	Undetermined		N/A												True	0.048	True	-1	-1	True
2018-06-01 112349 NGF SETA1.eds	P06	UNKNOWN	NGF30	NGF SETA1	hsa-miR-220-000523	N/A	Undetermined	Undetermined	1	Undetermined	Undetermined		N/A												True	0	True	-1	-1	True
2018-06-14 163427 NGF SETA3.eds	P06	UNKNOWN	NGF30	NGF SETA3	hsa-miR-220-000523	N/A	Undetermined	Undetermined	1	Undetermined	Undetermined		N/A												True	0	True	-1	-1	True
2018-06-06 164506 NGF SETA2.eds	P06	UNKNOWN	NGF30	NGF SETA2	hsa-miR-220-000523	N/A	Undetermined	Undetermined	1	Undetermined	Undetermined		N/A												True	0	True	-1	-1	True
2018-07-12 165218 NGF12 SETA1.eds	P06	UNKNOWN	NGF12	NGF12 SETA1	hsa-miR-220-000523	N/A	Undetermined	Undetermined	1	Undetermined	Undetermined		N/A												True	0	True	-1	-1	True
2018-07-13 083350 NGF12 SETA2.eds	P06	UNKNOWN	NGF12	NGF12 SETA2	hsa-miR-220-000523	N/A	Undetermined	Undetermined	1	Undetermined	Undetermined		N/A												True	0	True	-1	-1	True
2018-07-13 153612 NGF12 SETA3.eds	P06	UNKNOWN	NGF12	NGF12 SETA3	hsa-miR-220-000523	N/A	Undetermined	Undetermined	1	Undetermined	Undetermined		N/A												True	0	True	-1	-1	True
2020-01-22 114414 NGF12 SETA4.eds	P06	UNKNOWN	NGF12	NGF12 SETA4	hsa-miR-220-000523	N/A	Undetermined	Undetermined	1	Undetermined	Undetermined		N/A												True	0	True	-1	-1	True
2018-06-01 112349 NGF SETA1.eds	P07	UNKNOWN	NGF30	NGF SETA1	hsa-miR-220b-002206	N/A	Undetermined	Undetermined	1	Undetermined	Undetermined		N/A												True	0.04	True	-1	-1	True
2018-06-06 164506 NGF SETA2.eds	P07	UNKNOWN	NGF30	NGF SETA2	hsa-miR-220b-002206	Inconclusive	0.606	0.712	1	35.942	35.942		N/A												True	0.04	True	3	30	True
2018-06-14 163427 NGF SETA3.eds	P07	UNKNOWN	NGF30	NGF SETA3	hsa-miR-220b-002206	N/A	Undetermined	Undetermined	1	Undetermined	Undetermined		N/A												True	0.04	True	-1	-1	True
2018-07-13 153612 NGF12 SETA3.eds	P07	UNKNOWN	NGF12	NGF12 SETA3	hsa-miR-220b-002206	N/A	Undetermined	Undetermined	1	Undetermined	Undetermined		N/A												True	0.04	True	-1	-1	True
2020-01-22 114414 NGF12 SETA4.eds	P07	UNKNOWN	NGF12	NGF12 SETA4	hsa-miR-220b-002206	N/A	Undetermined	Undetermined	1	Undetermined	Undetermined		N/A												True	0.04	True	-1	-1	True
2018-07-12 165218 NGF12 SETA1.eds	P07	UNKNOWN	NGF12	NGF12 SETA1	hsa-miR-220b-002206	N/A	Undetermined	Undetermined	1	Undetermined	Undetermined		N/A												True	0.04	True	-1	-1	True
2018-07-13 083350 NGF12 SETA2.eds	P07	UNKNOWN	NGF12	NGF12 SETA2	hsa-miR-220b-002206	N/A	Undetermined	Undetermined	1	Undetermined	Undetermined		N/A												True	0.04	True	-1	-1	True
2018-06-14 163427 NGF SETA3.eds	P08	UNKNOWN	NGF30	NGF SETA3	hsa-miR-220c-002211	N/A	Undetermined	Undetermined	1	Undetermined	Undetermined		N/A												True	0	True	-1	-1	True
2018-06-01 112349 NGF SETA1.eds	P08	UNKNOWN	NGF30	NGF SETA1	hsa-miR-220c-002211	N/A	Undetermined	Undetermined	1	Undetermined	Undetermined		N/A												True	0	True	-1	-1	True
2018-06-06 164506 NGF SETA2.eds	P08	UNKNOWN	NGF30	NGF SETA2	hsa-miR-220c-002211	N/A	Undetermined	Undetermined	1	Undetermined	Undetermined		N/A												True	0	True	-1	-1	True
2018-07-12 165218 NGF12 SETA1.eds	P08	UNKNOWN	NGF12	NGF12 SETA1	hsa-miR-220c-002211	N/A	Undetermined	Undetermined	1	Undetermined	Undetermined		N/A												True	0	True	-1	-1	True
2018-07-13 153612 NGF12 SETA3.eds	P08	UNKNOWN	NGF12	NGF12 SETA3	hsa-miR-220c-002211	N/A	Undetermined	Undetermined	1	Undetermined	Undetermined		N/A												True	0	True	-1	-1	True
2018-07-13 083350 NGF12 SETA2.eds	P08	UNKNOWN	NGF12	NGF12 SETA2	hsa-miR-220c-002211	N/A	Undetermined	Undetermined	1	Undetermined	Undetermined		N/A												True	0	True	-1	-1	True
2020-01-22 114414 NGF12 SETA4.eds	P08	UNKNOWN	NGF12	NGF12 SETA4	hsa-miR-220c-002211	N/A	Undetermined	Undetermined	1	Undetermined	Undetermined		N/A												True	0	True	-1	-1	True
2018-06-01 112349 NGF SETA1.eds	F24	UNKNOWN	NGF30	NGF SETA1	hsa-miR-221-000524	Amp	1.182	0.991	1	26.982	26.982	28.659	N/A	28.659	11.804	2.04	4.303	0	-8.779	8.779	1	0.002	439.347	1	True	0.119	True	3	22
2018-06-06 164506 NGF SETA2.eds	F24	UNKNOWN	NGF30	NGF SETA2	hsa-miR-221-000524	Amp	1.197	0.985	1	27.378	27.378	28.659	N/A	28.659	11.804	2.04	4.303	0	-8.779	8.779	1	0.002	439.347	1	True	0.119	True	3	22
2018-06-14 163427 NGF SETA3.eds	F24	UNKNOWN	NGF30	NGF SETA3	hsa-miR-221-000524	Amp	1.115	0.967	1	31.617	31.617	28.659	N/A	28.659	11.804	2.04	4.303	0	-8.779	8.779	1	0.002	439.347	1	True	0.119	True	3	26
2018-07-12 165218 NGF12 SETA1.eds	F24	UNKNOWN	NGF12	NGF12 SETA1	hsa-miR-221-000524	Amp	1.223	0.989	1	27.558	27.558	29.454	N/A	29.454	13.5	1.825	4.303	1.696	-6.155	9.548	0.309	0.001	71.279	0.569	True	0.119	True	3	23
2018-07-13 083350 NGF12 SETA2.eds	F24	UNKNOWN	NGF12	NGF12 SETA2	hsa-miR-221-000524	Amp	1.172	0.985	1	28.378	28.378	29.454	N/A	29.454	13.5	1.825	4.303	1.696	-6.155	9.548	0.309	0.001	71.279	0.569	True	0.119	True	3	23
2018-07-13 153612 NGF12 SETA3.eds	F24	UNKNOWN	NGF12	NGF12 SETA3	hsa-miR-221-000524	Amp	1.078	0.954	1	32.427	32.427	29.454	N/A	29.454	13.5	1.825	4.303	1.696	-6.155	9.548	0.309	0.001	71.279	0.569	True	0.119	True	3	26
2020-01-22 114414 NGF12 SETA4.eds	F24	UNKNOWN	NGF12	NGF12 SETA4	hsa-miR-221-000524	N/A	Undetermined	Undetermined	1	Undetermined	Undetermined	29.454	N/A	29.454	13.5	1.825	4.303	1.696	-6.155	9.548	0.309	0.001	71.279	0.569	True	0.119	True	-1	-1	True
2018-07-12 165218 NGF12 SETA1.eds	G01	UNKNOWN	NGF12	NGF12 SETA1	hsa-miR-222-002276	Amp	1.403	0.985	1	23.46	23.46	24.395	N/A	24.395	8.416	0.815	3.182	2.32	-0.272	4.912	0.2	0.033	1.208	0.116	True	0.256	True	3	17
2020-01-22 114414 NGF12 SETA4.eds	G01	UNKNOWN	NGF12	NGF12 SETA4	hsa-miR-222-002276	Amp	1.39	0.987	1	24.498	24.498	24.395	N/A	24.395	8.416	0.815	3.182	2.32	-0.272	4.912	0.2	0.033	1.208	0.116	True	0.256	True	3	18
2018-07-13 153612 NGF12 SETA3.eds	G01	UNKNOWN	NGF12	NGF12 SETA3	hsa-miR-222-002276	Amp	1.405	0.98	1	26.051	26.051	24.395	N/A	24.395	8.416	0.815	3.182	2.32	-0.272	4.912	0.2	0.033	1.208	0.116	True	0.256	True	3	20
2018-07-13 083350 NGF12 SETA2.eds	G01	UNKNOWN	NGF12	NGF12 SETA2	hsa-miR-222-002276	Amp	1.402	0.966	1	23.572	23.572	24.395	N/A	24.395	8.416	0.815	3.182	2.32	-0.272	4.912	0.2	0.033	1.208	0.116	True	0.256	True	3	18
2018-06-14 163427 NGF SETA3.eds	G01	UNKNOWN	NGF30	NGF SETA3	hsa-miR-222-002276	Amp	1.476	0.992	1	23.535	23.535	22.951	N/A	22.951	6.096	0.884	4.303	0	-3.805	3.805	1	0.072	13.978	1	True	0.256	True	3	17
2018-06-01 112349 NGF SETA1.eds	G01	UNKNOWN	NGF30	NGF SETA1	hsa-miR-222-002276	Amp	1.388	0.982	1	22.664	22.664	22.951	N/A	22.951	6.096	0.884	4.303	0	-3.805	3.805	1	0.072	13.978	1	True	0.256	True	3	16
2018-06-06 164506 NGF SETA2.eds	G01	UNKNOWN	NGF30	NGF SETA2	hsa-miR-222-002276	Amp	1.398	0.99	1	22.655	22.655	22.951	N/A	22.951	6.096	0.884	4.303	0	-3.805	3.805	1	0.072	13.978	1	True	0.256	True	3	17
2018-06-14 163427 NGF SETA3.eds	G02	UNKNOWN	NGF30	NGF SETA3	hsa-miR-223-002295	Amp	1.277	0.965	1	35.504	35.504	32.723	N/A	32.723	15.868	1.967	4.303	0	-8.462	8.462	1	0.003	352.698	1	True	0.147	True	3	30
2018-06-01 112349 NGF SETA1.eds	G02	UNKNOWN	NGF30	NGF SETA1	hsa-miR-223-002295	Amp	1.357	0.987	1	31.061	31.061	32.723	N/A	32.723	15.868	1.967	4.303	0	-8.462	8.462	1	0.003	352.698	1	True	0.147	True	3	26
2018-06-06 164506 NGF SETA2.eds	G02	UNKNOWN	NGF30	NGF SETA2	hsa-miR-223-002295	Amp	1.348	0.99	1	31.603	31.603	32.723	N/A	32.723	15.868	1.967	4.303	0	-8.462	8.462	1	0.003	352.698	1	True	0.147	True	3	27
2020-01-22 114414 NGF12 SETA4.eds	G02	UNKNOWN	NGF12	NGF12 SETA4	hsa-miR-223-002295	N/A	Undetermined	Undetermined	1	Undetermined	Undetermined	34.285	N/A	34.285	18.09	1.483	12.706	2.222	-16.623	21.067	0.214	0	100,930.516	0.434	True	0.147	True	-1	-1	True
2018-07-13 083350 NGF12 SETA2.eds	G02	UNKNOWN	NGF12	NGF12 SETA2	hsa-miR-223-002295	Amp	1.299	0.978	1	35.16	35.16	34.285	N/A	34.285	18.09	1.483	12.706	2.222	-16.623	21.067	0.214	0	100,930.516	0.434	True	0.147	True	3	30
2018-07-13 153612 NGF12 SETA3.eds	G02	UNKNOWN	NGF12	NGF12 SETA3	hsa-miR-223-002295	Amp	0.895	0	1	39.404	39.404	34.285	N/A	34.285	18.09	1.483	12.706	2.222	-16.623	21.067	0.214	0	100,930.516	0.434	True	0.147	True	3	33	True
2018-07-12 165218 NGF12 SETA1.eds	G02	UNKNOWN	NGF12	NGF12 SETA1	hsa-miR-223-002295	Amp	1.339	0.985	1	33.409	33.409	34.285	N/A	34.285	18.09	1.483	12.706	2.222	-16.623	21.067	0.214	0	100,930.516	0.434	True	0.147	True	3	28
2018-06-14 163427 NGF SETA3.eds	G03	UNKNOWN	NGF30	NGF SETA3	hsa-miR-224-002099	N/A	Undetermined	Undetermined	1	Undetermined	Undetermined	31.875	N/A	31.875	14.527	1.222	12.706	0	-15.529	15.529	1	0	47,293.723	1	True	0.089	True	-1	-1	True
2018-06-06 164506 NGF SETA2.eds	G03	UNKNOWN	NGF30	NGF SETA2	hsa-miR-224-002099	Amp	1.198	0.98	1	32.386	32.386	31.875	N/A	31.875	14.527	1.222	12.706	0	-15.529	15.529	1	0	47,293.723	1	True	0.089	True	3	28
2018-06-01 112349 NGF SETA1.eds	G03	UNKNOWN	NGF30	NGF SETA1	hsa-miR-224-002099	Amp	1.235	0.973	1	31.364	31.364	31.875	N/A	31.875	14.527	1.222	12.706	0	-15.529	15.529	1	0	47,293.723	1	True	0.089	True	3	27
2018-07-13 083350 NGF12 SETA2.eds	G03	UNKNOWN	NGF12	NGF12 SETA2	hsa-miR-224-002099	Amp	1.241	0.959	1	32.537	32.537	34.113	N/A	34.113	17.965	0.731	4.303	3.438	0.291	6.585	0.092	0.01	0.817	0.156	True	0.089	True	3	28
2018-07-12 165218 NGF12 SETA1.eds	G03	UNKNOWN	NGF12	NGF12 SETA1	hsa-miR-224-002099	Amp	1.188	0.967	1	34.364	34.364	34.113	N/A	34.113	17.965	0.731	4.303	3.438	0.291	6.585	0.092	0.01	0.817	0.156	True	0.089	True	3	30
2020-01-22 114414 NGF12 SETA4.eds	G03	UNKNOWN	NGF12	NGF12 SETA4	hsa-miR-224-002099	Amp	1.123	0.951	1	35.44	35.44	34.113	N/A	34.113	17.965	0.731	4.303	3.438	0.291	6.585	0.092	0.01	0.817	0.156	True	0.089	True	3	31
2018-07-13 153612 NGF12 SETA3.eds	G03	UNKNOWN	NGF12	NGF12 SETA3	hsa-miR-224-002099	N/A	Undetermined	Undetermined	1	Undetermined	Undetermined	34.113	N/A	34.113	17.965	0.731	4.303	3.438	0.291	6.585	0.092	0.01	0.817	0.156	True	0.089	True	-1	-1	True
2020-01-22 114414 NGF12 SETA4.eds	B01	UNKNOWN	NGF12	NGF12 SETA4	hsa-miR-23a-000399	N/A	Undetermined	Undetermined	1	Undetermined	Undetermined		N/A												True	0.04	True	-1	-1	True
2018-07-12 165218 NGF12 SETA1.eds	B01	UNKNOWN	NGF12	NGF12 SETA1	hsa-miR-23a-000399	Amp	0.867	0.801	1	31.947	31.947		N/A												True	0.04	True	3	29	True
2018-07-13 153612 NGF12 SETA3.eds	B01	UNKNOWN	NGF12	NGF12 SETA3	hsa-miR-23a-000399	N/A	Undetermined	Undetermined	1	Undetermined	Undetermined		N/A												True	0.04	True	-1	-1	True
2018-07-13 083350 NGF12 SETA2.eds	B01	UNKNOWN	NGF12	NGF12 SETA2	hsa-miR-23a-000399	Amp	0.743	0.906	1	33.595	33.595		N/A												True	0.04	True	3	30	True
2018-06-14 163427 NGF SETA3.eds	B01	UNKNOWN	NGF30	NGF SETA3	hsa-miR-23a-000399	Amp	0.669	0.587	1	36.47	36.47		N/A												True	0.04	True	3	32	True
2018-06-06 164506 NGF SETA2.eds	B01	UNKNOWN	NGF30	NGF SETA2	hsa-miR-23a-000399	Amp	0.775	0.931	1	31.949	31.949		N/A												True	0.04	True	3	28	True
2018-06-01 112349 NGF SETA1.eds	B01	UNKNOWN	NGF30	NGF SETA1	hsa-miR-23a-000399	Amp	0.752	0.939	1	31.998	31.998		N/A												True	0.04	True	3	28	True
2018-06-06 164506 NGF SETA2.eds	B02	UNKNOWN	NGF30	NGF SETA2	hsa-miR-23b-000400	Amp	0.992	0.907	1	32.484	32.484	31.396	N/A	31.396	14.432	2.23	12.706	0	-28.339	28.339	1	0	339,558,112.000	1	True	0.041	True	3	29	True
2018-06-01 112349 NGF SETA1.eds	B02	UNKNOWN	NGF30	NGF SETA1	hsa-miR-23b-000400	Amp	1.078	0.977	1	30.261	30.261	31.396	N/A	31.396	14.432	2.23	12.706	0	-28.339	28.339	1	0	339,558,112.000	1	True	0.041	True	3	27
2018-06-14 163427 NGF SETA3.eds	B02	UNKNOWN	NGF30	NGF SETA3	hsa-miR-23b-000400	Amp	1.05	0.957	1	32.532	32.532	31.396	N/A	31.396	14.432	2.23	12.706	0	-28.339	28.339	1	0	339,558,112.000	1	True	0.041	True	3	29
2018-07-12 165218 NGF12 SETA1.eds	B02	UNKNOWN	NGF12	NGF12 SETA1	hsa-miR-23b-000400	Amp	0.864	0.78	1	34.646	34.646	32.139	N/A	32.139	16.552			2.12			0.23	0.23	0.23		True	0.041	True	3	31	True
2018-07-13 083350 NGF12 SETA2.eds	B02	UNKNOWN	NGF12	NGF12 SETA2	hsa-miR-23b-000400	Amp	1.063	0.965	1	32.139	32.139	32.139	N/A	32.139	16.552			2.12			0.23	0.23	0.23		True	0.041	True	3	29
2018-07-13 153612 NGF12 SETA3.eds	B02	UNKNOWN	NGF12	NGF12 SETA3	hsa-miR-23b-000400	N/A	Undetermined	Undetermined	1	Undetermined	Undetermined	32.139	N/A	32.139	16.552			2.12			0.23	0.23	0.23		True	0.041	True	-1	-1	True
2020-01-22 114414 NGF12 SETA4.eds	B02	UNKNOWN	NGF12	NGF12 SETA4	hsa-miR-23b-000400	N/A	Undetermined	Undetermined	1	Undetermined	Undetermined	32.139	N/A	32.139	16.552			2.12			0.23	0.23	0.23		True	0.041	True	-1	-1	True
2018-07-13 083350 NGF12 SETA2.eds	B03	UNKNOWN	NGF12	NGF12 SETA2	hsa-miR-24-000402	Amp	1.243	0.973	1	22.523	22.523	23.259	N/A	23.259	7.28	0.612	3.182	1.249	-0.698	3.195	0.421	0.109	1.622	0.328	True	0.12	True	3	18
2018-07-12 165218 NGF12 SETA1.eds	B03	UNKNOWN	NGF12	NGF12 SETA1	hsa-miR-24-000402	Amp	1.251	0.995	1	22.717	22.717	23.259	N/A	23.259	7.28	0.612	3.182	1.249	-0.698	3.195	0.421	0.109	1.622	0.328	True	0.12	True	3	18
2020-01-22 114414 NGF12 SETA4.eds	B03	UNKNOWN	NGF12	NGF12 SETA4	hsa-miR-24-000402	Amp	1.258	0.988	1	23.468	23.468	23.259	N/A	23.259	7.28	0.612	3.182	1.249	-0.698	3.195	0.421	0.109	1.622	0.328	True	0.12	True	3	19
2018-07-13 153612 NGF12 SETA3.eds	B03	UNKNOWN	NGF12	NGF12 SETA3	hsa-miR-24-000402	Amp	1.237	0.97	1	24.328	24.328	23.259	N/A	23.259	7.28	0.612	3.182	1.249	-0.698	3.195	0.421	0.109	1.622	0.328	True	0.12	True	3	20
2018-06-01 112349 NGF SETA1.eds	B03	UNKNOWN	NGF30	NGF SETA1	hsa-miR-24-000402	Amp	1.234	0.991	1	22.586	22.586	22.886	N/A	22.886	6.031	0.924	4.303	0	-3.975	3.975	1	0.064	15.726	1	True	0.12	True	3	18
2018-06-14 163427 NGF SETA3.eds	B03	UNKNOWN	NGF30	NGF SETA3	hsa-miR-24-000402	Amp	1.294	0.986	1	23.582	23.582	22.886	N/A	22.886	6.031	0.924	4.303	0	-3.975	3.975	1	0.064	15.726	1	True	0.12	True	3	19
2018-06-06 164506 NGF SETA2.eds	B03	UNKNOWN	NGF30	NGF SETA2	hsa-miR-24-000402	Amp	1.246	0.99	1	22.491	22.491	22.886	N/A	22.886	6.031	0.924	4.303	0	-3.975	3.975	1	0.064	15.726	1	True	0.12	True	3	18
2018-06-06 164506 NGF SETA2.eds	B04	UNKNOWN	NGF30	NGF SETA2	hsa-miR-25-000403	Amp	1.412	0.976	1	30.341	30.341	30.567	N/A	30.567	13.712	0.904	4.303	0	-3.891	3.891	1	0.067	14.831	1	True	0.233	True	3	25
2018-06-14 163427 NGF SETA3.eds	B04	UNKNOWN	NGF30	NGF SETA3	hsa-miR-25-000403	Amp	1.506	0.993	1	31.151	31.151	30.567	N/A	30.567	13.712	0.904	4.303	0	-3.891	3.891	1	0.067	14.831	1	True	0.233	True	3	25
2018-06-01 112349 NGF SETA1.eds	B04	UNKNOWN	NGF30	NGF SETA1	hsa-miR-25-000403	Amp	1.387	0.991	1	30.208	30.208	30.567	N/A	30.567	13.712	0.904	4.303	0	-3.891	3.891	1	0.067	14.831	1	True	0.233	True	3	24
2018-07-13 153612 NGF12 SETA3.eds	B04	UNKNOWN	NGF12	NGF12 SETA3	hsa-miR-25-000403	Amp	1.45	0.989	1	34.745	34.745	32.18	N/A	32.18	16.201	1.126	3.182	2.489	-1.095	6.073	0.178	0.015	2.135	0.145	True	0.233	True	3	29
2020-01-22 114414 NGF12 SETA4.eds	B04	UNKNOWN	NGF12	NGF12 SETA4	hsa-miR-25-000403	Amp	1.422	0.984	1	32.084	32.084	32.18	N/A	32.18	16.201	1.126	3.182	2.489	-1.095	6.073	0.178	0.015	2.135	0.145	True	0.233	True	3	27
2018-07-12 165218 NGF12 SETA1.eds	B04	UNKNOWN	NGF12	NGF12 SETA1	hsa-miR-25-000403	Amp	1.453	0.985	1	30.676	30.676	32.18	N/A	32.18	16.201	1.126	3.182	2.489	-1.095	6.073	0.178	0.015	2.135	0.145	True	0.233	True	3	25
2018-07-13 083350 NGF12 SETA2.eds	B04	UNKNOWN	NGF12	NGF12 SETA2	hsa-miR-25-000403	Amp	1.456	0.991	1	31.215	31.215	32.18	N/A	32.18	16.201	1.126	3.182	2.489	-1.095	6.073	0.178	0.015	2.135	0.145	True	0.233	True	3	26
2020-01-22 114414 NGF12 SETA4.eds	B05	UNKNOWN	NGF12	NGF12 SETA4	hsa-miR-26a-000405	Amp	1.258	0.976	1	28.214	28.214	28.156	N/A	28.156	12.177	0.87	3.182	2.161	-0.606	4.929	0.224	0.033	1.522	0.3	True	0.118	True	3	23
2018-07-13 153612 NGF12 SETA3.eds	B05	UNKNOWN	NGF12	NGF12 SETA3	hsa-miR-26a-000405	Amp	1.226	0.983	1	29.962	29.962	28.156	N/A	28.156	12.177	0.87	3.182	2.161	-0.606	4.929	0.224	0.033	1.522	0.3	True	0.118	True	3	25
2018-07-13 083350 NGF12 SETA2.eds	B05	UNKNOWN	NGF12	NGF12 SETA2	hsa-miR-26a-000405	Amp	1.241	0.977	1	27.353	27.353	28.156	N/A	28.156	12.177	0.87	3.182	2.161	-0.606	4.929	0.224	0.033	1.522	0.3	True	0.118	True	3	23
2018-07-12 165218 NGF12 SETA1.eds	B05	UNKNOWN	NGF12	NGF12 SETA1	hsa-miR-26a-000405	Amp	1.238	0.974	1	27.095	27.095	28.156	N/A	28.156	12.177	0.87	3.182	2.161	-0.606	4.929	0.224	0.033	1.522	0.3	True	0.118	True	3	22
2018-06-06 164506 NGF SETA2.eds	B05	UNKNOWN	NGF30	NGF SETA2	hsa-miR-26a-000405	Amp	1.226	0.979	1	26.18	26.18	26.871	N/A	26.871	10.016	1.528	4.303	0	-6.574	6.574	1	0.01	95.3	1	True	0.118	True	3	21
2018-06-14 163427 NGF SETA3.eds	B05	UNKNOWN	NGF30	NGF SETA3	hsa-miR-26a-000405	Amp	1.268	0.99	1	28.736	28.736	26.871	N/A	26.871	10.016	1.528	4.303	0	-6.574	6.574	1	0.01	95.3	1	True	0.118	True	3	24
2018-06-01 112349 NGF SETA1.eds	B05	UNKNOWN	NGF30	NGF SETA1	hsa-miR-26a-000405	Amp	1.238	0.974	1	25.696	25.696	26.871	N/A	26.871	10.016	1.528	4.303	0	-6.574	6.574	1	0.01	95.3	1	True	0.118	True	3	21
2018-07-13 083350 NGF12 SETA2.eds	B06	UNKNOWN	NGF12	NGF12 SETA2	hsa-miR-26b-000407	Amp	1.268	0.985	1	29.072	29.072	30.186	N/A	30.186	14.207	1.002	3.182	2.362	-0.827	5.551	0.195	0.021	1.774	0.258	True	0.155	True	3	24
2018-07-13 153612 NGF12 SETA3.eds	B06	UNKNOWN	NGF12	NGF12 SETA3	hsa-miR-26b-000407	Amp	1.273	0.986	1	32.525	32.525	30.186	N/A	30.186	14.207	1.002	3.182	2.362	-0.827	5.551	0.195	0.021	1.774	0.258	True	0.155	True	3	27
2020-01-22 114414 NGF12 SETA4.eds	B06	UNKNOWN	NGF12	NGF12 SETA4	hsa-miR-26b-000407	Amp	1.257	0.987	1	29.964	29.964	30.186	N/A	30.186	14.207	1.002	3.182	2.362	-0.827	5.551	0.195	0.021	1.774	0.258	True	0.155	True	3	25
2018-07-12 165218 NGF12 SETA1.eds	B06	UNKNOWN	NGF12	NGF12 SETA1	hsa-miR-26b-000407	Amp	1.266	0.977	1	29.183	29.183	30.186	N/A	30.186	14.207	1.002	3.182	2.362	-0.827	5.551	0.195	0.021	1.774	0.258	True	0.155	True	3	24
2018-06-06 164506 NGF SETA2.eds	B06	UNKNOWN	NGF30	NGF SETA2	hsa-miR-26b-000407	Amp	1.28	0.988	1	28.098	28.098	28.7	N/A	28.7	11.845	1.464	4.303	0	-6.3	6.3	1	0.013	78.807	1	True	0.155	True	3	23
2018-06-01 112349 NGF SETA1.eds	B06	UNKNOWN	NGF30	NGF SETA1	hsa-miR-26b-000407	Amp	1.269	0.968	1	27.581	27.581	28.7	N/A	28.7	11.845	1.464	4.303	0	-6.3	6.3	1	0.013	78.807	1	True	0.155	True	3	23
2018-06-14 163427 NGF SETA3.eds	B06	UNKNOWN	NGF30	NGF SETA3	hsa-miR-26b-000407	Amp	1.309	0.987	1	30.421	30.421	28.7	N/A	28.7	11.845	1.464	4.303	0	-6.3	6.3	1	0.013	78.807	1	True	0.155	True	3	25
2018-06-01 112349 NGF SETA1.eds	B07	UNKNOWN	NGF30	NGF SETA1	hsa-miR-27a-000408	Amp	1.413	0.989	1	27.923	27.923	29.086	N/A	29.086	12.231	1.561	4.303	0	-6.715	6.715	1	0.01	105.025	1	True	0.266	True	3	22
2018-06-14 163427 NGF SETA3.eds	B07	UNKNOWN	NGF30	NGF SETA3	hsa-miR-27a-000408	Amp	1.467	0.99	1	31.046	31.046	29.086	N/A	29.086	12.231	1.561	4.303	0	-6.715	6.715	1	0.01	105.025	1	True	0.266	True	3	25
2018-06-06 164506 NGF SETA2.eds	B07	UNKNOWN	NGF30	NGF SETA2	hsa-miR-27a-000408	Amp	1.421	0.978	1	28.289	28.289	29.086	N/A	29.086	12.231	1.561	4.303	0	-6.715	6.715	1	0.01	105.025	1	True	0.266	True	3	23
2018-07-12 165218 NGF12 SETA1.eds	B07	UNKNOWN	NGF12	NGF12 SETA1	hsa-miR-27a-000408	Amp	1.437	0.984	1	28.934	28.934	30.135	N/A	30.135	14.156	1.055	3.182	1.925	-1.434	5.283	0.263	0.026	2.701	0.369	True	0.266	True	3	23
2018-07-13 083350 NGF12 SETA2.eds	B07	UNKNOWN	NGF12	NGF12 SETA2	hsa-miR-27a-000408	Amp	1.42	0.96	1	29.206	29.206	30.135	N/A	30.135	14.156	1.055	3.182	1.925	-1.434	5.283	0.263	0.026	2.701	0.369	True	0.266	True	3	24
2020-01-22 114414 NGF12 SETA4.eds	B07	UNKNOWN	NGF12	NGF12 SETA4	hsa-miR-27a-000408	Amp	1.448	0.984	1	29.804	29.804	30.135	N/A	30.135	14.156	1.055	3.182	1.925	-1.434	5.283	0.263	0.026	2.701	0.369	True	0.266	True	3	23
2018-07-13 153612 NGF12 SETA3.eds	B07	UNKNOWN	NGF12	NGF12 SETA3	hsa-miR-27a-000408	Amp	1.427	0.949	1	32.595	32.595	30.135	N/A	30.135	14.156	1.055	3.182	1.925	-1.434	5.283	0.263	0.026	2.701	0.369	True	0.266	True	3	27
2018-06-06 164506 NGF SETA2.eds	B08	UNKNOWN	NGF30	NGF SETA2	hsa-miR-27b-000409	Amp	1.317	0.989	1	30.387	30.387	31.756	N/A	31.756	14.901	1.803	4.303	0	-7.758	7.758	1	0.005	216.466	1	True	0.188	True	3	25
2018-06-14 163427 NGF SETA3.eds	B08	UNKNOWN	NGF30	NGF SETA3	hsa-miR-27b-000409	Amp	1.307	0.977	1	34.305	34.305	31.756	N/A	31.756	14.901	1.803	4.303	0	-7.758	7.758	1	0.005	216.466	1	True	0.188	True	3	29
2018-06-01 112349 NGF SETA1.eds	B08	UNKNOWN	NGF30	NGF SETA1	hsa-miR-27b-000409	Amp	1.284	0.986	1	30.575	30.575	31.756	N/A	31.756	14.901	1.803	4.303	0	-7.758	7.758	1	0.005	216.466	1	True	0.188	True	3	25
2018-07-13 083350 NGF12 SETA2.eds	B08	UNKNOWN	NGF12	NGF12 SETA2	hsa-miR-27b-000409	Amp	1.248	0.975	1	33.52	33.52	32.841	N/A	32.841	16.692	0.978	4.303	1.791	-2.416	5.999	0.289	0.016	5.336	0.445	True	0.188	True	3	28
2018-07-12 165218 NGF12 SETA1.eds	B08	UNKNOWN	NGF12	NGF12 SETA1	hsa-miR-27b-000409	Amp	1.303	0.983	1	31.566	31.566	32.841	N/A	32.841	16.692	0.978	4.303	1.791	-2.416	5.999	0.289	0.016	5.336	0.445	True	0.188	True	3	26
2020-01-22 114414 NGF12 SETA4.eds	B08	UNKNOWN	NGF12	NGF12 SETA4	hsa-miR-27b-000409	Amp	1.303	0.984	1	33.436	33.436	32.841	N/A	32.841	16.692	0.978	4.303	1.791	-2.416	5.999	0.289	0.016	5.336	0.445	True	0.188	True	3	28
2018-07-13 153612 NGF12 SETA3.eds	B08	UNKNOWN	NGF12	NGF12 SETA3	hsa-miR-27b-000409	N/A	Undetermined	Undetermined	1	Undetermined	Undetermined	32.841	N/A	32.841	16.692	0.978	4.303	1.791	-2.416	5.999	0.289	0.016	5.336	0.445	True	0.188	True	-1	-1	True
2018-06-06 164506 NGF SETA2.eds	B10	UNKNOWN	NGF30	NGF SETA2	hsa-miR-28-000411	Amp	1.3	0.984	1	31.121	31.121	31.712	N/A	31.712	14.857	0.829	4.303	0	-3.565	3.565	1	0.084	11.835	1	True	0.183	True	3	26
2018-06-14 163427 NGF SETA3.eds	B10	UNKNOWN	NGF30	NGF SETA3	hsa-miR-28-000411	Amp	1.382	0.974	1	32.311	32.311	31.712	N/A	31.712	14.857	0.829	4.303	0	-3.565	3.565	1	0.084	11.835	1	True	0.183	True	3	27
2018-06-01 112349 NGF SETA1.eds	B10	UNKNOWN	NGF30	NGF SETA1	hsa-miR-28-000411	Amp	1.297	0.984	1	31.704	31.704	31.712	N/A	31.712	14.857	0.829	4.303	0	-3.565	3.565	1	0.084	11.835	1	True	0.183	True	3	26
2018-07-12 165218 NGF12 SETA1.eds	B10	UNKNOWN	NGF12	NGF12 SETA1	hsa-miR-28-000411	Amp	1.317	0.98	1	32.132	32.132	33.095	N/A	33.095	16.946	0.973	4.303	2.09	-2.097	6.276	0.235	0.013	4.277	0.179	True	0.183	True	3	27
2018-07-13 083350 NGF12 SETA2.eds	B10	UNKNOWN	NGF12	NGF12 SETA2	hsa-miR-28-000411	Amp	1.332	0.974	1	32.404	32.404	33.095	N/A	33.095	16.946	0.973	4.303	2.09	-2.097	6.276	0.235	0.013	4.277	0.179	True	0.183	True	3	27
2018-07-13 153612 NGF12 SETA3.eds	B10	UNKNOWN	NGF12	NGF12 SETA3	hsa-miR-28-000411	N/A	Undetermined	Undetermined	1	Undetermined	Undetermined	33.095	N/A	33.095	16.946	0.973	4.303	2.09	-2.097	6.276	0.235	0.013	4.277	0.179	True	0.183	True	-1	-1	True
2020-01-22 114414 NGF12 SETA4.eds	B10	UNKNOWN	NGF12	NGF12 SETA4	hsa-miR-28-000411	Amp	1.34	0.933	1	34.747	34.747	33.095	N/A	33.095	16.946	0.973	4.303	2.09	-2.097	6.276	0.235	0.013	4.277	0.179	True	0.183	True	3	30
2018-07-12 165218 NGF12 SETA1.eds	B09	UNKNOWN	NGF12	NGF12 SETA1	hsa-miR-28-3p-002446	Amp	1.379	0.99	1	28.273	28.273	29.193	N/A	29.193	13.214	0.843	3.182	1.807	-0.877	4.491	0.286	0.044	1.836	0.179	True	0.234	True	3	23
2018-07-13 083350 NGF12 SETA2.eds	B09	UNKNOWN	NGF12	NGF12 SETA2	hsa-miR-28-3p-002446	Amp	1.38	0.993	1	27.875	27.875	29.193	N/A	29.193	13.214	0.843	3.182	1.807	-0.877	4.491	0.286	0.044	1.836	0.179	True	0.234	True	3	22
2020-01-22 114414 NGF12 SETA4.eds	B09	UNKNOWN	NGF12	NGF12 SETA4	hsa-miR-28-3p-002446	Amp	1.398	0.987	1	29.876	29.876	29.193	N/A	29.193	13.214	0.843	3.182	1.807	-0.877	4.491	0.286	0.044	1.836	0.179	True	0.234	True	3	25
2018-07-13 153612 NGF12 SETA3.eds	B09	UNKNOWN	NGF12	NGF12 SETA3	hsa-miR-28-3p-002446	Amp	1.387	0.991	1	30.75	30.75	29.193	N/A	29.193	13.214	0.843	3.182	1.807	-0.877	4.491	0.286	0.044	1.836	0.179	True	0.234	True	3	25
2018-06-01 112349 NGF SETA1.eds	B09	UNKNOWN	NGF30	NGF SETA1	hsa-miR-28-3p-002446	Amp	1.381	0.991	1	28.197	28.197	28.262	N/A	28.262	11.407	0.789	4.303	0	-3.394	3.394	1	0.095	10.515	1	True	0.234	True	3	23
2018-06-14 163427 NGF SETA3.eds	B09	UNKNOWN	NGF30	NGF SETA3	hsa-miR-28-3p-002446	Amp	1.431	0.994	1	28.723	28.723	28.262	N/A	28.262	11.407	0.789	4.303	0	-3.394	3.394	1	0.095	10.515	1	True	0.234	True	3	23
2018-06-06 164506 NGF SETA2.eds	B09	UNKNOWN	NGF30	NGF SETA2	hsa-miR-28-3p-002446	Amp	1.392	0.99	1	27.868	27.868	28.262	N/A	28.262	11.407	0.789	4.303	0	-3.394	3.394	1	0.095	10.515	1	True	0.234	True	3	22
2020-01-22 114414 NGF12 SETA4.eds	G05	UNKNOWN	NGF12	NGF12 SETA4	hsa-miR-296-000527	Amp	1.054	0.937	1	33.439	33.439	33.024	N/A	33.024	17.045	0.712	3.182	2.609	0.343	4.874	0.164	0.034	0.788	0.104	True	0.064	True	3	29
2018-07-13 083350 NGF12 SETA2.eds	G05	UNKNOWN	NGF12	NGF12 SETA2	hsa-miR-296-000527	Amp	1.057	0.96	1	32.271	32.271	33.024	N/A	33.024	17.045	0.712	3.182	2.609	0.343	4.874	0.164	0.034	0.788	0.104	True	0.064	True	3	28
2018-07-13 153612 NGF12 SETA3.eds	G05	UNKNOWN	NGF12	NGF12 SETA3	hsa-miR-296-000527	Amp	1.058	0.966	1	34.236	34.236	33.024	N/A	33.024	17.045	0.712	3.182	2.609	0.343	4.874	0.164	0.034	0.788	0.104	True	0.064	True	3	30
2018-07-12 165218 NGF12 SETA1.eds	G05	UNKNOWN	NGF12	NGF12 SETA1	hsa-miR-296-000527	Amp	1.034	0.903	1	32.151	32.151	33.024	N/A	33.024	17.045	0.712	3.182	2.609	0.343	4.874	0.164	0.034	0.788	0.104	True	0.064	True	3	28
2018-06-06 164506 NGF SETA2.eds	G05	UNKNOWN	NGF30	NGF SETA2	hsa-miR-296-000527	Amp	1.044	0.982	1	30.617	30.617	31.292	N/A	31.292	14.437	1.003	4.303	0	-4.316	4.316	1	0.05	19.914	1	True	0.064	True	3	26
2018-06-01 112349 NGF SETA1.eds	G05	UNKNOWN	NGF30	NGF SETA1	hsa-miR-296-000527	Amp	1.016	0.953	1	31.032	31.032	31.292	N/A	31.292	14.437	1.003	4.303	0	-4.316	4.316	1	0.05	19.914	1	True	0.064	True	3	27
2018-06-14 163427 NGF SETA3.eds	G05	UNKNOWN	NGF30	NGF SETA3	hsa-miR-296-000527	Amp	1.066	0.952	1	32.226	32.226	31.292	N/A	31.292	14.437	1.003	4.303	0	-4.316	4.316	1	0.05	19.914	1	True	0.064	True	3	28
2020-01-22 114414 NGF12 SETA4.eds	G04	UNKNOWN	NGF12	NGF12 SETA4	hsa-miR-296-3p-002101	N/A	Undetermined	Undetermined	1	Undetermined	Undetermined		N/A												True	0.04	True	-1	-1	True
2018-07-13 083350 NGF12 SETA2.eds	G04	UNKNOWN	NGF12	NGF12 SETA2	hsa-miR-296-3p-002101	Amp	0.553	0.618	1	36.308	36.308		N/A												True	0.04	True	3	29	True
2018-07-13 153612 NGF12 SETA3.eds	G04	UNKNOWN	NGF12	NGF12 SETA3	hsa-miR-296-3p-002101	N/A	Undetermined	Undetermined	1	Undetermined	Undetermined		N/A												True	0.04	True	-1	-1	True
2018-07-12 165218 NGF12 SETA1.eds	G04	UNKNOWN	NGF12	NGF12 SETA1	hsa-miR-296-3p-002101	Amp	0.663	0.699	1	34.782	34.782		N/A												True	0.04	True	3	30	True
2018-06-14 163427 NGF SETA3.eds	G04	UNKNOWN	NGF30	NGF SETA3	hsa-miR-296-3p-002101	N/A	Undetermined	Undetermined	1	Undetermined	Undetermined		N/A												True	0.04	True	-1	-1	True
2018-06-01 112349 NGF SETA1.eds	G04	UNKNOWN	NGF30	NGF SETA1	hsa-miR-296-3p-002101	Amp	0.698	0.9	1	33.422	33.422		N/A												True	0.04	True	3	29	True
2018-06-06 164506 NGF SETA2.eds	G04	UNKNOWN	NGF30	NGF SETA2	hsa-miR-296-3p-002101	Amp	0.769	0.94	1	32.838	32.838		N/A												True	0.04	True	3	29	True
2018-06-06 164506 NGF SETA2.eds	P09	UNKNOWN	NGF30	NGF SETA2	hsa-miR-298-002190	N/A	Undetermined	Undetermined	1	Undetermined	Undetermined		N/A												True	0	True	-1	-1	True
2018-06-01 112349 NGF SETA1.eds	P09	UNKNOWN	NGF30	NGF SETA1	hsa-miR-298-002190	N/A	Undetermined	Undetermined	1	Undetermined	Undetermined		N/A												True	0	True	-1	-1	True
2018-06-14 163427 NGF SETA3.eds	P09	UNKNOWN	NGF30	NGF SETA3	hsa-miR-298-002190	N/A	Undetermined	Undetermined	1	Undetermined	Undetermined		N/A												True	0	True	-1	-1	True
2020-01-22 114414 NGF12 SETA4.eds	P09	UNKNOWN	NGF12	NGF12 SETA4	hsa-miR-298-002190	N/A	Undetermined	Undetermined	1	Undetermined	Undetermined		N/A												True	0	True	-1	-1	True
2018-07-13 083350 NGF12 SETA2.eds	P09	UNKNOWN	NGF12	NGF12 SETA2	hsa-miR-298-002190	N/A	Undetermined	Undetermined	1	Undetermined	Undetermined		N/A												True	0	True	-1	-1	True
2018-07-13 153612 NGF12 SETA3.eds	P09	UNKNOWN	NGF12	NGF12 SETA3	hsa-miR-298-002190	N/A	Undetermined	Undetermined	1	Undetermined	Undetermined		N/A												True	0	True	-1	-1	True
2018-07-12 165218 NGF12 SETA1.eds	P09	UNKNOWN	NGF12	NGF12 SETA1	hsa-miR-298-002190	N/A	Undetermined	Undetermined	1	Undetermined	Undetermined		N/A												True	0	True	-1	-1	True
2018-06-14 163427 NGF SETA3.eds	G06	UNKNOWN	NGF30	NGF SETA3	hsa-miR-299-3p-001015	N/A	Undetermined	Undetermined	1	Undetermined	Undetermined		N/A												True	0	True	-1	-1	True
2018-06-01 112349 NGF SETA1.eds	G06	UNKNOWN	NGF30	NGF SETA1	hsa-miR-299-3p-001015	N/A	Undetermined	Undetermined	1	Undetermined	Undetermined		N/A												True	0	True	-1	-1	True
2018-06-06 164506 NGF SETA2.eds	G06	UNKNOWN	NGF30	NGF SETA2	hsa-miR-299-3p-001015	N/A	Undetermined	Undetermined	1	Undetermined	Undetermined		N/A												True	0	True	-1	-1	True
2018-07-13 083350 NGF12 SETA2.eds	G06	UNKNOWN	NGF12	NGF12 SETA2	hsa-miR-299-3p-001015	N/A	Undetermined	Undetermined	1	Undetermined	Undetermined		N/A												True	0	True	-1	-1	True
2018-07-13 153612 NGF12 SETA3.eds	G06	UNKNOWN	NGF12	NGF12 SETA3	hsa-miR-299-3p-001015	N/A	Undetermined	Undetermined	1	Undetermined	Undetermined		N/A												True	0	True	-1	-1	True
2018-07-12 165218 NGF12 SETA1.eds	G06	UNKNOWN	NGF12	NGF12 SETA1	hsa-miR-299-3p-001015	N/A	Undetermined	Undetermined	1	Undetermined	Undetermined		N/A												True	0	True	-1	-1	True
2020-01-22 114414 NGF12 SETA4.eds	G06	UNKNOWN	NGF12	NGF12 SETA4	hsa-miR-299-3p-001015	N/A	Undetermined	Undetermined	1	Undetermined	Undetermined		N/A												True	0	True	-1	-1	True
2018-07-13 083350 NGF12 SETA2.eds	G07	UNKNOWN	NGF12	NGF12 SETA2	hsa-miR-299-5p-000600	Amp	1.32	0.989	1	32.589	32.589	33.32	N/A	33.32	17.341	0.482	3.182	0.543	-0.991	2.077	0.686	0.237	1.987	0.419	True	0.118	True	3	28
2018-07-12 165218 NGF12 SETA1.eds	G07	UNKNOWN	NGF12	NGF12 SETA1	hsa-miR-299-5p-000600	Amp	1.304	0.971	1	32.975	32.975	33.32	N/A	33.32	17.341	0.482	3.182	0.543	-0.991	2.077	0.686	0.237	1.987	0.419	True	0.118	True	3	28
2020-01-22 114414 NGF12 SETA4.eds	G07	UNKNOWN	NGF12	NGF12 SETA4	hsa-miR-299-5p-000600	Amp	1.261	0.961	1	33.862	33.862	33.32	N/A	33.32	17.341	0.482	3.182	0.543	-0.991	2.077	0.686	0.237	1.987	0.419	True	0.118	True	3	29
2018-07-13 153612 NGF12 SETA3.eds	G07	UNKNOWN	NGF12	NGF12 SETA3	hsa-miR-299-5p-000600	Amp	1.305	0.961	1	33.856	33.856	33.32	N/A	33.32	17.341	0.482	3.182	0.543	-0.991	2.077	0.686	0.237	1.987	0.419	True	0.118	True	3	29
2018-06-14 163427 NGF SETA3.eds	G07	UNKNOWN	NGF30	NGF SETA3	hsa-miR-299-5p-000600	Amp	1.349	0.98	1	33.434	33.434	33.653	N/A	33.653	16.798	0.386	4.303	0	-1.662	1.662	1	0.316	3.165	1	True	0.118	True	3	28
2018-06-06 164506 NGF SETA2.eds	G07	UNKNOWN	NGF30	NGF SETA2	hsa-miR-299-5p-000600	Amp	1.272	0.986	1	32.969	32.969	33.653	N/A	33.653	16.798	0.386	4.303	0	-1.662	1.662	1	0.316	3.165	1	True	0.118	True	3	29
2018-06-01 112349 NGF SETA1.eds	G07	UNKNOWN	NGF30	NGF SETA1	hsa-miR-299-5p-000600	Amp	1.176	0.965	1	34.556	34.556	33.653	N/A	33.653	16.798	0.386	4.303	0	-1.662	1.662	1	0.316	3.165	1	True	0.118	True	3	29
2018-07-13 083350 NGF12 SETA2.eds	B13	UNKNOWN	NGF12	NGF12 SETA2	hsa-miR-29a-002112	Amp	1.382	0.965	1	24.396	24.396	25.396	N/A	25.396	9.417	0.805	3.182	1.848	-0.713	4.409	0.278	0.047	1.639	0.245	True	0.224	True	3	19
2018-07-12 165218 NGF12 SETA1.eds	B13	UNKNOWN	NGF12	NGF12 SETA1	hsa-miR-29a-002112	Amp	1.382	0.98	1	24.539	24.539	25.396	N/A	25.396	9.417	0.805	3.182	1.848	-0.713	4.409	0.278	0.047	1.639	0.245	True	0.224	True	3	19
2020-01-22 114414 NGF12 SETA4.eds	B13	UNKNOWN	NGF12	NGF12 SETA4	hsa-miR-29a-002112	Amp	1.373	0.969	1	25.627	25.627	25.396	N/A	25.396	9.417	0.805	3.182	1.848	-0.713	4.409	0.278	0.047	1.639	0.245	True	0.224	True	3	20
2018-07-13 153612 NGF12 SETA3.eds	B13	UNKNOWN	NGF12	NGF12 SETA3	hsa-miR-29a-002112	Amp	1.391	0.95	1	27.021	27.021	25.396	N/A	25.396	9.417	0.805	3.182	1.848	-0.713	4.409	0.278	0.047	1.639	0.245	True	0.224	True	3	22
2018-06-06 164506 NGF SETA2.eds	B13	UNKNOWN	NGF30	NGF SETA2	hsa-miR-29a-002112	Amp	1.398	0.986	1	23.692	23.692	24.423	N/A	24.423	7.568	1.091	4.303	0	-4.696	4.696	1	0.039	25.922	1	True	0.224	True	3	18
2018-06-14 163427 NGF SETA3.eds	B13	UNKNOWN	NGF30	NGF SETA3	hsa-miR-29a-002112	Amp	1.442	0.991	1	25.532	25.532	24.423	N/A	24.423	7.568	1.091	4.303	0	-4.696	4.696	1	0.039	25.922	1	True	0.224	True	3	19
2018-06-01 112349 NGF SETA1.eds	B13	UNKNOWN	NGF30	NGF SETA1	hsa-miR-29a-002112	Amp	1.352	0.986	1	24.046	24.046	24.423	N/A	24.423	7.568	1.091	4.303	0	-4.696	4.696	1	0.039	25.922	1	True	0.224	True	3	18
2020-01-22 114414 NGF12 SETA4.eds	B14	UNKNOWN	NGF12	NGF12 SETA4	hsa-miR-29b-000413	Amp	1.304	0.94	1	34.415	34.415	33.127	N/A	33.127	16.979	0.694	4.303	3.13	0.145	6.115	0.114	0.014	0.905	0.038	True	0.201	True	3	28
2018-07-13 153612 NGF12 SETA3.eds	B14	UNKNOWN	NGF12	NGF12 SETA3	hsa-miR-29b-000413	N/A	Undetermined	Undetermined	1	Undetermined	Undetermined	33.127	N/A	33.127	16.979	0.694	4.303	3.13	0.145	6.115	0.114	0.014	0.905	0.038	True	0.201	True	-1	-1	True
2018-07-13 083350 NGF12 SETA2.eds	B14	UNKNOWN	NGF12	NGF12 SETA2	hsa-miR-29b-000413	Amp	1.334	0.982	1	31.991	31.991	33.127	N/A	33.127	16.979	0.694	4.303	3.13	0.145	6.115	0.114	0.014	0.905	0.038	True	0.201	True	3	26
2018-07-12 165218 NGF12 SETA1.eds	B14	UNKNOWN	NGF12	NGF12 SETA1	hsa-miR-29b-000413	Amp	1.333	0.924	1	32.976	32.976	33.127	N/A	33.127	16.979	0.694	4.303	3.13	0.145	6.115	0.114	0.014	0.905	0.038	True	0.201	True	3	28
2018-06-14 163427 NGF SETA3.eds	B14	UNKNOWN	NGF30	NGF SETA3	hsa-miR-29b-000413	N/A	Undetermined	Undetermined	1	Undetermined	Undetermined	31.196	N/A	31.196	13.849	0.541	12.706	0	-6.874	6.874	1	0.009	117.295	1	True	0.201	True	-1	-1	True
2018-06-01 112349 NGF SETA1.eds	B14	UNKNOWN	NGF30	NGF SETA1	hsa-miR-29b-000413	Amp	1.318	0.986	1	31.367	31.367	31.196	N/A	31.196	13.849	0.541	12.706	0	-6.874	6.874	1	0.009	117.295	1	True	0.201	True	3	25
2018-06-06 164506 NGF SETA2.eds	B14	UNKNOWN	NGF30	NGF SETA2	hsa-miR-29b-000413	Amp	1.317	0.985	1	31.026	31.026	31.196	N/A	31.196	13.849	0.541	12.706	0	-6.874	6.874	1	0.009	117.295	1	True	0.201	True	3	25
2018-07-13 083350 NGF12 SETA2.eds	B15	UNKNOWN	NGF12	NGF12 SETA2	hsa-miR-29c-000587	Amp	1.317	0.966	1	28.311	28.311	28.914	N/A	28.914	12.935	0.636	3.182	1.512	-0.512	3.535	0.351	0.086	1.426	0.434	True	0.199	True	3	22
2018-07-12 165218 NGF12 SETA1.eds	B15	UNKNOWN	NGF12	NGF12 SETA1	hsa-miR-29c-000587	Amp	1.315	0.978	1	28.491	28.491	28.914	N/A	28.914	12.935	0.636	3.182	1.512	-0.512	3.535	0.351	0.086	1.426	0.434	True	0.199	True	3	23
2020-01-22 114414 NGF12 SETA4.eds	B15	UNKNOWN	NGF12	NGF12 SETA4	hsa-miR-29c-000587	Amp	1.333	0.985	1	28.673	28.673	28.914	N/A	28.914	12.935	0.636	3.182	1.512	-0.512	3.535	0.351	0.086	1.426	0.434	True	0.199	True	3	23
2018-07-13 153612 NGF12 SETA3.eds	B15	UNKNOWN	NGF12	NGF12 SETA3	hsa-miR-29c-000587	Amp	1.288	0.977	1	30.181	30.181	28.914	N/A	28.914	12.935	0.636	3.182	1.512	-0.512	3.535	0.351	0.086	1.426	0.434	True	0.199	True	3	24
2018-06-14 163427 NGF SETA3.eds	B15	UNKNOWN	NGF30	NGF SETA3	hsa-miR-29c-000587	Amp	1.337	0.968	1	30.068	30.068	28.278	N/A	28.278	11.423	1.522	4.303	0	-6.547	6.547	1	0.011	93.52	1	True	0.199	True	3	24
2018-06-06 164506 NGF SETA2.eds	B15	UNKNOWN	NGF30	NGF SETA2	hsa-miR-29c-000587	Amp	1.288	0.981	1	27.753	27.753	28.278	N/A	28.278	11.423	1.522	4.303	0	-6.547	6.547	1	0.011	93.52	1	True	0.199	True	3	22
2018-06-01 112349 NGF SETA1.eds	B15	UNKNOWN	NGF30	NGF SETA1	hsa-miR-29c-000587	Amp	1.278	0.98	1	27.013	27.013	28.278	N/A	28.278	11.423	1.522	4.303	0	-6.547	6.547	1	0.011	93.52	1	True	0.199	True	3	21
2020-01-22 114414 NGF12 SETA4.eds	G08	UNKNOWN	NGF12	NGF12 SETA4	hsa-miR-301-000528	Amp	1.222	0.984	1	33.213	33.213	31.716	N/A	31.716	15.568	0.869	4.303	2.005	-1.735	5.745	0.249	0.019	3.328	0.224	True	0.098	True	3	29
2018-07-12 165218 NGF12 SETA1.eds	G08	UNKNOWN	NGF12	NGF12 SETA1	hsa-miR-301-000528	Amp	1.226	0.974	1	30.968	30.968	31.716	N/A	31.716	15.568	0.869	4.303	2.005	-1.735	5.745	0.249	0.019	3.328	0.224	True	0.098	True	3	27
2018-07-13 083350 NGF12 SETA2.eds	G08	UNKNOWN	NGF12	NGF12 SETA2	hsa-miR-301-000528	Amp	1.24	0.982	1	30.968	30.968	31.716	N/A	31.716	15.568	0.869	4.303	2.005	-1.735	5.745	0.249	0.019	3.328	0.224	True	0.098	True	3	27
2018-07-13 153612 NGF12 SETA3.eds	G08	UNKNOWN	NGF12	NGF12 SETA3	hsa-miR-301-000528	N/A	Undetermined	Undetermined	1	Undetermined	Undetermined	31.716	N/A	31.716	15.568	0.869	4.303	2.005	-1.735	5.745	0.249	0.019	3.328	0.224	True	0.098	True	-1	-1	True
2018-06-01 112349 NGF SETA1.eds	G08	UNKNOWN	NGF30	NGF SETA1	hsa-miR-301-000528	Amp	1.205	0.989	1	30.151	30.151	30.418	N/A	30.418	13.563	1.077	4.303	0	-4.633	4.633	1	0.04	24.82	1	True	0.098	True	3	26
2018-06-06 164506 NGF SETA2.eds	G08	UNKNOWN	NGF30	NGF SETA2	hsa-miR-301-000528	Amp	1.216	0.988	1	29.572	29.572	30.418	N/A	30.418	13.563	1.077	4.303	0	-4.633	4.633	1	0.04	24.82	1	True	0.098	True	3	25
2018-06-14 163427 NGF SETA3.eds	G08	UNKNOWN	NGF30	NGF SETA3	hsa-miR-301-000528	Amp	1.259	0.989	1	31.531	31.531	30.418	N/A	30.418	13.563	1.077	4.303	0	-4.633	4.633	1	0.04	24.82	1	True	0.098	True	3	27
2018-06-14 163427 NGF SETA3.eds	G09	UNKNOWN	NGF30	NGF SETA3	hsa-miR-301b-002392	Amp	0.781	0	1	Undetermined	Undetermined	34.443	N/A	34.443	17.095	0.187	12.706	0	-2.374	2.374	1	0.193	5.182	1	True	0.104	True	3	34	True
2018-06-06 164506 NGF SETA2.eds	G09	UNKNOWN	NGF30	NGF SETA2	hsa-miR-301b-002392	Amp	1.217	0.977	1	33.919	33.919	34.443	N/A	34.443	17.095	0.187	12.706	0	-2.374	2.374	1	0.193	5.182	1	True	0.104	True	3	29
2018-06-01 112349 NGF SETA1.eds	G09	UNKNOWN	NGF30	NGF SETA1	hsa-miR-301b-002392	Amp	1.132	0.962	1	34.968	34.968	34.443	N/A	34.443	17.095	0.187	12.706	0	-2.374	2.374	1	0.193	5.182	1	True	0.104	True	3	30
2020-01-22 114414 NGF12 SETA4.eds	G09	UNKNOWN	NGF12	NGF12 SETA4	hsa-miR-301b-002392	N/A	Undetermined	Undetermined	1	Undetermined	Undetermined	33.906	N/A	33.906	17.711	1.409	12.706	0.615	-17.285	18.516	0.653	0	159,721.125	0.738	True	0.104	True	-1	-1	True
2018-07-13 153612 NGF12 SETA3.eds	G09	UNKNOWN	NGF12	NGF12 SETA3	hsa-miR-301b-002392	N/A	Undetermined	Undetermined	1	Undetermined	Undetermined	33.906	N/A	33.906	17.711	1.409	12.706	0.615	-17.285	18.516	0.653	0	159,721.125	0.738	True	0.104	True	-1	-1	True
2018-07-12 165218 NGF12 SETA1.eds	G09	UNKNOWN	NGF12	NGF12 SETA1	hsa-miR-301b-002392	Amp	1.266	0.971	1	33.105	33.105	33.906	N/A	33.906	17.711	1.409	12.706	0.615	-17.285	18.516	0.653	0	159,721.125	0.738	True	0.104	True	3	28
2018-07-13 083350 NGF12 SETA2.eds	G09	UNKNOWN	NGF12	NGF12 SETA2	hsa-miR-301b-002392	Amp	1.213	0.95	1	34.707	34.707	33.906	N/A	33.906	17.711	1.409	12.706	0.615	-17.285	18.516	0.653	0	159,721.125	0.738	True	0.104	True	3	30
2018-07-13 083350 NGF12 SETA2.eds	G10	UNKNOWN	NGF12	NGF12 SETA2	hsa-miR-302a-000529	N/A	Undetermined	Undetermined	1	Undetermined	Undetermined		N/A												True	0.2	True	-1	-1	True
2018-07-12 165218 NGF12 SETA1.eds	G10	UNKNOWN	NGF12	NGF12 SETA1	hsa-miR-302a-000529	N/A	Undetermined	Undetermined	1	Undetermined	Undetermined		N/A												True	0.2	True	-1	-1	True
2020-01-22 114414 NGF12 SETA4.eds	G10	UNKNOWN	NGF12	NGF12 SETA4	hsa-miR-302a-000529	N/A	Undetermined	Undetermined	1	Undetermined	Undetermined		N/A												True	0.2	True	-1	-1	True
2018-07-13 153612 NGF12 SETA3.eds	G10	UNKNOWN	NGF12	NGF12 SETA3	hsa-miR-302a-000529	N/A	Undetermined	Undetermined	1	Undetermined	Undetermined		N/A												True	0.2	True	-1	-1	True
2018-06-01 112349 NGF SETA1.eds	G10	UNKNOWN	NGF30	NGF SETA1	hsa-miR-302a-000529	N/A	Undetermined	Undetermined	1	Undetermined	Undetermined		N/A												True	0.2	True	-1	-1	True
2018-06-06 164506 NGF SETA2.eds	G10	UNKNOWN	NGF30	NGF SETA2	hsa-miR-302a-000529	Amp	0.671	0	1	Undetermined	Undetermined		N/A												True	0.2	True	3	35	True
2018-06-14 163427 NGF SETA3.eds	G10	UNKNOWN	NGF30	NGF SETA3	hsa-miR-302a-000529	N/A	Undetermined	Undetermined	1	Undetermined	Undetermined		N/A												True	0.2	True	-1	-1	True
2018-07-13 153612 NGF12 SETA3.eds	G12	UNKNOWN	NGF12	NGF12 SETA3	hsa-miR-302b-000531	N/A	Undetermined	Undetermined	1	Undetermined	Undetermined		N/A												True	0.2	True	-1	-1	True
2020-01-22 114414 NGF12 SETA4.eds	G12	UNKNOWN	NGF12	NGF12 SETA4	hsa-miR-302b-000531	N/A	Undetermined	Undetermined	1	Undetermined	Undetermined		N/A												True	0.2	True	-1	-1	True
2018-07-12 165218 NGF12 SETA1.eds	G12	UNKNOWN	NGF12	NGF12 SETA1	hsa-miR-302b-000531	N/A	Undetermined	Undetermined	1	Undetermined	Undetermined		N/A												True	0.2	True	-1	-1	True
2018-07-13 083350 NGF12 SETA2.eds	G12	UNKNOWN	NGF12	NGF12 SETA2	hsa-miR-302b-000531	N/A	Undetermined	Undetermined	1	Undetermined	Undetermined		N/A												True	0.2	True	-1	-1	True
2018-06-14 163427 NGF SETA3.eds	G12	UNKNOWN	NGF30	NGF SETA3	hsa-miR-302b-000531	N/A	Undetermined	Undetermined	1	Undetermined	Undetermined		N/A												True	0.2	True	-1	-1	True
2018-06-06 164506 NGF SETA2.eds	G12	UNKNOWN	NGF30	NGF SETA2	hsa-miR-302b-000531	N/A	Undetermined	Undetermined	1	Undetermined	Undetermined		N/A												True	0.2	True	-1	-1	True
2018-06-01 112349 NGF SETA1.eds	G12	UNKNOWN	NGF30	NGF SETA1	hsa-miR-302b-000531	Amp	0.626	0	1	Undetermined	Undetermined		N/A												True	0.2	True	3	35	True
2018-06-06 164506 NGF SETA2.eds	G13	UNKNOWN	NGF30	NGF SETA2	hsa-miR-302c-000533	N/A	Undetermined	Undetermined	1	Undetermined	Undetermined		N/A												True	0.2	True	-1	-1	True
2018-06-01 112349 NGF SETA1.eds	G13	UNKNOWN	NGF30	NGF SETA1	hsa-miR-302c-000533	N/A	Undetermined	Undetermined	1	Undetermined	Undetermined		N/A												True	0.2	True	-1	-1	True
2018-06-14 163427 NGF SETA3.eds	G13	UNKNOWN	NGF30	NGF SETA3	hsa-miR-302c-000533	Amp	0.59	0	1	Undetermined	Undetermined		N/A												True	0.2	True	3	35	True
2020-01-22 114414 NGF12 SETA4.eds	G13	UNKNOWN	NGF12	NGF12 SETA4	hsa-miR-302c-000533	N/A	Undetermined	Undetermined	1	Undetermined	Undetermined		N/A												True	0.2	True	-1	-1	True
2018-07-13 083350 NGF12 SETA2.eds	G13	UNKNOWN	NGF12	NGF12 SETA2	hsa-miR-302c-000533	N/A	Undetermined	Undetermined	1	Undetermined	Undetermined		N/A												True	0.2	True	-1	-1	True
2018-07-13 153612 NGF12 SETA3.eds	G13	UNKNOWN	NGF12	NGF12 SETA3	hsa-miR-302c-000533	N/A	Undetermined	Undetermined	1	Undetermined	Undetermined		N/A												True	0.2	True	-1	-1	True
2018-07-12 165218 NGF12 SETA1.eds	G13	UNKNOWN	NGF12	NGF12 SETA1	hsa-miR-302c-000533	N/A	Undetermined	Undetermined	1	Undetermined	Undetermined		N/A												True	0.2	True	-1	-1	True
2018-07-12 165218 NGF12 SETA1.eds	B16	UNKNOWN	NGF12	NGF12 SETA1	hsa-miR-30b-000602	Amp	1.339	0.985	1	27.124	27.124	28.308	N/A	28.308	12.329	0.898	3.182	2.13	-0.728	4.988	0.228	0.032	1.656	0.2	True	0.185	True	3	22
2018-07-13 083350 NGF12 SETA2.eds	B16	UNKNOWN	NGF12	NGF12 SETA2	hsa-miR-30b-000602	Amp	1.323	0.977	1	27.17	27.17	28.308	N/A	28.308	12.329	0.898	3.182	2.13	-0.728	4.988	0.228	0.032	1.656	0.2	True	0.185	True	3	22
2018-07-13 153612 NGF12 SETA3.eds	B16	UNKNOWN	NGF12	NGF12 SETA3	hsa-miR-30b-000602	Amp	1.307	0.99	1	29.983	29.983	28.308	N/A	28.308	12.329	0.898	3.182	2.13	-0.728	4.988	0.228	0.032	1.656	0.2	True	0.185	True	3	25
2020-01-22 114414 NGF12 SETA4.eds	B16	UNKNOWN	NGF12	NGF12 SETA4	hsa-miR-30b-000602	Amp	1.29	0.992	1	28.953	28.953	28.308	N/A	28.308	12.329	0.898	3.182	2.13	-0.728	4.988	0.228	0.032	1.656	0.2	True	0.185	True	3	24
2018-06-14 163427 NGF SETA3.eds	B16	UNKNOWN	NGF30	NGF SETA3	hsa-miR-30b-000602	Amp	1.355	0.984	1	28.166	28.166	27.054	N/A	27.054	10.199	1.087	4.303	0	-4.675	4.675	1	0.039	25.544	1	True	0.185	True	3	23
2018-06-01 112349 NGF SETA1.eds	B16	UNKNOWN	NGF30	NGF SETA1	hsa-miR-30b-000602	Amp	1.285	0.991	1	26.719	26.719	27.054	N/A	27.054	10.199	1.087	4.303	0	-4.675	4.675	1	0.039	25.544	1	True	0.185	True	3	21
2018-06-06 164506 NGF SETA2.eds	B16	UNKNOWN	NGF30	NGF SETA2	hsa-miR-30b-000602	Amp	1.31	0.99	1	26.276	26.276	27.054	N/A	27.054	10.199	1.087	4.303	0	-4.675	4.675	1	0.039	25.544	1	True	0.185	True	3	21
2018-07-13 153612 NGF12 SETA3.eds	B17	UNKNOWN	NGF12	NGF12 SETA3	hsa-miR-30c-000419	Amp	1.339	0.993	1	28.964	28.964	27.17	N/A	27.17	11.191	0.926	3.182	2.056	-0.891	5.002	0.241	0.031	1.855	0.211	True	0.162	True	3	24
2020-01-22 114414 NGF12 SETA4.eds	B17	UNKNOWN	NGF12	NGF12 SETA4	hsa-miR-30c-000419	Amp	1.287	0.985	1	27.797	27.797	27.17	N/A	27.17	11.191	0.926	3.182	2.056	-0.891	5.002	0.241	0.031	1.855	0.211	True	0.162	True	3	22
2018-07-12 165218 NGF12 SETA1.eds	B17	UNKNOWN	NGF12	NGF12 SETA1	hsa-miR-30c-000419	Amp	1.347	0.993	1	26.012	26.012	27.17	N/A	27.17	11.191	0.926	3.182	2.056	-0.891	5.002	0.241	0.031	1.855	0.211	True	0.162	True	3	21
2018-07-13 083350 NGF12 SETA2.eds	B17	UNKNOWN	NGF12	NGF12 SETA2	hsa-miR-30c-000419	Amp	1.344	0.995	1	25.906	25.906	27.17	N/A	27.17	11.191	0.926	3.182	2.056	-0.891	5.002	0.241	0.031	1.855	0.211	True	0.162	True	3	21
2018-06-01 112349 NGF SETA1.eds	B17	UNKNOWN	NGF30	NGF SETA1	hsa-miR-30c-000419	Amp	1.297	0.989	1	25.622	25.622	25.99	N/A	25.99	9.135	1.061	4.303	0	-4.564	4.564	1	0.042	23.662	1	True	0.162	True	3	21
2018-06-14 163427 NGF SETA3.eds	B17	UNKNOWN	NGF30	NGF SETA3	hsa-miR-30c-000419	Amp	1.421	0.985	1	27.025	27.025	25.99	N/A	25.99	9.135	1.061	4.303	0	-4.564	4.564	1	0.042	23.662	1	True	0.162	True	3	22
2018-06-06 164506 NGF SETA2.eds	B17	UNKNOWN	NGF30	NGF SETA2	hsa-miR-30c-000419	Amp	1.324	0.988	1	25.323	25.323	25.99	N/A	25.99	9.135	1.061	4.303	0	-4.564	4.564	1	0.042	23.662	1	True	0.162	True	3	21
2018-07-12 165218 NGF12 SETA1.eds	B18	UNKNOWN	NGF12	NGF12 SETA1	hsa-miR-31-002279	Amp	1.294	0.992	1	23.677	23.677	24.316	N/A	24.316	8.337	0.689	3.182	1.538	-0.656	3.731	0.344	0.075	1.576	0.248	True	0.18	True	3	18
2018-07-13 083350 NGF12 SETA2.eds	B18	UNKNOWN	NGF12	NGF12 SETA2	hsa-miR-31-002279	Amp	1.29	0.991	1	23.355	23.355	24.316	N/A	24.316	8.337	0.689	3.182	1.538	-0.656	3.731	0.344	0.075	1.576	0.248	True	0.18	True	3	18
2018-07-13 153612 NGF12 SETA3.eds	B18	UNKNOWN	NGF12	NGF12 SETA3	hsa-miR-31-002279	Amp	1.296	0.99	1	25.591	25.591	24.316	N/A	24.316	8.337	0.689	3.182	1.538	-0.656	3.731	0.344	0.075	1.576	0.248	True	0.18	True	3	20
2020-01-22 114414 NGF12 SETA4.eds	B18	UNKNOWN	NGF12	NGF12 SETA4	hsa-miR-31-002279	Amp	1.305	0.991	1	24.641	24.641	24.316	N/A	24.316	8.337	0.689	3.182	1.538	-0.656	3.731	0.344	0.075	1.576	0.248	True	0.18	True	3	19
2018-06-06 164506 NGF SETA2.eds	B18	UNKNOWN	NGF30	NGF SETA2	hsa-miR-31-002279	Amp	1.284	0.992	1	23.193	23.193	23.654	N/A	23.654	6.799	0.91	4.303	0	-3.914	3.914	1	0.066	15.074	1	True	0.18	True	3	17
2018-06-14 163427 NGF SETA3.eds	B18	UNKNOWN	NGF30	NGF SETA3	hsa-miR-31-002279	Amp	1.344	0.983	1	24.352	24.352	23.654	N/A	23.654	6.799	0.91	4.303	0	-3.914	3.914	1	0.066	15.074	1	True	0.18	True	3	19
2018-06-01 112349 NGF SETA1.eds	B18	UNKNOWN	NGF30	NGF SETA1	hsa-miR-31-002279	Amp	1.258	0.987	1	23.418	23.418	23.654	N/A	23.654	6.799	0.91	4.303	0	-3.914	3.914	1	0.066	15.074	1	True	0.18	True	3	18
2018-07-12 165218 NGF12 SETA1.eds	B19	UNKNOWN	NGF12	NGF12 SETA1	hsa-miR-32-002109	Amp	1.293	0.978	1	33.154	33.154	34.067	N/A	34.067	17.919	0.786	4.303	0.461	-2.92	3.841	0.727	0.07	7.569	0.751	True	0.143	True	3	28
2018-07-13 083350 NGF12 SETA2.eds	B19	UNKNOWN	NGF12	NGF12 SETA2	hsa-miR-32-002109	Amp	1.274	0.972	1	34.2	34.2	34.067	N/A	34.067	17.919	0.786	4.303	0.461	-2.92	3.841	0.727	0.07	7.569	0.751	True	0.143	True	3	29
2018-07-13 153612 NGF12 SETA3.eds	B19	UNKNOWN	NGF12	NGF12 SETA3	hsa-miR-32-002109	N/A	Undetermined	Undetermined	1	Undetermined	Undetermined	34.067	N/A	34.067	17.919	0.786	4.303	0.461	-2.92	3.841	0.727	0.07	7.569	0.751	True	0.143	True	-1	-1	True
2020-01-22 114414 NGF12 SETA4.eds	B19	UNKNOWN	NGF12	NGF12 SETA4	hsa-miR-32-002109	Amp	1.225	0.981	1	34.848	34.848	34.067	N/A	34.067	17.919	0.786	4.303	0.461	-2.92	3.841	0.727	0.07	7.569	0.751	True	0.143	True	3	29
2018-06-06 164506 NGF SETA2.eds	B19	UNKNOWN	NGF30	NGF SETA2	hsa-miR-32-002109	Amp	1.286	0.966	1	32.641	32.641	34.313	N/A	34.313	17.458	1.091	4.303	0	-4.694	4.694	1	0.039	25.887	1	True	0.143	True	3	27
2018-06-01 112349 NGF SETA1.eds	B19	UNKNOWN	NGF30	NGF SETA1	hsa-miR-32-002109	Amp	1.244	0.957	1	34.835	34.835	34.313	N/A	34.313	17.458	1.091	4.303	0	-4.694	4.694	1	0.039	25.887	1	True	0.143	True	3	30
2018-06-14 163427 NGF SETA3.eds	B19	UNKNOWN	NGF30	NGF SETA3	hsa-miR-32-002109	Amp	1.256	0.963	1	35.464	35.464	34.313	N/A	34.313	17.458	1.091	4.303	0	-4.694	4.694	1	0.039	25.887	1	True	0.143	True	3	30
2020-01-22 114414 NGF12 SETA4.eds	G14	UNKNOWN	NGF12	NGF12 SETA4	hsa-miR-320-002277	Amp	1.327	0.989	1	25.656	25.656	25.508	N/A	25.508	9.529	0.503	3.182	0.687	-0.915	2.29	0.621	0.205	1.886	0.32	True	0.189	True	3	20
2018-07-13 153612 NGF12 SETA3.eds	G14	UNKNOWN	NGF12	NGF12 SETA3	hsa-miR-320-002277	Amp	1.334	0.986	1	26.356	26.356	25.508	N/A	25.508	9.529	0.503	3.182	0.687	-0.915	2.29	0.621	0.205	1.886	0.32	True	0.189	True	3	21
2018-07-13 083350 NGF12 SETA2.eds	G14	UNKNOWN	NGF12	NGF12 SETA2	hsa-miR-320-002277	Amp	1.323	0.988	1	24.702	24.702	25.508	N/A	25.508	9.529	0.503	3.182	0.687	-0.915	2.29	0.621	0.205	1.886	0.32	True	0.189	True	3	19
2018-07-12 165218 NGF12 SETA1.eds	G14	UNKNOWN	NGF12	NGF12 SETA1	hsa-miR-320-002277	Amp	1.33	0.987	1	25.318	25.318	25.508	N/A	25.508	9.529	0.503	3.182	0.687	-0.915	2.29	0.621	0.205	1.886	0.32	True	0.189	True	3	19
2018-06-06 164506 NGF SETA2.eds	G14	UNKNOWN	NGF30	NGF SETA2	hsa-miR-320-002277	Amp	1.293	0.987	1	25.304	25.304	25.697	N/A	25.697	8.842	0.364	4.303	0	-1.565	1.565	1	0.338	2.958	1	True	0.189	True	3	20
2018-06-01 112349 NGF SETA1.eds	G14	UNKNOWN	NGF30	NGF SETA1	hsa-miR-320-002277	Amp	1.297	0.984	1	26.376	26.376	25.697	N/A	25.697	8.842	0.364	4.303	0	-1.565	1.565	1	0.338	2.958	1	True	0.189	True	3	21
2018-06-14 163427 NGF SETA3.eds	G14	UNKNOWN	NGF30	NGF SETA3	hsa-miR-320-002277	Amp	1.373	0.989	1	25.41	25.41	25.697	N/A	25.697	8.842	0.364	4.303	0	-1.565	1.565	1	0.338	2.958	1	True	0.189	True	3	20
2020-01-22 114414 NGF12 SETA4.eds	G15	UNKNOWN	NGF12	NGF12 SETA4	hsa-miR-323-3p-002227	Amp	1.195	0.979	1	31.388	31.388	30.901	N/A	30.901	14.922	0.876	3.182	1.298	-1.49	4.086	0.407	0.059	2.809	0.444	True	0.088	True	3	26
2018-07-12 165218 NGF12 SETA1.eds	G15	UNKNOWN	NGF12	NGF12 SETA1	hsa-miR-323-3p-002227	Amp	1.204	0.989	1	29.81	29.81	30.901	N/A	30.901	14.922	0.876	3.182	1.298	-1.49	4.086	0.407	0.059	2.809	0.444	True	0.088	True	3	26
2018-07-13 083350 NGF12 SETA2.eds	G15	UNKNOWN	NGF12	NGF12 SETA2	hsa-miR-323-3p-002227	Amp	1.184	0.985	1	29.804	29.804	30.901	N/A	30.901	14.922	0.876	3.182	1.298	-1.49	4.086	0.407	0.059	2.809	0.444	True	0.088	True	3	25
2018-07-13 153612 NGF12 SETA3.eds	G15	UNKNOWN	NGF12	NGF12 SETA3	hsa-miR-323-3p-002227	Amp	1.148	0.97	1	32.602	32.602	30.901	N/A	30.901	14.922	0.876	3.182	1.298	-1.49	4.086	0.407	0.059	2.809	0.444	True	0.088	True	3	28
2018-06-14 163427 NGF SETA3.eds	G15	UNKNOWN	NGF30	NGF SETA3	hsa-miR-323-3p-002227	Amp	1.189	0.983	1	31.641	31.641	30.479	N/A	30.479	13.624	1.247	4.303	0	-5.364	5.364	1	0.024	41.17	1	True	0.088	True	3	27
2018-06-06 164506 NGF SETA2.eds	G15	UNKNOWN	NGF30	NGF SETA2	hsa-miR-323-3p-002227	Amp	1.139	0.976	1	30.285	30.285	30.479	N/A	30.479	13.624	1.247	4.303	0	-5.364	5.364	1	0.024	41.17	1	True	0.088	True	3	26
2018-06-01 112349 NGF SETA1.eds	G15	UNKNOWN	NGF30	NGF SETA1	hsa-miR-323-3p-002227	Amp	1.178	0.988	1	29.512	29.512	30.479	N/A	30.479	13.624	1.247	4.303	0	-5.364	5.364	1	0.024	41.17	1	True	0.088	True	3	25
2018-06-14 163427 NGF SETA3.eds	G16	UNKNOWN	NGF30	NGF SETA3	hsa-miR-324-3p-002161	Amp	1.23	0.983	1	31.412	31.412	30.471	N/A	30.471	13.616	1.046	4.303	0	-4.499	4.499	1	0.044	22.616	1	True	0.107	True	3	27
2018-06-01 112349 NGF SETA1.eds	G16	UNKNOWN	NGF30	NGF SETA1	hsa-miR-324-3p-002161	Amp	1.179	0.972	1	30.007	30.007	30.471	N/A	30.471	13.616	1.046	4.303	0	-4.499	4.499	1	0.044	22.616	1	True	0.107	True	3	25
2018-06-06 164506 NGF SETA2.eds	G16	UNKNOWN	NGF30	NGF SETA2	hsa-miR-324-3p-002161	Amp	1.207	0.986	1	29.995	29.995	30.471	N/A	30.471	13.616	1.046	4.303	0	-4.499	4.499	1	0.044	22.616	1	True	0.107	True	3	25
2018-07-12 165218 NGF12 SETA1.eds	G16	UNKNOWN	NGF12	NGF12 SETA1	hsa-miR-324-3p-002161	Amp	1.217	0.981	1	30.63	30.63	31.912	N/A	31.912	15.932	1.216	3.182	2.316	-1.554	6.187	0.201	0.014	2.937	0.208	True	0.107	True	3	26
2020-01-22 114414 NGF12 SETA4.eds	G16	UNKNOWN	NGF12	NGF12 SETA4	hsa-miR-324-3p-002161	Amp	1.258	0.985	1	30.7	30.7	31.912	N/A	31.912	15.932	1.216	3.182	2.316	-1.554	6.187	0.201	0.014	2.937	0.208	True	0.107	True	3	26
2018-07-13 083350 NGF12 SETA2.eds	G16	UNKNOWN	NGF12	NGF12 SETA2	hsa-miR-324-3p-002161	Amp	1.188	0.977	1	31.498	31.498	31.912	N/A	31.912	15.932	1.216	3.182	2.316	-1.554	6.187	0.201	0.014	2.937	0.208	True	0.107	True	3	26
2018-07-13 153612 NGF12 SETA3.eds	G16	UNKNOWN	NGF12	NGF12 SETA3	hsa-miR-324-3p-002161	Amp	1.151	0.96	1	34.819	34.819	31.912	N/A	31.912	15.932	1.216	3.182	2.316	-1.554	6.187	0.201	0.014	2.937	0.208	True	0.107	True	3	30
2018-06-01 112349 NGF SETA1.eds	G17	UNKNOWN	NGF30	NGF SETA1	hsa-miR-324-5p-000539	Amp	1.24	0.959	1	32.115	32.115	32.626	N/A	32.626	15.771	1.156	4.303	0	-4.974	4.974	1	0.032	31.439	1	True	0.116	True	3	27
2018-06-14 163427 NGF SETA3.eds	G17	UNKNOWN	NGF30	NGF SETA3	hsa-miR-324-5p-000539	Amp	1.283	0.979	1	33.841	33.841	32.626	N/A	32.626	15.771	1.156	4.303	0	-4.974	4.974	1	0.032	31.439	1	True	0.116	True	3	29
2018-06-06 164506 NGF SETA2.eds	G17	UNKNOWN	NGF30	NGF SETA2	hsa-miR-324-5p-000539	Amp	1.262	0.968	1	31.921	31.921	32.626	N/A	32.626	15.771	1.156	4.303	0	-4.974	4.974	1	0.032	31.439	1	True	0.116	True	3	27
2018-07-13 153612 NGF12 SETA3.eds	G17	UNKNOWN	NGF12	NGF12 SETA3	hsa-miR-324-5p-000539	N/A	Undetermined	Undetermined	1	Undetermined	Undetermined	33.995	N/A	33.995	17.8	0.043	12.706	2.029	1.487	2.571	0.245	0.168	0.357	0.221	True	0.116	True	-1	-1	True
2020-01-22 114414 NGF12 SETA4.eds	G17	UNKNOWN	NGF12	NGF12 SETA4	hsa-miR-324-5p-000539	N/A	Undetermined	Undetermined	1	Undetermined	Undetermined	33.995	N/A	33.995	17.8	0.043	12.706	2.029	1.487	2.571	0.245	0.168	0.357	0.221	True	0.116	True	-1	-1	True
2018-07-12 165218 NGF12 SETA1.eds	G17	UNKNOWN	NGF12	NGF12 SETA1	hsa-miR-324-5p-000539	Amp	1.206	0.974	1	34.56	34.56	33.995	N/A	33.995	17.8	0.043	12.706	2.029	1.487	2.571	0.245	0.168	0.357	0.221	True	0.116	True	3	29
2018-07-13 083350 NGF12 SETA2.eds	G17	UNKNOWN	NGF12	NGF12 SETA2	hsa-miR-324-5p-000539	Amp	1.239	0.966	1	33.43	33.43	33.995	N/A	33.995	17.8	0.043	12.706	2.029	1.487	2.571	0.245	0.168	0.357	0.221	True	0.116	True	3	28
2018-06-14 163427 NGF SETA3.eds	P10	UNKNOWN	NGF30	NGF SETA3	hsa-miR-325-000540	N/A	Undetermined	Undetermined	1	Undetermined	Undetermined		N/A												True	0.062	True	-1	-1	True
2018-06-01 112349 NGF SETA1.eds	P10	UNKNOWN	NGF30	NGF SETA1	hsa-miR-325-000540	Amp	0.992	0.914	1	34.55	34.55		N/A												True	0.062	True	3	31	True
2018-06-06 164506 NGF SETA2.eds	P10	UNKNOWN	NGF30	NGF SETA2	hsa-miR-325-000540	N/A	Undetermined	Undetermined	1	Undetermined	Undetermined		N/A												True	0.062	True	-1	-1	True
2020-01-22 114414 NGF12 SETA4.eds	P10	UNKNOWN	NGF12	NGF12 SETA4	hsa-miR-325-000540	N/A	Undetermined	Undetermined	1	Undetermined	Undetermined		N/A												True	0.062	True	-1	-1	True
2018-07-13 083350 NGF12 SETA2.eds	P10	UNKNOWN	NGF12	NGF12 SETA2	hsa-miR-325-000540	N/A	Undetermined	Undetermined	1	Undetermined	Undetermined		N/A												True	0.062	True	-1	-1	True
2018-07-13 153612 NGF12 SETA3.eds	P10	UNKNOWN	NGF12	NGF12 SETA3	hsa-miR-325-000540	N/A	Undetermined	Undetermined	1	Undetermined	Undetermined		N/A												True	0.062	True	-1	-1	True
2018-07-12 165218 NGF12 SETA1.eds	P10	UNKNOWN	NGF12	NGF12 SETA1	hsa-miR-325-000540	N/A	Undetermined	Undetermined	1	Undetermined	Undetermined		N/A												True	0.062	True	-1	-1	True
2018-07-13 153612 NGF12 SETA3.eds	G18	UNKNOWN	NGF12	NGF12 SETA3	hsa-miR-326-000542	N/A	Undetermined	Undetermined	1	Undetermined	Undetermined		N/A												True	0.04	True	-1	-1	True
2020-01-22 114414 NGF12 SETA4.eds	G18	UNKNOWN	NGF12	NGF12 SETA4	hsa-miR-326-000542	N/A	Undetermined	Undetermined	1	Undetermined	Undetermined		N/A												True	0.04	True	-1	-1	True
2018-07-12 165218 NGF12 SETA1.eds	G18	UNKNOWN	NGF12	NGF12 SETA1	hsa-miR-326-000542	Inconclusive	0.63	0.747	1	36.437	36.437		N/A												True	0.04	True	3	32	True
2018-07-13 083350 NGF12 SETA2.eds	G18	UNKNOWN	NGF12	NGF12 SETA2	hsa-miR-326-000542	N/A	Undetermined	Undetermined	1	Undetermined	Undetermined		N/A												True	0.04	True	-1	-1	True
2018-06-06 164506 NGF SETA2.eds	G18	UNKNOWN	NGF30	NGF SETA2	hsa-miR-326-000542	N/A	Undetermined	Undetermined	1	Undetermined	Undetermined		N/A												True	0.04	True	-1	-1	True
2018-06-14 163427 NGF SETA3.eds	G18	UNKNOWN	NGF30	NGF SETA3	hsa-miR-326-000542	Amp	0.612	0.349	1	37.975	37.975		N/A												True	0.04	True	3	34	True
2018-06-01 112349 NGF SETA1.eds	G18	UNKNOWN	NGF30	NGF SETA1	hsa-miR-326-000542	Inconclusive	0.632	0.66	1	36.053	36.053		N/A												True	0.04	True	3	31	True
2018-07-13 083350 NGF12 SETA2.eds	G19	UNKNOWN	NGF12	NGF12 SETA2	hsa-miR-328-000543	Amp	1.201	0.99	1	30.827	30.827	32.294	N/A	32.294	16.315	1.3	3.182	3.232	-0.905	7.369	0.106	0.006	1.872	0.141	True	0.063	True	3	27
2018-07-13 153612 NGF12 SETA3.eds	G19	UNKNOWN	NGF12	NGF12 SETA3	hsa-miR-328-000543	Amp	1.046	0.959	1	35.413	35.413	32.294	N/A	32.294	16.315	1.3	3.182	3.232	-0.905	7.369	0.106	0.006	1.872	0.141	True	0.063	True	3	31
2018-07-12 165218 NGF12 SETA1.eds	G19	UNKNOWN	NGF12	NGF12 SETA1	hsa-miR-328-000543	Amp	1.208	0.992	1	30.678	30.678	32.294	N/A	32.294	16.315	1.3	3.182	3.232	-0.905	7.369	0.106	0.006	1.872	0.141	True	0.063	True	3	27
2020-01-22 114414 NGF12 SETA4.eds	G19	UNKNOWN	NGF12	NGF12 SETA4	hsa-miR-328-000543	Amp	1.211	0.976	1	32.258	32.258	32.294	N/A	32.294	16.315	1.3	3.182	3.232	-0.905	7.369	0.106	0.006	1.872	0.141	True	0.063	True	3	28
2018-06-14 163427 NGF SETA3.eds	G19	UNKNOWN	NGF30	NGF SETA3	hsa-miR-328-000543	Amp	1.23	0.983	1	31.48	31.48	29.938	N/A	29.938	13.083	1.294	4.303	0	-5.57	5.57	1	0.021	47.492	1	True	0.063	True	3	28
2018-06-06 164506 NGF SETA2.eds	G19	UNKNOWN	NGF30	NGF SETA2	hsa-miR-328-000543	Amp	1.204	0.988	1	28.939	28.939	29.938	N/A	29.938	13.083	1.294	4.303	0	-5.57	5.57	1	0.021	47.492	1	True	0.063	True	3	25
2018-06-01 112349 NGF SETA1.eds	G19	UNKNOWN	NGF30	NGF SETA1	hsa-miR-328-000543	Amp	1.19	0.978	1	29.394	29.394	29.938	N/A	29.938	13.083	1.294	4.303	0	-5.57	5.57	1	0.021	47.492	1	True	0.063	True	3	26
2018-06-14 163427 NGF SETA3.eds	G20	UNKNOWN	NGF30	NGF SETA3	hsa-miR-329-001101	N/A	Undetermined	Undetermined	1	Undetermined	Undetermined		N/A												True	0.04	True	-1	-1	True
2018-06-01 112349 NGF SETA1.eds	G20	UNKNOWN	NGF30	NGF SETA1	hsa-miR-329-001101	Inconclusive	0.859	0.797	1	37.779	37.779		N/A												True	0.04	True	3	35	True
2018-06-06 164506 NGF SETA2.eds	G20	UNKNOWN	NGF30	NGF SETA2	hsa-miR-329-001101	N/A	Undetermined	Undetermined	1	Undetermined	Undetermined		N/A												True	0.04	True	-1	-1	True
2020-01-22 114414 NGF12 SETA4.eds	G20	UNKNOWN	NGF12	NGF12 SETA4	hsa-miR-329-001101	N/A	Undetermined	Undetermined	1	Undetermined	Undetermined		N/A												True	0.04	True	-1	-1	True
2018-07-12 165218 NGF12 SETA1.eds	G20	UNKNOWN	NGF12	NGF12 SETA1	hsa-miR-329-001101	Amp	0.746	0.799	1	37.399	37.399		N/A												True	0.04	True	3	34	True
2018-07-13 153612 NGF12 SETA3.eds	G20	UNKNOWN	NGF12	NGF12 SETA3	hsa-miR-329-001101	N/A	Undetermined	Undetermined	1	Undetermined	Undetermined		N/A												True	0.04	True	-1	-1	True
2018-07-13 083350 NGF12 SETA2.eds	G20	UNKNOWN	NGF12	NGF12 SETA2	hsa-miR-329-001101	Inconclusive	0.689	0	1	39.052	39.052		N/A												True	0.04	True	3	35	True
2018-07-12 165218 NGF12 SETA1.eds	G21	UNKNOWN	NGF12	NGF12 SETA1	hsa-miR-330-000544	Amp	0.956	0.904	1	33.309	33.309		N/A												True	0.04	True	3	30	True
2018-07-13 153612 NGF12 SETA3.eds	G21	UNKNOWN	NGF12	NGF12 SETA3	hsa-miR-330-000544	Amp	0.963	0.921	1	34.424	34.424		N/A												True	0.04	True	3	31	True
2018-07-13 083350 NGF12 SETA2.eds	G21	UNKNOWN	NGF12	NGF12 SETA2	hsa-miR-330-000544	Amp	0.969	0.937	1	33.209	33.209		N/A												True	0.04	True	3	30	True
2020-01-22 114414 NGF12 SETA4.eds	G21	UNKNOWN	NGF12	NGF12 SETA4	hsa-miR-330-000544	N/A	Undetermined	Undetermined	1	Undetermined	Undetermined		N/A												True	0.04	True	-1	-1	True
2018-06-06 164506 NGF SETA2.eds	G21	UNKNOWN	NGF30	NGF SETA2	hsa-miR-330-000544	Amp	0.961	0.931	1	32.704	32.704		N/A												True	0.04	True	3	30	True
2018-06-01 112349 NGF SETA1.eds	G21	UNKNOWN	NGF30	NGF SETA1	hsa-miR-330-000544	Amp	0.955	0.924	1	33.161	33.161		N/A												True	0.04	True	3	29	True
2018-06-14 163427 NGF SETA3.eds	G21	UNKNOWN	NGF30	NGF SETA3	hsa-miR-330-000544	Amp	1	0.961	1	32.219	32.219		N/A												True	0.04	True	3	29	True
2018-06-01 112349 NGF SETA1.eds	G22	UNKNOWN	NGF30	NGF SETA1	hsa-miR-330-5p-002230	N/A	Undetermined	Undetermined	1	Undetermined	Undetermined		N/A												True	0.04	True	-1	-1	True
2018-06-06 164506 NGF SETA2.eds	G22	UNKNOWN	NGF30	NGF SETA2	hsa-miR-330-5p-002230	Amp	0.858	0.953	1	32.858	32.858		N/A												True	0.04	True	3	29	True
2018-06-14 163427 NGF SETA3.eds	G22	UNKNOWN	NGF30	NGF SETA3	hsa-miR-330-5p-002230	N/A	Undetermined	Undetermined	1	Undetermined	Undetermined		N/A												True	0.04	True	-1	-1	True
2018-07-12 165218 NGF12 SETA1.eds	G22	UNKNOWN	NGF12	NGF12 SETA1	hsa-miR-330-5p-002230	N/A	Undetermined	Undetermined	1	Undetermined	Undetermined		N/A												True	0.04	True	-1	-1	True
2020-01-22 114414 NGF12 SETA4.eds	G22	UNKNOWN	NGF12	NGF12 SETA4	hsa-miR-330-5p-002230	N/A	Undetermined	Undetermined	1	Undetermined	Undetermined		N/A												True	0.04	True	-1	-1	True
2018-07-13 153612 NGF12 SETA3.eds	G22	UNKNOWN	NGF12	NGF12 SETA3	hsa-miR-330-5p-002230	N/A	Undetermined	Undetermined	1	Undetermined	Undetermined		N/A												True	0.04	True	-1	-1	True
2018-07-13 083350 NGF12 SETA2.eds	G22	UNKNOWN	NGF12	NGF12 SETA2	hsa-miR-330-5p-002230	N/A	Undetermined	Undetermined	1	Undetermined	Undetermined		N/A												True	0.04	True	-1	-1	True
2018-06-06 164506 NGF SETA2.eds	G23	UNKNOWN	NGF30	NGF SETA2	hsa-miR-331-000545	Amp	1.213	0.99	1	26.34	26.34	26.706	N/A	26.706	9.851	0.704	4.303	0	-3.031	3.031	1	0.122	8.172	1	True	0.146	True	3	21
2018-06-01 112349 NGF SETA1.eds	G23	UNKNOWN	NGF30	NGF SETA1	hsa-miR-331-000545	Amp	1.22	0.987	1	26.77	26.77	26.706	N/A	26.706	9.851	0.704	4.303	0	-3.031	3.031	1	0.122	8.172	1	True	0.146	True	3	21
2018-06-14 163427 NGF SETA3.eds	G23	UNKNOWN	NGF30	NGF SETA3	hsa-miR-331-000545	Amp	1.266	0.987	1	27.008	27.008	26.706	N/A	26.706	9.851	0.704	4.303	0	-3.031	3.031	1	0.122	8.172	1	True	0.146	True	3	23
2018-07-12 165218 NGF12 SETA1.eds	G23	UNKNOWN	NGF12	NGF12 SETA1	hsa-miR-331-000545	Amp	1.22	0.983	1	26.866	26.866	27.027	N/A	27.027	11.048	0.519	3.182	1.197	-0.455	2.849	0.436	0.139	1.371	0.243	True	0.146	True	3	22
2018-07-13 083350 NGF12 SETA2.eds	G23	UNKNOWN	NGF12	NGF12 SETA2	hsa-miR-331-000545	Amp	1.21	0.979	1	26.182	26.182	27.027	N/A	27.027	11.048	0.519	3.182	1.197	-0.455	2.849	0.436	0.139	1.371	0.243	True	0.146	True	3	21
2018-07-13 153612 NGF12 SETA3.eds	G23	UNKNOWN	NGF12	NGF12 SETA3	hsa-miR-331-000545	Amp	1.212	0.985	1	27.954	27.954	27.027	N/A	27.027	11.048	0.519	3.182	1.197	-0.455	2.849	0.436	0.139	1.371	0.243	True	0.146	True	3	22
2020-01-22 114414 NGF12 SETA4.eds	G23	UNKNOWN	NGF12	NGF12 SETA4	hsa-miR-331-000545	Amp	1.268	0.983	1	27.106	27.106	27.027	N/A	27.027	11.048	0.519	3.182	1.197	-0.455	2.849	0.436	0.139	1.371	0.243	True	0.146	True	3	22
2018-06-14 163427 NGF SETA3.eds	G24	UNKNOWN	NGF30	NGF SETA3	hsa-miR-331-5p-002233	N/A	Undetermined	Undetermined	1	Undetermined	Undetermined		N/A												True	0.043	True	-1	-1	True
2018-06-01 112349 NGF SETA1.eds	G24	UNKNOWN	NGF30	NGF SETA1	hsa-miR-331-5p-002233	Amp	0.964	0.908	1	32.814	32.814		N/A												True	0.043	True	3	29	True
2018-06-06 164506 NGF SETA2.eds	G24	UNKNOWN	NGF30	NGF SETA2	hsa-miR-331-5p-002233	N/A	Undetermined	Undetermined	1	Undetermined	Undetermined		N/A												True	0.043	True	-1	-1	True
2018-07-12 165218 NGF12 SETA1.eds	G24	UNKNOWN	NGF12	NGF12 SETA1	hsa-miR-331-5p-002233	Amp	0.984	0.922	1	31.404	31.404	31.844	N/A	31.844	15.789										True	0.043	True	3	28	True
2020-01-22 114414 NGF12 SETA4.eds	G24	UNKNOWN	NGF12	NGF12 SETA4	hsa-miR-331-5p-002233	Amp	1.054	0.936	1	31.844	31.844	31.844	N/A	31.844	15.789										True	0.043	True	3	28
2018-07-13 083350 NGF12 SETA2.eds	G24	UNKNOWN	NGF12	NGF12 SETA2	hsa-miR-331-5p-002233	Amp	0.956	0.912	1	32.124	32.124	31.844	N/A	31.844	15.789										True	0.043	True	3	28	True
2018-07-13 153612 NGF12 SETA3.eds	G24	UNKNOWN	NGF12	NGF12 SETA3	hsa-miR-331-5p-002233	Amp	0.746	0.723	1	35.404	35.404	31.844	N/A	31.844	15.789										True	0.043	True	3	31	True
2018-06-06 164506 NGF SETA2.eds	H01	UNKNOWN	NGF30	NGF SETA2	hsa-miR-335-000546	Amp	1.192	0.987	1	31.676	31.676	31.764	N/A	31.764	14.909	1.116	4.303	0	-4.801	4.801	1	0.036	27.881	1	True	0.109	True	3	27
2018-06-14 163427 NGF SETA3.eds	H01	UNKNOWN	NGF30	NGF SETA3	hsa-miR-335-000546	Amp	1.318	0.96	1	32.643	32.643	31.764	N/A	31.764	14.909	1.116	4.303	0	-4.801	4.801	1	0.036	27.881	1	True	0.109	True	3	28
2018-07-13 083350 NGF12 SETA2.eds	H01	UNKNOWN	NGF12	NGF12 SETA2	hsa-miR-335-000546	Amp	1.262	0.976	1	32	32	32.226	N/A	32.226	16.247	0.644	3.182	1.338	-0.712	3.388	0.396	0.096	1.638	0.369	True	0.109	True	3	27
2018-07-12 165218 NGF12 SETA1.eds	H01	UNKNOWN	NGF12	NGF12 SETA1	hsa-miR-335-000546	Amp	1.262	0.951	1	31.409	31.409	32.226	N/A	32.226	16.247	0.644	3.182	1.338	-0.712	3.388	0.396	0.096	1.638	0.369	True	0.109	True	3	27
2020-01-22 114414 NGF12 SETA4.eds	H01	UNKNOWN	NGF12	NGF12 SETA4	hsa-miR-335-000546	Amp	1.197	0.951	1	32.275	32.275	32.226	N/A	32.226	16.247	0.644	3.182	1.338	-0.712	3.388	0.396	0.096	1.638	0.369	True	0.109	True	3	28
2018-07-13 153612 NGF12 SETA3.eds	H01	UNKNOWN	NGF12	NGF12 SETA3	hsa-miR-335-000546	Amp	1.263	0.94	1	33.221	33.221	32.226	N/A	32.226	16.247	0.644	3.182	1.338	-0.712	3.388	0.396	0.096	1.638	0.369	True	0.109	True	3	29
2018-06-01 112349 NGF SETA1.eds	H01	UNKNOWN	NGF30	NGF SETA1	hsa-miR-335-000546	Amp	1.211	0.943	1	30.974	30.974	31.764	N/A	31.764	14.909	1.116	4.303	0	-4.801	4.801	1	0.036	27.881	1	True	0.109	True	3	26
2020-01-22 114414 NGF12 SETA4.eds	H02	UNKNOWN	NGF12	NGF12 SETA4	hsa-miR-337-5p-002156	Amp	1.191	0.922	1	34.808	34.808	34.322	N/A	34.322	18.174	0.337	4.303	2.274	0.825	3.723	0.207	0.076	0.565	0.016	True	0.125	True	3	29
2018-07-13 083350 NGF12 SETA2.eds	H02	UNKNOWN	NGF12	NGF12 SETA2	hsa-miR-337-5p-002156	Amp	1.26	0.929	1	33.769	33.769	34.322	N/A	34.322	18.174	0.337	4.303	2.274	0.825	3.723	0.207	0.076	0.565	0.016	True	0.125	True	3	29
2018-07-13 153612 NGF12 SETA3.eds	H02	UNKNOWN	NGF12	NGF12 SETA3	hsa-miR-337-5p-002156	N/A	Undetermined	Undetermined	1	Undetermined	Undetermined	34.322	N/A	34.322	18.174	0.337	4.303	2.274	0.825	3.723	0.207	0.076	0.565	0.016	True	0.125	True	-1	-1	True
2018-07-12 165218 NGF12 SETA1.eds	H02	UNKNOWN	NGF12	NGF12 SETA1	hsa-miR-337-5p-002156	Amp	1.148	0.957	1	34.39	34.39	34.322	N/A	34.322	18.174	0.337	4.303	2.274	0.825	3.723	0.207	0.076	0.565	0.016	True	0.125	True	3	29
2018-06-14 163427 NGF SETA3.eds	H02	UNKNOWN	NGF30	NGF SETA3	hsa-miR-337-5p-002156	Amp	0.694	0	1	Undetermined	Undetermined	33.248	N/A	33.248	15.9	0.29	12.706	0	-3.683	3.683	1	0.078	12.841	1	True	0.125	True	3	33	True
2018-06-01 112349 NGF SETA1.eds	H02	UNKNOWN	NGF30	NGF SETA1	hsa-miR-337-5p-002156	Amp	1.138	0.954	1	33.669	33.669	33.248	N/A	33.248	15.9	0.29	12.706	0	-3.683	3.683	1	0.078	12.841	1	True	0.125	True	3	28
2018-06-06 164506 NGF SETA2.eds	H02	UNKNOWN	NGF30	NGF SETA2	hsa-miR-337-5p-002156	Amp	1.184	0.982	1	32.826	32.826	33.248	N/A	33.248	15.9	0.29	12.706	0	-3.683	3.683	1	0.078	12.841	1	True	0.125	True	3	28
2018-07-12 165218 NGF12 SETA1.eds	H03	UNKNOWN	NGF12	NGF12 SETA1	hsa-miR-338-3p-002252	N/A	Undetermined	Undetermined	1	Undetermined	Undetermined		N/A												True	0	True	-1	-1	True
2018-07-13 153612 NGF12 SETA3.eds	H03	UNKNOWN	NGF12	NGF12 SETA3	hsa-miR-338-3p-002252	N/A	Undetermined	Undetermined	1	Undetermined	Undetermined		N/A												True	0	True	-1	-1	True
2018-07-13 083350 NGF12 SETA2.eds	H03	UNKNOWN	NGF12	NGF12 SETA2	hsa-miR-338-3p-002252	N/A	Undetermined	Undetermined	1	Undetermined	Undetermined		N/A												True	0	True	-1	-1	True
2020-01-22 114414 NGF12 SETA4.eds	H03	UNKNOWN	NGF12	NGF12 SETA4	hsa-miR-338-3p-002252	N/A	Undetermined	Undetermined	1	Undetermined	Undetermined		N/A												True	0	True	-1	-1	True
2018-06-01 112349 NGF SETA1.eds	H03	UNKNOWN	NGF30	NGF SETA1	hsa-miR-338-3p-002252	N/A	Undetermined	Undetermined	1	Undetermined	Undetermined		N/A												True	0	True	-1	-1	True
2018-06-06 164506 NGF SETA2.eds	H03	UNKNOWN	NGF30	NGF SETA2	hsa-miR-338-3p-002252	N/A	Undetermined	Undetermined	1	Undetermined	Undetermined		N/A												True	0	True	-1	-1	True
2018-06-14 163427 NGF SETA3.eds	H03	UNKNOWN	NGF30	NGF SETA3	hsa-miR-338-3p-002252	N/A	Undetermined	Undetermined	1	Undetermined	Undetermined		N/A												True	0	True	-1	-1	True
2020-01-22 114414 NGF12 SETA4.eds	H04	UNKNOWN	NGF12	NGF12 SETA4	hsa-miR-339-3p-002184	Amp	1.256	0.959	1	29.461	29.461	29.346	N/A	29.346	13.367	0.426	3.182	0.712	-0.645	2.068	0.611	0.239	1.563	0.557	True	0.107	True	3	25
2018-07-13 153612 NGF12 SETA3.eds	H04	UNKNOWN	NGF12	NGF12 SETA3	hsa-miR-339-3p-002184	Amp	1.264	0.991	1	29.977	29.977	29.346	N/A	29.346	13.367	0.426	3.182	0.712	-0.645	2.068	0.611	0.239	1.563	0.557	True	0.107	True	3	25
2018-07-13 083350 NGF12 SETA2.eds	H04	UNKNOWN	NGF12	NGF12 SETA2	hsa-miR-339-3p-002184	Amp	1.25	0.965	1	28.672	28.672	29.346	N/A	29.346	13.367	0.426	3.182	0.712	-0.645	2.068	0.611	0.239	1.563	0.557	True	0.107	True	3	24
2018-07-12 165218 NGF12 SETA1.eds	H04	UNKNOWN	NGF12	NGF12 SETA1	hsa-miR-339-3p-002184	Amp	1.257	0.989	1	29.275	29.275	29.346	N/A	29.346	13.367	0.426	3.182	0.712	-0.645	2.068	0.611	0.239	1.563	0.557	True	0.107	True	3	25
2018-06-01 112349 NGF SETA1.eds	H04	UNKNOWN	NGF30	NGF SETA1	hsa-miR-339-3p-002184	Amp	1.198	0.988	1	28.932	28.932	29.511	N/A	29.511	12.656	0.982	4.303	0	-4.223	4.223	1	0.054	18.678	1	True	0.107	True	3	24
2018-06-06 164506 NGF SETA2.eds	H04	UNKNOWN	NGF30	NGF SETA2	hsa-miR-339-3p-002184	Amp	1.185	0.986	1	29.473	29.473	29.511	N/A	29.511	12.656	0.982	4.303	0	-4.223	4.223	1	0.054	18.678	1	True	0.107	True	3	25
2018-06-14 163427 NGF SETA3.eds	H04	UNKNOWN	NGF30	NGF SETA3	hsa-miR-339-3p-002184	Amp	1.282	0.984	1	30.128	30.128	29.511	N/A	29.511	12.656	0.982	4.303	0	-4.223	4.223	1	0.054	18.678	1	True	0.107	True	3	25
2018-06-01 112349 NGF SETA1.eds	H05	UNKNOWN	NGF30	NGF SETA1	hsa-miR-339-5p-002257	Amp	1.098	0.949	1	28.682	28.682	29.989	N/A	29.989	13.134	1.587	4.303	0	-6.828	6.828	1	0.009	113.635	1	True	0.055	True	3	25
2018-06-06 164506 NGF SETA2.eds	H05	UNKNOWN	NGF30	NGF SETA2	hsa-miR-339-5p-002257	Amp	1.021	0.974	1	29.345	29.345	29.989	N/A	29.989	13.134	1.587	4.303	0	-6.828	6.828	1	0.009	113.635	1	True	0.055	True	3	25
2018-06-14 163427 NGF SETA3.eds	H05	UNKNOWN	NGF30	NGF SETA3	hsa-miR-339-5p-002257	Amp	1.048	0.922	1	31.94	31.94	29.989	N/A	29.989	13.134	1.587	4.303	0	-6.828	6.828	1	0.009	113.635	1	True	0.055	True	3	28
2018-07-12 165218 NGF12 SETA1.eds	H05	UNKNOWN	NGF12	NGF12 SETA1	hsa-miR-339-5p-002257	Amp	1.083	0.984	1	29.66	29.66	30.34	N/A	30.34	14.192	0.85	4.303	1.058	-2.601	4.717	0.48	0.038	6.067	0.597	True	0.055	True	3	26
2018-07-13 153612 NGF12 SETA3.eds	H05	UNKNOWN	NGF12	NGF12 SETA3	hsa-miR-339-5p-002257	Amp	0.992	0.845	1	33.533	33.533	30.34	N/A	30.34	14.192	0.85	4.303	1.058	-2.601	4.717	0.48	0.038	6.067	0.597	True	0.055	True	3	29	True
2018-07-13 083350 NGF12 SETA2.eds	H05	UNKNOWN	NGF12	NGF12 SETA2	hsa-miR-339-5p-002257	Amp	1.06	0.978	1	29.535	29.535	30.34	N/A	30.34	14.192	0.85	4.303	1.058	-2.601	4.717	0.48	0.038	6.067	0.597	True	0.055	True	3	26
2020-01-22 114414 NGF12 SETA4.eds	H05	UNKNOWN	NGF12	NGF12 SETA4	hsa-miR-339-5p-002257	Amp	1.001	0.915	1	31.827	31.827	30.34	N/A	30.34	14.192	0.85	4.303	1.058	-2.601	4.717	0.48	0.038	6.067	0.597	True	0.055	True	3	28
2018-06-14 163427 NGF SETA3.eds	B20	UNKNOWN	NGF30	NGF SETA3	hsa-miR-33b-002085	N/A	Undetermined	Undetermined	1	Undetermined	Undetermined		N/A												True	0	True	-1	-1	True
2018-06-01 112349 NGF SETA1.eds	B20	UNKNOWN	NGF30	NGF SETA1	hsa-miR-33b-002085	N/A	Undetermined	Undetermined	1	Undetermined	Undetermined		N/A												True	0	True	-1	-1	True
2018-06-06 164506 NGF SETA2.eds	B20	UNKNOWN	NGF30	NGF SETA2	hsa-miR-33b-002085	N/A	Undetermined	Undetermined	1	Undetermined	Undetermined		N/A												True	0	True	-1	-1	True
2018-07-12 165218 NGF12 SETA1.eds	B20	UNKNOWN	NGF12	NGF12 SETA1	hsa-miR-33b-002085	N/A	Undetermined	Undetermined	1	Undetermined	Undetermined		N/A												True	0	True	-1	-1	True
2018-07-13 153612 NGF12 SETA3.eds	B20	UNKNOWN	NGF12	NGF12 SETA3	hsa-miR-33b-002085	N/A	Undetermined	Undetermined	1	Undetermined	Undetermined		N/A												True	0	True	-1	-1	True
2018-07-13 083350 NGF12 SETA2.eds	B20	UNKNOWN	NGF12	NGF12 SETA2	hsa-miR-33b-002085	N/A	Undetermined	Undetermined	1	Undetermined	Undetermined		N/A												True	0	True	-1	-1	True
2020-01-22 114414 NGF12 SETA4.eds	B20	UNKNOWN	NGF12	NGF12 SETA4	hsa-miR-33b-002085	N/A	Undetermined	Undetermined	1	Undetermined	Undetermined		N/A												True	0	True	-1	-1	True
2018-06-01 112349 NGF SETA1.eds	H06	UNKNOWN	NGF30	NGF SETA1	hsa-miR-340-002258	Amp	1.257	0.978	1	32.434	32.434	33.104	N/A	33.104	16.249	1.382	4.303	0	-5.945	5.945	1	0.016	61.587	1	True	0.183	True	3	27
2018-06-06 164506 NGF SETA2.eds	H06	UNKNOWN	NGF30	NGF SETA2	hsa-miR-340-002258	Amp	1.301	0.984	1	32.063	32.063	33.104	N/A	33.104	16.249	1.382	4.303	0	-5.945	5.945	1	0.016	61.587	1	True	0.183	True	3	26
2018-06-14 163427 NGF SETA3.eds	H06	UNKNOWN	NGF30	NGF SETA3	hsa-miR-340-002258	Amp	1.32	0.974	1	34.814	34.814	33.104	N/A	33.104	16.249	1.382	4.303	0	-5.945	5.945	1	0.016	61.587	1	True	0.183	True	3	29
2018-07-13 083350 NGF12 SETA2.eds	H06	UNKNOWN	NGF12	NGF12 SETA2	hsa-miR-340-002258	Amp	1.338	0.987	1	32.849	32.849	33.03	N/A	33.03	17.051	0.723	3.182	0.802	-1.499	3.103	0.573	0.116	2.826	0.641	True	0.183	True	3	27
2018-07-12 165218 NGF12 SETA1.eds	H06	UNKNOWN	NGF12	NGF12 SETA1	hsa-miR-340-002258	Amp	1.346	0.979	1	32.302	32.302	33.03	N/A	33.03	17.051	0.723	3.182	0.802	-1.499	3.103	0.573	0.116	2.826	0.641	True	0.183	True	3	27
2020-01-22 114414 NGF12 SETA4.eds	H06	UNKNOWN	NGF12	NGF12 SETA4	hsa-miR-340-002258	Amp	1.341	0.979	1	32.568	32.568	33.03	N/A	33.03	17.051	0.723	3.182	0.802	-1.499	3.103	0.573	0.116	2.826	0.641	True	0.183	True	3	27
2018-07-13 153612 NGF12 SETA3.eds	H06	UNKNOWN	NGF12	NGF12 SETA3	hsa-miR-340-002258	Amp	1.367	0.956	1	34.401	34.401	33.03	N/A	33.03	17.051	0.723	3.182	0.802	-1.499	3.103	0.573	0.116	2.826	0.641	True	0.183	True	3	29
2020-01-22 114414 NGF12 SETA4.eds	H09	UNKNOWN	NGF12	NGF12 SETA4	hsa-miR-342-3p-002260	Amp	1.199	0.988	1	27.787	27.787	27.473	N/A	27.473	11.494	0.422	3.182	1.014	-0.33	2.359	0.495	0.195	1.257	0.262	True	0.103	True	3	23
2018-07-13 153612 NGF12 SETA3.eds	H09	UNKNOWN	NGF12	NGF12 SETA3	hsa-miR-342-3p-002260	Amp	1.194	0.956	1	27.986	27.986	27.473	N/A	27.473	11.494	0.422	3.182	1.014	-0.33	2.359	0.495	0.195	1.257	0.262	True	0.103	True	3	23
2018-07-13 083350 NGF12 SETA2.eds	H09	UNKNOWN	NGF12	NGF12 SETA2	hsa-miR-342-3p-002260	Amp	1.191	0.989	1	26.803	26.803	27.473	N/A	27.473	11.494	0.422	3.182	1.014	-0.33	2.359	0.495	0.195	1.257	0.262	True	0.103	True	3	22
2018-07-12 165218 NGF12 SETA1.eds	H09	UNKNOWN	NGF12	NGF12 SETA1	hsa-miR-342-3p-002260	Amp	1.202	0.988	1	27.315	27.315	27.473	N/A	27.473	11.494	0.422	3.182	1.014	-0.33	2.359	0.495	0.195	1.257	0.262	True	0.103	True	3	23
2018-06-06 164506 NGF SETA2.eds	H09	UNKNOWN	NGF30	NGF SETA2	hsa-miR-342-3p-002260	Amp	1.15	0.987	1	27.295	27.295	27.334	N/A	27.334	10.479	0.639	4.303	0	-2.749	2.749	1	0.149	6.724	1	True	0.103	True	3	23
2018-06-01 112349 NGF SETA1.eds	H09	UNKNOWN	NGF30	NGF SETA1	hsa-miR-342-3p-002260	Amp	1.172	0.984	1	27.353	27.353	27.334	N/A	27.334	10.479	0.639	4.303	0	-2.749	2.749	1	0.149	6.724	1	True	0.103	True	3	23
2018-06-14 163427 NGF SETA3.eds	H09	UNKNOWN	NGF30	NGF SETA3	hsa-miR-342-3p-002260	Amp	1.251	0.989	1	27.355	27.355	27.334	N/A	27.334	10.479	0.639	4.303	0	-2.749	2.749	1	0.149	6.724	1	True	0.103	True	3	23
2018-06-06 164506 NGF SETA2.eds	H10	UNKNOWN	NGF30	NGF SETA2	hsa-miR-342-5p-002147	N/A	Undetermined	Undetermined	1	Undetermined	Undetermined		N/A												True	0.04	True	-1	-1	True
2018-06-01 112349 NGF SETA1.eds	H10	UNKNOWN	NGF30	NGF SETA1	hsa-miR-342-5p-002147	N/A	Undetermined	Undetermined	1	Undetermined	Undetermined		N/A												True	0.04	True	-1	-1	True
2018-06-14 163427 NGF SETA3.eds	H10	UNKNOWN	NGF30	NGF SETA3	hsa-miR-342-5p-002147	N/A	Undetermined	Undetermined	1	Undetermined	Undetermined		N/A												True	0.04	True	-1	-1	True
2018-07-12 165218 NGF12 SETA1.eds	H10	UNKNOWN	NGF12	NGF12 SETA1	hsa-miR-342-5p-002147	N/A	Undetermined	Undetermined	1	Undetermined	Undetermined		N/A												True	0.04	True	-1	-1	True
2018-07-13 153612 NGF12 SETA3.eds	H10	UNKNOWN	NGF12	NGF12 SETA3	hsa-miR-342-5p-002147	N/A	Undetermined	Undetermined	1	Undetermined	Undetermined		N/A												True	0.04	True	-1	-1	True
2018-07-13 083350 NGF12 SETA2.eds	H10	UNKNOWN	NGF12	NGF12 SETA2	hsa-miR-342-5p-002147	Amp	0.735	0.672	1	35.778	35.778		N/A												True	0.04	True	3	32	True
2020-01-22 114414 NGF12 SETA4.eds	H10	UNKNOWN	NGF12	NGF12 SETA4	hsa-miR-342-5p-002147	N/A	Undetermined	Undetermined	1	Undetermined	Undetermined		N/A												True	0.04	True	-1	-1	True
2018-06-14 163427 NGF SETA3.eds	H11	UNKNOWN	NGF30	NGF SETA3	hsa-miR-345-002186	Amp	1.352	0.978	1	28.713	28.713	27.713	N/A	27.713	10.858	1.123	4.303	0	-4.833	4.833	1	0.035	28.502	1	True	0.172	True	3	24
2018-06-01 112349 NGF SETA1.eds	H11	UNKNOWN	NGF30	NGF SETA1	hsa-miR-345-002186	Amp	1.294	0.957	1	27.014	27.014	27.713	N/A	27.713	10.858	1.123	4.303	0	-4.833	4.833	1	0.035	28.502	1	True	0.172	True	3	22
2018-06-06 164506 NGF SETA2.eds	H11	UNKNOWN	NGF30	NGF SETA2	hsa-miR-345-002186	Amp	1.302	0.987	1	27.411	27.411	27.713	N/A	27.713	10.858	1.123	4.303	0	-4.833	4.833	1	0.035	28.502	1	True	0.172	True	3	22
2018-07-13 153612 NGF12 SETA3.eds	H11	UNKNOWN	NGF12	NGF12 SETA3	hsa-miR-345-002186	Amp	1.308	0.988	1	28.901	28.901	28.052	N/A	28.052	12.073	0.527	3.182	1.215	-0.462	2.892	0.431	0.135	1.377	0.402	True	0.172	True	3	24
2018-07-13 083350 NGF12 SETA2.eds	H11	UNKNOWN	NGF12	NGF12 SETA2	hsa-miR-345-002186	Amp	1.302	0.986	1	27.382	27.382	28.052	N/A	28.052	12.073	0.527	3.182	1.215	-0.462	2.892	0.431	0.135	1.377	0.402	True	0.172	True	3	22
2020-01-22 114414 NGF12 SETA4.eds	H11	UNKNOWN	NGF12	NGF12 SETA4	hsa-miR-345-002186	Amp	1.297	0.988	1	28.233	28.233	28.052	N/A	28.052	12.073	0.527	3.182	1.215	-0.462	2.892	0.431	0.135	1.377	0.402	True	0.172	True	3	23
2018-07-12 165218 NGF12 SETA1.eds	H11	UNKNOWN	NGF12	NGF12 SETA1	hsa-miR-345-002186	Amp	1.302	0.968	1	27.692	27.692	28.052	N/A	28.052	12.073	0.527	3.182	1.215	-0.462	2.892	0.431	0.135	1.377	0.402	True	0.172	True	3	23
2018-06-01 112349 NGF SETA1.eds	P11	UNKNOWN	NGF30	NGF SETA1	hsa-miR-346-000553	Amp	0.813	0.746	1	30.257	30.257		N/A												True	0.04	True	3	26	True
2018-06-14 163427 NGF SETA3.eds	P11	UNKNOWN	NGF30	NGF SETA3	hsa-miR-346-000553	Amp	0.82	0.912	1	31.649	31.649		N/A												True	0.04	True	3	28	True
2018-06-06 164506 NGF SETA2.eds	P11	UNKNOWN	NGF30	NGF SETA2	hsa-miR-346-000553	Amp	0.782	0.908	1	31.301	31.301		N/A												True	0.04	True	3	27	True
2020-01-22 114414 NGF12 SETA4.eds	P11	UNKNOWN	NGF12	NGF12 SETA4	hsa-miR-346-000553	N/A	Undetermined	Undetermined	1	Undetermined	Undetermined		N/A												True	0.04	True	-1	-1	True
2018-07-13 153612 NGF12 SETA3.eds	P11	UNKNOWN	NGF12	NGF12 SETA3	hsa-miR-346-000553	Amp	0.807	0.874	1	33.199	33.199		N/A												True	0.04	True	3	30	True
2018-07-13 083350 NGF12 SETA2.eds	P11	UNKNOWN	NGF12	NGF12 SETA2	hsa-miR-346-000553	Amp	0.829	0.866	1	31.271	31.271		N/A												True	0.04	True	3	27	True
2018-07-12 165218 NGF12 SETA1.eds	P11	UNKNOWN	NGF12	NGF12 SETA1	hsa-miR-346-000553	Amp	0.858	0.915	1	30.364	30.364		N/A												True	0.04	True	3	27	True
2018-06-01 112349 NGF SETA1.eds	B21	UNKNOWN	NGF30	NGF SETA1	hsa-miR-34a-000426	Amp	1.128	0.969	1	30.111	30.111	30.29	N/A	30.29	12.942	0.89	12.706	0	-11.307	11.307	1	0	2,533.802	1	True	0.083	True	3	26
2018-06-14 163427 NGF SETA3.eds	B21	UNKNOWN	NGF30	NGF SETA3	hsa-miR-34a-000426	N/A	Undetermined	Undetermined	1	Undetermined	Undetermined	30.29	N/A	30.29	12.942	0.89	12.706	0	-11.307	11.307	1	0	2,533.802	1	True	0.083	True	-1	-1	True
2018-06-06 164506 NGF SETA2.eds	B21	UNKNOWN	NGF30	NGF SETA2	hsa-miR-34a-000426	Amp	1.124	0.979	1	30.468	30.468	30.29	N/A	30.29	12.942	0.89	12.706	0	-11.307	11.307	1	0	2,533.802	1	True	0.083	True	3	26
2020-01-22 114414 NGF12 SETA4.eds	B21	UNKNOWN	NGF12	NGF12 SETA4	hsa-miR-34a-000426	N/A	Undetermined	Undetermined	1	Undetermined	Undetermined		N/A												True	0.083	True	-1	-1	True
2018-07-13 153612 NGF12 SETA3.eds	B21	UNKNOWN	NGF12	NGF12 SETA3	hsa-miR-34a-000426	N/A	Undetermined	Undetermined	1	Undetermined	Undetermined		N/A												True	0.083	True	-1	-1	True
2018-07-13 083350 NGF12 SETA2.eds	B21	UNKNOWN	NGF12	NGF12 SETA2	hsa-miR-34a-000426	N/A	Undetermined	Undetermined	1	Undetermined	Undetermined		N/A												True	0.083	True	-1	-1	True
2018-07-12 165218 NGF12 SETA1.eds	B21	UNKNOWN	NGF12	NGF12 SETA1	hsa-miR-34a-000426	N/A	Undetermined	Undetermined	1	Undetermined	Undetermined		N/A												True	0.083	True	-1	-1	True
2018-06-01 112349 NGF SETA1.eds	B22	UNKNOWN	NGF30	NGF SETA1	hsa-miR-34c-000428	N/A	Undetermined	Undetermined	1	Undetermined	Undetermined	35.478	N/A	35.478	18.842			0			1	1	1		True	0.079	True	-1	-1	True
2018-06-14 163427 NGF SETA3.eds	B22	UNKNOWN	NGF30	NGF SETA3	hsa-miR-34c-000428	N/A	Undetermined	Undetermined	1	Undetermined	Undetermined	35.478	N/A	35.478	18.842			0			1	1	1		True	0.079	True	-1	-1	True
2018-06-06 164506 NGF SETA2.eds	B22	UNKNOWN	NGF30	NGF SETA2	hsa-miR-34c-000428	Amp	1.047	0.945	1	35.478	35.478	35.478	N/A	35.478	18.842			0			1	1	1		True	0.079	True	3	30
2018-07-13 083350 NGF12 SETA2.eds	B22	UNKNOWN	NGF12	NGF12 SETA2	hsa-miR-34c-000428	Amp	0.894	0.875	1	37.203	37.203	32.743	N/A	32.743	16.315	0.447	12.706	-2.527	-8.208	3.155	5.763	0.112	295.747		True	0.079	True	3	32	True
2018-07-12 165218 NGF12 SETA1.eds	B22	UNKNOWN	NGF12	NGF12 SETA1	hsa-miR-34c-000428	Amp	1.218	0.978	1	32.67	32.67	32.743	N/A	32.743	16.315	0.447	12.706	-2.527	-8.208	3.155	5.763	0.112	295.747		True	0.079	True	3	28
2020-01-22 114414 NGF12 SETA4.eds	B22	UNKNOWN	NGF12	NGF12 SETA4	hsa-miR-34c-000428	Amp	1.205	0.978	1	32.817	32.817	32.743	N/A	32.743	16.315	0.447	12.706	-2.527	-8.208	3.155	5.763	0.112	295.747		True	0.079	True	3	28
2018-07-13 153612 NGF12 SETA3.eds	B22	UNKNOWN	NGF12	NGF12 SETA3	hsa-miR-34c-000428	N/A	Undetermined	Undetermined	1	Undetermined	Undetermined	32.743	N/A	32.743	16.315	0.447	12.706	-2.527	-8.208	3.155	5.763	0.112	295.747		True	0.079	True	-1	-1	True
2018-06-14 163427 NGF SETA3.eds	H12	UNKNOWN	NGF30	NGF SETA3	hsa-miR-361-000554	N/A	Undetermined	Undetermined	1	Undetermined	Undetermined	33.579	N/A	33.579	16.232	1.058	12.706	0	-13.445	13.445	1	0	11,148.360	1	True	0.183	True	-1	-1	True
2018-06-06 164506 NGF SETA2.eds	H12	UNKNOWN	NGF30	NGF SETA2	hsa-miR-361-000554	Amp	1.233	0.955	1	33.926	33.926	33.579	N/A	33.579	16.232	1.058	12.706	0	-13.445	13.445	1	0	11,148.360	1	True	0.183	True	3	28
2018-06-01 112349 NGF SETA1.eds	H12	UNKNOWN	NGF30	NGF SETA1	hsa-miR-361-000554	Amp	1.266	0.968	1	33.233	33.233	33.579	N/A	33.579	16.232	1.058	12.706	0	-13.445	13.445	1	0	11,148.360	1	True	0.183	True	3	26
2018-07-13 083350 NGF12 SETA2.eds	H12	UNKNOWN	NGF12	NGF12 SETA2	hsa-miR-361-000554	Amp	1.195	0.951	1	34.984	34.984	34.254	N/A	34.254	18.059	1.337	12.706	1.828	-15.161	18.816	0.282	0	36,625.930	0.401	True	0.183	True	3	28
2018-07-12 165218 NGF12 SETA1.eds	H12	UNKNOWN	NGF12	NGF12 SETA1	hsa-miR-361-000554	Amp	1.285	0.978	1	33.525	33.525	34.254	N/A	34.254	18.059	1.337	12.706	1.828	-15.161	18.816	0.282	0	36,625.930	0.401	True	0.183	True	3	28
2020-01-22 114414 NGF12 SETA4.eds	H12	UNKNOWN	NGF12	NGF12 SETA4	hsa-miR-361-000554	N/A	Undetermined	Undetermined	1	Undetermined	Undetermined	34.254	N/A	34.254	18.059	1.337	12.706	1.828	-15.161	18.816	0.282	0	36,625.930	0.401	True	0.183	True	-1	-1	True
2018-07-13 153612 NGF12 SETA3.eds	H12	UNKNOWN	NGF12	NGF12 SETA3	hsa-miR-361-000554	N/A	Undetermined	Undetermined	1	Undetermined	Undetermined	34.254	N/A	34.254	18.059	1.337	12.706	1.828	-15.161	18.816	0.282	0	36,625.930	0.401	True	0.183	True	-1	-1	True
2020-01-22 114414 NGF12 SETA4.eds	H14	UNKNOWN	NGF12	NGF12 SETA4	hsa-miR-362-001273	Amp	1.22	0.984	1	31.831	31.831	31.668	N/A	31.668	15.689	0.472	3.182	0.868	-0.636	2.371	0.548	0.193	1.554	0.418	True	0.099	True	3	27
2018-07-13 153612 NGF12 SETA3.eds	H14	UNKNOWN	NGF12	NGF12 SETA3	hsa-miR-362-001273	Amp	1.266	0.988	1	32.349	32.349	31.668	N/A	31.668	15.689	0.472	3.182	0.868	-0.636	2.371	0.548	0.193	1.554	0.418	True	0.099	True	3	28
2018-07-13 083350 NGF12 SETA2.eds	H14	UNKNOWN	NGF12	NGF12 SETA2	hsa-miR-362-001273	Amp	1.206	0.979	1	31.109	31.109	31.668	N/A	31.668	15.689	0.472	3.182	0.868	-0.636	2.371	0.548	0.193	1.554	0.418	True	0.099	True	3	27
2018-07-12 165218 NGF12 SETA1.eds	H14	UNKNOWN	NGF12	NGF12 SETA1	hsa-miR-362-001273	Amp	1.239	0.984	1	31.383	31.383	31.668	N/A	31.668	15.689	0.472	3.182	0.868	-0.636	2.371	0.548	0.193	1.554	0.418	True	0.099	True	3	27
2018-06-01 112349 NGF SETA1.eds	H14	UNKNOWN	NGF30	NGF SETA1	hsa-miR-362-001273	Amp	1.119	0.935	1	32.048	32.048	31.676	N/A	31.676	14.821	0.812	4.303	0	-3.495	3.495	1	0.089	11.276	1	True	0.099	True	3	27
2018-06-06 164506 NGF SETA2.eds	H14	UNKNOWN	NGF30	NGF SETA2	hsa-miR-362-001273	Amp	1.166	0.978	1	30.665	30.665	31.676	N/A	31.676	14.821	0.812	4.303	0	-3.495	3.495	1	0.089	11.276	1	True	0.099	True	3	26
2018-06-14 163427 NGF SETA3.eds	H14	UNKNOWN	NGF30	NGF SETA3	hsa-miR-362-001273	Amp	1.209	0.976	1	32.315	32.315	31.676	N/A	31.676	14.821	0.812	4.303	0	-3.495	3.495	1	0.089	11.276	1	True	0.099	True	3	28
2018-06-14 163427 NGF SETA3.eds	H13	UNKNOWN	NGF30	NGF SETA3	hsa-miR-362-3p-002117	N/A	Undetermined	Undetermined	1	Undetermined	Undetermined		N/A												True	0.04	True	-1	-1	True
2018-06-06 164506 NGF SETA2.eds	H13	UNKNOWN	NGF30	NGF SETA2	hsa-miR-362-3p-002117	Amp	1.195	0.973	1	33.433	33.433		N/A												True	0.04	True	3	30	True
2018-06-01 112349 NGF SETA1.eds	H13	UNKNOWN	NGF30	NGF SETA1	hsa-miR-362-3p-002117	N/A	Undetermined	Undetermined	1	Undetermined	Undetermined		N/A												True	0.04	True	-1	-1	True
2018-07-12 165218 NGF12 SETA1.eds	H13	UNKNOWN	NGF12	NGF12 SETA1	hsa-miR-362-3p-002117	Amp	1.012	0.938	1	35.939	35.939		N/A												True	0.04	True	3	33	True
2018-07-13 083350 NGF12 SETA2.eds	H13	UNKNOWN	NGF12	NGF12 SETA2	hsa-miR-362-3p-002117	N/A	Undetermined	Undetermined	1	Undetermined	Undetermined		N/A												True	0.04	True	-1	-1	True
2018-07-13 153612 NGF12 SETA3.eds	H13	UNKNOWN	NGF12	NGF12 SETA3	hsa-miR-362-3p-002117	N/A	Undetermined	Undetermined	1	Undetermined	Undetermined		N/A												True	0.04	True	-1	-1	True
2020-01-22 114414 NGF12 SETA4.eds	H13	UNKNOWN	NGF12	NGF12 SETA4	hsa-miR-362-3p-002117	N/A	Undetermined	Undetermined	1	Undetermined	Undetermined		N/A												True	0.04	True	-1	-1	True
2018-07-13 083350 NGF12 SETA2.eds	H15	UNKNOWN	NGF12	NGF12 SETA2	hsa-miR-363-001271	Amp	1.103	0.872	1	35.584	35.584	34.596	N/A	34.596	18.448	0.888	4.303	0.208	-3.612	4.028	0.866	0.061	12.226	0.837	True	0.08	True	3	31
2018-07-13 153612 NGF12 SETA3.eds	H15	UNKNOWN	NGF12	NGF12 SETA3	hsa-miR-363-001271	N/A	Undetermined	Undetermined	1	Undetermined	Undetermined	34.596	N/A	34.596	18.448	0.888	4.303	0.208	-3.612	4.028	0.866	0.061	12.226	0.837	True	0.08	True	-1	-1	True
2018-07-12 165218 NGF12 SETA1.eds	H15	UNKNOWN	NGF12	NGF12 SETA1	hsa-miR-363-001271	Amp	1.251	0.948	1	33.724	33.724	34.596	N/A	34.596	18.448	0.888	4.303	0.208	-3.612	4.028	0.866	0.061	12.226	0.837	True	0.08	True	3	29
2020-01-22 114414 NGF12 SETA4.eds	H15	UNKNOWN	NGF12	NGF12 SETA4	hsa-miR-363-001271	Amp	1.188	0.952	1	34.48	34.48	34.596	N/A	34.596	18.448	0.888	4.303	0.208	-3.612	4.028	0.866	0.061	12.226	0.837	True	0.08	True	3	30
2018-06-06 164506 NGF SETA2.eds	H15	UNKNOWN	NGF30	NGF SETA2	hsa-miR-363-001271	Amp	1.137	0.967	1	34.803	34.803	34.493	N/A	34.493	18.24	0.073	12.706	0	-0.925	0.925	1	0.527	1.899	1	True	0.08	True	3	30
2018-06-01 112349 NGF SETA1.eds	H15	UNKNOWN	NGF30	NGF SETA1	hsa-miR-363-001271	N/A	Undetermined	Undetermined	1	Undetermined	Undetermined	34.493	N/A	34.493	18.24	0.073	12.706	0	-0.925	0.925	1	0.527	1.899	1	True	0.08	True	-1	-1	True
2018-06-14 163427 NGF SETA3.eds	H15	UNKNOWN	NGF30	NGF SETA3	hsa-miR-363-001271	Amp	1.193	0.972	1	34.182	34.182	34.493	N/A	34.493	18.24	0.073	12.706	0	-0.925	0.925	1	0.527	1.899	1	True	0.08	True	3	30
2018-06-14 163427 NGF SETA3.eds	H16	UNKNOWN	NGF30	NGF SETA3	hsa-miR-365-001020	Amp	1.345	0.986	1	30.569	30.569	29.663	N/A	29.663	12.808	1.026	4.303	0	-4.415	4.415	1	0.047	21.326	1	True	0.116	True	3	26
2018-06-06 164506 NGF SETA2.eds	H16	UNKNOWN	NGF30	NGF SETA2	hsa-miR-365-001020	Amp	1.195	0.972	1	29.189	29.189	29.663	N/A	29.663	12.808	1.026	4.303	0	-4.415	4.415	1	0.047	21.326	1	True	0.116	True	3	24
2018-06-01 112349 NGF SETA1.eds	H16	UNKNOWN	NGF30	NGF SETA1	hsa-miR-365-001020	Amp	1.22	0.983	1	29.232	29.232	29.663	N/A	29.663	12.808	1.026	4.303	0	-4.415	4.415	1	0.047	21.326	1	True	0.116	True	3	24
2018-07-13 083350 NGF12 SETA2.eds	H16	UNKNOWN	NGF12	NGF12 SETA2	hsa-miR-365-001020	Amp	1.267	0.988	1	29.521	29.521	30.673	N/A	30.673	14.694	0.982	3.182	1.886	-1.24	5.011	0.271	0.031	2.362	0.245	True	0.116	True	3	25
2018-07-13 153612 NGF12 SETA3.eds	H16	UNKNOWN	NGF12	NGF12 SETA3	hsa-miR-365-001020	Amp	1.303	0.982	1	32.555	32.555	30.673	N/A	30.673	14.694	0.982	3.182	1.886	-1.24	5.011	0.271	0.031	2.362	0.245	True	0.116	True	3	27
2018-07-12 165218 NGF12 SETA1.eds	H16	UNKNOWN	NGF12	NGF12 SETA1	hsa-miR-365-001020	Amp	1.272	0.968	1	29.275	29.275	30.673	N/A	30.673	14.694	0.982	3.182	1.886	-1.24	5.011	0.271	0.031	2.362	0.245	True	0.116	True	3	25
2020-01-22 114414 NGF12 SETA4.eds	H16	UNKNOWN	NGF12	NGF12 SETA4	hsa-miR-365-001020	Amp	1.246	0.985	1	31.34	31.34	30.673	N/A	30.673	14.694	0.982	3.182	1.886	-1.24	5.011	0.271	0.031	2.362	0.245	True	0.116	True	3	26
2018-06-14 163427 NGF SETA3.eds	H17	UNKNOWN	NGF30	NGF SETA3	hsa-miR-367-000555	N/A	Undetermined	Undetermined	1	Undetermined	Undetermined		N/A												True	0	True	-1	-1	True
2018-06-06 164506 NGF SETA2.eds	H17	UNKNOWN	NGF30	NGF SETA2	hsa-miR-367-000555	N/A	Undetermined	Undetermined	1	Undetermined	Undetermined		N/A												True	0	True	-1	-1	True
2018-06-01 112349 NGF SETA1.eds	H17	UNKNOWN	NGF30	NGF SETA1	hsa-miR-367-000555	N/A	Undetermined	Undetermined	1	Undetermined	Undetermined		N/A												True	0	True	-1	-1	True
2018-07-12 165218 NGF12 SETA1.eds	H17	UNKNOWN	NGF12	NGF12 SETA1	hsa-miR-367-000555	N/A	Undetermined	Undetermined	1	Undetermined	Undetermined		N/A												True	0	True	-1	-1	True
2020-01-22 114414 NGF12 SETA4.eds	H17	UNKNOWN	NGF12	NGF12 SETA4	hsa-miR-367-000555	N/A	Undetermined	Undetermined	1	Undetermined	Undetermined		N/A												True	0	True	-1	-1	True
2018-07-13 153612 NGF12 SETA3.eds	H17	UNKNOWN	NGF12	NGF12 SETA3	hsa-miR-367-000555	N/A	Undetermined	Undetermined	1	Undetermined	Undetermined		N/A												True	0	True	-1	-1	True
2018-07-13 083350 NGF12 SETA2.eds	H17	UNKNOWN	NGF12	NGF12 SETA2	hsa-miR-367-000555	N/A	Undetermined	Undetermined	1	Undetermined	Undetermined		N/A												True	0	True	-1	-1	True
2018-06-06 164506 NGF SETA2.eds	H18	UNKNOWN	NGF30	NGF SETA2	hsa-miR-369-3p-000557	Amp	1.346	0.97	1	35.55	35.55	35.55	N/A	35.55	18.913			0			1	1	1		True	0.163	True	3	30
2018-06-01 112349 NGF SETA1.eds	H18	UNKNOWN	NGF30	NGF SETA1	hsa-miR-369-3p-000557	N/A	Undetermined	Undetermined	1	Undetermined	Undetermined	35.55	N/A	35.55	18.913			0			1	1	1		True	0.163	True	-1	-1	True
2018-06-14 163427 NGF SETA3.eds	H18	UNKNOWN	NGF30	NGF SETA3	hsa-miR-369-3p-000557	N/A	Undetermined	Undetermined	1	Undetermined	Undetermined	35.55	N/A	35.55	18.913			0			1	1	1		True	0.163	True	-1	-1	True
2020-01-22 114414 NGF12 SETA4.eds	H18	UNKNOWN	NGF12	NGF12 SETA4	hsa-miR-369-3p-000557	N/A	Undetermined	Undetermined	1	Undetermined	Undetermined		N/A												True	0.163	True	-1	-1	True
2018-07-12 165218 NGF12 SETA1.eds	H18	UNKNOWN	NGF12	NGF12 SETA1	hsa-miR-369-3p-000557	N/A	Undetermined	Undetermined	1	Undetermined	Undetermined		N/A												True	0.163	True	-1	-1	True
2018-07-13 083350 NGF12 SETA2.eds	H18	UNKNOWN	NGF12	NGF12 SETA2	hsa-miR-369-3p-000557	N/A	Undetermined	Undetermined	1	Undetermined	Undetermined		N/A												True	0.163	True	-1	-1	True
2018-07-13 153612 NGF12 SETA3.eds	H18	UNKNOWN	NGF12	NGF12 SETA3	hsa-miR-369-3p-000557	N/A	Undetermined	Undetermined	1	Undetermined	Undetermined		N/A												True	0.163	True	-1	-1	True
2020-01-22 114414 NGF12 SETA4.eds	H19	UNKNOWN	NGF12	NGF12 SETA4	hsa-miR-369-5p-001021	Amp	1.299	0.964	1	35.276	35.276	36.374	N/A	36.374	20.553	1.332	12.706								True	0.198	True	3	29
2018-07-13 153612 NGF12 SETA3.eds	H19	UNKNOWN	NGF12	NGF12 SETA3	hsa-miR-369-5p-001021	N/A	Undetermined	Undetermined	1	Undetermined	Undetermined	36.374	N/A	36.374	20.553	1.332	12.706								True	0.198	True	-1	-1	True
2018-07-12 165218 NGF12 SETA1.eds	H19	UNKNOWN	NGF12	NGF12 SETA1	hsa-miR-369-5p-001021	N/A	Undetermined	Undetermined	1	Undetermined	Undetermined	36.374	N/A	36.374	20.553	1.332	12.706								True	0.198	True	-1	-1	True
2018-07-13 083350 NGF12 SETA2.eds	H19	UNKNOWN	NGF12	NGF12 SETA2	hsa-miR-369-5p-001021	Amp	1.153	0.95	1	37.472	37.472	36.374	N/A	36.374	20.553	1.332	12.706								True	0.198	True	3	32
2018-06-14 163427 NGF SETA3.eds	H19	UNKNOWN	NGF30	NGF SETA3	hsa-miR-369-5p-001021	N/A	Undetermined	Undetermined	1	Undetermined	Undetermined		N/A												True	0.198	True	-1	-1	True
2018-06-06 164506 NGF SETA2.eds	H19	UNKNOWN	NGF30	NGF SETA2	hsa-miR-369-5p-001021	No Amp	0.62	0	1	Undetermined	Undetermined		N/A												True	0.198	True	3	35	True
2018-06-01 112349 NGF SETA1.eds	H19	UNKNOWN	NGF30	NGF SETA1	hsa-miR-369-5p-001021	N/A	Undetermined	Undetermined	1	Undetermined	Undetermined		N/A												True	0.198	True	-1	-1	True
2020-01-22 114414 NGF12 SETA4.eds	H20	UNKNOWN	NGF12	NGF12 SETA4	hsa-miR-370-002275	Amp	1.136	0.982	1	29.744	29.744	29.551	N/A	29.551	13.572	0.416	3.182	0.947	-0.378	2.273	0.519	0.207	1.299	0.312	True	0.064	True	3	26
2018-07-13 153612 NGF12 SETA3.eds	H20	UNKNOWN	NGF12	NGF12 SETA3	hsa-miR-370-002275	Amp	1.101	0.975	1	30.137	30.137	29.551	N/A	29.551	13.572	0.416	3.182	0.947	-0.378	2.273	0.519	0.207	1.299	0.312	True	0.064	True	3	26
2018-07-13 083350 NGF12 SETA2.eds	H20	UNKNOWN	NGF12	NGF12 SETA2	hsa-miR-370-002275	Amp	1.137	0.987	1	28.814	28.814	29.551	N/A	29.551	13.572	0.416	3.182	0.947	-0.378	2.273	0.519	0.207	1.299	0.312	True	0.064	True	3	25
2018-07-12 165218 NGF12 SETA1.eds	H20	UNKNOWN	NGF12	NGF12 SETA1	hsa-miR-370-002275	Amp	1.117	0.98	1	29.508	29.508	29.551	N/A	29.551	13.572	0.416	3.182	0.947	-0.378	2.273	0.519	0.207	1.299	0.312	True	0.064	True	3	26
2018-06-06 164506 NGF SETA2.eds	H20	UNKNOWN	NGF30	NGF SETA2	hsa-miR-370-002275	Amp	1.093	0.985	1	29.227	29.227	29.479	N/A	29.479	12.624	0.684	4.303	0	-2.943	2.943	1	0.13	7.69	1	True	0.064	True	3	25
2018-06-14 163427 NGF SETA3.eds	H20	UNKNOWN	NGF30	NGF SETA3	hsa-miR-370-002275	Amp	1.096	0.978	1	29.695	29.695	29.479	N/A	29.479	12.624	0.684	4.303	0	-2.943	2.943	1	0.13	7.69	1	True	0.064	True	3	26
2018-06-01 112349 NGF SETA1.eds	H20	UNKNOWN	NGF30	NGF SETA1	hsa-miR-370-002275	Amp	1.077	0.981	1	29.516	29.516	29.479	N/A	29.479	12.624	0.684	4.303	0	-2.943	2.943	1	0.13	7.69	1	True	0.064	True	3	25
2018-06-14 163427 NGF SETA3.eds	H21	UNKNOWN	NGF30	NGF SETA3	hsa-miR-371-3p-002124	N/A	Undetermined	Undetermined	1	Undetermined	Undetermined		N/A												True	0	True	-1	-1	True
2018-06-06 164506 NGF SETA2.eds	H21	UNKNOWN	NGF30	NGF SETA2	hsa-miR-371-3p-002124	N/A	Undetermined	Undetermined	1	Undetermined	Undetermined		N/A												True	0	True	-1	-1	True
2018-06-01 112349 NGF SETA1.eds	H21	UNKNOWN	NGF30	NGF SETA1	hsa-miR-371-3p-002124	N/A	Undetermined	Undetermined	1	Undetermined	Undetermined		N/A												True	0	True	-1	-1	True
2018-07-13 083350 NGF12 SETA2.eds	H21	UNKNOWN	NGF12	NGF12 SETA2	hsa-miR-371-3p-002124	N/A	Undetermined	Undetermined	1	Undetermined	Undetermined		N/A												True	0	True	-1	-1	True
2018-07-12 165218 NGF12 SETA1.eds	H21	UNKNOWN	NGF12	NGF12 SETA1	hsa-miR-371-3p-002124	N/A	Undetermined	Undetermined	1	Undetermined	Undetermined		N/A												True	0	True	-1	-1	True
2020-01-22 114414 NGF12 SETA4.eds	H21	UNKNOWN	NGF12	NGF12 SETA4	hsa-miR-371-3p-002124	N/A	Undetermined	Undetermined	1	Undetermined	Undetermined		N/A												True	0	True	-1	-1	True
2018-07-13 153612 NGF12 SETA3.eds	H21	UNKNOWN	NGF12	NGF12 SETA3	hsa-miR-371-3p-002124	N/A	Undetermined	Undetermined	1	Undetermined	Undetermined		N/A												True	0	True	-1	-1	True
2018-06-14 163427 NGF SETA3.eds	H22	UNKNOWN	NGF30	NGF SETA3	hsa-miR-372-000560	N/A	Undetermined	Undetermined	1	Undetermined	Undetermined		N/A												True	0.04	True	-1	-1	True
2018-06-06 164506 NGF SETA2.eds	H22	UNKNOWN	NGF30	NGF SETA2	hsa-miR-372-000560	N/A	Undetermined	Undetermined	1	Undetermined	Undetermined		N/A												True	0.04	True	-1	-1	True
2018-06-01 112349 NGF SETA1.eds	H22	UNKNOWN	NGF30	NGF SETA1	hsa-miR-372-000560	N/A	Undetermined	Undetermined	1	Undetermined	Undetermined		N/A												True	0.04	True	-1	-1	True
2018-07-12 165218 NGF12 SETA1.eds	H22	UNKNOWN	NGF12	NGF12 SETA1	hsa-miR-372-000560	Amp	0.734	0.383	1	38.645	38.645		N/A												True	0.04	True	3	35	True
2018-07-13 083350 NGF12 SETA2.eds	H22	UNKNOWN	NGF12	NGF12 SETA2	hsa-miR-372-000560	N/A	Undetermined	Undetermined	1	Undetermined	Undetermined		N/A												True	0.04	True	-1	-1	True
2018-07-13 153612 NGF12 SETA3.eds	H22	UNKNOWN	NGF12	NGF12 SETA3	hsa-miR-372-000560	N/A	Undetermined	Undetermined	1	Undetermined	Undetermined		N/A												True	0.04	True	-1	-1	True
2020-01-22 114414 NGF12 SETA4.eds	H22	UNKNOWN	NGF12	NGF12 SETA4	hsa-miR-372-000560	N/A	Undetermined	Undetermined	1	Undetermined	Undetermined		N/A												True	0.04	True	-1	-1	True
2018-06-01 112349 NGF SETA1.eds	H23	UNKNOWN	NGF30	NGF SETA1	hsa-miR-373-000561	Inconclusive	0.6	0.488	1	37.544	37.544		N/A												True	0.04	True	3	32	True
2018-06-06 164506 NGF SETA2.eds	H23	UNKNOWN	NGF30	NGF SETA2	hsa-miR-373-000561	Amp	0.802	0.847	1	37.281	37.281		N/A												True	0.04	True	3	34	True
2018-06-14 163427 NGF SETA3.eds	H23	UNKNOWN	NGF30	NGF SETA3	hsa-miR-373-000561	N/A	Undetermined	Undetermined	1	Undetermined	Undetermined		N/A												True	0.04	True	-1	-1	True
2018-07-13 153612 NGF12 SETA3.eds	H23	UNKNOWN	NGF12	NGF12 SETA3	hsa-miR-373-000561	N/A	Undetermined	Undetermined	1	Undetermined	Undetermined		N/A												True	0.04	True	-1	-1	True
2018-07-13 083350 NGF12 SETA2.eds	H23	UNKNOWN	NGF12	NGF12 SETA2	hsa-miR-373-000561	N/A	Undetermined	Undetermined	1	Undetermined	Undetermined		N/A												True	0.04	True	-1	-1	True
2020-01-22 114414 NGF12 SETA4.eds	H23	UNKNOWN	NGF12	NGF12 SETA4	hsa-miR-373-000561	N/A	Undetermined	Undetermined	1	Undetermined	Undetermined		N/A												True	0.04	True	-1	-1	True
2018-07-12 165218 NGF12 SETA1.eds	H23	UNKNOWN	NGF12	NGF12 SETA1	hsa-miR-373-000561	N/A	Undetermined	Undetermined	1	Undetermined	Undetermined		N/A												True	0.04	True	-1	-1	True
2018-07-13 153612 NGF12 SETA3.eds	H24	UNKNOWN	NGF12	NGF12 SETA3	hsa-miR-374-000563	Amp	1.405	0.99	1	29.99	29.99	28.814	N/A	28.814	12.835	0.589	3.182	1.375	-0.499	3.249	0.385	0.105	1.413	0.233	True	0.269	True	3	24
2020-01-22 114414 NGF12 SETA4.eds	H24	UNKNOWN	NGF12	NGF12 SETA4	hsa-miR-374-000563	Amp	1.399	0.983	1	28.415	28.415	28.814	N/A	28.814	12.835	0.589	3.182	1.375	-0.499	3.249	0.385	0.105	1.413	0.233	True	0.269	True	3	22
2018-07-12 165218 NGF12 SETA1.eds	H24	UNKNOWN	NGF12	NGF12 SETA1	hsa-miR-374-000563	Amp	1.405	0.99	1	28.604	28.604	28.814	N/A	28.814	12.835	0.589	3.182	1.375	-0.499	3.249	0.385	0.105	1.413	0.233	True	0.269	True	3	23
2018-07-13 083350 NGF12 SETA2.eds	H24	UNKNOWN	NGF12	NGF12 SETA2	hsa-miR-374-000563	Amp	1.408	0.987	1	28.247	28.247	28.814	N/A	28.814	12.835	0.589	3.182	1.375	-0.499	3.249	0.385	0.105	1.413	0.233	True	0.269	True	3	22
2018-06-01 112349 NGF SETA1.eds	H24	UNKNOWN	NGF30	NGF SETA1	hsa-miR-374-000563	Amp	1.364	0.987	1	28.204	28.204	28.315	N/A	28.315	11.46	0.784	4.303	0	-3.373	3.373	1	0.097	10.362	1	True	0.269	True	3	22
2018-06-14 163427 NGF SETA3.eds	H24	UNKNOWN	NGF30	NGF SETA3	hsa-miR-374-000563	Amp	1.451	0.991	1	28.727	28.727	28.315	N/A	28.315	11.46	0.784	4.303	0	-3.373	3.373	1	0.097	10.362	1	True	0.269	True	3	23
2018-06-06 164506 NGF SETA2.eds	H24	UNKNOWN	NGF30	NGF SETA2	hsa-miR-374-000563	Amp	1.372	0.985	1	28.014	28.014	28.315	N/A	28.315	11.46	0.784	4.303	0	-3.373	3.373	1	0.097	10.362	1	True	0.269	True	3	22
2018-06-06 164506 NGF SETA2.eds	I02	UNKNOWN	NGF30	NGF SETA2	hsa-miR-375-000564	Amp	1.262	0.987	1	34.96	34.96	34.96	N/A	34.96	18.323			0			1	1	1		True	0.117	True	3	30
2018-06-14 163427 NGF SETA3.eds	I02	UNKNOWN	NGF30	NGF SETA3	hsa-miR-375-000564	N/A	Undetermined	Undetermined	1	Undetermined	Undetermined	34.96	N/A	34.96	18.323			0			1	1	1		True	0.117	True	-1	-1	True
2018-06-01 112349 NGF SETA1.eds	I02	UNKNOWN	NGF30	NGF SETA1	hsa-miR-375-000564	N/A	Undetermined	Undetermined	1	Undetermined	Undetermined	34.96	N/A	34.96	18.323			0			1	1	1		True	0.117	True	-1	-1	True
2020-01-22 114414 NGF12 SETA4.eds	I02	UNKNOWN	NGF12	NGF12 SETA4	hsa-miR-375-000564	Amp	1.368	0.981	1	33.46	33.46	34.501	N/A	34.501	18.072	0.666	12.706	-0.251	-8.719	8.217	1.19	0.003	421.472		True	0.117	True	3	29
2018-07-13 153612 NGF12 SETA3.eds	I02	UNKNOWN	NGF12	NGF12 SETA3	hsa-miR-375-000564	N/A	Undetermined	Undetermined	1	Undetermined	Undetermined	34.501	N/A	34.501	18.072	0.666	12.706	-0.251	-8.719	8.217	1.19	0.003	421.472		True	0.117	True	-1	-1	True
2018-07-13 083350 NGF12 SETA2.eds	I02	UNKNOWN	NGF12	NGF12 SETA2	hsa-miR-375-000564	N/A	Undetermined	Undetermined	1	Undetermined	Undetermined	34.501	N/A	34.501	18.072	0.666	12.706	-0.251	-8.719	8.217	1.19	0.003	421.472		True	0.117	True	-1	-1	True
2018-07-12 165218 NGF12 SETA1.eds	I02	UNKNOWN	NGF12	NGF12 SETA1	hsa-miR-375-000564	Amp	1.262	0.964	1	35.541	35.541	34.501	N/A	34.501	18.072	0.666	12.706	-0.251	-8.719	8.217	1.19	0.003	421.472		True	0.117	True	3	31
2020-01-22 114414 NGF12 SETA4.eds	I03	UNKNOWN	NGF12	NGF12 SETA4	hsa-miR-376a-000565	Amp	1.263	0.975	1	30.107	30.107	29.766	N/A	29.766	13.787	0.513	3.182	0.624	-1.01	2.258	0.649	0.209	2.013	0.66	True	0.148	True	3	25
2018-07-13 153612 NGF12 SETA3.eds	I03	UNKNOWN	NGF12	NGF12 SETA3	hsa-miR-376a-000565	Amp	1.265	0.981	1	30.276	30.276	29.766	N/A	29.766	13.787	0.513	3.182	0.624	-1.01	2.258	0.649	0.209	2.013	0.66	True	0.148	True	3	25
2018-07-13 083350 NGF12 SETA2.eds	I03	UNKNOWN	NGF12	NGF12 SETA2	hsa-miR-376a-000565	Amp	1.268	0.983	1	29.52	29.52	29.766	N/A	29.766	13.787	0.513	3.182	0.624	-1.01	2.258	0.649	0.209	2.013	0.66	True	0.148	True	3	24
2018-07-12 165218 NGF12 SETA1.eds	I03	UNKNOWN	NGF12	NGF12 SETA1	hsa-miR-376a-000565	Amp	1.27	0.984	1	29.163	29.163	29.766	N/A	29.766	13.787	0.513	3.182	0.624	-1.01	2.258	0.649	0.209	2.013	0.66	True	0.148	True	3	24
2018-06-14 163427 NGF SETA3.eds	I03	UNKNOWN	NGF30	NGF SETA3	hsa-miR-376a-000565	Amp	1.329	0.987	1	31.103	31.103	30.018	N/A	30.018	13.163	1.167	4.303	0	-5.022	5.022	1	0.031	32.482	1	True	0.148	True	3	26
2018-06-06 164506 NGF SETA2.eds	I03	UNKNOWN	NGF30	NGF SETA2	hsa-miR-376a-000565	Amp	1.251	0.981	1	29.698	29.698	30.018	N/A	30.018	13.163	1.167	4.303	0	-5.022	5.022	1	0.031	32.482	1	True	0.148	True	3	24
2018-06-01 112349 NGF SETA1.eds	I03	UNKNOWN	NGF30	NGF SETA1	hsa-miR-376a-000565	Amp	1.279	0.986	1	29.253	29.253	30.018	N/A	30.018	13.163	1.167	4.303	0	-5.022	5.022	1	0.031	32.482	1	True	0.148	True	3	24
2018-07-12 165218 NGF12 SETA1.eds	I04	UNKNOWN	NGF12	NGF12 SETA1	hsa-miR-376b-001102	N/A	Undetermined	Undetermined	1	Undetermined	Undetermined		N/A												True	0	True	-1	-1	True
2018-07-13 083350 NGF12 SETA2.eds	I04	UNKNOWN	NGF12	NGF12 SETA2	hsa-miR-376b-001102	N/A	Undetermined	Undetermined	1	Undetermined	Undetermined		N/A												True	0	True	-1	-1	True
2018-07-13 153612 NGF12 SETA3.eds	I04	UNKNOWN	NGF12	NGF12 SETA3	hsa-miR-376b-001102	N/A	Undetermined	Undetermined	1	Undetermined	Undetermined		N/A												True	0	True	-1	-1	True
2020-01-22 114414 NGF12 SETA4.eds	I04	UNKNOWN	NGF12	NGF12 SETA4	hsa-miR-376b-001102	N/A	Undetermined	Undetermined	1	Undetermined	Undetermined		N/A												True	0	True	-1	-1	True
2018-06-06 164506 NGF SETA2.eds	I04	UNKNOWN	NGF30	NGF SETA2	hsa-miR-376b-001102	N/A	Undetermined	Undetermined	1	Undetermined	Undetermined		N/A												True	0	True	-1	-1	True
2018-06-14 163427 NGF SETA3.eds	I04	UNKNOWN	NGF30	NGF SETA3	hsa-miR-376b-001102	N/A	Undetermined	Undetermined	1	Undetermined	Undetermined		N/A												True	0	True	-1	-1	True
2018-06-01 112349 NGF SETA1.eds	I04	UNKNOWN	NGF30	NGF SETA1	hsa-miR-376b-001102	N/A	Undetermined	Undetermined	1	Undetermined	Undetermined		N/A												True	0	True	-1	-1	True
2018-07-13 153612 NGF12 SETA3.eds	P12	UNKNOWN	NGF12	NGF12 SETA3	hsa-miR-376c-002122	Amp	1.189	0.976	1	29.188	29.188	28.278	N/A	28.278	12.324	0.751	4.303	1.238	-1.994	4.469	0.424	0.045	3.982	0.451	True	0.105	True	3	24
2020-01-22 114414 NGF12 SETA4.eds	P12	UNKNOWN	NGF12	NGF12 SETA4	hsa-miR-376c-002122	N/A	Undetermined	Undetermined	1	Undetermined	Undetermined	28.278	N/A	28.278	12.324	0.751	4.303	1.238	-1.994	4.469	0.424	0.045	3.982	0.451	True	0.105	True	-1	-1	True
2018-07-12 165218 NGF12 SETA1.eds	P12	UNKNOWN	NGF12	NGF12 SETA1	hsa-miR-376c-002122	Amp	1.184	0.969	1	27.944	27.944	28.278	N/A	28.278	12.324	0.751	4.303	1.238	-1.994	4.469	0.424	0.045	3.982	0.451	True	0.105	True	3	23
2018-07-13 083350 NGF12 SETA2.eds	P12	UNKNOWN	NGF12	NGF12 SETA2	hsa-miR-376c-002122	Amp	1.187	0.955	1	27.701	27.701	28.278	N/A	28.278	12.324	0.751	4.303	1.238	-1.994	4.469	0.424	0.045	3.982	0.451	True	0.105	True	3	23
2018-06-14 163427 NGF SETA3.eds	P12	UNKNOWN	NGF30	NGF SETA3	hsa-miR-376c-002122	Amp	1.238	0.971	1	29.106	29.106	27.941	N/A	27.941	11.086	1.241	4.303	0	-5.341	5.341	1	0.025	40.538	1	True	0.105	True	3	25
2018-06-06 164506 NGF SETA2.eds	P12	UNKNOWN	NGF30	NGF SETA2	hsa-miR-376c-002122	Amp	1.146	0.984	1	27.722	27.722	27.941	N/A	27.941	11.086	1.241	4.303	0	-5.341	5.341	1	0.025	40.538	1	True	0.105	True	3	23
2018-06-01 112349 NGF SETA1.eds	P12	UNKNOWN	NGF30	NGF SETA1	hsa-miR-376c-002122	Amp	1.146	0.982	1	26.995	26.995	27.941	N/A	27.941	11.086	1.241	4.303	0	-5.341	5.341	1	0.025	40.538	1	True	0.105	True	3	22
2018-06-01 112349 NGF SETA1.eds	I05	UNKNOWN	NGF30	NGF SETA1	hsa-miR-377-000566	N/A	Undetermined	Undetermined	1	Undetermined	Undetermined		N/A												True	0	True	-1	-1	True
2018-06-06 164506 NGF SETA2.eds	I05	UNKNOWN	NGF30	NGF SETA2	hsa-miR-377-000566	N/A	Undetermined	Undetermined	1	Undetermined	Undetermined		N/A												True	0	True	-1	-1	True
2018-06-14 163427 NGF SETA3.eds	I05	UNKNOWN	NGF30	NGF SETA3	hsa-miR-377-000566	N/A	Undetermined	Undetermined	1	Undetermined	Undetermined		N/A												True	0	True	-1	-1	True
2020-01-22 114414 NGF12 SETA4.eds	I05	UNKNOWN	NGF12	NGF12 SETA4	hsa-miR-377-000566	N/A	Undetermined	Undetermined	1	Undetermined	Undetermined		N/A												True	0	True	-1	-1	True
2018-07-13 153612 NGF12 SETA3.eds	I05	UNKNOWN	NGF12	NGF12 SETA3	hsa-miR-377-000566	N/A	Undetermined	Undetermined	1	Undetermined	Undetermined		N/A												True	0	True	-1	-1	True
2018-07-13 083350 NGF12 SETA2.eds	I05	UNKNOWN	NGF12	NGF12 SETA2	hsa-miR-377-000566	N/A	Undetermined	Undetermined	1	Undetermined	Undetermined		N/A												True	0	True	-1	-1	True
2018-07-12 165218 NGF12 SETA1.eds	I05	UNKNOWN	NGF12	NGF12 SETA1	hsa-miR-377-000566	N/A	Undetermined	Undetermined	1	Undetermined	Undetermined		N/A												True	0	True	-1	-1	True
2018-07-12 165218 NGF12 SETA1.eds	I07	UNKNOWN	NGF12	NGF12 SETA1	hsa-miR-380-3p-000569	N/A	Undetermined	Undetermined	1	Undetermined	Undetermined		N/A												True	0.053	True	-1	-1	True
2020-01-22 114414 NGF12 SETA4.eds	I07	UNKNOWN	NGF12	NGF12 SETA4	hsa-miR-380-3p-000569	N/A	Undetermined	Undetermined	1	Undetermined	Undetermined		N/A												True	0.053	True	-1	-1	True
2018-07-13 153612 NGF12 SETA3.eds	I07	UNKNOWN	NGF12	NGF12 SETA3	hsa-miR-380-3p-000569	N/A	Undetermined	Undetermined	1	Undetermined	Undetermined		N/A												True	0.053	True	-1	-1	True
2018-07-13 083350 NGF12 SETA2.eds	I07	UNKNOWN	NGF12	NGF12 SETA2	hsa-miR-380-3p-000569	N/A	Undetermined	Undetermined	1	Undetermined	Undetermined		N/A												True	0.053	True	-1	-1	True
2018-06-01 112349 NGF SETA1.eds	I07	UNKNOWN	NGF30	NGF SETA1	hsa-miR-380-3p-000569	Amp	0.914	0.923	1	34.109	34.109		N/A												True	0.053	True	3	30	True
2018-06-06 164506 NGF SETA2.eds	I07	UNKNOWN	NGF30	NGF SETA2	hsa-miR-380-3p-000569	N/A	Undetermined	Undetermined	1	Undetermined	Undetermined		N/A												True	0.053	True	-1	-1	True
2018-06-14 163427 NGF SETA3.eds	I07	UNKNOWN	NGF30	NGF SETA3	hsa-miR-380-3p-000569	N/A	Undetermined	Undetermined	1	Undetermined	Undetermined		N/A												True	0.053	True	-1	-1	True
2018-06-14 163427 NGF SETA3.eds	I08	UNKNOWN	NGF30	NGF SETA3	hsa-miR-381-000571	Amp	0.826	0.905	1	34.53	34.53		N/A												True	0.04	True	3	31	True
2018-06-06 164506 NGF SETA2.eds	I08	UNKNOWN	NGF30	NGF SETA2	hsa-miR-381-000571	Amp	0.93	0.916	1	35.215	35.215		N/A												True	0.04	True	3	32	True
2018-06-01 112349 NGF SETA1.eds	I08	UNKNOWN	NGF30	NGF SETA1	hsa-miR-381-000571	Amp	0.672	0.659	1	36.499	36.499		N/A												True	0.04	True	3	32	True
2018-07-13 083350 NGF12 SETA2.eds	I08	UNKNOWN	NGF12	NGF12 SETA2	hsa-miR-381-000571	N/A	Undetermined	Undetermined	1	Undetermined	Undetermined		N/A												True	0.04	True	-1	-1	True
2018-07-13 153612 NGF12 SETA3.eds	I08	UNKNOWN	NGF12	NGF12 SETA3	hsa-miR-381-000571	N/A	Undetermined	Undetermined	1	Undetermined	Undetermined		N/A												True	0.04	True	-1	-1	True
2018-07-12 165218 NGF12 SETA1.eds	I08	UNKNOWN	NGF12	NGF12 SETA1	hsa-miR-381-000571	Amp	0.698	0.842	1	34.109	34.109		N/A												True	0.04	True	3	30	True
2020-01-22 114414 NGF12 SETA4.eds	I08	UNKNOWN	NGF12	NGF12 SETA4	hsa-miR-381-000571	N/A	Undetermined	Undetermined	1	Undetermined	Undetermined		N/A												True	0.04	True	-1	-1	True
2018-06-14 163427 NGF SETA3.eds	I09	UNKNOWN	NGF30	NGF SETA3	hsa-miR-382-000572	Amp	1.077	0.93	1	31.254	31.254	30.985	N/A	30.985	14.13	0.639	4.303	0	-2.748	2.748	1	0.149	6.72	1	True	0.075	True	3	26
2018-06-06 164506 NGF SETA2.eds	I09	UNKNOWN	NGF30	NGF SETA2	hsa-miR-382-000572	Amp	1.095	0.977	1	30.349	30.349	30.985	N/A	30.985	14.13	0.639	4.303	0	-2.748	2.748	1	0.149	6.72	1	True	0.075	True	3	26
2018-06-01 112349 NGF SETA1.eds	I09	UNKNOWN	NGF30	NGF SETA1	hsa-miR-382-000572	Amp	1.091	0.966	1	31.352	31.352	30.985	N/A	30.985	14.13	0.639	4.303	0	-2.748	2.748	1	0.149	6.72	1	True	0.075	True	3	27
2018-07-12 165218 NGF12 SETA1.eds	I09	UNKNOWN	NGF12	NGF12 SETA1	hsa-miR-382-000572	Amp	1.077	0.951	1	32.412	32.412	31.464	N/A	31.464	15.315	0.201	4.303	1.185	0.321	2.05	0.44	0.242	0.801	0.198	True	0.075	True	3	27
2018-07-13 153612 NGF12 SETA3.eds	I09	UNKNOWN	NGF12	NGF12 SETA3	hsa-miR-382-000572	Amp	0.925	0.859	1	35.102	35.102	31.464	N/A	31.464	15.315	0.201	4.303	1.185	0.321	2.05	0.44	0.242	0.801	0.198	True	0.075	True	3	29	True
2018-07-13 083350 NGF12 SETA2.eds	I09	UNKNOWN	NGF12	NGF12 SETA2	hsa-miR-382-000572	Amp	1.123	0.966	1	30.519	30.519	31.464	N/A	31.464	15.315	0.201	4.303	1.185	0.321	2.05	0.44	0.242	0.801	0.198	True	0.075	True	3	26
2020-01-22 114414 NGF12 SETA4.eds	I09	UNKNOWN	NGF12	NGF12 SETA4	hsa-miR-382-000572	Amp	1.097	0.933	1	31.46	31.46	31.464	N/A	31.464	15.315	0.201	4.303	1.185	0.321	2.05	0.44	0.242	0.801	0.198	True	0.075	True	3	27
2018-06-14 163427 NGF SETA3.eds	I10	UNKNOWN	NGF30	NGF SETA3	hsa-miR-383-000573	N/A	Undetermined	Undetermined	1	Undetermined	Undetermined		N/A												True	0.04	True	-1	-1	True
2018-06-01 112349 NGF SETA1.eds	I10	UNKNOWN	NGF30	NGF SETA1	hsa-miR-383-000573	N/A	Undetermined	Undetermined	1	Undetermined	Undetermined		N/A												True	0.04	True	-1	-1	True
2018-06-06 164506 NGF SETA2.eds	I10	UNKNOWN	NGF30	NGF SETA2	hsa-miR-383-000573	Amp	0.892	0.919	1	35.029	35.029		N/A												True	0.04	True	3	31	True
2020-01-22 114414 NGF12 SETA4.eds	I10	UNKNOWN	NGF12	NGF12 SETA4	hsa-miR-383-000573	N/A	Undetermined	Undetermined	1	Undetermined	Undetermined		N/A												True	0.04	True	-1	-1	True
2018-07-13 083350 NGF12 SETA2.eds	I10	UNKNOWN	NGF12	NGF12 SETA2	hsa-miR-383-000573	N/A	Undetermined	Undetermined	1	Undetermined	Undetermined		N/A												True	0.04	True	-1	-1	True
2018-07-13 153612 NGF12 SETA3.eds	I10	UNKNOWN	NGF12	NGF12 SETA3	hsa-miR-383-000573	N/A	Undetermined	Undetermined	1	Undetermined	Undetermined		N/A												True	0.04	True	-1	-1	True
2018-07-12 165218 NGF12 SETA1.eds	I10	UNKNOWN	NGF12	NGF12 SETA1	hsa-miR-383-000573	N/A	Undetermined	Undetermined	1	Undetermined	Undetermined		N/A												True	0.04	True	-1	-1	True
2018-07-12 165218 NGF12 SETA1.eds	P13	UNKNOWN	NGF12	NGF12 SETA1	hsa-miR-384-000574	N/A	Undetermined	Undetermined	1	Undetermined	Undetermined		N/A												True	0	True	-1	-1	True
2018-07-13 083350 NGF12 SETA2.eds	P13	UNKNOWN	NGF12	NGF12 SETA2	hsa-miR-384-000574	N/A	Undetermined	Undetermined	1	Undetermined	Undetermined		N/A												True	0	True	-1	-1	True
2018-07-13 153612 NGF12 SETA3.eds	P13	UNKNOWN	NGF12	NGF12 SETA3	hsa-miR-384-000574	N/A	Undetermined	Undetermined	1	Undetermined	Undetermined		N/A												True	0	True	-1	-1	True
2020-01-22 114414 NGF12 SETA4.eds	P13	UNKNOWN	NGF12	NGF12 SETA4	hsa-miR-384-000574	N/A	Undetermined	Undetermined	1	Undetermined	Undetermined		N/A												True	0	True	-1	-1	True
2018-06-14 163427 NGF SETA3.eds	P13	UNKNOWN	NGF30	NGF SETA3	hsa-miR-384-000574	N/A	Undetermined	Undetermined	1	Undetermined	Undetermined		N/A												True	0	True	-1	-1	True
2018-06-01 112349 NGF SETA1.eds	P13	UNKNOWN	NGF30	NGF SETA1	hsa-miR-384-000574	N/A	Undetermined	Undetermined	1	Undetermined	Undetermined		N/A												True	0	True	-1	-1	True
2018-06-06 164506 NGF SETA2.eds	P13	UNKNOWN	NGF30	NGF SETA2	hsa-miR-384-000574	N/A	Undetermined	Undetermined	1	Undetermined	Undetermined		N/A												True	0	True	-1	-1	True
2020-01-22 114414 NGF12 SETA4.eds	I11	UNKNOWN	NGF12	NGF12 SETA4	hsa-miR-409-5p-002331	N/A	Undetermined	Undetermined	1	Undetermined	Undetermined		N/A												True	0.04	True	-1	-1	True
2018-07-13 153612 NGF12 SETA3.eds	I11	UNKNOWN	NGF12	NGF12 SETA3	hsa-miR-409-5p-002331	N/A	Undetermined	Undetermined	1	Undetermined	Undetermined		N/A												True	0.04	True	-1	-1	True
2018-07-13 083350 NGF12 SETA2.eds	I11	UNKNOWN	NGF12	NGF12 SETA2	hsa-miR-409-5p-002331	N/A	Undetermined	Undetermined	1	Undetermined	Undetermined		N/A												True	0.04	True	-1	-1	True
2018-07-12 165218 NGF12 SETA1.eds	I11	UNKNOWN	NGF12	NGF12 SETA1	hsa-miR-409-5p-002331	N/A	Undetermined	Undetermined	1	Undetermined	Undetermined		N/A												True	0.04	True	-1	-1	True
2018-06-01 112349 NGF SETA1.eds	I11	UNKNOWN	NGF30	NGF SETA1	hsa-miR-409-5p-002331	N/A	Undetermined	Undetermined	1	Undetermined	Undetermined		N/A												True	0.04	True	-1	-1	True
2018-06-14 163427 NGF SETA3.eds	I11	UNKNOWN	NGF30	NGF SETA3	hsa-miR-409-5p-002331	N/A	Undetermined	Undetermined	1	Undetermined	Undetermined		N/A												True	0.04	True	-1	-1	True
2018-06-06 164506 NGF SETA2.eds	I11	UNKNOWN	NGF30	NGF SETA2	hsa-miR-409-5p-002331	Amp	0.845	0.893	1	34.316	34.316		N/A												True	0.04	True	3	31	True
2018-06-01 112349 NGF SETA1.eds	I12	UNKNOWN	NGF30	NGF SETA1	hsa-miR-410-001274	Amp	1.251	0.986	1	32.291	32.291	33.034	N/A	33.034	16.179	1.519	4.303	0	-6.536	6.536	1	0.011	92.784	1	True	0.158	True	3	27
2018-06-06 164506 NGF SETA2.eds	I12	UNKNOWN	NGF30	NGF SETA2	hsa-miR-410-001274	Amp	1.261	0.972	1	31.769	31.769	33.034	N/A	33.034	16.179	1.519	4.303	0	-6.536	6.536	1	0.011	92.784	1	True	0.158	True	3	27
2018-06-14 163427 NGF SETA3.eds	I12	UNKNOWN	NGF30	NGF SETA3	hsa-miR-410-001274	Amp	1.294	0.958	1	35.042	35.042	33.034	N/A	33.034	16.179	1.519	4.303	0	-6.536	6.536	1	0.011	92.784	1	True	0.158	True	3	29
2018-07-13 083350 NGF12 SETA2.eds	I12	UNKNOWN	NGF12	NGF12 SETA2	hsa-miR-410-001274	Amp	1.281	0.984	1	32.044	32.044	32.623	N/A	32.623	16.643	0.783	3.182	0.465	-2.026	2.955	0.725	0.129	4.072	0.803	True	0.158	True	3	26
2018-07-13 153612 NGF12 SETA3.eds	I12	UNKNOWN	NGF12	NGF12 SETA3	hsa-miR-410-001274	Amp	1.303	0.98	1	34.263	34.263	32.623	N/A	32.623	16.643	0.783	3.182	0.465	-2.026	2.955	0.725	0.129	4.072	0.803	True	0.158	True	3	29
2018-07-12 165218 NGF12 SETA1.eds	I12	UNKNOWN	NGF12	NGF12 SETA1	hsa-miR-410-001274	Amp	1.296	0.987	1	31.843	31.843	32.623	N/A	32.623	16.643	0.783	3.182	0.465	-2.026	2.955	0.725	0.129	4.072	0.803	True	0.158	True	3	26
2020-01-22 114414 NGF12 SETA4.eds	I12	UNKNOWN	NGF12	NGF12 SETA4	hsa-miR-410-001274	Amp	1.302	0.985	1	32.34	32.34	32.623	N/A	32.623	16.643	0.783	3.182	0.465	-2.026	2.955	0.725	0.129	4.072	0.803	True	0.158	True	3	27
2018-06-14 163427 NGF SETA3.eds	I13	UNKNOWN	NGF30	NGF SETA3	hsa-miR-411-001610	Amp	1.335	0.991	1	30.734	30.734	29.734	N/A	29.734	12.879	1.122	4.303	0	-4.827	4.827	1	0.035	28.38	1	True	0.164	True	3	26
2018-06-06 164506 NGF SETA2.eds	I13	UNKNOWN	NGF30	NGF SETA2	hsa-miR-411-001610	Amp	1.255	0.987	1	29.428	29.428	29.734	N/A	29.734	12.879	1.122	4.303	0	-4.827	4.827	1	0.035	28.38	1	True	0.164	True	3	24
2018-06-01 112349 NGF SETA1.eds	I13	UNKNOWN	NGF30	NGF SETA1	hsa-miR-411-001610	Amp	1.272	0.987	1	29.041	29.041	29.734	N/A	29.734	12.879	1.122	4.303	0	-4.827	4.827	1	0.035	28.38	1	True	0.164	True	3	24
2018-07-12 165218 NGF12 SETA1.eds	I13	UNKNOWN	NGF12	NGF12 SETA1	hsa-miR-411-001610	Amp	1.286	0.988	1	29.172	29.172	29.468	N/A	29.468	13.489	0.436	3.182	0.61	-0.779	1.999	0.655	0.25	1.716	0.652	True	0.164	True	3	23
2018-07-13 083350 NGF12 SETA2.eds	I13	UNKNOWN	NGF12	NGF12 SETA2	hsa-miR-411-001610	Amp	1.274	0.988	1	29.036	29.036	29.468	N/A	29.468	13.489	0.436	3.182	0.61	-0.779	1.999	0.655	0.25	1.716	0.652	True	0.164	True	3	24
2018-07-13 153612 NGF12 SETA3.eds	I13	UNKNOWN	NGF12	NGF12 SETA3	hsa-miR-411-001610	Amp	1.283	0.992	1	29.963	29.963	29.468	N/A	29.468	13.489	0.436	3.182	0.61	-0.779	1.999	0.655	0.25	1.716	0.652	True	0.164	True	3	25
2020-01-22 114414 NGF12 SETA4.eds	I13	UNKNOWN	NGF12	NGF12 SETA4	hsa-miR-411-001610	Amp	1.277	0.983	1	29.7	29.7	29.468	N/A	29.468	13.489	0.436	3.182	0.61	-0.779	1.999	0.655	0.25	1.716	0.652	True	0.164	True	3	24
2020-01-22 114414 NGF12 SETA4.eds	P14	UNKNOWN	NGF12	NGF12 SETA4	hsa-miR-412-001023	N/A	Undetermined	Undetermined	1	Undetermined	Undetermined		N/A												True	0.092	True	-1	-1	True
2018-07-13 153612 NGF12 SETA3.eds	P14	UNKNOWN	NGF12	NGF12 SETA3	hsa-miR-412-001023	N/A	Undetermined	Undetermined	1	Undetermined	Undetermined		N/A												True	0.092	True	-1	-1	True
2018-07-13 083350 NGF12 SETA2.eds	P14	UNKNOWN	NGF12	NGF12 SETA2	hsa-miR-412-001023	N/A	Undetermined	Undetermined	1	Undetermined	Undetermined		N/A												True	0.092	True	-1	-1	True
2018-07-12 165218 NGF12 SETA1.eds	P14	UNKNOWN	NGF12	NGF12 SETA1	hsa-miR-412-001023	N/A	Undetermined	Undetermined	1	Undetermined	Undetermined		N/A												True	0.092	True	-1	-1	True
2018-06-14 163427 NGF SETA3.eds	P14	UNKNOWN	NGF30	NGF SETA3	hsa-miR-412-001023	Amp	1.084	0.96	1	33.922	33.922	33.922	N/A	33.922	18.052			0			1	1	1		True	0.092	True	3	29
2018-06-01 112349 NGF SETA1.eds	P14	UNKNOWN	NGF30	NGF SETA1	hsa-miR-412-001023	N/A	Undetermined	Undetermined	1	Undetermined	Undetermined	33.922	N/A	33.922	18.052			0			1	1	1		True	0.092	True	-1	-1	True
2018-06-06 164506 NGF SETA2.eds	P14	UNKNOWN	NGF30	NGF SETA2	hsa-miR-412-001023	N/A	Undetermined	Undetermined	1	Undetermined	Undetermined	33.922	N/A	33.922	18.052			0			1	1	1		True	0.092	True	-1	-1	True
2018-06-01 112349 NGF SETA1.eds	I14	UNKNOWN	NGF30	NGF SETA1	hsa-miR-422a-002297	Amp	1.308	0.988	1	29.567	29.567	30.181	N/A	30.181	13.326	0.963	4.303	0	-4.146	4.146	1	0.057	17.698	1	True	0.196	True	3	24
2018-06-06 164506 NGF SETA2.eds	I14	UNKNOWN	NGF30	NGF SETA2	hsa-miR-422a-002297	Amp	1.312	0.987	1	30.32	30.32	30.181	N/A	30.181	13.326	0.963	4.303	0	-4.146	4.146	1	0.057	17.698	1	True	0.196	True	3	25
2018-06-14 163427 NGF SETA3.eds	I14	UNKNOWN	NGF30	NGF SETA3	hsa-miR-422a-002297	Amp	1.398	0.988	1	30.657	30.657	30.181	N/A	30.181	13.326	0.963	4.303	0	-4.146	4.146	1	0.057	17.698	1	True	0.196	True	3	25
2018-07-12 165218 NGF12 SETA1.eds	I14	UNKNOWN	NGF12	NGF12 SETA1	hsa-miR-422a-002297	Amp	1.331	0.985	1	30.575	30.575	30.985	N/A	30.985	15.006	0.517	3.182	1.68	0.035	3.324	0.312	0.1	0.976	0.218	True	0.196	True	3	25
2020-01-22 114414 NGF12 SETA4.eds	I14	UNKNOWN	NGF12	NGF12 SETA4	hsa-miR-422a-002297	Amp	1.334	0.962	1	31.455	31.455	30.985	N/A	30.985	15.006	0.517	3.182	1.68	0.035	3.324	0.312	0.1	0.976	0.218	True	0.196	True	3	26
2018-07-13 153612 NGF12 SETA3.eds	I14	UNKNOWN	NGF12	NGF12 SETA3	hsa-miR-422a-002297	Amp	1.336	0.977	1	31.662	31.662	30.985	N/A	30.985	15.006	0.517	3.182	1.68	0.035	3.324	0.312	0.1	0.976	0.218	True	0.196	True	3	25
2018-07-13 083350 NGF12 SETA2.eds	I14	UNKNOWN	NGF12	NGF12 SETA2	hsa-miR-422a-002297	Amp	1.332	0.986	1	30.247	30.247	30.985	N/A	30.985	15.006	0.517	3.182	1.68	0.035	3.324	0.312	0.1	0.976	0.218	True	0.196	True	3	25
2018-06-01 112349 NGF SETA1.eds	I15	UNKNOWN	NGF30	NGF SETA1	hsa-miR-423-5p-002340	Amp	0.66	0.822	1	33.191	33.191		N/A												True	0.04	True	3	29	True
2018-06-06 164506 NGF SETA2.eds	I15	UNKNOWN	NGF30	NGF SETA2	hsa-miR-423-5p-002340	Amp	0.873	0.962	1	30.955	30.955		N/A												True	0.04	True	3	27	True
2018-06-14 163427 NGF SETA3.eds	I15	UNKNOWN	NGF30	NGF SETA3	hsa-miR-423-5p-002340	N/A	Undetermined	Undetermined	1	Undetermined	Undetermined		N/A												True	0.04	True	-1	-1	True
2018-07-13 083350 NGF12 SETA2.eds	I15	UNKNOWN	NGF12	NGF12 SETA2	hsa-miR-423-5p-002340	Amp	0.768	0.926	1	32.719	32.719		N/A												True	0.04	True	3	29	True
2018-07-12 165218 NGF12 SETA1.eds	I15	UNKNOWN	NGF12	NGF12 SETA1	hsa-miR-423-5p-002340	N/A	Undetermined	Undetermined	1	Undetermined	Undetermined		N/A												True	0.04	True	-1	-1	True
2020-01-22 114414 NGF12 SETA4.eds	I15	UNKNOWN	NGF12	NGF12 SETA4	hsa-miR-423-5p-002340	N/A	Undetermined	Undetermined	1	Undetermined	Undetermined		N/A												True	0.04	True	-1	-1	True
2018-07-13 153612 NGF12 SETA3.eds	I15	UNKNOWN	NGF12	NGF12 SETA3	hsa-miR-423-5p-002340	N/A	Undetermined	Undetermined	1	Undetermined	Undetermined		N/A												True	0.04	True	-1	-1	True
2018-06-01 112349 NGF SETA1.eds	I16	UNKNOWN	NGF30	NGF SETA1	hsa-miR-424-000604	Amp	1.243	0.978	1	33.785	33.785	33.651	N/A	33.651	16.795	0.844	4.303	0	-3.63	3.63	1	0.081	12.38	1	True	0.158	True	3	29
2018-06-14 163427 NGF SETA3.eds	I16	UNKNOWN	NGF30	NGF SETA3	hsa-miR-424-000604	Amp	1.305	0.968	1	34.33	34.33	33.651	N/A	33.651	16.795	0.844	4.303	0	-3.63	3.63	1	0.081	12.38	1	True	0.158	True	3	29
2018-06-06 164506 NGF SETA2.eds	I16	UNKNOWN	NGF30	NGF SETA2	hsa-miR-424-000604	Amp	1.277	0.988	1	32.836	32.836	33.651	N/A	33.651	16.795	0.844	4.303	0	-3.63	3.63	1	0.081	12.38	1	True	0.158	True	3	28
2018-07-13 083350 NGF12 SETA2.eds	I16	UNKNOWN	NGF12	NGF12 SETA2	hsa-miR-424-000604	Amp	1.221	0.971	1	34.747	34.747	34.747	N/A	34.747	19.16			2.364			0.194	0.194	0.194		True	0.158	True	3	29
2018-07-12 165218 NGF12 SETA1.eds	I16	UNKNOWN	NGF12	NGF12 SETA1	hsa-miR-424-000604	N/A	Undetermined	Undetermined	1	Undetermined	Undetermined	34.747	N/A	34.747	19.16			2.364			0.194	0.194	0.194		True	0.158	True	-1	-1	True
2020-01-22 114414 NGF12 SETA4.eds	I16	UNKNOWN	NGF12	NGF12 SETA4	hsa-miR-424-000604	N/A	Undetermined	Undetermined	1	Undetermined	Undetermined	34.747	N/A	34.747	19.16			2.364			0.194	0.194	0.194		True	0.158	True	-1	-1	True
2018-07-13 153612 NGF12 SETA3.eds	I16	UNKNOWN	NGF12	NGF12 SETA3	hsa-miR-424-000604	N/A	Undetermined	Undetermined	1	Undetermined	Undetermined	34.747	N/A	34.747	19.16			2.364			0.194	0.194	0.194		True	0.158	True	-1	-1	True
2018-07-13 083350 NGF12 SETA2.eds	I17	UNKNOWN	NGF12	NGF12 SETA2	hsa-miR-425-5p-001516	Amp	1.181	0.984	1	28.407	28.407	29.296	N/A	29.296	13.317	0.638	3.182	1.764	-0.265	3.793	0.294	0.072	1.202	0.208	True	0.061	True	3	25
2018-07-12 165218 NGF12 SETA1.eds	I17	UNKNOWN	NGF12	NGF12 SETA1	hsa-miR-425-5p-001516	Amp	1.178	0.989	1	28.61	28.61	29.296	N/A	29.296	13.317	0.638	3.182	1.764	-0.265	3.793	0.294	0.072	1.202	0.208	True	0.061	True	3	25
2020-01-22 114414 NGF12 SETA4.eds	I17	UNKNOWN	NGF12	NGF12 SETA4	hsa-miR-425-5p-001516	Amp	1.216	0.946	1	29.96	29.96	29.296	N/A	29.296	13.317	0.638	3.182	1.764	-0.265	3.793	0.294	0.072	1.202	0.208	True	0.061	True	3	27
2018-07-13 153612 NGF12 SETA3.eds	I17	UNKNOWN	NGF12	NGF12 SETA3	hsa-miR-425-5p-001516	Amp	1.2	0.991	1	30.205	30.205	29.296	N/A	29.296	13.317	0.638	3.182	1.764	-0.265	3.793	0.294	0.072	1.202	0.208	True	0.061	True	3	27
2018-06-14 163427 NGF SETA3.eds	I17	UNKNOWN	NGF30	NGF SETA3	hsa-miR-425-5p-001516	Amp	1.216	0.991	1	29.2	29.2	28.408	N/A	28.408	11.553	0.965	4.303	0	-4.152	4.152	1	0.056	17.779	1	True	0.061	True	3	26
2018-06-06 164506 NGF SETA2.eds	I17	UNKNOWN	NGF30	NGF SETA2	hsa-miR-425-5p-001516	Amp	1.129	0.985	1	27.952	27.952	28.408	N/A	28.408	11.553	0.965	4.303	0	-4.152	4.152	1	0.056	17.779	1	True	0.061	True	3	24
2018-06-01 112349 NGF SETA1.eds	I17	UNKNOWN	NGF30	NGF SETA1	hsa-miR-425-5p-001516	Amp	1.089	0.978	1	28.072	28.072	28.408	N/A	28.408	11.553	0.965	4.303	0	-4.152	4.152	1	0.056	17.779	1	True	0.061	True	3	25
2018-06-14 163427 NGF SETA3.eds	I18	UNKNOWN	NGF30	NGF SETA3	hsa-miR-429-001024	N/A	Undetermined	Undetermined	1	Undetermined	Undetermined		N/A												True	0.04	True	-1	-1	True
2018-06-06 164506 NGF SETA2.eds	I18	UNKNOWN	NGF30	NGF SETA2	hsa-miR-429-001024	Amp	1.103	0.964	1	34.696	34.696		N/A												True	0.04	True	3	32	True
2018-06-01 112349 NGF SETA1.eds	I18	UNKNOWN	NGF30	NGF SETA1	hsa-miR-429-001024	Amp	1.184	0.961	1	34.099	34.099		N/A												True	0.04	True	3	31	True
2018-07-12 165218 NGF12 SETA1.eds	I18	UNKNOWN	NGF12	NGF12 SETA1	hsa-miR-429-001024	Amp	1.064	0.95	1	35.354	35.354		N/A												True	0.04	True	3	32	True
2018-07-13 083350 NGF12 SETA2.eds	I18	UNKNOWN	NGF12	NGF12 SETA2	hsa-miR-429-001024	Amp	1.355	0.991	1	31.529	31.529		N/A												True	0.04	True	3	29	True
2018-07-13 153612 NGF12 SETA3.eds	I18	UNKNOWN	NGF12	NGF12 SETA3	hsa-miR-429-001024	N/A	Undetermined	Undetermined	1	Undetermined	Undetermined		N/A												True	0.04	True	-1	-1	True
2020-01-22 114414 NGF12 SETA4.eds	I18	UNKNOWN	NGF12	NGF12 SETA4	hsa-miR-429-001024	N/A	Undetermined	Undetermined	1	Undetermined	Undetermined		N/A												True	0.04	True	-1	-1	True
2018-06-01 112349 NGF SETA1.eds	I19	UNKNOWN	NGF30	NGF SETA1	hsa-miR-431-001979	Amp	1.078	0.968	1	30.267	30.267	30.118	N/A	30.118	13.263	0.596	4.303	0	-2.563	2.563	1	0.169	5.91	1	True	0.089	True	3	25
2018-06-06 164506 NGF SETA2.eds	I19	UNKNOWN	NGF30	NGF SETA2	hsa-miR-431-001979	Amp	1.042	0.959	1	29.946	29.946	30.118	N/A	30.118	13.263	0.596	4.303	0	-2.563	2.563	1	0.169	5.91	1	True	0.089	True	3	25
2018-06-14 163427 NGF SETA3.eds	I19	UNKNOWN	NGF30	NGF SETA3	hsa-miR-431-001979	Amp	1.172	0.977	1	30.14	30.14	30.118	N/A	30.118	13.263	0.596	4.303	0	-2.563	2.563	1	0.169	5.91	1	True	0.089	True	3	25
2020-01-22 114414 NGF12 SETA4.eds	I19	UNKNOWN	NGF12	NGF12 SETA4	hsa-miR-431-001979	Amp	1.142	0.989	1	29.535	29.535	29.626	N/A	29.626	13.647	0.252	3.182	0.384	-0.419	1.188	0.766	0.439	1.337	0.598	True	0.089	True	3	24
2018-07-13 153612 NGF12 SETA3.eds	I19	UNKNOWN	NGF12	NGF12 SETA3	hsa-miR-431-001979	Amp	1.179	0.968	1	29.732	29.732	29.626	N/A	29.626	13.647	0.252	3.182	0.384	-0.419	1.188	0.766	0.439	1.337	0.598	True	0.089	True	3	25
2018-07-13 083350 NGF12 SETA2.eds	I19	UNKNOWN	NGF12	NGF12 SETA2	hsa-miR-431-001979	Amp	1.096	0.974	1	29.372	29.372	29.626	N/A	29.626	13.647	0.252	3.182	0.384	-0.419	1.188	0.766	0.439	1.337	0.598	True	0.089	True	3	24
2018-07-12 165218 NGF12 SETA1.eds	I19	UNKNOWN	NGF12	NGF12 SETA1	hsa-miR-431-001979	Amp	1.052	0.951	1	29.866	29.866	29.626	N/A	29.626	13.647	0.252	3.182	0.384	-0.419	1.188	0.766	0.439	1.337	0.598	True	0.089	True	3	25
2018-06-14 163427 NGF SETA3.eds	I20	UNKNOWN	NGF30	NGF SETA3	hsa-miR-433-001028	Amp	0.723	0.649	1	36.773	36.773	31.115	N/A	31.115	13.767	0.434	12.706	0	-5.513	5.513	1	0.022	45.656	1	True	0.064	True	3	31	True
2018-06-06 164506 NGF SETA2.eds	I20	UNKNOWN	NGF30	NGF SETA2	hsa-miR-433-001028	Amp	1.092	0.981	1	30.837	30.837	31.115	N/A	31.115	13.767	0.434	12.706	0	-5.513	5.513	1	0.022	45.656	1	True	0.064	True	3	27
2018-06-01 112349 NGF SETA1.eds	I20	UNKNOWN	NGF30	NGF SETA1	hsa-miR-433-001028	Amp	1.016	0.953	1	31.392	31.392	31.115	N/A	31.115	13.767	0.434	12.706	0	-5.513	5.513	1	0.022	45.656	1	True	0.064	True	3	27
2018-07-12 165218 NGF12 SETA1.eds	I20	UNKNOWN	NGF12	NGF12 SETA1	hsa-miR-433-001028	Amp	1.044	0.963	1	31.792	31.792	31.669	N/A	31.669	15.52	0.267	4.303	1.753	0.603	2.904	0.297	0.134	0.659	0.089	True	0.064	True	3	28
2018-07-13 083350 NGF12 SETA2.eds	I20	UNKNOWN	NGF12	NGF12 SETA2	hsa-miR-433-001028	Amp	1.053	0.975	1	31.321	31.321	31.669	N/A	31.669	15.52	0.267	4.303	1.753	0.603	2.904	0.297	0.134	0.659	0.089	True	0.064	True	3	27
2018-07-13 153612 NGF12 SETA3.eds	I20	UNKNOWN	NGF12	NGF12 SETA3	hsa-miR-433-001028	No Amp	0.603	0	1	Undetermined	Undetermined	31.669	N/A	31.669	15.52	0.267	4.303	1.753	0.603	2.904	0.297	0.134	0.659	0.089	True	0.064	True	3	34	True
2020-01-22 114414 NGF12 SETA4.eds	I20	UNKNOWN	NGF12	NGF12 SETA4	hsa-miR-433-001028	Amp	1.133	0.973	1	31.893	31.893	31.669	N/A	31.669	15.52	0.267	4.303	1.753	0.603	2.904	0.297	0.134	0.659	0.089	True	0.064	True	3	28
2018-06-01 112349 NGF SETA1.eds	P15	UNKNOWN	NGF30	NGF SETA1	hsa-miR-448-001029	N/A	Undetermined	Undetermined	1	Undetermined	Undetermined		N/A												True	0	True	-1	-1	True
2018-06-06 164506 NGF SETA2.eds	P15	UNKNOWN	NGF30	NGF SETA2	hsa-miR-448-001029	N/A	Undetermined	Undetermined	1	Undetermined	Undetermined		N/A												True	0	True	-1	-1	True
2018-06-14 163427 NGF SETA3.eds	P15	UNKNOWN	NGF30	NGF SETA3	hsa-miR-448-001029	N/A	Undetermined	Undetermined	1	Undetermined	Undetermined		N/A												True	0	True	-1	-1	True
2018-07-12 165218 NGF12 SETA1.eds	P15	UNKNOWN	NGF12	NGF12 SETA1	hsa-miR-448-001029	N/A	Undetermined	Undetermined	1	Undetermined	Undetermined		N/A												True	0	True	-1	-1	True
2018-07-13 083350 NGF12 SETA2.eds	P15	UNKNOWN	NGF12	NGF12 SETA2	hsa-miR-448-001029	N/A	Undetermined	Undetermined	1	Undetermined	Undetermined		N/A												True	0	True	-1	-1	True
2018-07-13 153612 NGF12 SETA3.eds	P15	UNKNOWN	NGF12	NGF12 SETA3	hsa-miR-448-001029	N/A	Undetermined	Undetermined	1	Undetermined	Undetermined		N/A												True	0	True	-1	-1	True
2020-01-22 114414 NGF12 SETA4.eds	P15	UNKNOWN	NGF12	NGF12 SETA4	hsa-miR-448-001029	N/A	Undetermined	Undetermined	1	Undetermined	Undetermined		N/A												True	0	True	-1	-1	True
2018-06-14 163427 NGF SETA3.eds	I21	UNKNOWN	NGF30	NGF SETA3	hsa-miR-449-001030	No Amp	0.598	0	1	Undetermined	Undetermined	33.161	N/A	33.161	15.813	0.035	12.706	0	-0.446	0.446	1	0.734	1.363	1	True	0.183	True	3	34	True
2018-06-01 112349 NGF SETA1.eds	I21	UNKNOWN	NGF30	NGF SETA1	hsa-miR-449-001030	Amp	1.314	0.977	1	33.837	33.837	33.161	N/A	33.161	15.813	0.035	12.706	0	-0.446	0.446	1	0.734	1.363	1	True	0.183	True	3	28
2018-06-06 164506 NGF SETA2.eds	I21	UNKNOWN	NGF30	NGF SETA2	hsa-miR-449-001030	Amp	1.293	0.985	1	32.485	32.485	33.161	N/A	33.161	15.813	0.035	12.706	0	-0.446	0.446	1	0.734	1.363	1	True	0.183	True	3	27
2018-07-13 083350 NGF12 SETA2.eds	I21	UNKNOWN	NGF12	NGF12 SETA2	hsa-miR-449-001030	Amp	1.277	0.979	1	32.754	32.754	33.402	N/A	33.402	17.254	0.044	4.303	1.441	1.251	1.63	0.368	0.323	0.42	0	True	0.183	True	3	27
2018-07-13 153612 NGF12 SETA3.eds	I21	UNKNOWN	NGF12	NGF12 SETA3	hsa-miR-449-001030	N/A	Undetermined	Undetermined	1	Undetermined	Undetermined	33.402	N/A	33.402	17.254	0.044	4.303	1.441	1.251	1.63	0.368	0.323	0.42	0	True	0.183	True	-1	-1	True
2018-07-12 165218 NGF12 SETA1.eds	I21	UNKNOWN	NGF12	NGF12 SETA1	hsa-miR-449-001030	Amp	1.328	0.972	1	34.09	34.09	33.402	N/A	33.402	17.254	0.044	4.303	1.441	1.251	1.63	0.368	0.323	0.42	0	True	0.183	True	3	29
2020-01-22 114414 NGF12 SETA4.eds	I21	UNKNOWN	NGF12	NGF12 SETA4	hsa-miR-449-001030	Amp	1.336	0.974	1	33.363	33.363	33.402	N/A	33.402	17.254	0.044	4.303	1.441	1.251	1.63	0.368	0.323	0.42	0	True	0.183	True	3	28
2018-07-12 165218 NGF12 SETA1.eds	I22	UNKNOWN	NGF12	NGF12 SETA1	hsa-miR-449b-001608	Amp	0.747	0.735	1	36.33	36.33	33.62	N/A	33.62	17.799	0.008	12.706	1.435	1.332	1.538	0.37	0.344	0.397		True	0.053	True	3	32	True
2018-07-13 083350 NGF12 SETA2.eds	I22	UNKNOWN	NGF12	NGF12 SETA2	hsa-miR-449b-001608	Amp	1.133	0.961	1	33.379	33.379	33.62	N/A	33.62	17.799	0.008	12.706	1.435	1.332	1.538	0.37	0.344	0.397		True	0.053	True	3	30
2018-07-13 153612 NGF12 SETA3.eds	I22	UNKNOWN	NGF12	NGF12 SETA3	hsa-miR-449b-001608	N/A	Undetermined	Undetermined	1	Undetermined	Undetermined	33.62	N/A	33.62	17.799	0.008	12.706	1.435	1.332	1.538	0.37	0.344	0.397		True	0.053	True	-1	-1	True
2020-01-22 114414 NGF12 SETA4.eds	I22	UNKNOWN	NGF12	NGF12 SETA4	hsa-miR-449b-001608	Amp	1.218	0.963	1	33.862	33.862	33.62	N/A	33.62	17.799	0.008	12.706	1.435	1.332	1.538	0.37	0.344	0.397		True	0.053	True	3	31
2018-06-01 112349 NGF SETA1.eds	I22	UNKNOWN	NGF30	NGF SETA1	hsa-miR-449b-001608	Amp	1.102	0.953	1	34.423	34.423	34.423	N/A	34.423	16.364			0			1	1	1		True	0.053	True	3	31
2018-06-06 164506 NGF SETA2.eds	I22	UNKNOWN	NGF30	NGF SETA2	hsa-miR-449b-001608	Amp	0.78	0.853	1	36.542	36.542	34.423	N/A	34.423	16.364			0			1	1	1		True	0.053	True	3	32	True
2018-06-14 163427 NGF SETA3.eds	I22	UNKNOWN	NGF30	NGF SETA3	hsa-miR-449b-001608	Amp	0.98	0.899	1	34.782	34.782	34.423	N/A	34.423	16.364			0			1	1	1		True	0.053	True	3	31	True
2018-06-01 112349 NGF SETA1.eds	I23	UNKNOWN	NGF30	NGF SETA1	hsa-miR-450a-002303	N/A	Undetermined	Undetermined	1	Undetermined	Undetermined	33.971	N/A	33.971	17.335			0			1	1	1		True	0.125	True	-1	-1	True
2018-06-06 164506 NGF SETA2.eds	I23	UNKNOWN	NGF30	NGF SETA2	hsa-miR-450a-002303	Amp	1.2	0.974	1	33.971	33.971	33.971	N/A	33.971	17.335			0			1	1	1		True	0.125	True	3	29
2018-06-14 163427 NGF SETA3.eds	I23	UNKNOWN	NGF30	NGF SETA3	hsa-miR-450a-002303	N/A	Undetermined	Undetermined	1	Undetermined	Undetermined	33.971	N/A	33.971	17.335			0			1	1	1		True	0.125	True	-1	-1	True
2018-07-12 165218 NGF12 SETA1.eds	I23	UNKNOWN	NGF12	NGF12 SETA1	hsa-miR-450a-002303	N/A	Undetermined	Undetermined	1	Undetermined	Undetermined	33.813	N/A	33.813	18.225			0.891			0.539	0.539	0.539		True	0.125	True	-1	-1	True
2018-07-13 083350 NGF12 SETA2.eds	I23	UNKNOWN	NGF12	NGF12 SETA2	hsa-miR-450a-002303	Amp	1.216	0.965	1	33.813	33.813	33.813	N/A	33.813	18.225			0.891			0.539	0.539	0.539		True	0.125	True	3	29
2018-07-13 153612 NGF12 SETA3.eds	I23	UNKNOWN	NGF12	NGF12 SETA3	hsa-miR-450a-002303	N/A	Undetermined	Undetermined	1	Undetermined	Undetermined	33.813	N/A	33.813	18.225			0.891			0.539	0.539	0.539		True	0.125	True	-1	-1	True
2020-01-22 114414 NGF12 SETA4.eds	I23	UNKNOWN	NGF12	NGF12 SETA4	hsa-miR-450a-002303	N/A	Undetermined	Undetermined	1	Undetermined	Undetermined	33.813	N/A	33.813	18.225			0.891			0.539	0.539	0.539		True	0.125	True	-1	-1	True
2018-06-01 112349 NGF SETA1.eds	I24	UNKNOWN	NGF30	NGF SETA1	hsa-miR-450b-3p-002208	N/A	Undetermined	Undetermined	1	Undetermined	Undetermined		N/A												True	0	True	-1	-1	True
2018-06-06 164506 NGF SETA2.eds	I24	UNKNOWN	NGF30	NGF SETA2	hsa-miR-450b-3p-002208	N/A	Undetermined	Undetermined	1	Undetermined	Undetermined		N/A												True	0	True	-1	-1	True
2018-06-14 163427 NGF SETA3.eds	I24	UNKNOWN	NGF30	NGF SETA3	hsa-miR-450b-3p-002208	N/A	Undetermined	Undetermined	1	Undetermined	Undetermined		N/A												True	0	True	-1	-1	True
2020-01-22 114414 NGF12 SETA4.eds	I24	UNKNOWN	NGF12	NGF12 SETA4	hsa-miR-450b-3p-002208	N/A	Undetermined	Undetermined	1	Undetermined	Undetermined		N/A												True	0	True	-1	-1	True
2018-07-13 083350 NGF12 SETA2.eds	I24	UNKNOWN	NGF12	NGF12 SETA2	hsa-miR-450b-3p-002208	N/A	Undetermined	Undetermined	1	Undetermined	Undetermined		N/A												True	0	True	-1	-1	True
2018-07-13 153612 NGF12 SETA3.eds	I24	UNKNOWN	NGF12	NGF12 SETA3	hsa-miR-450b-3p-002208	N/A	Undetermined	Undetermined	1	Undetermined	Undetermined		N/A												True	0	True	-1	-1	True
2018-07-12 165218 NGF12 SETA1.eds	I24	UNKNOWN	NGF12	NGF12 SETA1	hsa-miR-450b-3p-002208	N/A	Undetermined	Undetermined	1	Undetermined	Undetermined		N/A												True	0	True	-1	-1	True
2018-06-01 112349 NGF SETA1.eds	J01	UNKNOWN	NGF30	NGF SETA1	hsa-miR-450b-5p-002207	N/A	Undetermined	Undetermined	1	Undetermined	Undetermined	34.968	N/A	34.968	18.715	0.44	12.706	0	-5.596	5.596	1	0.021	48.369	1	True	0.085	True	-1	-1	True
2018-06-14 163427 NGF SETA3.eds	J01	UNKNOWN	NGF30	NGF SETA3	hsa-miR-450b-5p-002207	Amp	1.182	0.855	1	35.025	35.025	34.968	N/A	34.968	18.715	0.44	12.706	0	-5.596	5.596	1	0.021	48.369	1	True	0.085	True	3	31
2018-06-06 164506 NGF SETA2.eds	J01	UNKNOWN	NGF30	NGF SETA2	hsa-miR-450b-5p-002207	Amp	1.131	0.961	1	34.911	34.911	34.968	N/A	34.968	18.715	0.44	12.706	0	-5.596	5.596	1	0.021	48.369	1	True	0.085	True	3	30
2018-07-12 165218 NGF12 SETA1.eds	J01	UNKNOWN	NGF12	NGF12 SETA1	hsa-miR-450b-5p-002207	Amp	1.125	0.94	1	35.426	35.426	34.005	N/A	34.005	17.857	0.395	4.303	-0.858	-2.56	0.843	1.813	0.557	5.896	0.261	True	0.085	True	3	31
2018-07-13 083350 NGF12 SETA2.eds	J01	UNKNOWN	NGF12	NGF12 SETA2	hsa-miR-450b-5p-002207	Amp	1.264	0.966	1	33.228	33.228	34.005	N/A	34.005	17.857	0.395	4.303	-0.858	-2.56	0.843	1.813	0.557	5.896	0.261	True	0.085	True	3	29
2018-07-13 153612 NGF12 SETA3.eds	J01	UNKNOWN	NGF12	NGF12 SETA3	hsa-miR-450b-5p-002207	N/A	Undetermined	Undetermined	1	Undetermined	Undetermined	34.005	N/A	34.005	17.857	0.395	4.303	-0.858	-2.56	0.843	1.813	0.557	5.896	0.261	True	0.085	True	-1	-1	True
2020-01-22 114414 NGF12 SETA4.eds	J01	UNKNOWN	NGF12	NGF12 SETA4	hsa-miR-450b-5p-002207	Amp	1.248	0.962	1	33.36	33.36	34.005	N/A	34.005	17.857	0.395	4.303	-0.858	-2.56	0.843	1.813	0.557	5.896	0.261	True	0.085	True	3	29
2020-01-22 114414 NGF12 SETA4.eds	J03	UNKNOWN	NGF12	NGF12 SETA4	hsa-miR-452-002329	Amp	1.272	0.975	1	31.95	31.95	32.378	N/A	32.378	16.674	0.577	4.303	0.955	-1.526	3.437	0.516	0.092	2.88	0.522	True	0.086	True	3	28
2018-07-13 083350 NGF12 SETA2.eds	J03	UNKNOWN	NGF12	NGF12 SETA2	hsa-miR-452-002329	Amp	1.262	0.987	1	31.914	31.914	32.378	N/A	32.378	16.674	0.577	4.303	0.955	-1.526	3.437	0.516	0.092	2.88	0.522	True	0.086	True	3	28
2018-07-13 153612 NGF12 SETA3.eds	J03	UNKNOWN	NGF12	NGF12 SETA3	hsa-miR-452-002329	Amp	1.257	0.96	1	33.271	33.271	32.378	N/A	32.378	16.674	0.577	4.303	0.955	-1.526	3.437	0.516	0.092	2.88	0.522	True	0.086	True	3	29
2018-07-12 165218 NGF12 SETA1.eds	J03	UNKNOWN	NGF12	NGF12 SETA1	hsa-miR-452-002329	Amp	0.945	0.919	1	35.551	35.551	32.378	N/A	32.378	16.674	0.577	4.303	0.955	-1.526	3.437	0.516	0.092	2.88	0.522	True	0.086	True	3	31	True
2018-06-01 112349 NGF SETA1.eds	J03	UNKNOWN	NGF30	NGF SETA1	hsa-miR-452-002329	Amp	1.176	0.951	1	32.737	32.737	33.066	N/A	33.066	15.718	1.041	12.706	0	-13.223	13.223	1	0	9,560.143	1	True	0.086	True	3	28
2018-06-06 164506 NGF SETA2.eds	J03	UNKNOWN	NGF30	NGF SETA2	hsa-miR-452-002329	Amp	1.105	0.973	1	33.396	33.396	33.066	N/A	33.066	15.718	1.041	12.706	0	-13.223	13.223	1	0	9,560.143	1	True	0.086	True	3	29
2018-06-14 163427 NGF SETA3.eds	J03	UNKNOWN	NGF30	NGF SETA3	hsa-miR-452-002329	N/A	Undetermined	Undetermined	1	Undetermined	Undetermined	33.066	N/A	33.066	15.718	1.041	12.706	0	-13.223	13.223	1	0	9,560.143	1	True	0.086	True	-1	-1	True
2018-06-14 163427 NGF SETA3.eds	J04	UNKNOWN	NGF30	NGF SETA3	hsa-miR-453-002318	N/A	Undetermined	Undetermined	1	Undetermined	Undetermined		N/A												True	0	True	-1	-1	True
2018-06-06 164506 NGF SETA2.eds	J04	UNKNOWN	NGF30	NGF SETA2	hsa-miR-453-002318	N/A	Undetermined	Undetermined	1	Undetermined	Undetermined		N/A												True	0	True	-1	-1	True
2018-06-01 112349 NGF SETA1.eds	J04	UNKNOWN	NGF30	NGF SETA1	hsa-miR-453-002318	N/A	Undetermined	Undetermined	1	Undetermined	Undetermined		N/A												True	0	True	-1	-1	True
2018-07-12 165218 NGF12 SETA1.eds	J04	UNKNOWN	NGF12	NGF12 SETA1	hsa-miR-453-002318	N/A	Undetermined	Undetermined	1	Undetermined	Undetermined		N/A												True	0	True	-1	-1	True
2018-07-13 083350 NGF12 SETA2.eds	J04	UNKNOWN	NGF12	NGF12 SETA2	hsa-miR-453-002318	N/A	Undetermined	Undetermined	1	Undetermined	Undetermined		N/A												True	0	True	-1	-1	True
2018-07-13 153612 NGF12 SETA3.eds	J04	UNKNOWN	NGF12	NGF12 SETA3	hsa-miR-453-002318	N/A	Undetermined	Undetermined	1	Undetermined	Undetermined		N/A												True	0	True	-1	-1	True
2020-01-22 114414 NGF12 SETA4.eds	J04	UNKNOWN	NGF12	NGF12 SETA4	hsa-miR-453-002318	N/A	Undetermined	Undetermined	1	Undetermined	Undetermined		N/A												True	0	True	-1	-1	True
2018-07-13 153612 NGF12 SETA3.eds	J05	UNKNOWN	NGF12	NGF12 SETA3	hsa-miR-454-002323	Amp	1.391	0.966	1	27.559	27.559	26.708	N/A	26.708	10.729	0.515	3.182	1.421	-0.216	3.059	0.373	0.12	1.162	0.173	True	0.192	True	3	22
2018-07-13 083350 NGF12 SETA2.eds	J05	UNKNOWN	NGF12	NGF12 SETA2	hsa-miR-454-002323	Amp	1.377	0.988	1	25.991	25.991	26.708	N/A	26.708	10.729	0.515	3.182	1.421	-0.216	3.059	0.373	0.12	1.162	0.173	True	0.192	True	3	20
2018-07-12 165218 NGF12 SETA1.eds	J05	UNKNOWN	NGF12	NGF12 SETA1	hsa-miR-454-002323	Amp	1.379	0.985	1	26.427	26.427	26.708	N/A	26.708	10.729	0.515	3.182	1.421	-0.216	3.059	0.373	0.12	1.162	0.173	True	0.192	True	3	21
2020-01-22 114414 NGF12 SETA4.eds	J05	UNKNOWN	NGF12	NGF12 SETA4	hsa-miR-454-002323	Amp	1.354	0.987	1	26.856	26.856	26.708	N/A	26.708	10.729	0.515	3.182	1.421	-0.216	3.059	0.373	0.12	1.162	0.173	True	0.192	True	3	22
2018-06-01 112349 NGF SETA1.eds	J05	UNKNOWN	NGF30	NGF SETA1	hsa-miR-454-002323	Amp	1.387	0.966	1	26.069	26.069	26.163	N/A	26.163	9.308	0.687	4.303	0	-2.957	2.957	1	0.129	7.766	1	True	0.192	True	3	21
2018-06-06 164506 NGF SETA2.eds	J05	UNKNOWN	NGF30	NGF SETA2	hsa-miR-454-002323	Amp	1.349	0.988	1	26.204	26.204	26.163	N/A	26.163	9.308	0.687	4.303	0	-2.957	2.957	1	0.129	7.766	1	True	0.192	True	3	21
2018-06-14 163427 NGF SETA3.eds	J05	UNKNOWN	NGF30	NGF SETA3	hsa-miR-454-002323	Amp	1.433	0.99	1	26.217	26.217	26.163	N/A	26.163	9.308	0.687	4.303	0	-2.957	2.957	1	0.129	7.766	1	True	0.192	True	3	20
2018-06-01 112349 NGF SETA1.eds	J07	UNKNOWN	NGF30	NGF SETA1	hsa-miR-455-001280	Amp	1.105	0.98	1	30.468	30.468	31.717	N/A	31.717	14.862	1.475	4.303	0	-6.346	6.346	1	0.012	81.349	1	True	0.065	True	3	26
2018-06-06 164506 NGF SETA2.eds	J07	UNKNOWN	NGF30	NGF SETA2	hsa-miR-455-001280	Amp	1.106	0.977	1	31.307	31.307	31.717	N/A	31.717	14.862	1.475	4.303	0	-6.346	6.346	1	0.012	81.349	1	True	0.065	True	3	27
2018-06-14 163427 NGF SETA3.eds	J07	UNKNOWN	NGF30	NGF SETA3	hsa-miR-455-001280	Amp	1.157	0.959	1	33.377	33.377	31.717	N/A	31.717	14.862	1.475	4.303	0	-6.346	6.346	1	0.012	81.349	1	True	0.065	True	3	30
2018-07-12 165218 NGF12 SETA1.eds	J07	UNKNOWN	NGF12	NGF12 SETA1	hsa-miR-455-001280	Amp	1.025	0.875	1	33.902	33.902	33.58	N/A	33.58	17.432	0.502	4.303	2.569	0.407	4.731	0.168	0.038	0.754	0.217	True	0.065	True	3	30
2020-01-22 114414 NGF12 SETA4.eds	J07	UNKNOWN	NGF12	NGF12 SETA4	hsa-miR-455-001280	Amp	1.192	0.966	1	32.831	32.831	33.58	N/A	33.58	17.432	0.502	4.303	2.569	0.407	4.731	0.168	0.038	0.754	0.217	True	0.065	True	3	29
2018-07-13 153612 NGF12 SETA3.eds	J07	UNKNOWN	NGF12	NGF12 SETA3	hsa-miR-455-001280	N/A	Undetermined	Undetermined	1	Undetermined	Undetermined	33.58	N/A	33.58	17.432	0.502	4.303	2.569	0.407	4.731	0.168	0.038	0.754	0.217	True	0.065	True	-1	-1	True
2018-07-13 083350 NGF12 SETA2.eds	J07	UNKNOWN	NGF12	NGF12 SETA2	hsa-miR-455-001280	Amp	1.023	0.929	1	34.007	34.007	33.58	N/A	33.58	17.432	0.502	4.303	2.569	0.407	4.731	0.168	0.038	0.754	0.217	True	0.065	True	3	30
2018-06-06 164506 NGF SETA2.eds	J06	UNKNOWN	NGF30	NGF SETA2	hsa-miR-455-3p-002244	Amp	1.021	0.97	1	31.798	31.798	31.406	N/A	31.406	14.059	1.103	12.706	0	-14.015	14.015	1	0	16,557.914	1	True	0.052	True	3	28
2018-06-14 163427 NGF SETA3.eds	J06	UNKNOWN	NGF30	NGF SETA3	hsa-miR-455-3p-002244	Amp	0.928	0.699	1	35.239	35.239	31.406	N/A	31.406	14.059	1.103	12.706	0	-14.015	14.015	1	0	16,557.914	1	True	0.052	True	3	31	True
2018-06-01 112349 NGF SETA1.eds	J06	UNKNOWN	NGF30	NGF SETA1	hsa-miR-455-3p-002244	Amp	1.055	0.97	1	31.015	31.015	31.406	N/A	31.406	14.059	1.103	12.706	0	-14.015	14.015	1	0	16,557.914	1	True	0.052	True	3	27
2018-07-12 165218 NGF12 SETA1.eds	J06	UNKNOWN	NGF12	NGF12 SETA1	hsa-miR-455-3p-002244	Amp	1.026	0.924	1	31.988	31.988	32.597	N/A	32.597	16.402	1.217	12.706	2.343	-13.115	17.802	0.197	0	8,873.739	0.291	True	0.052	True	3	28
2018-07-13 083350 NGF12 SETA2.eds	J06	UNKNOWN	NGF12	NGF12 SETA2	hsa-miR-455-3p-002244	Amp	1.03	0.803	1	33.206	33.206	32.597	N/A	32.597	16.402	1.217	12.706	2.343	-13.115	17.802	0.197	0	8,873.739	0.291	True	0.052	True	3	29
2018-07-13 153612 NGF12 SETA3.eds	J06	UNKNOWN	NGF12	NGF12 SETA3	hsa-miR-455-3p-002244	N/A	Undetermined	Undetermined	1	Undetermined	Undetermined	32.597	N/A	32.597	16.402	1.217	12.706	2.343	-13.115	17.802	0.197	0	8,873.739	0.291	True	0.052	True	-1	-1	True
2020-01-22 114414 NGF12 SETA4.eds	J06	UNKNOWN	NGF12	NGF12 SETA4	hsa-miR-455-3p-002244	N/A	Undetermined	Undetermined	1	Undetermined	Undetermined	32.597	N/A	32.597	16.402	1.217	12.706	2.343	-13.115	17.802	0.197	0	8,873.739	0.291	True	0.052	True	-1	-1	True
2018-06-14 163427 NGF SETA3.eds	J08	UNKNOWN	NGF30	NGF SETA3	hsa-miR-483-5p-002338	Amp	1.379	0.992	1	31.812	31.812	32.06	N/A	32.06	15.204	0.565	4.303	0	-2.43	2.43	1	0.186	5.389	1	True	0.055	True	3	28
2018-06-01 112349 NGF SETA1.eds	J08	UNKNOWN	NGF30	NGF SETA1	hsa-miR-483-5p-002338	Amp	1.093	0.927	1	32.154	32.154	32.06	N/A	32.06	15.204	0.565	4.303	0	-2.43	2.43	1	0.186	5.389	1	True	0.055	True	3	29
2018-06-06 164506 NGF SETA2.eds	J08	UNKNOWN	NGF30	NGF SETA2	hsa-miR-483-5p-002338	Amp	1.175	0.981	1	32.213	32.213	32.06	N/A	32.06	15.204	0.565	4.303	0	-2.43	2.43	1	0.186	5.389	1	True	0.055	True	3	29
2018-07-12 165218 NGF12 SETA1.eds	J08	UNKNOWN	NGF12	NGF12 SETA1	hsa-miR-483-5p-002338	N/A	Undetermined	Undetermined	1	Undetermined	Undetermined	32.34	N/A	32.34	16.635	0.529	4.303	1.431	-0.847	3.709	0.371	0.076	1.799	0.139	True	0.055	True	-1	-1	True
2020-01-22 114414 NGF12 SETA4.eds	J08	UNKNOWN	NGF12	NGF12 SETA4	hsa-miR-483-5p-002338	Amp	1.391	0.993	1	31.976	31.976	32.34	N/A	32.34	16.635	0.529	4.303	1.431	-0.847	3.709	0.371	0.076	1.799	0.139	True	0.055	True	3	28
2018-07-13 083350 NGF12 SETA2.eds	J08	UNKNOWN	NGF12	NGF12 SETA2	hsa-miR-483-5p-002338	Amp	1.283	0.993	1	31.903	31.903	32.34	N/A	32.34	16.635	0.529	4.303	1.431	-0.847	3.709	0.371	0.076	1.799	0.139	True	0.055	True	3	28
2018-07-13 153612 NGF12 SETA3.eds	J08	UNKNOWN	NGF12	NGF12 SETA3	hsa-miR-483-5p-002338	Amp	1.318	0.981	1	33.141	33.141	32.34	N/A	32.34	16.635	0.529	4.303	1.431	-0.847	3.709	0.371	0.076	1.799	0.139	True	0.055	True	3	30
2018-07-13 153612 NGF12 SETA3.eds	J09	UNKNOWN	NGF12	NGF12 SETA3	hsa-miR-484-001821	Amp	1.334	0.98	1	25.494	25.494	25.144	N/A	25.144	9.165	0.341	3.182	1.015	-0.072	2.102	0.495	0.233	1.051	0.225	True	0.185	True	3	20
2020-01-22 114414 NGF12 SETA4.eds	J09	UNKNOWN	NGF12	NGF12 SETA4	hsa-miR-484-001821	Amp	1.335	0.991	1	25.249	25.249	25.144	N/A	25.144	9.165	0.341	3.182	1.015	-0.072	2.102	0.495	0.233	1.051	0.225	True	0.185	True	3	20
2018-07-12 165218 NGF12 SETA1.eds	J09	UNKNOWN	NGF12	NGF12 SETA1	hsa-miR-484-001821	Amp	1.34	0.973	1	25.158	25.158	25.144	N/A	25.144	9.165	0.341	3.182	1.015	-0.072	2.102	0.495	0.233	1.051	0.225	True	0.185	True	3	20
2018-07-13 083350 NGF12 SETA2.eds	J09	UNKNOWN	NGF12	NGF12 SETA2	hsa-miR-484-001821	Amp	1.346	0.972	1	24.675	24.675	25.144	N/A	25.144	9.165	0.341	3.182	1.015	-0.072	2.102	0.495	0.233	1.051	0.225	True	0.185	True	3	20
2018-06-01 112349 NGF SETA1.eds	J09	UNKNOWN	NGF30	NGF SETA1	hsa-miR-484-001821	Amp	1.312	0.991	1	25.097	25.097	25.005	N/A	25.005	8.15	0.59	4.303	0	-2.537	2.537	1	0.172	5.802	1	True	0.185	True	3	20
2018-06-14 163427 NGF SETA3.eds	J09	UNKNOWN	NGF30	NGF SETA3	hsa-miR-484-001821	Amp	1.387	0.995	1	24.915	24.915	25.005	N/A	25.005	8.15	0.59	4.303	0	-2.537	2.537	1	0.172	5.802	1	True	0.185	True	3	19
2018-06-06 164506 NGF SETA2.eds	J09	UNKNOWN	NGF30	NGF SETA2	hsa-miR-484-001821	Amp	1.33	0.99	1	25.003	25.003	25.005	N/A	25.005	8.15	0.59	4.303	0	-2.537	2.537	1	0.172	5.802	1	True	0.185	True	3	20
2018-07-13 083350 NGF12 SETA2.eds	J10	UNKNOWN	NGF12	NGF12 SETA2	hsa-miR-485-3p-001277	Amp	1.298	0.973	1	31.352	31.352	32.946	N/A	32.946	16.967	0.864	3.182	2.525	-0.224	5.273	0.174	0.026	1.168	0.085	True	0.138	True	3	26
2018-07-12 165218 NGF12 SETA1.eds	J10	UNKNOWN	NGF12	NGF12 SETA1	hsa-miR-485-3p-001277	Amp	1.269	0.968	1	32.022	32.022	32.946	N/A	32.946	16.967	0.864	3.182	2.525	-0.224	5.273	0.174	0.026	1.168	0.085	True	0.138	True	3	27
2020-01-22 114414 NGF12 SETA4.eds	J10	UNKNOWN	NGF12	NGF12 SETA4	hsa-miR-485-3p-001277	Amp	1.253	0.979	1	34.284	34.284	32.946	N/A	32.946	16.967	0.864	3.182	2.525	-0.224	5.273	0.174	0.026	1.168	0.085	True	0.138	True	3	29
2018-07-13 153612 NGF12 SETA3.eds	J10	UNKNOWN	NGF12	NGF12 SETA3	hsa-miR-485-3p-001277	Amp	1.282	0.976	1	34.128	34.128	32.946	N/A	32.946	16.967	0.864	3.182	2.525	-0.224	5.273	0.174	0.026	1.168	0.085	True	0.138	True	3	29
2018-06-01 112349 NGF SETA1.eds	J10	UNKNOWN	NGF30	NGF SETA1	hsa-miR-485-3p-001277	Amp	1.232	0.975	1	31.419	31.419	31.298	N/A	31.298	14.443	0.798	4.303	0	-3.434	3.434	1	0.093	10.81	1	True	0.138	True	3	27
2018-06-06 164506 NGF SETA2.eds	J10	UNKNOWN	NGF30	NGF SETA2	hsa-miR-485-3p-001277	Amp	1.293	0.985	1	30.605	30.605	31.298	N/A	31.298	14.443	0.798	4.303	0	-3.434	3.434	1	0.093	10.81	1	True	0.138	True	3	26
2018-06-14 163427 NGF SETA3.eds	J10	UNKNOWN	NGF30	NGF SETA3	hsa-miR-485-3p-001277	Amp	1.349	0.99	1	31.87	31.87	31.298	N/A	31.298	14.443	0.798	4.303	0	-3.434	3.434	1	0.093	10.81	1	True	0.138	True	3	27
2020-01-22 114414 NGF12 SETA4.eds	J11	UNKNOWN	NGF12	NGF12 SETA4	hsa-miR-485-5p-001036	N/A	Undetermined	Undetermined	1	Undetermined	Undetermined		N/A												True	0.04	True	-1	-1	True
2018-07-12 165218 NGF12 SETA1.eds	J11	UNKNOWN	NGF12	NGF12 SETA1	hsa-miR-485-5p-001036	N/A	Undetermined	Undetermined	1	Undetermined	Undetermined		N/A												True	0.04	True	-1	-1	True
2018-07-13 153612 NGF12 SETA3.eds	J11	UNKNOWN	NGF12	NGF12 SETA3	hsa-miR-485-5p-001036	N/A	Undetermined	Undetermined	1	Undetermined	Undetermined		N/A												True	0.04	True	-1	-1	True
2018-07-13 083350 NGF12 SETA2.eds	J11	UNKNOWN	NGF12	NGF12 SETA2	hsa-miR-485-5p-001036	N/A	Undetermined	Undetermined	1	Undetermined	Undetermined		N/A												True	0.04	True	-1	-1	True
2018-06-14 163427 NGF SETA3.eds	J11	UNKNOWN	NGF30	NGF SETA3	hsa-miR-485-5p-001036	N/A	Undetermined	Undetermined	1	Undetermined	Undetermined		N/A												True	0.04	True	-1	-1	True
2018-06-01 112349 NGF SETA1.eds	J11	UNKNOWN	NGF30	NGF SETA1	hsa-miR-485-5p-001036	N/A	Undetermined	Undetermined	1	Undetermined	Undetermined		N/A												True	0.04	True	-1	-1	True
2018-06-06 164506 NGF SETA2.eds	J11	UNKNOWN	NGF30	NGF SETA2	hsa-miR-485-5p-001036	Amp	0.539	0.85	1	32.954	32.954		N/A												True	0.04	True	3	26	True
2018-06-06 164506 NGF SETA2.eds	J13	UNKNOWN	NGF30	NGF SETA2	hsa-miR-486-001278	Amp	0.944	0.971	1	29.796	29.796		N/A												True	0.04	True	3	27	True
2018-06-14 163427 NGF SETA3.eds	J13	UNKNOWN	NGF30	NGF SETA3	hsa-miR-486-001278	Amp	0.935	0.938	1	31.507	31.507		N/A												True	0.04	True	3	28	True
2018-06-01 112349 NGF SETA1.eds	J13	UNKNOWN	NGF30	NGF SETA1	hsa-miR-486-001278	Amp	0.798	0.942	1	30.924	30.924		N/A												True	0.04	True	3	27	True
2018-07-12 165218 NGF12 SETA1.eds	J13	UNKNOWN	NGF12	NGF12 SETA1	hsa-miR-486-001278	Amp	0.801	0.924	1	31.63	31.63		N/A												True	0.04	True	3	28	True
2018-07-13 083350 NGF12 SETA2.eds	J13	UNKNOWN	NGF12	NGF12 SETA2	hsa-miR-486-001278	Amp	1.037	0.986	1	29.797	29.797		N/A												True	0.04	True	3	27	True
2020-01-22 114414 NGF12 SETA4.eds	J13	UNKNOWN	NGF12	NGF12 SETA4	hsa-miR-486-001278	Amp	1.107	0.986	1	30.491	30.491		N/A												True	0.04	True	3	27	True
2018-07-13 153612 NGF12 SETA3.eds	J13	UNKNOWN	NGF12	NGF12 SETA3	hsa-miR-486-001278	Amp	1.072	0.978	1	31.006	31.006		N/A												True	0.04	True	3	28	True
2018-07-13 153612 NGF12 SETA3.eds	J12	UNKNOWN	NGF12	NGF12 SETA3	hsa-miR-486-3p-002093	Amp	1.148	0.977	1	31.993	31.993		N/A												True	0.04	True	3	29	True
2020-01-22 114414 NGF12 SETA4.eds	J12	UNKNOWN	NGF12	NGF12 SETA4	hsa-miR-486-3p-002093	N/A	Undetermined	Undetermined	1	Undetermined	Undetermined		N/A												True	0.04	True	-1	-1	True
2018-07-12 165218 NGF12 SETA1.eds	J12	UNKNOWN	NGF12	NGF12 SETA1	hsa-miR-486-3p-002093	Amp	0.792	0.867	1	33.055	33.055		N/A												True	0.04	True	3	29	True
2018-07-13 083350 NGF12 SETA2.eds	J12	UNKNOWN	NGF12	NGF12 SETA2	hsa-miR-486-3p-002093	N/A	Undetermined	Undetermined	1	Undetermined	Undetermined		N/A												True	0.04	True	-1	-1	True
2018-06-01 112349 NGF SETA1.eds	J12	UNKNOWN	NGF30	NGF SETA1	hsa-miR-486-3p-002093	N/A	Undetermined	Undetermined	1	Undetermined	Undetermined		N/A												True	0.04	True	-1	-1	True
2018-06-06 164506 NGF SETA2.eds	J12	UNKNOWN	NGF30	NGF SETA2	hsa-miR-486-3p-002093	Amp	0.781	0.826	1	33.276	33.276		N/A												True	0.04	True	3	29	True
2018-06-14 163427 NGF SETA3.eds	J12	UNKNOWN	NGF30	NGF SETA3	hsa-miR-486-3p-002093	N/A	Undetermined	Undetermined	1	Undetermined	Undetermined		N/A												True	0.04	True	-1	-1	True
2018-06-14 163427 NGF SETA3.eds	J14	UNKNOWN	NGF30	NGF SETA3	hsa-miR-487a-001279	Inconclusive	0.654	0.791	1	35.046	35.046		N/A												True	0.04	True	3	30	True
2018-06-06 164506 NGF SETA2.eds	J14	UNKNOWN	NGF30	NGF SETA2	hsa-miR-487a-001279	Amp	0.914	0.901	1	31.032	31.032		N/A												True	0.04	True	3	28	True
2018-06-01 112349 NGF SETA1.eds	J14	UNKNOWN	NGF30	NGF SETA1	hsa-miR-487a-001279	Amp	0.792	0.952	1	30.536	30.536		N/A												True	0.04	True	3	27	True
2018-07-13 083350 NGF12 SETA2.eds	J14	UNKNOWN	NGF12	NGF12 SETA2	hsa-miR-487a-001279	Inconclusive	0.702	0.928	1	33.809	33.809		N/A												True	0.04	True	3	29	True
2018-07-13 153612 NGF12 SETA3.eds	J14	UNKNOWN	NGF12	NGF12 SETA3	hsa-miR-487a-001279	Amp	0.724	0.825	1	35.251	35.251		N/A												True	0.04	True	3	31	True
2020-01-22 114414 NGF12 SETA4.eds	J14	UNKNOWN	NGF12	NGF12 SETA4	hsa-miR-487a-001279	N/A	Undetermined	Undetermined	1	Undetermined	Undetermined		N/A												True	0.04	True	-1	-1	True
2018-07-12 165218 NGF12 SETA1.eds	J14	UNKNOWN	NGF12	NGF12 SETA1	hsa-miR-487a-001279	Amp	0.74	0.912	1	32.78	32.78		N/A												True	0.04	True	3	29	True
2020-01-22 114414 NGF12 SETA4.eds	J15	UNKNOWN	NGF12	NGF12 SETA4	hsa-miR-487b-001285	N/A	Undetermined	Undetermined	1	Undetermined	Undetermined	32.328	N/A	32.328	16.132	0.682	12.706	0.523	-8.137	9.184	0.696	0.002	281.578	0.754	True	0.138	True	-1	-1	True
2018-07-13 153612 NGF12 SETA3.eds	J15	UNKNOWN	NGF12	NGF12 SETA3	hsa-miR-487b-001285	N/A	Undetermined	Undetermined	1	Undetermined	Undetermined	32.328	N/A	32.328	16.132	0.682	12.706	0.523	-8.137	9.184	0.696	0.002	281.578	0.754	True	0.138	True	-1	-1	True
2018-07-13 083350 NGF12 SETA2.eds	J15	UNKNOWN	NGF12	NGF12 SETA2	hsa-miR-487b-001285	Amp	1.254	0.988	1	32.402	32.402	32.328	N/A	32.328	16.132	0.682	12.706	0.523	-8.137	9.184	0.696	0.002	281.578	0.754	True	0.138	True	3	27
2018-07-12 165218 NGF12 SETA1.eds	J15	UNKNOWN	NGF12	NGF12 SETA1	hsa-miR-487b-001285	Amp	1.278	0.984	1	32.254	32.254	32.328	N/A	32.328	16.132	0.682	12.706	0.523	-8.137	9.184	0.696	0.002	281.578	0.754	True	0.138	True	3	27
2018-06-01 112349 NGF SETA1.eds	J15	UNKNOWN	NGF30	NGF SETA1	hsa-miR-487b-001285	Amp	1.205	0.978	1	32.165	32.165	32.464	N/A	32.464	15.609	1.355	4.303	0	-5.83	5.83	1	0.018	56.882	1	True	0.138	True	3	27
2018-06-06 164506 NGF SETA2.eds	J15	UNKNOWN	NGF30	NGF SETA2	hsa-miR-487b-001285	Amp	1.26	0.975	1	31.045	31.045	32.464	N/A	32.464	15.609	1.355	4.303	0	-5.83	5.83	1	0.018	56.882	1	True	0.138	True	3	26
2018-06-14 163427 NGF SETA3.eds	J15	UNKNOWN	NGF30	NGF SETA3	hsa-miR-487b-001285	Amp	1.305	0.967	1	34.183	34.183	32.464	N/A	32.464	15.609	1.355	4.303	0	-5.83	5.83	1	0.018	56.882	1	True	0.138	True	3	29
2018-07-13 083350 NGF12 SETA2.eds	J16	UNKNOWN	NGF12	NGF12 SETA2	hsa-miR-488-002357	N/A	Undetermined	Undetermined	1	Undetermined	Undetermined		N/A												True	0.04	True	-1	-1	True
2018-07-13 153612 NGF12 SETA3.eds	J16	UNKNOWN	NGF12	NGF12 SETA3	hsa-miR-488-002357	N/A	Undetermined	Undetermined	1	Undetermined	Undetermined		N/A												True	0.04	True	-1	-1	True
2018-07-12 165218 NGF12 SETA1.eds	J16	UNKNOWN	NGF12	NGF12 SETA1	hsa-miR-488-002357	N/A	Undetermined	Undetermined	1	Undetermined	Undetermined		N/A												True	0.04	True	-1	-1	True
2020-01-22 114414 NGF12 SETA4.eds	J16	UNKNOWN	NGF12	NGF12 SETA4	hsa-miR-488-002357	N/A	Undetermined	Undetermined	1	Undetermined	Undetermined		N/A												True	0.04	True	-1	-1	True
2018-06-14 163427 NGF SETA3.eds	J16	UNKNOWN	NGF30	NGF SETA3	hsa-miR-488-002357	N/A	Undetermined	Undetermined	1	Undetermined	Undetermined		N/A												True	0.04	True	-1	-1	True
2018-06-01 112349 NGF SETA1.eds	J16	UNKNOWN	NGF30	NGF SETA1	hsa-miR-488-002357	N/A	Undetermined	Undetermined	1	Undetermined	Undetermined		N/A												True	0.04	True	-1	-1	True
2018-06-06 164506 NGF SETA2.eds	J16	UNKNOWN	NGF30	NGF SETA2	hsa-miR-488-002357	Amp	0.663	0.649	1	35.572	35.572		N/A												True	0.04	True	3	31	True
2018-07-12 165218 NGF12 SETA1.eds	J17	UNKNOWN	NGF12	NGF12 SETA1	hsa-miR-489-002358	Amp	1.326	0.99	1	33.718	33.718	33.122	N/A	33.122	17.143	0.17	3.182	0.802	0.26	1.343	0.574	0.394	0.835	0.581	True	0.123	True	3	29
2018-07-13 083350 NGF12 SETA2.eds	J17	UNKNOWN	NGF12	NGF12 SETA2	hsa-miR-489-002358	Amp	1.338	0.99	1	32.899	32.899	33.122	N/A	33.122	17.143	0.17	3.182	0.802	0.26	1.343	0.574	0.394	0.835	0.581	True	0.123	True	3	28
2018-07-13 153612 NGF12 SETA3.eds	J17	UNKNOWN	NGF12	NGF12 SETA3	hsa-miR-489-002358	Amp	1.347	0.989	1	32.28	32.28	33.122	N/A	33.122	17.143	0.17	3.182	0.802	0.26	1.343	0.574	0.394	0.835	0.581	True	0.123	True	3	28
2020-01-22 114414 NGF12 SETA4.eds	J17	UNKNOWN	NGF12	NGF12 SETA4	hsa-miR-489-002358	Amp	1.282	0.983	1	33.592	33.592	33.122	N/A	33.122	17.143	0.17	3.182	0.802	0.26	1.343	0.574	0.394	0.835	0.581	True	0.123	True	3	29
2018-06-01 112349 NGF SETA1.eds	J17	UNKNOWN	NGF30	NGF SETA1	hsa-miR-489-002358	Amp	1.283	0.983	1	32.122	32.122	33.197	N/A	33.197	16.342	1.223	4.303	0	-5.264	5.264	1	0.026	38.429	1	True	0.123	True	3	27
2018-06-06 164506 NGF SETA2.eds	J17	UNKNOWN	NGF30	NGF SETA2	hsa-miR-489-002358	Amp	1.255	0.983	1	33.344	33.344	33.197	N/A	33.197	16.342	1.223	4.303	0	-5.264	5.264	1	0.026	38.429	1	True	0.123	True	3	29
2018-06-14 163427 NGF SETA3.eds	J17	UNKNOWN	NGF30	NGF SETA3	hsa-miR-489-002358	Amp	1.32	0.982	1	34.123	34.123	33.197	N/A	33.197	16.342	1.223	4.303	0	-5.264	5.264	1	0.026	38.429	1	True	0.123	True	3	29
2018-07-13 153612 NGF12 SETA3.eds	J18	UNKNOWN	NGF12	NGF12 SETA3	hsa-miR-490-001037	N/A	Undetermined	Undetermined	1	Undetermined	Undetermined		N/A												True	0.04	True	-1	-1	True
2020-01-22 114414 NGF12 SETA4.eds	J18	UNKNOWN	NGF12	NGF12 SETA4	hsa-miR-490-001037	N/A	Undetermined	Undetermined	1	Undetermined	Undetermined		N/A												True	0.04	True	-1	-1	True
2018-07-12 165218 NGF12 SETA1.eds	J18	UNKNOWN	NGF12	NGF12 SETA1	hsa-miR-490-001037	N/A	Undetermined	Undetermined	1	Undetermined	Undetermined		N/A												True	0.04	True	-1	-1	True
2018-07-13 083350 NGF12 SETA2.eds	J18	UNKNOWN	NGF12	NGF12 SETA2	hsa-miR-490-001037	N/A	Undetermined	Undetermined	1	Undetermined	Undetermined		N/A												True	0.04	True	-1	-1	True
2018-06-01 112349 NGF SETA1.eds	J18	UNKNOWN	NGF30	NGF SETA1	hsa-miR-490-001037	N/A	Undetermined	Undetermined	1	Undetermined	Undetermined		N/A												True	0.04	True	-1	-1	True
2018-06-06 164506 NGF SETA2.eds	J18	UNKNOWN	NGF30	NGF SETA2	hsa-miR-490-001037	Amp	0.604	0.313	1	37.544	37.544		N/A												True	0.04	True	3	33	True
2018-06-14 163427 NGF SETA3.eds	J18	UNKNOWN	NGF30	NGF SETA3	hsa-miR-490-001037	Inconclusive	0.595	0.452	1	37.154	37.154		N/A												True	0.04	True	3	31	True
2018-06-06 164506 NGF SETA2.eds	J19	UNKNOWN	NGF30	NGF SETA2	hsa-miR-491-3p-002360	N/A	Undetermined	Undetermined	1	Undetermined	Undetermined		N/A												True	0.04	True	-1	-1	True
2018-06-01 112349 NGF SETA1.eds	J19	UNKNOWN	NGF30	NGF SETA1	hsa-miR-491-3p-002360	Amp	0.807	0.908	1	34.392	34.392		N/A												True	0.04	True	3	31	True
2018-06-14 163427 NGF SETA3.eds	J19	UNKNOWN	NGF30	NGF SETA3	hsa-miR-491-3p-002360	N/A	Undetermined	Undetermined	1	Undetermined	Undetermined		N/A												True	0.04	True	-1	-1	True
2018-07-13 153612 NGF12 SETA3.eds	J19	UNKNOWN	NGF12	NGF12 SETA3	hsa-miR-491-3p-002360	N/A	Undetermined	Undetermined	1	Undetermined	Undetermined		N/A												True	0.04	True	-1	-1	True
2018-07-13 083350 NGF12 SETA2.eds	J19	UNKNOWN	NGF12	NGF12 SETA2	hsa-miR-491-3p-002360	N/A	Undetermined	Undetermined	1	Undetermined	Undetermined		N/A												True	0.04	True	-1	-1	True
2020-01-22 114414 NGF12 SETA4.eds	J19	UNKNOWN	NGF12	NGF12 SETA4	hsa-miR-491-3p-002360	N/A	Undetermined	Undetermined	1	Undetermined	Undetermined		N/A												True	0.04	True	-1	-1	True
2018-07-12 165218 NGF12 SETA1.eds	J19	UNKNOWN	NGF12	NGF12 SETA1	hsa-miR-491-3p-002360	N/A	Undetermined	Undetermined	1	Undetermined	Undetermined		N/A												True	0.04	True	-1	-1	True
2018-07-12 165218 NGF12 SETA1.eds	P16	UNKNOWN	NGF12	NGF12 SETA1	hsa-miR-492-001039	N/A	Undetermined	Undetermined	1	Undetermined	Undetermined		N/A												True	0	True	-1	-1	True
2018-07-13 083350 NGF12 SETA2.eds	P16	UNKNOWN	NGF12	NGF12 SETA2	hsa-miR-492-001039	N/A	Undetermined	Undetermined	1	Undetermined	Undetermined		N/A												True	0	True	-1	-1	True
2018-07-13 153612 NGF12 SETA3.eds	P16	UNKNOWN	NGF12	NGF12 SETA3	hsa-miR-492-001039	N/A	Undetermined	Undetermined	1	Undetermined	Undetermined		N/A												True	0	True	-1	-1	True
2020-01-22 114414 NGF12 SETA4.eds	P16	UNKNOWN	NGF12	NGF12 SETA4	hsa-miR-492-001039	N/A	Undetermined	Undetermined	1	Undetermined	Undetermined		N/A												True	0	True	-1	-1	True
2018-06-01 112349 NGF SETA1.eds	P16	UNKNOWN	NGF30	NGF SETA1	hsa-miR-492-001039	N/A	Undetermined	Undetermined	1	Undetermined	Undetermined		N/A												True	0	True	-1	-1	True
2018-06-14 163427 NGF SETA3.eds	P16	UNKNOWN	NGF30	NGF SETA3	hsa-miR-492-001039	N/A	Undetermined	Undetermined	1	Undetermined	Undetermined		N/A												True	0	True	-1	-1	True
2018-06-06 164506 NGF SETA2.eds	P16	UNKNOWN	NGF30	NGF SETA2	hsa-miR-492-001039	N/A	Undetermined	Undetermined	1	Undetermined	Undetermined		N/A												True	0	True	-1	-1	True
2018-06-01 112349 NGF SETA1.eds	J21	UNKNOWN	NGF30	NGF SETA1	hsa-miR-493-002364	Amp	1.257	0.982	1	32.297	32.297	32.914	N/A	32.914	16.059	1.217	4.303	0	-5.236	5.236	1	0.027	37.681	1	True	0.161	True	3	27
2018-06-06 164506 NGF SETA2.eds	J21	UNKNOWN	NGF30	NGF SETA2	hsa-miR-493-002364	Amp	1.243	0.963	1	32.208	32.208	32.914	N/A	32.914	16.059	1.217	4.303	0	-5.236	5.236	1	0.027	37.681	1	True	0.161	True	3	27
2018-06-14 163427 NGF SETA3.eds	J21	UNKNOWN	NGF30	NGF SETA3	hsa-miR-493-002364	Amp	1.327	0.981	1	34.238	34.238	32.914	N/A	32.914	16.059	1.217	4.303	0	-5.236	5.236	1	0.027	37.681	1	True	0.161	True	3	29
2018-07-12 165218 NGF12 SETA1.eds	J21	UNKNOWN	NGF12	NGF12 SETA1	hsa-miR-493-002364	Amp	1.307	0.984	1	31.424	31.424	32.293	N/A	32.293	16.314	0.78	3.182	0.255	-2.226	2.736	0.838	0.15	4.68	0.87	True	0.161	True	3	26
2018-07-13 153612 NGF12 SETA3.eds	J21	UNKNOWN	NGF12	NGF12 SETA3	hsa-miR-493-002364	Amp	1.289	0.98	1	33.808	33.808	32.293	N/A	32.293	16.314	0.78	3.182	0.255	-2.226	2.736	0.838	0.15	4.68	0.87	True	0.161	True	3	28
2018-07-13 083350 NGF12 SETA2.eds	J21	UNKNOWN	NGF12	NGF12 SETA2	hsa-miR-493-002364	Amp	1.314	0.988	1	32.113	32.113	32.293	N/A	32.293	16.314	0.78	3.182	0.255	-2.226	2.736	0.838	0.15	4.68	0.87	True	0.161	True	3	27
2020-01-22 114414 NGF12 SETA4.eds	J21	UNKNOWN	NGF12	NGF12 SETA4	hsa-miR-493-002364	Amp	1.287	0.985	1	31.828	31.828	32.293	N/A	32.293	16.314	0.78	3.182	0.255	-2.226	2.736	0.838	0.15	4.68	0.87	True	0.161	True	3	26
2018-06-14 163427 NGF SETA3.eds	J22	UNKNOWN	NGF30	NGF SETA3	hsa-miR-494-002365	Amp	1.325	0.987	1	30.731	30.731	29.953	N/A	29.953	13.098	0.934	4.303	0	-4.021	4.021	1	0.062	16.23	1	True	0.147	True	3	26
2018-06-01 112349 NGF SETA1.eds	J22	UNKNOWN	NGF30	NGF SETA1	hsa-miR-494-002365	Amp	1.232	0.985	1	29.739	29.739	29.953	N/A	29.953	13.098	0.934	4.303	0	-4.021	4.021	1	0.062	16.23	1	True	0.147	True	3	24
2018-06-06 164506 NGF SETA2.eds	J22	UNKNOWN	NGF30	NGF SETA2	hsa-miR-494-002365	Amp	1.275	0.988	1	29.389	29.389	29.953	N/A	29.953	13.098	0.934	4.303	0	-4.021	4.021	1	0.062	16.23	1	True	0.147	True	3	24
2020-01-22 114414 NGF12 SETA4.eds	J22	UNKNOWN	NGF12	NGF12 SETA4	hsa-miR-494-002365	Amp	1.21	0.982	1	30.985	30.985	30.592	N/A	30.592	14.613	0.924	3.182	1.515	-1.426	4.456	0.35	0.046	2.686	0.303	True	0.147	True	3	26
2018-07-13 083350 NGF12 SETA2.eds	J22	UNKNOWN	NGF12	NGF12 SETA2	hsa-miR-494-002365	Amp	1.277	0.989	1	29.634	29.634	30.592	N/A	30.592	14.613	0.924	3.182	1.515	-1.426	4.456	0.35	0.046	2.686	0.303	True	0.147	True	3	24
2018-07-13 153612 NGF12 SETA3.eds	J22	UNKNOWN	NGF12	NGF12 SETA3	hsa-miR-494-002365	Amp	1.283	0.983	1	32.423	32.423	30.592	N/A	30.592	14.613	0.924	3.182	1.515	-1.426	4.456	0.35	0.046	2.686	0.303	True	0.147	True	3	27
2018-07-12 165218 NGF12 SETA1.eds	J22	UNKNOWN	NGF12	NGF12 SETA1	hsa-miR-494-002365	Amp	1.31	0.987	1	29.328	29.328	30.592	N/A	30.592	14.613	0.924	3.182	1.515	-1.426	4.456	0.35	0.046	2.686	0.303	True	0.147	True	3	24
2020-01-22 114414 NGF12 SETA4.eds	K01	UNKNOWN	NGF12	NGF12 SETA4	hsa-miR-499-3p-002427	N/A	Undetermined	Undetermined	1	Undetermined	Undetermined		N/A												True	0.04	True	-1	-1	True
2018-07-13 083350 NGF12 SETA2.eds	K01	UNKNOWN	NGF12	NGF12 SETA2	hsa-miR-499-3p-002427	N/A	Undetermined	Undetermined	1	Undetermined	Undetermined		N/A												True	0.04	True	-1	-1	True
2018-07-13 153612 NGF12 SETA3.eds	K01	UNKNOWN	NGF12	NGF12 SETA3	hsa-miR-499-3p-002427	N/A	Undetermined	Undetermined	1	Undetermined	Undetermined		N/A												True	0.04	True	-1	-1	True
2018-07-12 165218 NGF12 SETA1.eds	K01	UNKNOWN	NGF12	NGF12 SETA1	hsa-miR-499-3p-002427	N/A	Undetermined	Undetermined	1	Undetermined	Undetermined		N/A												True	0.04	True	-1	-1	True
2018-06-14 163427 NGF SETA3.eds	K01	UNKNOWN	NGF30	NGF SETA3	hsa-miR-499-3p-002427	Amp	0.763	0.788	1	36.457	36.457		N/A												True	0.04	True	3	33	True
2018-06-01 112349 NGF SETA1.eds	K01	UNKNOWN	NGF30	NGF SETA1	hsa-miR-499-3p-002427	N/A	Undetermined	Undetermined	1	Undetermined	Undetermined		N/A												True	0.04	True	-1	-1	True
2018-06-06 164506 NGF SETA2.eds	K01	UNKNOWN	NGF30	NGF SETA2	hsa-miR-499-3p-002427	N/A	Undetermined	Undetermined	1	Undetermined	Undetermined		N/A												True	0.04	True	-1	-1	True
2018-06-01 112349 NGF SETA1.eds	K03	UNKNOWN	NGF30	NGF SETA1	hsa-miR-500-002428	Amp	1.188	0.98	1	33.272	33.272	33.079	N/A	33.079	15.731	0.518	12.706	0	-6.579	6.579	1	0.01	95.624	1	True	0.147	True	3	28
2018-06-06 164506 NGF SETA2.eds	K03	UNKNOWN	NGF30	NGF SETA2	hsa-miR-500-002428	Amp	1.216	0.986	1	32.885	32.885	33.079	N/A	33.079	15.731	0.518	12.706	0	-6.579	6.579	1	0.01	95.624	1	True	0.147	True	3	28
2018-06-14 163427 NGF SETA3.eds	K03	UNKNOWN	NGF30	NGF SETA3	hsa-miR-500-002428	N/A	Undetermined	Undetermined	1	Undetermined	Undetermined	33.079	N/A	33.079	15.731	0.518	12.706	0	-6.579	6.579	1	0.01	95.624	1	True	0.147	True	-1	-1	True
2020-01-22 114414 NGF12 SETA4.eds	K03	UNKNOWN	NGF12	NGF12 SETA4	hsa-miR-500-002428	Amp	1.316	0.981	1	33.075	33.075	33.386	N/A	33.386	17.565	0.545	12.706	1.834	-5.09	8.758	0.281	0.002	34.071	0.135	True	0.147	True	3	28
2018-07-13 083350 NGF12 SETA2.eds	K03	UNKNOWN	NGF12	NGF12 SETA2	hsa-miR-500-002428	Amp	1.248	0.963	1	33.697	33.697	33.386	N/A	33.386	17.565	0.545	12.706	1.834	-5.09	8.758	0.281	0.002	34.071	0.135	True	0.147	True	3	28
2018-07-13 153612 NGF12 SETA3.eds	K03	UNKNOWN	NGF12	NGF12 SETA3	hsa-miR-500-002428	N/A	Undetermined	Undetermined	1	Undetermined	Undetermined	33.386	N/A	33.386	17.565	0.545	12.706	1.834	-5.09	8.758	0.281	0.002	34.071	0.135	True	0.147	True	-1	-1	True
2018-07-12 165218 NGF12 SETA1.eds	K03	UNKNOWN	NGF12	NGF12 SETA1	hsa-miR-500-002428	No Amp	0.574	0	1	Undetermined	Undetermined	33.386	N/A	33.386	17.565	0.545	12.706	1.834	-5.09	8.758	0.281	0.002	34.071	0.135	True	0.147	True	3	31	True
2020-01-22 114414 NGF12 SETA4.eds	K05	UNKNOWN	NGF12	NGF12 SETA4	hsa-miR-501-001047	N/A	Undetermined	Undetermined	1	Undetermined	Undetermined		N/A												True	0.04	True	-1	-1	True
2018-07-13 153612 NGF12 SETA3.eds	K05	UNKNOWN	NGF12	NGF12 SETA3	hsa-miR-501-001047	N/A	Undetermined	Undetermined	1	Undetermined	Undetermined		N/A												True	0.04	True	-1	-1	True
2018-07-13 083350 NGF12 SETA2.eds	K05	UNKNOWN	NGF12	NGF12 SETA2	hsa-miR-501-001047	N/A	Undetermined	Undetermined	1	Undetermined	Undetermined		N/A												True	0.04	True	-1	-1	True
2018-07-12 165218 NGF12 SETA1.eds	K05	UNKNOWN	NGF12	NGF12 SETA1	hsa-miR-501-001047	Inconclusive	0.56	0.504	1	37.264	37.264		N/A												True	0.04	True	3	31	True
2018-06-01 112349 NGF SETA1.eds	K05	UNKNOWN	NGF30	NGF SETA1	hsa-miR-501-001047	Amp	0.801	0.916	1	32.261	32.261		N/A												True	0.04	True	3	29	True
2018-06-06 164506 NGF SETA2.eds	K05	UNKNOWN	NGF30	NGF SETA2	hsa-miR-501-001047	Amp	0.968	0.958	1	30.863	30.863		N/A												True	0.04	True	3	28	True
2018-06-14 163427 NGF SETA3.eds	K05	UNKNOWN	NGF30	NGF SETA3	hsa-miR-501-001047	Amp	0.744	0.768	1	34.863	34.863		N/A												True	0.04	True	3	31	True
2018-06-01 112349 NGF SETA1.eds	K04	UNKNOWN	NGF30	NGF SETA1	hsa-miR-501-3p-002435	N/A	Undetermined	Undetermined	1	Undetermined	Undetermined		N/A												True	0	True	-1	-1	True
2018-06-14 163427 NGF SETA3.eds	K04	UNKNOWN	NGF30	NGF SETA3	hsa-miR-501-3p-002435	N/A	Undetermined	Undetermined	1	Undetermined	Undetermined		N/A												True	0	True	-1	-1	True
2018-06-06 164506 NGF SETA2.eds	K04	UNKNOWN	NGF30	NGF SETA2	hsa-miR-501-3p-002435	N/A	Undetermined	Undetermined	1	Undetermined	Undetermined		N/A												True	0	True	-1	-1	True
2020-01-22 114414 NGF12 SETA4.eds	K04	UNKNOWN	NGF12	NGF12 SETA4	hsa-miR-501-3p-002435	N/A	Undetermined	Undetermined	1	Undetermined	Undetermined		N/A												True	0	True	-1	-1	True
2018-07-13 153612 NGF12 SETA3.eds	K04	UNKNOWN	NGF12	NGF12 SETA3	hsa-miR-501-3p-002435	N/A	Undetermined	Undetermined	1	Undetermined	Undetermined		N/A												True	0	True	-1	-1	True
2018-07-13 083350 NGF12 SETA2.eds	K04	UNKNOWN	NGF12	NGF12 SETA2	hsa-miR-501-3p-002435	N/A	Undetermined	Undetermined	1	Undetermined	Undetermined		N/A												True	0	True	-1	-1	True
2018-07-12 165218 NGF12 SETA1.eds	K04	UNKNOWN	NGF12	NGF12 SETA1	hsa-miR-501-3p-002435	N/A	Undetermined	Undetermined	1	Undetermined	Undetermined		N/A												True	0	True	-1	-1	True
2018-06-01 112349 NGF SETA1.eds	K07	UNKNOWN	NGF30	NGF SETA1	hsa-miR-502-001109	Amp	1.101	0.953	1	34.996	34.996	34.492	N/A	34.492	17.144	0.208	12.706	0	-2.638	2.638	1	0.161	6.224	1	True	0.103	True	3	30
2018-06-14 163427 NGF SETA3.eds	K07	UNKNOWN	NGF30	NGF SETA3	hsa-miR-502-001109	N/A	Undetermined	Undetermined	1	Undetermined	Undetermined	34.492	N/A	34.492	17.144	0.208	12.706	0	-2.638	2.638	1	0.161	6.224	1	True	0.103	True	-1	-1	True
2018-06-06 164506 NGF SETA2.eds	K07	UNKNOWN	NGF30	NGF SETA2	hsa-miR-502-001109	Amp	1.197	0.979	1	33.989	33.989	34.492	N/A	34.492	17.144	0.208	12.706	0	-2.638	2.638	1	0.161	6.224	1	True	0.103	True	3	29
2018-07-13 153612 NGF12 SETA3.eds	K07	UNKNOWN	NGF12	NGF12 SETA3	hsa-miR-502-001109	N/A	Undetermined	Undetermined	1	Undetermined	Undetermined	33.867	N/A	33.867	17.812			0.668			0.63	0.63	0.63		True	0.103	True	-1	-1	True
2020-01-22 114414 NGF12 SETA4.eds	K07	UNKNOWN	NGF12	NGF12 SETA4	hsa-miR-502-001109	Amp	1.266	0.97	1	33.867	33.867	33.867	N/A	33.867	17.812			0.668			0.63	0.63	0.63		True	0.103	True	3	29
2018-07-12 165218 NGF12 SETA1.eds	K07	UNKNOWN	NGF12	NGF12 SETA1	hsa-miR-502-001109	N/A	Undetermined	Undetermined	1	Undetermined	Undetermined	33.867	N/A	33.867	17.812			0.668			0.63	0.63	0.63		True	0.103	True	-1	-1	True
2018-07-13 083350 NGF12 SETA2.eds	K07	UNKNOWN	NGF12	NGF12 SETA2	hsa-miR-502-001109	N/A	Undetermined	Undetermined	1	Undetermined	Undetermined	33.867	N/A	33.867	17.812			0.668			0.63	0.63	0.63		True	0.103	True	-1	-1	True
2018-06-01 112349 NGF SETA1.eds	K06	UNKNOWN	NGF30	NGF SETA1	hsa-miR-502-3p-002083	Amp	0.983	0.909	1	34.569	34.569	33.001	N/A	33.001	16.748	0.283	12.706	0	-3.6	3.6	1	0.082	12.128	1	True	0.054	True	3	31	True
2018-06-06 164506 NGF SETA2.eds	K06	UNKNOWN	NGF30	NGF SETA2	hsa-miR-502-3p-002083	Amp	1.024	0.946	1	33.668	33.668	33.001	N/A	33.001	16.748	0.283	12.706	0	-3.6	3.6	1	0.082	12.128	1	True	0.054	True	3	30
2018-06-14 163427 NGF SETA3.eds	K06	UNKNOWN	NGF30	NGF SETA3	hsa-miR-502-3p-002083	Amp	1.251	0.972	1	32.334	32.334	33.001	N/A	33.001	16.748	0.283	12.706	0	-3.6	3.6	1	0.082	12.128	1	True	0.054	True	3	28
2018-07-13 153612 NGF12 SETA3.eds	K06	UNKNOWN	NGF12	NGF12 SETA3	hsa-miR-502-3p-002083	N/A	Undetermined	Undetermined	1	Undetermined	Undetermined	33.593	N/A	33.593	17.538			0.79			0.578	0.578	0.578		True	0.054	True	-1	-1	True
2020-01-22 114414 NGF12 SETA4.eds	K06	UNKNOWN	NGF12	NGF12 SETA4	hsa-miR-502-3p-002083	Amp	1.182	0.97	1	33.593	33.593	33.593	N/A	33.593	17.538			0.79			0.578	0.578	0.578		True	0.054	True	3	30
2018-07-12 165218 NGF12 SETA1.eds	K06	UNKNOWN	NGF12	NGF12 SETA1	hsa-miR-502-3p-002083	N/A	Undetermined	Undetermined	1	Undetermined	Undetermined	33.593	N/A	33.593	17.538			0.79			0.578	0.578	0.578		True	0.054	True	-1	-1	True
2018-07-13 083350 NGF12 SETA2.eds	K06	UNKNOWN	NGF12	NGF12 SETA2	hsa-miR-502-3p-002083	N/A	Undetermined	Undetermined	1	Undetermined	Undetermined	33.593	N/A	33.593	17.538			0.79			0.578	0.578	0.578		True	0.054	True	-1	-1	True
2018-06-01 112349 NGF SETA1.eds	K08	UNKNOWN	NGF30	NGF SETA1	hsa-miR-503-001048	Amp	0.99	0.949	1	33.702	33.702	32.592	N/A	32.592	16.339	0.036	12.706	0	-0.464	0.464	1	0.725	1.379	1	True	0.06	True	3	30	True
2018-06-06 164506 NGF SETA2.eds	K08	UNKNOWN	NGF30	NGF SETA2	hsa-miR-503-001048	Amp	1.026	0.879	1	33.012	33.012	32.592	N/A	32.592	16.339	0.036	12.706	0	-0.464	0.464	1	0.725	1.379	1	True	0.06	True	3	29
2018-06-14 163427 NGF SETA3.eds	K08	UNKNOWN	NGF30	NGF SETA3	hsa-miR-503-001048	Amp	1.219	0.975	1	32.172	32.172	32.592	N/A	32.592	16.339	0.036	12.706	0	-0.464	0.464	1	0.725	1.379	1	True	0.06	True	3	28
2018-07-13 153612 NGF12 SETA3.eds	K08	UNKNOWN	NGF12	NGF12 SETA3	hsa-miR-503-001048	Amp	1.158	0.966	1	33.381	33.381	33.405	N/A	33.405	17.643	0.267	12.706	1.304	-2.092	4.699	0.405	0.038	4.262	0.123	True	0.06	True	3	30
2018-07-13 083350 NGF12 SETA2.eds	K08	UNKNOWN	NGF12	NGF12 SETA2	hsa-miR-503-001048	N/A	Undetermined	Undetermined	1	Undetermined	Undetermined	33.405	N/A	33.405	17.643	0.267	12.706	1.304	-2.092	4.699	0.405	0.038	4.262	0.123	True	0.06	True	-1	-1	True
2018-07-12 165218 NGF12 SETA1.eds	K08	UNKNOWN	NGF12	NGF12 SETA1	hsa-miR-503-001048	N/A	Undetermined	Undetermined	1	Undetermined	Undetermined	33.405	N/A	33.405	17.643	0.267	12.706	1.304	-2.092	4.699	0.405	0.038	4.262	0.123	True	0.06	True	-1	-1	True
2020-01-22 114414 NGF12 SETA4.eds	K08	UNKNOWN	NGF12	NGF12 SETA4	hsa-miR-503-001048	Amp	1.154	0.957	1	33.43	33.43	33.405	N/A	33.405	17.643	0.267	12.706	1.304	-2.092	4.699	0.405	0.038	4.262	0.123	True	0.06	True	3	30
2018-06-01 112349 NGF SETA1.eds	K09	UNKNOWN	NGF30	NGF SETA1	hsa-miR-504-002084	N/A	Undetermined	Undetermined	1	Undetermined	Undetermined		N/A												True	0	True	-1	-1	True
2018-06-06 164506 NGF SETA2.eds	K09	UNKNOWN	NGF30	NGF SETA2	hsa-miR-504-002084	N/A	Undetermined	Undetermined	1	Undetermined	Undetermined		N/A												True	0	True	-1	-1	True
2018-06-14 163427 NGF SETA3.eds	K09	UNKNOWN	NGF30	NGF SETA3	hsa-miR-504-002084	N/A	Undetermined	Undetermined	1	Undetermined	Undetermined		N/A												True	0	True	-1	-1	True
2018-07-12 165218 NGF12 SETA1.eds	K09	UNKNOWN	NGF12	NGF12 SETA1	hsa-miR-504-002084	N/A	Undetermined	Undetermined	1	Undetermined	Undetermined		N/A												True	0	True	-1	-1	True
2020-01-22 114414 NGF12 SETA4.eds	K09	UNKNOWN	NGF12	NGF12 SETA4	hsa-miR-504-002084	N/A	Undetermined	Undetermined	1	Undetermined	Undetermined		N/A												True	0	True	-1	-1	True
2018-07-13 153612 NGF12 SETA3.eds	K09	UNKNOWN	NGF12	NGF12 SETA3	hsa-miR-504-002084	N/A	Undetermined	Undetermined	1	Undetermined	Undetermined		N/A												True	0	True	-1	-1	True
2018-07-13 083350 NGF12 SETA2.eds	K09	UNKNOWN	NGF12	NGF12 SETA2	hsa-miR-504-002084	N/A	Undetermined	Undetermined	1	Undetermined	Undetermined		N/A												True	0	True	-1	-1	True
2018-06-01 112349 NGF SETA1.eds	K10	UNKNOWN	NGF30	NGF SETA1	hsa-miR-505-002089	N/A	Undetermined	Undetermined	1	Undetermined	Undetermined		N/A												True	0	True	-1	-1	True
2018-06-06 164506 NGF SETA2.eds	K10	UNKNOWN	NGF30	NGF SETA2	hsa-miR-505-002089	N/A	Undetermined	Undetermined	1	Undetermined	Undetermined		N/A												True	0	True	-1	-1	True
2018-06-14 163427 NGF SETA3.eds	K10	UNKNOWN	NGF30	NGF SETA3	hsa-miR-505-002089	N/A	Undetermined	Undetermined	1	Undetermined	Undetermined		N/A												True	0	True	-1	-1	True
2018-07-12 165218 NGF12 SETA1.eds	K10	UNKNOWN	NGF12	NGF12 SETA1	hsa-miR-505-002089	N/A	Undetermined	Undetermined	1	Undetermined	Undetermined		N/A												True	0	True	-1	-1	True
2018-07-13 083350 NGF12 SETA2.eds	K10	UNKNOWN	NGF12	NGF12 SETA2	hsa-miR-505-002089	N/A	Undetermined	Undetermined	1	Undetermined	Undetermined		N/A												True	0	True	-1	-1	True
2018-07-13 153612 NGF12 SETA3.eds	K10	UNKNOWN	NGF12	NGF12 SETA3	hsa-miR-505-002089	N/A	Undetermined	Undetermined	1	Undetermined	Undetermined		N/A												True	0	True	-1	-1	True
2020-01-22 114414 NGF12 SETA4.eds	K10	UNKNOWN	NGF12	NGF12 SETA4	hsa-miR-505-002089	N/A	Undetermined	Undetermined	1	Undetermined	Undetermined		N/A												True	0	True	-1	-1	True
2018-06-01 112349 NGF SETA1.eds	P17	UNKNOWN	NGF30	NGF SETA1	hsa-miR-506-001050	N/A	Undetermined	Undetermined	1	Undetermined	Undetermined		N/A												True	0	True	-1	-1	True
2018-06-06 164506 NGF SETA2.eds	P17	UNKNOWN	NGF30	NGF SETA2	hsa-miR-506-001050	N/A	Undetermined	Undetermined	1	Undetermined	Undetermined		N/A												True	0	True	-1	-1	True
2018-06-14 163427 NGF SETA3.eds	P17	UNKNOWN	NGF30	NGF SETA3	hsa-miR-506-001050	N/A	Undetermined	Undetermined	1	Undetermined	Undetermined		N/A												True	0	True	-1	-1	True
2018-07-12 165218 NGF12 SETA1.eds	P17	UNKNOWN	NGF12	NGF12 SETA1	hsa-miR-506-001050	N/A	Undetermined	Undetermined	1	Undetermined	Undetermined		N/A												True	0	True	-1	-1	True
2018-07-13 153612 NGF12 SETA3.eds	P17	UNKNOWN	NGF12	NGF12 SETA3	hsa-miR-506-001050	N/A	Undetermined	Undetermined	1	Undetermined	Undetermined		N/A												True	0	True	-1	-1	True
2018-07-13 083350 NGF12 SETA2.eds	P17	UNKNOWN	NGF12	NGF12 SETA2	hsa-miR-506-001050	N/A	Undetermined	Undetermined	1	Undetermined	Undetermined		N/A												True	0	True	-1	-1	True
2020-01-22 114414 NGF12 SETA4.eds	P17	UNKNOWN	NGF12	NGF12 SETA4	hsa-miR-506-001050	N/A	Undetermined	Undetermined	1	Undetermined	Undetermined		N/A												True	0	True	-1	-1	True
2018-06-06 164506 NGF SETA2.eds	K11	UNKNOWN	NGF30	NGF SETA2	hsa-miR-507-001051	N/A	Undetermined	Undetermined	1	Undetermined	Undetermined		N/A												True	0.2	True	-1	-1	True
2018-06-01 112349 NGF SETA1.eds	K11	UNKNOWN	NGF30	NGF SETA1	hsa-miR-507-001051	N/A	Undetermined	Undetermined	1	Undetermined	Undetermined		N/A												True	0.2	True	-1	-1	True
2018-06-14 163427 NGF SETA3.eds	K11	UNKNOWN	NGF30	NGF SETA3	hsa-miR-507-001051	Inconclusive	0	0	1	Undetermined	Undetermined		N/A												True	0.2	True	3	35	True
2018-07-13 153612 NGF12 SETA3.eds	K11	UNKNOWN	NGF12	NGF12 SETA3	hsa-miR-507-001051	Amp	0.546	0	1	Undetermined	Undetermined		N/A												True	0.2	True	3	35	True
2018-07-13 083350 NGF12 SETA2.eds	K11	UNKNOWN	NGF12	NGF12 SETA2	hsa-miR-507-001051	N/A	Undetermined	Undetermined	1	Undetermined	Undetermined		N/A												True	0.2	True	-1	-1	True
2018-07-12 165218 NGF12 SETA1.eds	K11	UNKNOWN	NGF12	NGF12 SETA1	hsa-miR-507-001051	N/A	Undetermined	Undetermined	1	Undetermined	Undetermined		N/A												True	0.2	True	-1	-1	True
2020-01-22 114414 NGF12 SETA4.eds	K11	UNKNOWN	NGF12	NGF12 SETA4	hsa-miR-507-001051	N/A	Undetermined	Undetermined	1	Undetermined	Undetermined		N/A												True	0.2	True	-1	-1	True
2018-06-14 163427 NGF SETA3.eds	K12	UNKNOWN	NGF30	NGF SETA3	hsa-miR-508-001052	Amp	1.063	0.939	1	35.565	35.565	35.565	N/A	35.565	19.696			0			1	1	1		True	0.065	True	3	32
2018-06-06 164506 NGF SETA2.eds	K12	UNKNOWN	NGF30	NGF SETA2	hsa-miR-508-001052	N/A	Undetermined	Undetermined	1	Undetermined	Undetermined	35.565	N/A	35.565	19.696			0			1	1	1		True	0.065	True	-1	-1	True
2018-06-01 112349 NGF SETA1.eds	K12	UNKNOWN	NGF30	NGF SETA1	hsa-miR-508-001052	N/A	Undetermined	Undetermined	1	Undetermined	Undetermined	35.565	N/A	35.565	19.696			0			1	1	1		True	0.065	True	-1	-1	True
2018-07-12 165218 NGF12 SETA1.eds	K12	UNKNOWN	NGF12	NGF12 SETA1	hsa-miR-508-001052	N/A	Undetermined	Undetermined	1	Undetermined	Undetermined		N/A												True	0.065	True	-1	-1	True
2018-07-13 153612 NGF12 SETA3.eds	K12	UNKNOWN	NGF12	NGF12 SETA3	hsa-miR-508-001052	N/A	Undetermined	Undetermined	1	Undetermined	Undetermined		N/A												True	0.065	True	-1	-1	True
2018-07-13 083350 NGF12 SETA2.eds	K12	UNKNOWN	NGF12	NGF12 SETA2	hsa-miR-508-001052	N/A	Undetermined	Undetermined	1	Undetermined	Undetermined		N/A												True	0.065	True	-1	-1	True
2020-01-22 114414 NGF12 SETA4.eds	K12	UNKNOWN	NGF12	NGF12 SETA4	hsa-miR-508-001052	N/A	Undetermined	Undetermined	1	Undetermined	Undetermined		N/A												True	0.065	True	-1	-1	True
2018-06-06 164506 NGF SETA2.eds	K13	UNKNOWN	NGF30	NGF SETA2	hsa-miR-508-5p-002092	N/A	Undetermined	Undetermined	1	Undetermined	Undetermined		N/A												True	0	True	-1	-1	True
2018-06-14 163427 NGF SETA3.eds	K13	UNKNOWN	NGF30	NGF SETA3	hsa-miR-508-5p-002092	N/A	Undetermined	Undetermined	1	Undetermined	Undetermined		N/A												True	0	True	-1	-1	True
2018-06-01 112349 NGF SETA1.eds	K13	UNKNOWN	NGF30	NGF SETA1	hsa-miR-508-5p-002092	N/A	Undetermined	Undetermined	1	Undetermined	Undetermined		N/A												True	0	True	-1	-1	True
2018-07-12 165218 NGF12 SETA1.eds	K13	UNKNOWN	NGF12	NGF12 SETA1	hsa-miR-508-5p-002092	N/A	Undetermined	Undetermined	1	Undetermined	Undetermined		N/A												True	0	True	-1	-1	True
2018-07-13 083350 NGF12 SETA2.eds	K13	UNKNOWN	NGF12	NGF12 SETA2	hsa-miR-508-5p-002092	N/A	Undetermined	Undetermined	1	Undetermined	Undetermined		N/A												True	0	True	-1	-1	True
2018-07-13 153612 NGF12 SETA3.eds	K13	UNKNOWN	NGF12	NGF12 SETA3	hsa-miR-508-5p-002092	N/A	Undetermined	Undetermined	1	Undetermined	Undetermined		N/A												True	0	True	-1	-1	True
2020-01-22 114414 NGF12 SETA4.eds	K13	UNKNOWN	NGF12	NGF12 SETA4	hsa-miR-508-5p-002092	N/A	Undetermined	Undetermined	1	Undetermined	Undetermined		N/A												True	0	True	-1	-1	True
2018-06-06 164506 NGF SETA2.eds	P18	UNKNOWN	NGF30	NGF SETA2	hsa-miR-509-3-5p-002155	N/A	Undetermined	Undetermined	1	Undetermined	Undetermined		N/A												True	0	True	-1	-1	True
2018-06-01 112349 NGF SETA1.eds	P18	UNKNOWN	NGF30	NGF SETA1	hsa-miR-509-3-5p-002155	N/A	Undetermined	Undetermined	1	Undetermined	Undetermined		N/A												True	0	True	-1	-1	True
2018-06-14 163427 NGF SETA3.eds	P18	UNKNOWN	NGF30	NGF SETA3	hsa-miR-509-3-5p-002155	N/A	Undetermined	Undetermined	1	Undetermined	Undetermined		N/A												True	0	True	-1	-1	True
2020-01-22 114414 NGF12 SETA4.eds	P18	UNKNOWN	NGF12	NGF12 SETA4	hsa-miR-509-3-5p-002155	N/A	Undetermined	Undetermined	1	Undetermined	Undetermined		N/A												True	0	True	-1	-1	True
2018-07-12 165218 NGF12 SETA1.eds	P18	UNKNOWN	NGF12	NGF12 SETA1	hsa-miR-509-3-5p-002155	N/A	Undetermined	Undetermined	1	Undetermined	Undetermined		N/A												True	0	True	-1	-1	True
2018-07-13 083350 NGF12 SETA2.eds	P18	UNKNOWN	NGF12	NGF12 SETA2	hsa-miR-509-3-5p-002155	N/A	Undetermined	Undetermined	1	Undetermined	Undetermined		N/A												True	0	True	-1	-1	True
2018-07-13 153612 NGF12 SETA3.eds	P18	UNKNOWN	NGF12	NGF12 SETA3	hsa-miR-509-3-5p-002155	N/A	Undetermined	Undetermined	1	Undetermined	Undetermined		N/A												True	0	True	-1	-1	True
2018-07-13 153612 NGF12 SETA3.eds	K14	UNKNOWN	NGF12	NGF12 SETA3	hsa-miR-509-5p-002235	N/A	Undetermined	Undetermined	1	Undetermined	Undetermined		N/A												True	0.048	True	-1	-1	True
2020-01-22 114414 NGF12 SETA4.eds	K14	UNKNOWN	NGF12	NGF12 SETA4	hsa-miR-509-5p-002235	N/A	Undetermined	Undetermined	1	Undetermined	Undetermined		N/A												True	0.048	True	-1	-1	True
2018-07-12 165218 NGF12 SETA1.eds	K14	UNKNOWN	NGF12	NGF12 SETA1	hsa-miR-509-5p-002235	N/A	Undetermined	Undetermined	1	Undetermined	Undetermined		N/A												True	0.048	True	-1	-1	True
2018-07-13 083350 NGF12 SETA2.eds	K14	UNKNOWN	NGF12	NGF12 SETA2	hsa-miR-509-5p-002235	N/A	Undetermined	Undetermined	1	Undetermined	Undetermined		N/A												True	0.048	True	-1	-1	True
2018-06-01 112349 NGF SETA1.eds	K14	UNKNOWN	NGF30	NGF SETA1	hsa-miR-509-5p-002235	N/A	Undetermined	Undetermined	1	Undetermined	Undetermined		N/A												True	0.048	True	-1	-1	True
2018-06-06 164506 NGF SETA2.eds	K14	UNKNOWN	NGF30	NGF SETA2	hsa-miR-509-5p-002235	N/A	Undetermined	Undetermined	1	Undetermined	Undetermined		N/A												True	0.048	True	-1	-1	True
2018-06-14 163427 NGF SETA3.eds	K14	UNKNOWN	NGF30	NGF SETA3	hsa-miR-509-5p-002235	Amp	0.955	0.903	1	35.364	35.364		N/A												True	0.048	True	3	32	True
2018-07-13 083350 NGF12 SETA2.eds	K15	UNKNOWN	NGF12	NGF12 SETA2	hsa-miR-510-002241	N/A	Undetermined	Undetermined	1	Undetermined	Undetermined		N/A												True	0.04	True	-1	-1	True
2018-07-13 153612 NGF12 SETA3.eds	K15	UNKNOWN	NGF12	NGF12 SETA3	hsa-miR-510-002241	N/A	Undetermined	Undetermined	1	Undetermined	Undetermined		N/A												True	0.04	True	-1	-1	True
2020-01-22 114414 NGF12 SETA4.eds	K15	UNKNOWN	NGF12	NGF12 SETA4	hsa-miR-510-002241	N/A	Undetermined	Undetermined	1	Undetermined	Undetermined		N/A												True	0.04	True	-1	-1	True
2018-07-12 165218 NGF12 SETA1.eds	K15	UNKNOWN	NGF12	NGF12 SETA1	hsa-miR-510-002241	N/A	Undetermined	Undetermined	1	Undetermined	Undetermined		N/A												True	0.04	True	-1	-1	True
2018-06-14 163427 NGF SETA3.eds	K15	UNKNOWN	NGF30	NGF SETA3	hsa-miR-510-002241	N/A	Undetermined	Undetermined	1	Undetermined	Undetermined		N/A												True	0.04	True	-1	-1	True
2018-06-06 164506 NGF SETA2.eds	K15	UNKNOWN	NGF30	NGF SETA2	hsa-miR-510-002241	N/A	Undetermined	Undetermined	1	Undetermined	Undetermined		N/A												True	0.04	True	-1	-1	True
2018-06-01 112349 NGF SETA1.eds	K15	UNKNOWN	NGF30	NGF SETA1	hsa-miR-510-002241	Amp	0.707	0.872	1	35.965	35.965		N/A												True	0.04	True	3	32	True
2020-01-22 114414 NGF12 SETA4.eds	P19	UNKNOWN	NGF12	NGF12 SETA4	hsa-miR-511-001111	N/A	Undetermined	Undetermined	1	Undetermined	Undetermined		N/A												True	0	True	-1	-1	True
2018-07-13 083350 NGF12 SETA2.eds	P19	UNKNOWN	NGF12	NGF12 SETA2	hsa-miR-511-001111	N/A	Undetermined	Undetermined	1	Undetermined	Undetermined		N/A												True	0	True	-1	-1	True
2018-07-13 153612 NGF12 SETA3.eds	P19	UNKNOWN	NGF12	NGF12 SETA3	hsa-miR-511-001111	N/A	Undetermined	Undetermined	1	Undetermined	Undetermined		N/A												True	0	True	-1	-1	True
2018-07-12 165218 NGF12 SETA1.eds	P19	UNKNOWN	NGF12	NGF12 SETA1	hsa-miR-511-001111	N/A	Undetermined	Undetermined	1	Undetermined	Undetermined		N/A												True	0	True	-1	-1	True
2018-06-14 163427 NGF SETA3.eds	P19	UNKNOWN	NGF30	NGF SETA3	hsa-miR-511-001111	N/A	Undetermined	Undetermined	1	Undetermined	Undetermined		N/A												True	0	True	-1	-1	True
2018-06-01 112349 NGF SETA1.eds	P19	UNKNOWN	NGF30	NGF SETA1	hsa-miR-511-001111	N/A	Undetermined	Undetermined	1	Undetermined	Undetermined		N/A												True	0	True	-1	-1	True
2018-06-06 164506 NGF SETA2.eds	P19	UNKNOWN	NGF30	NGF SETA2	hsa-miR-511-001111	N/A	Undetermined	Undetermined	1	Undetermined	Undetermined		N/A												True	0	True	-1	-1	True
2020-01-22 114414 NGF12 SETA4.eds	K16	UNKNOWN	NGF12	NGF12 SETA4	hsa-miR-512-3p-001823	N/A	Undetermined	Undetermined	1	Undetermined	Undetermined		N/A												True	0.04	True	-1	-1	True
2018-07-13 153612 NGF12 SETA3.eds	K16	UNKNOWN	NGF12	NGF12 SETA3	hsa-miR-512-3p-001823	N/A	Undetermined	Undetermined	1	Undetermined	Undetermined		N/A												True	0.04	True	-1	-1	True
2018-07-13 083350 NGF12 SETA2.eds	K16	UNKNOWN	NGF12	NGF12 SETA2	hsa-miR-512-3p-001823	Amp	0.949	0.914	1	33.39	33.39		N/A												True	0.04	True	3	30	True
2018-07-12 165218 NGF12 SETA1.eds	K16	UNKNOWN	NGF12	NGF12 SETA1	hsa-miR-512-3p-001823	N/A	Undetermined	Undetermined	1	Undetermined	Undetermined		N/A												True	0.04	True	-1	-1	True
2018-06-01 112349 NGF SETA1.eds	K16	UNKNOWN	NGF30	NGF SETA1	hsa-miR-512-3p-001823	Amp	0.77	0.865	1	35.151	35.151		N/A												True	0.04	True	3	31	True
2018-06-14 163427 NGF SETA3.eds	K16	UNKNOWN	NGF30	NGF SETA3	hsa-miR-512-3p-001823	N/A	Undetermined	Undetermined	1	Undetermined	Undetermined		N/A												True	0.04	True	-1	-1	True
2018-06-06 164506 NGF SETA2.eds	K16	UNKNOWN	NGF30	NGF SETA2	hsa-miR-512-3p-001823	N/A	Undetermined	Undetermined	1	Undetermined	Undetermined		N/A												True	0.04	True	-1	-1	True
2018-07-13 083350 NGF12 SETA2.eds	K17	UNKNOWN	NGF12	NGF12 SETA2	hsa-miR-512-5p-001145	N/A	Undetermined	Undetermined	1	Undetermined	Undetermined		N/A												True	0	True	-1	-1	True
2018-07-13 153612 NGF12 SETA3.eds	K17	UNKNOWN	NGF12	NGF12 SETA3	hsa-miR-512-5p-001145	N/A	Undetermined	Undetermined	1	Undetermined	Undetermined		N/A												True	0	True	-1	-1	True
2018-07-12 165218 NGF12 SETA1.eds	K17	UNKNOWN	NGF12	NGF12 SETA1	hsa-miR-512-5p-001145	N/A	Undetermined	Undetermined	1	Undetermined	Undetermined		N/A												True	0	True	-1	-1	True
2020-01-22 114414 NGF12 SETA4.eds	K17	UNKNOWN	NGF12	NGF12 SETA4	hsa-miR-512-5p-001145	N/A	Undetermined	Undetermined	1	Undetermined	Undetermined		N/A												True	0	True	-1	-1	True
2018-06-01 112349 NGF SETA1.eds	K17	UNKNOWN	NGF30	NGF SETA1	hsa-miR-512-5p-001145	N/A	Undetermined	Undetermined	1	Undetermined	Undetermined		N/A												True	0	True	-1	-1	True
2018-06-06 164506 NGF SETA2.eds	K17	UNKNOWN	NGF30	NGF SETA2	hsa-miR-512-5p-001145	N/A	Undetermined	Undetermined	1	Undetermined	Undetermined		N/A												True	0	True	-1	-1	True
2018-06-14 163427 NGF SETA3.eds	K17	UNKNOWN	NGF30	NGF SETA3	hsa-miR-512-5p-001145	N/A	Undetermined	Undetermined	1	Undetermined	Undetermined		N/A												True	0	True	-1	-1	True
2018-07-13 153612 NGF12 SETA3.eds	K18	UNKNOWN	NGF12	NGF12 SETA3	hsa-miR-513-5p-002090	N/A	Undetermined	Undetermined	1	Undetermined	Undetermined		N/A												True	0	True	-1	-1	True
2020-01-22 114414 NGF12 SETA4.eds	K18	UNKNOWN	NGF12	NGF12 SETA4	hsa-miR-513-5p-002090	N/A	Undetermined	Undetermined	1	Undetermined	Undetermined		N/A												True	0	True	-1	-1	True
2018-07-12 165218 NGF12 SETA1.eds	K18	UNKNOWN	NGF12	NGF12 SETA1	hsa-miR-513-5p-002090	N/A	Undetermined	Undetermined	1	Undetermined	Undetermined		N/A												True	0	True	-1	-1	True
2018-07-13 083350 NGF12 SETA2.eds	K18	UNKNOWN	NGF12	NGF12 SETA2	hsa-miR-513-5p-002090	N/A	Undetermined	Undetermined	1	Undetermined	Undetermined		N/A												True	0	True	-1	-1	True
2018-06-01 112349 NGF SETA1.eds	K18	UNKNOWN	NGF30	NGF SETA1	hsa-miR-513-5p-002090	N/A	Undetermined	Undetermined	1	Undetermined	Undetermined		N/A												True	0	True	-1	-1	True
2018-06-14 163427 NGF SETA3.eds	K18	UNKNOWN	NGF30	NGF SETA3	hsa-miR-513-5p-002090	N/A	Undetermined	Undetermined	1	Undetermined	Undetermined		N/A												True	0	True	-1	-1	True
2018-06-06 164506 NGF SETA2.eds	K18	UNKNOWN	NGF30	NGF SETA2	hsa-miR-513-5p-002090	N/A	Undetermined	Undetermined	1	Undetermined	Undetermined		N/A												True	0	True	-1	-1	True
2018-07-13 083350 NGF12 SETA2.eds	K19	UNKNOWN	NGF12	NGF12 SETA2	hsa-miR-515-3p-002369	Amp	0.621	0	1	39.515	39.515		N/A												True	0.04	True	3	35	True
2018-07-13 153612 NGF12 SETA3.eds	K19	UNKNOWN	NGF12	NGF12 SETA3	hsa-miR-515-3p-002369	N/A	Undetermined	Undetermined	1	Undetermined	Undetermined		N/A												True	0.04	True	-1	-1	True
2018-07-12 165218 NGF12 SETA1.eds	K19	UNKNOWN	NGF12	NGF12 SETA1	hsa-miR-515-3p-002369	N/A	Undetermined	Undetermined	1	Undetermined	Undetermined		N/A												True	0.04	True	-1	-1	True
2020-01-22 114414 NGF12 SETA4.eds	K19	UNKNOWN	NGF12	NGF12 SETA4	hsa-miR-515-3p-002369	N/A	Undetermined	Undetermined	1	Undetermined	Undetermined		N/A												True	0.04	True	-1	-1	True
2018-06-14 163427 NGF SETA3.eds	K19	UNKNOWN	NGF30	NGF SETA3	hsa-miR-515-3p-002369	N/A	Undetermined	Undetermined	1	Undetermined	Undetermined		N/A												True	0.04	True	-1	-1	True
2018-06-01 112349 NGF SETA1.eds	K19	UNKNOWN	NGF30	NGF SETA1	hsa-miR-515-3p-002369	N/A	Undetermined	Undetermined	1	Undetermined	Undetermined		N/A												True	0.04	True	-1	-1	True
2018-06-06 164506 NGF SETA2.eds	K19	UNKNOWN	NGF30	NGF SETA2	hsa-miR-515-3p-002369	N/A	Undetermined	Undetermined	1	Undetermined	Undetermined		N/A												True	0.04	True	-1	-1	True
2020-01-22 114414 NGF12 SETA4.eds	K20	UNKNOWN	NGF12	NGF12 SETA4	hsa-miR-515-5p-001112	N/A	Undetermined	Undetermined	1	Undetermined	Undetermined		N/A												True	0.04	True	-1	-1	True
2018-07-13 153612 NGF12 SETA3.eds	K20	UNKNOWN	NGF12	NGF12 SETA3	hsa-miR-515-5p-001112	N/A	Undetermined	Undetermined	1	Undetermined	Undetermined		N/A												True	0.04	True	-1	-1	True
2018-07-13 083350 NGF12 SETA2.eds	K20	UNKNOWN	NGF12	NGF12 SETA2	hsa-miR-515-5p-001112	N/A	Undetermined	Undetermined	1	Undetermined	Undetermined		N/A												True	0.04	True	-1	-1	True
2018-07-12 165218 NGF12 SETA1.eds	K20	UNKNOWN	NGF12	NGF12 SETA1	hsa-miR-515-5p-001112	N/A	Undetermined	Undetermined	1	Undetermined	Undetermined		N/A												True	0.04	True	-1	-1	True
2018-06-01 112349 NGF SETA1.eds	K20	UNKNOWN	NGF30	NGF SETA1	hsa-miR-515-5p-001112	Amp	0.874	0.88	1	35.695	35.695		N/A												True	0.04	True	3	32	True
2018-06-06 164506 NGF SETA2.eds	K20	UNKNOWN	NGF30	NGF SETA2	hsa-miR-515-5p-001112	N/A	Undetermined	Undetermined	1	Undetermined	Undetermined		N/A												True	0.04	True	-1	-1	True
2018-06-14 163427 NGF SETA3.eds	K20	UNKNOWN	NGF30	NGF SETA3	hsa-miR-515-5p-001112	N/A	Undetermined	Undetermined	1	Undetermined	Undetermined		N/A												True	0.04	True	-1	-1	True
2018-07-12 165218 NGF12 SETA1.eds	K21	UNKNOWN	NGF12	NGF12 SETA1	hsa-miR-516a-5p-002416	N/A	Undetermined	Undetermined	1	Undetermined	Undetermined		N/A												True	0.04	True	-1	-1	True
2018-07-13 083350 NGF12 SETA2.eds	K21	UNKNOWN	NGF12	NGF12 SETA2	hsa-miR-516a-5p-002416	N/A	Undetermined	Undetermined	1	Undetermined	Undetermined		N/A												True	0.04	True	-1	-1	True
2018-07-13 153612 NGF12 SETA3.eds	K21	UNKNOWN	NGF12	NGF12 SETA3	hsa-miR-516a-5p-002416	N/A	Undetermined	Undetermined	1	Undetermined	Undetermined		N/A												True	0.04	True	-1	-1	True
2020-01-22 114414 NGF12 SETA4.eds	K21	UNKNOWN	NGF12	NGF12 SETA4	hsa-miR-516a-5p-002416	N/A	Undetermined	Undetermined	1	Undetermined	Undetermined		N/A												True	0.04	True	-1	-1	True
2018-06-01 112349 NGF SETA1.eds	K21	UNKNOWN	NGF30	NGF SETA1	hsa-miR-516a-5p-002416	N/A	Undetermined	Undetermined	1	Undetermined	Undetermined		N/A												True	0.04	True	-1	-1	True
2018-06-14 163427 NGF SETA3.eds	K21	UNKNOWN	NGF30	NGF SETA3	hsa-miR-516a-5p-002416	N/A	Undetermined	Undetermined	1	Undetermined	Undetermined		N/A												True	0.04	True	-1	-1	True
2018-06-06 164506 NGF SETA2.eds	K21	UNKNOWN	NGF30	NGF SETA2	hsa-miR-516a-5p-002416	Amp	0.603	0	1	Undetermined	Undetermined		N/A												True	0.04	True	3	34	True
2020-01-22 114414 NGF12 SETA4.eds	K22	UNKNOWN	NGF12	NGF12 SETA4	hsa-miR-516b-001150	N/A	Undetermined	Undetermined	1	Undetermined	Undetermined		N/A												True	0	True	-1	-1	True
2018-07-12 165218 NGF12 SETA1.eds	K22	UNKNOWN	NGF12	NGF12 SETA1	hsa-miR-516b-001150	N/A	Undetermined	Undetermined	1	Undetermined	Undetermined		N/A												True	0	True	-1	-1	True
2018-07-13 153612 NGF12 SETA3.eds	K22	UNKNOWN	NGF12	NGF12 SETA3	hsa-miR-516b-001150	N/A	Undetermined	Undetermined	1	Undetermined	Undetermined		N/A												True	0	True	-1	-1	True
2018-07-13 083350 NGF12 SETA2.eds	K22	UNKNOWN	NGF12	NGF12 SETA2	hsa-miR-516b-001150	N/A	Undetermined	Undetermined	1	Undetermined	Undetermined		N/A												True	0	True	-1	-1	True
2018-06-14 163427 NGF SETA3.eds	K22	UNKNOWN	NGF30	NGF SETA3	hsa-miR-516b-001150	N/A	Undetermined	Undetermined	1	Undetermined	Undetermined		N/A												True	0	True	-1	-1	True
2018-06-01 112349 NGF SETA1.eds	K22	UNKNOWN	NGF30	NGF SETA1	hsa-miR-516b-001150	N/A	Undetermined	Undetermined	1	Undetermined	Undetermined		N/A												True	0	True	-1	-1	True
2018-06-06 164506 NGF SETA2.eds	K22	UNKNOWN	NGF30	NGF SETA2	hsa-miR-516b-001150	N/A	Undetermined	Undetermined	1	Undetermined	Undetermined		N/A												True	0	True	-1	-1	True
2020-01-22 114414 NGF12 SETA4.eds	K23	UNKNOWN	NGF12	NGF12 SETA4	hsa-miR-517a-002402	N/A	Undetermined	Undetermined	1	Undetermined	Undetermined		N/A												True	0.04	True	-1	-1	True
2018-07-13 153612 NGF12 SETA3.eds	K23	UNKNOWN	NGF12	NGF12 SETA3	hsa-miR-517a-002402	N/A	Undetermined	Undetermined	1	Undetermined	Undetermined		N/A												True	0.04	True	-1	-1	True
2018-07-13 083350 NGF12 SETA2.eds	K23	UNKNOWN	NGF12	NGF12 SETA2	hsa-miR-517a-002402	N/A	Undetermined	Undetermined	1	Undetermined	Undetermined		N/A												True	0.04	True	-1	-1	True
2018-07-12 165218 NGF12 SETA1.eds	K23	UNKNOWN	NGF12	NGF12 SETA1	hsa-miR-517a-002402	N/A	Undetermined	Undetermined	1	Undetermined	Undetermined		N/A												True	0.04	True	-1	-1	True
2018-06-01 112349 NGF SETA1.eds	K23	UNKNOWN	NGF30	NGF SETA1	hsa-miR-517a-002402	Amp	0.646	0.665	1	33.102	33.102		N/A												True	0.04	True	3	29	True
2018-06-06 164506 NGF SETA2.eds	K23	UNKNOWN	NGF30	NGF SETA2	hsa-miR-517a-002402	Amp	0.76	0.801	1	33.177	33.177		N/A												True	0.04	True	3	30	True
2018-06-14 163427 NGF SETA3.eds	K23	UNKNOWN	NGF30	NGF SETA3	hsa-miR-517a-002402	N/A	Undetermined	Undetermined	1	Undetermined	Undetermined		N/A												True	0.04	True	-1	-1	True
2018-07-12 165218 NGF12 SETA1.eds	P20	UNKNOWN	NGF12	NGF12 SETA1	hsa-miR-517b-001152	Amp	1.054	0.938	1	33.167	33.167	33.167	N/A	33.167	16.365			1.129			0.457	0.457	0.457		True	0.071	True	3	29
2018-07-13 083350 NGF12 SETA2.eds	P20	UNKNOWN	NGF12	NGF12 SETA2	hsa-miR-517b-001152	N/A	Undetermined	Undetermined	1	Undetermined	Undetermined	33.167	N/A	33.167	16.365			1.129			0.457	0.457	0.457		True	0.071	True	-1	-1	True
2018-07-13 153612 NGF12 SETA3.eds	P20	UNKNOWN	NGF12	NGF12 SETA3	hsa-miR-517b-001152	N/A	Undetermined	Undetermined	1	Undetermined	Undetermined	33.167	N/A	33.167	16.365			1.129			0.457	0.457	0.457		True	0.071	True	-1	-1	True
2020-01-22 114414 NGF12 SETA4.eds	P20	UNKNOWN	NGF12	NGF12 SETA4	hsa-miR-517b-001152	N/A	Undetermined	Undetermined	1	Undetermined	Undetermined	33.167	N/A	33.167	16.365			1.129			0.457	0.457	0.457		True	0.071	True	-1	-1	True
2018-06-01 112349 NGF SETA1.eds	P20	UNKNOWN	NGF30	NGF SETA1	hsa-miR-517b-001152	Amp	1.015	0.949	1	33.294	33.294	33.294	N/A	33.294	15.235			0			1	1	1		True	0.071	True	3	29
2018-06-06 164506 NGF SETA2.eds	P20	UNKNOWN	NGF30	NGF SETA2	hsa-miR-517b-001152	Amp	0.646	0	1	39.899	39.899	33.294	N/A	33.294	15.235			0			1	1	1		True	0.071	True	3	32	True
2018-06-14 163427 NGF SETA3.eds	P20	UNKNOWN	NGF30	NGF SETA3	hsa-miR-517b-001152	No Amp	0.54	0	1	Undetermined	Undetermined	33.294	N/A	33.294	15.235			0			1	1	1		True	0.071	True	3	33	True
2018-06-01 112349 NGF SETA1.eds	K24	UNKNOWN	NGF30	NGF SETA1	hsa-miR-517c-001153	Amp	1.048	0.935	1	33.71	33.71	33.814	N/A	33.814	16.959	0.841	4.303	0	-3.62	3.62	1	0.081	12.298	1	True	0.042	True	3	30
2018-06-06 164506 NGF SETA2.eds	K24	UNKNOWN	NGF30	NGF SETA2	hsa-miR-517c-001153	Amp	1.271	0.982	1	33.332	33.332	33.814	N/A	33.814	16.959	0.841	4.303	0	-3.62	3.62	1	0.081	12.298	1	True	0.042	True	3	30
2018-06-14 163427 NGF SETA3.eds	K24	UNKNOWN	NGF30	NGF SETA3	hsa-miR-517c-001153	Amp	1.061	0.883	1	34.4	34.4	33.814	N/A	33.814	16.959	0.841	4.303	0	-3.62	3.62	1	0.081	12.298	1	True	0.042	True	3	31
2018-07-12 165218 NGF12 SETA1.eds	K24	UNKNOWN	NGF12	NGF12 SETA1	hsa-miR-517c-001153	Amp	0.828	0.668	1	35.112	35.112		N/A												True	0.042	True	3	32	True
2018-07-13 083350 NGF12 SETA2.eds	K24	UNKNOWN	NGF12	NGF12 SETA2	hsa-miR-517c-001153	N/A	Undetermined	Undetermined	1	Undetermined	Undetermined		N/A												True	0.042	True	-1	-1	True
2018-07-13 153612 NGF12 SETA3.eds	K24	UNKNOWN	NGF12	NGF12 SETA3	hsa-miR-517c-001153	N/A	Undetermined	Undetermined	1	Undetermined	Undetermined		N/A												True	0.042	True	-1	-1	True
2020-01-22 114414 NGF12 SETA4.eds	K24	UNKNOWN	NGF12	NGF12 SETA4	hsa-miR-517c-001153	N/A	Undetermined	Undetermined	1	Undetermined	Undetermined		N/A												True	0.042	True	-1	-1	True
2018-06-01 112349 NGF SETA1.eds	L01	UNKNOWN	NGF30	NGF SETA1	hsa-miR-518a-3p-002397	N/A	Undetermined	Undetermined	1	Undetermined	Undetermined		N/A												True	0	True	-1	-1	True
2018-06-14 163427 NGF SETA3.eds	L01	UNKNOWN	NGF30	NGF SETA3	hsa-miR-518a-3p-002397	N/A	Undetermined	Undetermined	1	Undetermined	Undetermined		N/A												True	0	True	-1	-1	True
2018-06-06 164506 NGF SETA2.eds	L01	UNKNOWN	NGF30	NGF SETA2	hsa-miR-518a-3p-002397	N/A	Undetermined	Undetermined	1	Undetermined	Undetermined		N/A												True	0	True	-1	-1	True
2018-07-13 083350 NGF12 SETA2.eds	L01	UNKNOWN	NGF12	NGF12 SETA2	hsa-miR-518a-3p-002397	N/A	Undetermined	Undetermined	1	Undetermined	Undetermined		N/A												True	0	True	-1	-1	True
2018-07-12 165218 NGF12 SETA1.eds	L01	UNKNOWN	NGF12	NGF12 SETA1	hsa-miR-518a-3p-002397	N/A	Undetermined	Undetermined	1	Undetermined	Undetermined		N/A												True	0	True	-1	-1	True
2020-01-22 114414 NGF12 SETA4.eds	L01	UNKNOWN	NGF12	NGF12 SETA4	hsa-miR-518a-3p-002397	N/A	Undetermined	Undetermined	1	Undetermined	Undetermined		N/A												True	0	True	-1	-1	True
2018-07-13 153612 NGF12 SETA3.eds	L01	UNKNOWN	NGF12	NGF12 SETA3	hsa-miR-518a-3p-002397	N/A	Undetermined	Undetermined	1	Undetermined	Undetermined		N/A												True	0	True	-1	-1	True
2018-06-14 163427 NGF SETA3.eds	L02	UNKNOWN	NGF30	NGF SETA3	hsa-miR-518a-5p-002396	N/A	Undetermined	Undetermined	1	Undetermined	Undetermined		N/A												True	0.04	True	-1	-1	True
2018-06-06 164506 NGF SETA2.eds	L02	UNKNOWN	NGF30	NGF SETA2	hsa-miR-518a-5p-002396	N/A	Undetermined	Undetermined	1	Undetermined	Undetermined		N/A												True	0.04	True	-1	-1	True
2018-06-01 112349 NGF SETA1.eds	L02	UNKNOWN	NGF30	NGF SETA1	hsa-miR-518a-5p-002396	N/A	Undetermined	Undetermined	1	Undetermined	Undetermined		N/A												True	0.04	True	-1	-1	True
2020-01-22 114414 NGF12 SETA4.eds	L02	UNKNOWN	NGF12	NGF12 SETA4	hsa-miR-518a-5p-002396	N/A	Undetermined	Undetermined	1	Undetermined	Undetermined		N/A												True	0.04	True	-1	-1	True
2018-07-12 165218 NGF12 SETA1.eds	L02	UNKNOWN	NGF12	NGF12 SETA1	hsa-miR-518a-5p-002396	N/A	Undetermined	Undetermined	1	Undetermined	Undetermined		N/A												True	0.04	True	-1	-1	True
2018-07-13 153612 NGF12 SETA3.eds	L02	UNKNOWN	NGF12	NGF12 SETA3	hsa-miR-518a-5p-002396	Amp	0.582	0	1	39.149	39.149		N/A												True	0.04	True	3	33	True
2018-07-13 083350 NGF12 SETA2.eds	L02	UNKNOWN	NGF12	NGF12 SETA2	hsa-miR-518a-5p-002396	N/A	Undetermined	Undetermined	1	Undetermined	Undetermined		N/A												True	0.04	True	-1	-1	True
2018-07-12 165218 NGF12 SETA1.eds	L03	UNKNOWN	NGF12	NGF12 SETA1	hsa-miR-518b-001156	Amp	0.733	0.34	1	35.911	35.911		N/A												True	0.04	True	3	31	True
2018-07-13 083350 NGF12 SETA2.eds	L03	UNKNOWN	NGF12	NGF12 SETA2	hsa-miR-518b-001156	Inconclusive	0.691	0.237	1	36.569	36.569		N/A												True	0.04	True	3	32	True
2018-07-13 153612 NGF12 SETA3.eds	L03	UNKNOWN	NGF12	NGF12 SETA3	hsa-miR-518b-001156	N/A	Undetermined	Undetermined	1	Undetermined	Undetermined		N/A												True	0.04	True	-1	-1	True
2020-01-22 114414 NGF12 SETA4.eds	L03	UNKNOWN	NGF12	NGF12 SETA4	hsa-miR-518b-001156	N/A	Undetermined	Undetermined	1	Undetermined	Undetermined		N/A												True	0.04	True	-1	-1	True
2018-06-01 112349 NGF SETA1.eds	L03	UNKNOWN	NGF30	NGF SETA1	hsa-miR-518b-001156	Amp	0.808	0.66	1	33.961	33.961		N/A												True	0.04	True	3	30	True
2018-06-06 164506 NGF SETA2.eds	L03	UNKNOWN	NGF30	NGF SETA2	hsa-miR-518b-001156	Amp	0.9	0.938	1	32.578	32.578		N/A												True	0.04	True	3	29	True
2018-06-14 163427 NGF SETA3.eds	L03	UNKNOWN	NGF30	NGF SETA3	hsa-miR-518b-001156	Amp	0.925	0.755	1	34.582	34.582		N/A												True	0.04	True	3	31	True
2018-06-06 164506 NGF SETA2.eds	L04	UNKNOWN	NGF30	NGF SETA2	hsa-miR-518c-002401	N/A	Undetermined	Undetermined	1	Undetermined	Undetermined		N/A												True	0	True	-1	-1	True
2018-06-14 163427 NGF SETA3.eds	L04	UNKNOWN	NGF30	NGF SETA3	hsa-miR-518c-002401	N/A	Undetermined	Undetermined	1	Undetermined	Undetermined		N/A												True	0	True	-1	-1	True
2018-06-01 112349 NGF SETA1.eds	L04	UNKNOWN	NGF30	NGF SETA1	hsa-miR-518c-002401	N/A	Undetermined	Undetermined	1	Undetermined	Undetermined		N/A												True	0	True	-1	-1	True
2018-07-12 165218 NGF12 SETA1.eds	L04	UNKNOWN	NGF12	NGF12 SETA1	hsa-miR-518c-002401	N/A	Undetermined	Undetermined	1	Undetermined	Undetermined		N/A												True	0	True	-1	-1	True
2018-07-13 083350 NGF12 SETA2.eds	L04	UNKNOWN	NGF12	NGF12 SETA2	hsa-miR-518c-002401	N/A	Undetermined	Undetermined	1	Undetermined	Undetermined		N/A												True	0	True	-1	-1	True
2020-01-22 114414 NGF12 SETA4.eds	L04	UNKNOWN	NGF12	NGF12 SETA4	hsa-miR-518c-002401	N/A	Undetermined	Undetermined	1	Undetermined	Undetermined		N/A												True	0	True	-1	-1	True
2018-07-13 153612 NGF12 SETA3.eds	L04	UNKNOWN	NGF12	NGF12 SETA3	hsa-miR-518c-002401	N/A	Undetermined	Undetermined	1	Undetermined	Undetermined		N/A												True	0	True	-1	-1	True
2018-06-14 163427 NGF SETA3.eds	L05	UNKNOWN	NGF30	NGF SETA3	hsa-miR-518d-001159	N/A	Undetermined	Undetermined	1	Undetermined	Undetermined		N/A												True	0.04	True	-1	-1	True
2018-06-06 164506 NGF SETA2.eds	L05	UNKNOWN	NGF30	NGF SETA2	hsa-miR-518d-001159	Amp	0.558	0.459	1	37.101	37.101		N/A												True	0.04	True	3	30	True
2018-06-01 112349 NGF SETA1.eds	L05	UNKNOWN	NGF30	NGF SETA1	hsa-miR-518d-001159	Amp	1.032	0.946	1	32.06	32.06		N/A												True	0.04	True	3	29	True
2018-07-13 153612 NGF12 SETA3.eds	L05	UNKNOWN	NGF12	NGF12 SETA3	hsa-miR-518d-001159	N/A	Undetermined	Undetermined	1	Undetermined	Undetermined		N/A												True	0.04	True	-1	-1	True
2020-01-22 114414 NGF12 SETA4.eds	L05	UNKNOWN	NGF12	NGF12 SETA4	hsa-miR-518d-001159	N/A	Undetermined	Undetermined	1	Undetermined	Undetermined		N/A												True	0.04	True	-1	-1	True
2018-07-13 083350 NGF12 SETA2.eds	L05	UNKNOWN	NGF12	NGF12 SETA2	hsa-miR-518d-001159	N/A	Undetermined	Undetermined	1	Undetermined	Undetermined		N/A												True	0.04	True	-1	-1	True
2018-07-12 165218 NGF12 SETA1.eds	L05	UNKNOWN	NGF12	NGF12 SETA1	hsa-miR-518d-001159	Amp	0.601	0.812	1	35.519	35.519		N/A												True	0.04	True	3	30	True
2018-07-12 165218 NGF12 SETA1.eds	L06	UNKNOWN	NGF12	NGF12 SETA1	hsa-miR-518d-5p-002389	N/A	Undetermined	Undetermined	1	Undetermined	Undetermined		N/A												True	0	True	-1	-1	True
2018-07-13 083350 NGF12 SETA2.eds	L06	UNKNOWN	NGF12	NGF12 SETA2	hsa-miR-518d-5p-002389	N/A	Undetermined	Undetermined	1	Undetermined	Undetermined		N/A												True	0	True	-1	-1	True
2018-07-13 153612 NGF12 SETA3.eds	L06	UNKNOWN	NGF12	NGF12 SETA3	hsa-miR-518d-5p-002389	N/A	Undetermined	Undetermined	1	Undetermined	Undetermined		N/A												True	0	True	-1	-1	True
2020-01-22 114414 NGF12 SETA4.eds	L06	UNKNOWN	NGF12	NGF12 SETA4	hsa-miR-518d-5p-002389	N/A	Undetermined	Undetermined	1	Undetermined	Undetermined		N/A												True	0	True	-1	-1	True
2018-06-01 112349 NGF SETA1.eds	L06	UNKNOWN	NGF30	NGF SETA1	hsa-miR-518d-5p-002389	N/A	Undetermined	Undetermined	1	Undetermined	Undetermined		N/A												True	0	True	-1	-1	True
2018-06-14 163427 NGF SETA3.eds	L06	UNKNOWN	NGF30	NGF SETA3	hsa-miR-518d-5p-002389	N/A	Undetermined	Undetermined	1	Undetermined	Undetermined		N/A												True	0	True	-1	-1	True
2018-06-06 164506 NGF SETA2.eds	L06	UNKNOWN	NGF30	NGF SETA2	hsa-miR-518d-5p-002389	N/A	Undetermined	Undetermined	1	Undetermined	Undetermined		N/A												True	0	True	-1	-1	True
2018-07-12 165218 NGF12 SETA1.eds	L07	UNKNOWN	NGF12	NGF12 SETA1	hsa-miR-518e-002395	Amp	0.72	0.737	1	35.742	35.742		N/A												True	0.04	True	3	32	True
2018-07-13 083350 NGF12 SETA2.eds	L07	UNKNOWN	NGF12	NGF12 SETA2	hsa-miR-518e-002395	Amp	0.841	0.752	1	35.592	35.592		N/A												True	0.04	True	3	32	True
2018-07-13 153612 NGF12 SETA3.eds	L07	UNKNOWN	NGF12	NGF12 SETA3	hsa-miR-518e-002395	Amp	0.724	0.79	1	37.615	37.615		N/A												True	0.04	True	3	34	True
2020-01-22 114414 NGF12 SETA4.eds	L07	UNKNOWN	NGF12	NGF12 SETA4	hsa-miR-518e-002395	N/A	Undetermined	Undetermined	1	Undetermined	Undetermined		N/A												True	0.04	True	-1	-1	True
2018-06-14 163427 NGF SETA3.eds	L07	UNKNOWN	NGF30	NGF SETA3	hsa-miR-518e-002395	Amp	0.854	0.82	1	35.474	35.474		N/A												True	0.04	True	3	32	True
2018-06-06 164506 NGF SETA2.eds	L07	UNKNOWN	NGF30	NGF SETA2	hsa-miR-518e-002395	Amp	0.747	0.883	1	35.96	35.96		N/A												True	0.04	True	3	32	True
2018-06-01 112349 NGF SETA1.eds	L07	UNKNOWN	NGF30	NGF SETA1	hsa-miR-518e-002395	Amp	0.747	0.633	1	35.487	35.487		N/A												True	0.04	True	3	31	True
2018-07-12 165218 NGF12 SETA1.eds	L08	UNKNOWN	NGF12	NGF12 SETA1	hsa-miR-518f-002388	Amp	1.12	0.863	1	35.466	35.466	34.711	N/A	34.711	18.516	0.147	12.706	1.245	-0.627	3.117	0.422	0.115	1.545	0.53	True	0.063	True	3	32
2018-07-13 153612 NGF12 SETA3.eds	L08	UNKNOWN	NGF12	NGF12 SETA3	hsa-miR-518f-002388	No Amp	0.69	0	1	Undetermined	Undetermined	34.711	N/A	34.711	18.516	0.147	12.706	1.245	-0.627	3.117	0.422	0.115	1.545	0.53	True	0.063	True	3	35	True
2018-07-13 083350 NGF12 SETA2.eds	L08	UNKNOWN	NGF12	NGF12 SETA2	hsa-miR-518f-002388	Amp	1.348	0.987	1	33.956	33.956	34.711	N/A	34.711	18.516	0.147	12.706	1.245	-0.627	3.117	0.422	0.115	1.545	0.53	True	0.063	True	3	30
2020-01-22 114414 NGF12 SETA4.eds	L08	UNKNOWN	NGF12	NGF12 SETA4	hsa-miR-518f-002388	N/A	Undetermined	Undetermined	1	Undetermined	Undetermined	34.711	N/A	34.711	18.516	0.147	12.706	1.245	-0.627	3.117	0.422	0.115	1.545	0.53	True	0.063	True	-1	-1	True
2018-06-01 112349 NGF SETA1.eds	L08	UNKNOWN	NGF30	NGF SETA1	hsa-miR-518f-002388	Amp	1.212	0.968	1	33.96	33.96	34.618	N/A	34.618	17.271	1.37	12.706	0	-17.407	17.407	1	0	173,846.250	1	True	0.063	True	3	30
2018-06-06 164506 NGF SETA2.eds	L08	UNKNOWN	NGF30	NGF SETA2	hsa-miR-518f-002388	Amp	1.176	0.977	1	35.277	35.277	34.618	N/A	34.618	17.271	1.37	12.706	0	-17.407	17.407	1	0	173,846.250	1	True	0.063	True	3	31
2018-06-14 163427 NGF SETA3.eds	L08	UNKNOWN	NGF30	NGF SETA3	hsa-miR-518f-002388	Amp	0.798	0.788	1	37.416	37.416	34.618	N/A	34.618	17.271	1.37	12.706	0	-17.407	17.407	1	0	173,846.250	1	True	0.063	True	3	33	True
2018-07-13 153612 NGF12 SETA3.eds	L09	UNKNOWN	NGF12	NGF12 SETA3	hsa-miR-519a-002415	Amp	0.732	0.411	1	38.358	38.358		N/A												True	0.055	True	3	34	True
2020-01-22 114414 NGF12 SETA4.eds	L09	UNKNOWN	NGF12	NGF12 SETA4	hsa-miR-519a-002415	N/A	Undetermined	Undetermined	1	Undetermined	Undetermined		N/A												True	0.055	True	-1	-1	True
2018-07-12 165218 NGF12 SETA1.eds	L09	UNKNOWN	NGF12	NGF12 SETA1	hsa-miR-519a-002415	Amp	0.645	0.346	1	37.16	37.16		N/A												True	0.055	True	3	32	True
2018-07-13 083350 NGF12 SETA2.eds	L09	UNKNOWN	NGF12	NGF12 SETA2	hsa-miR-519a-002415	Inconclusive	0.565	0.178	1	38.304	38.304		N/A												True	0.055	True	3	33	True
2018-06-01 112349 NGF SETA1.eds	L09	UNKNOWN	NGF30	NGF SETA1	hsa-miR-519a-002415	Amp	0.928	0.913	1	32.657	32.657		N/A												True	0.055	True	3	28	True
2018-06-06 164506 NGF SETA2.eds	L09	UNKNOWN	NGF30	NGF SETA2	hsa-miR-519a-002415	Amp	0.901	0.922	1	34.224	34.224		N/A												True	0.055	True	3	30	True
2018-06-14 163427 NGF SETA3.eds	L09	UNKNOWN	NGF30	NGF SETA3	hsa-miR-519a-002415	Inconclusive	0.588	0	1	Undetermined	Undetermined		N/A												True	0.055	True	3	34	True
2018-06-14 163427 NGF SETA3.eds	P21	UNKNOWN	NGF30	NGF SETA3	hsa-miR-519c-001163	N/A	Undetermined	Undetermined	1	Undetermined	Undetermined		N/A												True	0.04	True	-1	-1	True
2018-06-06 164506 NGF SETA2.eds	P21	UNKNOWN	NGF30	NGF SETA2	hsa-miR-519c-001163	N/A	Undetermined	Undetermined	1	Undetermined	Undetermined		N/A												True	0.04	True	-1	-1	True
2018-06-01 112349 NGF SETA1.eds	P21	UNKNOWN	NGF30	NGF SETA1	hsa-miR-519c-001163	N/A	Undetermined	Undetermined	1	Undetermined	Undetermined		N/A												True	0.04	True	-1	-1	True
2020-01-22 114414 NGF12 SETA4.eds	P21	UNKNOWN	NGF12	NGF12 SETA4	hsa-miR-519c-001163	N/A	Undetermined	Undetermined	1	Undetermined	Undetermined		N/A												True	0.04	True	-1	-1	True
2018-07-13 083350 NGF12 SETA2.eds	P21	UNKNOWN	NGF12	NGF12 SETA2	hsa-miR-519c-001163	Amp	0.676	0.592	1	37.732	37.732		N/A												True	0.04	True	3	34	True
2018-07-13 153612 NGF12 SETA3.eds	P21	UNKNOWN	NGF12	NGF12 SETA3	hsa-miR-519c-001163	Inconclusive	0.587	0	1	39.992	39.992		N/A												True	0.04	True	3	35	True
2018-07-12 165218 NGF12 SETA1.eds	P21	UNKNOWN	NGF12	NGF12 SETA1	hsa-miR-519c-001163	N/A	Undetermined	Undetermined	1	Undetermined	Undetermined		N/A												True	0.04	True	-1	-1	True
2018-06-01 112349 NGF SETA1.eds	L10	UNKNOWN	NGF30	NGF SETA1	hsa-miR-519d-002403	Amp	0.971	0.907	1	34.105	34.105		N/A												True	0.04	True	3	31	True
2018-06-06 164506 NGF SETA2.eds	L10	UNKNOWN	NGF30	NGF SETA2	hsa-miR-519d-002403	Amp	0.625	0.561	1	37.505	37.505		N/A												True	0.04	True	3	33	True
2018-06-14 163427 NGF SETA3.eds	L10	UNKNOWN	NGF30	NGF SETA3	hsa-miR-519d-002403	Inconclusive	0.556	0.008	1	38.987	38.987		N/A												True	0.04	True	3	35	True
2018-07-13 083350 NGF12 SETA2.eds	L10	UNKNOWN	NGF12	NGF12 SETA2	hsa-miR-519d-002403	N/A	Undetermined	Undetermined	1	Undetermined	Undetermined		N/A												True	0.04	True	-1	-1	True
2018-07-12 165218 NGF12 SETA1.eds	L10	UNKNOWN	NGF12	NGF12 SETA1	hsa-miR-519d-002403	No Amp	0.583	0	1	Undetermined	Undetermined		N/A												True	0.04	True	3	33	True
2020-01-22 114414 NGF12 SETA4.eds	L10	UNKNOWN	NGF12	NGF12 SETA4	hsa-miR-519d-002403	N/A	Undetermined	Undetermined	1	Undetermined	Undetermined		N/A												True	0.04	True	-1	-1	True
2018-07-13 153612 NGF12 SETA3.eds	L10	UNKNOWN	NGF12	NGF12 SETA3	hsa-miR-519d-002403	N/A	Undetermined	Undetermined	1	Undetermined	Undetermined		N/A												True	0.04	True	-1	-1	True
2020-01-22 114414 NGF12 SETA4.eds	L11	UNKNOWN	NGF12	NGF12 SETA4	hsa-miR-519e-002370	N/A	Undetermined	Undetermined	1	Undetermined	Undetermined		N/A												True	0.04	True	-1	-1	True
2018-07-13 153612 NGF12 SETA3.eds	L11	UNKNOWN	NGF12	NGF12 SETA3	hsa-miR-519e-002370	N/A	Undetermined	Undetermined	1	Undetermined	Undetermined		N/A												True	0.04	True	-1	-1	True
2018-07-13 083350 NGF12 SETA2.eds	L11	UNKNOWN	NGF12	NGF12 SETA2	hsa-miR-519e-002370	Inconclusive	0.595	0.495	1	35.986	35.986		N/A												True	0.04	True	3	32	True
2018-07-12 165218 NGF12 SETA1.eds	L11	UNKNOWN	NGF12	NGF12 SETA1	hsa-miR-519e-002370	Amp	0.85	0.922	1	33.815	33.815		N/A												True	0.04	True	3	30	True
2018-06-01 112349 NGF SETA1.eds	L11	UNKNOWN	NGF30	NGF SETA1	hsa-miR-519e-002370	Inconclusive	0.679	0.883	1	34.842	34.842		N/A												True	0.04	True	3	31	True
2018-06-06 164506 NGF SETA2.eds	L11	UNKNOWN	NGF30	NGF SETA2	hsa-miR-519e-002370	Amp	0.903	0.951	1	32.527	32.527		N/A												True	0.04	True	3	29	True
2018-06-14 163427 NGF SETA3.eds	L11	UNKNOWN	NGF30	NGF SETA3	hsa-miR-519e-002370	N/A	Undetermined	Undetermined	1	Undetermined	Undetermined		N/A												True	0.04	True	-1	-1	True
2018-07-12 165218 NGF12 SETA1.eds	L13	UNKNOWN	NGF12	NGF12 SETA1	hsa-miR-520a#-001168	N/A	Undetermined	Undetermined	1	Undetermined	Undetermined		N/A												True	0.04	True	-1	-1	True
2020-01-22 114414 NGF12 SETA4.eds	L13	UNKNOWN	NGF12	NGF12 SETA4	hsa-miR-520a#-001168	N/A	Undetermined	Undetermined	1	Undetermined	Undetermined		N/A												True	0.04	True	-1	-1	True
2018-07-13 153612 NGF12 SETA3.eds	L13	UNKNOWN	NGF12	NGF12 SETA3	hsa-miR-520a#-001168	N/A	Undetermined	Undetermined	1	Undetermined	Undetermined		N/A												True	0.04	True	-1	-1	True
2018-07-13 083350 NGF12 SETA2.eds	L13	UNKNOWN	NGF12	NGF12 SETA2	hsa-miR-520a#-001168	N/A	Undetermined	Undetermined	1	Undetermined	Undetermined		N/A												True	0.04	True	-1	-1	True
2018-06-14 163427 NGF SETA3.eds	L13	UNKNOWN	NGF30	NGF SETA3	hsa-miR-520a#-001168	Amp	0.705	0.763	1	36.817	36.817		N/A												True	0.04	True	3	33	True
2018-06-01 112349 NGF SETA1.eds	L13	UNKNOWN	NGF30	NGF SETA1	hsa-miR-520a#-001168	Amp	0.888	0.894	1	34.659	34.659		N/A												True	0.04	True	3	31	True
2018-06-06 164506 NGF SETA2.eds	L13	UNKNOWN	NGF30	NGF SETA2	hsa-miR-520a#-001168	N/A	Undetermined	Undetermined	1	Undetermined	Undetermined		N/A												True	0.04	True	-1	-1	True
2018-06-14 163427 NGF SETA3.eds	L12	UNKNOWN	NGF30	NGF SETA3	hsa-miR-520a-001167	N/A	Undetermined	Undetermined	1	Undetermined	Undetermined		N/A												True	0.04	True	-1	-1	True
2018-06-06 164506 NGF SETA2.eds	L12	UNKNOWN	NGF30	NGF SETA2	hsa-miR-520a-001167	N/A	Undetermined	Undetermined	1	Undetermined	Undetermined		N/A												True	0.04	True	-1	-1	True
2018-06-01 112349 NGF SETA1.eds	L12	UNKNOWN	NGF30	NGF SETA1	hsa-miR-520a-001167	Amp	0.791	0.931	1	33.224	33.224		N/A												True	0.04	True	3	30	True
2020-01-22 114414 NGF12 SETA4.eds	L12	UNKNOWN	NGF12	NGF12 SETA4	hsa-miR-520a-001167	N/A	Undetermined	Undetermined	1	Undetermined	Undetermined		N/A												True	0.04	True	-1	-1	True
2018-07-13 153612 NGF12 SETA3.eds	L12	UNKNOWN	NGF12	NGF12 SETA3	hsa-miR-520a-001167	N/A	Undetermined	Undetermined	1	Undetermined	Undetermined		N/A												True	0.04	True	-1	-1	True
2018-07-13 083350 NGF12 SETA2.eds	L12	UNKNOWN	NGF12	NGF12 SETA2	hsa-miR-520a-001167	Amp	0.706	0.852	1	36.438	36.438		N/A												True	0.04	True	3	32	True
2018-07-12 165218 NGF12 SETA1.eds	L12	UNKNOWN	NGF12	NGF12 SETA1	hsa-miR-520a-001167	Amp	0.558	0.376	1	37.366	37.366		N/A												True	0.04	True	3	30	True
2018-06-14 163427 NGF SETA3.eds	P22	UNKNOWN	NGF30	NGF SETA3	hsa-miR-520b-001116	N/A	Undetermined	Undetermined	1	Undetermined	Undetermined		N/A												True	0.04	True	-1	-1	True
2018-06-06 164506 NGF SETA2.eds	P22	UNKNOWN	NGF30	NGF SETA2	hsa-miR-520b-001116	N/A	Undetermined	Undetermined	1	Undetermined	Undetermined		N/A												True	0.04	True	-1	-1	True
2018-06-01 112349 NGF SETA1.eds	P22	UNKNOWN	NGF30	NGF SETA1	hsa-miR-520b-001116	Amp	0.609	0	1	38.999	38.999		N/A												True	0.04	True	3	35	True
2020-01-22 114414 NGF12 SETA4.eds	P22	UNKNOWN	NGF12	NGF12 SETA4	hsa-miR-520b-001116	N/A	Undetermined	Undetermined	1	Undetermined	Undetermined		N/A												True	0.04	True	-1	-1	True
2018-07-13 153612 NGF12 SETA3.eds	P22	UNKNOWN	NGF12	NGF12 SETA3	hsa-miR-520b-001116	N/A	Undetermined	Undetermined	1	Undetermined	Undetermined		N/A												True	0.04	True	-1	-1	True
2018-07-13 083350 NGF12 SETA2.eds	P22	UNKNOWN	NGF12	NGF12 SETA2	hsa-miR-520b-001116	Amp	0.838	0.701	1	35.262	35.262		N/A												True	0.04	True	3	32	True
2018-07-12 165218 NGF12 SETA1.eds	P22	UNKNOWN	NGF12	NGF12 SETA1	hsa-miR-520b-001116	Amp	0.607	0	1	39.202	39.202		N/A												True	0.04	True	3	34	True
2018-06-14 163427 NGF SETA3.eds	L14	UNKNOWN	NGF30	NGF SETA3	hsa-miR-520d-5p-002393	N/A	Undetermined	Undetermined	1	Undetermined	Undetermined		N/A												True	0	True	-1	-1	True
2018-06-06 164506 NGF SETA2.eds	L14	UNKNOWN	NGF30	NGF SETA2	hsa-miR-520d-5p-002393	N/A	Undetermined	Undetermined	1	Undetermined	Undetermined		N/A												True	0	True	-1	-1	True
2018-06-01 112349 NGF SETA1.eds	L14	UNKNOWN	NGF30	NGF SETA1	hsa-miR-520d-5p-002393	N/A	Undetermined	Undetermined	1	Undetermined	Undetermined		N/A												True	0	True	-1	-1	True
2020-01-22 114414 NGF12 SETA4.eds	L14	UNKNOWN	NGF12	NGF12 SETA4	hsa-miR-520d-5p-002393	N/A	Undetermined	Undetermined	1	Undetermined	Undetermined		N/A												True	0	True	-1	-1	True
2018-07-13 153612 NGF12 SETA3.eds	L14	UNKNOWN	NGF12	NGF12 SETA3	hsa-miR-520d-5p-002393	N/A	Undetermined	Undetermined	1	Undetermined	Undetermined		N/A												True	0	True	-1	-1	True
2018-07-13 083350 NGF12 SETA2.eds	L14	UNKNOWN	NGF12	NGF12 SETA2	hsa-miR-520d-5p-002393	N/A	Undetermined	Undetermined	1	Undetermined	Undetermined		N/A												True	0	True	-1	-1	True
2018-07-12 165218 NGF12 SETA1.eds	L14	UNKNOWN	NGF12	NGF12 SETA1	hsa-miR-520d-5p-002393	N/A	Undetermined	Undetermined	1	Undetermined	Undetermined		N/A												True	0	True	-1	-1	True
2018-06-01 112349 NGF SETA1.eds	P23	UNKNOWN	NGF30	NGF SETA1	hsa-miR-520e-001119	N/A	Undetermined	Undetermined	1	Undetermined	Undetermined		N/A												True	0.2	True	-1	-1	True
2018-06-14 163427 NGF SETA3.eds	P23	UNKNOWN	NGF30	NGF SETA3	hsa-miR-520e-001119	N/A	Undetermined	Undetermined	1	Undetermined	Undetermined		N/A												True	0.2	True	-1	-1	True
2018-06-06 164506 NGF SETA2.eds	P23	UNKNOWN	NGF30	NGF SETA2	hsa-miR-520e-001119	N/A	Undetermined	Undetermined	1	Undetermined	Undetermined		N/A												True	0.2	True	-1	-1	True
2018-07-12 165218 NGF12 SETA1.eds	P23	UNKNOWN	NGF12	NGF12 SETA1	hsa-miR-520e-001119	N/A	Undetermined	Undetermined	1	Undetermined	Undetermined		N/A												True	0.2	True	-1	-1	True
2018-07-13 083350 NGF12 SETA2.eds	P23	UNKNOWN	NGF12	NGF12 SETA2	hsa-miR-520e-001119	Inconclusive	0.612	0	1	Undetermined	Undetermined		N/A												True	0.2	True	3	35	True
2018-07-13 153612 NGF12 SETA3.eds	P23	UNKNOWN	NGF12	NGF12 SETA3	hsa-miR-520e-001119	N/A	Undetermined	Undetermined	1	Undetermined	Undetermined		N/A												True	0.2	True	-1	-1	True
2020-01-22 114414 NGF12 SETA4.eds	P23	UNKNOWN	NGF12	NGF12 SETA4	hsa-miR-520e-001119	N/A	Undetermined	Undetermined	1	Undetermined	Undetermined		N/A												True	0.2	True	-1	-1	True
2020-01-22 114414 NGF12 SETA4.eds	P24	UNKNOWN	NGF12	NGF12 SETA4	hsa-miR-520f-001120	N/A	Undetermined	Undetermined	1	Undetermined	Undetermined		N/A												True	0.2	True	-1	-1	True
2018-07-13 153612 NGF12 SETA3.eds	P24	UNKNOWN	NGF12	NGF12 SETA3	hsa-miR-520f-001120	N/A	Undetermined	Undetermined	1	Undetermined	Undetermined		N/A												True	0.2	True	-1	-1	True
2018-07-13 083350 NGF12 SETA2.eds	P24	UNKNOWN	NGF12	NGF12 SETA2	hsa-miR-520f-001120	Inconclusive	0.547	0	1	Undetermined	Undetermined		N/A												True	0.2	True	3	35	True
2018-07-12 165218 NGF12 SETA1.eds	P24	UNKNOWN	NGF12	NGF12 SETA1	hsa-miR-520f-001120	N/A	Undetermined	Undetermined	1	Undetermined	Undetermined		N/A												True	0.2	True	-1	-1	True
2018-06-14 163427 NGF SETA3.eds	P24	UNKNOWN	NGF30	NGF SETA3	hsa-miR-520f-001120	N/A	Undetermined	Undetermined	1	Undetermined	Undetermined		N/A												True	0.2	True	-1	-1	True
2018-06-01 112349 NGF SETA1.eds	P24	UNKNOWN	NGF30	NGF SETA1	hsa-miR-520f-001120	N/A	Undetermined	Undetermined	1	Undetermined	Undetermined		N/A												True	0.2	True	-1	-1	True
2018-06-06 164506 NGF SETA2.eds	P24	UNKNOWN	NGF30	NGF SETA2	hsa-miR-520f-001120	N/A	Undetermined	Undetermined	1	Undetermined	Undetermined		N/A												True	0.2	True	-1	-1	True
2018-07-12 165218 NGF12 SETA1.eds	L15	UNKNOWN	NGF12	NGF12 SETA1	hsa-miR-520g-001121	N/A	Undetermined	Undetermined	1	Undetermined	Undetermined		N/A												True	0.04	True	-1	-1	True
2018-07-13 153612 NGF12 SETA3.eds	L15	UNKNOWN	NGF12	NGF12 SETA3	hsa-miR-520g-001121	N/A	Undetermined	Undetermined	1	Undetermined	Undetermined		N/A												True	0.04	True	-1	-1	True
2018-07-13 083350 NGF12 SETA2.eds	L15	UNKNOWN	NGF12	NGF12 SETA2	hsa-miR-520g-001121	N/A	Undetermined	Undetermined	1	Undetermined	Undetermined		N/A												True	0.04	True	-1	-1	True
2020-01-22 114414 NGF12 SETA4.eds	L15	UNKNOWN	NGF12	NGF12 SETA4	hsa-miR-520g-001121	N/A	Undetermined	Undetermined	1	Undetermined	Undetermined		N/A												True	0.04	True	-1	-1	True
2018-06-14 163427 NGF SETA3.eds	L15	UNKNOWN	NGF30	NGF SETA3	hsa-miR-520g-001121	N/A	Undetermined	Undetermined	1	Undetermined	Undetermined		N/A												True	0.04	True	-1	-1	True
2018-06-06 164506 NGF SETA2.eds	L15	UNKNOWN	NGF30	NGF SETA2	hsa-miR-520g-001121	N/A	Undetermined	Undetermined	1	Undetermined	Undetermined		N/A												True	0.04	True	-1	-1	True
2018-06-01 112349 NGF SETA1.eds	L15	UNKNOWN	NGF30	NGF SETA1	hsa-miR-520g-001121	Inconclusive	0.714	0.761	1	34.109	34.109		N/A												True	0.04	True	3	31	True
2018-06-01 112349 NGF SETA1.eds	L16	UNKNOWN	NGF30	NGF SETA1	hsa-miR-521-001122	Amp	0	0	1	Undetermined	Undetermined		N/A												True	0.2	True	3	31	True
2018-06-06 164506 NGF SETA2.eds	L16	UNKNOWN	NGF30	NGF SETA2	hsa-miR-521-001122	N/A	Undetermined	Undetermined	1	Undetermined	Undetermined		N/A												True	0.2	True	-1	-1	True
2018-06-14 163427 NGF SETA3.eds	L16	UNKNOWN	NGF30	NGF SETA3	hsa-miR-521-001122	N/A	Undetermined	Undetermined	1	Undetermined	Undetermined		N/A												True	0.2	True	-1	-1	True
2020-01-22 114414 NGF12 SETA4.eds	L16	UNKNOWN	NGF12	NGF12 SETA4	hsa-miR-521-001122	N/A	Undetermined	Undetermined	1	Undetermined	Undetermined		N/A												True	0.2	True	-1	-1	True
2018-07-13 153612 NGF12 SETA3.eds	L16	UNKNOWN	NGF12	NGF12 SETA3	hsa-miR-521-001122	N/A	Undetermined	Undetermined	1	Undetermined	Undetermined		N/A												True	0.2	True	-1	-1	True
2018-07-13 083350 NGF12 SETA2.eds	L16	UNKNOWN	NGF12	NGF12 SETA2	hsa-miR-521-001122	N/A	Undetermined	Undetermined	1	Undetermined	Undetermined		N/A												True	0.2	True	-1	-1	True
2018-07-12 165218 NGF12 SETA1.eds	L16	UNKNOWN	NGF12	NGF12 SETA1	hsa-miR-521-001122	N/A	Undetermined	Undetermined	1	Undetermined	Undetermined		N/A												True	0.2	True	-1	-1	True
2018-06-01 112349 NGF SETA1.eds	L17	UNKNOWN	NGF30	NGF SETA1	hsa-miR-522-002413	Amp	0.666	0.819	1	33.536	33.536		N/A												True	0.04	True	3	30	True
2018-06-06 164506 NGF SETA2.eds	L17	UNKNOWN	NGF30	NGF SETA2	hsa-miR-522-002413	Amp	0.607	0.751	1	35.662	35.662		N/A												True	0.04	True	3	30	True
2018-06-14 163427 NGF SETA3.eds	L17	UNKNOWN	NGF30	NGF SETA3	hsa-miR-522-002413	N/A	Undetermined	Undetermined	1	Undetermined	Undetermined		N/A												True	0.04	True	-1	-1	True
2020-01-22 114414 NGF12 SETA4.eds	L17	UNKNOWN	NGF12	NGF12 SETA4	hsa-miR-522-002413	N/A	Undetermined	Undetermined	1	Undetermined	Undetermined		N/A												True	0.04	True	-1	-1	True
[truncated: 703 more rows]
