# Supplementary material for: MicroRNAs Expression in Response to rhNGF in Epithelial Corneal Cells: Focus on Neurotrophin Signaling Pathway
Source: Int J Mol Sci. 2022 Mar 25;23(7):3597. doi: 10.3390/ijms23073597 (PMC8998691; doi:10.3390/ijms23073597)
Supplement: Supplementary file 1 [file ijms-23-03597-s001.zip › ijms-1618192-SI/rhNGF12vsrhNGF30 SETB_20200323_114629_Results_Export.xlsx]

## Sheet: Results
# Barcode:
# Created By:	GUEST
# Default CRT Analysis Start Cycle:	1.0
# Efficiency:	[hsa-miR-548M-002775 = 100.0% hsa-miR-30d-000420 = 100.0% hsa-miR-635-001578 = 100.0% hsa-miR-125b-2#-002158 = 100.0% hsa-miR-99b#-002196 = 100.0% hsa-miR-29b-1#-002165 = 100.0% hsa-miR-549-001511 = 100.0% hsa-miR-1285-002822 = 100.0% hsa-miR-558-001526 = 100.0% hsa-miR-497#-002368 = 100.0% hsa-miR-497-001043 = 100.0% hsa-miR-648-001601 = 100.0% hsa-miR-380-5p-000570 = 100.0% hsa-miR-154#-000478 …
# Instrument Type in the Study:	ViiA™ 7 Real-Time PCR System
# Last Modified Date/Time:	01-23-2020 16:48:33 CET
# Max CT:	40.0
# Normalization Method:	Endogenous Control = [U6 snRNA-001973]
# Number of Experiments in Study:	7
# RQ Min/Max Calculation:	Confidence Level = 95.0%
# Reference Biological Group:	NGF30
# Study Comments:
# Study Description:
# Study Name:	rhNGF12vsrhNGF30 SETB
Experiment Name	Well	Task	Biological Group Name	Sample Name	Target Name	Amp Status	Amp Score	Cq Conf	Target Efficiency	Cт	EQ.Cт	Cт Mean	EQ.Cт SE	Adjusted Cт Mean	ΔCт Mean	ΔCт SE	F Factor	ΔΔCт	ΔΔCт - Fsigma	ΔΔCт + Fsigma	RQ	RQ Min	RQ Max	P-Value	Auto Threshold	Threshold	Auto Baseline	Baseline Start	Baseline End	Omit
2018-06-18 103502 NGF SETB3.eds	C11	UNKNOWN	NGF30	NGF SETB3	RNU44-001094	Amp	1.139	0.977	1	25.155	25.155	23.659	N/A	23.659	6.657	1.636	4.303	0	-7.041	7.041	1	0.008	131.668	1	True	0.093	True	3	21
2018-06-07 100846 NGF SETB2.eds	C11	UNKNOWN	NGF30	NGF SETB2	RNU44-001094	Amp	1.144	0.94	1	22.498	22.498	23.659	N/A	23.659	6.657	1.636	4.303	0	-7.041	7.041	1	0.008	131.668	1	True	0.093	True	3	18
2018-06-04 144541 NGF SETB1.eds	C11	UNKNOWN	NGF30	NGF SETB1	RNU44-001094	Amp	1.142	0.971	1	23.323	23.323	23.659	N/A	23.659	6.657	1.636	4.303	0	-7.041	7.041	1	0.008	131.668	1	True	0.093	True	3	18
2020-01-23 104440 NGF12 SETB4.eds	C11	UNKNOWN	NGF12	NGF12 SETB4	RNU44-001094	Amp	1.167	0.983	1	25.48	25.48	24.16	N/A	24.16	8.11	1.186	3.182	1.453	-2.321	5.227	0.365	0.027	4.997	0.513	True	0.093	True	3	21
2018-07-16 103433 NGF12 SETB3.eds	C11	UNKNOWN	NGF12	NGF12 SETB3	RNU44-001094	Amp	1.142	0.977	1	24.694	24.694	24.16	N/A	24.16	8.11	1.186	3.182	1.453	-2.321	5.227	0.365	0.027	4.997	0.513	True	0.093	True	3	20
2018-07-13 133116 NGF12 SETB2.eds	C11	UNKNOWN	NGF12	NGF12 SETB2	RNU44-001094	Amp	1.165	0.986	1	23.572	23.572	24.16	N/A	24.16	8.11	1.186	3.182	1.453	-2.321	5.227	0.365	0.027	4.997	0.513	True	0.093	True	3	19
2018-07-12 193530 NGF12 SETB1.eds	C11	UNKNOWN	NGF12	NGF12 SETB1	RNU44-001094	Amp	1.151	0.962	1	22.894	22.894	24.16	N/A	24.16	8.11	1.186	3.182	1.453	-2.321	5.227	0.365	0.027	4.997	0.513	True	0.093	True	3	18
2020-01-23 104440 NGF12 SETB4.eds	E11	UNKNOWN	NGF12	NGF12 SETB4	RNU48-001006	Amp	1.257	0.84	1	20.484	20.484	21.178	N/A	21.178	5.128	0.43	3.182	0.658	-0.711	2.028	0.634	0.245	1.637	0.485	True	0.138	True	3	15
2018-07-13 133116 NGF12 SETB2.eds	E11	UNKNOWN	NGF12	NGF12 SETB2	RNU48-001006	Amp	1.224	0.835	1	21.649	21.649	21.178	N/A	21.178	5.128	0.43	3.182	0.658	-0.711	2.028	0.634	0.245	1.637	0.485	True	0.138	True	3	17
2018-07-16 103433 NGF12 SETB3.eds	E11	UNKNOWN	NGF12	NGF12 SETB3	RNU48-001006	Amp	1.197	0.884	1	20.984	20.984	21.178	N/A	21.178	5.128	0.43	3.182	0.658	-0.711	2.028	0.634	0.245	1.637	0.485	True	0.138	True	3	15
2018-07-12 193530 NGF12 SETB1.eds	E11	UNKNOWN	NGF12	NGF12 SETB1	RNU48-001006	Amp	1.2	0.876	1	21.593	21.593	21.178	N/A	21.178	5.128	0.43	3.182	0.658	-0.711	2.028	0.634	0.245	1.637	0.485	True	0.138	True	3	16
2018-06-07 100846 NGF SETB2.eds	E11	UNKNOWN	NGF30	NGF SETB2	RNU48-001006	Amp	1.208	0.88	1	21.479	21.479	21.471	N/A	21.471	4.47	0.723	4.303	0	-3.11	3.11	1	0.116	8.632	1	True	0.138	True	3	16
2018-06-04 144541 NGF SETB1.eds	E11	UNKNOWN	NGF30	NGF SETB1	RNU48-001006	Amp	1.209	0.895	1	21.804	21.804	21.471	N/A	21.471	4.47	0.723	4.303	0	-3.11	3.11	1	0.116	8.632	1	True	0.138	True	3	17
2018-06-18 103502 NGF SETB3.eds	E11	UNKNOWN	NGF30	NGF SETB3	RNU48-001006	Amp	1.196	0.889	1	21.129	21.129	21.471	N/A	21.471	4.47	0.723	4.303	0	-3.11	3.11	1	0.116	8.632	1	True	0.138	True	3	16
2018-06-04 144541 NGF SETB1.eds	A11	UNKNOWN	NGF30	NGF SETB1	U6 snRNA-001973	Amp	1.136	0.979	1	18.111	18.111	17.001	N/A	17.001											True	0.068	True	3	14
2018-06-04 144541 NGF SETB1.eds	A12	UNKNOWN	NGF30	NGF SETB1	U6 snRNA-001973	Amp	1.137	0.933	1	18.24	18.24	17.001	N/A	17.001											True	0.068	True	3	14
2018-06-04 144541 NGF SETB1.eds	B11	UNKNOWN	NGF30	NGF SETB1	U6 snRNA-001973	Amp	1.139	0.981	1	18.111	18.111	17.001	N/A	17.001											True	0.068	True	3	14
2018-06-04 144541 NGF SETB1.eds	B12	UNKNOWN	NGF30	NGF SETB1	U6 snRNA-001973	Amp	1.135	0.951	1	18.408	18.408	17.001	N/A	17.001											True	0.068	True	3	15
2018-06-07 100846 NGF SETB2.eds	A11	UNKNOWN	NGF30	NGF SETB2	U6 snRNA-001973	Amp	1.147	0.862	1	17.943	17.943	17.001	N/A	17.001											True	0.068	True	3	14
2018-06-07 100846 NGF SETB2.eds	A12	UNKNOWN	NGF30	NGF SETB2	U6 snRNA-001973	Amp	1.149	0.89	1	17.756	17.756	17.001	N/A	17.001											True	0.068	True	3	14
2018-06-07 100846 NGF SETB2.eds	B11	UNKNOWN	NGF30	NGF SETB2	U6 snRNA-001973	Amp	1.152	0.98	1	16.85	16.85	17.001	N/A	17.001											True	0.068	True	3	12
2018-06-07 100846 NGF SETB2.eds	B12	UNKNOWN	NGF30	NGF SETB2	U6 snRNA-001973	Amp	1.156	0.896	1	17.69	17.69	17.001	N/A	17.001											True	0.068	True	3	14
2018-06-18 103502 NGF SETB3.eds	A11	UNKNOWN	NGF30	NGF SETB3	U6 snRNA-001973	Amp	1.173	0.73	1	14.13	14.13	17.001	N/A	17.001											True	0.068	True	3	8	True
2018-06-18 103502 NGF SETB3.eds	A12	UNKNOWN	NGF30	NGF SETB3	U6 snRNA-001973	Amp	1.185	0.883	1	15.088	15.088	17.001	N/A	17.001											True	0.068	True	3	10
2018-06-18 103502 NGF SETB3.eds	B11	UNKNOWN	NGF30	NGF SETB3	U6 snRNA-001973	Amp	1.191	0.862	1	15.274	15.274	17.001	N/A	17.001											True	0.068	True	3	11
2018-06-18 103502 NGF SETB3.eds	B12	UNKNOWN	NGF30	NGF SETB3	U6 snRNA-001973	Amp	1.191	0.896	1	15.318	15.318	17.001	N/A	17.001											True	0.068	True	3	11
2020-01-23 104440 NGF12 SETB4.eds	A11	UNKNOWN	NGF12	NGF12 SETB4	U6 snRNA-001973	Amp	1.224	0.969	1	14.869	14.869	16.05	N/A	16.05											True	0.068	True	3	11
2020-01-23 104440 NGF12 SETB4.eds	A12	UNKNOWN	NGF12	NGF12 SETB4	U6 snRNA-001973	Amp	1.227	0.921	1	14.686	14.686	16.05	N/A	16.05											True	0.068	True	3	10
2020-01-23 104440 NGF12 SETB4.eds	B11	UNKNOWN	NGF12	NGF12 SETB4	U6 snRNA-001973	Amp	1.221	0.898	1	14.948	14.948	16.05	N/A	16.05											True	0.068	True	3	11
2020-01-23 104440 NGF12 SETB4.eds	B12	UNKNOWN	NGF12	NGF12 SETB4	U6 snRNA-001973	Amp	1.221	0.924	1	14.922	14.922	16.05	N/A	16.05											True	0.068	True	3	11
2018-07-16 103433 NGF12 SETB3.eds	A11	UNKNOWN	NGF12	NGF12 SETB3	U6 snRNA-001973	Amp	1.181	0.919	1	15.412	15.412	16.05	N/A	16.05											True	0.068	True	3	11
2018-07-16 103433 NGF12 SETB3.eds	A12	UNKNOWN	NGF12	NGF12 SETB3	U6 snRNA-001973	Amp	1.189	0.912	1	15.346	15.346	16.05	N/A	16.05											True	0.068	True	3	11
2018-07-16 103433 NGF12 SETB3.eds	B11	UNKNOWN	NGF12	NGF12 SETB3	U6 snRNA-001973	Amp	1.194	0.873	1	15.347	15.347	16.05	N/A	16.05											True	0.068	True	3	11
2018-07-16 103433 NGF12 SETB3.eds	B12	UNKNOWN	NGF12	NGF12 SETB3	U6 snRNA-001973	Amp	1.202	0.91	1	15.71	15.71	16.05	N/A	16.05											True	0.068	True	3	12
2018-07-13 133116 NGF12 SETB2.eds	A11	UNKNOWN	NGF12	NGF12 SETB2	U6 snRNA-001973	Amp	1.175	0.923	1	16.004	16.004	16.05	N/A	16.05											True	0.068	True	3	12
2018-07-13 133116 NGF12 SETB2.eds	A12	UNKNOWN	NGF12	NGF12 SETB2	U6 snRNA-001973	Amp	1.178	0.927	1	16.129	16.129	16.05	N/A	16.05											True	0.068	True	3	12
2018-07-13 133116 NGF12 SETB2.eds	B11	UNKNOWN	NGF12	NGF12 SETB2	U6 snRNA-001973	Amp	1.193	0.922	1	16.303	16.303	16.05	N/A	16.05											True	0.068	True	3	12
2018-07-13 133116 NGF12 SETB2.eds	B12	UNKNOWN	NGF12	NGF12 SETB2	U6 snRNA-001973	Amp	1.175	0.891	1	16.106	16.106	16.05	N/A	16.05											True	0.068	True	3	12
2018-07-12 193530 NGF12 SETB1.eds	A11	UNKNOWN	NGF12	NGF12 SETB1	U6 snRNA-001973	Amp	1.161	0.983	1	17.783	17.783	16.05	N/A	16.05											True	0.068	True	3	14
2018-07-12 193530 NGF12 SETB1.eds	A12	UNKNOWN	NGF12	NGF12 SETB1	U6 snRNA-001973	Amp	1.179	0.966	1	17.879	17.879	16.05	N/A	16.05											True	0.068	True	3	14
2018-07-12 193530 NGF12 SETB1.eds	B11	UNKNOWN	NGF12	NGF12 SETB1	U6 snRNA-001973	Amp	1.171	0.938	1	17.57	17.57	16.05	N/A	16.05											True	0.068	True	3	13
2018-07-12 193530 NGF12 SETB1.eds	B12	UNKNOWN	NGF12	NGF12 SETB1	U6 snRNA-001973	Amp	1.178	0.95	1	17.783	17.783	16.05	N/A	16.05											True	0.068	True	3	13
2018-06-18 103502 NGF SETB3.eds	G11	UNKNOWN	NGF30	NGF SETB3	ath-miR159a-000338	N/A	Undetermined	Undetermined	1	Undetermined	Undetermined		N/A												True	0	True	-1	-1	True
2018-06-04 144541 NGF SETB1.eds	G11	UNKNOWN	NGF30	NGF SETB1	ath-miR159a-000338	N/A	Undetermined	Undetermined	1	Undetermined	Undetermined		N/A												True	0	True	-1	-1	True
2018-06-07 100846 NGF SETB2.eds	G11	UNKNOWN	NGF30	NGF SETB2	ath-miR159a-000338	N/A	Undetermined	Undetermined	1	Undetermined	Undetermined		N/A												True	0	True	-1	-1	True
2018-07-13 133116 NGF12 SETB2.eds	G11	UNKNOWN	NGF12	NGF12 SETB2	ath-miR159a-000338	N/A	Undetermined	Undetermined	1	Undetermined	Undetermined		N/A												True	0	True	-1	-1	True
2018-07-16 103433 NGF12 SETB3.eds	G11	UNKNOWN	NGF12	NGF12 SETB3	ath-miR159a-000338	N/A	Undetermined	Undetermined	1	Undetermined	Undetermined		N/A												True	0	True	-1	-1	True
2018-07-12 193530 NGF12 SETB1.eds	G11	UNKNOWN	NGF12	NGF12 SETB1	ath-miR159a-000338	N/A	Undetermined	Undetermined	1	Undetermined	Undetermined		N/A												True	0	True	-1	-1	True
2020-01-23 104440 NGF12 SETB4.eds	G11	UNKNOWN	NGF12	NGF12 SETB4	ath-miR159a-000338	N/A	Undetermined	Undetermined	1	Undetermined	Undetermined		N/A												True	0	True	-1	-1	True
2018-07-16 103433 NGF12 SETB3.eds	A01	UNKNOWN	NGF12	NGF12 SETB3	dme-miR-7-000268	N/A	Undetermined	Undetermined	1	Undetermined	Undetermined	33.666	N/A	33.666	16.721	1.252	12.706	0.959	-14.95	16.869	0.514	0	31,656.346	0.642	True	0.133	True	-1	-1	True
2020-01-23 104440 NGF12 SETB4.eds	A01	UNKNOWN	NGF12	NGF12 SETB4	dme-miR-7-000268	N/A	Undetermined	Undetermined	1	Undetermined	Undetermined	33.666	N/A	33.666	16.721	1.252	12.706	0.959	-14.95	16.869	0.514	0	31,656.346	0.642	True	0.133	True	-1	-1	True
2018-07-12 193530 NGF12 SETB1.eds	A01	UNKNOWN	NGF12	NGF12 SETB1	dme-miR-7-000268	Amp	1.203	0.968	1	33.223	33.223	33.666	N/A	33.666	16.721	1.252	12.706	0.959	-14.95	16.869	0.514	0	31,656.346	0.642	True	0.133	True	3	28
2018-07-13 133116 NGF12 SETB2.eds	A01	UNKNOWN	NGF12	NGF12 SETB2	dme-miR-7-000268	Amp	1.227	0.96	1	34.109	34.109	33.666	N/A	33.666	16.721	1.252	12.706	0.959	-14.95	16.869	0.514	0	31,656.346	0.642	True	0.133	True	3	29
2018-06-07 100846 NGF SETB2.eds	A01	UNKNOWN	NGF30	NGF SETB2	dme-miR-7-000268	Amp	1.104	0.91	1	34.573	34.573	33.651	N/A	33.651	15.762	1.251	12.706	0	-15.896	15.896	1	0	60,957.836	1	True	0.133	True	3	29
2018-06-18 103502 NGF SETB3.eds	A01	UNKNOWN	NGF30	NGF SETB3	dme-miR-7-000268	N/A	Undetermined	Undetermined	1	Undetermined	Undetermined	33.651	N/A	33.651	15.762	1.251	12.706	0	-15.896	15.896	1	0	60,957.836	1	True	0.133	True	-1	-1	True
2018-06-04 144541 NGF SETB1.eds	A01	UNKNOWN	NGF30	NGF SETB1	dme-miR-7-000268	Amp	1.22	0.98	1	32.729	32.729	33.651	N/A	33.651	15.762	1.251	12.706	0	-15.896	15.896	1	0	60,957.836	1	True	0.133	True	3	28
2018-07-12 193530 NGF12 SETB1.eds	J14	UNKNOWN	NGF12	NGF12 SETB1	hsa-let-7a#-002307	Amp	0.783	0.578	1	34.936	34.936		N/A												True	0.04	True	3	32	True
2020-01-23 104440 NGF12 SETB4.eds	J14	UNKNOWN	NGF12	NGF12 SETB4	hsa-let-7a#-002307	N/A	Undetermined	Undetermined	1	Undetermined	Undetermined		N/A												True	0.04	True	-1	-1	True
2018-07-13 133116 NGF12 SETB2.eds	J14	UNKNOWN	NGF12	NGF12 SETB2	hsa-let-7a#-002307	N/A	Undetermined	Undetermined	1	Undetermined	Undetermined		N/A												True	0.04	True	-1	-1	True
2018-07-16 103433 NGF12 SETB3.eds	J14	UNKNOWN	NGF12	NGF12 SETB3	hsa-let-7a#-002307	N/A	Undetermined	Undetermined	1	Undetermined	Undetermined		N/A												True	0.04	True	-1	-1	True
2018-06-04 144541 NGF SETB1.eds	J14	UNKNOWN	NGF30	NGF SETB1	hsa-let-7a#-002307	Amp	0.776	0.866	1	34.492	34.492		N/A												True	0.04	True	3	31	True
2018-06-07 100846 NGF SETB2.eds	J14	UNKNOWN	NGF30	NGF SETB2	hsa-let-7a#-002307	N/A	Undetermined	Undetermined	1	Undetermined	Undetermined		N/A												True	0.04	True	-1	-1	True
2018-06-18 103502 NGF SETB3.eds	J14	UNKNOWN	NGF30	NGF SETB3	hsa-let-7a#-002307	N/A	Undetermined	Undetermined	1	Undetermined	Undetermined		N/A												True	0.04	True	-1	-1	True
2018-07-13 133116 NGF12 SETB2.eds	K21	UNKNOWN	NGF12	NGF12 SETB2	hsa-let-7b#-002404	Inconclusive	0	0.601	1	36.848	36.848		N/A												True	0.04	True	3	31	True
2018-07-12 193530 NGF12 SETB1.eds	K21	UNKNOWN	NGF12	NGF12 SETB1	hsa-let-7b#-002404	N/A	Undetermined	Undetermined	1	Undetermined	Undetermined		N/A												True	0.04	True	-1	-1	True
2020-01-23 104440 NGF12 SETB4.eds	K21	UNKNOWN	NGF12	NGF12 SETB4	hsa-let-7b#-002404	N/A	Undetermined	Undetermined	1	Undetermined	Undetermined		N/A												True	0.04	True	-1	-1	True
2018-07-16 103433 NGF12 SETB3.eds	K21	UNKNOWN	NGF12	NGF12 SETB3	hsa-let-7b#-002404	N/A	Undetermined	Undetermined	1	Undetermined	Undetermined		N/A												True	0.04	True	-1	-1	True
2018-06-04 144541 NGF SETB1.eds	K21	UNKNOWN	NGF30	NGF SETB1	hsa-let-7b#-002404	Amp	0.689	0.788	1	33.677	33.677		N/A												True	0.04	True	3	30	True
2018-06-18 103502 NGF SETB3.eds	K21	UNKNOWN	NGF30	NGF SETB3	hsa-let-7b#-002404	Inconclusive	0.556	0.561	1	35.333	35.333		N/A												True	0.04	True	3	30	True
2018-06-07 100846 NGF SETB2.eds	K21	UNKNOWN	NGF30	NGF SETB2	hsa-let-7b#-002404	Amp	0.711	0.855	1	32.675	32.675		N/A												True	0.04	True	3	29	True
2020-01-23 104440 NGF12 SETB4.eds	K22	UNKNOWN	NGF12	NGF12 SETB4	hsa-let-7c#-002405	N/A	Undetermined	Undetermined	1	Undetermined	Undetermined		N/A												True	0	True	-1	-1	True
2018-07-16 103433 NGF12 SETB3.eds	K22	UNKNOWN	NGF12	NGF12 SETB3	hsa-let-7c#-002405	N/A	Undetermined	Undetermined	1	Undetermined	Undetermined		N/A												True	0	True	-1	-1	True
2018-07-13 133116 NGF12 SETB2.eds	K22	UNKNOWN	NGF12	NGF12 SETB2	hsa-let-7c#-002405	N/A	Undetermined	Undetermined	1	Undetermined	Undetermined		N/A												True	0	True	-1	-1	True
2018-07-12 193530 NGF12 SETB1.eds	K22	UNKNOWN	NGF12	NGF12 SETB1	hsa-let-7c#-002405	N/A	Undetermined	Undetermined	1	Undetermined	Undetermined		N/A												True	0	True	-1	-1	True
2018-06-04 144541 NGF SETB1.eds	K22	UNKNOWN	NGF30	NGF SETB1	hsa-let-7c#-002405	N/A	Undetermined	Undetermined	1	Undetermined	Undetermined		N/A												True	0	True	-1	-1	True
2018-06-07 100846 NGF SETB2.eds	K22	UNKNOWN	NGF30	NGF SETB2	hsa-let-7c#-002405	N/A	Undetermined	Undetermined	1	Undetermined	Undetermined		N/A												True	0	True	-1	-1	True
2018-06-18 103502 NGF SETB3.eds	K22	UNKNOWN	NGF30	NGF SETB3	hsa-let-7c#-002405	N/A	Undetermined	Undetermined	1	Undetermined	Undetermined		N/A												True	0	True	-1	-1	True
2018-06-18 103502 NGF SETB3.eds	K23	UNKNOWN	NGF30	NGF SETB3	hsa-let-7e#-002407	N/A	Undetermined	Undetermined	1	Undetermined	Undetermined		N/A												True	0.04	True	-1	-1	True
2018-06-07 100846 NGF SETB2.eds	K23	UNKNOWN	NGF30	NGF SETB2	hsa-let-7e#-002407	N/A	Undetermined	Undetermined	1	Undetermined	Undetermined		N/A												True	0.04	True	-1	-1	True
2018-06-04 144541 NGF SETB1.eds	K23	UNKNOWN	NGF30	NGF SETB1	hsa-let-7e#-002407	Amp	0.644	0.339	1	38.223	38.223		N/A												True	0.04	True	3	33	True
2020-01-23 104440 NGF12 SETB4.eds	K23	UNKNOWN	NGF12	NGF12 SETB4	hsa-let-7e#-002407	N/A	Undetermined	Undetermined	1	Undetermined	Undetermined		N/A												True	0.04	True	-1	-1	True
2018-07-16 103433 NGF12 SETB3.eds	K23	UNKNOWN	NGF12	NGF12 SETB3	hsa-let-7e#-002407	N/A	Undetermined	Undetermined	1	Undetermined	Undetermined		N/A												True	0.04	True	-1	-1	True
2018-07-13 133116 NGF12 SETB2.eds	K23	UNKNOWN	NGF12	NGF12 SETB2	hsa-let-7e#-002407	N/A	Undetermined	Undetermined	1	Undetermined	Undetermined		N/A												True	0.04	True	-1	-1	True
2018-07-12 193530 NGF12 SETB1.eds	K23	UNKNOWN	NGF12	NGF12 SETB1	hsa-let-7e#-002407	N/A	Undetermined	Undetermined	1	Undetermined	Undetermined		N/A												True	0.04	True	-1	-1	True
2018-07-13 133116 NGF12 SETB2.eds	L02	UNKNOWN	NGF12	NGF12 SETB2	hsa-let-7f-1#-002417	N/A	Undetermined	Undetermined	1	Undetermined	Undetermined		N/A												True	0.04	True	-1	-1	True
2018-07-12 193530 NGF12 SETB1.eds	L02	UNKNOWN	NGF12	NGF12 SETB1	hsa-let-7f-1#-002417	No Amp	0.667	0.144	1	37.269	37.269		N/A												True	0.04	True	3	31	True
2020-01-23 104440 NGF12 SETB4.eds	L02	UNKNOWN	NGF12	NGF12 SETB4	hsa-let-7f-1#-002417	N/A	Undetermined	Undetermined	1	Undetermined	Undetermined		N/A												True	0.04	True	-1	-1	True
2018-07-16 103433 NGF12 SETB3.eds	L02	UNKNOWN	NGF12	NGF12 SETB3	hsa-let-7f-1#-002417	N/A	Undetermined	Undetermined	1	Undetermined	Undetermined		N/A												True	0.04	True	-1	-1	True
2018-06-04 144541 NGF SETB1.eds	L02	UNKNOWN	NGF30	NGF SETB1	hsa-let-7f-1#-002417	N/A	Undetermined	Undetermined	1	Undetermined	Undetermined		N/A												True	0.04	True	-1	-1	True
2018-06-07 100846 NGF SETB2.eds	L02	UNKNOWN	NGF30	NGF SETB2	hsa-let-7f-1#-002417	Amp	0.799	0.49	1	34.796	34.796		N/A												True	0.04	True	3	31	True
2018-06-18 103502 NGF SETB3.eds	L02	UNKNOWN	NGF30	NGF SETB3	hsa-let-7f-1#-002417	N/A	Undetermined	Undetermined	1	Undetermined	Undetermined		N/A												True	0.04	True	-1	-1	True
2018-06-04 144541 NGF SETB1.eds	L03	UNKNOWN	NGF30	NGF SETB1	hsa-let-7f-2#-002418	N/A	Undetermined	Undetermined	1	Undetermined	Undetermined		N/A												True	0.04	True	-1	-1	True
2018-06-18 103502 NGF SETB3.eds	L03	UNKNOWN	NGF30	NGF SETB3	hsa-let-7f-2#-002418	N/A	Undetermined	Undetermined	1	Undetermined	Undetermined		N/A												True	0.04	True	-1	-1	True
2018-06-07 100846 NGF SETB2.eds	L03	UNKNOWN	NGF30	NGF SETB2	hsa-let-7f-2#-002418	Amp	0.933	0.733	1	34.393	34.393		N/A												True	0.04	True	3	31	True
2018-07-16 103433 NGF12 SETB3.eds	L03	UNKNOWN	NGF12	NGF12 SETB3	hsa-let-7f-2#-002418	N/A	Undetermined	Undetermined	1	Undetermined	Undetermined		N/A												True	0.04	True	-1	-1	True
2020-01-23 104440 NGF12 SETB4.eds	L03	UNKNOWN	NGF12	NGF12 SETB4	hsa-let-7f-2#-002418	N/A	Undetermined	Undetermined	1	Undetermined	Undetermined		N/A												True	0.04	True	-1	-1	True
2018-07-12 193530 NGF12 SETB1.eds	L03	UNKNOWN	NGF12	NGF12 SETB1	hsa-let-7f-2#-002418	N/A	Undetermined	Undetermined	1	Undetermined	Undetermined		N/A												True	0.04	True	-1	-1	True
2018-07-13 133116 NGF12 SETB2.eds	L03	UNKNOWN	NGF12	NGF12 SETB2	hsa-let-7f-2#-002418	N/A	Undetermined	Undetermined	1	Undetermined	Undetermined		N/A												True	0.04	True	-1	-1	True
2018-06-07 100846 NGF SETB2.eds	G03	UNKNOWN	NGF30	NGF SETB2	hsa-let-7g#-002118	Amp	0.733	0.807	1	33.658	33.658		N/A												True	0.04	True	3	30	True
2018-06-04 144541 NGF SETB1.eds	G03	UNKNOWN	NGF30	NGF SETB1	hsa-let-7g#-002118	Amp	0.635	0.839	1	35.765	35.765		N/A												True	0.04	True	3	31	True
2018-06-18 103502 NGF SETB3.eds	G03	UNKNOWN	NGF30	NGF SETB3	hsa-let-7g#-002118	N/A	Undetermined	Undetermined	1	Undetermined	Undetermined		N/A												True	0.04	True	-1	-1	True
2020-01-23 104440 NGF12 SETB4.eds	G03	UNKNOWN	NGF12	NGF12 SETB4	hsa-let-7g#-002118	N/A	Undetermined	Undetermined	1	Undetermined	Undetermined		N/A												True	0.04	True	-1	-1	True
2018-07-16 103433 NGF12 SETB3.eds	G03	UNKNOWN	NGF12	NGF12 SETB3	hsa-let-7g#-002118	N/A	Undetermined	Undetermined	1	Undetermined	Undetermined		N/A												True	0.04	True	-1	-1	True
2018-07-13 133116 NGF12 SETB2.eds	G03	UNKNOWN	NGF12	NGF12 SETB2	hsa-let-7g#-002118	N/A	Undetermined	Undetermined	1	Undetermined	Undetermined		N/A												True	0.04	True	-1	-1	True
2018-07-12 193530 NGF12 SETB1.eds	G03	UNKNOWN	NGF12	NGF12 SETB1	hsa-let-7g#-002118	N/A	Undetermined	Undetermined	1	Undetermined	Undetermined		N/A												True	0.04	True	-1	-1	True
2018-06-18 103502 NGF SETB3.eds	H22	UNKNOWN	NGF30	NGF SETB3	hsa-let-7i#-002172	N/A	Undetermined	Undetermined	1	Undetermined	Undetermined		N/A												True	0.061	True	-1	-1	True
2018-06-07 100846 NGF SETB2.eds	H22	UNKNOWN	NGF30	NGF SETB2	hsa-let-7i#-002172	Amp	0.978	0.939	1	34.189	34.189		N/A												True	0.061	True	3	30	True
2018-06-04 144541 NGF SETB1.eds	H22	UNKNOWN	NGF30	NGF SETB1	hsa-let-7i#-002172	N/A	Undetermined	Undetermined	1	Undetermined	Undetermined		N/A												True	0.061	True	-1	-1	True
2020-01-23 104440 NGF12 SETB4.eds	H22	UNKNOWN	NGF12	NGF12 SETB4	hsa-let-7i#-002172	N/A	Undetermined	Undetermined	1	Undetermined	Undetermined		N/A												True	0.061	True	-1	-1	True
2018-07-12 193530 NGF12 SETB1.eds	H22	UNKNOWN	NGF12	NGF12 SETB1	hsa-let-7i#-002172	N/A	Undetermined	Undetermined	1	Undetermined	Undetermined		N/A												True	0.061	True	-1	-1	True
2018-07-13 133116 NGF12 SETB2.eds	H22	UNKNOWN	NGF12	NGF12 SETB2	hsa-let-7i#-002172	N/A	Undetermined	Undetermined	1	Undetermined	Undetermined		N/A												True	0.061	True	-1	-1	True
2018-07-16 103433 NGF12 SETB3.eds	H22	UNKNOWN	NGF12	NGF12 SETB3	hsa-let-7i#-002172	N/A	Undetermined	Undetermined	1	Undetermined	Undetermined		N/A												True	0.061	True	-1	-1	True
2018-07-12 193530 NGF12 SETB1.eds	G24	UNKNOWN	NGF12	NGF12 SETB1	hsa-miR-100#-002142	Amp	1.381	0.989	1	31.289	31.289	33.481	N/A	33.481	17.034	1.756	4.303	3.951	-3.607	11.508	0.065	0	12.182	0.15	True	0.187	True	3	26
2018-07-13 133116 NGF12 SETB2.eds	G24	UNKNOWN	NGF12	NGF12 SETB2	hsa-miR-100#-002142	Amp	1.306	0.968	1	35.193	35.193	33.481	N/A	33.481	17.034	1.756	4.303	3.951	-3.607	11.508	0.065	0	12.182	0.15	True	0.187	True	3	30
2018-07-16 103433 NGF12 SETB3.eds	G24	UNKNOWN	NGF12	NGF12 SETB3	hsa-miR-100#-002142	Amp	1.376	0.961	1	33.962	33.962	33.481	N/A	33.481	17.034	1.756	4.303	3.951	-3.607	11.508	0.065	0	12.182	0.15	True	0.187	True	3	28
2020-01-23 104440 NGF12 SETB4.eds	G24	UNKNOWN	NGF12	NGF12 SETB4	hsa-miR-100#-002142	N/A	Undetermined	Undetermined	1	Undetermined	Undetermined	33.481	N/A	33.481	17.034	1.756	4.303	3.951	-3.607	11.508	0.065	0	12.182	0.15	True	0.187	True	-1	-1	True
2018-06-04 144541 NGF SETB1.eds	G24	UNKNOWN	NGF30	NGF SETB1	hsa-miR-100#-002142	Amp	1.365	0.959	1	30.992	30.992	30.972	N/A	30.972	13.083	0.309	12.706	0	-3.925	3.925	1	0.066	15.194	1	True	0.187	True	3	25
2018-06-18 103502 NGF SETB3.eds	G24	UNKNOWN	NGF30	NGF SETB3	hsa-miR-100#-002142	No Amp	0.786	0	1	Undetermined	Undetermined	30.972	N/A	30.972	13.083	0.309	12.706	0	-3.925	3.925	1	0.066	15.194	1	True	0.187	True	3	35	True
2018-06-07 100846 NGF SETB2.eds	G24	UNKNOWN	NGF30	NGF SETB2	hsa-miR-100#-002142	Amp	1.361	0.981	1	30.952	30.952	30.972	N/A	30.972	13.083	0.309	12.706	0	-3.925	3.925	1	0.066	15.194	1	True	0.187	True	3	25
2018-06-18 103502 NGF SETB3.eds	H01	UNKNOWN	NGF30	NGF SETB3	hsa-miR-101#-002143	N/A	Undetermined	Undetermined	1	Undetermined	Undetermined		N/A												True	0.045	True	-1	-1	True
2018-06-07 100846 NGF SETB2.eds	H01	UNKNOWN	NGF30	NGF SETB2	hsa-miR-101#-002143	Amp	0.802	0.836	1	34.833	34.833		N/A												True	0.045	True	3	31	True
2018-06-04 144541 NGF SETB1.eds	H01	UNKNOWN	NGF30	NGF SETB1	hsa-miR-101#-002143	N/A	Undetermined	Undetermined	1	Undetermined	Undetermined		N/A												True	0.045	True	-1	-1	True
2020-01-23 104440 NGF12 SETB4.eds	H01	UNKNOWN	NGF12	NGF12 SETB4	hsa-miR-101#-002143	Amp	0.95	0.833	1	35.575	35.575	32.448	N/A	32.448	14.694										True	0.045	True	3	32	True
2018-07-16 103433 NGF12 SETB3.eds	H01	UNKNOWN	NGF12	NGF12 SETB3	hsa-miR-101#-002143	N/A	Undetermined	Undetermined	1	Undetermined	Undetermined	32.448	N/A	32.448	14.694										True	0.045	True	-1	-1	True
2018-07-12 193530 NGF12 SETB1.eds	H01	UNKNOWN	NGF12	NGF12 SETB1	hsa-miR-101#-002143	Amp	1.175	0.937	1	32.448	32.448	32.448	N/A	32.448	14.694										True	0.045	True	3	29
2018-07-13 133116 NGF12 SETB2.eds	H01	UNKNOWN	NGF12	NGF12 SETB2	hsa-miR-101#-002143	N/A	Undetermined	Undetermined	1	Undetermined	Undetermined	32.448	N/A	32.448	14.694										True	0.045	True	-1	-1	True
2018-06-18 103502 NGF SETB3.eds	H19	UNKNOWN	NGF30	NGF SETB3	hsa-miR-105#-002168	N/A	Undetermined	Undetermined	1	Undetermined	Undetermined		N/A												True	0	True	-1	-1	True
2018-06-07 100846 NGF SETB2.eds	H19	UNKNOWN	NGF30	NGF SETB2	hsa-miR-105#-002168	N/A	Undetermined	Undetermined	1	Undetermined	Undetermined		N/A												True	0	True	-1	-1	True
2018-06-04 144541 NGF SETB1.eds	H19	UNKNOWN	NGF30	NGF SETB1	hsa-miR-105#-002168	N/A	Undetermined	Undetermined	1	Undetermined	Undetermined		N/A												True	0	True	-1	-1	True
2018-07-13 133116 NGF12 SETB2.eds	H19	UNKNOWN	NGF12	NGF12 SETB2	hsa-miR-105#-002168	N/A	Undetermined	Undetermined	1	Undetermined	Undetermined		N/A												True	0	True	-1	-1	True
2018-07-16 103433 NGF12 SETB3.eds	H19	UNKNOWN	NGF12	NGF12 SETB3	hsa-miR-105#-002168	N/A	Undetermined	Undetermined	1	Undetermined	Undetermined		N/A												True	0	True	-1	-1	True
2018-07-12 193530 NGF12 SETB1.eds	H19	UNKNOWN	NGF12	NGF12 SETB1	hsa-miR-105#-002168	N/A	Undetermined	Undetermined	1	Undetermined	Undetermined		N/A												True	0	True	-1	-1	True
2020-01-23 104440 NGF12 SETB4.eds	H19	UNKNOWN	NGF12	NGF12 SETB4	hsa-miR-105#-002168	N/A	Undetermined	Undetermined	1	Undetermined	Undetermined		N/A												True	0	True	-1	-1	True
2020-01-23 104440 NGF12 SETB4.eds	H20	UNKNOWN	NGF12	NGF12 SETB4	hsa-miR-106a#-002170	N/A	Undetermined	Undetermined	1	Undetermined	Undetermined		N/A												True	0	True	-1	-1	True
2018-07-16 103433 NGF12 SETB3.eds	H20	UNKNOWN	NGF12	NGF12 SETB3	hsa-miR-106a#-002170	N/A	Undetermined	Undetermined	1	Undetermined	Undetermined		N/A												True	0	True	-1	-1	True
2018-07-13 133116 NGF12 SETB2.eds	H20	UNKNOWN	NGF12	NGF12 SETB2	hsa-miR-106a#-002170	N/A	Undetermined	Undetermined	1	Undetermined	Undetermined		N/A												True	0	True	-1	-1	True
2018-07-12 193530 NGF12 SETB1.eds	H20	UNKNOWN	NGF12	NGF12 SETB1	hsa-miR-106a#-002170	N/A	Undetermined	Undetermined	1	Undetermined	Undetermined		N/A												True	0	True	-1	-1	True
2018-06-18 103502 NGF SETB3.eds	H20	UNKNOWN	NGF30	NGF SETB3	hsa-miR-106a#-002170	N/A	Undetermined	Undetermined	1	Undetermined	Undetermined		N/A												True	0	True	-1	-1	True
2018-06-07 100846 NGF SETB2.eds	H20	UNKNOWN	NGF30	NGF SETB2	hsa-miR-106a#-002170	N/A	Undetermined	Undetermined	1	Undetermined	Undetermined		N/A												True	0	True	-1	-1	True
2018-06-04 144541 NGF SETB1.eds	H20	UNKNOWN	NGF30	NGF SETB1	hsa-miR-106a#-002170	N/A	Undetermined	Undetermined	1	Undetermined	Undetermined		N/A												True	0	True	-1	-1	True
2018-06-07 100846 NGF SETB2.eds	K15	UNKNOWN	NGF30	NGF SETB2	hsa-miR-106b#-002380	Amp	1.095	0.974	1	28.978	28.978	29.904	N/A	29.904	12.015	0.596	12.706	0	-7.578	7.578	1	0.005	191.072	1	True	0.062	True	3	25
2018-06-18 103502 NGF SETB3.eds	K15	UNKNOWN	NGF30	NGF SETB3	hsa-miR-106b#-002380	Amp	0.859	0.674	1	35.24	35.24	29.904	N/A	29.904	12.015	0.596	12.706	0	-7.578	7.578	1	0.005	191.072	1	True	0.062	True	3	30	True
2018-06-04 144541 NGF SETB1.eds	K15	UNKNOWN	NGF30	NGF SETB1	hsa-miR-106b#-002380	Amp	1.025	0.95	1	30.829	30.829	29.904	N/A	29.904	12.015	0.596	12.706	0	-7.578	7.578	1	0.005	191.072	1	True	0.062	True	3	27
2020-01-23 104440 NGF12 SETB4.eds	K15	UNKNOWN	NGF12	NGF12 SETB4	hsa-miR-106b#-002380	Amp	0.885	0.583	1	33.957	33.957	31.298	N/A	31.298	14.851	1.548	4.303	2.836	-3.826	9.498	0.14	0.001	14.187	0.203	True	0.062	True	3	30	True
2018-07-16 103433 NGF12 SETB3.eds	K15	UNKNOWN	NGF12	NGF12 SETB3	hsa-miR-106b#-002380	Amp	1.019	0.915	1	32.333	32.333	31.298	N/A	31.298	14.851	1.548	4.303	2.836	-3.826	9.498	0.14	0.001	14.187	0.203	True	0.062	True	3	28
2018-07-12 193530 NGF12 SETB1.eds	K15	UNKNOWN	NGF12	NGF12 SETB1	hsa-miR-106b#-002380	Amp	1.055	0.955	1	29.564	29.564	31.298	N/A	31.298	14.851	1.548	4.303	2.836	-3.826	9.498	0.14	0.001	14.187	0.203	True	0.062	True	3	25
2018-07-13 133116 NGF12 SETB2.eds	K15	UNKNOWN	NGF12	NGF12 SETB2	hsa-miR-106b#-002380	Amp	1.021	0.963	1	31.998	31.998	31.298	N/A	31.298	14.851	1.548	4.303	2.836	-3.826	9.498	0.14	0.001	14.187	0.203	True	0.062	True	3	27
2018-06-18 103502 NGF SETB3.eds	J07	UNKNOWN	NGF30	NGF SETB3	hsa-miR-10a#-002288	N/A	Undetermined	Undetermined	1	Undetermined	Undetermined		N/A												True	0	True	-1	-1	True
2018-06-07 100846 NGF SETB2.eds	J07	UNKNOWN	NGF30	NGF SETB2	hsa-miR-10a#-002288	N/A	Undetermined	Undetermined	1	Undetermined	Undetermined		N/A												True	0	True	-1	-1	True
2018-06-04 144541 NGF SETB1.eds	J07	UNKNOWN	NGF30	NGF SETB1	hsa-miR-10a#-002288	N/A	Undetermined	Undetermined	1	Undetermined	Undetermined		N/A												True	0	True	-1	-1	True
2018-07-13 133116 NGF12 SETB2.eds	J07	UNKNOWN	NGF12	NGF12 SETB2	hsa-miR-10a#-002288	N/A	Undetermined	Undetermined	1	Undetermined	Undetermined		N/A												True	0	True	-1	-1	True
2018-07-12 193530 NGF12 SETB1.eds	J07	UNKNOWN	NGF12	NGF12 SETB1	hsa-miR-10a#-002288	N/A	Undetermined	Undetermined	1	Undetermined	Undetermined		N/A												True	0	True	-1	-1	True
2020-01-23 104440 NGF12 SETB4.eds	J07	UNKNOWN	NGF12	NGF12 SETB4	hsa-miR-10a#-002288	N/A	Undetermined	Undetermined	1	Undetermined	Undetermined		N/A												True	0	True	-1	-1	True
2018-07-16 103433 NGF12 SETB3.eds	J07	UNKNOWN	NGF12	NGF12 SETB3	hsa-miR-10a#-002288	N/A	Undetermined	Undetermined	1	Undetermined	Undetermined		N/A												True	0	True	-1	-1	True
2018-07-16 103433 NGF12 SETB3.eds	J20	UNKNOWN	NGF12	NGF12 SETB3	hsa-miR-10b#-002315	N/A	Undetermined	Undetermined	1	Undetermined	Undetermined		N/A												True	0.04	True	-1	-1	True
2020-01-23 104440 NGF12 SETB4.eds	J20	UNKNOWN	NGF12	NGF12 SETB4	hsa-miR-10b#-002315	N/A	Undetermined	Undetermined	1	Undetermined	Undetermined		N/A												True	0.04	True	-1	-1	True
2018-07-12 193530 NGF12 SETB1.eds	J20	UNKNOWN	NGF12	NGF12 SETB1	hsa-miR-10b#-002315	Amp	0.688	0.558	1	37.888	37.888		N/A												True	0.04	True	3	35	True
2018-07-13 133116 NGF12 SETB2.eds	J20	UNKNOWN	NGF12	NGF12 SETB2	hsa-miR-10b#-002315	N/A	Undetermined	Undetermined	1	Undetermined	Undetermined		N/A												True	0.04	True	-1	-1	True
2018-06-04 144541 NGF SETB1.eds	J20	UNKNOWN	NGF30	NGF SETB1	hsa-miR-10b#-002315	Amp	0.824	0.907	1	36.841	36.841		N/A												True	0.04	True	3	33	True
2018-06-07 100846 NGF SETB2.eds	J20	UNKNOWN	NGF30	NGF SETB2	hsa-miR-10b#-002315	Amp	0.666	0.659	1	37.857	37.857		N/A												True	0.04	True	3	34	True
2018-06-18 103502 NGF SETB3.eds	J20	UNKNOWN	NGF30	NGF SETB3	hsa-miR-10b#-002315	N/A	Undetermined	Undetermined	1	Undetermined	Undetermined		N/A												True	0.04	True	-1	-1	True
2018-06-18 103502 NGF SETB3.eds	M21	UNKNOWN	NGF30	NGF SETB3	hsa-miR-1178-002777	N/A	Undetermined	Undetermined	1	Undetermined	Undetermined		N/A												True	0	True	-1	-1	True
2018-06-07 100846 NGF SETB2.eds	M21	UNKNOWN	NGF30	NGF SETB2	hsa-miR-1178-002777	N/A	Undetermined	Undetermined	1	Undetermined	Undetermined		N/A												True	0	True	-1	-1	True
2018-06-04 144541 NGF SETB1.eds	M21	UNKNOWN	NGF30	NGF SETB1	hsa-miR-1178-002777	N/A	Undetermined	Undetermined	1	Undetermined	Undetermined		N/A												True	0	True	-1	-1	True
2020-01-23 104440 NGF12 SETB4.eds	M21	UNKNOWN	NGF12	NGF12 SETB4	hsa-miR-1178-002777	N/A	Undetermined	Undetermined	1	Undetermined	Undetermined		N/A												True	0	True	-1	-1	True
2018-07-16 103433 NGF12 SETB3.eds	M21	UNKNOWN	NGF12	NGF12 SETB3	hsa-miR-1178-002777	N/A	Undetermined	Undetermined	1	Undetermined	Undetermined		N/A												True	0	True	-1	-1	True
2018-07-13 133116 NGF12 SETB2.eds	M21	UNKNOWN	NGF12	NGF12 SETB2	hsa-miR-1178-002777	N/A	Undetermined	Undetermined	1	Undetermined	Undetermined		N/A												True	0	True	-1	-1	True
2018-07-12 193530 NGF12 SETB1.eds	M21	UNKNOWN	NGF12	NGF12 SETB1	hsa-miR-1178-002777	N/A	Undetermined	Undetermined	1	Undetermined	Undetermined		N/A												True	0	True	-1	-1	True
2020-01-23 104440 NGF12 SETB4.eds	M20	UNKNOWN	NGF12	NGF12 SETB4	hsa-miR-1179-002776	N/A	Undetermined	Undetermined	1	Undetermined	Undetermined		N/A												True	0.2	True	-1	-1	True
2018-07-13 133116 NGF12 SETB2.eds	M20	UNKNOWN	NGF12	NGF12 SETB2	hsa-miR-1179-002776	N/A	Undetermined	Undetermined	1	Undetermined	Undetermined		N/A												True	0.2	True	-1	-1	True
2018-07-16 103433 NGF12 SETB3.eds	M20	UNKNOWN	NGF12	NGF12 SETB3	hsa-miR-1179-002776	N/A	Undetermined	Undetermined	1	Undetermined	Undetermined		N/A												True	0.2	True	-1	-1	True
2018-07-12 193530 NGF12 SETB1.eds	M20	UNKNOWN	NGF12	NGF12 SETB1	hsa-miR-1179-002776	Inconclusive	0.644	0	1	Undetermined	Undetermined		N/A												True	0.2	True	3	34	True
2018-06-04 144541 NGF SETB1.eds	M20	UNKNOWN	NGF30	NGF SETB1	hsa-miR-1179-002776	N/A	Undetermined	Undetermined	1	Undetermined	Undetermined		N/A												True	0.2	True	-1	-1	True
2018-06-07 100846 NGF SETB2.eds	M20	UNKNOWN	NGF30	NGF SETB2	hsa-miR-1179-002776	N/A	Undetermined	Undetermined	1	Undetermined	Undetermined		N/A												True	0.2	True	-1	-1	True
2018-06-18 103502 NGF SETB3.eds	M20	UNKNOWN	NGF30	NGF SETB3	hsa-miR-1179-002776	N/A	Undetermined	Undetermined	1	Undetermined	Undetermined		N/A												True	0.2	True	-1	-1	True
2020-01-23 104440 NGF12 SETB4.eds	O11	UNKNOWN	NGF12	NGF12 SETB4	hsa-miR-1180-002847	N/A	Undetermined	Undetermined	1	Undetermined	Undetermined	31.685	N/A	31.685	14.74	1.421	12.706	-0.226	-18.286	17.835	1.169	0	319,694.125	0.933	True	0.08	True	-1	-1	True
2018-07-16 103433 NGF12 SETB3.eds	O11	UNKNOWN	NGF12	NGF12 SETB3	hsa-miR-1180-002847	N/A	Undetermined	Undetermined	1	Undetermined	Undetermined	31.685	N/A	31.685	14.74	1.421	12.706	-0.226	-18.286	17.835	1.169	0	319,694.125	0.933	True	0.08	True	-1	-1	True
2018-07-13 133116 NGF12 SETB2.eds	O11	UNKNOWN	NGF12	NGF12 SETB2	hsa-miR-1180-002847	Amp	1.107	0.949	1	32.297	32.297	31.685	N/A	31.685	14.74	1.421	12.706	-0.226	-18.286	17.835	1.169	0	319,694.125	0.933	True	0.08	True	3	28
2018-07-12 193530 NGF12 SETB1.eds	O11	UNKNOWN	NGF12	NGF12 SETB1	hsa-miR-1180-002847	Amp	1.158	0.946	1	31.073	31.073	31.685	N/A	31.685	14.74	1.421	12.706	-0.226	-18.286	17.835	1.169	0	319,694.125	0.933	True	0.08	True	3	27
2018-06-04 144541 NGF SETB1.eds	O11	UNKNOWN	NGF30	NGF SETB1	hsa-miR-1180-002847	Amp	1.166	0.963	1	30.707	30.707	31.967	N/A	31.967	14.966	2.012	4.303	0	-8.657	8.657	1	0.002	403.53	1	True	0.08	True	3	27
2018-06-07 100846 NGF SETB2.eds	O11	UNKNOWN	NGF30	NGF SETB2	hsa-miR-1180-002847	Amp	1.11	0.958	1	31.017	31.017	31.967	N/A	31.967	14.966	2.012	4.303	0	-8.657	8.657	1	0.002	403.53	1	True	0.08	True	3	26
2018-06-18 103502 NGF SETB3.eds	O11	UNKNOWN	NGF30	NGF SETB3	hsa-miR-1180-002847	Amp	1.019	0.916	1	34.177	34.177	31.967	N/A	31.967	14.966	2.012	4.303	0	-8.657	8.657	1	0.002	403.53	1	True	0.08	True	3	30
2020-01-23 104440 NGF12 SETB4.eds	O02	UNKNOWN	NGF12	NGF12 SETB4	hsa-miR-1182-002830	N/A	Undetermined	Undetermined	1	Undetermined	Undetermined		N/A												True	0	True	-1	-1	True
2018-07-16 103433 NGF12 SETB3.eds	O02	UNKNOWN	NGF12	NGF12 SETB3	hsa-miR-1182-002830	N/A	Undetermined	Undetermined	1	Undetermined	Undetermined		N/A												True	0	True	-1	-1	True
2018-07-13 133116 NGF12 SETB2.eds	O02	UNKNOWN	NGF12	NGF12 SETB2	hsa-miR-1182-002830	N/A	Undetermined	Undetermined	1	Undetermined	Undetermined		N/A												True	0	True	-1	-1	True
2018-07-12 193530 NGF12 SETB1.eds	O02	UNKNOWN	NGF12	NGF12 SETB1	hsa-miR-1182-002830	N/A	Undetermined	Undetermined	1	Undetermined	Undetermined		N/A												True	0	True	-1	-1	True
2018-06-07 100846 NGF SETB2.eds	O02	UNKNOWN	NGF30	NGF SETB2	hsa-miR-1182-002830	N/A	Undetermined	Undetermined	1	Undetermined	Undetermined		N/A												True	0	True	-1	-1	True
2018-06-18 103502 NGF SETB3.eds	O02	UNKNOWN	NGF30	NGF SETB3	hsa-miR-1182-002830	N/A	Undetermined	Undetermined	1	Undetermined	Undetermined		N/A												True	0	True	-1	-1	True
2018-06-04 144541 NGF SETB1.eds	O02	UNKNOWN	NGF30	NGF SETB1	hsa-miR-1182-002830	N/A	Undetermined	Undetermined	1	Undetermined	Undetermined		N/A												True	0	True	-1	-1	True
2018-06-07 100846 NGF SETB2.eds	O06	UNKNOWN	NGF30	NGF SETB2	hsa-miR-1183-002841	Amp	0.945	0.961	1	32.356	32.356		N/A												True	0.04	True	3	29	True
2018-06-04 144541 NGF SETB1.eds	O06	UNKNOWN	NGF30	NGF SETB1	hsa-miR-1183-002841	Amp	0.876	0.834	1	33.186	33.186		N/A												True	0.04	True	3	30	True
2018-06-18 103502 NGF SETB3.eds	O06	UNKNOWN	NGF30	NGF SETB3	hsa-miR-1183-002841	Amp	0.936	0.715	1	34.838	34.838		N/A												True	0.04	True	3	32	True
2020-01-23 104440 NGF12 SETB4.eds	O06	UNKNOWN	NGF12	NGF12 SETB4	hsa-miR-1183-002841	N/A	Undetermined	Undetermined	1	Undetermined	Undetermined		N/A												True	0.04	True	-1	-1	True
2018-07-12 193530 NGF12 SETB1.eds	O06	UNKNOWN	NGF12	NGF12 SETB1	hsa-miR-1183-002841	Inconclusive	0.649	0.001	1	38.997	38.997		N/A												True	0.04	True	3	34	True
2018-07-13 133116 NGF12 SETB2.eds	O06	UNKNOWN	NGF12	NGF12 SETB2	hsa-miR-1183-002841	Amp	0.893	0.863	1	33.581	33.581		N/A												True	0.04	True	3	30	True
2018-07-16 103433 NGF12 SETB3.eds	O06	UNKNOWN	NGF12	NGF12 SETB3	hsa-miR-1183-002841	N/A	Undetermined	Undetermined	1	Undetermined	Undetermined		N/A												True	0.04	True	-1	-1	True
2018-06-18 103502 NGF SETB3.eds	O07	UNKNOWN	NGF30	NGF SETB3	hsa-miR-1184-002842	N/A	Undetermined	Undetermined	1	Undetermined	Undetermined		N/A												True	0.042	True	-1	-1	True
2018-06-07 100846 NGF SETB2.eds	O07	UNKNOWN	NGF30	NGF SETB2	hsa-miR-1184-002842	Amp	0.681	0.423	1	37.557	37.557		N/A												True	0.042	True	3	34	True
2018-06-04 144541 NGF SETB1.eds	O07	UNKNOWN	NGF30	NGF SETB1	hsa-miR-1184-002842	N/A	Undetermined	Undetermined	1	Undetermined	Undetermined		N/A												True	0.042	True	-1	-1	True
2018-07-12 193530 NGF12 SETB1.eds	O07	UNKNOWN	NGF12	NGF12 SETB1	hsa-miR-1184-002842	N/A	Undetermined	Undetermined	1	Undetermined	Undetermined	31.514	N/A	31.514	16.657										True	0.042	True	-1	-1	True
2018-07-13 133116 NGF12 SETB2.eds	O07	UNKNOWN	NGF12	NGF12 SETB2	hsa-miR-1184-002842	Amp	0.68	0.396	1	38.223	38.223	31.514	N/A	31.514	16.657										True	0.042	True	3	34	True
2018-07-16 103433 NGF12 SETB3.eds	O07	UNKNOWN	NGF12	NGF12 SETB3	hsa-miR-1184-002842	Amp	0.949	0.804	1	35.435	35.435	31.514	N/A	31.514	16.657										True	0.042	True	3	32	True
2020-01-23 104440 NGF12 SETB4.eds	O07	UNKNOWN	NGF12	NGF12 SETB4	hsa-miR-1184-002842	Amp	1.011	0.965	1	31.514	31.514	31.514	N/A	31.514	16.657										True	0.042	True	3	28
2018-07-13 133116 NGF12 SETB2.eds	N15	UNKNOWN	NGF12	NGF12 SETB2	hsa-miR-1197-002810	Amp	0.618	0.618	1	34.074	34.074		N/A												True	0.04	True	3	30	True
2018-07-12 193530 NGF12 SETB1.eds	N15	UNKNOWN	NGF12	NGF12 SETB1	hsa-miR-1197-002810	N/A	Undetermined	Undetermined	1	Undetermined	Undetermined		N/A												True	0.04	True	-1	-1	True
2020-01-23 104440 NGF12 SETB4.eds	N15	UNKNOWN	NGF12	NGF12 SETB4	hsa-miR-1197-002810	N/A	Undetermined	Undetermined	1	Undetermined	Undetermined		N/A												True	0.04	True	-1	-1	True
2018-07-16 103433 NGF12 SETB3.eds	N15	UNKNOWN	NGF12	NGF12 SETB3	hsa-miR-1197-002810	N/A	Undetermined	Undetermined	1	Undetermined	Undetermined		N/A												True	0.04	True	-1	-1	True
2018-06-07 100846 NGF SETB2.eds	N15	UNKNOWN	NGF30	NGF SETB2	hsa-miR-1197-002810	Amp	0.75	0.818	1	35.601	35.601		N/A												True	0.04	True	3	31	True
2018-06-18 103502 NGF SETB3.eds	N15	UNKNOWN	NGF30	NGF SETB3	hsa-miR-1197-002810	N/A	Undetermined	Undetermined	1	Undetermined	Undetermined		N/A												True	0.04	True	-1	-1	True
2018-06-04 144541 NGF SETB1.eds	N15	UNKNOWN	NGF30	NGF SETB1	hsa-miR-1197-002810	N/A	Undetermined	Undetermined	1	Undetermined	Undetermined		N/A												True	0.04	True	-1	-1	True
2018-07-16 103433 NGF12 SETB3.eds	O01	UNKNOWN	NGF12	NGF12 SETB3	hsa-miR-1200-002829	N/A	Undetermined	Undetermined	1	Undetermined	Undetermined		N/A												True	0	True	-1	-1	True
2018-07-13 133116 NGF12 SETB2.eds	O01	UNKNOWN	NGF12	NGF12 SETB2	hsa-miR-1200-002829	N/A	Undetermined	Undetermined	1	Undetermined	Undetermined		N/A												True	0	True	-1	-1	True
2018-07-12 193530 NGF12 SETB1.eds	O01	UNKNOWN	NGF12	NGF12 SETB1	hsa-miR-1200-002829	N/A	Undetermined	Undetermined	1	Undetermined	Undetermined		N/A												True	0	True	-1	-1	True
2020-01-23 104440 NGF12 SETB4.eds	O01	UNKNOWN	NGF12	NGF12 SETB4	hsa-miR-1200-002829	N/A	Undetermined	Undetermined	1	Undetermined	Undetermined		N/A												True	0	True	-1	-1	True
2018-06-18 103502 NGF SETB3.eds	O01	UNKNOWN	NGF30	NGF SETB3	hsa-miR-1200-002829	N/A	Undetermined	Undetermined	1	Undetermined	Undetermined		N/A												True	0	True	-1	-1	True
2018-06-07 100846 NGF SETB2.eds	O01	UNKNOWN	NGF30	NGF SETB2	hsa-miR-1200-002829	N/A	Undetermined	Undetermined	1	Undetermined	Undetermined		N/A												True	0	True	-1	-1	True
2018-06-04 144541 NGF SETB1.eds	O01	UNKNOWN	NGF30	NGF SETB1	hsa-miR-1200-002829	N/A	Undetermined	Undetermined	1	Undetermined	Undetermined		N/A												True	0	True	-1	-1	True
2018-06-07 100846 NGF SETB2.eds	M24	UNKNOWN	NGF30	NGF SETB2	hsa-miR-1201-002781	Amp	0.917	0.954	1	31.292	31.292		N/A												True	0.045	True	3	28	True
2018-06-04 144541 NGF SETB1.eds	M24	UNKNOWN	NGF30	NGF SETB1	hsa-miR-1201-002781	Amp	0.958	0.904	1	31.302	31.302		N/A												True	0.045	True	3	28	True
2018-06-18 103502 NGF SETB3.eds	M24	UNKNOWN	NGF30	NGF SETB3	hsa-miR-1201-002781	Amp	0.919	0.88	1	34.039	34.039		N/A												True	0.045	True	3	31	True
2020-01-23 104440 NGF12 SETB4.eds	M24	UNKNOWN	NGF12	NGF12 SETB4	hsa-miR-1201-002781	N/A	Undetermined	Undetermined	1	Undetermined	Undetermined		N/A												True	0.045	True	-1	-1	True
2018-07-16 103433 NGF12 SETB3.eds	M24	UNKNOWN	NGF12	NGF12 SETB3	hsa-miR-1201-002781	N/A	Undetermined	Undetermined	1	Undetermined	Undetermined		N/A												True	0.045	True	-1	-1	True
2018-07-13 133116 NGF12 SETB2.eds	M24	UNKNOWN	NGF12	NGF12 SETB2	hsa-miR-1201-002781	Amp	0.885	0.933	1	32.38	32.38		N/A												True	0.045	True	3	29	True
2018-07-12 193530 NGF12 SETB1.eds	M24	UNKNOWN	NGF12	NGF12 SETB1	hsa-miR-1201-002781	Amp	0.944	0.914	1	32.495	32.495		N/A												True	0.045	True	3	29	True
2020-01-23 104440 NGF12 SETB4.eds	P02	UNKNOWN	NGF12	NGF12 SETB4	hsa-miR-1203-002877	N/A	Undetermined	Undetermined	1	Undetermined	Undetermined		N/A												True	0	True	-1	-1	True
2018-07-16 103433 NGF12 SETB3.eds	P02	UNKNOWN	NGF12	NGF12 SETB3	hsa-miR-1203-002877	N/A	Undetermined	Undetermined	1	Undetermined	Undetermined		N/A												True	0	True	-1	-1	True
2018-07-13 133116 NGF12 SETB2.eds	P02	UNKNOWN	NGF12	NGF12 SETB2	hsa-miR-1203-002877	N/A	Undetermined	Undetermined	1	Undetermined	Undetermined		N/A												True	0	True	-1	-1	True
2018-07-12 193530 NGF12 SETB1.eds	P02	UNKNOWN	NGF12	NGF12 SETB1	hsa-miR-1203-002877	N/A	Undetermined	Undetermined	1	Undetermined	Undetermined		N/A												True	0	True	-1	-1	True
2018-06-07 100846 NGF SETB2.eds	P02	UNKNOWN	NGF30	NGF SETB2	hsa-miR-1203-002877	N/A	Undetermined	Undetermined	1	Undetermined	Undetermined		N/A												True	0	True	-1	-1	True
2018-06-04 144541 NGF SETB1.eds	P02	UNKNOWN	NGF30	NGF SETB1	hsa-miR-1203-002877	N/A	Undetermined	Undetermined	1	Undetermined	Undetermined		N/A												True	0	True	-1	-1	True
2018-06-18 103502 NGF SETB3.eds	P02	UNKNOWN	NGF30	NGF SETB3	hsa-miR-1203-002877	N/A	Undetermined	Undetermined	1	Undetermined	Undetermined		N/A												True	0	True	-1	-1	True
2018-07-12 193530 NGF12 SETB1.eds	O23	UNKNOWN	NGF12	NGF12 SETB1	hsa-miR-1204-002872	N/A	Undetermined	Undetermined	1	Undetermined	Undetermined		N/A												True	0	True	-1	-1	True
2018-07-13 133116 NGF12 SETB2.eds	O23	UNKNOWN	NGF12	NGF12 SETB2	hsa-miR-1204-002872	N/A	Undetermined	Undetermined	1	Undetermined	Undetermined		N/A												True	0	True	-1	-1	True
2018-07-16 103433 NGF12 SETB3.eds	O23	UNKNOWN	NGF12	NGF12 SETB3	hsa-miR-1204-002872	N/A	Undetermined	Undetermined	1	Undetermined	Undetermined		N/A												True	0	True	-1	-1	True
2020-01-23 104440 NGF12 SETB4.eds	O23	UNKNOWN	NGF12	NGF12 SETB4	hsa-miR-1204-002872	N/A	Undetermined	Undetermined	1	Undetermined	Undetermined		N/A												True	0	True	-1	-1	True
2018-06-18 103502 NGF SETB3.eds	O23	UNKNOWN	NGF30	NGF SETB3	hsa-miR-1204-002872	N/A	Undetermined	Undetermined	1	Undetermined	Undetermined		N/A												True	0	True	-1	-1	True
2018-06-04 144541 NGF SETB1.eds	O23	UNKNOWN	NGF30	NGF SETB1	hsa-miR-1204-002872	N/A	Undetermined	Undetermined	1	Undetermined	Undetermined		N/A												True	0	True	-1	-1	True
2018-06-07 100846 NGF SETB2.eds	O23	UNKNOWN	NGF30	NGF SETB2	hsa-miR-1204-002872	N/A	Undetermined	Undetermined	1	Undetermined	Undetermined		N/A												True	0	True	-1	-1	True
2018-06-18 103502 NGF SETB3.eds	M22	UNKNOWN	NGF30	NGF SETB3	hsa-miR-1205-002778	N/A	Undetermined	Undetermined	1	Undetermined	Undetermined		N/A												True	0	True	-1	-1	True
2018-06-07 100846 NGF SETB2.eds	M22	UNKNOWN	NGF30	NGF SETB2	hsa-miR-1205-002778	N/A	Undetermined	Undetermined	1	Undetermined	Undetermined		N/A												True	0	True	-1	-1	True
2018-06-04 144541 NGF SETB1.eds	M22	UNKNOWN	NGF30	NGF SETB1	hsa-miR-1205-002778	N/A	Undetermined	Undetermined	1	Undetermined	Undetermined		N/A												True	0	True	-1	-1	True
2020-01-23 104440 NGF12 SETB4.eds	M22	UNKNOWN	NGF12	NGF12 SETB4	hsa-miR-1205-002778	N/A	Undetermined	Undetermined	1	Undetermined	Undetermined		N/A												True	0	True	-1	-1	True
2018-07-12 193530 NGF12 SETB1.eds	M22	UNKNOWN	NGF12	NGF12 SETB1	hsa-miR-1205-002778	N/A	Undetermined	Undetermined	1	Undetermined	Undetermined		N/A												True	0	True	-1	-1	True
2018-07-13 133116 NGF12 SETB2.eds	M22	UNKNOWN	NGF12	NGF12 SETB2	hsa-miR-1205-002778	N/A	Undetermined	Undetermined	1	Undetermined	Undetermined		N/A												True	0	True	-1	-1	True
2018-07-16 103433 NGF12 SETB3.eds	M22	UNKNOWN	NGF12	NGF12 SETB3	hsa-miR-1205-002778	N/A	Undetermined	Undetermined	1	Undetermined	Undetermined		N/A												True	0	True	-1	-1	True
2018-07-16 103433 NGF12 SETB3.eds	P03	UNKNOWN	NGF12	NGF12 SETB3	hsa-miR-1206-002878	N/A	Undetermined	Undetermined	1	Undetermined	Undetermined		N/A												True	0	True	-1	-1	True
2018-07-13 133116 NGF12 SETB2.eds	P03	UNKNOWN	NGF12	NGF12 SETB2	hsa-miR-1206-002878	N/A	Undetermined	Undetermined	1	Undetermined	Undetermined		N/A												True	0	True	-1	-1	True
2018-07-12 193530 NGF12 SETB1.eds	P03	UNKNOWN	NGF12	NGF12 SETB1	hsa-miR-1206-002878	N/A	Undetermined	Undetermined	1	Undetermined	Undetermined		N/A												True	0	True	-1	-1	True
2020-01-23 104440 NGF12 SETB4.eds	P03	UNKNOWN	NGF12	NGF12 SETB4	hsa-miR-1206-002878	N/A	Undetermined	Undetermined	1	Undetermined	Undetermined		N/A												True	0	True	-1	-1	True
2018-06-18 103502 NGF SETB3.eds	P03	UNKNOWN	NGF30	NGF SETB3	hsa-miR-1206-002878	N/A	Undetermined	Undetermined	1	Undetermined	Undetermined		N/A												True	0	True	-1	-1	True
2018-06-04 144541 NGF SETB1.eds	P03	UNKNOWN	NGF30	NGF SETB1	hsa-miR-1206-002878	N/A	Undetermined	Undetermined	1	Undetermined	Undetermined		N/A												True	0	True	-1	-1	True
2018-06-07 100846 NGF SETB2.eds	P03	UNKNOWN	NGF30	NGF SETB2	hsa-miR-1206-002878	N/A	Undetermined	Undetermined	1	Undetermined	Undetermined		N/A												True	0	True	-1	-1	True
2018-07-12 193530 NGF12 SETB1.eds	P05	UNKNOWN	NGF12	NGF12 SETB1	hsa-miR-1208-002880	Amp	1.013	0.913	1	29.771	29.771		N/A												True	0.04	True	3	27	True
2018-07-13 133116 NGF12 SETB2.eds	P05	UNKNOWN	NGF12	NGF12 SETB2	hsa-miR-1208-002880	Amp	0.877	0.944	1	28.224	28.224		N/A												True	0.04	True	3	25	True
2018-07-16 103433 NGF12 SETB3.eds	P05	UNKNOWN	NGF12	NGF12 SETB3	hsa-miR-1208-002880	N/A	Undetermined	Undetermined	1	Undetermined	Undetermined		N/A												True	0.04	True	-1	-1	True
2020-01-23 104440 NGF12 SETB4.eds	P05	UNKNOWN	NGF12	NGF12 SETB4	hsa-miR-1208-002880	N/A	Undetermined	Undetermined	1	Undetermined	Undetermined		N/A												True	0.04	True	-1	-1	True
2018-06-07 100846 NGF SETB2.eds	P05	UNKNOWN	NGF30	NGF SETB2	hsa-miR-1208-002880	Amp	1.039	0.983	1	29.015	29.015		N/A												True	0.04	True	3	26	True
2018-06-18 103502 NGF SETB3.eds	P05	UNKNOWN	NGF30	NGF SETB3	hsa-miR-1208-002880	Amp	0.803	0.849	1	31.401	31.401		N/A												True	0.04	True	3	28	True
2018-06-04 144541 NGF SETB1.eds	P05	UNKNOWN	NGF30	NGF SETB1	hsa-miR-1208-002880	Amp	1.066	0.918	1	30.033	30.033		N/A												True	0.04	True	3	27	True
2018-06-18 103502 NGF SETB3.eds	G13	UNKNOWN	NGF30	NGF SETB3	hsa-miR-122#-002130	N/A	Undetermined	Undetermined	1	Undetermined	Undetermined		N/A												True	0	True	-1	-1	True
2018-06-04 144541 NGF SETB1.eds	G13	UNKNOWN	NGF30	NGF SETB1	hsa-miR-122#-002130	N/A	Undetermined	Undetermined	1	Undetermined	Undetermined		N/A												True	0	True	-1	-1	True
2018-06-07 100846 NGF SETB2.eds	G13	UNKNOWN	NGF30	NGF SETB2	hsa-miR-122#-002130	N/A	Undetermined	Undetermined	1	Undetermined	Undetermined		N/A												True	0	True	-1	-1	True
2018-07-13 133116 NGF12 SETB2.eds	G13	UNKNOWN	NGF12	NGF12 SETB2	hsa-miR-122#-002130	N/A	Undetermined	Undetermined	1	Undetermined	Undetermined		N/A												True	0	True	-1	-1	True
2018-07-16 103433 NGF12 SETB3.eds	G13	UNKNOWN	NGF12	NGF12 SETB3	hsa-miR-122#-002130	N/A	Undetermined	Undetermined	1	Undetermined	Undetermined		N/A												True	0	True	-1	-1	True
2020-01-23 104440 NGF12 SETB4.eds	G13	UNKNOWN	NGF12	NGF12 SETB4	hsa-miR-122#-002130	N/A	Undetermined	Undetermined	1	Undetermined	Undetermined		N/A												True	0	True	-1	-1	True
2018-07-12 193530 NGF12 SETB1.eds	G13	UNKNOWN	NGF12	NGF12 SETB1	hsa-miR-122#-002130	N/A	Undetermined	Undetermined	1	Undetermined	Undetermined		N/A												True	0	True	-1	-1	True
2020-01-23 104440 NGF12 SETB4.eds	M08	UNKNOWN	NGF12	NGF12 SETB4	hsa-miR-1224-3P-002752	N/A	Undetermined	Undetermined	1	Undetermined	Undetermined		N/A												True	0	True	-1	-1	True
2018-07-16 103433 NGF12 SETB3.eds	M08	UNKNOWN	NGF12	NGF12 SETB3	hsa-miR-1224-3P-002752	N/A	Undetermined	Undetermined	1	Undetermined	Undetermined		N/A												True	0	True	-1	-1	True
2018-07-13 133116 NGF12 SETB2.eds	M08	UNKNOWN	NGF12	NGF12 SETB2	hsa-miR-1224-3P-002752	N/A	Undetermined	Undetermined	1	Undetermined	Undetermined		N/A												True	0	True	-1	-1	True
2018-07-12 193530 NGF12 SETB1.eds	M08	UNKNOWN	NGF12	NGF12 SETB1	hsa-miR-1224-3P-002752	N/A	Undetermined	Undetermined	1	Undetermined	Undetermined		N/A												True	0	True	-1	-1	True
2018-06-18 103502 NGF SETB3.eds	M08	UNKNOWN	NGF30	NGF SETB3	hsa-miR-1224-3P-002752	N/A	Undetermined	Undetermined	1	Undetermined	Undetermined		N/A												True	0	True	-1	-1	True
2018-06-07 100846 NGF SETB2.eds	M08	UNKNOWN	NGF30	NGF SETB2	hsa-miR-1224-3P-002752	N/A	Undetermined	Undetermined	1	Undetermined	Undetermined		N/A												True	0	True	-1	-1	True
2018-06-04 144541 NGF SETB1.eds	M08	UNKNOWN	NGF30	NGF SETB1	hsa-miR-1224-3P-002752	N/A	Undetermined	Undetermined	1	Undetermined	Undetermined		N/A												True	0	True	-1	-1	True
2018-06-04 144541 NGF SETB1.eds	M15	UNKNOWN	NGF30	NGF SETB1	hsa-miR-1225-3P-002766	Amp	1.126	0.988	1	25.895	25.895	26.175	N/A	26.175	9.174	1.23	4.303	0	-5.292	5.292	1	0.026	39.167	1	True	0.079	True	3	22
2018-06-07 100846 NGF SETB2.eds	M15	UNKNOWN	NGF30	NGF SETB2	hsa-miR-1225-3P-002766	Amp	1.126	0.982	1	25.791	25.791	26.175	N/A	26.175	9.174	1.23	4.303	0	-5.292	5.292	1	0.026	39.167	1	True	0.079	True	3	22
2018-06-18 103502 NGF SETB3.eds	M15	UNKNOWN	NGF30	NGF SETB3	hsa-miR-1225-3P-002766	Amp	1.15	0.985	1	26.839	26.839	26.175	N/A	26.175	9.174	1.23	4.303	0	-5.292	5.292	1	0.026	39.167	1	True	0.079	True	3	23
2020-01-23 104440 NGF12 SETB4.eds	M15	UNKNOWN	NGF12	NGF12 SETB4	hsa-miR-1225-3P-002766	Amp	1.135	0.93	1	27.714	27.714	26.592	N/A	26.592	10.542	1.007	3.182	1.368	-1.837	4.573	0.387	0.042	3.572	0.435	True	0.079	True	3	23
2018-07-16 103433 NGF12 SETB3.eds	M15	UNKNOWN	NGF12	NGF12 SETB3	hsa-miR-1225-3P-002766	Amp	1.138	0.985	1	26.932	26.932	26.592	N/A	26.592	10.542	1.007	3.182	1.368	-1.837	4.573	0.387	0.042	3.572	0.435	True	0.079	True	3	23
2018-07-13 133116 NGF12 SETB2.eds	M15	UNKNOWN	NGF12	NGF12 SETB2	hsa-miR-1225-3P-002766	Amp	1.161	0.989	1	25.621	25.621	26.592	N/A	26.592	10.542	1.007	3.182	1.368	-1.837	4.573	0.387	0.042	3.572	0.435	True	0.079	True	3	21
2018-07-12 193530 NGF12 SETB1.eds	M15	UNKNOWN	NGF12	NGF12 SETB1	hsa-miR-1225-3P-002766	Amp	1.134	0.987	1	26.101	26.101	26.592	N/A	26.592	10.542	1.007	3.182	1.368	-1.837	4.573	0.387	0.042	3.572	0.435	True	0.079	True	3	22
2018-07-13 133116 NGF12 SETB2.eds	M12	UNKNOWN	NGF12	NGF12 SETB2	hsa-miR-1226#-002758	Amp	0.817	0.803	1	35.018	35.018	32.312	N/A	32.312	17.455										True	0.05	True	3	31	True
2018-07-16 103433 NGF12 SETB3.eds	M12	UNKNOWN	NGF12	NGF12 SETB3	hsa-miR-1226#-002758	N/A	Undetermined	Undetermined	1	Undetermined	Undetermined	32.312	N/A	32.312	17.455										True	0.05	True	-1	-1	True
2020-01-23 104440 NGF12 SETB4.eds	M12	UNKNOWN	NGF12	NGF12 SETB4	hsa-miR-1226#-002758	Amp	1.011	0.854	1	32.312	32.312	32.312	N/A	32.312	17.455										True	0.05	True	3	28
2018-07-12 193530 NGF12 SETB1.eds	M12	UNKNOWN	NGF12	NGF12 SETB1	hsa-miR-1226#-002758	N/A	Undetermined	Undetermined	1	Undetermined	Undetermined	32.312	N/A	32.312	17.455										True	0.05	True	-1	-1	True
2018-06-18 103502 NGF SETB3.eds	M12	UNKNOWN	NGF30	NGF SETB3	hsa-miR-1226#-002758	N/A	Undetermined	Undetermined	1	Undetermined	Undetermined		N/A												True	0.05	True	-1	-1	True
2018-06-04 144541 NGF SETB1.eds	M12	UNKNOWN	NGF30	NGF SETB1	hsa-miR-1226#-002758	N/A	Undetermined	Undetermined	1	Undetermined	Undetermined		N/A												True	0.05	True	-1	-1	True
2018-06-07 100846 NGF SETB2.eds	M12	UNKNOWN	NGF30	NGF SETB2	hsa-miR-1226#-002758	N/A	Undetermined	Undetermined	1	Undetermined	Undetermined		N/A												True	0.05	True	-1	-1	True
2018-07-12 193530 NGF12 SETB1.eds	M17	UNKNOWN	NGF12	NGF12 SETB1	hsa-miR-1227-002769	Amp	1.2	0.98	1	29.855	29.855	29.83	N/A	29.83	13.78	0.851	3.182	1.545	-1.162	4.252	0.343	0.052	2.238	0.361	True	0.111	True	3	25
2018-07-13 133116 NGF12 SETB2.eds	M17	UNKNOWN	NGF12	NGF12 SETB2	hsa-miR-1227-002769	Amp	1.242	0.976	1	29.253	29.253	29.83	N/A	29.83	13.78	0.851	3.182	1.545	-1.162	4.252	0.343	0.052	2.238	0.361	True	0.111	True	3	25
2018-07-16 103433 NGF12 SETB3.eds	M17	UNKNOWN	NGF12	NGF12 SETB3	hsa-miR-1227-002769	Amp	1.254	0.987	1	29.245	29.245	29.83	N/A	29.83	13.78	0.851	3.182	1.545	-1.162	4.252	0.343	0.052	2.238	0.361	True	0.111	True	3	25
2020-01-23 104440 NGF12 SETB4.eds	M17	UNKNOWN	NGF12	NGF12 SETB4	hsa-miR-1227-002769	Amp	1.238	0.942	1	30.966	30.966	29.83	N/A	29.83	13.78	0.851	3.182	1.545	-1.162	4.252	0.343	0.052	2.238	0.361	True	0.111	True	3	27
2018-06-18 103502 NGF SETB3.eds	M17	UNKNOWN	NGF30	NGF SETB3	hsa-miR-1227-002769	Amp	1.242	0.986	1	29.848	29.848	29.236	N/A	29.236	12.235	1.223	4.303	0	-5.263	5.263	1	0.026	38.408	1	True	0.111	True	3	25
2018-06-04 144541 NGF SETB1.eds	M17	UNKNOWN	NGF30	NGF SETB1	hsa-miR-1227-002769	Amp	1.224	0.979	1	28.791	28.791	29.236	N/A	29.236	12.235	1.223	4.303	0	-5.263	5.263	1	0.026	38.408	1	True	0.111	True	3	24
2018-06-07 100846 NGF SETB2.eds	M17	UNKNOWN	NGF30	NGF SETB2	hsa-miR-1227-002769	Amp	1.211	0.984	1	29.07	29.07	29.236	N/A	29.236	12.235	1.223	4.303	0	-5.263	5.263	1	0.026	38.408	1	True	0.111	True	3	24
2018-07-12 193530 NGF12 SETB1.eds	M14	UNKNOWN	NGF12	NGF12 SETB1	hsa-miR-1228#-002763	N/A	Undetermined	Undetermined	1	Undetermined	Undetermined		N/A												True	0	True	-1	-1	True
2020-01-23 104440 NGF12 SETB4.eds	M14	UNKNOWN	NGF12	NGF12 SETB4	hsa-miR-1228#-002763	N/A	Undetermined	Undetermined	1	Undetermined	Undetermined		N/A												True	0	True	-1	-1	True
2018-07-16 103433 NGF12 SETB3.eds	M14	UNKNOWN	NGF12	NGF12 SETB3	hsa-miR-1228#-002763	N/A	Undetermined	Undetermined	1	Undetermined	Undetermined		N/A												True	0	True	-1	-1	True
2018-07-13 133116 NGF12 SETB2.eds	M14	UNKNOWN	NGF12	NGF12 SETB2	hsa-miR-1228#-002763	N/A	Undetermined	Undetermined	1	Undetermined	Undetermined		N/A												True	0	True	-1	-1	True
2018-06-07 100846 NGF SETB2.eds	M14	UNKNOWN	NGF30	NGF SETB2	hsa-miR-1228#-002763	N/A	Undetermined	Undetermined	1	Undetermined	Undetermined		N/A												True	0	True	-1	-1	True
2018-06-04 144541 NGF SETB1.eds	M14	UNKNOWN	NGF30	NGF SETB1	hsa-miR-1228#-002763	N/A	Undetermined	Undetermined	1	Undetermined	Undetermined		N/A												True	0	True	-1	-1	True
2018-06-18 103502 NGF SETB3.eds	M14	UNKNOWN	NGF30	NGF SETB3	hsa-miR-1228#-002763	N/A	Undetermined	Undetermined	1	Undetermined	Undetermined		N/A												True	0	True	-1	-1	True
2018-06-18 103502 NGF SETB3.eds	M16	UNKNOWN	NGF30	NGF SETB3	hsa-miR-1233-002768	Amp	1.153	0.987	1	26.971	26.971	25.739	N/A	25.739	8.738	1.504	4.303	0	-6.471	6.471	1	0.011	88.695	1	True	0.071	True	3	23
2018-06-04 144541 NGF SETB1.eds	M16	UNKNOWN	NGF30	NGF SETB1	hsa-miR-1233-002768	Amp	1.164	0.98	1	25.378	25.378	25.739	N/A	25.739	8.738	1.504	4.303	0	-6.471	6.471	1	0.011	88.695	1	True	0.071	True	3	22
2018-06-07 100846 NGF SETB2.eds	M16	UNKNOWN	NGF30	NGF SETB2	hsa-miR-1233-002768	Amp	1.131	0.99	1	24.868	24.868	25.739	N/A	25.739	8.738	1.504	4.303	0	-6.471	6.471	1	0.011	88.695	1	True	0.071	True	3	21
2018-07-12 193530 NGF12 SETB1.eds	M16	UNKNOWN	NGF12	NGF12 SETB1	hsa-miR-1233-002768	Amp	1.125	0.981	1	25.827	25.827	26.171	N/A	26.171	10.121	0.904	3.182	1.384	-1.495	4.262	0.383	0.052	2.818	0.482	True	0.071	True	3	22
2018-07-16 103433 NGF12 SETB3.eds	M16	UNKNOWN	NGF12	NGF12 SETB3	hsa-miR-1233-002768	Amp	1.175	0.984	1	26.669	26.669	26.171	N/A	26.171	10.121	0.904	3.182	1.384	-1.495	4.262	0.383	0.052	2.818	0.482	True	0.071	True	3	23
2018-07-13 133116 NGF12 SETB2.eds	M16	UNKNOWN	NGF12	NGF12 SETB2	hsa-miR-1233-002768	Amp	1.151	0.988	1	25.326	25.326	26.171	N/A	26.171	10.121	0.904	3.182	1.384	-1.495	4.262	0.383	0.052	2.818	0.482	True	0.071	True	3	22
2020-01-23 104440 NGF12 SETB4.eds	M16	UNKNOWN	NGF12	NGF12 SETB4	hsa-miR-1233-002768	Amp	1.146	0.969	1	26.863	26.863	26.171	N/A	26.171	10.121	0.904	3.182	1.384	-1.495	4.262	0.383	0.052	2.818	0.482	True	0.071	True	3	23
2018-06-07 100846 NGF SETB2.eds	M13	UNKNOWN	NGF30	NGF SETB2	hsa-miR-1236-002761	N/A	Undetermined	Undetermined	1	Undetermined	Undetermined		N/A												True	0.04	True	-1	-1	True
2018-06-04 144541 NGF SETB1.eds	M13	UNKNOWN	NGF30	NGF SETB1	hsa-miR-1236-002761	Amp	0	0.679	1	36.094	36.094		N/A												True	0.04	True	3	29	True
2018-06-18 103502 NGF SETB3.eds	M13	UNKNOWN	NGF30	NGF SETB3	hsa-miR-1236-002761	N/A	Undetermined	Undetermined	1	Undetermined	Undetermined		N/A												True	0.04	True	-1	-1	True
2020-01-23 104440 NGF12 SETB4.eds	M13	UNKNOWN	NGF12	NGF12 SETB4	hsa-miR-1236-002761	N/A	Undetermined	Undetermined	1	Undetermined	Undetermined		N/A												True	0.04	True	-1	-1	True
2018-07-12 193530 NGF12 SETB1.eds	M13	UNKNOWN	NGF12	NGF12 SETB1	hsa-miR-1236-002761	N/A	Undetermined	Undetermined	1	Undetermined	Undetermined		N/A												True	0.04	True	-1	-1	True
2018-07-13 133116 NGF12 SETB2.eds	M13	UNKNOWN	NGF12	NGF12 SETB2	hsa-miR-1236-002761	N/A	Undetermined	Undetermined	1	Undetermined	Undetermined		N/A												True	0.04	True	-1	-1	True
2018-07-16 103433 NGF12 SETB3.eds	M13	UNKNOWN	NGF12	NGF12 SETB3	hsa-miR-1236-002761	N/A	Undetermined	Undetermined	1	Undetermined	Undetermined		N/A												True	0.04	True	-1	-1	True
2020-01-23 104440 NGF12 SETB4.eds	B01	UNKNOWN	NGF12	NGF12 SETB4	hsa-miR-1238-002927	N/A	Undetermined	Undetermined	1	Undetermined	Undetermined		N/A												True	0.04	True	-1	-1	True
2018-07-13 133116 NGF12 SETB2.eds	B01	UNKNOWN	NGF12	NGF12 SETB2	hsa-miR-1238-002927	Amp	0.585	0.737	1	33.365	33.365		N/A												True	0.04	True	3	28	True
2018-07-16 103433 NGF12 SETB3.eds	B01	UNKNOWN	NGF12	NGF12 SETB3	hsa-miR-1238-002927	N/A	Undetermined	Undetermined	1	Undetermined	Undetermined		N/A												True	0.04	True	-1	-1	True
2018-07-12 193530 NGF12 SETB1.eds	B01	UNKNOWN	NGF12	NGF12 SETB1	hsa-miR-1238-002927	Amp	0.642	0.783	1	32.148	32.148		N/A												True	0.04	True	3	28	True
2018-06-07 100846 NGF SETB2.eds	B01	UNKNOWN	NGF30	NGF SETB2	hsa-miR-1238-002927	Inconclusive	0.695	0.237	1	34.936	34.936		N/A												True	0.04	True	3	31	True
2018-06-04 144541 NGF SETB1.eds	B01	UNKNOWN	NGF30	NGF SETB1	hsa-miR-1238-002927	Amp	0.576	0	1	39.089	39.089		N/A												True	0.04	True	3	29	True
2018-06-18 103502 NGF SETB3.eds	B01	UNKNOWN	NGF30	NGF SETB3	hsa-miR-1238-002927	N/A	Undetermined	Undetermined	1	Undetermined	Undetermined		N/A												True	0.04	True	-1	-1	True
2018-06-07 100846 NGF SETB2.eds	I14	UNKNOWN	NGF30	NGF SETB2	hsa-miR-124#-002197	N/A	Undetermined	Undetermined	1	Undetermined	Undetermined		N/A												True	0	True	-1	-1	True
2018-06-18 103502 NGF SETB3.eds	I14	UNKNOWN	NGF30	NGF SETB3	hsa-miR-124#-002197	N/A	Undetermined	Undetermined	1	Undetermined	Undetermined		N/A												True	0	True	-1	-1	True
2018-06-04 144541 NGF SETB1.eds	I14	UNKNOWN	NGF30	NGF SETB1	hsa-miR-124#-002197	N/A	Undetermined	Undetermined	1	Undetermined	Undetermined		N/A												True	0	True	-1	-1	True
2020-01-23 104440 NGF12 SETB4.eds	I14	UNKNOWN	NGF12	NGF12 SETB4	hsa-miR-124#-002197	N/A	Undetermined	Undetermined	1	Undetermined	Undetermined		N/A												True	0	True	-1	-1	True
2018-07-16 103433 NGF12 SETB3.eds	I14	UNKNOWN	NGF12	NGF12 SETB3	hsa-miR-124#-002197	N/A	Undetermined	Undetermined	1	Undetermined	Undetermined		N/A												True	0	True	-1	-1	True
2018-07-12 193530 NGF12 SETB1.eds	I14	UNKNOWN	NGF12	NGF12 SETB1	hsa-miR-124#-002197	N/A	Undetermined	Undetermined	1	Undetermined	Undetermined		N/A												True	0	True	-1	-1	True
2018-07-13 133116 NGF12 SETB2.eds	I14	UNKNOWN	NGF12	NGF12 SETB2	hsa-miR-124#-002197	N/A	Undetermined	Undetermined	1	Undetermined	Undetermined		N/A												True	0	True	-1	-1	True
2018-07-13 133116 NGF12 SETB2.eds	O15	UNKNOWN	NGF12	NGF12 SETB2	hsa-miR-1243-002854	Inconclusive	0.536	0	1	39.754	39.754		N/A												True	0.04	True	3	35	True
2018-07-12 193530 NGF12 SETB1.eds	O15	UNKNOWN	NGF12	NGF12 SETB1	hsa-miR-1243-002854	Amp	1.096	0.97	1	34.929	34.929		N/A												True	0.04	True	3	32	True
2020-01-23 104440 NGF12 SETB4.eds	O15	UNKNOWN	NGF12	NGF12 SETB4	hsa-miR-1243-002854	N/A	Undetermined	Undetermined	1	Undetermined	Undetermined		N/A												True	0.04	True	-1	-1	True
2018-07-16 103433 NGF12 SETB3.eds	O15	UNKNOWN	NGF12	NGF12 SETB3	hsa-miR-1243-002854	N/A	Undetermined	Undetermined	1	Undetermined	Undetermined		N/A												True	0.04	True	-1	-1	True
2018-06-18 103502 NGF SETB3.eds	O15	UNKNOWN	NGF30	NGF SETB3	hsa-miR-1243-002854	Amp	0.713	0.485	1	36.54	36.54		N/A												True	0.04	True	3	34	True
2018-06-07 100846 NGF SETB2.eds	O15	UNKNOWN	NGF30	NGF SETB2	hsa-miR-1243-002854	Amp	0.677	0.494	1	38.345	38.345		N/A												True	0.04	True	3	35	True
2018-06-04 144541 NGF SETB1.eds	O15	UNKNOWN	NGF30	NGF SETB1	hsa-miR-1243-002854	N/A	Undetermined	Undetermined	1	Undetermined	Undetermined		N/A												True	0.04	True	-1	-1	True
2020-01-23 104440 NGF12 SETB4.eds	N06	UNKNOWN	NGF12	NGF12 SETB4	hsa-miR-1244-002791	N/A	Undetermined	Undetermined	1	Undetermined	Undetermined	33.714	N/A	33.714	16.769	0.417	12.706	-1.125	-6.417	4.167	2.181	0.056	85.47		True	0.069	True	-1	-1	True
2018-07-13 133116 NGF12 SETB2.eds	N06	UNKNOWN	NGF12	NGF12 SETB2	hsa-miR-1244-002791	Amp	1.261	0.984	1	33.321	33.321	33.714	N/A	33.714	16.769	0.417	12.706	-1.125	-6.417	4.167	2.181	0.056	85.47		True	0.069	True	3	30
2018-07-16 103433 NGF12 SETB3.eds	N06	UNKNOWN	NGF12	NGF12 SETB3	hsa-miR-1244-002791	N/A	Undetermined	Undetermined	1	Undetermined	Undetermined	33.714	N/A	33.714	16.769	0.417	12.706	-1.125	-6.417	4.167	2.181	0.056	85.47		True	0.069	True	-1	-1	True
2018-07-12 193530 NGF12 SETB1.eds	N06	UNKNOWN	NGF12	NGF12 SETB1	hsa-miR-1244-002791	Amp	1.185	0.972	1	34.106	34.106	33.714	N/A	33.714	16.769	0.417	12.706	-1.125	-6.417	4.167	2.181	0.056	85.47		True	0.069	True	3	30
2018-06-18 103502 NGF SETB3.eds	N06	UNKNOWN	NGF30	NGF SETB3	hsa-miR-1244-002791	N/A	Undetermined	Undetermined	1	Undetermined	Undetermined	35.454	N/A	35.454	17.894			0			1	1	1		True	0.069	True	-1	-1	True
2018-06-07 100846 NGF SETB2.eds	N06	UNKNOWN	NGF30	NGF SETB2	hsa-miR-1244-002791	Amp	1.048	0.932	1	35.454	35.454	35.454	N/A	35.454	17.894			0			1	1	1		True	0.069	True	3	31
2018-06-04 144541 NGF SETB1.eds	N06	UNKNOWN	NGF30	NGF SETB1	hsa-miR-1244-002791	N/A	Undetermined	Undetermined	1	Undetermined	Undetermined	35.454	N/A	35.454	17.894			0			1	1	1		True	0.069	True	-1	-1	True
2020-01-23 104440 NGF12 SETB4.eds	N22	UNKNOWN	NGF12	NGF12 SETB4	hsa-miR-1245-002823	N/A	Undetermined	Undetermined	1	Undetermined	Undetermined		N/A												True	0	True	-1	-1	True
2018-07-16 103433 NGF12 SETB3.eds	N22	UNKNOWN	NGF12	NGF12 SETB3	hsa-miR-1245-002823	N/A	Undetermined	Undetermined	1	Undetermined	Undetermined		N/A												True	0	True	-1	-1	True
2018-07-13 133116 NGF12 SETB2.eds	N22	UNKNOWN	NGF12	NGF12 SETB2	hsa-miR-1245-002823	N/A	Undetermined	Undetermined	1	Undetermined	Undetermined		N/A												True	0	True	-1	-1	True
2018-07-12 193530 NGF12 SETB1.eds	N22	UNKNOWN	NGF12	NGF12 SETB1	hsa-miR-1245-002823	N/A	Undetermined	Undetermined	1	Undetermined	Undetermined		N/A												True	0	True	-1	-1	True
2018-06-04 144541 NGF SETB1.eds	N22	UNKNOWN	NGF30	NGF SETB1	hsa-miR-1245-002823	N/A	Undetermined	Undetermined	1	Undetermined	Undetermined		N/A												True	0	True	-1	-1	True
2018-06-18 103502 NGF SETB3.eds	N22	UNKNOWN	NGF30	NGF SETB3	hsa-miR-1245-002823	N/A	Undetermined	Undetermined	1	Undetermined	Undetermined		N/A												True	0	True	-1	-1	True
2018-06-07 100846 NGF SETB2.eds	N22	UNKNOWN	NGF30	NGF SETB2	hsa-miR-1245-002823	N/A	Undetermined	Undetermined	1	Undetermined	Undetermined		N/A												True	0	True	-1	-1	True
2020-01-23 104440 NGF12 SETB4.eds	P13	UNKNOWN	NGF12	NGF12 SETB4	hsa-miR-1247-002893	Amp	1.005	0.983	1	30.329	30.329		N/A												True	0.04	True	3	27	True
2018-07-13 133116 NGF12 SETB2.eds	P13	UNKNOWN	NGF12	NGF12 SETB2	hsa-miR-1247-002893	Amp	0.968	0.972	1	29.743	29.743		N/A												True	0.04	True	3	26	True
2018-07-16 103433 NGF12 SETB3.eds	P13	UNKNOWN	NGF12	NGF12 SETB3	hsa-miR-1247-002893	Amp	1.064	0.972	1	29.31	29.31		N/A												True	0.04	True	3	26	True
2018-07-12 193530 NGF12 SETB1.eds	P13	UNKNOWN	NGF12	NGF12 SETB1	hsa-miR-1247-002893	Amp	0.939	0.965	1	29.209	29.209		N/A												True	0.04	True	3	26	True
2018-06-04 144541 NGF SETB1.eds	P13	UNKNOWN	NGF30	NGF SETB1	hsa-miR-1247-002893	Amp	0.992	0.962	1	29.085	29.085		N/A												True	0.04	True	3	26	True
2018-06-07 100846 NGF SETB2.eds	P13	UNKNOWN	NGF30	NGF SETB2	hsa-miR-1247-002893	Amp	0.933	0.968	1	28.548	28.548		N/A												True	0.04	True	3	25	True
2018-06-18 103502 NGF SETB3.eds	P13	UNKNOWN	NGF30	NGF SETB3	hsa-miR-1247-002893	Amp	1.114	0.976	1	29.293	29.293		N/A												True	0.04	True	3	26	True
2018-06-18 103502 NGF SETB3.eds	O21	UNKNOWN	NGF30	NGF SETB3	hsa-miR-1248-002870	N/A	Undetermined	Undetermined	1	Undetermined	Undetermined		N/A												True	0	True	-1	-1	True
2018-06-04 144541 NGF SETB1.eds	O21	UNKNOWN	NGF30	NGF SETB1	hsa-miR-1248-002870	N/A	Undetermined	Undetermined	1	Undetermined	Undetermined		N/A												True	0	True	-1	-1	True
2018-06-07 100846 NGF SETB2.eds	O21	UNKNOWN	NGF30	NGF SETB2	hsa-miR-1248-002870	N/A	Undetermined	Undetermined	1	Undetermined	Undetermined		N/A												True	0	True	-1	-1	True
2018-07-12 193530 NGF12 SETB1.eds	O21	UNKNOWN	NGF12	NGF12 SETB1	hsa-miR-1248-002870	N/A	Undetermined	Undetermined	1	Undetermined	Undetermined		N/A												True	0	True	-1	-1	True
2018-07-13 133116 NGF12 SETB2.eds	O21	UNKNOWN	NGF12	NGF12 SETB2	hsa-miR-1248-002870	N/A	Undetermined	Undetermined	1	Undetermined	Undetermined		N/A												True	0	True	-1	-1	True
2018-07-16 103433 NGF12 SETB3.eds	O21	UNKNOWN	NGF12	NGF12 SETB3	hsa-miR-1248-002870	N/A	Undetermined	Undetermined	1	Undetermined	Undetermined		N/A												True	0	True	-1	-1	True
2020-01-23 104440 NGF12 SETB4.eds	O21	UNKNOWN	NGF12	NGF12 SETB4	hsa-miR-1248-002870	N/A	Undetermined	Undetermined	1	Undetermined	Undetermined		N/A												True	0	True	-1	-1	True
2018-06-18 103502 NGF SETB3.eds	O20	UNKNOWN	NGF30	NGF SETB3	hsa-miR-1249-002868	N/A	Undetermined	Undetermined	1	Undetermined	Undetermined		N/A												True	0.04	True	-1	-1	True
2018-06-04 144541 NGF SETB1.eds	O20	UNKNOWN	NGF30	NGF SETB1	hsa-miR-1249-002868	Amp	0.779	0.884	1	30.985	30.985		N/A												True	0.04	True	3	27	True
2018-06-07 100846 NGF SETB2.eds	O20	UNKNOWN	NGF30	NGF SETB2	hsa-miR-1249-002868	Amp	0.564	0.491	1	32.14	32.14		N/A												True	0.04	True	3	28	True
2020-01-23 104440 NGF12 SETB4.eds	O20	UNKNOWN	NGF12	NGF12 SETB4	hsa-miR-1249-002868	N/A	Undetermined	Undetermined	1	Undetermined	Undetermined		N/A												True	0.04	True	-1	-1	True
2018-07-16 103433 NGF12 SETB3.eds	O20	UNKNOWN	NGF12	NGF12 SETB3	hsa-miR-1249-002868	N/A	Undetermined	Undetermined	1	Undetermined	Undetermined		N/A												True	0.04	True	-1	-1	True
2018-07-13 133116 NGF12 SETB2.eds	O20	UNKNOWN	NGF12	NGF12 SETB2	hsa-miR-1249-002868	N/A	Undetermined	Undetermined	1	Undetermined	Undetermined		N/A												True	0.04	True	-1	-1	True
2018-07-12 193530 NGF12 SETB1.eds	O20	UNKNOWN	NGF12	NGF12 SETB1	hsa-miR-1249-002868	Amp	0	0.757	1	34.24	34.24		N/A												True	0.04	True	3	29	True
2018-07-13 133116 NGF12 SETB2.eds	P10	UNKNOWN	NGF12	NGF12 SETB2	hsa-miR-1250-002887	N/A	Undetermined	Undetermined	1	Undetermined	Undetermined		N/A												True	0.049	True	-1	-1	True
2018-07-12 193530 NGF12 SETB1.eds	P10	UNKNOWN	NGF12	NGF12 SETB1	hsa-miR-1250-002887	Amp	0.894	0.867	1	33.887	33.887		N/A												True	0.049	True	3	30	True
2020-01-23 104440 NGF12 SETB4.eds	P10	UNKNOWN	NGF12	NGF12 SETB4	hsa-miR-1250-002887	N/A	Undetermined	Undetermined	1	Undetermined	Undetermined		N/A												True	0.049	True	-1	-1	True
2018-07-16 103433 NGF12 SETB3.eds	P10	UNKNOWN	NGF12	NGF12 SETB3	hsa-miR-1250-002887	N/A	Undetermined	Undetermined	1	Undetermined	Undetermined		N/A												True	0.049	True	-1	-1	True
2018-06-04 144541 NGF SETB1.eds	P10	UNKNOWN	NGF30	NGF SETB1	hsa-miR-1250-002887	N/A	Undetermined	Undetermined	1	Undetermined	Undetermined		N/A												True	0.049	True	-1	-1	True
2018-06-18 103502 NGF SETB3.eds	P10	UNKNOWN	NGF30	NGF SETB3	hsa-miR-1250-002887	N/A	Undetermined	Undetermined	1	Undetermined	Undetermined		N/A												True	0.049	True	-1	-1	True
2018-06-07 100846 NGF SETB2.eds	P10	UNKNOWN	NGF30	NGF SETB2	hsa-miR-1250-002887	N/A	Undetermined	Undetermined	1	Undetermined	Undetermined		N/A												True	0.049	True	-1	-1	True
2018-07-16 103433 NGF12 SETB3.eds	N20	UNKNOWN	NGF12	NGF12 SETB3	hsa-miR-1251-002820	N/A	Undetermined	Undetermined	1	Undetermined	Undetermined		N/A												True	0	True	-1	-1	True
2020-01-23 104440 NGF12 SETB4.eds	N20	UNKNOWN	NGF12	NGF12 SETB4	hsa-miR-1251-002820	N/A	Undetermined	Undetermined	1	Undetermined	Undetermined		N/A												True	0	True	-1	-1	True
2018-07-12 193530 NGF12 SETB1.eds	N20	UNKNOWN	NGF12	NGF12 SETB1	hsa-miR-1251-002820	N/A	Undetermined	Undetermined	1	Undetermined	Undetermined		N/A												True	0	True	-1	-1	True
2018-07-13 133116 NGF12 SETB2.eds	N20	UNKNOWN	NGF12	NGF12 SETB2	hsa-miR-1251-002820	N/A	Undetermined	Undetermined	1	Undetermined	Undetermined		N/A												True	0	True	-1	-1	True
2018-06-07 100846 NGF SETB2.eds	N20	UNKNOWN	NGF30	NGF SETB2	hsa-miR-1251-002820	N/A	Undetermined	Undetermined	1	Undetermined	Undetermined		N/A												True	0	True	-1	-1	True
2018-06-18 103502 NGF SETB3.eds	N20	UNKNOWN	NGF30	NGF SETB3	hsa-miR-1251-002820	N/A	Undetermined	Undetermined	1	Undetermined	Undetermined		N/A												True	0	True	-1	-1	True
2018-06-04 144541 NGF SETB1.eds	N20	UNKNOWN	NGF30	NGF SETB1	hsa-miR-1251-002820	N/A	Undetermined	Undetermined	1	Undetermined	Undetermined		N/A												True	0	True	-1	-1	True
2018-07-12 193530 NGF12 SETB1.eds	O17	UNKNOWN	NGF12	NGF12 SETB1	hsa-miR-1252-002860	N/A	Undetermined	Undetermined	1	Undetermined	Undetermined		N/A												True	0	True	-1	-1	True
2020-01-23 104440 NGF12 SETB4.eds	O17	UNKNOWN	NGF12	NGF12 SETB4	hsa-miR-1252-002860	N/A	Undetermined	Undetermined	1	Undetermined	Undetermined		N/A												True	0	True	-1	-1	True
2018-07-13 133116 NGF12 SETB2.eds	O17	UNKNOWN	NGF12	NGF12 SETB2	hsa-miR-1252-002860	N/A	Undetermined	Undetermined	1	Undetermined	Undetermined		N/A												True	0	True	-1	-1	True
2018-07-16 103433 NGF12 SETB3.eds	O17	UNKNOWN	NGF12	NGF12 SETB3	hsa-miR-1252-002860	N/A	Undetermined	Undetermined	1	Undetermined	Undetermined		N/A												True	0	True	-1	-1	True
2018-06-07 100846 NGF SETB2.eds	O17	UNKNOWN	NGF30	NGF SETB2	hsa-miR-1252-002860	N/A	Undetermined	Undetermined	1	Undetermined	Undetermined		N/A												True	0	True	-1	-1	True
2018-06-04 144541 NGF SETB1.eds	O17	UNKNOWN	NGF30	NGF SETB1	hsa-miR-1252-002860	N/A	Undetermined	Undetermined	1	Undetermined	Undetermined		N/A												True	0	True	-1	-1	True
2018-06-18 103502 NGF SETB3.eds	O17	UNKNOWN	NGF30	NGF SETB3	hsa-miR-1252-002860	N/A	Undetermined	Undetermined	1	Undetermined	Undetermined		N/A												True	0	True	-1	-1	True
2018-06-04 144541 NGF SETB1.eds	P14	UNKNOWN	NGF30	NGF SETB1	hsa-miR-1253-002894	Amp	0.662	0.719	1	32.882	32.882		N/A												True	0.04	True	3	29	True
2018-06-07 100846 NGF SETB2.eds	P14	UNKNOWN	NGF30	NGF SETB2	hsa-miR-1253-002894	Amp	0.788	0.923	1	31.513	31.513		N/A												True	0.04	True	3	28	True
2018-06-18 103502 NGF SETB3.eds	P14	UNKNOWN	NGF30	NGF SETB3	hsa-miR-1253-002894	Inconclusive	0	0.389	1	37.083	37.083		N/A												True	0.04	True	3	32	True
2018-07-12 193530 NGF12 SETB1.eds	P14	UNKNOWN	NGF12	NGF12 SETB1	hsa-miR-1253-002894	Amp	0.733	0.86	1	31.934	31.934		N/A												True	0.04	True	3	28	True
2018-07-16 103433 NGF12 SETB3.eds	P14	UNKNOWN	NGF12	NGF12 SETB3	hsa-miR-1253-002894	N/A	Undetermined	Undetermined	1	Undetermined	Undetermined		N/A												True	0.04	True	-1	-1	True
2018-07-13 133116 NGF12 SETB2.eds	P14	UNKNOWN	NGF12	NGF12 SETB2	hsa-miR-1253-002894	Amp	0.635	0.699	1	34.633	34.633		N/A												True	0.04	True	3	30	True
2020-01-23 104440 NGF12 SETB4.eds	P14	UNKNOWN	NGF12	NGF12 SETB4	hsa-miR-1253-002894	N/A	Undetermined	Undetermined	1	Undetermined	Undetermined		N/A												True	0.04	True	-1	-1	True
2020-01-23 104440 NGF12 SETB4.eds	N18	UNKNOWN	NGF12	NGF12 SETB4	hsa-miR-1254-002818	Amp	1.266	0.984	1	30.791	30.791	30.595	N/A	30.595	14.545	0.901	3.182	0.768	-2.098	3.634	0.587	0.081	4.281	0.597	True	0.078	True	3	26
2018-07-16 103433 NGF12 SETB3.eds	N18	UNKNOWN	NGF12	NGF12 SETB3	hsa-miR-1254-002818	Amp	1.245	0.98	1	31.171	31.171	30.595	N/A	30.595	14.545	0.901	3.182	0.768	-2.098	3.634	0.587	0.081	4.281	0.597	True	0.078	True	3	27
2018-07-12 193530 NGF12 SETB1.eds	N18	UNKNOWN	NGF12	NGF12 SETB1	hsa-miR-1254-002818	Amp	1.165	0.979	1	29.764	29.764	30.595	N/A	30.595	14.545	0.901	3.182	0.768	-2.098	3.634	0.587	0.081	4.281	0.597	True	0.078	True	3	25
2018-07-13 133116 NGF12 SETB2.eds	N18	UNKNOWN	NGF12	NGF12 SETB2	hsa-miR-1254-002818	Amp	1.11	0.978	1	30.654	30.654	30.595	N/A	30.595	14.545	0.901	3.182	0.768	-2.098	3.634	0.587	0.081	4.281	0.597	True	0.078	True	3	26
2018-06-18 103502 NGF SETB3.eds	N18	UNKNOWN	NGF30	NGF SETB3	hsa-miR-1254-002818	Amp	1.255	0.981	1	30.984	30.984	30.779	N/A	30.779	13.777	1.01	4.303	0	-4.346	4.346	1	0.049	20.343	1	True	0.078	True	3	27
2018-06-07 100846 NGF SETB2.eds	N18	UNKNOWN	NGF30	NGF SETB2	hsa-miR-1254-002818	Amp	1.142	0.979	1	29.999	29.999	30.779	N/A	30.779	13.777	1.01	4.303	0	-4.346	4.346	1	0.049	20.343	1	True	0.078	True	3	26
2018-06-04 144541 NGF SETB1.eds	N18	UNKNOWN	NGF30	NGF SETB1	hsa-miR-1254-002818	Amp	1.047	0.957	1	31.353	31.353	30.779	N/A	30.779	13.777	1.01	4.303	0	-4.346	4.346	1	0.049	20.343	1	True	0.078	True	3	27
2020-01-23 104440 NGF12 SETB4.eds	N13	UNKNOWN	NGF12	NGF12 SETB4	hsa-miR-1255A-002805	N/A	Undetermined	Undetermined	1	Undetermined	Undetermined		N/A												True	0	True	-1	-1	True
2018-07-16 103433 NGF12 SETB3.eds	N13	UNKNOWN	NGF12	NGF12 SETB3	hsa-miR-1255A-002805	N/A	Undetermined	Undetermined	1	Undetermined	Undetermined		N/A												True	0	True	-1	-1	True
2018-07-13 133116 NGF12 SETB2.eds	N13	UNKNOWN	NGF12	NGF12 SETB2	hsa-miR-1255A-002805	N/A	Undetermined	Undetermined	1	Undetermined	Undetermined		N/A												True	0	True	-1	-1	True
2018-07-12 193530 NGF12 SETB1.eds	N13	UNKNOWN	NGF12	NGF12 SETB1	hsa-miR-1255A-002805	N/A	Undetermined	Undetermined	1	Undetermined	Undetermined		N/A												True	0	True	-1	-1	True
2018-06-04 144541 NGF SETB1.eds	N13	UNKNOWN	NGF30	NGF SETB1	hsa-miR-1255A-002805	N/A	Undetermined	Undetermined	1	Undetermined	Undetermined		N/A												True	0	True	-1	-1	True
2018-06-07 100846 NGF SETB2.eds	N13	UNKNOWN	NGF30	NGF SETB2	hsa-miR-1255A-002805	N/A	Undetermined	Undetermined	1	Undetermined	Undetermined		N/A												True	0	True	-1	-1	True
2018-06-18 103502 NGF SETB3.eds	N13	UNKNOWN	NGF30	NGF SETB3	hsa-miR-1255A-002805	N/A	Undetermined	Undetermined	1	Undetermined	Undetermined		N/A												True	0	True	-1	-1	True
2018-06-18 103502 NGF SETB3.eds	N11	UNKNOWN	NGF30	NGF SETB3	hsa-miR-1255B-002801	N/A	Undetermined	Undetermined	1	Undetermined	Undetermined	28.955	N/A	28.955	11.395			0			1	1	1		True	0.042	True	-1	-1	True
2018-06-04 144541 NGF SETB1.eds	N11	UNKNOWN	NGF30	NGF SETB1	hsa-miR-1255B-002801	Amp	0.906	0.946	1	30.408	30.408	28.955	N/A	28.955	11.395			0			1	1	1		True	0.042	True	3	27	True
2018-06-07 100846 NGF SETB2.eds	N11	UNKNOWN	NGF30	NGF SETB2	hsa-miR-1255B-002801	Amp	1.037	0.964	1	28.955	28.955	28.955	N/A	28.955	11.395			0			1	1	1		True	0.042	True	3	26
2020-01-23 104440 NGF12 SETB4.eds	N11	UNKNOWN	NGF12	NGF12 SETB4	hsa-miR-1255B-002801	N/A	Undetermined	Undetermined	1	Undetermined	Undetermined	30.547	N/A	30.547	12.793			1.398			0.38	0.38	0.38		True	0.042	True	-1	-1	True
2018-07-13 133116 NGF12 SETB2.eds	N11	UNKNOWN	NGF12	NGF12 SETB2	hsa-miR-1255B-002801	Amp	0.837	0.781	1	31.079	31.079	30.547	N/A	30.547	12.793			1.398			0.38	0.38	0.38		True	0.042	True	3	28	True
2018-07-16 103433 NGF12 SETB3.eds	N11	UNKNOWN	NGF12	NGF12 SETB3	hsa-miR-1255B-002801	N/A	Undetermined	Undetermined	1	Undetermined	Undetermined	30.547	N/A	30.547	12.793			1.398			0.38	0.38	0.38		True	0.042	True	-1	-1	True
2018-07-12 193530 NGF12 SETB1.eds	N11	UNKNOWN	NGF12	NGF12 SETB1	hsa-miR-1255B-002801	Amp	1.047	0.931	1	30.547	30.547	30.547	N/A	30.547	12.793			1.398			0.38	0.38	0.38		True	0.042	True	3	28
2018-07-16 103433 NGF12 SETB3.eds	O12	UNKNOWN	NGF12	NGF12 SETB3	hsa-miR-1256-002850	N/A	Undetermined	Undetermined	1	Undetermined	Undetermined		N/A												True	0.04	True	-1	-1	True
2020-01-23 104440 NGF12 SETB4.eds	O12	UNKNOWN	NGF12	NGF12 SETB4	hsa-miR-1256-002850	N/A	Undetermined	Undetermined	1	Undetermined	Undetermined		N/A												True	0.04	True	-1	-1	True
2018-07-12 193530 NGF12 SETB1.eds	O12	UNKNOWN	NGF12	NGF12 SETB1	hsa-miR-1256-002850	Amp	0.657	0.593	1	37.417	37.417		N/A												True	0.04	True	3	33	True
2018-07-13 133116 NGF12 SETB2.eds	O12	UNKNOWN	NGF12	NGF12 SETB2	hsa-miR-1256-002850	Amp	0.607	0	1	39.571	39.571		N/A												True	0.04	True	3	34	True
2018-06-04 144541 NGF SETB1.eds	O12	UNKNOWN	NGF30	NGF SETB1	hsa-miR-1256-002850	Amp	0.743	0.683	1	36.824	36.824		N/A												True	0.04	True	3	34	True
2018-06-18 103502 NGF SETB3.eds	O12	UNKNOWN	NGF30	NGF SETB3	hsa-miR-1256-002850	N/A	Undetermined	Undetermined	1	Undetermined	Undetermined		N/A												True	0.04	True	-1	-1	True
2018-06-07 100846 NGF SETB2.eds	O12	UNKNOWN	NGF30	NGF SETB2	hsa-miR-1256-002850	Amp	0.699	0.673	1	36.27	36.27		N/A												True	0.04	True	3	33	True
2018-07-13 133116 NGF12 SETB2.eds	A19	UNKNOWN	NGF12	NGF12 SETB2	hsa-miR-1257-002910	N/A	Undetermined	Undetermined	1	Undetermined	Undetermined		N/A												True	0	True	-1	-1	True
2018-07-12 193530 NGF12 SETB1.eds	A19	UNKNOWN	NGF12	NGF12 SETB1	hsa-miR-1257-002910	N/A	Undetermined	Undetermined	1	Undetermined	Undetermined		N/A												True	0	True	-1	-1	True
2020-01-23 104440 NGF12 SETB4.eds	A19	UNKNOWN	NGF12	NGF12 SETB4	hsa-miR-1257-002910	N/A	Undetermined	Undetermined	1	Undetermined	Undetermined		N/A												True	0	True	-1	-1	True
2018-07-16 103433 NGF12 SETB3.eds	A19	UNKNOWN	NGF12	NGF12 SETB3	hsa-miR-1257-002910	N/A	Undetermined	Undetermined	1	Undetermined	Undetermined		N/A												True	0	True	-1	-1	True
2018-06-04 144541 NGF SETB1.eds	A19	UNKNOWN	NGF30	NGF SETB1	hsa-miR-1257-002910	N/A	Undetermined	Undetermined	1	Undetermined	Undetermined		N/A												True	0	True	-1	-1	True
2018-06-07 100846 NGF SETB2.eds	A19	UNKNOWN	NGF30	NGF SETB2	hsa-miR-1257-002910	N/A	Undetermined	Undetermined	1	Undetermined	Undetermined		N/A												True	0	True	-1	-1	True
2018-06-18 103502 NGF SETB3.eds	A19	UNKNOWN	NGF30	NGF SETB3	hsa-miR-1257-002910	N/A	Undetermined	Undetermined	1	Undetermined	Undetermined		N/A												True	0	True	-1	-1	True
2018-06-18 103502 NGF SETB3.eds	N08	UNKNOWN	NGF30	NGF SETB3	hsa-miR-1259-002796	N/A	Undetermined	Undetermined	1	Undetermined	Undetermined		N/A												True	0	True	-1	-1	True
2018-06-07 100846 NGF SETB2.eds	N08	UNKNOWN	NGF30	NGF SETB2	hsa-miR-1259-002796	N/A	Undetermined	Undetermined	1	Undetermined	Undetermined		N/A												True	0	True	-1	-1	True
2018-06-04 144541 NGF SETB1.eds	N08	UNKNOWN	NGF30	NGF SETB1	hsa-miR-1259-002796	N/A	Undetermined	Undetermined	1	Undetermined	Undetermined		N/A												True	0	True	-1	-1	True
2020-01-23 104440 NGF12 SETB4.eds	N08	UNKNOWN	NGF12	NGF12 SETB4	hsa-miR-1259-002796	N/A	Undetermined	Undetermined	1	Undetermined	Undetermined		N/A												True	0	True	-1	-1	True
2018-07-16 103433 NGF12 SETB3.eds	N08	UNKNOWN	NGF12	NGF12 SETB3	hsa-miR-1259-002796	N/A	Undetermined	Undetermined	1	Undetermined	Undetermined		N/A												True	0	True	-1	-1	True
2018-07-12 193530 NGF12 SETB1.eds	N08	UNKNOWN	NGF12	NGF12 SETB1	hsa-miR-1259-002796	N/A	Undetermined	Undetermined	1	Undetermined	Undetermined		N/A												True	0	True	-1	-1	True
2018-07-13 133116 NGF12 SETB2.eds	N08	UNKNOWN	NGF12	NGF12 SETB2	hsa-miR-1259-002796	N/A	Undetermined	Undetermined	1	Undetermined	Undetermined		N/A												True	0	True	-1	-1	True
2020-01-23 104440 NGF12 SETB4.eds	K13	UNKNOWN	NGF12	NGF12 SETB4	hsa-miR-125b-1#-002378	Amp	0.958	0.826	1	35.443	35.443	33.026	N/A	33.026	16.081	0.924	12.706	0.499	-11.238	12.236	0.708	0	2,415.846	0.685	True	0.048	True	3	32	True
2018-07-16 103433 NGF12 SETB3.eds	K13	UNKNOWN	NGF12	NGF12 SETB3	hsa-miR-125b-1#-002378	N/A	Undetermined	Undetermined	1	Undetermined	Undetermined	33.026	N/A	33.026	16.081	0.924	12.706	0.499	-11.238	12.236	0.708	0	2,415.846	0.685	True	0.048	True	-1	-1	True
2018-07-12 193530 NGF12 SETB1.eds	K13	UNKNOWN	NGF12	NGF12 SETB1	hsa-miR-125b-1#-002378	Amp	1.063	0.963	1	32.912	32.912	33.026	N/A	33.026	16.081	0.924	12.706	0.499	-11.238	12.236	0.708	0	2,415.846	0.685	True	0.048	True	3	30
2018-07-13 133116 NGF12 SETB2.eds	K13	UNKNOWN	NGF12	NGF12 SETB2	hsa-miR-125b-1#-002378	Amp	1.105	0.965	1	33.141	33.141	33.026	N/A	33.026	16.081	0.924	12.706	0.499	-11.238	12.236	0.708	0	2,415.846	0.685	True	0.048	True	3	29
2018-06-07 100846 NGF SETB2.eds	K13	UNKNOWN	NGF30	NGF SETB2	hsa-miR-125b-1#-002378	Amp	1.031	0.964	1	33.149	33.149	33.471	N/A	33.471	15.583	0.007	12.706	0	-0.084	0.084	1	0.943	1.06	1	True	0.048	True	3	29
2018-06-18 103502 NGF SETB3.eds	K13	UNKNOWN	NGF30	NGF SETB3	hsa-miR-125b-1#-002378	Inconclusive	0.602	0.205	1	38.289	38.289	33.471	N/A	33.471	15.583	0.007	12.706	0	-0.084	0.084	1	0.943	1.06	1	True	0.048	True	3	34	True
2018-06-04 144541 NGF SETB1.eds	K13	UNKNOWN	NGF30	NGF SETB1	hsa-miR-125b-1#-002378	Amp	1.029	0.9	1	33.794	33.794	33.471	N/A	33.471	15.583	0.007	12.706	0	-0.084	0.084	1	0.943	1.06	1	True	0.048	True	3	30
2018-06-18 103502 NGF SETB3.eds	H12	UNKNOWN	NGF30	NGF SETB3	hsa-miR-125b-2#-002158	N/A	Undetermined	Undetermined	1	Undetermined	Undetermined		N/A												True	0.2	True	-1	-1	True
2018-06-04 144541 NGF SETB1.eds	H12	UNKNOWN	NGF30	NGF SETB1	hsa-miR-125b-2#-002158	N/A	Undetermined	Undetermined	1	Undetermined	Undetermined		N/A												True	0.2	True	-1	-1	True
2018-06-07 100846 NGF SETB2.eds	H12	UNKNOWN	NGF30	NGF SETB2	hsa-miR-125b-2#-002158	N/A	Undetermined	Undetermined	1	Undetermined	Undetermined		N/A												True	0.2	True	-1	-1	True
2018-07-12 193530 NGF12 SETB1.eds	H12	UNKNOWN	NGF12	NGF12 SETB1	hsa-miR-125b-2#-002158	N/A	Undetermined	Undetermined	1	Undetermined	Undetermined		N/A												True	0.2	True	-1	-1	True
2020-01-23 104440 NGF12 SETB4.eds	H12	UNKNOWN	NGF12	NGF12 SETB4	hsa-miR-125b-2#-002158	N/A	Undetermined	Undetermined	1	Undetermined	Undetermined		N/A												True	0.2	True	-1	-1	True
2018-07-13 133116 NGF12 SETB2.eds	H12	UNKNOWN	NGF12	NGF12 SETB2	hsa-miR-125b-2#-002158	Inconclusive	0.635	0	1	Undetermined	Undetermined		N/A												True	0.2	True	3	32	True
2018-07-16 103433 NGF12 SETB3.eds	H12	UNKNOWN	NGF12	NGF12 SETB3	hsa-miR-125b-2#-002158	N/A	Undetermined	Undetermined	1	Undetermined	Undetermined		N/A												True	0.2	True	-1	-1	True
2018-07-13 133116 NGF12 SETB2.eds	A08	UNKNOWN	NGF12	NGF12 SETB2	hsa-miR-126#-000451	Amp	1.236	0.934	1	32.705	32.705	33.347	N/A	33.347	16.899	1.553	4.303	2.417	-4.266	9.099	0.187	0.002	19.236	0.393	True	0.136	True	3	28
2018-07-16 103433 NGF12 SETB3.eds	A08	UNKNOWN	NGF12	NGF12 SETB3	hsa-miR-126#-000451	Amp	1.222	0.953	1	35.192	35.192	33.347	N/A	33.347	16.899	1.553	4.303	2.417	-4.266	9.099	0.187	0.002	19.236	0.393	True	0.136	True	3	30
2020-01-23 104440 NGF12 SETB4.eds	A08	UNKNOWN	NGF12	NGF12 SETB4	hsa-miR-126#-000451	N/A	Undetermined	Undetermined	1	Undetermined	Undetermined	33.347	N/A	33.347	16.899	1.553	4.303	2.417	-4.266	9.099	0.187	0.002	19.236	0.393	True	0.136	True	-1	-1	True
2018-07-12 193530 NGF12 SETB1.eds	A08	UNKNOWN	NGF12	NGF12 SETB1	hsa-miR-126#-000451	Amp	1.278	0.969	1	32.143	32.143	33.347	N/A	33.347	16.899	1.553	4.303	2.417	-4.266	9.099	0.187	0.002	19.236	0.393	True	0.136	True	3	27
2018-06-18 103502 NGF SETB3.eds	A08	UNKNOWN	NGF30	NGF SETB3	hsa-miR-126#-000451	Amp	1.28	0.975	1	33.595	33.595	31.484	N/A	31.484	14.483	1.975	4.303	0	-8.499	8.499	1	0.003	361.712	1	True	0.136	True	3	29
2018-06-04 144541 NGF SETB1.eds	A08	UNKNOWN	NGF30	NGF SETB1	hsa-miR-126#-000451	Amp	1.302	0.989	1	30.142	30.142	31.484	N/A	31.484	14.483	1.975	4.303	0	-8.499	8.499	1	0.003	361.712	1	True	0.136	True	3	25
2018-06-07 100846 NGF SETB2.eds	A08	UNKNOWN	NGF30	NGF SETB2	hsa-miR-126#-000451	Amp	1.234	0.965	1	30.714	30.714	31.484	N/A	31.484	14.483	1.975	4.303	0	-8.499	8.499	1	0.003	361.712	1	True	0.136	True	3	26
2020-01-23 104440 NGF12 SETB4.eds	P16	UNKNOWN	NGF12	NGF12 SETB4	hsa-miR-1260-002896	Amp	1.206	0.984	1	25.531	25.531	25.662	N/A	25.662	9.613	0.615	3.182	1.654	-0.303	3.611	0.318	0.082	1.234	0.243	True	0.062	True	3	22
2018-07-12 193530 NGF12 SETB1.eds	P16	UNKNOWN	NGF12	NGF12 SETB1	hsa-miR-1260-002896	Amp	1.053	0.976	1	25.652	25.652	25.662	N/A	25.662	9.613	0.615	3.182	1.654	-0.303	3.611	0.318	0.082	1.234	0.243	True	0.062	True	3	22
2018-07-16 103433 NGF12 SETB3.eds	P16	UNKNOWN	NGF12	NGF12 SETB3	hsa-miR-1260-002896	Amp	1.139	0.98	1	25.751	25.751	25.662	N/A	25.662	9.613	0.615	3.182	1.654	-0.303	3.611	0.318	0.082	1.234	0.243	True	0.062	True	3	22
2018-07-13 133116 NGF12 SETB2.eds	P16	UNKNOWN	NGF12	NGF12 SETB2	hsa-miR-1260-002896	Amp	1.039	0.985	1	25.715	25.715	25.662	N/A	25.662	9.613	0.615	3.182	1.654	-0.303	3.611	0.318	0.082	1.234	0.243	True	0.062	True	3	22
2018-06-04 144541 NGF SETB1.eds	P16	UNKNOWN	NGF30	NGF SETB1	hsa-miR-1260-002896	Amp	1.116	0.981	1	24.864	24.864	24.96	N/A	24.96	7.959	1.004	4.303	0	-4.318	4.318	1	0.05	19.946	1	True	0.062	True	3	21
2018-06-07 100846 NGF SETB2.eds	P16	UNKNOWN	NGF30	NGF SETB2	hsa-miR-1260-002896	Amp	1.098	0.978	1	24.86	24.86	24.96	N/A	24.96	7.959	1.004	4.303	0	-4.318	4.318	1	0.05	19.946	1	True	0.062	True	3	21
2018-06-18 103502 NGF SETB3.eds	P16	UNKNOWN	NGF30	NGF SETB3	hsa-miR-1260-002896	Amp	1.112	0.976	1	25.157	25.157	24.96	N/A	24.96	7.959	1.004	4.303	0	-4.318	4.318	1	0.05	19.946	1	True	0.062	True	3	21
2018-06-07 100846 NGF SETB2.eds	O14	UNKNOWN	NGF30	NGF SETB2	hsa-miR-1262-002852	Amp	0.607	0.492	1	34.381	34.381		N/A												True	0.04	True	3	30	True
2018-06-04 144541 NGF SETB1.eds	O14	UNKNOWN	NGF30	NGF SETB1	hsa-miR-1262-002852	Amp	0.716	0.832	1	34.628	34.628		N/A												True	0.04	True	3	31	True
2018-06-18 103502 NGF SETB3.eds	O14	UNKNOWN	NGF30	NGF SETB3	hsa-miR-1262-002852	Inconclusive	0.693	0.726	1	35.245	35.245		N/A												True	0.04	True	3	31	True
2018-07-16 103433 NGF12 SETB3.eds	O14	UNKNOWN	NGF12	NGF12 SETB3	hsa-miR-1262-002852	N/A	Undetermined	Undetermined	1	Undetermined	Undetermined		N/A												True	0.04	True	-1	-1	True
2018-07-13 133116 NGF12 SETB2.eds	O14	UNKNOWN	NGF12	NGF12 SETB2	hsa-miR-1262-002852	Amp	0.639	0.677	1	35.102	35.102		N/A												True	0.04	True	3	31	True
2020-01-23 104440 NGF12 SETB4.eds	O14	UNKNOWN	NGF12	NGF12 SETB4	hsa-miR-1262-002852	N/A	Undetermined	Undetermined	1	Undetermined	Undetermined		N/A												True	0.04	True	-1	-1	True
2018-07-12 193530 NGF12 SETB1.eds	O14	UNKNOWN	NGF12	NGF12 SETB1	hsa-miR-1262-002852	Amp	0.675	0.492	1	32.876	32.876		N/A												True	0.04	True	3	29	True
2018-06-18 103502 NGF SETB3.eds	N02	UNKNOWN	NGF30	NGF SETB3	hsa-miR-1263-002784	N/A	Undetermined	Undetermined	1	Undetermined	Undetermined		N/A												True	0	True	-1	-1	True
2018-06-07 100846 NGF SETB2.eds	N02	UNKNOWN	NGF30	NGF SETB2	hsa-miR-1263-002784	N/A	Undetermined	Undetermined	1	Undetermined	Undetermined		N/A												True	0	True	-1	-1	True
2018-06-04 144541 NGF SETB1.eds	N02	UNKNOWN	NGF30	NGF SETB1	hsa-miR-1263-002784	N/A	Undetermined	Undetermined	1	Undetermined	Undetermined		N/A												True	0	True	-1	-1	True
2018-07-16 103433 NGF12 SETB3.eds	N02	UNKNOWN	NGF12	NGF12 SETB3	hsa-miR-1263-002784	N/A	Undetermined	Undetermined	1	Undetermined	Undetermined		N/A												True	0	True	-1	-1	True
2020-01-23 104440 NGF12 SETB4.eds	N02	UNKNOWN	NGF12	NGF12 SETB4	hsa-miR-1263-002784	N/A	Undetermined	Undetermined	1	Undetermined	Undetermined		N/A												True	0	True	-1	-1	True
2018-07-12 193530 NGF12 SETB1.eds	N02	UNKNOWN	NGF12	NGF12 SETB1	hsa-miR-1263-002784	N/A	Undetermined	Undetermined	1	Undetermined	Undetermined		N/A												True	0	True	-1	-1	True
2018-07-13 133116 NGF12 SETB2.eds	N02	UNKNOWN	NGF12	NGF12 SETB2	hsa-miR-1263-002784	N/A	Undetermined	Undetermined	1	Undetermined	Undetermined		N/A												True	0	True	-1	-1	True
2018-07-13 133116 NGF12 SETB2.eds	N10	UNKNOWN	NGF12	NGF12 SETB2	hsa-miR-1264-002799	N/A	Undetermined	Undetermined	1	Undetermined	Undetermined		N/A												True	0.04	True	-1	-1	True
2018-07-16 103433 NGF12 SETB3.eds	N10	UNKNOWN	NGF12	NGF12 SETB3	hsa-miR-1264-002799	N/A	Undetermined	Undetermined	1	Undetermined	Undetermined		N/A												True	0.04	True	-1	-1	True
2020-01-23 104440 NGF12 SETB4.eds	N10	UNKNOWN	NGF12	NGF12 SETB4	hsa-miR-1264-002799	N/A	Undetermined	Undetermined	1	Undetermined	Undetermined		N/A												True	0.04	True	-1	-1	True
2018-07-12 193530 NGF12 SETB1.eds	N10	UNKNOWN	NGF12	NGF12 SETB1	hsa-miR-1264-002799	N/A	Undetermined	Undetermined	1	Undetermined	Undetermined		N/A												True	0.04	True	-1	-1	True
2018-06-18 103502 NGF SETB3.eds	N10	UNKNOWN	NGF30	NGF SETB3	hsa-miR-1264-002799	Amp	0.716	0.7	1	36.942	36.942		N/A												True	0.04	True	3	33	True
2018-06-07 100846 NGF SETB2.eds	N10	UNKNOWN	NGF30	NGF SETB2	hsa-miR-1264-002799	N/A	Undetermined	Undetermined	1	Undetermined	Undetermined		N/A												True	0.04	True	-1	-1	True
2018-06-04 144541 NGF SETB1.eds	N10	UNKNOWN	NGF30	NGF SETB1	hsa-miR-1264-002799	N/A	Undetermined	Undetermined	1	Undetermined	Undetermined		N/A												True	0.04	True	-1	-1	True
2018-06-07 100846 NGF SETB2.eds	N05	UNKNOWN	NGF30	NGF SETB2	hsa-miR-1265-002790	N/A	Undetermined	Undetermined	1	Undetermined	Undetermined		N/A												True	0	True	-1	-1	True
2018-06-04 144541 NGF SETB1.eds	N05	UNKNOWN	NGF30	NGF SETB1	hsa-miR-1265-002790	N/A	Undetermined	Undetermined	1	Undetermined	Undetermined		N/A												True	0	True	-1	-1	True
2018-06-18 103502 NGF SETB3.eds	N05	UNKNOWN	NGF30	NGF SETB3	hsa-miR-1265-002790	N/A	Undetermined	Undetermined	1	Undetermined	Undetermined		N/A												True	0	True	-1	-1	True
2020-01-23 104440 NGF12 SETB4.eds	N05	UNKNOWN	NGF12	NGF12 SETB4	hsa-miR-1265-002790	N/A	Undetermined	Undetermined	1	Undetermined	Undetermined		N/A												True	0	True	-1	-1	True
2018-07-16 103433 NGF12 SETB3.eds	N05	UNKNOWN	NGF12	NGF12 SETB3	hsa-miR-1265-002790	N/A	Undetermined	Undetermined	1	Undetermined	Undetermined		N/A												True	0	True	-1	-1	True
2018-07-13 133116 NGF12 SETB2.eds	N05	UNKNOWN	NGF12	NGF12 SETB2	hsa-miR-1265-002790	N/A	Undetermined	Undetermined	1	Undetermined	Undetermined		N/A												True	0	True	-1	-1	True
2018-07-12 193530 NGF12 SETB1.eds	N05	UNKNOWN	NGF12	NGF12 SETB1	hsa-miR-1265-002790	N/A	Undetermined	Undetermined	1	Undetermined	Undetermined		N/A												True	0	True	-1	-1	True
2020-01-23 104440 NGF12 SETB4.eds	P09	UNKNOWN	NGF12	NGF12 SETB4	hsa-miR-1267-002885	Amp	1.084	0.969	1	32.37	32.37	32.472	N/A	32.472	16.422	0.789	3.182	1.085	-1.427	3.598	0.471	0.083	2.689	0.51	True	0.068	True	3	28
2018-07-16 103433 NGF12 SETB3.eds	P09	UNKNOWN	NGF12	NGF12 SETB3	hsa-miR-1267-002885	Amp	1.136	0.958	1	33.073	33.073	32.472	N/A	32.472	16.422	0.789	3.182	1.085	-1.427	3.598	0.471	0.083	2.689	0.51	True	0.068	True	3	29
2018-07-13 133116 NGF12 SETB2.eds	P09	UNKNOWN	NGF12	NGF12 SETB2	hsa-miR-1267-002885	Amp	1.068	0.93	1	32.469	32.469	32.472	N/A	32.472	16.422	0.789	3.182	1.085	-1.427	3.598	0.471	0.083	2.689	0.51	True	0.068	True	3	28
2018-07-12 193530 NGF12 SETB1.eds	P09	UNKNOWN	NGF12	NGF12 SETB1	hsa-miR-1267-002885	Amp	1.122	0.904	1	31.975	31.975	32.472	N/A	32.472	16.422	0.789	3.182	1.085	-1.427	3.598	0.471	0.083	2.689	0.51	True	0.068	True	3	28
2018-06-18 103502 NGF SETB3.eds	P09	UNKNOWN	NGF30	NGF SETB3	hsa-miR-1267-002885	Amp	1.13	0.955	1	33.058	33.058	32.338	N/A	32.338	15.336	1.257	4.303	0	-5.408	5.408	1	0.024	42.448	1	True	0.068	True	3	29
2018-06-07 100846 NGF SETB2.eds	P09	UNKNOWN	NGF30	NGF SETB2	hsa-miR-1267-002885	Amp	1.121	0.963	1	31.917	31.917	32.338	N/A	32.338	15.336	1.257	4.303	0	-5.408	5.408	1	0.024	42.448	1	True	0.068	True	3	28
2018-06-04 144541 NGF SETB1.eds	P09	UNKNOWN	NGF30	NGF SETB1	hsa-miR-1267-002885	Amp	1.155	0.975	1	32.039	32.039	32.338	N/A	32.338	15.336	1.257	4.303	0	-5.408	5.408	1	0.024	42.448	1	True	0.068	True	3	28
2018-06-07 100846 NGF SETB2.eds	N04	UNKNOWN	NGF30	NGF SETB2	hsa-miR-1269-002789	N/A	Undetermined	Undetermined	1	Undetermined	Undetermined		N/A												True	0	True	-1	-1	True
2018-06-04 144541 NGF SETB1.eds	N04	UNKNOWN	NGF30	NGF SETB1	hsa-miR-1269-002789	N/A	Undetermined	Undetermined	1	Undetermined	Undetermined		N/A												True	0	True	-1	-1	True
2018-06-18 103502 NGF SETB3.eds	N04	UNKNOWN	NGF30	NGF SETB3	hsa-miR-1269-002789	N/A	Undetermined	Undetermined	1	Undetermined	Undetermined		N/A												True	0	True	-1	-1	True
2018-07-12 193530 NGF12 SETB1.eds	N04	UNKNOWN	NGF12	NGF12 SETB1	hsa-miR-1269-002789	N/A	Undetermined	Undetermined	1	Undetermined	Undetermined		N/A												True	0	True	-1	-1	True
2018-07-13 133116 NGF12 SETB2.eds	N04	UNKNOWN	NGF12	NGF12 SETB2	hsa-miR-1269-002789	N/A	Undetermined	Undetermined	1	Undetermined	Undetermined		N/A												True	0	True	-1	-1	True
2018-07-16 103433 NGF12 SETB3.eds	N04	UNKNOWN	NGF12	NGF12 SETB3	hsa-miR-1269-002789	N/A	Undetermined	Undetermined	1	Undetermined	Undetermined		N/A												True	0	True	-1	-1	True
2020-01-23 104440 NGF12 SETB4.eds	N04	UNKNOWN	NGF12	NGF12 SETB4	hsa-miR-1269-002789	N/A	Undetermined	Undetermined	1	Undetermined	Undetermined		N/A												True	0	True	-1	-1	True
2018-06-07 100846 NGF SETB2.eds	N14	UNKNOWN	NGF30	NGF SETB2	hsa-miR-1270-002807	Amp	0.589	0.691	1	34.095	34.095		N/A												True	0.04	True	3	28	True
2018-06-18 103502 NGF SETB3.eds	N14	UNKNOWN	NGF30	NGF SETB3	hsa-miR-1270-002807	N/A	Undetermined	Undetermined	1	Undetermined	Undetermined		N/A												True	0.04	True	-1	-1	True
2018-06-04 144541 NGF SETB1.eds	N14	UNKNOWN	NGF30	NGF SETB1	hsa-miR-1270-002807	Amp	0.677	0.711	1	33.171	33.171		N/A												True	0.04	True	3	29	True
2018-07-13 133116 NGF12 SETB2.eds	N14	UNKNOWN	NGF12	NGF12 SETB2	hsa-miR-1270-002807	Amp	1.108	0.968	1	30.53	30.53		N/A												True	0.04	True	3	27	True
2018-07-12 193530 NGF12 SETB1.eds	N14	UNKNOWN	NGF12	NGF12 SETB1	hsa-miR-1270-002807	Inconclusive	0.644	0.698	1	34.943	34.943		N/A												True	0.04	True	3	31	True
2020-01-23 104440 NGF12 SETB4.eds	N14	UNKNOWN	NGF12	NGF12 SETB4	hsa-miR-1270-002807	N/A	Undetermined	Undetermined	1	Undetermined	Undetermined		N/A												True	0.04	True	-1	-1	True
2018-07-16 103433 NGF12 SETB3.eds	N14	UNKNOWN	NGF12	NGF12 SETB3	hsa-miR-1270-002807	Amp	1.132	0.955	1	31.781	31.781		N/A												True	0.04	True	3	29	True
2018-06-18 103502 NGF SETB3.eds	M23	UNKNOWN	NGF30	NGF SETB3	hsa-miR-1271-002779	Amp	1.251	0.984	1	29.975	29.975	29.112	N/A	29.112	12.111	1.349	4.303	0	-5.805	5.805	1	0.018	55.907	1	True	0.124	True	3	25
2018-06-04 144541 NGF SETB1.eds	M23	UNKNOWN	NGF30	NGF SETB1	hsa-miR-1271-002779	Amp	1.235	0.982	1	28.517	28.517	29.112	N/A	29.112	12.111	1.349	4.303	0	-5.805	5.805	1	0.018	55.907	1	True	0.124	True	3	23
2018-06-07 100846 NGF SETB2.eds	M23	UNKNOWN	NGF30	NGF SETB2	hsa-miR-1271-002779	Amp	1.258	0.985	1	28.845	28.845	29.112	N/A	29.112	12.111	1.349	4.303	0	-5.805	5.805	1	0.018	55.907	1	True	0.124	True	3	24
2018-07-12 193530 NGF12 SETB1.eds	M23	UNKNOWN	NGF12	NGF12 SETB1	hsa-miR-1271-002779	Amp	1.208	0.977	1	29.57	29.57	30.396	N/A	30.396	14.346	1.187	3.182	2.235	-1.541	6.012	0.212	0.015	2.911	0.274	True	0.124	True	3	24
2018-07-13 133116 NGF12 SETB2.eds	M23	UNKNOWN	NGF12	NGF12 SETB2	hsa-miR-1271-002779	Amp	1.211	0.984	1	29.171	29.171	30.396	N/A	30.396	14.346	1.187	3.182	2.235	-1.541	6.012	0.212	0.015	2.911	0.274	True	0.124	True	3	24
2018-07-16 103433 NGF12 SETB3.eds	M23	UNKNOWN	NGF12	NGF12 SETB3	hsa-miR-1271-002779	Amp	1.204	0.977	1	30.884	30.884	30.396	N/A	30.396	14.346	1.187	3.182	2.235	-1.541	6.012	0.212	0.015	2.911	0.274	True	0.124	True	3	26
2020-01-23 104440 NGF12 SETB4.eds	M23	UNKNOWN	NGF12	NGF12 SETB4	hsa-miR-1271-002779	Amp	1.225	0.976	1	31.96	31.96	30.396	N/A	30.396	14.346	1.187	3.182	2.235	-1.541	6.012	0.212	0.015	2.911	0.274	True	0.124	True	3	27
2018-06-07 100846 NGF SETB2.eds	O10	UNKNOWN	NGF30	NGF SETB2	hsa-miR-1272-002845	N/A	Undetermined	Undetermined	1	Undetermined	Undetermined		N/A												True	0	True	-1	-1	True
2018-06-18 103502 NGF SETB3.eds	O10	UNKNOWN	NGF30	NGF SETB3	hsa-miR-1272-002845	N/A	Undetermined	Undetermined	1	Undetermined	Undetermined		N/A												True	0	True	-1	-1	True
2018-06-04 144541 NGF SETB1.eds	O10	UNKNOWN	NGF30	NGF SETB1	hsa-miR-1272-002845	N/A	Undetermined	Undetermined	1	Undetermined	Undetermined		N/A												True	0	True	-1	-1	True
2018-07-16 103433 NGF12 SETB3.eds	O10	UNKNOWN	NGF12	NGF12 SETB3	hsa-miR-1272-002845	N/A	Undetermined	Undetermined	1	Undetermined	Undetermined		N/A												True	0	True	-1	-1	True
2020-01-23 104440 NGF12 SETB4.eds	O10	UNKNOWN	NGF12	NGF12 SETB4	hsa-miR-1272-002845	N/A	Undetermined	Undetermined	1	Undetermined	Undetermined		N/A												True	0	True	-1	-1	True
2018-07-12 193530 NGF12 SETB1.eds	O10	UNKNOWN	NGF12	NGF12 SETB1	hsa-miR-1272-002845	N/A	Undetermined	Undetermined	1	Undetermined	Undetermined		N/A												True	0	True	-1	-1	True
2018-07-13 133116 NGF12 SETB2.eds	O10	UNKNOWN	NGF12	NGF12 SETB2	hsa-miR-1272-002845	N/A	Undetermined	Undetermined	1	Undetermined	Undetermined		N/A												True	0	True	-1	-1	True
2020-01-23 104440 NGF12 SETB4.eds	P07	UNKNOWN	NGF12	NGF12 SETB4	hsa-miR-1274A-002883	Amp	1.291	0.992	1	24.739	24.739	23.789	N/A	23.789	7.54	1.202	4.303	2.59	-2.582	7.762	0.166	0.005	5.986	0.204	True	0.144	True	3	20
2018-07-13 133116 NGF12 SETB2.eds	P07	UNKNOWN	NGF12	NGF12 SETB2	hsa-miR-1274A-002883	Amp	1.244	0.973	1	22.974	22.974	23.789	N/A	23.789	7.54	1.202	4.303	2.59	-2.582	7.762	0.166	0.005	5.986	0.204	True	0.144	True	3	18
2018-07-16 103433 NGF12 SETB3.eds	P07	UNKNOWN	NGF12	NGF12 SETB3	hsa-miR-1274A-002883	N/A	Undetermined	Undetermined	1	Undetermined	Undetermined	23.789	N/A	23.789	7.54	1.202	4.303	2.59	-2.582	7.762	0.166	0.005	5.986	0.204	True	0.144	True	-1	-1	True
2018-07-12 193530 NGF12 SETB1.eds	P07	UNKNOWN	NGF12	NGF12 SETB1	hsa-miR-1274A-002883	Amp	1.269	0.991	1	23.654	23.654	23.789	N/A	23.789	7.54	1.202	4.303	2.59	-2.582	7.762	0.166	0.005	5.986	0.204	True	0.144	True	3	18
2018-06-18 103502 NGF SETB3.eds	P07	UNKNOWN	NGF30	NGF SETB3	hsa-miR-1274A-002883	Amp	1.299	0.983	1	22.61	22.61	21.952	N/A	21.952	4.95	1.216	4.303	0	-5.234	5.234	1	0.027	37.639	1	True	0.144	True	3	17
2018-06-07 100846 NGF SETB2.eds	P07	UNKNOWN	NGF30	NGF SETB2	hsa-miR-1274A-002883	Amp	1.289	0.987	1	21.289	21.289	21.952	N/A	21.952	4.95	1.216	4.303	0	-5.234	5.234	1	0.027	37.639	1	True	0.144	True	3	16
2018-06-04 144541 NGF SETB1.eds	P07	UNKNOWN	NGF30	NGF SETB1	hsa-miR-1274A-002883	Amp	1.253	0.994	1	21.956	21.956	21.952	N/A	21.952	4.95	1.216	4.303	0	-5.234	5.234	1	0.027	37.639	1	True	0.144	True	3	17
2018-06-04 144541 NGF SETB1.eds	P08	UNKNOWN	NGF30	NGF SETB1	hsa-miR-1274B-002884	Amp	1.281	0.988	1	20.322	20.322	20.524	N/A	20.524	3.523	1.315	4.303	0	-5.658	5.658	1	0.02	50.499	1	True	0.153	True	3	15
2018-06-07 100846 NGF SETB2.eds	P08	UNKNOWN	NGF30	NGF SETB2	hsa-miR-1274B-002884	Amp	1.281	0.983	1	19.873	19.873	20.524	N/A	20.524	3.523	1.315	4.303	0	-5.658	5.658	1	0.02	50.499	1	True	0.153	True	3	15
2018-06-18 103502 NGF SETB3.eds	P08	UNKNOWN	NGF30	NGF SETB3	hsa-miR-1274B-002884	Amp	1.297	0.992	1	21.377	21.377	20.524	N/A	20.524	3.523	1.315	4.303	0	-5.658	5.658	1	0.02	50.499	1	True	0.153	True	3	16
2018-07-12 193530 NGF12 SETB1.eds	P08	UNKNOWN	NGF12	NGF12 SETB1	hsa-miR-1274B-002884	Amp	1.285	0.979	1	22.571	22.571	22.418	N/A	22.418	6.369	0.869	3.182	2.846	0.079	5.613	0.139	0.02	0.947	0.152	True	0.153	True	3	18
2020-01-23 104440 NGF12 SETB4.eds	P08	UNKNOWN	NGF12	NGF12 SETB4	hsa-miR-1274B-002884	Amp	1.299	0.983	1	23.448	23.448	22.418	N/A	22.418	6.369	0.869	3.182	2.846	0.079	5.613	0.139	0.02	0.947	0.152	True	0.153	True	3	18
2018-07-13 133116 NGF12 SETB2.eds	P08	UNKNOWN	NGF12	NGF12 SETB2	hsa-miR-1274B-002884	Amp	1.281	0.976	1	21.302	21.302	22.418	N/A	22.418	6.369	0.869	3.182	2.846	0.079	5.613	0.139	0.02	0.947	0.152	True	0.153	True	3	16
2018-07-16 103433 NGF12 SETB3.eds	P08	UNKNOWN	NGF12	NGF12 SETB3	hsa-miR-1274B-002884	Amp	1.283	0.988	1	22.352	22.352	22.418	N/A	22.418	6.369	0.869	3.182	2.846	0.079	5.613	0.139	0.02	0.947	0.152	True	0.153	True	3	17
2018-07-16 103433 NGF12 SETB3.eds	O05	UNKNOWN	NGF12	NGF12 SETB3	hsa-miR-1275-002840	N/A	Undetermined	Undetermined	1	Undetermined	Undetermined		N/A												True	0.04	True	-1	-1	True
2020-01-23 104440 NGF12 SETB4.eds	O05	UNKNOWN	NGF12	NGF12 SETB4	hsa-miR-1275-002840	N/A	Undetermined	Undetermined	1	Undetermined	Undetermined		N/A												True	0.04	True	-1	-1	True
2018-07-12 193530 NGF12 SETB1.eds	O05	UNKNOWN	NGF12	NGF12 SETB1	hsa-miR-1275-002840	Amp	0.834	0.734	1	29.591	29.591		N/A												True	0.04	True	3	26	True
2018-07-13 133116 NGF12 SETB2.eds	O05	UNKNOWN	NGF12	NGF12 SETB2	hsa-miR-1275-002840	Amp	0.712	0.701	1	31.4	31.4		N/A												True	0.04	True	3	27	True
2018-06-07 100846 NGF SETB2.eds	O05	UNKNOWN	NGF30	NGF SETB2	hsa-miR-1275-002840	Amp	0.968	0.943	1	26.325	26.325		N/A												True	0.04	True	3	23	True
2018-06-18 103502 NGF SETB3.eds	O05	UNKNOWN	NGF30	NGF SETB3	hsa-miR-1275-002840	Amp	0.864	0.798	1	30.881	30.881		N/A												True	0.04	True	3	27	True
2018-06-04 144541 NGF SETB1.eds	O05	UNKNOWN	NGF30	NGF SETB1	hsa-miR-1275-002840	Amp	0.891	0.93	1	27.377	27.377		N/A												True	0.04	True	3	24	True
2020-01-23 104440 NGF12 SETB4.eds	O08	UNKNOWN	NGF12	NGF12 SETB4	hsa-miR-1276-002843	N/A	Undetermined	Undetermined	1	Undetermined	Undetermined	34.152	N/A	34.152	16.398			-0.811			1.754	1.754	1.754		True	0.059	True	-1	-1	True
2018-07-16 103433 NGF12 SETB3.eds	O08	UNKNOWN	NGF12	NGF12 SETB3	hsa-miR-1276-002843	N/A	Undetermined	Undetermined	1	Undetermined	Undetermined	34.152	N/A	34.152	16.398			-0.811			1.754	1.754	1.754		True	0.059	True	-1	-1	True
2018-07-13 133116 NGF12 SETB2.eds	O08	UNKNOWN	NGF12	NGF12 SETB2	hsa-miR-1276-002843	Amp	0.997	0.793	1	34.23	34.23	34.152	N/A	34.152	16.398			-0.811			1.754	1.754	1.754		True	0.059	True	3	31	True
2018-07-12 193530 NGF12 SETB1.eds	O08	UNKNOWN	NGF12	NGF12 SETB1	hsa-miR-1276-002843	Amp	1.057	0.838	1	34.152	34.152	34.152	N/A	34.152	16.398			-0.811			1.754	1.754	1.754		True	0.059	True	3	31
2018-06-04 144541 NGF SETB1.eds	O08	UNKNOWN	NGF30	NGF SETB1	hsa-miR-1276-002843	Amp	1.022	0.876	1	35.426	35.426	35.426	N/A	35.426	17.209			0			1	1	1		True	0.059	True	3	32
2018-06-18 103502 NGF SETB3.eds	O08	UNKNOWN	NGF30	NGF SETB3	hsa-miR-1276-002843	N/A	Undetermined	Undetermined	1	Undetermined	Undetermined	35.426	N/A	35.426	17.209			0			1	1	1		True	0.059	True	-1	-1	True
2018-06-07 100846 NGF SETB2.eds	O08	UNKNOWN	NGF30	NGF SETB2	hsa-miR-1276-002843	Amp	0.896	0.64	1	34.08	34.08	35.426	N/A	35.426	17.209			0			1	1	1		True	0.059	True	3	31	True
2020-01-23 104440 NGF12 SETB4.eds	O13	UNKNOWN	NGF12	NGF12 SETB4	hsa-miR-1278-002851	N/A	Undetermined	Undetermined	1	Undetermined	Undetermined		N/A												True	0	True	-1	-1	True
2018-07-16 103433 NGF12 SETB3.eds	O13	UNKNOWN	NGF12	NGF12 SETB3	hsa-miR-1278-002851	N/A	Undetermined	Undetermined	1	Undetermined	Undetermined		N/A												True	0	True	-1	-1	True
2018-07-13 133116 NGF12 SETB2.eds	O13	UNKNOWN	NGF12	NGF12 SETB2	hsa-miR-1278-002851	N/A	Undetermined	Undetermined	1	Undetermined	Undetermined		N/A												True	0	True	-1	-1	True
2018-07-12 193530 NGF12 SETB1.eds	O13	UNKNOWN	NGF12	NGF12 SETB1	hsa-miR-1278-002851	N/A	Undetermined	Undetermined	1	Undetermined	Undetermined		N/A												True	0	True	-1	-1	True
2018-06-18 103502 NGF SETB3.eds	O13	UNKNOWN	NGF30	NGF SETB3	hsa-miR-1278-002851	N/A	Undetermined	Undetermined	1	Undetermined	Undetermined		N/A												True	0	True	-1	-1	True
2018-06-04 144541 NGF SETB1.eds	O13	UNKNOWN	NGF30	NGF SETB1	hsa-miR-1278-002851	N/A	Undetermined	Undetermined	1	Undetermined	Undetermined		N/A												True	0	True	-1	-1	True
2018-06-07 100846 NGF SETB2.eds	O13	UNKNOWN	NGF30	NGF SETB2	hsa-miR-1278-002851	N/A	Undetermined	Undetermined	1	Undetermined	Undetermined		N/A												True	0	True	-1	-1	True
2020-01-23 104440 NGF12 SETB4.eds	N12	UNKNOWN	NGF12	NGF12 SETB4	hsa-miR-1282-002803	N/A	Undetermined	Undetermined	1	Undetermined	Undetermined		N/A												True	0.04	True	-1	-1	True
2018-07-16 103433 NGF12 SETB3.eds	N12	UNKNOWN	NGF12	NGF12 SETB3	hsa-miR-1282-002803	N/A	Undetermined	Undetermined	1	Undetermined	Undetermined		N/A												True	0.04	True	-1	-1	True
2018-07-13 133116 NGF12 SETB2.eds	N12	UNKNOWN	NGF12	NGF12 SETB2	hsa-miR-1282-002803	Amp	0.697	0.87	1	33.25	33.25		N/A												True	0.04	True	3	29	True
2018-07-12 193530 NGF12 SETB1.eds	N12	UNKNOWN	NGF12	NGF12 SETB1	hsa-miR-1282-002803	Amp	0.597	0.763	1	33.314	33.314		N/A												True	0.04	True	3	28	True
2018-06-18 103502 NGF SETB3.eds	N12	UNKNOWN	NGF30	NGF SETB3	hsa-miR-1282-002803	N/A	Undetermined	Undetermined	1	Undetermined	Undetermined		N/A												True	0.04	True	-1	-1	True
2018-06-07 100846 NGF SETB2.eds	N12	UNKNOWN	NGF30	NGF SETB2	hsa-miR-1282-002803	Amp	0.656	0.807	1	31.843	31.843		N/A												True	0.04	True	3	28	True
2018-06-04 144541 NGF SETB1.eds	N12	UNKNOWN	NGF30	NGF SETB1	hsa-miR-1282-002803	Amp	0.586	0.776	1	33.479	33.479		N/A												True	0.04	True	3	28	True
2020-01-23 104440 NGF12 SETB4.eds	P12	UNKNOWN	NGF12	NGF12 SETB4	hsa-miR-1283-002890	N/A	Undetermined	Undetermined	1	Undetermined	Undetermined		N/A												True	0	True	-1	-1	True
2018-07-16 103433 NGF12 SETB3.eds	P12	UNKNOWN	NGF12	NGF12 SETB3	hsa-miR-1283-002890	N/A	Undetermined	Undetermined	1	Undetermined	Undetermined		N/A												True	0	True	-1	-1	True
2018-07-13 133116 NGF12 SETB2.eds	P12	UNKNOWN	NGF12	NGF12 SETB2	hsa-miR-1283-002890	N/A	Undetermined	Undetermined	1	Undetermined	Undetermined		N/A												True	0	True	-1	-1	True
2018-07-12 193530 NGF12 SETB1.eds	P12	UNKNOWN	NGF12	NGF12 SETB1	hsa-miR-1283-002890	N/A	Undetermined	Undetermined	1	Undetermined	Undetermined		N/A												True	0	True	-1	-1	True
2018-06-04 144541 NGF SETB1.eds	P12	UNKNOWN	NGF30	NGF SETB1	hsa-miR-1283-002890	N/A	Undetermined	Undetermined	1	Undetermined	Undetermined		N/A												True	0	True	-1	-1	True
2018-06-18 103502 NGF SETB3.eds	P12	UNKNOWN	NGF30	NGF SETB3	hsa-miR-1283-002890	N/A	Undetermined	Undetermined	1	Undetermined	Undetermined		N/A												True	0	True	-1	-1	True
2018-06-07 100846 NGF SETB2.eds	P12	UNKNOWN	NGF30	NGF SETB2	hsa-miR-1283-002890	N/A	Undetermined	Undetermined	1	Undetermined	Undetermined		N/A												True	0	True	-1	-1	True
2018-07-16 103433 NGF12 SETB3.eds	P20	UNKNOWN	NGF12	NGF12 SETB3	hsa-miR-1284-002903	N/A	Undetermined	Undetermined	1	Undetermined	Undetermined		N/A												True	0	True	-1	-1	True
2020-01-23 104440 NGF12 SETB4.eds	P20	UNKNOWN	NGF12	NGF12 SETB4	hsa-miR-1284-002903	N/A	Undetermined	Undetermined	1	Undetermined	Undetermined		N/A												True	0	True	-1	-1	True
2018-07-13 133116 NGF12 SETB2.eds	P20	UNKNOWN	NGF12	NGF12 SETB2	hsa-miR-1284-002903	N/A	Undetermined	Undetermined	1	Undetermined	Undetermined		N/A												True	0	True	-1	-1	True
2018-07-12 193530 NGF12 SETB1.eds	P20	UNKNOWN	NGF12	NGF12 SETB1	hsa-miR-1284-002903	N/A	Undetermined	Undetermined	1	Undetermined	Undetermined		N/A												True	0	True	-1	-1	True
2018-06-07 100846 NGF SETB2.eds	P20	UNKNOWN	NGF30	NGF SETB2	hsa-miR-1284-002903	N/A	Undetermined	Undetermined	1	Undetermined	Undetermined		N/A												True	0	True	-1	-1	True
2018-06-18 103502 NGF SETB3.eds	P20	UNKNOWN	NGF30	NGF SETB3	hsa-miR-1284-002903	N/A	Undetermined	Undetermined	1	Undetermined	Undetermined		N/A												True	0	True	-1	-1	True
2018-06-04 144541 NGF SETB1.eds	P20	UNKNOWN	NGF30	NGF SETB1	hsa-miR-1284-002903	N/A	Undetermined	Undetermined	1	Undetermined	Undetermined		N/A												True	0	True	-1	-1	True
2018-07-12 193530 NGF12 SETB1.eds	N21	UNKNOWN	NGF12	NGF12 SETB1	hsa-miR-1285-002822	Amp	0.853	0.862	1	31.249	31.249		N/A												True	0.04	True	3	28	True
2018-07-16 103433 NGF12 SETB3.eds	N21	UNKNOWN	NGF12	NGF12 SETB3	hsa-miR-1285-002822	Amp	0.927	0.906	1	33.153	33.153		N/A												True	0.04	True	3	30	True
2018-07-13 133116 NGF12 SETB2.eds	N21	UNKNOWN	NGF12	NGF12 SETB2	hsa-miR-1285-002822	Amp	0.643	0.827	1	34.562	34.562		N/A												True	0.04	True	3	30	True
2020-01-23 104440 NGF12 SETB4.eds	N21	UNKNOWN	NGF12	NGF12 SETB4	hsa-miR-1285-002822	Amp	0.911	0.9	1	34.061	34.061		N/A												True	0.04	True	3	31	True
2018-06-04 144541 NGF SETB1.eds	N21	UNKNOWN	NGF30	NGF SETB1	hsa-miR-1285-002822	Amp	0.679	0.8	1	32.909	32.909		N/A												True	0.04	True	3	29	True
2018-06-07 100846 NGF SETB2.eds	N21	UNKNOWN	NGF30	NGF SETB2	hsa-miR-1285-002822	Amp	0.792	0.915	1	31.443	31.443		N/A												True	0.04	True	3	28	True
2018-06-18 103502 NGF SETB3.eds	N21	UNKNOWN	NGF30	NGF SETB3	hsa-miR-1285-002822	N/A	Undetermined	Undetermined	1	Undetermined	Undetermined		N/A												True	0.04	True	-1	-1	True
2018-06-04 144541 NGF SETB1.eds	M18	UNKNOWN	NGF30	NGF SETB1	hsa-miR-1286-002773	N/A	Undetermined	Undetermined	1	Undetermined	Undetermined		N/A												True	0	True	-1	-1	True
2018-06-07 100846 NGF SETB2.eds	M18	UNKNOWN	NGF30	NGF SETB2	hsa-miR-1286-002773	N/A	Undetermined	Undetermined	1	Undetermined	Undetermined		N/A												True	0	True	-1	-1	True
2018-06-18 103502 NGF SETB3.eds	M18	UNKNOWN	NGF30	NGF SETB3	hsa-miR-1286-002773	N/A	Undetermined	Undetermined	1	Undetermined	Undetermined		N/A												True	0	True	-1	-1	True
2018-07-16 103433 NGF12 SETB3.eds	M18	UNKNOWN	NGF12	NGF12 SETB3	hsa-miR-1286-002773	N/A	Undetermined	Undetermined	1	Undetermined	Undetermined		N/A												True	0	True	-1	-1	True
2018-07-13 133116 NGF12 SETB2.eds	M18	UNKNOWN	NGF12	NGF12 SETB2	hsa-miR-1286-002773	N/A	Undetermined	Undetermined	1	Undetermined	Undetermined		N/A												True	0	True	-1	-1	True
2020-01-23 104440 NGF12 SETB4.eds	M18	UNKNOWN	NGF12	NGF12 SETB4	hsa-miR-1286-002773	N/A	Undetermined	Undetermined	1	Undetermined	Undetermined		N/A												True	0	True	-1	-1	True
2018-07-12 193530 NGF12 SETB1.eds	M18	UNKNOWN	NGF12	NGF12 SETB1	hsa-miR-1286-002773	N/A	Undetermined	Undetermined	1	Undetermined	Undetermined		N/A												True	0	True	-1	-1	True
2018-06-18 103502 NGF SETB3.eds	O03	UNKNOWN	NGF30	NGF SETB3	hsa-miR-1288-002832	N/A	Undetermined	Undetermined	1	Undetermined	Undetermined		N/A												True	0	True	-1	-1	True
2018-06-04 144541 NGF SETB1.eds	O03	UNKNOWN	NGF30	NGF SETB1	hsa-miR-1288-002832	N/A	Undetermined	Undetermined	1	Undetermined	Undetermined		N/A												True	0	True	-1	-1	True
2018-06-07 100846 NGF SETB2.eds	O03	UNKNOWN	NGF30	NGF SETB2	hsa-miR-1288-002832	N/A	Undetermined	Undetermined	1	Undetermined	Undetermined		N/A												True	0	True	-1	-1	True
2020-01-23 104440 NGF12 SETB4.eds	O03	UNKNOWN	NGF12	NGF12 SETB4	hsa-miR-1288-002832	N/A	Undetermined	Undetermined	1	Undetermined	Undetermined		N/A												True	0	True	-1	-1	True
2018-07-13 133116 NGF12 SETB2.eds	O03	UNKNOWN	NGF12	NGF12 SETB2	hsa-miR-1288-002832	N/A	Undetermined	Undetermined	1	Undetermined	Undetermined		N/A												True	0	True	-1	-1	True
2018-07-16 103433 NGF12 SETB3.eds	O03	UNKNOWN	NGF12	NGF12 SETB3	hsa-miR-1288-002832	N/A	Undetermined	Undetermined	1	Undetermined	Undetermined		N/A												True	0	True	-1	-1	True
2018-07-12 193530 NGF12 SETB1.eds	O03	UNKNOWN	NGF12	NGF12 SETB1	hsa-miR-1288-002832	N/A	Undetermined	Undetermined	1	Undetermined	Undetermined		N/A												True	0	True	-1	-1	True
2018-07-12 193530 NGF12 SETB1.eds	O22	UNKNOWN	NGF12	NGF12 SETB1	hsa-miR-1289-002871	N/A	Undetermined	Undetermined	1	Undetermined	Undetermined		N/A												True	0.04	True	-1	-1	True
2018-07-16 103433 NGF12 SETB3.eds	O22	UNKNOWN	NGF12	NGF12 SETB3	hsa-miR-1289-002871	N/A	Undetermined	Undetermined	1	Undetermined	Undetermined		N/A												True	0.04	True	-1	-1	True
2018-07-13 133116 NGF12 SETB2.eds	O22	UNKNOWN	NGF12	NGF12 SETB2	hsa-miR-1289-002871	N/A	Undetermined	Undetermined	1	Undetermined	Undetermined		N/A												True	0.04	True	-1	-1	True
2020-01-23 104440 NGF12 SETB4.eds	O22	UNKNOWN	NGF12	NGF12 SETB4	hsa-miR-1289-002871	N/A	Undetermined	Undetermined	1	Undetermined	Undetermined		N/A												True	0.04	True	-1	-1	True
2018-06-07 100846 NGF SETB2.eds	O22	UNKNOWN	NGF30	NGF SETB2	hsa-miR-1289-002871	Amp	0.761	0.799	1	37.216	37.216		N/A												True	0.04	True	3	34	True
2018-06-04 144541 NGF SETB1.eds	O22	UNKNOWN	NGF30	NGF SETB1	hsa-miR-1289-002871	Amp	1.056	0.897	1	35.142	35.142		N/A												True	0.04	True	3	32	True
2018-06-18 103502 NGF SETB3.eds	O22	UNKNOWN	NGF30	NGF SETB3	hsa-miR-1289-002871	N/A	Undetermined	Undetermined	1	Undetermined	Undetermined		N/A												True	0.04	True	-1	-1	True
2018-06-18 103502 NGF SETB3.eds	J10	UNKNOWN	NGF30	NGF SETB3	hsa-miR-129#-002298	N/A	Undetermined	Undetermined	1	Undetermined	Undetermined		N/A												True	0	True	-1	-1	True
2018-06-04 144541 NGF SETB1.eds	J10	UNKNOWN	NGF30	NGF SETB1	hsa-miR-129#-002298	N/A	Undetermined	Undetermined	1	Undetermined	Undetermined		N/A												True	0	True	-1	-1	True
2018-06-07 100846 NGF SETB2.eds	J10	UNKNOWN	NGF30	NGF SETB2	hsa-miR-129#-002298	N/A	Undetermined	Undetermined	1	Undetermined	Undetermined		N/A												True	0	True	-1	-1	True
2020-01-23 104440 NGF12 SETB4.eds	J10	UNKNOWN	NGF12	NGF12 SETB4	hsa-miR-129#-002298	N/A	Undetermined	Undetermined	1	Undetermined	Undetermined		N/A												True	0	True	-1	-1	True
2018-07-12 193530 NGF12 SETB1.eds	J10	UNKNOWN	NGF12	NGF12 SETB1	hsa-miR-129#-002298	N/A	Undetermined	Undetermined	1	Undetermined	Undetermined		N/A												True	0	True	-1	-1	True
2018-07-16 103433 NGF12 SETB3.eds	J10	UNKNOWN	NGF12	NGF12 SETB3	hsa-miR-129#-002298	N/A	Undetermined	Undetermined	1	Undetermined	Undetermined		N/A												True	0	True	-1	-1	True
2018-07-13 133116 NGF12 SETB2.eds	J10	UNKNOWN	NGF12	NGF12 SETB2	hsa-miR-129#-002298	N/A	Undetermined	Undetermined	1	Undetermined	Undetermined		N/A												True	0	True	-1	-1	True
2018-07-13 133116 NGF12 SETB2.eds	O19	UNKNOWN	NGF12	NGF12 SETB2	hsa-miR-1290-002863	Amp	1.399	0.991	1	29.683	29.683	29.515	N/A	29.515	13.465	0.542	3.182	-1.292	-3.016	0.433	2.448	0.741	8.091	0.386	True	0.154	True	3	25
2018-07-12 193530 NGF12 SETB1.eds	O19	UNKNOWN	NGF12	NGF12 SETB1	hsa-miR-1290-002863	Amp	1.306	0.984	1	29.661	29.661	29.515	N/A	29.515	13.465	0.542	3.182	-1.292	-3.016	0.433	2.448	0.741	8.091	0.386	True	0.154	True	3	24
2020-01-23 104440 NGF12 SETB4.eds	O19	UNKNOWN	NGF12	NGF12 SETB4	hsa-miR-1290-002863	Amp	1.434	0.99	1	29.051	29.051	29.515	N/A	29.515	13.465	0.542	3.182	-1.292	-3.016	0.433	2.448	0.741	8.091	0.386	True	0.154	True	3	24
2018-07-16 103433 NGF12 SETB3.eds	O19	UNKNOWN	NGF12	NGF12 SETB3	hsa-miR-1290-002863	Amp	1.372	0.992	1	29.666	29.666	29.515	N/A	29.515	13.465	0.542	3.182	-1.292	-3.016	0.433	2.448	0.741	8.091	0.386	True	0.154	True	3	25
2018-06-07 100846 NGF SETB2.eds	O19	UNKNOWN	NGF30	NGF SETB2	hsa-miR-1290-002863	Amp	1.241	0.978	1	30.803	30.803	31.758	N/A	31.758	14.757	1.148	4.303	0	-4.938	4.938	1	0.033	30.662	1	True	0.154	True	3	26
2018-06-18 103502 NGF SETB3.eds	O19	UNKNOWN	NGF30	NGF SETB3	hsa-miR-1290-002863	Amp	1.409	0.981	1	32.235	32.235	31.758	N/A	31.758	14.757	1.148	4.303	0	-4.938	4.938	1	0.033	30.662	1	True	0.154	True	3	27
2018-06-04 144541 NGF SETB1.eds	O19	UNKNOWN	NGF30	NGF SETB1	hsa-miR-1290-002863	Amp	1.224	0.977	1	32.237	32.237	31.758	N/A	31.758	14.757	1.148	4.303	0	-4.938	4.938	1	0.033	30.662	1	True	0.154	True	3	27
2018-07-13 133116 NGF12 SETB2.eds	O04	UNKNOWN	NGF12	NGF12 SETB2	hsa-miR-1291-002838	Amp	0.86	0.805	1	33.976	33.976		N/A												True	0.04	True	3	31	True
2018-07-16 103433 NGF12 SETB3.eds	O04	UNKNOWN	NGF12	NGF12 SETB3	hsa-miR-1291-002838	Amp	0.914	0.8	1	34.415	34.415		N/A												True	0.04	True	3	31	True
2020-01-23 104440 NGF12 SETB4.eds	O04	UNKNOWN	NGF12	NGF12 SETB4	hsa-miR-1291-002838	N/A	Undetermined	Undetermined	1	Undetermined	Undetermined		N/A												True	0.04	True	-1	-1	True
2018-07-12 193530 NGF12 SETB1.eds	O04	UNKNOWN	NGF12	NGF12 SETB1	hsa-miR-1291-002838	Amp	0.796	0.688	1	34.524	34.524		N/A												True	0.04	True	3	32	True
2018-06-04 144541 NGF SETB1.eds	O04	UNKNOWN	NGF30	NGF SETB1	hsa-miR-1291-002838	Amp	0.743	0.853	1	36.509	36.509		N/A												True	0.04	True	3	33	True
2018-06-07 100846 NGF SETB2.eds	O04	UNKNOWN	NGF30	NGF SETB2	hsa-miR-1291-002838	Amp	0.804	0.759	1	35.473	35.473		N/A												True	0.04	True	3	32	True
2018-06-18 103502 NGF SETB3.eds	O04	UNKNOWN	NGF30	NGF SETB3	hsa-miR-1291-002838	Amp	0.892	0.932	1	34.653	34.653		N/A												True	0.04	True	3	32	True
2018-06-07 100846 NGF SETB2.eds	N23	UNKNOWN	NGF30	NGF SETB2	hsa-miR-1292-002824	N/A	Undetermined	Undetermined	1	Undetermined	Undetermined		N/A												True	0	True	-1	-1	True
2018-06-04 144541 NGF SETB1.eds	N23	UNKNOWN	NGF30	NGF SETB1	hsa-miR-1292-002824	N/A	Undetermined	Undetermined	1	Undetermined	Undetermined		N/A												True	0	True	-1	-1	True
2018-06-18 103502 NGF SETB3.eds	N23	UNKNOWN	NGF30	NGF SETB3	hsa-miR-1292-002824	N/A	Undetermined	Undetermined	1	Undetermined	Undetermined		N/A												True	0	True	-1	-1	True
2018-07-13 133116 NGF12 SETB2.eds	N23	UNKNOWN	NGF12	NGF12 SETB2	hsa-miR-1292-002824	N/A	Undetermined	Undetermined	1	Undetermined	Undetermined		N/A												True	0	True	-1	-1	True
2018-07-16 103433 NGF12 SETB3.eds	N23	UNKNOWN	NGF12	NGF12 SETB3	hsa-miR-1292-002824	N/A	Undetermined	Undetermined	1	Undetermined	Undetermined		N/A												True	0	True	-1	-1	True
2020-01-23 104440 NGF12 SETB4.eds	N23	UNKNOWN	NGF12	NGF12 SETB4	hsa-miR-1292-002824	N/A	Undetermined	Undetermined	1	Undetermined	Undetermined		N/A												True	0	True	-1	-1	True
2018-07-12 193530 NGF12 SETB1.eds	N23	UNKNOWN	NGF12	NGF12 SETB1	hsa-miR-1292-002824	N/A	Undetermined	Undetermined	1	Undetermined	Undetermined		N/A												True	0	True	-1	-1	True
2018-06-18 103502 NGF SETB3.eds	P22	UNKNOWN	NGF30	NGF SETB3	hsa-miR-1293-002905	N/A	Undetermined	Undetermined	1	Undetermined	Undetermined		N/A												True	0.046	True	-1	-1	True
2018-06-07 100846 NGF SETB2.eds	P22	UNKNOWN	NGF30	NGF SETB2	hsa-miR-1293-002905	Amp	0.854	0.836	1	31.77	31.77		N/A												True	0.046	True	3	28	True
2018-06-04 144541 NGF SETB1.eds	P22	UNKNOWN	NGF30	NGF SETB1	hsa-miR-1293-002905	N/A	Undetermined	Undetermined	1	Undetermined	Undetermined		N/A												True	0.046	True	-1	-1	True
2018-07-16 103433 NGF12 SETB3.eds	P22	UNKNOWN	NGF12	NGF12 SETB3	hsa-miR-1293-002905	N/A	Undetermined	Undetermined	1	Undetermined	Undetermined		N/A												True	0.046	True	-1	-1	True
2020-01-23 104440 NGF12 SETB4.eds	P22	UNKNOWN	NGF12	NGF12 SETB4	hsa-miR-1293-002905	N/A	Undetermined	Undetermined	1	Undetermined	Undetermined		N/A												True	0.046	True	-1	-1	True
2018-07-12 193530 NGF12 SETB1.eds	P22	UNKNOWN	NGF12	NGF12 SETB1	hsa-miR-1293-002905	N/A	Undetermined	Undetermined	1	Undetermined	Undetermined		N/A												True	0.046	True	-1	-1	True
2018-07-13 133116 NGF12 SETB2.eds	P22	UNKNOWN	NGF12	NGF12 SETB2	hsa-miR-1293-002905	N/A	Undetermined	Undetermined	1	Undetermined	Undetermined		N/A												True	0.046	True	-1	-1	True
2020-01-23 104440 NGF12 SETB4.eds	N03	UNKNOWN	NGF12	NGF12 SETB4	hsa-miR-1294-002785	N/A	Undetermined	Undetermined	1	Undetermined	Undetermined		N/A												True	0.04	True	-1	-1	True
2018-07-13 133116 NGF12 SETB2.eds	N03	UNKNOWN	NGF12	NGF12 SETB2	hsa-miR-1294-002785	N/A	Undetermined	Undetermined	1	Undetermined	Undetermined		N/A												True	0.04	True	-1	-1	True
2018-07-16 103433 NGF12 SETB3.eds	N03	UNKNOWN	NGF12	NGF12 SETB3	hsa-miR-1294-002785	N/A	Undetermined	Undetermined	1	Undetermined	Undetermined		N/A												True	0.04	True	-1	-1	True
2018-07-12 193530 NGF12 SETB1.eds	N03	UNKNOWN	NGF12	NGF12 SETB1	hsa-miR-1294-002785	Amp	0.707	0.395	1	37.559	37.559		N/A												True	0.04	True	3	34	True
2018-06-18 103502 NGF SETB3.eds	N03	UNKNOWN	NGF30	NGF SETB3	hsa-miR-1294-002785	N/A	Undetermined	Undetermined	1	Undetermined	Undetermined		N/A												True	0.04	True	-1	-1	True
2018-06-07 100846 NGF SETB2.eds	N03	UNKNOWN	NGF30	NGF SETB2	hsa-miR-1294-002785	N/A	Undetermined	Undetermined	1	Undetermined	Undetermined		N/A												True	0.04	True	-1	-1	True
2018-06-04 144541 NGF SETB1.eds	N03	UNKNOWN	NGF30	NGF SETB1	hsa-miR-1294-002785	N/A	Undetermined	Undetermined	1	Undetermined	Undetermined		N/A												True	0.04	True	-1	-1	True
2018-07-12 193530 NGF12 SETB1.eds	P24	UNKNOWN	NGF12	NGF12 SETB1	hsa-miR-1296-002908	Amp	0.654	0.859	1	30.366	30.366		N/A												True	0.04	True	3	26	True
2018-07-13 133116 NGF12 SETB2.eds	P24	UNKNOWN	NGF12	NGF12 SETB2	hsa-miR-1296-002908	N/A	Undetermined	Undetermined	1	Undetermined	Undetermined		N/A												True	0.04	True	-1	-1	True
2018-07-16 103433 NGF12 SETB3.eds	P24	UNKNOWN	NGF12	NGF12 SETB3	hsa-miR-1296-002908	N/A	Undetermined	Undetermined	1	Undetermined	Undetermined		N/A												True	0.04	True	-1	-1	True
2020-01-23 104440 NGF12 SETB4.eds	P24	UNKNOWN	NGF12	NGF12 SETB4	hsa-miR-1296-002908	N/A	Undetermined	Undetermined	1	Undetermined	Undetermined		N/A												True	0.04	True	-1	-1	True
2018-06-04 144541 NGF SETB1.eds	P24	UNKNOWN	NGF30	NGF SETB1	hsa-miR-1296-002908	Amp	0.538	0.68	1	31.862	31.862		N/A												True	0.04	True	3	26	True
2018-06-18 103502 NGF SETB3.eds	P24	UNKNOWN	NGF30	NGF SETB3	hsa-miR-1296-002908	N/A	Undetermined	Undetermined	1	Undetermined	Undetermined		N/A												True	0.04	True	-1	-1	True
2018-06-07 100846 NGF SETB2.eds	P24	UNKNOWN	NGF30	NGF SETB2	hsa-miR-1296-002908	Amp	0.644	0.799	1	30.744	30.744		N/A												True	0.04	True	3	26	True
2018-07-12 193530 NGF12 SETB1.eds	O18	UNKNOWN	NGF12	NGF12 SETB1	hsa-miR-1298-002861	Amp	0.576	0	1	Undetermined	Undetermined		N/A												True	0.2	True	3	29	True
2018-07-13 133116 NGF12 SETB2.eds	O18	UNKNOWN	NGF12	NGF12 SETB2	hsa-miR-1298-002861	N/A	Undetermined	Undetermined	1	Undetermined	Undetermined		N/A												True	0.2	True	-1	-1	True
2018-07-16 103433 NGF12 SETB3.eds	O18	UNKNOWN	NGF12	NGF12 SETB3	hsa-miR-1298-002861	N/A	Undetermined	Undetermined	1	Undetermined	Undetermined		N/A												True	0.2	True	-1	-1	True
2020-01-23 104440 NGF12 SETB4.eds	O18	UNKNOWN	NGF12	NGF12 SETB4	hsa-miR-1298-002861	N/A	Undetermined	Undetermined	1	Undetermined	Undetermined		N/A												True	0.2	True	-1	-1	True
2018-06-04 144541 NGF SETB1.eds	O18	UNKNOWN	NGF30	NGF SETB1	hsa-miR-1298-002861	N/A	Undetermined	Undetermined	1	Undetermined	Undetermined		N/A												True	0.2	True	-1	-1	True
2018-06-07 100846 NGF SETB2.eds	O18	UNKNOWN	NGF30	NGF SETB2	hsa-miR-1298-002861	N/A	Undetermined	Undetermined	1	Undetermined	Undetermined		N/A												True	0.2	True	-1	-1	True
2018-06-18 103502 NGF SETB3.eds	O18	UNKNOWN	NGF30	NGF SETB3	hsa-miR-1298-002861	N/A	Undetermined	Undetermined	1	Undetermined	Undetermined		N/A												True	0.2	True	-1	-1	True
2018-07-12 193530 NGF12 SETB1.eds	P19	UNKNOWN	NGF12	NGF12 SETB1	hsa-miR-1300-002902	Amp	0.86	0.929	1	32.035	32.035		N/A												True	0.04	True	3	29	True
2018-07-13 133116 NGF12 SETB2.eds	P19	UNKNOWN	NGF12	NGF12 SETB2	hsa-miR-1300-002902	Amp	0.981	0.964	1	30.821	30.821		N/A												True	0.04	True	3	28	True
2018-07-16 103433 NGF12 SETB3.eds	P19	UNKNOWN	NGF12	NGF12 SETB3	hsa-miR-1300-002902	N/A	Undetermined	Undetermined	1	Undetermined	Undetermined		N/A												True	0.04	True	-1	-1	True
2020-01-23 104440 NGF12 SETB4.eds	P19	UNKNOWN	NGF12	NGF12 SETB4	hsa-miR-1300-002902	N/A	Undetermined	Undetermined	1	Undetermined	Undetermined		N/A												True	0.04	True	-1	-1	True
2018-06-18 103502 NGF SETB3.eds	P19	UNKNOWN	NGF30	NGF SETB3	hsa-miR-1300-002902	Amp	0.965	0.939	1	32.102	32.102		N/A												True	0.04	True	3	29	True
2018-06-07 100846 NGF SETB2.eds	P19	UNKNOWN	NGF30	NGF SETB2	hsa-miR-1300-002902	Amp	0.961	0.973	1	30.946	30.946		N/A												True	0.04	True	3	28	True
2018-06-04 144541 NGF SETB1.eds	P19	UNKNOWN	NGF30	NGF SETB1	hsa-miR-1300-002902	Amp	0.933	0.947	1	31.334	31.334		N/A												True	0.04	True	3	28	True
2020-01-23 104440 NGF12 SETB4.eds	N24	UNKNOWN	NGF12	NGF12 SETB4	hsa-miR-1301-002827	N/A	Undetermined	Undetermined	1	Undetermined	Undetermined		N/A												True	0	True	-1	-1	True
2018-07-12 193530 NGF12 SETB1.eds	N24	UNKNOWN	NGF12	NGF12 SETB1	hsa-miR-1301-002827	N/A	Undetermined	Undetermined	1	Undetermined	Undetermined		N/A												True	0	True	-1	-1	True
2018-07-13 133116 NGF12 SETB2.eds	N24	UNKNOWN	NGF12	NGF12 SETB2	hsa-miR-1301-002827	N/A	Undetermined	Undetermined	1	Undetermined	Undetermined		N/A												True	0	True	-1	-1	True
2018-07-16 103433 NGF12 SETB3.eds	N24	UNKNOWN	NGF12	NGF12 SETB3	hsa-miR-1301-002827	N/A	Undetermined	Undetermined	1	Undetermined	Undetermined		N/A												True	0	True	-1	-1	True
2018-06-04 144541 NGF SETB1.eds	N24	UNKNOWN	NGF30	NGF SETB1	hsa-miR-1301-002827	N/A	Undetermined	Undetermined	1	Undetermined	Undetermined		N/A												True	0	True	-1	-1	True
2018-06-07 100846 NGF SETB2.eds	N24	UNKNOWN	NGF30	NGF SETB2	hsa-miR-1301-002827	N/A	Undetermined	Undetermined	1	Undetermined	Undetermined		N/A												True	0	True	-1	-1	True
2018-06-18 103502 NGF SETB3.eds	N24	UNKNOWN	NGF30	NGF SETB3	hsa-miR-1301-002827	N/A	Undetermined	Undetermined	1	Undetermined	Undetermined		N/A												True	0	True	-1	-1	True
2020-01-23 104440 NGF12 SETB4.eds	P18	UNKNOWN	NGF12	NGF12 SETB4	hsa-miR-1302-002901	N/A	Undetermined	Undetermined	1	Undetermined	Undetermined		N/A												True	0	True	-1	-1	True
2018-07-12 193530 NGF12 SETB1.eds	P18	UNKNOWN	NGF12	NGF12 SETB1	hsa-miR-1302-002901	N/A	Undetermined	Undetermined	1	Undetermined	Undetermined		N/A												True	0	True	-1	-1	True
2018-07-16 103433 NGF12 SETB3.eds	P18	UNKNOWN	NGF12	NGF12 SETB3	hsa-miR-1302-002901	N/A	Undetermined	Undetermined	1	Undetermined	Undetermined		N/A												True	0	True	-1	-1	True
2018-07-13 133116 NGF12 SETB2.eds	P18	UNKNOWN	NGF12	NGF12 SETB2	hsa-miR-1302-002901	N/A	Undetermined	Undetermined	1	Undetermined	Undetermined		N/A												True	0	True	-1	-1	True
2018-06-07 100846 NGF SETB2.eds	P18	UNKNOWN	NGF30	NGF SETB2	hsa-miR-1302-002901	N/A	Undetermined	Undetermined	1	Undetermined	Undetermined		N/A												True	0	True	-1	-1	True
2018-06-04 144541 NGF SETB1.eds	P18	UNKNOWN	NGF30	NGF SETB1	hsa-miR-1302-002901	N/A	Undetermined	Undetermined	1	Undetermined	Undetermined		N/A												True	0	True	-1	-1	True
2018-06-18 103502 NGF SETB3.eds	P18	UNKNOWN	NGF30	NGF SETB3	hsa-miR-1302-002901	N/A	Undetermined	Undetermined	1	Undetermined	Undetermined		N/A												True	0	True	-1	-1	True
2018-06-04 144541 NGF SETB1.eds	N07	UNKNOWN	NGF30	NGF SETB1	hsa-miR-1303-002792	Amp	0.774	0.861	1	33.633	33.633		N/A												True	0.04	True	3	30	True
2018-06-07 100846 NGF SETB2.eds	N07	UNKNOWN	NGF30	NGF SETB2	hsa-miR-1303-002792	Amp	0.777	0.912	1	32.894	32.894		N/A												True	0.04	True	3	29	True
2018-06-18 103502 NGF SETB3.eds	N07	UNKNOWN	NGF30	NGF SETB3	hsa-miR-1303-002792	N/A	Undetermined	Undetermined	1	Undetermined	Undetermined		N/A												True	0.04	True	-1	-1	True
2018-07-12 193530 NGF12 SETB1.eds	N07	UNKNOWN	NGF12	NGF12 SETB1	hsa-miR-1303-002792	Amp	0.931	0.946	1	30.613	30.613		N/A												True	0.04	True	3	27	True
2018-07-13 133116 NGF12 SETB2.eds	N07	UNKNOWN	NGF12	NGF12 SETB2	hsa-miR-1303-002792	Amp	0.83	0.888	1	33.622	33.622		N/A												True	0.04	True	3	30	True
2018-07-16 103433 NGF12 SETB3.eds	N07	UNKNOWN	NGF12	NGF12 SETB3	hsa-miR-1303-002792	N/A	Undetermined	Undetermined	1	Undetermined	Undetermined		N/A												True	0.04	True	-1	-1	True
2020-01-23 104440 NGF12 SETB4.eds	N07	UNKNOWN	NGF12	NGF12 SETB4	hsa-miR-1303-002792	N/A	Undetermined	Undetermined	1	Undetermined	Undetermined		N/A												True	0.04	True	-1	-1	True
2020-01-23 104440 NGF12 SETB4.eds	P01	UNKNOWN	NGF12	NGF12 SETB4	hsa-miR-1304-002874	N/A	Undetermined	Undetermined	1	Undetermined	Undetermined		N/A												True	0	True	-1	-1	True
2018-07-16 103433 NGF12 SETB3.eds	P01	UNKNOWN	NGF12	NGF12 SETB3	hsa-miR-1304-002874	N/A	Undetermined	Undetermined	1	Undetermined	Undetermined		N/A												True	0	True	-1	-1	True
2018-07-12 193530 NGF12 SETB1.eds	P01	UNKNOWN	NGF12	NGF12 SETB1	hsa-miR-1304-002874	N/A	Undetermined	Undetermined	1	Undetermined	Undetermined		N/A												True	0	True	-1	-1	True
2018-07-13 133116 NGF12 SETB2.eds	P01	UNKNOWN	NGF12	NGF12 SETB2	hsa-miR-1304-002874	N/A	Undetermined	Undetermined	1	Undetermined	Undetermined		N/A												True	0	True	-1	-1	True
2018-06-18 103502 NGF SETB3.eds	P01	UNKNOWN	NGF30	NGF SETB3	hsa-miR-1304-002874	N/A	Undetermined	Undetermined	1	Undetermined	Undetermined		N/A												True	0	True	-1	-1	True
2018-06-07 100846 NGF SETB2.eds	P01	UNKNOWN	NGF30	NGF SETB2	hsa-miR-1304-002874	N/A	Undetermined	Undetermined	1	Undetermined	Undetermined		N/A												True	0	True	-1	-1	True
2018-06-04 144541 NGF SETB1.eds	P01	UNKNOWN	NGF30	NGF SETB1	hsa-miR-1304-002874	N/A	Undetermined	Undetermined	1	Undetermined	Undetermined		N/A												True	0	True	-1	-1	True
2018-06-18 103502 NGF SETB3.eds	M09	UNKNOWN	NGF30	NGF SETB3	hsa-miR-1305-002867	Amp	0.634	0.374	1	38.236	38.236		N/A												True	0.04	True	3	35	True
2018-06-07 100846 NGF SETB2.eds	M09	UNKNOWN	NGF30	NGF SETB2	hsa-miR-1305-002867	Amp	1.111	0.978	1	33.588	33.588		N/A												True	0.04	True	3	30	True
2018-06-04 144541 NGF SETB1.eds	M09	UNKNOWN	NGF30	NGF SETB1	hsa-miR-1305-002867	Amp	1.028	0.922	1	35.18	35.18		N/A												True	0.04	True	3	32	True
2020-01-23 104440 NGF12 SETB4.eds	M09	UNKNOWN	NGF12	NGF12 SETB4	hsa-miR-1305-002867	N/A	Undetermined	Undetermined	1	Undetermined	Undetermined		N/A												True	0.04	True	-1	-1	True
2018-07-12 193530 NGF12 SETB1.eds	M09	UNKNOWN	NGF12	NGF12 SETB1	hsa-miR-1305-002867	Amp	0.755	0.842	1	35.485	35.485		N/A												True	0.04	True	3	32	True
2018-07-13 133116 NGF12 SETB2.eds	M09	UNKNOWN	NGF12	NGF12 SETB2	hsa-miR-1305-002867	Amp	0.898	0.928	1	34.214	34.214		N/A												True	0.04	True	3	31	True
2018-07-16 103433 NGF12 SETB3.eds	M09	UNKNOWN	NGF12	NGF12 SETB3	hsa-miR-1305-002867	N/A	Undetermined	Undetermined	1	Undetermined	Undetermined		N/A												True	0.04	True	-1	-1	True
2018-06-18 103502 NGF SETB3.eds	G14	UNKNOWN	NGF30	NGF SETB3	hsa-miR-130a#-002131	N/A	Undetermined	Undetermined	1	Undetermined	Undetermined		N/A												True	0	True	-1	-1	True
2018-06-07 100846 NGF SETB2.eds	G14	UNKNOWN	NGF30	NGF SETB2	hsa-miR-130a#-002131	N/A	Undetermined	Undetermined	1	Undetermined	Undetermined		N/A												True	0	True	-1	-1	True
2018-06-04 144541 NGF SETB1.eds	G14	UNKNOWN	NGF30	NGF SETB1	hsa-miR-130a#-002131	N/A	Undetermined	Undetermined	1	Undetermined	Undetermined		N/A												True	0	True	-1	-1	True
2018-07-12 193530 NGF12 SETB1.eds	G14	UNKNOWN	NGF12	NGF12 SETB1	hsa-miR-130a#-002131	N/A	Undetermined	Undetermined	1	Undetermined	Undetermined		N/A												True	0	True	-1	-1	True
2018-07-13 133116 NGF12 SETB2.eds	G14	UNKNOWN	NGF12	NGF12 SETB2	hsa-miR-130a#-002131	N/A	Undetermined	Undetermined	1	Undetermined	Undetermined		N/A												True	0	True	-1	-1	True
2018-07-16 103433 NGF12 SETB3.eds	G14	UNKNOWN	NGF12	NGF12 SETB3	hsa-miR-130a#-002131	N/A	Undetermined	Undetermined	1	Undetermined	Undetermined		N/A												True	0	True	-1	-1	True
2020-01-23 104440 NGF12 SETB4.eds	G14	UNKNOWN	NGF12	NGF12 SETB4	hsa-miR-130a#-002131	N/A	Undetermined	Undetermined	1	Undetermined	Undetermined		N/A												True	0	True	-1	-1	True
2018-07-16 103433 NGF12 SETB3.eds	F24	UNKNOWN	NGF12	NGF12 SETB3	hsa-miR-130b#-002114	N/A	Undetermined	Undetermined	1	Undetermined	Undetermined		N/A												True	0.04	True	-1	-1	True
2020-01-23 104440 NGF12 SETB4.eds	F24	UNKNOWN	NGF12	NGF12 SETB4	hsa-miR-130b#-002114	N/A	Undetermined	Undetermined	1	Undetermined	Undetermined		N/A												True	0.04	True	-1	-1	True
2018-07-12 193530 NGF12 SETB1.eds	F24	UNKNOWN	NGF12	NGF12 SETB1	hsa-miR-130b#-002114	Amp	0.925	0.963	1	29.127	29.127		N/A												True	0.04	True	3	26	True
2018-07-13 133116 NGF12 SETB2.eds	F24	UNKNOWN	NGF12	NGF12 SETB2	hsa-miR-130b#-002114	Amp	0.981	0.976	1	29	29		N/A												True	0.04	True	3	26	True
2018-06-04 144541 NGF SETB1.eds	F24	UNKNOWN	NGF30	NGF SETB1	hsa-miR-130b#-002114	Amp	0.948	0.969	1	28.855	28.855		N/A												True	0.04	True	3	26	True
2018-06-07 100846 NGF SETB2.eds	F24	UNKNOWN	NGF30	NGF SETB2	hsa-miR-130b#-002114	Amp	0.895	0.965	1	29.097	29.097		N/A												True	0.04	True	3	26	True
2018-06-18 103502 NGF SETB3.eds	F24	UNKNOWN	NGF30	NGF SETB3	hsa-miR-130b#-002114	Amp	0.931	0.963	1	29.439	29.439		N/A												True	0.04	True	3	26	True
2018-06-04 144541 NGF SETB1.eds	G15	UNKNOWN	NGF30	NGF SETB1	hsa-miR-132#-002132	N/A	Undetermined	Undetermined	1	Undetermined	Undetermined		N/A												True	0.075	True	-1	-1	True
2018-06-18 103502 NGF SETB3.eds	G15	UNKNOWN	NGF30	NGF SETB3	hsa-miR-132#-002132	N/A	Undetermined	Undetermined	1	Undetermined	Undetermined		N/A												True	0.075	True	-1	-1	True
2018-06-07 100846 NGF SETB2.eds	G15	UNKNOWN	NGF30	NGF SETB2	hsa-miR-132#-002132	N/A	Undetermined	Undetermined	1	Undetermined	Undetermined		N/A												True	0.075	True	-1	-1	True
2018-07-13 133116 NGF12 SETB2.eds	G15	UNKNOWN	NGF12	NGF12 SETB2	hsa-miR-132#-002132	N/A	Undetermined	Undetermined	1	Undetermined	Undetermined		N/A												True	0.075	True	-1	-1	True
2018-07-12 193530 NGF12 SETB1.eds	G15	UNKNOWN	NGF12	NGF12 SETB1	hsa-miR-132#-002132	Amp	0.982	0.928	1	34.145	34.145		N/A												True	0.075	True	3	29	True
2020-01-23 104440 NGF12 SETB4.eds	G15	UNKNOWN	NGF12	NGF12 SETB4	hsa-miR-132#-002132	N/A	Undetermined	Undetermined	1	Undetermined	Undetermined		N/A												True	0.075	True	-1	-1	True
2018-07-16 103433 NGF12 SETB3.eds	G15	UNKNOWN	NGF12	NGF12 SETB3	hsa-miR-132#-002132	N/A	Undetermined	Undetermined	1	Undetermined	Undetermined		N/A												True	0.075	True	-1	-1	True
2020-01-23 104440 NGF12 SETB4.eds	N16	UNKNOWN	NGF12	NGF12 SETB4	hsa-miR-1324-002815	N/A	Undetermined	Undetermined	1	Undetermined	Undetermined		N/A												True	0	True	-1	-1	True
2018-07-13 133116 NGF12 SETB2.eds	N16	UNKNOWN	NGF12	NGF12 SETB2	hsa-miR-1324-002815	N/A	Undetermined	Undetermined	1	Undetermined	Undetermined		N/A												True	0	True	-1	-1	True
2018-07-16 103433 NGF12 SETB3.eds	N16	UNKNOWN	NGF12	NGF12 SETB3	hsa-miR-1324-002815	N/A	Undetermined	Undetermined	1	Undetermined	Undetermined		N/A												True	0	True	-1	-1	True
2018-07-12 193530 NGF12 SETB1.eds	N16	UNKNOWN	NGF12	NGF12 SETB1	hsa-miR-1324-002815	N/A	Undetermined	Undetermined	1	Undetermined	Undetermined		N/A												True	0	True	-1	-1	True
2018-06-07 100846 NGF SETB2.eds	N16	UNKNOWN	NGF30	NGF SETB2	hsa-miR-1324-002815	N/A	Undetermined	Undetermined	1	Undetermined	Undetermined		N/A												True	0	True	-1	-1	True
2018-06-04 144541 NGF SETB1.eds	N16	UNKNOWN	NGF30	NGF SETB1	hsa-miR-1324-002815	N/A	Undetermined	Undetermined	1	Undetermined	Undetermined		N/A												True	0	True	-1	-1	True
2018-06-18 103502 NGF SETB3.eds	N16	UNKNOWN	NGF30	NGF SETB3	hsa-miR-1324-002815	N/A	Undetermined	Undetermined	1	Undetermined	Undetermined		N/A												True	0	True	-1	-1	True
2018-06-07 100846 NGF SETB2.eds	H13	UNKNOWN	NGF30	NGF SETB2	hsa-miR-135b#-002159	Amp	0.843	0.831	1	32.315	32.315		N/A												True	0.04	True	3	29	True
2018-06-18 103502 NGF SETB3.eds	H13	UNKNOWN	NGF30	NGF SETB3	hsa-miR-135b#-002159	Amp	1.148	0.964	1	30.962	30.962		N/A												True	0.04	True	3	28	True
2018-06-04 144541 NGF SETB1.eds	H13	UNKNOWN	NGF30	NGF SETB1	hsa-miR-135b#-002159	Amp	0.642	0.693	1	36.37	36.37		N/A												True	0.04	True	3	31	True
2018-07-12 193530 NGF12 SETB1.eds	H13	UNKNOWN	NGF12	NGF12 SETB1	hsa-miR-135b#-002159	N/A	Undetermined	Undetermined	1	Undetermined	Undetermined		N/A												True	0.04	True	-1	-1	True
2018-07-13 133116 NGF12 SETB2.eds	H13	UNKNOWN	NGF12	NGF12 SETB2	hsa-miR-135b#-002159	N/A	Undetermined	Undetermined	1	Undetermined	Undetermined		N/A												True	0.04	True	-1	-1	True
2018-07-16 103433 NGF12 SETB3.eds	H13	UNKNOWN	NGF12	NGF12 SETB3	hsa-miR-135b#-002159	N/A	Undetermined	Undetermined	1	Undetermined	Undetermined		N/A												True	0.04	True	-1	-1	True
2020-01-23 104440 NGF12 SETB4.eds	H13	UNKNOWN	NGF12	NGF12 SETB4	hsa-miR-135b#-002159	N/A	Undetermined	Undetermined	1	Undetermined	Undetermined		N/A												True	0.04	True	-1	-1	True
2018-06-18 103502 NGF SETB3.eds	F15	UNKNOWN	NGF30	NGF SETB3	hsa-miR-136#-002100	Amp	1.241	0.964	1	34.822	34.822	33.308	N/A	33.308	16.307	1.664	4.303	0	-7.159	7.159	1	0.007	142.93	1	True	0.129	True	3	30
2018-06-07 100846 NGF SETB2.eds	F15	UNKNOWN	NGF30	NGF SETB2	hsa-miR-136#-002100	Amp	1.217	0.948	1	31.782	31.782	33.308	N/A	33.308	16.307	1.664	4.303	0	-7.159	7.159	1	0.007	142.93	1	True	0.129	True	3	27
2018-06-04 144541 NGF SETB1.eds	F15	UNKNOWN	NGF30	NGF SETB1	hsa-miR-136#-002100	Amp	1.222	0.977	1	33.32	33.32	33.308	N/A	33.308	16.307	1.664	4.303	0	-7.159	7.159	1	0.007	142.93	1	True	0.129	True	3	28
2020-01-23 104440 NGF12 SETB4.eds	F15	UNKNOWN	NGF12	NGF12 SETB4	hsa-miR-136#-002100	Amp	1.236	0.957	1	34.403	34.403	33.573	N/A	33.573	17.523	1.305	3.182	1.216	-2.936	5.369	0.43	0.024	7.655	0.595	True	0.129	True	3	30
2018-07-12 193530 NGF12 SETB1.eds	F15	UNKNOWN	NGF12	NGF12 SETB1	hsa-miR-136#-002100	Amp	1.26	0.974	1	31.461	31.461	33.573	N/A	33.573	17.523	1.305	3.182	1.216	-2.936	5.369	0.43	0.024	7.655	0.595	True	0.129	True	3	26
2018-07-16 103433 NGF12 SETB3.eds	F15	UNKNOWN	NGF12	NGF12 SETB3	hsa-miR-136#-002100	Amp	1.245	0.971	1	33.581	33.581	33.573	N/A	33.573	17.523	1.305	3.182	1.216	-2.936	5.369	0.43	0.024	7.655	0.595	True	0.129	True	3	29
2018-07-13 133116 NGF12 SETB2.eds	F15	UNKNOWN	NGF12	NGF12 SETB2	hsa-miR-136#-002100	Amp	1.218	0.968	1	34.846	34.846	33.573	N/A	33.573	17.523	1.305	3.182	1.216	-2.936	5.369	0.43	0.024	7.655	0.595	True	0.129	True	3	30
2018-07-16 103433 NGF12 SETB3.eds	H02	UNKNOWN	NGF12	NGF12 SETB3	hsa-miR-138-2#-002144	N/A	Undetermined	Undetermined	1	Undetermined	Undetermined		N/A												True	0	True	-1	-1	True
2020-01-23 104440 NGF12 SETB4.eds	H02	UNKNOWN	NGF12	NGF12 SETB4	hsa-miR-138-2#-002144	N/A	Undetermined	Undetermined	1	Undetermined	Undetermined		N/A												True	0	True	-1	-1	True
2018-07-12 193530 NGF12 SETB1.eds	H02	UNKNOWN	NGF12	NGF12 SETB1	hsa-miR-138-2#-002144	N/A	Undetermined	Undetermined	1	Undetermined	Undetermined		N/A												True	0	True	-1	-1	True
2018-07-13 133116 NGF12 SETB2.eds	H02	UNKNOWN	NGF12	NGF12 SETB2	hsa-miR-138-2#-002144	N/A	Undetermined	Undetermined	1	Undetermined	Undetermined		N/A												True	0	True	-1	-1	True
2018-06-04 144541 NGF SETB1.eds	H02	UNKNOWN	NGF30	NGF SETB1	hsa-miR-138-2#-002144	N/A	Undetermined	Undetermined	1	Undetermined	Undetermined		N/A												True	0	True	-1	-1	True
2018-06-18 103502 NGF SETB3.eds	H02	UNKNOWN	NGF30	NGF SETB3	hsa-miR-138-2#-002144	N/A	Undetermined	Undetermined	1	Undetermined	Undetermined		N/A												True	0	True	-1	-1	True
2018-06-07 100846 NGF SETB2.eds	H02	UNKNOWN	NGF30	NGF SETB2	hsa-miR-138-2#-002144	N/A	Undetermined	Undetermined	1	Undetermined	Undetermined		N/A												True	0	True	-1	-1	True
2018-06-04 144541 NGF SETB1.eds	H03	UNKNOWN	NGF30	NGF SETB1	hsa-miR-141#-002145	N/A	Undetermined	Undetermined	1	Undetermined	Undetermined		N/A												True	0	True	-1	-1	True
2018-06-07 100846 NGF SETB2.eds	H03	UNKNOWN	NGF30	NGF SETB2	hsa-miR-141#-002145	N/A	Undetermined	Undetermined	1	Undetermined	Undetermined		N/A												True	0	True	-1	-1	True
2018-06-18 103502 NGF SETB3.eds	H03	UNKNOWN	NGF30	NGF SETB3	hsa-miR-141#-002145	N/A	Undetermined	Undetermined	1	Undetermined	Undetermined		N/A												True	0	True	-1	-1	True
2018-07-13 133116 NGF12 SETB2.eds	H03	UNKNOWN	NGF12	NGF12 SETB2	hsa-miR-141#-002145	N/A	Undetermined	Undetermined	1	Undetermined	Undetermined		N/A												True	0	True	-1	-1	True
2018-07-12 193530 NGF12 SETB1.eds	H03	UNKNOWN	NGF12	NGF12 SETB1	hsa-miR-141#-002145	N/A	Undetermined	Undetermined	1	Undetermined	Undetermined		N/A												True	0	True	-1	-1	True
2020-01-23 104440 NGF12 SETB4.eds	H03	UNKNOWN	NGF12	NGF12 SETB4	hsa-miR-141#-002145	N/A	Undetermined	Undetermined	1	Undetermined	Undetermined		N/A												True	0	True	-1	-1	True
2018-07-16 103433 NGF12 SETB3.eds	H03	UNKNOWN	NGF12	NGF12 SETB3	hsa-miR-141#-002145	N/A	Undetermined	Undetermined	1	Undetermined	Undetermined		N/A												True	0	True	-1	-1	True
2018-07-12 193530 NGF12 SETB1.eds	H04	UNKNOWN	NGF12	NGF12 SETB1	hsa-miR-143#-002146	N/A	Undetermined	Undetermined	1	Undetermined	Undetermined		N/A												True	0	True	-1	-1	True
2020-01-23 104440 NGF12 SETB4.eds	H04	UNKNOWN	NGF12	NGF12 SETB4	hsa-miR-143#-002146	N/A	Undetermined	Undetermined	1	Undetermined	Undetermined		N/A												True	0	True	-1	-1	True
2018-07-16 103433 NGF12 SETB3.eds	H04	UNKNOWN	NGF12	NGF12 SETB3	hsa-miR-143#-002146	N/A	Undetermined	Undetermined	1	Undetermined	Undetermined		N/A												True	0	True	-1	-1	True
2018-07-13 133116 NGF12 SETB2.eds	H04	UNKNOWN	NGF12	NGF12 SETB2	hsa-miR-143#-002146	N/A	Undetermined	Undetermined	1	Undetermined	Undetermined		N/A												True	0	True	-1	-1	True
2018-06-04 144541 NGF SETB1.eds	H04	UNKNOWN	NGF30	NGF SETB1	hsa-miR-143#-002146	N/A	Undetermined	Undetermined	1	Undetermined	Undetermined		N/A												True	0	True	-1	-1	True
2018-06-07 100846 NGF SETB2.eds	H04	UNKNOWN	NGF30	NGF SETB2	hsa-miR-143#-002146	N/A	Undetermined	Undetermined	1	Undetermined	Undetermined		N/A												True	0	True	-1	-1	True
2018-06-18 103502 NGF SETB3.eds	H04	UNKNOWN	NGF30	NGF SETB3	hsa-miR-143#-002146	N/A	Undetermined	Undetermined	1	Undetermined	Undetermined		N/A												True	0	True	-1	-1	True
2018-06-07 100846 NGF SETB2.eds	H05	UNKNOWN	NGF30	NGF SETB2	hsa-miR-144#-002148	Amp	0.85	0.853	1	32.595	32.595		N/A												True	0.04	True	3	29	True
2018-06-18 103502 NGF SETB3.eds	H05	UNKNOWN	NGF30	NGF SETB3	hsa-miR-144#-002148	Amp	0.801	0.842	1	34.842	34.842		N/A												True	0.04	True	3	31	True
2018-06-04 144541 NGF SETB1.eds	H05	UNKNOWN	NGF30	NGF SETB1	hsa-miR-144#-002148	Amp	0.842	0.899	1	32.721	32.721		N/A												True	0.04	True	3	29	True
2020-01-23 104440 NGF12 SETB4.eds	H05	UNKNOWN	NGF12	NGF12 SETB4	hsa-miR-144#-002148	N/A	Undetermined	Undetermined	1	Undetermined	Undetermined		N/A												True	0.04	True	-1	-1	True
2018-07-16 103433 NGF12 SETB3.eds	H05	UNKNOWN	NGF12	NGF12 SETB3	hsa-miR-144#-002148	N/A	Undetermined	Undetermined	1	Undetermined	Undetermined		N/A												True	0.04	True	-1	-1	True
2018-07-13 133116 NGF12 SETB2.eds	H05	UNKNOWN	NGF12	NGF12 SETB2	hsa-miR-144#-002148	Amp	0.787	0.713	1	33.28	33.28		N/A												True	0.04	True	3	30	True
2018-07-12 193530 NGF12 SETB1.eds	H05	UNKNOWN	NGF12	NGF12 SETB1	hsa-miR-144#-002148	Amp	0.878	0.828	1	33.899	33.899		N/A												True	0.04	True	3	30	True
2018-07-12 193530 NGF12 SETB1.eds	M03	UNKNOWN	NGF12	NGF12 SETB1	hsa-miR-144-002676	N/A	Undetermined	Undetermined	1	Undetermined	Undetermined		N/A												True	0.2	True	-1	-1	True
2018-06-07 100846 NGF SETB2.eds	M03	UNKNOWN	NGF30	NGF SETB2	hsa-miR-144-002676	N/A	Undetermined	Undetermined	1	Undetermined	Undetermined		N/A												True	0.2	True	-1	-1	True
2018-06-04 144541 NGF SETB1.eds	M03	UNKNOWN	NGF30	NGF SETB1	hsa-miR-144-002676	N/A	Undetermined	Undetermined	1	Undetermined	Undetermined		N/A												True	0.2	True	-1	-1	True
2018-06-18 103502 NGF SETB3.eds	M03	UNKNOWN	NGF30	NGF SETB3	hsa-miR-144-002676	Amp	0.644	0	1	Undetermined	Undetermined		N/A												True	0.2	True	3	32	True
2020-01-23 104440 NGF12 SETB4.eds	M03	UNKNOWN	NGF12	NGF12 SETB4	hsa-miR-144-002676	N/A	Undetermined	Undetermined	1	Undetermined	Undetermined		N/A												True	0.2	True	-1	-1	True
2018-07-16 103433 NGF12 SETB3.eds	M03	UNKNOWN	NGF12	NGF12 SETB3	hsa-miR-144-002676	N/A	Undetermined	Undetermined	1	Undetermined	Undetermined		N/A												True	0.2	True	-1	-1	True
2018-07-13 133116 NGF12 SETB2.eds	M03	UNKNOWN	NGF12	NGF12 SETB2	hsa-miR-144-002676	N/A	Undetermined	Undetermined	1	Undetermined	Undetermined		N/A												True	0.2	True	-1	-1	True
2018-07-13 133116 NGF12 SETB2.eds	H06	UNKNOWN	NGF12	NGF12 SETB2	hsa-miR-145#-002149	N/A	Undetermined	Undetermined	1	Undetermined	Undetermined		N/A												True	0.04	True	-1	-1	True
2018-07-12 193530 NGF12 SETB1.eds	H06	UNKNOWN	NGF12	NGF12 SETB1	hsa-miR-145#-002149	Inconclusive	0.601	0.492	1	35.752	35.752		N/A												True	0.04	True	3	32	True
2020-01-23 104440 NGF12 SETB4.eds	H06	UNKNOWN	NGF12	NGF12 SETB4	hsa-miR-145#-002149	N/A	Undetermined	Undetermined	1	Undetermined	Undetermined		N/A												True	0.04	True	-1	-1	True
2018-07-16 103433 NGF12 SETB3.eds	H06	UNKNOWN	NGF12	NGF12 SETB3	hsa-miR-145#-002149	N/A	Undetermined	Undetermined	1	Undetermined	Undetermined		N/A												True	0.04	True	-1	-1	True
2018-06-04 144541 NGF SETB1.eds	H06	UNKNOWN	NGF30	NGF SETB1	hsa-miR-145#-002149	Amp	0.547	0.665	1	34.96	34.96		N/A												True	0.04	True	3	29	True
2018-06-18 103502 NGF SETB3.eds	H06	UNKNOWN	NGF30	NGF SETB3	hsa-miR-145#-002149	N/A	Undetermined	Undetermined	1	Undetermined	Undetermined		N/A												True	0.04	True	-1	-1	True
2018-06-07 100846 NGF SETB2.eds	H06	UNKNOWN	NGF30	NGF SETB2	hsa-miR-145#-002149	Inconclusive	0.609	0.611	1	34.022	34.022		N/A												True	0.04	True	3	30	True
2018-06-04 144541 NGF SETB1.eds	H15	UNKNOWN	NGF30	NGF SETB1	hsa-miR-146a#-002163	N/A	Undetermined	Undetermined	1	Undetermined	Undetermined		N/A												True	0	True	-1	-1	True
2018-06-18 103502 NGF SETB3.eds	H15	UNKNOWN	NGF30	NGF SETB3	hsa-miR-146a#-002163	N/A	Undetermined	Undetermined	1	Undetermined	Undetermined		N/A												True	0	True	-1	-1	True
2018-06-07 100846 NGF SETB2.eds	H15	UNKNOWN	NGF30	NGF SETB2	hsa-miR-146a#-002163	N/A	Undetermined	Undetermined	1	Undetermined	Undetermined		N/A												True	0	True	-1	-1	True
2018-07-16 103433 NGF12 SETB3.eds	H15	UNKNOWN	NGF12	NGF12 SETB3	hsa-miR-146a#-002163	N/A	Undetermined	Undetermined	1	Undetermined	Undetermined		N/A												True	0	True	-1	-1	True
2020-01-23 104440 NGF12 SETB4.eds	H15	UNKNOWN	NGF12	NGF12 SETB4	hsa-miR-146a#-002163	N/A	Undetermined	Undetermined	1	Undetermined	Undetermined		N/A												True	0	True	-1	-1	True
2018-07-12 193530 NGF12 SETB1.eds	H15	UNKNOWN	NGF12	NGF12 SETB1	hsa-miR-146a#-002163	N/A	Undetermined	Undetermined	1	Undetermined	Undetermined		N/A												True	0	True	-1	-1	True
2018-07-13 133116 NGF12 SETB2.eds	H15	UNKNOWN	NGF12	NGF12 SETB2	hsa-miR-146a#-002163	N/A	Undetermined	Undetermined	1	Undetermined	Undetermined		N/A												True	0	True	-1	-1	True
2018-07-12 193530 NGF12 SETB1.eds	G16	UNKNOWN	NGF12	NGF12 SETB1	hsa-miR-148a#-002134	N/A	Undetermined	Undetermined	1	Undetermined	Undetermined		N/A												True	0	True	-1	-1	True
2018-07-13 133116 NGF12 SETB2.eds	G16	UNKNOWN	NGF12	NGF12 SETB2	hsa-miR-148a#-002134	N/A	Undetermined	Undetermined	1	Undetermined	Undetermined		N/A												True	0	True	-1	-1	True
2018-07-16 103433 NGF12 SETB3.eds	G16	UNKNOWN	NGF12	NGF12 SETB3	hsa-miR-148a#-002134	N/A	Undetermined	Undetermined	1	Undetermined	Undetermined		N/A												True	0	True	-1	-1	True
2020-01-23 104440 NGF12 SETB4.eds	G16	UNKNOWN	NGF12	NGF12 SETB4	hsa-miR-148a#-002134	N/A	Undetermined	Undetermined	1	Undetermined	Undetermined		N/A												True	0	True	-1	-1	True
2018-06-07 100846 NGF SETB2.eds	G16	UNKNOWN	NGF30	NGF SETB2	hsa-miR-148a#-002134	N/A	Undetermined	Undetermined	1	Undetermined	Undetermined		N/A												True	0	True	-1	-1	True
2018-06-18 103502 NGF SETB3.eds	G16	UNKNOWN	NGF30	NGF SETB3	hsa-miR-148a#-002134	N/A	Undetermined	Undetermined	1	Undetermined	Undetermined		N/A												True	0	True	-1	-1	True
2018-06-04 144541 NGF SETB1.eds	G16	UNKNOWN	NGF30	NGF SETB1	hsa-miR-148a#-002134	N/A	Undetermined	Undetermined	1	Undetermined	Undetermined		N/A												True	0	True	-1	-1	True
2018-06-07 100846 NGF SETB2.eds	H14	UNKNOWN	NGF30	NGF SETB2	hsa-miR-148b#-002160	Amp	1.376	0.973	1	35.141	35.141	34.156	N/A	34.156	17.155	0.724	4.303	0	-3.114	3.114	1	0.116	8.656	1	True	0.242	True	3	30
2018-06-18 103502 NGF SETB3.eds	H14	UNKNOWN	NGF30	NGF SETB3	hsa-miR-148b#-002160	Amp	1.418	0.984	1	33.366	33.366	34.156	N/A	34.156	17.155	0.724	4.303	0	-3.114	3.114	1	0.116	8.656	1	True	0.242	True	3	28
2018-06-04 144541 NGF SETB1.eds	H14	UNKNOWN	NGF30	NGF SETB1	hsa-miR-148b#-002160	Amp	1.39	0.98	1	33.961	33.961	34.156	N/A	34.156	17.155	0.724	4.303	0	-3.114	3.114	1	0.116	8.656	1	True	0.242	True	3	28
2020-01-23 104440 NGF12 SETB4.eds	H14	UNKNOWN	NGF12	NGF12 SETB4	hsa-miR-148b#-002160	Amp	1.393	0.987	1	33.514	33.514	33.819	N/A	33.819	17.769	0.411	3.182	0.614	-0.694	1.923	0.653	0.264	1.618	0.51	True	0.242	True	3	27
2018-07-16 103433 NGF12 SETB3.eds	H14	UNKNOWN	NGF12	NGF12 SETB3	hsa-miR-148b#-002160	Amp	1.396	0.99	1	33.732	33.732	33.819	N/A	33.819	17.769	0.411	3.182	0.614	-0.694	1.923	0.653	0.264	1.618	0.51	True	0.242	True	3	28
2018-07-13 133116 NGF12 SETB2.eds	H14	UNKNOWN	NGF12	NGF12 SETB2	hsa-miR-148b#-002160	Amp	1.427	0.984	1	33.183	33.183	33.819	N/A	33.819	17.769	0.411	3.182	0.614	-0.694	1.923	0.653	0.264	1.618	0.51	True	0.242	True	3	27
2018-07-12 193530 NGF12 SETB1.eds	H14	UNKNOWN	NGF12	NGF12 SETB1	hsa-miR-148b#-002160	Amp	1.382	0.982	1	34.846	34.846	33.819	N/A	33.819	17.769	0.411	3.182	0.614	-0.694	1.923	0.653	0.264	1.618	0.51	True	0.242	True	3	29
2018-07-13 133116 NGF12 SETB2.eds	H16	UNKNOWN	NGF12	NGF12 SETB2	hsa-miR-149#-002164	Amp	0.719	0.881	1	28.817	28.817		N/A												True	0.04	True	3	25	True
2018-07-16 103433 NGF12 SETB3.eds	H16	UNKNOWN	NGF12	NGF12 SETB3	hsa-miR-149#-002164	N/A	Undetermined	Undetermined	1	Undetermined	Undetermined		N/A												True	0.04	True	-1	-1	True
2018-07-12 193530 NGF12 SETB1.eds	H16	UNKNOWN	NGF12	NGF12 SETB1	hsa-miR-149#-002164	Amp	0.743	0.87	1	28.124	28.124		N/A												True	0.04	True	3	25	True
2020-01-23 104440 NGF12 SETB4.eds	H16	UNKNOWN	NGF12	NGF12 SETB4	hsa-miR-149#-002164	N/A	Undetermined	Undetermined	1	Undetermined	Undetermined		N/A												True	0.04	True	-1	-1	True
2018-06-04 144541 NGF SETB1.eds	H16	UNKNOWN	NGF30	NGF SETB1	hsa-miR-149#-002164	Amp	0.684	0.853	1	30.409	30.409		N/A												True	0.04	True	3	26	True
2018-06-07 100846 NGF SETB2.eds	H16	UNKNOWN	NGF30	NGF SETB2	hsa-miR-149#-002164	Amp	0.787	0.946	1	26.172	26.172		N/A												True	0.04	True	3	23	True
2018-06-18 103502 NGF SETB3.eds	H16	UNKNOWN	NGF30	NGF SETB3	hsa-miR-149#-002164	N/A	Undetermined	Undetermined	1	Undetermined	Undetermined		N/A												True	0.04	True	-1	-1	True
2020-01-23 104440 NGF12 SETB4.eds	I22	UNKNOWN	NGF12	NGF12 SETB4	hsa-miR-151-3p-002254	Amp	1.404	0.931	1	27.679	27.679	27.227	N/A	27.227	11.177	0.821	3.182	1.163	-1.45	3.777	0.446	0.073	2.732	0.434	True	0.169	True	3	23
2018-07-16 103433 NGF12 SETB3.eds	I22	UNKNOWN	NGF12	NGF12 SETB3	hsa-miR-151-3p-002254	Amp	1.354	0.986	1	27.241	27.241	27.227	N/A	27.227	11.177	0.821	3.182	1.163	-1.45	3.777	0.446	0.073	2.732	0.434	True	0.169	True	3	22
2018-07-13 133116 NGF12 SETB2.eds	I22	UNKNOWN	NGF12	NGF12 SETB2	hsa-miR-151-3p-002254	Amp	1.362	0.986	1	27.297	27.297	27.227	N/A	27.227	11.177	0.821	3.182	1.163	-1.45	3.777	0.446	0.073	2.732	0.434	True	0.169	True	3	22
2018-07-12 193530 NGF12 SETB1.eds	I22	UNKNOWN	NGF12	NGF12 SETB1	hsa-miR-151-3p-002254	Amp	1.363	0.987	1	26.692	26.692	27.227	N/A	27.227	11.177	0.821	3.182	1.163	-1.45	3.777	0.446	0.073	2.732	0.434	True	0.169	True	3	22
2018-06-18 103502 NGF SETB3.eds	I22	UNKNOWN	NGF30	NGF SETB3	hsa-miR-151-3p-002254	Amp	1.39	0.99	1	27.342	27.342	27.015	N/A	27.015	10.014	1.062	4.303	0	-4.569	4.569	1	0.042	23.743	1	True	0.169	True	3	22
2018-06-04 144541 NGF SETB1.eds	I22	UNKNOWN	NGF30	NGF SETB1	hsa-miR-151-3p-002254	Amp	1.326	0.992	1	26.913	26.913	27.015	N/A	27.015	10.014	1.062	4.303	0	-4.569	4.569	1	0.042	23.743	1	True	0.169	True	3	22
2018-06-07 100846 NGF SETB2.eds	I22	UNKNOWN	NGF30	NGF SETB2	hsa-miR-151-3p-002254	Amp	1.332	0.986	1	26.79	26.79	27.015	N/A	27.015	10.014	1.062	4.303	0	-4.569	4.569	1	0.042	23.743	1	True	0.169	True	3	22
2018-06-07 100846 NGF SETB2.eds	L22	UNKNOWN	NGF30	NGF SETB2	hsa-miR-151-5P-002642	Amp	1.15	0.97	1	28.317	28.317	29.328	N/A	29.328	12.327	1.648	4.303	0	-7.089	7.089	1	0.007	136.15	1	True	0.085	True	3	24
2018-06-18 103502 NGF SETB3.eds	L22	UNKNOWN	NGF30	NGF SETB3	hsa-miR-151-5P-002642	Amp	1.218	0.957	1	30.847	30.847	29.328	N/A	29.328	12.327	1.648	4.303	0	-7.089	7.089	1	0.007	136.15	1	True	0.085	True	3	26
2018-06-04 144541 NGF SETB1.eds	L22	UNKNOWN	NGF30	NGF SETB1	hsa-miR-151-5P-002642	Amp	1.148	0.966	1	28.819	28.819	29.328	N/A	29.328	12.327	1.648	4.303	0	-7.089	7.089	1	0.007	136.15	1	True	0.085	True	3	24
2018-07-16 103433 NGF12 SETB3.eds	L22	UNKNOWN	NGF12	NGF12 SETB3	hsa-miR-151-5P-002642	Amp	1.163	0.969	1	30.821	30.821	30.409	N/A	30.409	14.359	1.012	3.182	2.033	-1.189	5.254	0.244	0.026	2.28	0.361	True	0.085	True	3	27
2020-01-23 104440 NGF12 SETB4.eds	L22	UNKNOWN	NGF12	NGF12 SETB4	hsa-miR-151-5P-002642	Amp	1.203	0.942	1	31.068	31.068	30.409	N/A	30.409	14.359	1.012	3.182	2.033	-1.189	5.254	0.244	0.026	2.28	0.361	True	0.085	True	3	27
2018-07-12 193530 NGF12 SETB1.eds	L22	UNKNOWN	NGF12	NGF12 SETB1	hsa-miR-151-5P-002642	Amp	1.144	0.971	1	29.312	29.312	30.409	N/A	30.409	14.359	1.012	3.182	2.033	-1.189	5.254	0.244	0.026	2.28	0.361	True	0.085	True	3	25
2018-07-13 133116 NGF12 SETB2.eds	L22	UNKNOWN	NGF12	NGF12 SETB2	hsa-miR-151-5P-002642	Amp	1.115	0.981	1	30.435	30.435	30.409	N/A	30.409	14.359	1.012	3.182	2.033	-1.189	5.254	0.244	0.026	2.28	0.361	True	0.085	True	3	26
2018-06-18 103502 NGF SETB3.eds	A09	UNKNOWN	NGF30	NGF SETB3	hsa-miR-154#-000478	N/A	Undetermined	Undetermined	1	Undetermined	Undetermined	33.488	N/A	33.488	15.6	0.003	12.706	0	-0.04	0.04	1	0.973	1.028	1	True	0.072	True	-1	-1	True
2018-06-04 144541 NGF SETB1.eds	A09	UNKNOWN	NGF30	NGF SETB1	hsa-miR-154#-000478	Amp	1.116	0.962	1	33.814	33.814	33.488	N/A	33.488	15.6	0.003	12.706	0	-0.04	0.04	1	0.973	1.028	1	True	0.072	True	3	30
2018-06-07 100846 NGF SETB2.eds	A09	UNKNOWN	NGF30	NGF SETB2	hsa-miR-154#-000478	Amp	1.146	0.895	1	33.163	33.163	33.488	N/A	33.488	15.6	0.003	12.706	0	-0.04	0.04	1	0.973	1.028	1	True	0.072	True	3	29
2020-01-23 104440 NGF12 SETB4.eds	A09	UNKNOWN	NGF12	NGF12 SETB4	hsa-miR-154#-000478	N/A	Undetermined	Undetermined	1	Undetermined	Undetermined	35.069	N/A	35.069	18.933			3.334			0.099	0.099	0.099		True	0.072	True	-1	-1	True
2018-07-16 103433 NGF12 SETB3.eds	A09	UNKNOWN	NGF12	NGF12 SETB3	hsa-miR-154#-000478	N/A	Undetermined	Undetermined	1	Undetermined	Undetermined	35.069	N/A	35.069	18.933			3.334			0.099	0.099	0.099		True	0.072	True	-1	-1	True
2018-07-13 133116 NGF12 SETB2.eds	A09	UNKNOWN	NGF12	NGF12 SETB2	hsa-miR-154#-000478	Amp	1.038	0.945	1	35.069	35.069	35.069	N/A	35.069	18.933			3.334			0.099	0.099	0.099		True	0.072	True	3	31
2018-07-12 193530 NGF12 SETB1.eds	A09	UNKNOWN	NGF12	NGF12 SETB1	hsa-miR-154#-000478	N/A	Undetermined	Undetermined	1	Undetermined	Undetermined	35.069	N/A	35.069	18.933			3.334			0.099	0.099	0.099		True	0.072	True	-1	-1	True
2020-01-23 104440 NGF12 SETB4.eds	J06	UNKNOWN	NGF12	NGF12 SETB4	hsa-miR-155#-002287	N/A	Undetermined	Undetermined	1	Undetermined	Undetermined	35.265	N/A	35.265	19.13										True	0.121	True	-1	-1	True
2018-07-16 103433 NGF12 SETB3.eds	J06	UNKNOWN	NGF12	NGF12 SETB3	hsa-miR-155#-002287	N/A	Undetermined	Undetermined	1	Undetermined	Undetermined	35.265	N/A	35.265	19.13										True	0.121	True	-1	-1	True
2018-07-12 193530 NGF12 SETB1.eds	J06	UNKNOWN	NGF12	NGF12 SETB1	hsa-miR-155#-002287	N/A	Undetermined	Undetermined	1	Undetermined	Undetermined	35.265	N/A	35.265	19.13										True	0.121	True	-1	-1	True
2018-07-13 133116 NGF12 SETB2.eds	J06	UNKNOWN	NGF12	NGF12 SETB2	hsa-miR-155#-002287	Amp	1.224	0.812	1	35.265	35.265	35.265	N/A	35.265	19.13										True	0.121	True	3	30
2018-06-04 144541 NGF SETB1.eds	J06	UNKNOWN	NGF30	NGF SETB1	hsa-miR-155#-002287	N/A	Undetermined	Undetermined	1	Undetermined	Undetermined		N/A												True	0.121	True	-1	-1	True
2018-06-18 103502 NGF SETB3.eds	J06	UNKNOWN	NGF30	NGF SETB3	hsa-miR-155#-002287	N/A	Undetermined	Undetermined	1	Undetermined	Undetermined		N/A												True	0.121	True	-1	-1	True
2018-06-07 100846 NGF SETB2.eds	J06	UNKNOWN	NGF30	NGF SETB2	hsa-miR-155#-002287	N/A	Undetermined	Undetermined	1	Undetermined	Undetermined		N/A												True	0.121	True	-1	-1	True
2018-06-04 144541 NGF SETB1.eds	L04	UNKNOWN	NGF30	NGF SETB1	hsa-miR-15a#-002419	Amp	1.082	0.966	1	31.583	31.583	32.214	N/A	32.214	15.213	1.363	4.303	0	-5.864	5.864	1	0.017	58.255	1	True	0.067	True	3	28
2018-06-07 100846 NGF SETB2.eds	L04	UNKNOWN	NGF30	NGF SETB2	hsa-miR-15a#-002419	Amp	1.067	0.925	1	31.961	31.961	32.214	N/A	32.214	15.213	1.363	4.303	0	-5.864	5.864	1	0.017	58.255	1	True	0.067	True	3	28
2018-06-18 103502 NGF SETB3.eds	L04	UNKNOWN	NGF30	NGF SETB3	hsa-miR-15a#-002419	Amp	1.142	0.949	1	33.099	33.099	32.214	N/A	32.214	15.213	1.363	4.303	0	-5.864	5.864	1	0.017	58.255	1	True	0.067	True	3	29
2018-07-16 103433 NGF12 SETB3.eds	L04	UNKNOWN	NGF12	NGF12 SETB3	hsa-miR-15a#-002419	Amp	1.12	0.943	1	33.187	33.187	33.365	N/A	33.365	16.917	0.883	4.303	1.704	-2.096	5.505	0.307	0.022	4.276	0.362	True	0.067	True	3	29
2018-07-13 133116 NGF12 SETB2.eds	L04	UNKNOWN	NGF12	NGF12 SETB2	hsa-miR-15a#-002419	Amp	1.067	0.858	1	34.002	34.002	33.365	N/A	33.365	16.917	0.883	4.303	1.704	-2.096	5.505	0.307	0.022	4.276	0.362	True	0.067	True	3	30
2018-07-12 193530 NGF12 SETB1.eds	L04	UNKNOWN	NGF12	NGF12 SETB1	hsa-miR-15a#-002419	Amp	1.062	0.901	1	32.906	32.906	33.365	N/A	33.365	16.917	0.883	4.303	1.704	-2.096	5.505	0.307	0.022	4.276	0.362	True	0.067	True	3	29
2020-01-23 104440 NGF12 SETB4.eds	L04	UNKNOWN	NGF12	NGF12 SETB4	hsa-miR-15a#-002419	N/A	Undetermined	Undetermined	1	Undetermined	Undetermined	33.365	N/A	33.365	16.917	0.883	4.303	1.704	-2.096	5.505	0.307	0.022	4.276	0.362	True	0.067	True	-1	-1	True
2018-07-12 193530 NGF12 SETB1.eds	H23	UNKNOWN	NGF12	NGF12 SETB1	hsa-miR-15b#-002173	Amp	1.128	0.968	1	29.93	29.93	32.018	N/A	32.018	15.968	1.678	3.182	2.194	-3.145	7.534	0.218	0.005	8.848	0.491	True	0.136	True	3	24
2018-07-16 103433 NGF12 SETB3.eds	H23	UNKNOWN	NGF12	NGF12 SETB3	hsa-miR-15b#-002173	Amp	1.134	0.94	1	31.404	31.404	32.018	N/A	32.018	15.968	1.678	3.182	2.194	-3.145	7.534	0.218	0.005	8.848	0.491	True	0.136	True	3	25
2018-07-13 133116 NGF12 SETB2.eds	H23	UNKNOWN	NGF12	NGF12 SETB2	hsa-miR-15b#-002173	Amp	1.068	0.945	1	31.544	31.544	32.018	N/A	32.018	15.968	1.678	3.182	2.194	-3.145	7.534	0.218	0.005	8.848	0.491	True	0.136	True	3	25
2020-01-23 104440 NGF12 SETB4.eds	H23	UNKNOWN	NGF12	NGF12 SETB4	hsa-miR-15b#-002173	Amp	1.009	0.834	1	35.193	35.193	32.018	N/A	32.018	15.968	1.678	3.182	2.194	-3.145	7.534	0.218	0.005	8.848	0.491	True	0.136	True	3	28
2018-06-18 103502 NGF SETB3.eds	H23	UNKNOWN	NGF30	NGF SETB3	hsa-miR-15b#-002173	Amp	1.069	0.915	1	33.696	33.696	30.775	N/A	30.775	13.773	2.353	4.303	0	-10.126	10.126	1	0.001	1,117.245	1	True	0.136	True	3	26
2018-06-04 144541 NGF SETB1.eds	H23	UNKNOWN	NGF30	NGF SETB1	hsa-miR-15b#-002173	Amp	1.167	0.964	1	29.372	29.372	30.775	N/A	30.775	13.773	2.353	4.303	0	-10.126	10.126	1	0.001	1,117.245	1	True	0.136	True	3	24
2018-06-07 100846 NGF SETB2.eds	H23	UNKNOWN	NGF30	NGF SETB2	hsa-miR-15b#-002173	Amp	1.16	0.972	1	29.256	29.256	30.775	N/A	30.775	13.773	2.353	4.303	0	-10.126	10.126	1	0.001	1,117.245	1	True	0.136	True	3	23
2018-07-12 193530 NGF12 SETB1.eds	L05	UNKNOWN	NGF12	NGF12 SETB1	hsa-miR-16-1#-002420	Amp	1.173	0.971	1	30.814	30.814	31.938	N/A	31.938	15.689	1.38	4.303	1.698	-4.24	7.636	0.308	0.005	18.891	0.394	True	0.043	True	3	28
2018-07-16 103433 NGF12 SETB3.eds	L05	UNKNOWN	NGF12	NGF12 SETB3	hsa-miR-16-1#-002420	Amp	0.931	0.877	1	35.501	35.501	31.938	N/A	31.938	15.689	1.38	4.303	1.698	-4.24	7.636	0.308	0.005	18.891	0.394	True	0.043	True	3	32	True
2018-07-13 133116 NGF12 SETB2.eds	L05	UNKNOWN	NGF12	NGF12 SETB2	hsa-miR-16-1#-002420	Amp	1.007	0.905	1	33.866	33.866	31.938	N/A	31.938	15.689	1.38	4.303	1.698	-4.24	7.636	0.308	0.005	18.891	0.394	True	0.043	True	3	30
2020-01-23 104440 NGF12 SETB4.eds	L05	UNKNOWN	NGF12	NGF12 SETB4	hsa-miR-16-1#-002420	Amp	1.229	0.982	1	31.133	31.133	31.938	N/A	31.938	15.689	1.38	4.303	1.698	-4.24	7.636	0.308	0.005	18.891	0.394	True	0.043	True	3	28
2018-06-18 103502 NGF SETB3.eds	L05	UNKNOWN	NGF30	NGF SETB3	hsa-miR-16-1#-002420	Amp	1.194	0.991	1	31.373	31.373	30.993	N/A	30.993	13.991	1.106	4.303	0	-4.758	4.758	1	0.037	27.065	1	True	0.043	True	3	28
2018-06-07 100846 NGF SETB2.eds	L05	UNKNOWN	NGF30	NGF SETB2	hsa-miR-16-1#-002420	Amp	1.179	0.94	1	30.041	30.041	30.993	N/A	30.993	13.991	1.106	4.303	0	-4.758	4.758	1	0.037	27.065	1	True	0.043	True	3	27
2018-06-04 144541 NGF SETB1.eds	L05	UNKNOWN	NGF30	NGF SETB1	hsa-miR-16-1#-002420	Amp	1.143	0.967	1	31.564	31.564	30.993	N/A	30.993	13.991	1.106	4.303	0	-4.758	4.758	1	0.037	27.065	1	True	0.043	True	3	28
2020-01-23 104440 NGF12 SETB4.eds	H21	UNKNOWN	NGF12	NGF12 SETB4	hsa-miR-16-2#-002171	N/A	Undetermined	Undetermined	1	Undetermined	Undetermined		N/A												True	0	True	-1	-1	True
2018-07-12 193530 NGF12 SETB1.eds	H21	UNKNOWN	NGF12	NGF12 SETB1	hsa-miR-16-2#-002171	N/A	Undetermined	Undetermined	1	Undetermined	Undetermined		N/A												True	0	True	-1	-1	True
2018-07-13 133116 NGF12 SETB2.eds	H21	UNKNOWN	NGF12	NGF12 SETB2	hsa-miR-16-2#-002171	N/A	Undetermined	Undetermined	1	Undetermined	Undetermined		N/A												True	0	True	-1	-1	True
2018-07-16 103433 NGF12 SETB3.eds	H21	UNKNOWN	NGF12	NGF12 SETB3	hsa-miR-16-2#-002171	N/A	Undetermined	Undetermined	1	Undetermined	Undetermined		N/A												True	0	True	-1	-1	True
2018-06-07 100846 NGF SETB2.eds	H21	UNKNOWN	NGF30	NGF SETB2	hsa-miR-16-2#-002171	N/A	Undetermined	Undetermined	1	Undetermined	Undetermined		N/A												True	0	True	-1	-1	True
2018-06-04 144541 NGF SETB1.eds	H21	UNKNOWN	NGF30	NGF SETB1	hsa-miR-16-2#-002171	N/A	Undetermined	Undetermined	1	Undetermined	Undetermined		N/A												True	0	True	-1	-1	True
2018-06-18 103502 NGF SETB3.eds	H21	UNKNOWN	NGF30	NGF SETB3	hsa-miR-16-2#-002171	N/A	Undetermined	Undetermined	1	Undetermined	Undetermined		N/A												True	0	True	-1	-1	True
2018-06-18 103502 NGF SETB3.eds	L06	UNKNOWN	NGF30	NGF SETB3	hsa-miR-17#-002421	N/A	Undetermined	Undetermined	1	Undetermined	Undetermined	32.105	N/A	32.105	13.887			0			1	1	1		True	0.042	True	-1	-1	True
2018-06-07 100846 NGF SETB2.eds	L06	UNKNOWN	NGF30	NGF SETB2	hsa-miR-17#-002421	Amp	0.932	0.799	1	32.931	32.931	32.105	N/A	32.105	13.887			0			1	1	1		True	0.042	True	3	29	True
2018-06-04 144541 NGF SETB1.eds	L06	UNKNOWN	NGF30	NGF SETB1	hsa-miR-17#-002421	Amp	1.005	0.947	1	32.105	32.105	32.105	N/A	32.105	13.887			0			1	1	1		True	0.042	True	3	29
2020-01-23 104440 NGF12 SETB4.eds	L06	UNKNOWN	NGF12	NGF12 SETB4	hsa-miR-17#-002421	Amp	1.124	0.975	1	32.175	32.175	32.175	N/A	32.175	17.318			3.431			0.093	0.093	0.093		True	0.042	True	3	29
2018-07-12 193530 NGF12 SETB1.eds	L06	UNKNOWN	NGF12	NGF12 SETB1	hsa-miR-17#-002421	Amp	0.811	0.912	1	34.922	34.922	32.175	N/A	32.175	17.318			3.431			0.093	0.093	0.093		True	0.042	True	3	31	True
2018-07-16 103433 NGF12 SETB3.eds	L06	UNKNOWN	NGF12	NGF12 SETB3	hsa-miR-17#-002421	N/A	Undetermined	Undetermined	1	Undetermined	Undetermined	32.175	N/A	32.175	17.318			3.431			0.093	0.093	0.093		True	0.042	True	-1	-1	True
2018-07-13 133116 NGF12 SETB2.eds	L06	UNKNOWN	NGF12	NGF12 SETB2	hsa-miR-17#-002421	N/A	Undetermined	Undetermined	1	Undetermined	Undetermined	32.175	N/A	32.175	17.318			3.431			0.093	0.093	0.093		True	0.042	True	-1	-1	True
2020-01-23 104440 NGF12 SETB4.eds	J22	UNKNOWN	NGF12	NGF12 SETB4	hsa-miR-181a-2#-002317	Amp	1.184	0.951	1	33.851	33.851	32.092	N/A	32.092	16.043	1.16	3.182	1.537	-2.155	5.23	0.344	0.027	4.453	0.477	True	0.12	True	3	29
2018-07-12 193530 NGF12 SETB1.eds	J22	UNKNOWN	NGF12	NGF12 SETB1	hsa-miR-181a-2#-002317	Amp	1.218	0.982	1	31.115	31.115	32.092	N/A	32.092	16.043	1.16	3.182	1.537	-2.155	5.23	0.344	0.027	4.453	0.477	True	0.12	True	3	26
2018-07-13 133116 NGF12 SETB2.eds	J22	UNKNOWN	NGF12	NGF12 SETB2	hsa-miR-181a-2#-002317	Amp	1.199	0.983	1	31.715	31.715	32.092	N/A	32.092	16.043	1.16	3.182	1.537	-2.155	5.23	0.344	0.027	4.453	0.477	True	0.12	True	3	27
2018-07-16 103433 NGF12 SETB3.eds	J22	UNKNOWN	NGF12	NGF12 SETB3	hsa-miR-181a-2#-002317	Amp	1.209	0.982	1	31.689	31.689	32.092	N/A	32.092	16.043	1.16	3.182	1.537	-2.155	5.23	0.344	0.027	4.453	0.477	True	0.12	True	3	27
2018-06-18 103502 NGF SETB3.eds	J22	UNKNOWN	NGF30	NGF SETB3	hsa-miR-181a-2#-002317	Amp	1.241	0.974	1	32.887	32.887	31.506	N/A	31.506	14.505	1.582	4.303	0	-6.808	6.808	1	0.009	112.08	1	True	0.12	True	3	28
2018-06-07 100846 NGF SETB2.eds	J22	UNKNOWN	NGF30	NGF SETB2	hsa-miR-181a-2#-002317	Amp	1.176	0.981	1	30.279	30.279	31.506	N/A	31.506	14.505	1.582	4.303	0	-6.808	6.808	1	0.009	112.08	1	True	0.12	True	3	25
2018-06-04 144541 NGF SETB1.eds	J22	UNKNOWN	NGF30	NGF SETB1	hsa-miR-181a-2#-002317	Amp	1.179	0.985	1	31.353	31.353	31.506	N/A	31.506	14.505	1.582	4.303	0	-6.808	6.808	1	0.009	112.08	1	True	0.12	True	3	26
2018-06-07 100846 NGF SETB2.eds	K02	UNKNOWN	NGF30	NGF SETB2	hsa-miR-181c#-002333	Amp	0.66	0.66	1	35.752	35.752		N/A												True	0.04	True	3	32	True
2018-06-18 103502 NGF SETB3.eds	K02	UNKNOWN	NGF30	NGF SETB3	hsa-miR-181c#-002333	N/A	Undetermined	Undetermined	1	Undetermined	Undetermined		N/A												True	0.04	True	-1	-1	True
2018-06-04 144541 NGF SETB1.eds	K02	UNKNOWN	NGF30	NGF SETB1	hsa-miR-181c#-002333	Amp	0.718	0.755	1	35.261	35.261		N/A												True	0.04	True	3	31	True
2018-07-12 193530 NGF12 SETB1.eds	K02	UNKNOWN	NGF12	NGF12 SETB1	hsa-miR-181c#-002333	N/A	Undetermined	Undetermined	1	Undetermined	Undetermined		N/A												True	0.04	True	-1	-1	True
2018-07-13 133116 NGF12 SETB2.eds	K02	UNKNOWN	NGF12	NGF12 SETB2	hsa-miR-181c#-002333	Amp	0.89	0.681	1	33.616	33.616		N/A												True	0.04	True	3	30	True
2018-07-16 103433 NGF12 SETB3.eds	K02	UNKNOWN	NGF12	NGF12 SETB3	hsa-miR-181c#-002333	N/A	Undetermined	Undetermined	1	Undetermined	Undetermined		N/A												True	0.04	True	-1	-1	True
2020-01-23 104440 NGF12 SETB4.eds	K02	UNKNOWN	NGF12	NGF12 SETB4	hsa-miR-181c#-002333	N/A	Undetermined	Undetermined	1	Undetermined	Undetermined		N/A												True	0.04	True	-1	-1	True
2018-07-12 193530 NGF12 SETB1.eds	A10	UNKNOWN	NGF12	NGF12 SETB1	hsa-miR-182#-000483	N/A	Undetermined	Undetermined	1	Undetermined	Undetermined		N/A												True	0	True	-1	-1	True
2018-07-13 133116 NGF12 SETB2.eds	A10	UNKNOWN	NGF12	NGF12 SETB2	hsa-miR-182#-000483	N/A	Undetermined	Undetermined	1	Undetermined	Undetermined		N/A												True	0	True	-1	-1	True
2018-07-16 103433 NGF12 SETB3.eds	A10	UNKNOWN	NGF12	NGF12 SETB3	hsa-miR-182#-000483	N/A	Undetermined	Undetermined	1	Undetermined	Undetermined		N/A												True	0	True	-1	-1	True
2020-01-23 104440 NGF12 SETB4.eds	A10	UNKNOWN	NGF12	NGF12 SETB4	hsa-miR-182#-000483	N/A	Undetermined	Undetermined	1	Undetermined	Undetermined		N/A												True	0	True	-1	-1	True
2018-06-07 100846 NGF SETB2.eds	A10	UNKNOWN	NGF30	NGF SETB2	hsa-miR-182#-000483	N/A	Undetermined	Undetermined	1	Undetermined	Undetermined		N/A												True	0	True	-1	-1	True
2018-06-18 103502 NGF SETB3.eds	A10	UNKNOWN	NGF30	NGF SETB3	hsa-miR-182#-000483	N/A	Undetermined	Undetermined	1	Undetermined	Undetermined		N/A												True	0	True	-1	-1	True
2018-06-04 144541 NGF SETB1.eds	A10	UNKNOWN	NGF30	NGF SETB1	hsa-miR-182#-000483	N/A	Undetermined	Undetermined	1	Undetermined	Undetermined		N/A												True	0	True	-1	-1	True
2018-06-07 100846 NGF SETB2.eds	P23	UNKNOWN	NGF30	NGF SETB2	hsa-miR-1825-002907	Amp	0.707	0.891	1	28.875	28.875		N/A												True	0.04	True	3	25	True
2018-06-04 144541 NGF SETB1.eds	P23	UNKNOWN	NGF30	NGF SETB1	hsa-miR-1825-002907	Amp	0.82	0.908	1	28.237	28.237		N/A												True	0.04	True	3	25	True
2018-06-18 103502 NGF SETB3.eds	P23	UNKNOWN	NGF30	NGF SETB3	hsa-miR-1825-002907	Amp	0.783	0.712	1	29.602	29.602		N/A												True	0.04	True	3	27	True
2020-01-23 104440 NGF12 SETB4.eds	P23	UNKNOWN	NGF12	NGF12 SETB4	hsa-miR-1825-002907	N/A	Undetermined	Undetermined	1	Undetermined	Undetermined		N/A												True	0.04	True	-1	-1	True
2018-07-12 193530 NGF12 SETB1.eds	P23	UNKNOWN	NGF12	NGF12 SETB1	hsa-miR-1825-002907	Amp	0.803	0.877	1	28.034	28.034		N/A												True	0.04	True	3	24	True
2018-07-13 133116 NGF12 SETB2.eds	P23	UNKNOWN	NGF12	NGF12 SETB2	hsa-miR-1825-002907	Amp	0.715	0.881	1	30.585	30.585		N/A												True	0.04	True	3	27	True
2018-07-16 103433 NGF12 SETB3.eds	P23	UNKNOWN	NGF12	NGF12 SETB3	hsa-miR-1825-002907	N/A	Undetermined	Undetermined	1	Undetermined	Undetermined		N/A												True	0.04	True	-1	-1	True
2018-06-04 144541 NGF SETB1.eds	O24	UNKNOWN	NGF30	NGF SETB1	hsa-miR-1826-002873	N/A	Undetermined	Undetermined	1	Undetermined	Undetermined		N/A												True	0	True	-1	-1	True
2018-06-18 103502 NGF SETB3.eds	O24	UNKNOWN	NGF30	NGF SETB3	hsa-miR-1826-002873	N/A	Undetermined	Undetermined	1	Undetermined	Undetermined		N/A												True	0	True	-1	-1	True
2018-06-07 100846 NGF SETB2.eds	O24	UNKNOWN	NGF30	NGF SETB2	hsa-miR-1826-002873	N/A	Undetermined	Undetermined	1	Undetermined	Undetermined		N/A												True	0	True	-1	-1	True
2018-07-16 103433 NGF12 SETB3.eds	O24	UNKNOWN	NGF12	NGF12 SETB3	hsa-miR-1826-002873	N/A	Undetermined	Undetermined	1	Undetermined	Undetermined		N/A												True	0	True	-1	-1	True
2020-01-23 104440 NGF12 SETB4.eds	O24	UNKNOWN	NGF12	NGF12 SETB4	hsa-miR-1826-002873	N/A	Undetermined	Undetermined	1	Undetermined	Undetermined		N/A												True	0	True	-1	-1	True
2018-07-12 193530 NGF12 SETB1.eds	O24	UNKNOWN	NGF12	NGF12 SETB1	hsa-miR-1826-002873	N/A	Undetermined	Undetermined	1	Undetermined	Undetermined		N/A												True	0	True	-1	-1	True
2018-07-13 133116 NGF12 SETB2.eds	O24	UNKNOWN	NGF12	NGF12 SETB2	hsa-miR-1826-002873	N/A	Undetermined	Undetermined	1	Undetermined	Undetermined		N/A												True	0	True	-1	-1	True
2018-06-18 103502 NGF SETB3.eds	J02	UNKNOWN	NGF30	NGF SETB3	hsa-miR-183#-002270	Amp	1.086	0.797	1	33.289	33.289		N/A												True	0.04	True	3	30	True
2018-06-04 144541 NGF SETB1.eds	J02	UNKNOWN	NGF30	NGF SETB1	hsa-miR-183#-002270	Amp	0.725	0.768	1	33.417	33.417		N/A												True	0.04	True	3	30	True
2018-06-07 100846 NGF SETB2.eds	J02	UNKNOWN	NGF30	NGF SETB2	hsa-miR-183#-002270	No Amp	0.701	0.18	1	37.184	37.184		N/A												True	0.04	True	3	32	True
2018-07-12 193530 NGF12 SETB1.eds	J02	UNKNOWN	NGF12	NGF12 SETB1	hsa-miR-183#-002270	Amp	0.777	0.456	1	35.944	35.944		N/A												True	0.04	True	3	32	True
2018-07-16 103433 NGF12 SETB3.eds	J02	UNKNOWN	NGF12	NGF12 SETB3	hsa-miR-183#-002270	Amp	1.106	0.934	1	33.171	33.171		N/A												True	0.04	True	3	30	True
2018-07-13 133116 NGF12 SETB2.eds	J02	UNKNOWN	NGF12	NGF12 SETB2	hsa-miR-183#-002270	N/A	Undetermined	Undetermined	1	Undetermined	Undetermined		N/A												True	0.04	True	-1	-1	True
2020-01-23 104440 NGF12 SETB4.eds	J02	UNKNOWN	NGF12	NGF12 SETB4	hsa-miR-183#-002270	Amp	1.108	0.971	1	32.364	32.364		N/A												True	0.04	True	3	29	True
2018-07-13 133116 NGF12 SETB2.eds	F17	UNKNOWN	NGF12	NGF12 SETB2	hsa-miR-185#-002104	N/A	Undetermined	Undetermined	1	Undetermined	Undetermined		N/A												True	0	True	-1	-1	True
2018-07-16 103433 NGF12 SETB3.eds	F17	UNKNOWN	NGF12	NGF12 SETB3	hsa-miR-185#-002104	N/A	Undetermined	Undetermined	1	Undetermined	Undetermined		N/A												True	0	True	-1	-1	True
2020-01-23 104440 NGF12 SETB4.eds	F17	UNKNOWN	NGF12	NGF12 SETB4	hsa-miR-185#-002104	N/A	Undetermined	Undetermined	1	Undetermined	Undetermined		N/A												True	0	True	-1	-1	True
2018-07-12 193530 NGF12 SETB1.eds	F17	UNKNOWN	NGF12	NGF12 SETB1	hsa-miR-185#-002104	N/A	Undetermined	Undetermined	1	Undetermined	Undetermined		N/A												True	0	True	-1	-1	True
2018-06-04 144541 NGF SETB1.eds	F17	UNKNOWN	NGF30	NGF SETB1	hsa-miR-185#-002104	N/A	Undetermined	Undetermined	1	Undetermined	Undetermined		N/A												True	0	True	-1	-1	True
2018-06-07 100846 NGF SETB2.eds	F17	UNKNOWN	NGF30	NGF SETB2	hsa-miR-185#-002104	N/A	Undetermined	Undetermined	1	Undetermined	Undetermined		N/A												True	0	True	-1	-1	True
2018-06-18 103502 NGF SETB3.eds	F17	UNKNOWN	NGF30	NGF SETB3	hsa-miR-185#-002104	N/A	Undetermined	Undetermined	1	Undetermined	Undetermined		N/A												True	0	True	-1	-1	True
2018-06-18 103502 NGF SETB3.eds	F18	UNKNOWN	NGF30	NGF SETB3	hsa-miR-186#-002105	N/A	Undetermined	Undetermined	1	Undetermined	Undetermined		N/A												True	0	True	-1	-1	True
2018-06-07 100846 NGF SETB2.eds	F18	UNKNOWN	NGF30	NGF SETB2	hsa-miR-186#-002105	N/A	Undetermined	Undetermined	1	Undetermined	Undetermined		N/A												True	0	True	-1	-1	True
2018-06-04 144541 NGF SETB1.eds	F18	UNKNOWN	NGF30	NGF SETB1	hsa-miR-186#-002105	N/A	Undetermined	Undetermined	1	Undetermined	Undetermined		N/A												True	0	True	-1	-1	True
2018-07-12 193530 NGF12 SETB1.eds	F18	UNKNOWN	NGF12	NGF12 SETB1	hsa-miR-186#-002105	N/A	Undetermined	Undetermined	1	Undetermined	Undetermined		N/A												True	0	True	-1	-1	True
2018-07-13 133116 NGF12 SETB2.eds	F18	UNKNOWN	NGF12	NGF12 SETB2	hsa-miR-186#-002105	N/A	Undetermined	Undetermined	1	Undetermined	Undetermined		N/A												True	0	True	-1	-1	True
2018-07-16 103433 NGF12 SETB3.eds	F18	UNKNOWN	NGF12	NGF12 SETB3	hsa-miR-186#-002105	N/A	Undetermined	Undetermined	1	Undetermined	Undetermined		N/A												True	0	True	-1	-1	True
2020-01-23 104440 NGF12 SETB4.eds	F18	UNKNOWN	NGF12	NGF12 SETB4	hsa-miR-186#-002105	N/A	Undetermined	Undetermined	1	Undetermined	Undetermined		N/A												True	0	True	-1	-1	True
2018-07-12 193530 NGF12 SETB1.eds	L07	UNKNOWN	NGF12	NGF12 SETB1	hsa-miR-18a#-002423	Amp	1.222	0.946	1	32.205	32.205	33.744	N/A	33.744	17.694	1.276	3.182	2.139	-1.922	6.2	0.227	0.014	3.79	0.264	True	0.09	True	3	28
2020-01-23 104440 NGF12 SETB4.eds	L07	UNKNOWN	NGF12	NGF12 SETB4	hsa-miR-18a#-002423	Amp	1.18	0.964	1	35.529	35.529	33.744	N/A	33.744	17.694	1.276	3.182	2.139	-1.922	6.2	0.227	0.014	3.79	0.264	True	0.09	True	3	31
2018-07-13 133116 NGF12 SETB2.eds	L07	UNKNOWN	NGF12	NGF12 SETB2	hsa-miR-18a#-002423	Amp	1.179	0.968	1	33.72	33.72	33.744	N/A	33.744	17.694	1.276	3.182	2.139	-1.922	6.2	0.227	0.014	3.79	0.264	True	0.09	True	3	29
2018-07-16 103433 NGF12 SETB3.eds	L07	UNKNOWN	NGF12	NGF12 SETB3	hsa-miR-18a#-002423	Amp	1.206	0.976	1	33.523	33.523	33.744	N/A	33.744	17.694	1.276	3.182	2.139	-1.922	6.2	0.227	0.014	3.79	0.264	True	0.09	True	3	29
2018-06-18 103502 NGF SETB3.eds	L07	UNKNOWN	NGF30	NGF SETB3	hsa-miR-18a#-002423	Amp	1.238	0.971	1	33.02	33.02	32.557	N/A	32.557	15.555	1.12	4.303	0	-4.82	4.82	1	0.035	28.254	1	True	0.09	True	3	29
2018-06-07 100846 NGF SETB2.eds	L07	UNKNOWN	NGF30	NGF SETB2	hsa-miR-18a#-002423	Amp	1.186	0.975	1	32.096	32.096	32.557	N/A	32.557	15.555	1.12	4.303	0	-4.82	4.82	1	0.035	28.254	1	True	0.09	True	3	28
2018-06-04 144541 NGF SETB1.eds	L07	UNKNOWN	NGF30	NGF SETB1	hsa-miR-18a#-002423	Amp	1.196	0.978	1	32.554	32.554	32.557	N/A	32.557	15.555	1.12	4.303	0	-4.82	4.82	1	0.035	28.254	1	True	0.09	True	3	28
2018-07-13 133116 NGF12 SETB2.eds	J16	UNKNOWN	NGF12	NGF12 SETB2	hsa-miR-18b#-002310	N/A	Undetermined	Undetermined	1	Undetermined	Undetermined		N/A												True	0	True	-1	-1	True
2018-07-16 103433 NGF12 SETB3.eds	J16	UNKNOWN	NGF12	NGF12 SETB3	hsa-miR-18b#-002310	N/A	Undetermined	Undetermined	1	Undetermined	Undetermined		N/A												True	0	True	-1	-1	True
2018-07-12 193530 NGF12 SETB1.eds	J16	UNKNOWN	NGF12	NGF12 SETB1	hsa-miR-18b#-002310	N/A	Undetermined	Undetermined	1	Undetermined	Undetermined		N/A												True	0	True	-1	-1	True
2020-01-23 104440 NGF12 SETB4.eds	J16	UNKNOWN	NGF12	NGF12 SETB4	hsa-miR-18b#-002310	N/A	Undetermined	Undetermined	1	Undetermined	Undetermined		N/A												True	0	True	-1	-1	True
2018-06-04 144541 NGF SETB1.eds	J16	UNKNOWN	NGF30	NGF SETB1	hsa-miR-18b#-002310	N/A	Undetermined	Undetermined	1	Undetermined	Undetermined		N/A												True	0	True	-1	-1	True
2018-06-07 100846 NGF SETB2.eds	J16	UNKNOWN	NGF30	NGF SETB2	hsa-miR-18b#-002310	N/A	Undetermined	Undetermined	1	Undetermined	Undetermined		N/A												True	0	True	-1	-1	True
2018-06-18 103502 NGF SETB3.eds	J16	UNKNOWN	NGF30	NGF SETB3	hsa-miR-18b#-002310	N/A	Undetermined	Undetermined	1	Undetermined	Undetermined		N/A												True	0	True	-1	-1	True
2018-06-04 144541 NGF SETB1.eds	I24	UNKNOWN	NGF30	NGF SETB1	hsa-miR-190b-002263	No Amp	0	0	1	39.524	39.524	31.924	N/A	31.924	14.364			0			1	1	1		True	0.04	True	3	35	True
2018-06-07 100846 NGF SETB2.eds	I24	UNKNOWN	NGF30	NGF SETB2	hsa-miR-190b-002263	Amp	1.331	0.986	1	31.924	31.924	31.924	N/A	31.924	14.364			0			1	1	1		True	0.04	True	3	29
2018-06-18 103502 NGF SETB3.eds	I24	UNKNOWN	NGF30	NGF SETB3	hsa-miR-190b-002263	N/A	Undetermined	Undetermined	1	Undetermined	Undetermined	31.924	N/A	31.924	14.364			0			1	1	1		True	0.04	True	-1	-1	True
2018-07-12 193530 NGF12 SETB1.eds	I24	UNKNOWN	NGF12	NGF12 SETB1	hsa-miR-190b-002263	Amp	1.004	0.894	1	35.095	35.095	35.244	N/A	35.244	18.939	1.598	12.706	4.575	-15.728	24.878	0.042	0	54,289.352		True	0.04	True	3	32
2018-07-13 133116 NGF12 SETB2.eds	I24	UNKNOWN	NGF12	NGF12 SETB2	hsa-miR-190b-002263	Amp	0.985	0.881	1	35.014	35.014	35.244	N/A	35.244	18.939	1.598	12.706	4.575	-15.728	24.878	0.042	0	54,289.352		True	0.04	True	3	31	True
2018-07-16 103433 NGF12 SETB3.eds	I24	UNKNOWN	NGF12	NGF12 SETB3	hsa-miR-190b-002263	N/A	Undetermined	Undetermined	1	Undetermined	Undetermined	35.244	N/A	35.244	18.939	1.598	12.706	4.575	-15.728	24.878	0.042	0	54,289.352		True	0.04	True	-1	-1	True
2020-01-23 104440 NGF12 SETB4.eds	I24	UNKNOWN	NGF12	NGF12 SETB4	hsa-miR-190b-002263	No Amp	1.126	0.88	1	35.393	35.393	35.244	N/A	35.244	18.939	1.598	12.706	4.575	-15.728	24.878	0.042	0	54,289.352		True	0.04	True	3	33
2018-06-07 100846 NGF SETB2.eds	M05	UNKNOWN	NGF30	NGF SETB2	hsa-miR-191#-002678	Amp	0.872	0.832	1	33.432	33.432		N/A												True	0.047	True	3	30	True
2018-06-18 103502 NGF SETB3.eds	M05	UNKNOWN	NGF30	NGF SETB3	hsa-miR-191#-002678	N/A	Undetermined	Undetermined	1	Undetermined	Undetermined		N/A												True	0.047	True	-1	-1	True
2018-06-04 144541 NGF SETB1.eds	M05	UNKNOWN	NGF30	NGF SETB1	hsa-miR-191#-002678	Amp	0.951	0.875	1	32.633	32.633		N/A												True	0.047	True	3	29	True
2018-07-12 193530 NGF12 SETB1.eds	M05	UNKNOWN	NGF12	NGF12 SETB1	hsa-miR-191#-002678	Amp	1.047	0.887	1	31.618	31.618	31.809	N/A	31.809	14.864	1	12.706								True	0.047	True	3	28
2018-07-13 133116 NGF12 SETB2.eds	M05	UNKNOWN	NGF12	NGF12 SETB2	hsa-miR-191#-002678	Amp	1.074	0.89	1	32	32	31.809	N/A	31.809	14.864	1	12.706								True	0.047	True	3	29
2018-07-16 103433 NGF12 SETB3.eds	M05	UNKNOWN	NGF12	NGF12 SETB3	hsa-miR-191#-002678	Amp	0.901	0.839	1	34.764	34.764	31.809	N/A	31.809	14.864	1	12.706								True	0.047	True	3	31	True
2020-01-23 104440 NGF12 SETB4.eds	M05	UNKNOWN	NGF12	NGF12 SETB4	hsa-miR-191#-002678	N/A	Undetermined	Undetermined	1	Undetermined	Undetermined	31.809	N/A	31.809	14.864	1	12.706								True	0.047	True	-1	-1	True
2018-06-18 103502 NGF SETB3.eds	J03	UNKNOWN	NGF30	NGF SETB3	hsa-miR-192#-002272	Amp	1.3	0.962	1	34.584	34.584	34.748	N/A	34.748	18.355	1.003	12.706	0	-12.745	12.745	1	0	6,864.532	1	True	0.169	True	3	29
2018-06-07 100846 NGF SETB2.eds	J03	UNKNOWN	NGF30	NGF SETB2	hsa-miR-192#-002272	Amp	1.231	0.952	1	34.911	34.911	34.748	N/A	34.748	18.355	1.003	12.706	0	-12.745	12.745	1	0	6,864.532	1	True	0.169	True	3	29
2018-06-04 144541 NGF SETB1.eds	J03	UNKNOWN	NGF30	NGF SETB1	hsa-miR-192#-002272	N/A	Undetermined	Undetermined	1	Undetermined	Undetermined	34.748	N/A	34.748	18.355	1.003	12.706	0	-12.745	12.745	1	0	6,864.532	1	True	0.169	True	-1	-1	True
2018-07-12 193530 NGF12 SETB1.eds	J03	UNKNOWN	NGF12	NGF12 SETB1	hsa-miR-192#-002272	Amp	1.304	0.986	1	33.661	33.661	34.32	N/A	34.32	18.014	2.108	12.706	-0.34	-27.122	26.442	1.266	0	146,062,640.000	0.902	True	0.169	True	3	28
2020-01-23 104440 NGF12 SETB4.eds	J03	UNKNOWN	NGF12	NGF12 SETB4	hsa-miR-192#-002272	Amp	1.32	0.953	1	34.979	34.979	34.32	N/A	34.32	18.014	2.108	12.706	-0.34	-27.122	26.442	1.266	0	146,062,640.000	0.902	True	0.169	True	3	30
2018-07-16 103433 NGF12 SETB3.eds	J03	UNKNOWN	NGF12	NGF12 SETB3	hsa-miR-192#-002272	N/A	Undetermined	Undetermined	1	Undetermined	Undetermined	34.32	N/A	34.32	18.014	2.108	12.706	-0.34	-27.122	26.442	1.266	0	146,062,640.000	0.902	True	0.169	True	-1	-1	True
2018-07-13 133116 NGF12 SETB2.eds	J03	UNKNOWN	NGF12	NGF12 SETB2	hsa-miR-192#-002272	N/A	Undetermined	Undetermined	1	Undetermined	Undetermined	34.32	N/A	34.32	18.014	2.108	12.706	-0.34	-27.122	26.442	1.266	0	146,062,640.000	0.902	True	0.169	True	-1	-1	True
2020-01-23 104440 NGF12 SETB4.eds	K09	UNKNOWN	NGF12	NGF12 SETB4	hsa-miR-193b#-002366	N/A	Undetermined	Undetermined	1	Undetermined	Undetermined		N/A												True	0.068	True	-1	-1	True
2018-07-16 103433 NGF12 SETB3.eds	K09	UNKNOWN	NGF12	NGF12 SETB3	hsa-miR-193b#-002366	N/A	Undetermined	Undetermined	1	Undetermined	Undetermined		N/A												True	0.068	True	-1	-1	True
2018-07-13 133116 NGF12 SETB2.eds	K09	UNKNOWN	NGF12	NGF12 SETB2	hsa-miR-193b#-002366	N/A	Undetermined	Undetermined	1	Undetermined	Undetermined		N/A												True	0.068	True	-1	-1	True
2018-07-12 193530 NGF12 SETB1.eds	K09	UNKNOWN	NGF12	NGF12 SETB1	hsa-miR-193b#-002366	N/A	Undetermined	Undetermined	1	Undetermined	Undetermined		N/A												True	0.068	True	-1	-1	True
2018-06-18 103502 NGF SETB3.eds	K09	UNKNOWN	NGF30	NGF SETB3	hsa-miR-193b#-002366	Amp	0.853	0.799	1	33.851	33.851		N/A												True	0.068	True	3	29	True
2018-06-07 100846 NGF SETB2.eds	K09	UNKNOWN	NGF30	NGF SETB2	hsa-miR-193b#-002366	N/A	Undetermined	Undetermined	1	Undetermined	Undetermined		N/A												True	0.068	True	-1	-1	True
2018-06-04 144541 NGF SETB1.eds	K09	UNKNOWN	NGF30	NGF SETB1	hsa-miR-193b#-002366	Amp	0.615	0.621	1	36.854	36.854		N/A												True	0.068	True	3	29	True
2020-01-23 104440 NGF12 SETB4.eds	K14	UNKNOWN	NGF12	NGF12 SETB4	hsa-miR-194#-002379	N/A	Undetermined	Undetermined	1	Undetermined	Undetermined		N/A												True	0	True	-1	-1	True
2018-07-12 193530 NGF12 SETB1.eds	K14	UNKNOWN	NGF12	NGF12 SETB1	hsa-miR-194#-002379	N/A	Undetermined	Undetermined	1	Undetermined	Undetermined		N/A												True	0	True	-1	-1	True
2018-07-16 103433 NGF12 SETB3.eds	K14	UNKNOWN	NGF12	NGF12 SETB3	hsa-miR-194#-002379	N/A	Undetermined	Undetermined	1	Undetermined	Undetermined		N/A												True	0	True	-1	-1	True
2018-07-13 133116 NGF12 SETB2.eds	K14	UNKNOWN	NGF12	NGF12 SETB2	hsa-miR-194#-002379	N/A	Undetermined	Undetermined	1	Undetermined	Undetermined		N/A												True	0	True	-1	-1	True
2018-06-18 103502 NGF SETB3.eds	K14	UNKNOWN	NGF30	NGF SETB3	hsa-miR-194#-002379	N/A	Undetermined	Undetermined	1	Undetermined	Undetermined		N/A												True	0	True	-1	-1	True
2018-06-07 100846 NGF SETB2.eds	K14	UNKNOWN	NGF30	NGF SETB2	hsa-miR-194#-002379	N/A	Undetermined	Undetermined	1	Undetermined	Undetermined		N/A												True	0	True	-1	-1	True
2018-06-04 144541 NGF SETB1.eds	K14	UNKNOWN	NGF30	NGF SETB1	hsa-miR-194#-002379	N/A	Undetermined	Undetermined	1	Undetermined	Undetermined		N/A												True	0	True	-1	-1	True
2020-01-23 104440 NGF12 SETB4.eds	F19	UNKNOWN	NGF12	NGF12 SETB4	hsa-miR-195#-002107	N/A	Undetermined	Undetermined	1	Undetermined	Undetermined		N/A												True	0	True	-1	-1	True
2018-07-12 193530 NGF12 SETB1.eds	F19	UNKNOWN	NGF12	NGF12 SETB1	hsa-miR-195#-002107	N/A	Undetermined	Undetermined	1	Undetermined	Undetermined		N/A												True	0	True	-1	-1	True
2018-07-13 133116 NGF12 SETB2.eds	F19	UNKNOWN	NGF12	NGF12 SETB2	hsa-miR-195#-002107	N/A	Undetermined	Undetermined	1	Undetermined	Undetermined		N/A												True	0	True	-1	-1	True
2018-07-16 103433 NGF12 SETB3.eds	F19	UNKNOWN	NGF12	NGF12 SETB3	hsa-miR-195#-002107	N/A	Undetermined	Undetermined	1	Undetermined	Undetermined		N/A												True	0	True	-1	-1	True
2018-06-18 103502 NGF SETB3.eds	F19	UNKNOWN	NGF30	NGF SETB3	hsa-miR-195#-002107	N/A	Undetermined	Undetermined	1	Undetermined	Undetermined		N/A												True	0	True	-1	-1	True
2018-06-04 144541 NGF SETB1.eds	F19	UNKNOWN	NGF30	NGF SETB1	hsa-miR-195#-002107	N/A	Undetermined	Undetermined	1	Undetermined	Undetermined		N/A												True	0	True	-1	-1	True
2018-06-07 100846 NGF SETB2.eds	F19	UNKNOWN	NGF30	NGF SETB2	hsa-miR-195#-002107	N/A	Undetermined	Undetermined	1	Undetermined	Undetermined		N/A												True	0	True	-1	-1	True
2018-07-12 193530 NGF12 SETB1.eds	K03	UNKNOWN	NGF12	NGF12 SETB1	hsa-miR-196a#-002336	N/A	Undetermined	Undetermined	1	Undetermined	Undetermined		N/A												True	0.04	True	-1	-1	True
2018-07-13 133116 NGF12 SETB2.eds	K03	UNKNOWN	NGF12	NGF12 SETB2	hsa-miR-196a#-002336	N/A	Undetermined	Undetermined	1	Undetermined	Undetermined		N/A												True	0.04	True	-1	-1	True
2018-07-16 103433 NGF12 SETB3.eds	K03	UNKNOWN	NGF12	NGF12 SETB3	hsa-miR-196a#-002336	N/A	Undetermined	Undetermined	1	Undetermined	Undetermined		N/A												True	0.04	True	-1	-1	True
2020-01-23 104440 NGF12 SETB4.eds	K03	UNKNOWN	NGF12	NGF12 SETB4	hsa-miR-196a#-002336	N/A	Undetermined	Undetermined	1	Undetermined	Undetermined		N/A												True	0.04	True	-1	-1	True
2018-06-04 144541 NGF SETB1.eds	K03	UNKNOWN	NGF30	NGF SETB1	hsa-miR-196a#-002336	N/A	Undetermined	Undetermined	1	Undetermined	Undetermined		N/A												True	0.04	True	-1	-1	True
2018-06-07 100846 NGF SETB2.eds	K03	UNKNOWN	NGF30	NGF SETB2	hsa-miR-196a#-002336	Amp	0.704	0.783	1	37.055	37.055		N/A												True	0.04	True	3	33	True
2018-06-18 103502 NGF SETB3.eds	K03	UNKNOWN	NGF30	NGF SETB3	hsa-miR-196a#-002336	N/A	Undetermined	Undetermined	1	Undetermined	Undetermined		N/A												True	0.04	True	-1	-1	True
2018-06-18 103502 NGF SETB3.eds	L08	UNKNOWN	NGF30	NGF SETB3	hsa-miR-19a#-002424	N/A	Undetermined	Undetermined	1	Undetermined	Undetermined	34.306	N/A	34.306	16.089			0			1	1	1		True	0.063	True	-1	-1	True
2018-06-04 144541 NGF SETB1.eds	L08	UNKNOWN	NGF30	NGF SETB1	hsa-miR-19a#-002424	Amp	1	0.895	1	34.306	34.306	34.306	N/A	34.306	16.089			0			1	1	1		True	0.063	True	3	30
2018-06-07 100846 NGF SETB2.eds	L08	UNKNOWN	NGF30	NGF SETB2	hsa-miR-19a#-002424	Amp	0.991	0.933	1	33.674	33.674	34.306	N/A	34.306	16.089			0			1	1	1		True	0.063	True	3	29	True
2018-07-12 193530 NGF12 SETB1.eds	L08	UNKNOWN	NGF12	NGF12 SETB1	hsa-miR-19a#-002424	Amp	1.025	0.855	1	34.131	34.131	34.131	N/A	34.131	16.378			0.289			0.819	0.819	0.819		True	0.063	True	3	30
2020-01-23 104440 NGF12 SETB4.eds	L08	UNKNOWN	NGF12	NGF12 SETB4	hsa-miR-19a#-002424	N/A	Undetermined	Undetermined	1	Undetermined	Undetermined	34.131	N/A	34.131	16.378			0.289			0.819	0.819	0.819		True	0.063	True	-1	-1	True
2018-07-13 133116 NGF12 SETB2.eds	L08	UNKNOWN	NGF12	NGF12 SETB2	hsa-miR-19a#-002424	N/A	Undetermined	Undetermined	1	Undetermined	Undetermined	34.131	N/A	34.131	16.378			0.289			0.819	0.819	0.819		True	0.063	True	-1	-1	True
2018-07-16 103433 NGF12 SETB3.eds	L08	UNKNOWN	NGF12	NGF12 SETB3	hsa-miR-19a#-002424	N/A	Undetermined	Undetermined	1	Undetermined	Undetermined	34.131	N/A	34.131	16.378			0.289			0.819	0.819	0.819		True	0.063	True	-1	-1	True
2018-06-18 103502 NGF SETB3.eds	L09	UNKNOWN	NGF30	NGF SETB3	hsa-miR-19b-1#-002425	Amp	1.268	0.978	1	32.516	32.516	30.958	N/A	30.958	13.956	1.668	4.303	0	-7.176	7.176	1	0.007	144.582	1	True	0.14	True	3	28
2018-06-07 100846 NGF SETB2.eds	L09	UNKNOWN	NGF30	NGF SETB2	hsa-miR-19b-1#-002425	Amp	1.247	0.986	1	29.967	29.967	30.958	N/A	30.958	13.956	1.668	4.303	0	-7.176	7.176	1	0.007	144.582	1	True	0.14	True	3	25
2018-06-04 144541 NGF SETB1.eds	L09	UNKNOWN	NGF30	NGF SETB1	hsa-miR-19b-1#-002425	Amp	1.266	0.979	1	30.39	30.39	30.958	N/A	30.958	13.956	1.668	4.303	0	-7.176	7.176	1	0.007	144.582	1	True	0.14	True	3	25
2020-01-23 104440 NGF12 SETB4.eds	L09	UNKNOWN	NGF12	NGF12 SETB4	hsa-miR-19b-1#-002425	Amp	1.26	0.977	1	33.484	33.484	31.755	N/A	31.755	15.705	1.246	3.182	1.749	-2.218	5.716	0.297	0.019	4.651	0.448	True	0.14	True	3	28
2018-07-13 133116 NGF12 SETB2.eds	L09	UNKNOWN	NGF12	NGF12 SETB2	hsa-miR-19b-1#-002425	Amp	1.232	0.974	1	31.072	31.072	31.755	N/A	31.755	15.705	1.246	3.182	1.749	-2.218	5.716	0.297	0.019	4.651	0.448	True	0.14	True	3	26
2018-07-16 103433 NGF12 SETB3.eds	L09	UNKNOWN	NGF12	NGF12 SETB3	hsa-miR-19b-1#-002425	Amp	1.258	0.984	1	31.979	31.979	31.755	N/A	31.755	15.705	1.246	3.182	1.749	-2.218	5.716	0.297	0.019	4.651	0.448	True	0.14	True	3	27
2018-07-12 193530 NGF12 SETB1.eds	L09	UNKNOWN	NGF12	NGF12 SETB1	hsa-miR-19b-1#-002425	Amp	1.254	0.975	1	30.486	30.486	31.755	N/A	31.755	15.705	1.246	3.182	1.749	-2.218	5.716	0.297	0.019	4.651	0.448	True	0.14	True	3	26
2018-07-13 133116 NGF12 SETB2.eds	A20	UNKNOWN	NGF12	NGF12 SETB2	hsa-miR-200a#-001011	N/A	Undetermined	Undetermined	1	Undetermined	Undetermined		N/A												True	0	True	-1	-1	True
2018-07-12 193530 NGF12 SETB1.eds	A20	UNKNOWN	NGF12	NGF12 SETB1	hsa-miR-200a#-001011	N/A	Undetermined	Undetermined	1	Undetermined	Undetermined		N/A												True	0	True	-1	-1	True
2020-01-23 104440 NGF12 SETB4.eds	A20	UNKNOWN	NGF12	NGF12 SETB4	hsa-miR-200a#-001011	N/A	Undetermined	Undetermined	1	Undetermined	Undetermined		N/A												True	0	True	-1	-1	True
2018-07-16 103433 NGF12 SETB3.eds	A20	UNKNOWN	NGF12	NGF12 SETB3	hsa-miR-200a#-001011	N/A	Undetermined	Undetermined	1	Undetermined	Undetermined		N/A												True	0	True	-1	-1	True
2018-06-07 100846 NGF SETB2.eds	A20	UNKNOWN	NGF30	NGF SETB2	hsa-miR-200a#-001011	N/A	Undetermined	Undetermined	1	Undetermined	Undetermined		N/A												True	0	True	-1	-1	True
2018-06-18 103502 NGF SETB3.eds	A20	UNKNOWN	NGF30	NGF SETB3	hsa-miR-200a#-001011	N/A	Undetermined	Undetermined	1	Undetermined	Undetermined		N/A												True	0	True	-1	-1	True
2018-06-04 144541 NGF SETB1.eds	A20	UNKNOWN	NGF30	NGF SETB1	hsa-miR-200a#-001011	N/A	Undetermined	Undetermined	1	Undetermined	Undetermined		N/A												True	0	True	-1	-1	True
2018-07-12 193530 NGF12 SETB1.eds	J04	UNKNOWN	NGF12	NGF12 SETB1	hsa-miR-200b#-002274	N/A	Undetermined	Undetermined	1	Undetermined	Undetermined		N/A												True	0	True	-1	-1	True
2018-07-13 133116 NGF12 SETB2.eds	J04	UNKNOWN	NGF12	NGF12 SETB2	hsa-miR-200b#-002274	N/A	Undetermined	Undetermined	1	Undetermined	Undetermined		N/A												True	0	True	-1	-1	True
2018-07-16 103433 NGF12 SETB3.eds	J04	UNKNOWN	NGF12	NGF12 SETB3	hsa-miR-200b#-002274	N/A	Undetermined	Undetermined	1	Undetermined	Undetermined		N/A												True	0	True	-1	-1	True
2020-01-23 104440 NGF12 SETB4.eds	J04	UNKNOWN	NGF12	NGF12 SETB4	hsa-miR-200b#-002274	N/A	Undetermined	Undetermined	1	Undetermined	Undetermined		N/A												True	0	True	-1	-1	True
2018-06-07 100846 NGF SETB2.eds	J04	UNKNOWN	NGF30	NGF SETB2	hsa-miR-200b#-002274	N/A	Undetermined	Undetermined	1	Undetermined	Undetermined		N/A												True	0	True	-1	-1	True
2018-06-04 144541 NGF SETB1.eds	J04	UNKNOWN	NGF30	NGF SETB1	hsa-miR-200b#-002274	N/A	Undetermined	Undetermined	1	Undetermined	Undetermined		N/A												True	0	True	-1	-1	True
2018-06-18 103502 NGF SETB3.eds	J04	UNKNOWN	NGF30	NGF SETB3	hsa-miR-200b#-002274	N/A	Undetermined	Undetermined	1	Undetermined	Undetermined		N/A												True	0	True	-1	-1	True
2020-01-23 104440 NGF12 SETB4.eds	J05	UNKNOWN	NGF12	NGF12 SETB4	hsa-miR-200c#-002286	N/A	Undetermined	Undetermined	1	Undetermined	Undetermined		N/A												True	0	True	-1	-1	True
2018-07-13 133116 NGF12 SETB2.eds	J05	UNKNOWN	NGF12	NGF12 SETB2	hsa-miR-200c#-002286	N/A	Undetermined	Undetermined	1	Undetermined	Undetermined		N/A												True	0	True	-1	-1	True
2018-07-16 103433 NGF12 SETB3.eds	J05	UNKNOWN	NGF12	NGF12 SETB3	hsa-miR-200c#-002286	N/A	Undetermined	Undetermined	1	Undetermined	Undetermined		N/A												True	0	True	-1	-1	True
2018-07-12 193530 NGF12 SETB1.eds	J05	UNKNOWN	NGF12	NGF12 SETB1	hsa-miR-200c#-002286	N/A	Undetermined	Undetermined	1	Undetermined	Undetermined		N/A												True	0	True	-1	-1	True
2018-06-18 103502 NGF SETB3.eds	J05	UNKNOWN	NGF30	NGF SETB3	hsa-miR-200c#-002286	N/A	Undetermined	Undetermined	1	Undetermined	Undetermined		N/A												True	0	True	-1	-1	True
2018-06-07 100846 NGF SETB2.eds	J05	UNKNOWN	NGF30	NGF SETB2	hsa-miR-200c#-002286	N/A	Undetermined	Undetermined	1	Undetermined	Undetermined		N/A												True	0	True	-1	-1	True
2018-06-04 144541 NGF SETB1.eds	J05	UNKNOWN	NGF30	NGF SETB1	hsa-miR-200c#-002286	N/A	Undetermined	Undetermined	1	Undetermined	Undetermined		N/A												True	0	True	-1	-1	True
2018-07-12 193530 NGF12 SETB1.eds	K08	UNKNOWN	NGF12	NGF12 SETB1	hsa-miR-202#-002362	N/A	Undetermined	Undetermined	1	Undetermined	Undetermined		N/A												True	0	True	-1	-1	True
2020-01-23 104440 NGF12 SETB4.eds	K08	UNKNOWN	NGF12	NGF12 SETB4	hsa-miR-202#-002362	N/A	Undetermined	Undetermined	1	Undetermined	Undetermined		N/A												True	0	True	-1	-1	True
2018-07-16 103433 NGF12 SETB3.eds	K08	UNKNOWN	NGF12	NGF12 SETB3	hsa-miR-202#-002362	N/A	Undetermined	Undetermined	1	Undetermined	Undetermined		N/A												True	0	True	-1	-1	True
2018-07-13 133116 NGF12 SETB2.eds	K08	UNKNOWN	NGF12	NGF12 SETB2	hsa-miR-202#-002362	N/A	Undetermined	Undetermined	1	Undetermined	Undetermined		N/A												True	0	True	-1	-1	True
2018-06-04 144541 NGF SETB1.eds	K08	UNKNOWN	NGF30	NGF SETB1	hsa-miR-202#-002362	N/A	Undetermined	Undetermined	1	Undetermined	Undetermined		N/A												True	0	True	-1	-1	True
2018-06-07 100846 NGF SETB2.eds	K08	UNKNOWN	NGF30	NGF SETB2	hsa-miR-202#-002362	N/A	Undetermined	Undetermined	1	Undetermined	Undetermined		N/A												True	0	True	-1	-1	True
2018-06-18 103502 NGF SETB3.eds	K08	UNKNOWN	NGF30	NGF SETB3	hsa-miR-202#-002362	N/A	Undetermined	Undetermined	1	Undetermined	Undetermined		N/A												True	0	True	-1	-1	True
2018-06-07 100846 NGF SETB2.eds	A13	UNKNOWN	NGF30	NGF SETB2	hsa-miR-206-000510	Amp	1.277	0.966	1	34.172	34.172	34.172	N/A	34.172	16.613			0			1	1	1		True	0.04	True	3	31
2018-06-04 144541 NGF SETB1.eds	A13	UNKNOWN	NGF30	NGF SETB1	hsa-miR-206-000510	No Amp	0.827	0.824	1	38.272	38.272	34.172	N/A	34.172	16.613			0			1	1	1		True	0.04	True	3	35	True
2018-06-18 103502 NGF SETB3.eds	A13	UNKNOWN	NGF30	NGF SETB3	hsa-miR-206-000510	N/A	Undetermined	Undetermined	1	Undetermined	Undetermined	34.172	N/A	34.172	16.613			0			1	1	1		True	0.04	True	-1	-1	True
2020-01-23 104440 NGF12 SETB4.eds	A13	UNKNOWN	NGF12	NGF12 SETB4	hsa-miR-206-000510	N/A	Undetermined	Undetermined	1	Undetermined	Undetermined	34.514	N/A	34.514	16.76			0.147			0.903	0.903	0.903		True	0.04	True	-1	-1	True
2018-07-16 103433 NGF12 SETB3.eds	A13	UNKNOWN	NGF12	NGF12 SETB3	hsa-miR-206-000510	N/A	Undetermined	Undetermined	1	Undetermined	Undetermined	34.514	N/A	34.514	16.76			0.147			0.903	0.903	0.903		True	0.04	True	-1	-1	True
2018-07-13 133116 NGF12 SETB2.eds	A13	UNKNOWN	NGF12	NGF12 SETB2	hsa-miR-206-000510	No Amp	0.73	0.489	1	38.545	38.545	34.514	N/A	34.514	16.76			0.147			0.903	0.903	0.903		True	0.04	True	3	35	True
2018-07-12 193530 NGF12 SETB1.eds	A13	UNKNOWN	NGF12	NGF12 SETB1	hsa-miR-206-000510	Inconclusive	1.28	0.989	1	34.514	34.514	34.514	N/A	34.514	16.76			0.147			0.903	0.903	0.903		True	0.04	True	3	30
2018-06-18 103502 NGF SETB3.eds	L12	UNKNOWN	NGF30	NGF SETB3	hsa-miR-20a#-002437	Amp	1.283	0.974	1	33.922	33.922	32.078	N/A	32.078	15.077	1.822	4.303	0	-7.84	7.84	1	0.004	229.176	1	True	0.147	True	3	29
2018-06-07 100846 NGF SETB2.eds	L12	UNKNOWN	NGF30	NGF SETB2	hsa-miR-20a#-002437	Amp	1.233	0.98	1	31.202	31.202	32.078	N/A	32.078	15.077	1.822	4.303	0	-7.84	7.84	1	0.004	229.176	1	True	0.147	True	3	26
2018-06-04 144541 NGF SETB1.eds	L12	UNKNOWN	NGF30	NGF SETB1	hsa-miR-20a#-002437	Amp	1.268	0.981	1	31.11	31.11	32.078	N/A	32.078	15.077	1.822	4.303	0	-7.84	7.84	1	0.004	229.176	1	True	0.147	True	3	26
2020-01-23 104440 NGF12 SETB4.eds	L12	UNKNOWN	NGF12	NGF12 SETB4	hsa-miR-20a#-002437	Amp	1.336	0.987	1	33.724	33.724	33.663	N/A	33.663	17.613	0.974	3.182	2.537	-0.563	5.636	0.172	0.02	1.477	0.304	True	0.147	True	3	29
2018-07-13 133116 NGF12 SETB2.eds	L12	UNKNOWN	NGF12	NGF12 SETB2	hsa-miR-20a#-002437	Amp	1.249	0.977	1	32.975	32.975	33.663	N/A	33.663	17.613	0.974	3.182	2.537	-0.563	5.636	0.172	0.02	1.477	0.304	True	0.147	True	3	28
2018-07-16 103433 NGF12 SETB3.eds	L12	UNKNOWN	NGF12	NGF12 SETB3	hsa-miR-20a#-002437	Amp	1.221	0.969	1	34.959	34.959	33.663	N/A	33.663	17.613	0.974	3.182	2.537	-0.563	5.636	0.172	0.02	1.477	0.304	True	0.147	True	3	29
2018-07-12 193530 NGF12 SETB1.eds	L12	UNKNOWN	NGF12	NGF12 SETB1	hsa-miR-20a#-002437	Amp	1.236	0.967	1	32.994	32.994	33.663	N/A	33.663	17.613	0.974	3.182	2.537	-0.563	5.636	0.172	0.02	1.477	0.304	True	0.147	True	3	28
2018-07-13 133116 NGF12 SETB2.eds	J17	UNKNOWN	NGF12	NGF12 SETB2	hsa-miR-20b#-002311	N/A	Undetermined	Undetermined	1	Undetermined	Undetermined		N/A												True	0	True	-1	-1	True
2018-07-16 103433 NGF12 SETB3.eds	J17	UNKNOWN	NGF12	NGF12 SETB3	hsa-miR-20b#-002311	N/A	Undetermined	Undetermined	1	Undetermined	Undetermined		N/A												True	0	True	-1	-1	True
2020-01-23 104440 NGF12 SETB4.eds	J17	UNKNOWN	NGF12	NGF12 SETB4	hsa-miR-20b#-002311	N/A	Undetermined	Undetermined	1	Undetermined	Undetermined		N/A												True	0	True	-1	-1	True
2018-07-12 193530 NGF12 SETB1.eds	J17	UNKNOWN	NGF12	NGF12 SETB1	hsa-miR-20b#-002311	N/A	Undetermined	Undetermined	1	Undetermined	Undetermined		N/A												True	0	True	-1	-1	True
2018-06-04 144541 NGF SETB1.eds	J17	UNKNOWN	NGF30	NGF SETB1	hsa-miR-20b#-002311	N/A	Undetermined	Undetermined	1	Undetermined	Undetermined		N/A												True	0	True	-1	-1	True
2018-06-07 100846 NGF SETB2.eds	J17	UNKNOWN	NGF30	NGF SETB2	hsa-miR-20b#-002311	N/A	Undetermined	Undetermined	1	Undetermined	Undetermined		N/A												True	0	True	-1	-1	True
2018-06-18 103502 NGF SETB3.eds	J17	UNKNOWN	NGF30	NGF SETB3	hsa-miR-20b#-002311	N/A	Undetermined	Undetermined	1	Undetermined	Undetermined		N/A												True	0	True	-1	-1	True
2018-06-18 103502 NGF SETB3.eds	L13	UNKNOWN	NGF30	NGF SETB3	hsa-miR-21#-002438	Amp	1.145	0.97	1	32.789	32.789	31.156	N/A	31.156	14.155	1.716	4.303	0	-7.382	7.382	1	0.006	166.75	1	True	0.082	True	3	28
2018-06-07 100846 NGF SETB2.eds	L13	UNKNOWN	NGF30	NGF SETB2	hsa-miR-21#-002438	Amp	1.131	0.977	1	30.36	30.36	31.156	N/A	31.156	14.155	1.716	4.303	0	-7.382	7.382	1	0.006	166.75	1	True	0.082	True	3	26
2018-06-04 144541 NGF SETB1.eds	L13	UNKNOWN	NGF30	NGF SETB1	hsa-miR-21#-002438	Amp	1.155	0.972	1	30.319	30.319	31.156	N/A	31.156	14.155	1.716	4.303	0	-7.382	7.382	1	0.006	166.75	1	True	0.082	True	3	26
2018-07-12 193530 NGF12 SETB1.eds	L13	UNKNOWN	NGF12	NGF12 SETB1	hsa-miR-21#-002438	Amp	1.117	0.94	1	31.363	31.363	31.922	N/A	31.922	15.474	0.969	4.303	1.32	-2.851	5.49	0.401	0.022	7.213	0.549	True	0.082	True	3	27
2018-07-13 133116 NGF12 SETB2.eds	L13	UNKNOWN	NGF12	NGF12 SETB2	hsa-miR-21#-002438	Amp	1.129	0.946	1	32.086	32.086	31.922	N/A	31.922	15.474	0.969	4.303	1.32	-2.851	5.49	0.401	0.022	7.213	0.549	True	0.082	True	3	28
2018-07-16 103433 NGF12 SETB3.eds	L13	UNKNOWN	NGF12	NGF12 SETB3	hsa-miR-21#-002438	Amp	1.146	0.972	1	32.316	32.316	31.922	N/A	31.922	15.474	0.969	4.303	1.32	-2.851	5.49	0.401	0.022	7.213	0.549	True	0.082	True	3	28
2020-01-23 104440 NGF12 SETB4.eds	L13	UNKNOWN	NGF12	NGF12 SETB4	hsa-miR-21#-002438	N/A	Undetermined	Undetermined	1	Undetermined	Undetermined	31.922	N/A	31.922	15.474	0.969	4.303	1.32	-2.851	5.49	0.401	0.022	7.213	0.549	True	0.082	True	-1	-1	True
2018-07-12 193530 NGF12 SETB1.eds	A14	UNKNOWN	NGF12	NGF12 SETB1	hsa-miR-213-000516	Amp	1.149	0.967	1	31.862	31.862	31.862	N/A	31.862	14.108			-0.901			1.867	1.867	1.867		True	0.06	True	3	28
2020-01-23 104440 NGF12 SETB4.eds	A14	UNKNOWN	NGF12	NGF12 SETB4	hsa-miR-213-000516	N/A	Undetermined	Undetermined	1	Undetermined	Undetermined	31.862	N/A	31.862	14.108			-0.901			1.867	1.867	1.867		True	0.06	True	-1	-1	True
2018-07-13 133116 NGF12 SETB2.eds	A14	UNKNOWN	NGF12	NGF12 SETB2	hsa-miR-213-000516	Amp	0.994	0.905	1	34.883	34.883	31.862	N/A	31.862	14.108			-0.901			1.867	1.867	1.867		True	0.06	True	3	31	True
2018-07-16 103433 NGF12 SETB3.eds	A14	UNKNOWN	NGF12	NGF12 SETB3	hsa-miR-213-000516	N/A	Undetermined	Undetermined	1	Undetermined	Undetermined	31.862	N/A	31.862	14.108			-0.901			1.867	1.867	1.867		True	0.06	True	-1	-1	True
2018-06-18 103502 NGF SETB3.eds	A14	UNKNOWN	NGF30	NGF SETB3	hsa-miR-213-000516	Amp	1.219	0.97	1	33.279	33.279	32.01	N/A	32.01	15.009	1.578	4.303	0	-6.79	6.79	1	0.009	110.667	1	True	0.06	True	3	29
2018-06-07 100846 NGF SETB2.eds	A14	UNKNOWN	NGF30	NGF SETB2	hsa-miR-213-000516	Amp	1.099	0.943	1	31.771	31.771	32.01	N/A	32.01	15.009	1.578	4.303	0	-6.79	6.79	1	0.009	110.667	1	True	0.06	True	3	28
2018-06-04 144541 NGF SETB1.eds	A14	UNKNOWN	NGF30	NGF SETB1	hsa-miR-213-000516	Amp	1.18	0.981	1	30.981	30.981	32.01	N/A	32.01	15.009	1.578	4.303	0	-6.79	6.79	1	0.009	110.667	1	True	0.06	True	3	27
2018-07-12 193530 NGF12 SETB1.eds	J08	UNKNOWN	NGF12	NGF12 SETB1	hsa-miR-214#-002293	N/A	Undetermined	Undetermined	1	Undetermined	Undetermined		N/A												True	0	True	-1	-1	True
2018-07-16 103433 NGF12 SETB3.eds	J08	UNKNOWN	NGF12	NGF12 SETB3	hsa-miR-214#-002293	N/A	Undetermined	Undetermined	1	Undetermined	Undetermined		N/A												True	0	True	-1	-1	True
2018-07-13 133116 NGF12 SETB2.eds	J08	UNKNOWN	NGF12	NGF12 SETB2	hsa-miR-214#-002293	N/A	Undetermined	Undetermined	1	Undetermined	Undetermined		N/A												True	0	True	-1	-1	True
2020-01-23 104440 NGF12 SETB4.eds	J08	UNKNOWN	NGF12	NGF12 SETB4	hsa-miR-214#-002293	N/A	Undetermined	Undetermined	1	Undetermined	Undetermined		N/A												True	0	True	-1	-1	True
2018-06-18 103502 NGF SETB3.eds	J08	UNKNOWN	NGF30	NGF SETB3	hsa-miR-214#-002293	N/A	Undetermined	Undetermined	1	Undetermined	Undetermined		N/A												True	0	True	-1	-1	True
2018-06-07 100846 NGF SETB2.eds	J08	UNKNOWN	NGF30	NGF SETB2	hsa-miR-214#-002293	N/A	Undetermined	Undetermined	1	Undetermined	Undetermined		N/A												True	0	True	-1	-1	True
2018-06-04 144541 NGF SETB1.eds	J08	UNKNOWN	NGF30	NGF SETB1	hsa-miR-214#-002293	N/A	Undetermined	Undetermined	1	Undetermined	Undetermined		N/A												True	0	True	-1	-1	True
2018-06-04 144541 NGF SETB1.eds	F11	UNKNOWN	NGF30	NGF SETB1	hsa-miR-218-1#-002094	N/A	Undetermined	Undetermined	1	Undetermined	Undetermined		N/A												True	0	True	-1	-1	True
2018-06-07 100846 NGF SETB2.eds	F11	UNKNOWN	NGF30	NGF SETB2	hsa-miR-218-1#-002094	N/A	Undetermined	Undetermined	1	Undetermined	Undetermined		N/A												True	0	True	-1	-1	True
2018-06-18 103502 NGF SETB3.eds	F11	UNKNOWN	NGF30	NGF SETB3	hsa-miR-218-1#-002094	N/A	Undetermined	Undetermined	1	Undetermined	Undetermined		N/A												True	0	True	-1	-1	True
2018-07-12 193530 NGF12 SETB1.eds	F11	UNKNOWN	NGF12	NGF12 SETB1	hsa-miR-218-1#-002094	N/A	Undetermined	Undetermined	1	Undetermined	Undetermined		N/A												True	0	True	-1	-1	True
2018-07-13 133116 NGF12 SETB2.eds	F11	UNKNOWN	NGF12	NGF12 SETB2	hsa-miR-218-1#-002094	N/A	Undetermined	Undetermined	1	Undetermined	Undetermined		N/A												True	0	True	-1	-1	True
2018-07-16 103433 NGF12 SETB3.eds	F11	UNKNOWN	NGF12	NGF12 SETB3	hsa-miR-218-1#-002094	N/A	Undetermined	Undetermined	1	Undetermined	Undetermined		N/A												True	0	True	-1	-1	True
2020-01-23 104440 NGF12 SETB4.eds	F11	UNKNOWN	NGF12	NGF12 SETB4	hsa-miR-218-1#-002094	N/A	Undetermined	Undetermined	1	Undetermined	Undetermined		N/A												True	0	True	-1	-1	True
2018-06-18 103502 NGF SETB3.eds	J09	UNKNOWN	NGF30	NGF SETB3	hsa-miR-218-2#-002294	N/A	Undetermined	Undetermined	1	Undetermined	Undetermined		N/A												True	0.2	True	-1	-1	True
2018-06-04 144541 NGF SETB1.eds	J09	UNKNOWN	NGF30	NGF SETB1	hsa-miR-218-2#-002294	N/A	Undetermined	Undetermined	1	Undetermined	Undetermined		N/A												True	0.2	True	-1	-1	True
2018-06-07 100846 NGF SETB2.eds	J09	UNKNOWN	NGF30	NGF SETB2	hsa-miR-218-2#-002294	N/A	Undetermined	Undetermined	1	Undetermined	Undetermined		N/A												True	0.2	True	-1	-1	True
2018-07-13 133116 NGF12 SETB2.eds	J09	UNKNOWN	NGF12	NGF12 SETB2	hsa-miR-218-2#-002294	N/A	Undetermined	Undetermined	1	Undetermined	Undetermined		N/A												True	0.2	True	-1	-1	True
2018-07-16 103433 NGF12 SETB3.eds	J09	UNKNOWN	NGF12	NGF12 SETB3	hsa-miR-218-2#-002294	N/A	Undetermined	Undetermined	1	Undetermined	Undetermined		N/A												True	0.2	True	-1	-1	True
2020-01-23 104440 NGF12 SETB4.eds	J09	UNKNOWN	NGF12	NGF12 SETB4	hsa-miR-218-2#-002294	N/A	Undetermined	Undetermined	1	Undetermined	Undetermined		N/A												True	0.2	True	-1	-1	True
2018-07-12 193530 NGF12 SETB1.eds	J09	UNKNOWN	NGF12	NGF12 SETB1	hsa-miR-218-2#-002294	Inconclusive	0.561	0	1	Undetermined	Undetermined		N/A												True	0.2	True	3	30	True
2018-06-04 144541 NGF SETB1.eds	J11	UNKNOWN	NGF30	NGF SETB1	hsa-miR-22#-002301	Amp	1.034	0.965	1	30.824	30.824	30.519	N/A	30.519	12.631	0.024	12.706	0	-0.301	0.301	1	0.812	1.232	1	True	0.045	True	3	27
2018-06-07 100846 NGF SETB2.eds	J11	UNKNOWN	NGF30	NGF SETB2	hsa-miR-22#-002301	Amp	1.05	0.976	1	30.214	30.214	30.519	N/A	30.519	12.631	0.024	12.706	0	-0.301	0.301	1	0.812	1.232	1	True	0.045	True	3	27
2018-06-18 103502 NGF SETB3.eds	J11	UNKNOWN	NGF30	NGF SETB3	hsa-miR-22#-002301	N/A	Undetermined	Undetermined	1	Undetermined	Undetermined	30.519	N/A	30.519	12.631	0.024	12.706	0	-0.301	0.301	1	0.812	1.232	1	True	0.045	True	-1	-1	True
2018-07-12 193530 NGF12 SETB1.eds	J11	UNKNOWN	NGF12	NGF12 SETB1	hsa-miR-22#-002301	Amp	1.042	0.954	1	30.673	30.673	32.333	N/A	32.333	15.886	1.52	4.303	3.255	-3.285	9.795	0.105	0.001	9.75	0.166	True	0.045	True	3	27
2018-07-13 133116 NGF12 SETB2.eds	J11	UNKNOWN	NGF12	NGF12 SETB2	hsa-miR-22#-002301	Amp	1.033	0.958	1	32.93	32.93	32.333	N/A	32.333	15.886	1.52	4.303	3.255	-3.285	9.795	0.105	0.001	9.75	0.166	True	0.045	True	3	30
2018-07-16 103433 NGF12 SETB3.eds	J11	UNKNOWN	NGF12	NGF12 SETB3	hsa-miR-22#-002301	Amp	1.091	0.97	1	33.397	33.397	32.333	N/A	32.333	15.886	1.52	4.303	3.255	-3.285	9.795	0.105	0.001	9.75	0.166	True	0.045	True	3	30
2020-01-23 104440 NGF12 SETB4.eds	J11	UNKNOWN	NGF12	NGF12 SETB4	hsa-miR-22#-002301	N/A	Undetermined	Undetermined	1	Undetermined	Undetermined	32.333	N/A	32.333	15.886	1.52	4.303	3.255	-3.285	9.795	0.105	0.001	9.75	0.166	True	0.045	True	-1	-1	True
2018-07-12 193530 NGF12 SETB1.eds	F12	UNKNOWN	NGF12	NGF12 SETB1	hsa-miR-221#-002096	N/A	Undetermined	Undetermined	1	Undetermined	Undetermined		N/A												True	0	True	-1	-1	True
2018-07-13 133116 NGF12 SETB2.eds	F12	UNKNOWN	NGF12	NGF12 SETB2	hsa-miR-221#-002096	N/A	Undetermined	Undetermined	1	Undetermined	Undetermined		N/A												True	0	True	-1	-1	True
2018-07-16 103433 NGF12 SETB3.eds	F12	UNKNOWN	NGF12	NGF12 SETB3	hsa-miR-221#-002096	N/A	Undetermined	Undetermined	1	Undetermined	Undetermined		N/A												True	0	True	-1	-1	True
2020-01-23 104440 NGF12 SETB4.eds	F12	UNKNOWN	NGF12	NGF12 SETB4	hsa-miR-221#-002096	N/A	Undetermined	Undetermined	1	Undetermined	Undetermined		N/A												True	0	True	-1	-1	True
2018-06-18 103502 NGF SETB3.eds	F12	UNKNOWN	NGF30	NGF SETB3	hsa-miR-221#-002096	N/A	Undetermined	Undetermined	1	Undetermined	Undetermined		N/A												True	0	True	-1	-1	True
2018-06-07 100846 NGF SETB2.eds	F12	UNKNOWN	NGF30	NGF SETB2	hsa-miR-221#-002096	N/A	Undetermined	Undetermined	1	Undetermined	Undetermined		N/A												True	0	True	-1	-1	True
2018-06-04 144541 NGF SETB1.eds	F12	UNKNOWN	NGF30	NGF SETB1	hsa-miR-221#-002096	N/A	Undetermined	Undetermined	1	Undetermined	Undetermined		N/A												True	0	True	-1	-1	True
2018-07-13 133116 NGF12 SETB2.eds	F13	UNKNOWN	NGF12	NGF12 SETB2	hsa-miR-222#-002097	Amp	1.182	0.962	1	28.858	28.858	29.511	N/A	29.511	13.462	1.204	3.182	1.38	-2.453	5.213	0.384	0.027	5.477	0.523	True	0.092	True	3	25
2018-07-12 193530 NGF12 SETB1.eds	F13	UNKNOWN	NGF12	NGF12 SETB1	hsa-miR-222#-002097	Amp	1.203	0.987	1	28.283	28.283	29.511	N/A	29.511	13.462	1.204	3.182	1.38	-2.453	5.213	0.384	0.027	5.477	0.523	True	0.092	True	3	24
2020-01-23 104440 NGF12 SETB4.eds	F13	UNKNOWN	NGF12	NGF12 SETB4	hsa-miR-222#-002097	Amp	1.238	0.944	1	31.026	31.026	29.511	N/A	29.511	13.462	1.204	3.182	1.38	-2.453	5.213	0.384	0.027	5.477	0.523	True	0.092	True	3	27
2018-07-16 103433 NGF12 SETB3.eds	F13	UNKNOWN	NGF12	NGF12 SETB3	hsa-miR-222#-002097	Amp	1.173	0.979	1	29.878	29.878	29.511	N/A	29.511	13.462	1.204	3.182	1.38	-2.453	5.213	0.384	0.027	5.477	0.523	True	0.092	True	3	25
2018-06-04 144541 NGF SETB1.eds	F13	UNKNOWN	NGF30	NGF SETB1	hsa-miR-222#-002097	Amp	1.18	0.973	1	28.532	28.532	29.083	N/A	29.083	12.082	1.57	4.303	0	-6.754	6.754	1	0.009	107.948	1	True	0.092	True	3	24
2018-06-18 103502 NGF SETB3.eds	F13	UNKNOWN	NGF30	NGF SETB3	hsa-miR-222#-002097	Amp	1.214	0.981	1	30.439	30.439	29.083	N/A	29.083	12.082	1.57	4.303	0	-6.754	6.754	1	0.009	107.948	1	True	0.092	True	3	26
2018-06-07 100846 NGF SETB2.eds	F13	UNKNOWN	NGF30	NGF SETB2	hsa-miR-222#-002097	Amp	1.173	0.985	1	28.279	28.279	29.083	N/A	29.083	12.082	1.57	4.303	0	-6.754	6.754	1	0.009	107.948	1	True	0.092	True	3	24
2018-07-16 103433 NGF12 SETB3.eds	F14	UNKNOWN	NGF12	NGF12 SETB3	hsa-miR-223#-002098	N/A	Undetermined	Undetermined	1	Undetermined	Undetermined		N/A												True	0.04	True	-1	-1	True
2020-01-23 104440 NGF12 SETB4.eds	F14	UNKNOWN	NGF12	NGF12 SETB4	hsa-miR-223#-002098	N/A	Undetermined	Undetermined	1	Undetermined	Undetermined		N/A												True	0.04	True	-1	-1	True
2018-07-13 133116 NGF12 SETB2.eds	F14	UNKNOWN	NGF12	NGF12 SETB2	hsa-miR-223#-002098	N/A	Undetermined	Undetermined	1	Undetermined	Undetermined		N/A												True	0.04	True	-1	-1	True
2018-07-12 193530 NGF12 SETB1.eds	F14	UNKNOWN	NGF12	NGF12 SETB1	hsa-miR-223#-002098	Amp	0.789	0.796	1	36.284	36.284		N/A												True	0.04	True	3	33	True
2018-06-04 144541 NGF SETB1.eds	F14	UNKNOWN	NGF30	NGF SETB1	hsa-miR-223#-002098	Inconclusive	0.598	0.276	1	38.064	38.064		N/A												True	0.04	True	3	33	True
2018-06-18 103502 NGF SETB3.eds	F14	UNKNOWN	NGF30	NGF SETB3	hsa-miR-223#-002098	N/A	Undetermined	Undetermined	1	Undetermined	Undetermined		N/A												True	0.04	True	-1	-1	True
2018-06-07 100846 NGF SETB2.eds	F14	UNKNOWN	NGF30	NGF SETB2	hsa-miR-223#-002098	N/A	Undetermined	Undetermined	1	Undetermined	Undetermined		N/A												True	0.04	True	-1	-1	True
2018-07-12 193530 NGF12 SETB1.eds	L14	UNKNOWN	NGF12	NGF12 SETB1	hsa-miR-23a#-002439	N/A	Undetermined	Undetermined	1	Undetermined	Undetermined		N/A												True	0.04	True	-1	-1	True
2018-07-13 133116 NGF12 SETB2.eds	L14	UNKNOWN	NGF12	NGF12 SETB2	hsa-miR-23a#-002439	N/A	Undetermined	Undetermined	1	Undetermined	Undetermined		N/A												True	0.04	True	-1	-1	True
2018-07-16 103433 NGF12 SETB3.eds	L14	UNKNOWN	NGF12	NGF12 SETB3	hsa-miR-23a#-002439	N/A	Undetermined	Undetermined	1	Undetermined	Undetermined		N/A												True	0.04	True	-1	-1	True
2020-01-23 104440 NGF12 SETB4.eds	L14	UNKNOWN	NGF12	NGF12 SETB4	hsa-miR-23a#-002439	N/A	Undetermined	Undetermined	1	Undetermined	Undetermined		N/A												True	0.04	True	-1	-1	True
2018-06-18 103502 NGF SETB3.eds	L14	UNKNOWN	NGF30	NGF SETB3	hsa-miR-23a#-002439	N/A	Undetermined	Undetermined	1	Undetermined	Undetermined		N/A												True	0.04	True	-1	-1	True
2018-06-07 100846 NGF SETB2.eds	L14	UNKNOWN	NGF30	NGF SETB2	hsa-miR-23a#-002439	Amp	0.806	0.714	1	36.628	36.628		N/A												True	0.04	True	3	33	True
2018-06-04 144541 NGF SETB1.eds	L14	UNKNOWN	NGF30	NGF SETB1	hsa-miR-23a#-002439	N/A	Undetermined	Undetermined	1	Undetermined	Undetermined		N/A												True	0.04	True	-1	-1	True
2018-06-07 100846 NGF SETB2.eds	G08	UNKNOWN	NGF30	NGF SETB2	hsa-miR-23b#-002126	N/A	Undetermined	Undetermined	1	Undetermined	Undetermined		N/A												True	0	True	-1	-1	True
2018-06-18 103502 NGF SETB3.eds	G08	UNKNOWN	NGF30	NGF SETB3	hsa-miR-23b#-002126	N/A	Undetermined	Undetermined	1	Undetermined	Undetermined		N/A												True	0	True	-1	-1	True
2018-06-04 144541 NGF SETB1.eds	G08	UNKNOWN	NGF30	NGF SETB1	hsa-miR-23b#-002126	N/A	Undetermined	Undetermined	1	Undetermined	Undetermined		N/A												True	0	True	-1	-1	True
2018-07-12 193530 NGF12 SETB1.eds	G08	UNKNOWN	NGF12	NGF12 SETB1	hsa-miR-23b#-002126	N/A	Undetermined	Undetermined	1	Undetermined	Undetermined		N/A												True	0	True	-1	-1	True
2018-07-13 133116 NGF12 SETB2.eds	G08	UNKNOWN	NGF12	NGF12 SETB2	hsa-miR-23b#-002126	N/A	Undetermined	Undetermined	1	Undetermined	Undetermined		N/A												True	0	True	-1	-1	True
2018-07-16 103433 NGF12 SETB3.eds	G08	UNKNOWN	NGF12	NGF12 SETB3	hsa-miR-23b#-002126	N/A	Undetermined	Undetermined	1	Undetermined	Undetermined		N/A												True	0	True	-1	-1	True
2020-01-23 104440 NGF12 SETB4.eds	G08	UNKNOWN	NGF12	NGF12 SETB4	hsa-miR-23b#-002126	N/A	Undetermined	Undetermined	1	Undetermined	Undetermined		N/A												True	0	True	-1	-1	True
2018-07-12 193530 NGF12 SETB1.eds	L15	UNKNOWN	NGF12	NGF12 SETB1	hsa-miR-24-1#-002440	N/A	Undetermined	Undetermined	1	Undetermined	Undetermined	34.948	N/A	34.948	20.092										True	0.072	True	-1	-1	True
2018-07-13 133116 NGF12 SETB2.eds	L15	UNKNOWN	NGF12	NGF12 SETB2	hsa-miR-24-1#-002440	N/A	Undetermined	Undetermined	1	Undetermined	Undetermined	34.948	N/A	34.948	20.092										True	0.072	True	-1	-1	True
2020-01-23 104440 NGF12 SETB4.eds	L15	UNKNOWN	NGF12	NGF12 SETB4	hsa-miR-24-1#-002440	Amp	1.047	0.915	1	34.948	34.948	34.948	N/A	34.948	20.092										True	0.072	True	3	30
2018-07-16 103433 NGF12 SETB3.eds	L15	UNKNOWN	NGF12	NGF12 SETB3	hsa-miR-24-1#-002440	N/A	Undetermined	Undetermined	1	Undetermined	Undetermined	34.948	N/A	34.948	20.092										True	0.072	True	-1	-1	True
2018-06-04 144541 NGF SETB1.eds	L15	UNKNOWN	NGF30	NGF SETB1	hsa-miR-24-1#-002440	N/A	Undetermined	Undetermined	1	Undetermined	Undetermined		N/A												True	0.072	True	-1	-1	True
2018-06-18 103502 NGF SETB3.eds	L15	UNKNOWN	NGF30	NGF SETB3	hsa-miR-24-1#-002440	N/A	Undetermined	Undetermined	1	Undetermined	Undetermined		N/A												True	0.072	True	-1	-1	True
2018-06-07 100846 NGF SETB2.eds	L15	UNKNOWN	NGF30	NGF SETB2	hsa-miR-24-1#-002440	N/A	Undetermined	Undetermined	1	Undetermined	Undetermined		N/A												True	0.072	True	-1	-1	True
2018-07-12 193530 NGF12 SETB1.eds	L16	UNKNOWN	NGF12	NGF12 SETB1	hsa-miR-24-2#-002441	Amp	1.165	0.974	1	29.98	29.98	31.275	N/A	31.275	14.827	1.444	4.303	-0.28	-6.493	5.932	1.215	0.016	90.073	0.922	True	0.044	True	3	27
2018-07-13 133116 NGF12 SETB2.eds	L16	UNKNOWN	NGF12	NGF12 SETB2	hsa-miR-24-2#-002441	Amp	1.159	0.97	1	31.176	31.176	31.275	N/A	31.275	14.827	1.444	4.303	-0.28	-6.493	5.932	1.215	0.016	90.073	0.922	True	0.044	True	3	28
2018-07-16 103433 NGF12 SETB3.eds	L16	UNKNOWN	NGF12	NGF12 SETB3	hsa-miR-24-2#-002441	Amp	1.117	0.972	1	32.667	32.667	31.275	N/A	31.275	14.827	1.444	4.303	-0.28	-6.493	5.932	1.215	0.016	90.073	0.922	True	0.044	True	3	29
2020-01-23 104440 NGF12 SETB4.eds	L16	UNKNOWN	NGF12	NGF12 SETB4	hsa-miR-24-2#-002441	Amp	0.93	0.884	1	35.186	35.186	31.275	N/A	31.275	14.827	1.444	4.303	-0.28	-6.493	5.932	1.215	0.016	90.073	0.922	True	0.044	True	3	32	True
2018-06-18 103502 NGF SETB3.eds	L16	UNKNOWN	NGF30	NGF SETB3	hsa-miR-24-2#-002441	Amp	1.152	0.957	1	32.396	32.396	31.5	N/A	31.5	15.107	2.062	12.706	0	-26.197	26.197	1	0	76,939,144.000	1	True	0.044	True	3	29
2018-06-07 100846 NGF SETB2.eds	L16	UNKNOWN	NGF30	NGF SETB2	hsa-miR-24-2#-002441	Amp	1.101	0.98	1	30.605	30.605	31.5	N/A	31.5	15.107	2.062	12.706	0	-26.197	26.197	1	0	76,939,144.000	1	True	0.044	True	3	27
2018-06-04 144541 NGF SETB1.eds	L16	UNKNOWN	NGF30	NGF SETB1	hsa-miR-24-2#-002441	Amp	0.989	0.961	1	32.627	32.627	31.5	N/A	31.5	15.107	2.062	12.706	0	-26.197	26.197	1	0	76,939,144.000	1	True	0.044	True	3	29	True
2018-06-04 144541 NGF SETB1.eds	L17	UNKNOWN	NGF30	NGF SETB1	hsa-miR-25#-002442	N/A	Undetermined	Undetermined	1	Undetermined	Undetermined		N/A												True	0.055	True	-1	-1	True
2018-06-07 100846 NGF SETB2.eds	L17	UNKNOWN	NGF30	NGF SETB2	hsa-miR-25#-002442	Amp	0.813	0.835	1	35.067	35.067		N/A												True	0.055	True	3	29	True
2018-06-18 103502 NGF SETB3.eds	L17	UNKNOWN	NGF30	NGF SETB3	hsa-miR-25#-002442	Amp	0.97	0.917	1	30.989	30.989		N/A												True	0.055	True	3	27	True
2020-01-23 104440 NGF12 SETB4.eds	L17	UNKNOWN	NGF12	NGF12 SETB4	hsa-miR-25#-002442	N/A	Undetermined	Undetermined	1	Undetermined	Undetermined		N/A												True	0.055	True	-1	-1	True
2018-07-12 193530 NGF12 SETB1.eds	L17	UNKNOWN	NGF12	NGF12 SETB1	hsa-miR-25#-002442	Amp	0.627	0.588	1	35.734	35.734		N/A												True	0.055	True	3	30	True
2018-07-13 133116 NGF12 SETB2.eds	L17	UNKNOWN	NGF12	NGF12 SETB2	hsa-miR-25#-002442	N/A	Undetermined	Undetermined	1	Undetermined	Undetermined		N/A												True	0.055	True	-1	-1	True
2018-07-16 103433 NGF12 SETB3.eds	L17	UNKNOWN	NGF12	NGF12 SETB3	hsa-miR-25#-002442	Amp	0.992	0.941	1	31.115	31.115		N/A												True	0.055	True	3	27	True
2020-01-23 104440 NGF12 SETB4.eds	L18	UNKNOWN	NGF12	NGF12 SETB4	hsa-miR-26a-1#-002443	Amp	1.214	0.967	1	30.784	30.784	32.683	N/A	32.683	16.633	0.429	3.182	2.148	0.783	3.512	0.226	0.088	0.581	0.08	True	0.092	True	3	27
2018-07-16 103433 NGF12 SETB3.eds	L18	UNKNOWN	NGF12	NGF12 SETB3	hsa-miR-26a-1#-002443	Amp	1.173	0.973	1	32.295	32.295	32.683	N/A	32.683	16.633	0.429	3.182	2.148	0.783	3.512	0.226	0.088	0.581	0.08	True	0.092	True	3	28
2018-07-13 133116 NGF12 SETB2.eds	L18	UNKNOWN	NGF12	NGF12 SETB2	hsa-miR-26a-1#-002443	Amp	1.123	0.976	1	33.895	33.895	32.683	N/A	32.683	16.633	0.429	3.182	2.148	0.783	3.512	0.226	0.088	0.581	0.08	True	0.092	True	3	29
2018-07-12 193530 NGF12 SETB1.eds	L18	UNKNOWN	NGF12	NGF12 SETB1	hsa-miR-26a-1#-002443	Amp	1.102	0.952	1	33.758	33.758	32.683	N/A	32.683	16.633	0.429	3.182	2.148	0.783	3.512	0.226	0.088	0.581	0.08	True	0.092	True	3	29
2018-06-07 100846 NGF SETB2.eds	L18	UNKNOWN	NGF30	NGF SETB2	hsa-miR-26a-1#-002443	Amp	1.139	0.954	1	31.596	31.596	31.487	N/A	31.487	14.485	0.746	4.303	0	-3.211	3.211	1	0.108	9.259	1	True	0.092	True	3	27
2018-06-18 103502 NGF SETB3.eds	L18	UNKNOWN	NGF30	NGF SETB3	hsa-miR-26a-1#-002443	Amp	1.171	0.969	1	31.169	31.169	31.487	N/A	31.487	14.485	0.746	4.303	0	-3.211	3.211	1	0.108	9.259	1	True	0.092	True	3	27
2018-06-04 144541 NGF SETB1.eds	L18	UNKNOWN	NGF30	NGF SETB1	hsa-miR-26a-1#-002443	Amp	1.146	0.975	1	31.694	31.694	31.487	N/A	31.487	14.485	0.746	4.303	0	-3.211	3.211	1	0.108	9.259	1	True	0.092	True	3	27
2018-07-12 193530 NGF12 SETB1.eds	G01	UNKNOWN	NGF12	NGF12 SETB1	hsa-miR-26a-2#-002115	No Amp	0	0.49	1	35.046	35.046		N/A												True	0.04	True	3	31	True
2018-07-16 103433 NGF12 SETB3.eds	G01	UNKNOWN	NGF12	NGF12 SETB3	hsa-miR-26a-2#-002115	N/A	Undetermined	Undetermined	1	Undetermined	Undetermined		N/A												True	0.04	True	-1	-1	True
2018-07-13 133116 NGF12 SETB2.eds	G01	UNKNOWN	NGF12	NGF12 SETB2	hsa-miR-26a-2#-002115	Amp	1.241	0.927	1	33.688	33.688		N/A												True	0.04	True	3	30	True
2020-01-23 104440 NGF12 SETB4.eds	G01	UNKNOWN	NGF12	NGF12 SETB4	hsa-miR-26a-2#-002115	N/A	Undetermined	Undetermined	1	Undetermined	Undetermined		N/A												True	0.04	True	-1	-1	True
2018-06-04 144541 NGF SETB1.eds	G01	UNKNOWN	NGF30	NGF SETB1	hsa-miR-26a-2#-002115	N/A	Undetermined	Undetermined	1	Undetermined	Undetermined		N/A												True	0.04	True	-1	-1	True
2018-06-07 100846 NGF SETB2.eds	G01	UNKNOWN	NGF30	NGF SETB2	hsa-miR-26a-2#-002115	Amp	1.008	0.796	1	35.723	35.723		N/A												True	0.04	True	3	32	True
2018-06-18 103502 NGF SETB3.eds	G01	UNKNOWN	NGF30	NGF SETB3	hsa-miR-26a-2#-002115	N/A	Undetermined	Undetermined	1	Undetermined	Undetermined		N/A												True	0.04	True	-1	-1	True
2018-07-16 103433 NGF12 SETB3.eds	L19	UNKNOWN	NGF12	NGF12 SETB3	hsa-miR-26b#-002444	Amp	1.017	0.901	1	35.119	35.119	33.703	N/A	33.703	17.256	1.587	4.303	1.121	-5.706	7.949	0.46	0.004	52.207	0.717	True	0.063	True	3	31
2020-01-23 104440 NGF12 SETB4.eds	L19	UNKNOWN	NGF12	NGF12 SETB4	hsa-miR-26b#-002444	N/A	Undetermined	Undetermined	1	Undetermined	Undetermined	33.703	N/A	33.703	17.256	1.587	4.303	1.121	-5.706	7.949	0.46	0.004	52.207	0.717	True	0.063	True	-1	-1	True
2018-07-13 133116 NGF12 SETB2.eds	L19	UNKNOWN	NGF12	NGF12 SETB2	hsa-miR-26b#-002444	Amp	1.096	0.954	1	33.975	33.975	33.703	N/A	33.703	17.256	1.587	4.303	1.121	-5.706	7.949	0.46	0.004	52.207	0.717	True	0.063	True	3	30
2018-07-12 193530 NGF12 SETB1.eds	L19	UNKNOWN	NGF12	NGF12 SETB1	hsa-miR-26b#-002444	Amp	1.126	0.955	1	32.016	32.016	33.703	N/A	33.703	17.256	1.587	4.303	1.121	-5.706	7.949	0.46	0.004	52.207	0.717	True	0.063	True	3	28
2018-06-07 100846 NGF SETB2.eds	L19	UNKNOWN	NGF30	NGF SETB2	hsa-miR-26b#-002444	Amp	1.15	0.974	1	31.794	31.794	33.136	N/A	33.136	16.134	2.369	4.303	0	-10.192	10.192	1	0.001	1,169.941	1	True	0.063	True	3	28
2018-06-18 103502 NGF SETB3.eds	L19	UNKNOWN	NGF30	NGF SETB3	hsa-miR-26b#-002444	Amp	1.02	0.877	1	36.069	36.069	33.136	N/A	33.136	16.134	2.369	4.303	0	-10.192	10.192	1	0.001	1,169.941	1	True	0.063	True	3	32
2018-06-04 144541 NGF SETB1.eds	L19	UNKNOWN	NGF30	NGF SETB1	hsa-miR-26b#-002444	Amp	1.117	0.961	1	31.544	31.544	33.136	N/A	33.136	16.134	2.369	4.303	0	-10.192	10.192	1	0.001	1,169.941	1	True	0.063	True	3	28
2018-07-16 103433 NGF12 SETB3.eds	L20	UNKNOWN	NGF12	NGF12 SETB3	hsa-miR-27a#-002445	Amp	1.191	0.983	1	29.775	29.775	30.191	N/A	30.191	14.141	0.724	3.182	1.939	-0.364	4.242	0.261	0.053	1.287	0.289	True	0.115	True	3	25
2018-07-13 133116 NGF12 SETB2.eds	L20	UNKNOWN	NGF12	NGF12 SETB2	hsa-miR-27a#-002445	Amp	1.146	0.971	1	30.466	30.466	30.191	N/A	30.191	14.141	0.724	3.182	1.939	-0.364	4.242	0.261	0.053	1.287	0.289	True	0.115	True	3	25
2018-07-12 193530 NGF12 SETB1.eds	L20	UNKNOWN	NGF12	NGF12 SETB1	hsa-miR-27a#-002445	Amp	1.164	0.984	1	29.957	29.957	30.191	N/A	30.191	14.141	0.724	3.182	1.939	-0.364	4.242	0.261	0.053	1.287	0.289	True	0.115	True	3	25
2020-01-23 104440 NGF12 SETB4.eds	L20	UNKNOWN	NGF12	NGF12 SETB4	hsa-miR-27a#-002445	Amp	1.225	0.971	1	30.566	30.566	30.191	N/A	30.191	14.141	0.724	3.182	1.939	-0.364	4.242	0.261	0.053	1.287	0.289	True	0.115	True	3	26
2018-06-18 103502 NGF SETB3.eds	L20	UNKNOWN	NGF30	NGF SETB3	hsa-miR-27a#-002445	Amp	1.207	0.973	1	30.11	30.11	29.203	N/A	29.203	12.202	1.341	4.303	0	-5.769	5.769	1	0.018	54.543	1	True	0.115	True	3	25
2018-06-04 144541 NGF SETB1.eds	L20	UNKNOWN	NGF30	NGF SETB1	hsa-miR-27a#-002445	Amp	1.177	0.974	1	29.035	29.035	29.203	N/A	29.203	12.202	1.341	4.303	0	-5.769	5.769	1	0.018	54.543	1	True	0.115	True	3	24
2018-06-07 100846 NGF SETB2.eds	L20	UNKNOWN	NGF30	NGF SETB2	hsa-miR-27a#-002445	Amp	1.178	0.98	1	28.465	28.465	29.203	N/A	29.203	12.202	1.341	4.303	0	-5.769	5.769	1	0.018	54.543	1	True	0.115	True	3	23
2018-06-04 144541 NGF SETB1.eds	H24	UNKNOWN	NGF30	NGF SETB1	hsa-miR-27b#-002174	Amp	1.05	0.978	1	30.333	30.333	29.853	N/A	29.853	12.851	1.025	4.303	0	-4.412	4.412	1	0.047	21.282	1	True	0.064	True	3	26
2018-06-07 100846 NGF SETB2.eds	H24	UNKNOWN	NGF30	NGF SETB2	hsa-miR-27b#-002174	Amp	1.081	0.982	1	29.122	29.122	29.853	N/A	29.853	12.851	1.025	4.303	0	-4.412	4.412	1	0.047	21.282	1	True	0.064	True	3	25
2018-06-18 103502 NGF SETB3.eds	H24	UNKNOWN	NGF30	NGF SETB3	hsa-miR-27b#-002174	Amp	1.182	0.98	1	30.104	30.104	29.853	N/A	29.853	12.851	1.025	4.303	0	-4.412	4.412	1	0.047	21.282	1	True	0.064	True	3	26
2018-07-13 133116 NGF12 SETB2.eds	H24	UNKNOWN	NGF12	NGF12 SETB2	hsa-miR-27b#-002174	Amp	1.144	0.981	1	31.235	31.235	30.684	N/A	30.684	14.634	0.652	3.182	1.783	-0.292	3.857	0.291	0.069	1.224	0.225	True	0.064	True	3	28
2018-07-16 103433 NGF12 SETB3.eds	H24	UNKNOWN	NGF12	NGF12 SETB3	hsa-miR-27b#-002174	Amp	1.183	0.986	1	30.759	30.759	30.684	N/A	30.684	14.634	0.652	3.182	1.783	-0.292	3.857	0.291	0.069	1.224	0.225	True	0.064	True	3	27
2020-01-23 104440 NGF12 SETB4.eds	H24	UNKNOWN	NGF12	NGF12 SETB4	hsa-miR-27b#-002174	Amp	1.233	0.988	1	30.298	30.298	30.684	N/A	30.684	14.634	0.652	3.182	1.783	-0.292	3.857	0.291	0.069	1.224	0.225	True	0.064	True	3	26
2018-07-12 193530 NGF12 SETB1.eds	H24	UNKNOWN	NGF12	NGF12 SETB1	hsa-miR-27b#-002174	Amp	1.077	0.965	1	30.444	30.444	30.684	N/A	30.684	14.634	0.652	3.182	1.783	-0.292	3.857	0.291	0.069	1.224	0.225	True	0.064	True	3	27
2020-01-23 104440 NGF12 SETB4.eds	L21	UNKNOWN	NGF12	NGF12 SETB4	hsa-miR-29a#-002447	N/A	Undetermined	Undetermined	1	Undetermined	Undetermined	33.392	N/A	33.392	15.638			1.402			0.378	0.378	0.378		True	0.087	True	-1	-1	True
2018-07-13 133116 NGF12 SETB2.eds	L21	UNKNOWN	NGF12	NGF12 SETB2	hsa-miR-29a#-002447	N/A	Undetermined	Undetermined	1	Undetermined	Undetermined	33.392	N/A	33.392	15.638			1.402			0.378	0.378	0.378		True	0.087	True	-1	-1	True
2018-07-16 103433 NGF12 SETB3.eds	L21	UNKNOWN	NGF12	NGF12 SETB3	hsa-miR-29a#-002447	N/A	Undetermined	Undetermined	1	Undetermined	Undetermined	33.392	N/A	33.392	15.638			1.402			0.378	0.378	0.378		True	0.087	True	-1	-1	True
2018-07-12 193530 NGF12 SETB1.eds	L21	UNKNOWN	NGF12	NGF12 SETB1	hsa-miR-29a#-002447	Amp	1.069	0.953	1	33.392	33.392	33.392	N/A	33.392	15.638			1.402			0.378	0.378	0.378		True	0.087	True	3	29
2018-06-18 103502 NGF SETB3.eds	L21	UNKNOWN	NGF30	NGF SETB3	hsa-miR-29a#-002447	N/A	Undetermined	Undetermined	1	Undetermined	Undetermined	32.125	N/A	32.125	14.236	0.215	12.706	0	-2.735	2.735	1	0.15	6.657	1	True	0.087	True	-1	-1	True
2018-06-04 144541 NGF SETB1.eds	L21	UNKNOWN	NGF30	NGF SETB1	hsa-miR-29a#-002447	Amp	1.115	0.968	1	32.238	32.238	32.125	N/A	32.125	14.236	0.215	12.706	0	-2.735	2.735	1	0.15	6.657	1	True	0.087	True	3	28
2018-06-07 100846 NGF SETB2.eds	L21	UNKNOWN	NGF30	NGF SETB2	hsa-miR-29a#-002447	Amp	1.12	0.971	1	32.011	32.011	32.125	N/A	32.125	14.236	0.215	12.706	0	-2.735	2.735	1	0.15	6.657	1	True	0.087	True	3	28
2020-01-23 104440 NGF12 SETB4.eds	H17	UNKNOWN	NGF12	NGF12 SETB4	hsa-miR-29b-1#-002165	N/A	Undetermined	Undetermined	1	Undetermined	Undetermined		N/A												True	0.119	True	-1	-1	True
2018-07-16 103433 NGF12 SETB3.eds	H17	UNKNOWN	NGF12	NGF12 SETB3	hsa-miR-29b-1#-002165	N/A	Undetermined	Undetermined	1	Undetermined	Undetermined		N/A												True	0.119	True	-1	-1	True
2018-07-13 133116 NGF12 SETB2.eds	H17	UNKNOWN	NGF12	NGF12 SETB2	hsa-miR-29b-1#-002165	N/A	Undetermined	Undetermined	1	Undetermined	Undetermined		N/A												True	0.119	True	-1	-1	True
2018-07-12 193530 NGF12 SETB1.eds	H17	UNKNOWN	NGF12	NGF12 SETB1	hsa-miR-29b-1#-002165	N/A	Undetermined	Undetermined	1	Undetermined	Undetermined		N/A												True	0.119	True	-1	-1	True
2018-06-04 144541 NGF SETB1.eds	H17	UNKNOWN	NGF30	NGF SETB1	hsa-miR-29b-1#-002165	N/A	Undetermined	Undetermined	1	Undetermined	Undetermined	33.9	N/A	33.9	16.34			0			1	1	1		True	0.119	True	-1	-1	True
2018-06-07 100846 NGF SETB2.eds	H17	UNKNOWN	NGF30	NGF SETB2	hsa-miR-29b-1#-002165	Amp	1.071	0.951	1	33.9	33.9	33.9	N/A	33.9	16.34			0			1	1	1		True	0.119	True	3	28
2018-06-18 103502 NGF SETB3.eds	H17	UNKNOWN	NGF30	NGF SETB3	hsa-miR-29b-1#-002165	N/A	Undetermined	Undetermined	1	Undetermined	Undetermined	33.9	N/A	33.9	16.34			0			1	1	1		True	0.119	True	-1	-1	True
2020-01-23 104440 NGF12 SETB4.eds	H18	UNKNOWN	NGF12	NGF12 SETB4	hsa-miR-29b-2#-002166	N/A	Undetermined	Undetermined	1	Undetermined	Undetermined		N/A												True	0	True	-1	-1	True
2018-07-16 103433 NGF12 SETB3.eds	H18	UNKNOWN	NGF12	NGF12 SETB3	hsa-miR-29b-2#-002166	N/A	Undetermined	Undetermined	1	Undetermined	Undetermined		N/A												True	0	True	-1	-1	True
2018-07-13 133116 NGF12 SETB2.eds	H18	UNKNOWN	NGF12	NGF12 SETB2	hsa-miR-29b-2#-002166	N/A	Undetermined	Undetermined	1	Undetermined	Undetermined		N/A												True	0	True	-1	-1	True
2018-07-12 193530 NGF12 SETB1.eds	H18	UNKNOWN	NGF12	NGF12 SETB1	hsa-miR-29b-2#-002166	N/A	Undetermined	Undetermined	1	Undetermined	Undetermined		N/A												True	0	True	-1	-1	True
2018-06-18 103502 NGF SETB3.eds	H18	UNKNOWN	NGF30	NGF SETB3	hsa-miR-29b-2#-002166	N/A	Undetermined	Undetermined	1	Undetermined	Undetermined		N/A												True	0	True	-1	-1	True
2018-06-04 144541 NGF SETB1.eds	H18	UNKNOWN	NGF30	NGF SETB1	hsa-miR-29b-2#-002166	N/A	Undetermined	Undetermined	1	Undetermined	Undetermined		N/A												True	0	True	-1	-1	True
2018-06-07 100846 NGF SETB2.eds	H18	UNKNOWN	NGF30	NGF SETB2	hsa-miR-29b-2#-002166	N/A	Undetermined	Undetermined	1	Undetermined	Undetermined		N/A												True	0	True	-1	-1	True
2018-07-12 193530 NGF12 SETB1.eds	K16	UNKNOWN	NGF12	NGF12 SETB1	hsa-miR-302a#-002381	Amp	0.907	0.877	1	32.01	32.01		N/A												True	0.04	True	3	29	True
2018-07-13 133116 NGF12 SETB2.eds	K16	UNKNOWN	NGF12	NGF12 SETB2	hsa-miR-302a#-002381	Amp	0.808	0.826	1	33.122	33.122		N/A												True	0.04	True	3	30	True
2018-07-16 103433 NGF12 SETB3.eds	K16	UNKNOWN	NGF12	NGF12 SETB3	hsa-miR-302a#-002381	N/A	Undetermined	Undetermined	1	Undetermined	Undetermined		N/A												True	0.04	True	-1	-1	True
2020-01-23 104440 NGF12 SETB4.eds	K16	UNKNOWN	NGF12	NGF12 SETB4	hsa-miR-302a#-002381	N/A	Undetermined	Undetermined	1	Undetermined	Undetermined		N/A												True	0.04	True	-1	-1	True
2018-06-04 144541 NGF SETB1.eds	K16	UNKNOWN	NGF30	NGF SETB1	hsa-miR-302a#-002381	Amp	0.846	0.825	1	35.989	35.989		N/A												True	0.04	True	3	32	True
2018-06-07 100846 NGF SETB2.eds	K16	UNKNOWN	NGF30	NGF SETB2	hsa-miR-302a#-002381	Amp	0.555	0.46	1	35.33	35.33		N/A												True	0.04	True	3	30	True
2018-06-18 103502 NGF SETB3.eds	K16	UNKNOWN	NGF30	NGF SETB3	hsa-miR-302a#-002381	N/A	Undetermined	Undetermined	1	Undetermined	Undetermined		N/A												True	0.04	True	-1	-1	True
2018-06-04 144541 NGF SETB1.eds	G04	UNKNOWN	NGF30	NGF SETB1	hsa-miR-302b#-002119	N/A	Undetermined	Undetermined	1	Undetermined	Undetermined		N/A												True	0	True	-1	-1	True
2018-06-07 100846 NGF SETB2.eds	G04	UNKNOWN	NGF30	NGF SETB2	hsa-miR-302b#-002119	N/A	Undetermined	Undetermined	1	Undetermined	Undetermined		N/A												True	0	True	-1	-1	True
2018-06-18 103502 NGF SETB3.eds	G04	UNKNOWN	NGF30	NGF SETB3	hsa-miR-302b#-002119	N/A	Undetermined	Undetermined	1	Undetermined	Undetermined		N/A												True	0	True	-1	-1	True
2018-07-16 103433 NGF12 SETB3.eds	G04	UNKNOWN	NGF12	NGF12 SETB3	hsa-miR-302b#-002119	N/A	Undetermined	Undetermined	1	Undetermined	Undetermined		N/A												True	0	True	-1	-1	True
2020-01-23 104440 NGF12 SETB4.eds	G04	UNKNOWN	NGF12	NGF12 SETB4	hsa-miR-302b#-002119	N/A	Undetermined	Undetermined	1	Undetermined	Undetermined		N/A												True	0	True	-1	-1	True
2018-07-13 133116 NGF12 SETB2.eds	G04	UNKNOWN	NGF12	NGF12 SETB2	hsa-miR-302b#-002119	N/A	Undetermined	Undetermined	1	Undetermined	Undetermined		N/A												True	0	True	-1	-1	True
2018-07-12 193530 NGF12 SETB1.eds	G04	UNKNOWN	NGF12	NGF12 SETB1	hsa-miR-302b#-002119	N/A	Undetermined	Undetermined	1	Undetermined	Undetermined		N/A												True	0	True	-1	-1	True
2018-07-12 193530 NGF12 SETB1.eds	A15	UNKNOWN	NGF12	NGF12 SETB1	hsa-miR-302c#-000534	Amp	0.623	0.806	1	35.624	35.624		N/A												True	0.04	True	3	31	True
2018-07-13 133116 NGF12 SETB2.eds	A15	UNKNOWN	NGF12	NGF12 SETB2	hsa-miR-302c#-000534	N/A	Undetermined	Undetermined	1	Undetermined	Undetermined		N/A												True	0.04	True	-1	-1	True
2020-01-23 104440 NGF12 SETB4.eds	A15	UNKNOWN	NGF12	NGF12 SETB4	hsa-miR-302c#-000534	N/A	Undetermined	Undetermined	1	Undetermined	Undetermined		N/A												True	0.04	True	-1	-1	True
2018-07-16 103433 NGF12 SETB3.eds	A15	UNKNOWN	NGF12	NGF12 SETB3	hsa-miR-302c#-000534	N/A	Undetermined	Undetermined	1	Undetermined	Undetermined		N/A												True	0.04	True	-1	-1	True
2018-06-04 144541 NGF SETB1.eds	A15	UNKNOWN	NGF30	NGF SETB1	hsa-miR-302c#-000534	N/A	Undetermined	Undetermined	1	Undetermined	Undetermined		N/A												True	0.04	True	-1	-1	True
2018-06-18 103502 NGF SETB3.eds	A15	UNKNOWN	NGF30	NGF SETB3	hsa-miR-302c#-000534	N/A	Undetermined	Undetermined	1	Undetermined	Undetermined		N/A												True	0.04	True	-1	-1	True
2018-06-07 100846 NGF SETB2.eds	A15	UNKNOWN	NGF30	NGF SETB2	hsa-miR-302c#-000534	N/A	Undetermined	Undetermined	1	Undetermined	Undetermined		N/A												True	0.04	True	-1	-1	True
2018-06-18 103502 NGF SETB3.eds	G05	UNKNOWN	NGF30	NGF SETB3	hsa-miR-302d#-002120	N/A	Undetermined	Undetermined	1	Undetermined	Undetermined		N/A												True	0	True	-1	-1	True
2018-06-07 100846 NGF SETB2.eds	G05	UNKNOWN	NGF30	NGF SETB2	hsa-miR-302d#-002120	N/A	Undetermined	Undetermined	1	Undetermined	Undetermined		N/A												True	0	True	-1	-1	True
2018-06-04 144541 NGF SETB1.eds	G05	UNKNOWN	NGF30	NGF SETB1	hsa-miR-302d#-002120	N/A	Undetermined	Undetermined	1	Undetermined	Undetermined		N/A												True	0	True	-1	-1	True
2018-07-16 103433 NGF12 SETB3.eds	G05	UNKNOWN	NGF12	NGF12 SETB3	hsa-miR-302d#-002120	N/A	Undetermined	Undetermined	1	Undetermined	Undetermined		N/A												True	0	True	-1	-1	True
2020-01-23 104440 NGF12 SETB4.eds	G05	UNKNOWN	NGF12	NGF12 SETB4	hsa-miR-302d#-002120	N/A	Undetermined	Undetermined	1	Undetermined	Undetermined		N/A												True	0	True	-1	-1	True
2018-07-12 193530 NGF12 SETB1.eds	G05	UNKNOWN	NGF12	NGF12 SETB1	hsa-miR-302d#-002120	N/A	Undetermined	Undetermined	1	Undetermined	Undetermined		N/A												True	0	True	-1	-1	True
2018-07-13 133116 NGF12 SETB2.eds	G05	UNKNOWN	NGF12	NGF12 SETB2	hsa-miR-302d#-002120	N/A	Undetermined	Undetermined	1	Undetermined	Undetermined		N/A												True	0	True	-1	-1	True
2018-06-18 103502 NGF SETB3.eds	A16	UNKNOWN	NGF30	NGF SETB3	hsa-miR-302d-000535	N/A	Undetermined	Undetermined	1	Undetermined	Undetermined		N/A												True	0	True	-1	-1	True
2018-06-07 100846 NGF SETB2.eds	A16	UNKNOWN	NGF30	NGF SETB2	hsa-miR-302d-000535	N/A	Undetermined	Undetermined	1	Undetermined	Undetermined		N/A												True	0	True	-1	-1	True
2018-06-04 144541 NGF SETB1.eds	A16	UNKNOWN	NGF30	NGF SETB1	hsa-miR-302d-000535	N/A	Undetermined	Undetermined	1	Undetermined	Undetermined		N/A												True	0	True	-1	-1	True
2020-01-23 104440 NGF12 SETB4.eds	A16	UNKNOWN	NGF12	NGF12 SETB4	hsa-miR-302d-000535	N/A	Undetermined	Undetermined	1	Undetermined	Undetermined		N/A												True	0	True	-1	-1	True
2018-07-12 193530 NGF12 SETB1.eds	A16	UNKNOWN	NGF12	NGF12 SETB1	hsa-miR-302d-000535	N/A	Undetermined	Undetermined	1	Undetermined	Undetermined		N/A												True	0	True	-1	-1	True
2018-07-13 133116 NGF12 SETB2.eds	A16	UNKNOWN	NGF12	NGF12 SETB2	hsa-miR-302d-000535	N/A	Undetermined	Undetermined	1	Undetermined	Undetermined		N/A												True	0	True	-1	-1	True
2018-07-16 103433 NGF12 SETB3.eds	A16	UNKNOWN	NGF12	NGF12 SETB3	hsa-miR-302d-000535	N/A	Undetermined	Undetermined	1	Undetermined	Undetermined		N/A												True	0	True	-1	-1	True
2018-06-18 103502 NGF SETB3.eds	A03	UNKNOWN	NGF30	NGF SETB3	hsa-miR-30a-3p-000416	Amp	1.371	0.994	1	26.889	26.889	26.609	N/A	26.609	9.607	1.046	4.303	0	-4.5	4.5	1	0.044	22.63	1	True	0.19	True	3	22
2018-06-07 100846 NGF SETB2.eds	A03	UNKNOWN	NGF30	NGF SETB2	hsa-miR-30a-3p-000416	Amp	1.361	0.99	1	26.48	26.48	26.609	N/A	26.609	9.607	1.046	4.303	0	-4.5	4.5	1	0.044	22.63	1	True	0.19	True	3	21
2018-06-04 144541 NGF SETB1.eds	A03	UNKNOWN	NGF30	NGF SETB1	hsa-miR-30a-3p-000416	Amp	1.358	0.994	1	26.458	26.458	26.609	N/A	26.609	9.607	1.046	4.303	0	-4.5	4.5	1	0.044	22.63	1	True	0.19	True	3	21
2020-01-23 104440 NGF12 SETB4.eds	A03	UNKNOWN	NGF12	NGF12 SETB4	hsa-miR-30a-3p-000416	Amp	1.383	0.984	1	27.368	27.368	26.975	N/A	26.975	10.925	0.813	3.182	1.318	-1.269	3.905	0.401	0.067	2.411	0.374	True	0.19	True	3	22
2018-07-16 103433 NGF12 SETB3.eds	A03	UNKNOWN	NGF12	NGF12 SETB3	hsa-miR-30a-3p-000416	Amp	1.353	0.982	1	27.152	27.152	26.975	N/A	26.975	10.925	0.813	3.182	1.318	-1.269	3.905	0.401	0.067	2.411	0.374	True	0.19	True	3	22
2018-07-13 133116 NGF12 SETB2.eds	A03	UNKNOWN	NGF12	NGF12 SETB2	hsa-miR-30a-3p-000416	Amp	1.376	0.994	1	26.888	26.888	26.975	N/A	26.975	10.925	0.813	3.182	1.318	-1.269	3.905	0.401	0.067	2.411	0.374	True	0.19	True	3	22
2018-07-12 193530 NGF12 SETB1.eds	A03	UNKNOWN	NGF12	NGF12 SETB1	hsa-miR-30a-3p-000416	Amp	1.39	0.989	1	26.491	26.491	26.975	N/A	26.975	10.925	0.813	3.182	1.318	-1.269	3.905	0.401	0.067	2.411	0.374	True	0.19	True	3	21
2018-06-07 100846 NGF SETB2.eds	A04	UNKNOWN	NGF30	NGF SETB2	hsa-miR-30a-5p-000417	Amp	1.401	0.982	1	28.914	28.914	30.018	N/A	30.018	13.016	1.858	4.303	0	-7.993	7.993	1	0.004	254.718	1	True	0.227	True	3	23
2018-06-04 144541 NGF SETB1.eds	A04	UNKNOWN	NGF30	NGF SETB1	hsa-miR-30a-5p-000417	Amp	1.395	0.979	1	29.188	29.188	30.018	N/A	30.018	13.016	1.858	4.303	0	-7.993	7.993	1	0.004	254.718	1	True	0.227	True	3	24
2018-06-18 103502 NGF SETB3.eds	A04	UNKNOWN	NGF30	NGF SETB3	hsa-miR-30a-5p-000417	Amp	1.414	0.985	1	31.952	31.952	30.018	N/A	30.018	13.016	1.858	4.303	0	-7.993	7.993	1	0.004	254.718	1	True	0.227	True	3	26
2020-01-23 104440 NGF12 SETB4.eds	A04	UNKNOWN	NGF12	NGF12 SETB4	hsa-miR-30a-5p-000417	Amp	1.411	0.992	1	32.487	32.487	31.144	N/A	31.144	15.095	1.31	3.182	2.078	-2.092	6.248	0.237	0.013	4.264	0.414	True	0.227	True	3	27
2018-07-13 133116 NGF12 SETB2.eds	A04	UNKNOWN	NGF12	NGF12 SETB2	hsa-miR-30a-5p-000417	Amp	1.404	0.982	1	30.948	30.948	31.144	N/A	31.144	15.095	1.31	3.182	2.078	-2.092	6.248	0.237	0.013	4.264	0.414	True	0.227	True	3	25
2018-07-16 103433 NGF12 SETB3.eds	A04	UNKNOWN	NGF12	NGF12 SETB3	hsa-miR-30a-5p-000417	Amp	1.406	0.981	1	31.825	31.825	31.144	N/A	31.144	15.095	1.31	3.182	2.078	-2.092	6.248	0.237	0.013	4.264	0.414	True	0.227	True	3	26
2018-07-12 193530 NGF12 SETB1.eds	A04	UNKNOWN	NGF12	NGF12 SETB1	hsa-miR-30a-5p-000417	Amp	1.427	0.983	1	29.318	29.318	31.144	N/A	31.144	15.095	1.31	3.182	2.078	-2.092	6.248	0.237	0.013	4.264	0.414	True	0.227	True	3	24
2018-07-13 133116 NGF12 SETB2.eds	G12	UNKNOWN	NGF12	NGF12 SETB2	hsa-miR-30b#-002129	N/A	Undetermined	Undetermined	1	Undetermined	Undetermined		N/A												True	0	True	-1	-1	True
2018-07-16 103433 NGF12 SETB3.eds	G12	UNKNOWN	NGF12	NGF12 SETB3	hsa-miR-30b#-002129	N/A	Undetermined	Undetermined	1	Undetermined	Undetermined		N/A												True	0	True	-1	-1	True
2018-07-12 193530 NGF12 SETB1.eds	G12	UNKNOWN	NGF12	NGF12 SETB1	hsa-miR-30b#-002129	N/A	Undetermined	Undetermined	1	Undetermined	Undetermined		N/A												True	0	True	-1	-1	True
2020-01-23 104440 NGF12 SETB4.eds	G12	UNKNOWN	NGF12	NGF12 SETB4	hsa-miR-30b#-002129	N/A	Undetermined	Undetermined	1	Undetermined	Undetermined		N/A												True	0	True	-1	-1	True
2018-06-07 100846 NGF SETB2.eds	G12	UNKNOWN	NGF30	NGF SETB2	hsa-miR-30b#-002129	N/A	Undetermined	Undetermined	1	Undetermined	Undetermined		N/A												True	0	True	-1	-1	True
2018-06-04 144541 NGF SETB1.eds	G12	UNKNOWN	NGF30	NGF SETB1	hsa-miR-30b#-002129	N/A	Undetermined	Undetermined	1	Undetermined	Undetermined		N/A												True	0	True	-1	-1	True
2018-06-18 103502 NGF SETB3.eds	G12	UNKNOWN	NGF30	NGF SETB3	hsa-miR-30b#-002129	N/A	Undetermined	Undetermined	1	Undetermined	Undetermined		N/A												True	0	True	-1	-1	True
2018-07-12 193530 NGF12 SETB1.eds	F20	UNKNOWN	NGF12	NGF12 SETB1	hsa-miR-30c-1#-002108	N/A	Undetermined	Undetermined	1	Undetermined	Undetermined		N/A												True	0.04	True	-1	-1	True
2018-07-13 133116 NGF12 SETB2.eds	F20	UNKNOWN	NGF12	NGF12 SETB2	hsa-miR-30c-1#-002108	N/A	Undetermined	Undetermined	1	Undetermined	Undetermined		N/A												True	0.04	True	-1	-1	True
2018-07-16 103433 NGF12 SETB3.eds	F20	UNKNOWN	NGF12	NGF12 SETB3	hsa-miR-30c-1#-002108	N/A	Undetermined	Undetermined	1	Undetermined	Undetermined		N/A												True	0.04	True	-1	-1	True
2020-01-23 104440 NGF12 SETB4.eds	F20	UNKNOWN	NGF12	NGF12 SETB4	hsa-miR-30c-1#-002108	N/A	Undetermined	Undetermined	1	Undetermined	Undetermined		N/A												True	0.04	True	-1	-1	True
2018-06-18 103502 NGF SETB3.eds	F20	UNKNOWN	NGF30	NGF SETB3	hsa-miR-30c-1#-002108	N/A	Undetermined	Undetermined	1	Undetermined	Undetermined		N/A												True	0.04	True	-1	-1	True
2018-06-07 100846 NGF SETB2.eds	F20	UNKNOWN	NGF30	NGF SETB2	hsa-miR-30c-1#-002108	Amp	0.688	0.824	1	33.721	33.721		N/A												True	0.04	True	3	30	True
2018-06-04 144541 NGF SETB1.eds	F20	UNKNOWN	NGF30	NGF SETB1	hsa-miR-30c-1#-002108	Amp	0.71	0.858	1	33.672	33.672		N/A												True	0.04	True	3	30	True
2020-01-23 104440 NGF12 SETB4.eds	F21	UNKNOWN	NGF12	NGF12 SETB4	hsa-miR-30c-2#-002110	N/A	Undetermined	Undetermined	1	Undetermined	Undetermined		N/A												True	0	True	-1	-1	True
2018-07-16 103433 NGF12 SETB3.eds	F21	UNKNOWN	NGF12	NGF12 SETB3	hsa-miR-30c-2#-002110	N/A	Undetermined	Undetermined	1	Undetermined	Undetermined		N/A												True	0	True	-1	-1	True
2018-07-13 133116 NGF12 SETB2.eds	F21	UNKNOWN	NGF12	NGF12 SETB2	hsa-miR-30c-2#-002110	N/A	Undetermined	Undetermined	1	Undetermined	Undetermined		N/A												True	0	True	-1	-1	True
2018-07-12 193530 NGF12 SETB1.eds	F21	UNKNOWN	NGF12	NGF12 SETB1	hsa-miR-30c-2#-002110	N/A	Undetermined	Undetermined	1	Undetermined	Undetermined		N/A												True	0	True	-1	-1	True
2018-06-18 103502 NGF SETB3.eds	F21	UNKNOWN	NGF30	NGF SETB3	hsa-miR-30c-2#-002110	N/A	Undetermined	Undetermined	1	Undetermined	Undetermined		N/A												True	0	True	-1	-1	True
2018-06-07 100846 NGF SETB2.eds	F21	UNKNOWN	NGF30	NGF SETB2	hsa-miR-30c-2#-002110	N/A	Undetermined	Undetermined	1	Undetermined	Undetermined		N/A												True	0	True	-1	-1	True
2018-06-04 144541 NGF SETB1.eds	F21	UNKNOWN	NGF30	NGF SETB1	hsa-miR-30c-2#-002110	N/A	Undetermined	Undetermined	1	Undetermined	Undetermined		N/A												True	0	True	-1	-1	True
2018-07-12 193530 NGF12 SETB1.eds	J13	UNKNOWN	NGF12	NGF12 SETB1	hsa-miR-30d#-002305	Amp	1.115	0.981	1	30.657	30.657	31.848	N/A	31.848	15.6	1.738	4.303	1.812	-5.668	9.292	0.285	0.002	50.838	0.446	True	0.047	True	3	27
2018-07-16 103433 NGF12 SETB3.eds	J13	UNKNOWN	NGF12	NGF12 SETB3	hsa-miR-30d#-002305	Amp	0.91	0.847	1	33.113	33.113	31.848	N/A	31.848	15.6	1.738	4.303	1.812	-5.668	9.292	0.285	0.002	50.838	0.446	True	0.047	True	3	30	True
2018-07-13 133116 NGF12 SETB2.eds	J13	UNKNOWN	NGF12	NGF12 SETB2	hsa-miR-30d#-002305	Amp	1.196	0.973	1	31.183	31.183	31.848	N/A	31.848	15.6	1.738	4.303	1.812	-5.668	9.292	0.285	0.002	50.838	0.446	True	0.047	True	3	28
2020-01-23 104440 NGF12 SETB4.eds	J13	UNKNOWN	NGF12	NGF12 SETB4	hsa-miR-30d#-002305	Amp	1.014	0.868	1	33.705	33.705	31.848	N/A	31.848	15.6	1.738	4.303	1.812	-5.668	9.292	0.285	0.002	50.838	0.446	True	0.047	True	3	30
2018-06-18 103502 NGF SETB3.eds	J13	UNKNOWN	NGF30	NGF SETB3	hsa-miR-30d#-002305	Amp	1.248	0.95	1	31.437	31.437	30.789	N/A	30.789	13.787	1.211	4.303	0	-5.212	5.212	1	0.027	37.072	1	True	0.047	True	3	28
2018-06-07 100846 NGF SETB2.eds	J13	UNKNOWN	NGF30	NGF SETB2	hsa-miR-30d#-002305	Amp	1.183	0.975	1	30.138	30.138	30.789	N/A	30.789	13.787	1.211	4.303	0	-5.212	5.212	1	0.027	37.072	1	True	0.047	True	3	27
2018-06-04 144541 NGF SETB1.eds	J13	UNKNOWN	NGF30	NGF SETB1	hsa-miR-30d#-002305	Amp	1.054	0.966	1	30.791	30.791	30.789	N/A	30.789	13.787	1.211	4.303	0	-5.212	5.212	1	0.027	37.072	1	True	0.047	True	3	27
2018-06-18 103502 NGF SETB3.eds	A05	UNKNOWN	NGF30	NGF SETB3	hsa-miR-30d-000420	Amp	1.27	0.985	1	33.234	33.234	31.089	N/A	31.089	14.088	1.977	4.303	0	-8.506	8.506	1	0.003	363.567	1	True	0.121	True	3	29
2018-06-07 100846 NGF SETB2.eds	A05	UNKNOWN	NGF30	NGF SETB2	hsa-miR-30d-000420	Amp	1.214	0.951	1	30.14	30.14	31.089	N/A	31.089	14.088	1.977	4.303	0	-8.506	8.506	1	0.003	363.567	1	True	0.121	True	3	25
2018-06-04 144541 NGF SETB1.eds	A05	UNKNOWN	NGF30	NGF SETB1	hsa-miR-30d-000420	Amp	1.216	0.988	1	29.894	29.894	31.089	N/A	31.089	14.088	1.977	4.303	0	-8.506	8.506	1	0.003	363.567	1	True	0.121	True	3	25
2018-07-13 133116 NGF12 SETB2.eds	A05	UNKNOWN	NGF12	NGF12 SETB2	hsa-miR-30d-000420	Amp	1.264	0.976	1	31.439	31.439	32.651	N/A	32.651	16.601	1.912	3.182	2.513	-3.573	8.599	0.175	0.003	11.9	0.405	True	0.121	True	3	26
2018-07-12 193530 NGF12 SETB1.eds	A05	UNKNOWN	NGF12	NGF12 SETB1	hsa-miR-30d-000420	Amp	1.241	0.973	1	29.578	29.578	32.651	N/A	32.651	16.601	1.912	3.182	2.513	-3.573	8.599	0.175	0.003	11.9	0.405	True	0.121	True	3	25
2020-01-23 104440 NGF12 SETB4.eds	A05	UNKNOWN	NGF12	NGF12 SETB4	hsa-miR-30d-000420	Amp	1.187	0.965	1	35.177	35.177	32.651	N/A	32.651	16.601	1.912	3.182	2.513	-3.573	8.599	0.175	0.003	11.9	0.405	True	0.121	True	3	30
2018-07-16 103433 NGF12 SETB3.eds	A05	UNKNOWN	NGF12	NGF12 SETB3	hsa-miR-30d-000420	Amp	1.253	0.977	1	34.41	34.41	32.651	N/A	32.651	16.601	1.912	3.182	2.513	-3.573	8.599	0.175	0.003	11.9	0.405	True	0.121	True	3	30
2018-06-04 144541 NGF SETB1.eds	A06	UNKNOWN	NGF30	NGF SETB1	hsa-miR-30e-3p-000422	Amp	1.352	0.984	1	27.573	27.573	27.424	N/A	27.424	10.423	0.852	4.303	0	-3.665	3.665	1	0.079	12.686	1	True	0.205	True	3	22
2018-06-07 100846 NGF SETB2.eds	A06	UNKNOWN	NGF30	NGF SETB2	hsa-miR-30e-3p-000422	Amp	1.356	0.932	1	27.366	27.366	27.424	N/A	27.424	10.423	0.852	4.303	0	-3.665	3.665	1	0.079	12.686	1	True	0.205	True	3	22
2018-06-18 103502 NGF SETB3.eds	A06	UNKNOWN	NGF30	NGF SETB3	hsa-miR-30e-3p-000422	Amp	1.386	0.989	1	27.333	27.333	27.424	N/A	27.424	10.423	0.852	4.303	0	-3.665	3.665	1	0.079	12.686	1	True	0.205	True	3	22
2018-07-12 193530 NGF12 SETB1.eds	A06	UNKNOWN	NGF12	NGF12 SETB1	hsa-miR-30e-3p-000422	Amp	1.374	0.99	1	27.136	27.136	27.479	N/A	27.479	11.429	0.82	3.182	1.007	-1.602	3.615	0.498	0.082	3.035	0.436	True	0.205	True	3	21
2018-07-16 103433 NGF12 SETB3.eds	A06	UNKNOWN	NGF12	NGF12 SETB3	hsa-miR-30e-3p-000422	Amp	1.363	0.99	1	27.719	27.719	27.479	N/A	27.479	11.429	0.82	3.182	1.007	-1.602	3.615	0.498	0.082	3.035	0.436	True	0.205	True	3	22
2018-07-13 133116 NGF12 SETB2.eds	A06	UNKNOWN	NGF12	NGF12 SETB2	hsa-miR-30e-3p-000422	Amp	1.445	0.991	1	27.066	27.066	27.479	N/A	27.479	11.429	0.82	3.182	1.007	-1.602	3.615	0.498	0.082	3.035	0.436	True	0.205	True	3	22
2020-01-23 104440 NGF12 SETB4.eds	A06	UNKNOWN	NGF12	NGF12 SETB4	hsa-miR-30e-3p-000422	Amp	1.356	0.993	1	27.995	27.995	27.479	N/A	27.479	11.429	0.82	3.182	1.007	-1.602	3.615	0.498	0.082	3.035	0.436	True	0.205	True	3	23
2020-01-23 104440 NGF12 SETB4.eds	F23	UNKNOWN	NGF12	NGF12 SETB4	hsa-miR-31#-002113	Amp	1.276	0.981	1	27.724	27.724	26.612	N/A	26.612	10.563	1.05	3.182	1.373	-1.97	4.716	0.386	0.038	3.917	0.444	True	0.159	True	3	22
2018-07-12 193530 NGF12 SETB1.eds	F23	UNKNOWN	NGF12	NGF12 SETB1	hsa-miR-31#-002113	Amp	1.296	0.963	1	25.548	25.548	26.612	N/A	26.612	10.563	1.05	3.182	1.373	-1.97	4.716	0.386	0.038	3.917	0.444	True	0.159	True	3	20
2018-07-16 103433 NGF12 SETB3.eds	F23	UNKNOWN	NGF12	NGF12 SETB3	hsa-miR-31#-002113	Amp	1.29	0.985	1	26.528	26.528	26.612	N/A	26.612	10.563	1.05	3.182	1.373	-1.97	4.716	0.386	0.038	3.917	0.444	True	0.159	True	3	21
2018-07-13 133116 NGF12 SETB2.eds	F23	UNKNOWN	NGF12	NGF12 SETB2	hsa-miR-31#-002113	Amp	1.293	0.992	1	26.649	26.649	26.612	N/A	26.612	10.563	1.05	3.182	1.373	-1.97	4.716	0.386	0.038	3.917	0.444	True	0.159	True	3	21
2018-06-18 103502 NGF SETB3.eds	F23	UNKNOWN	NGF30	NGF SETB3	hsa-miR-31#-002113	Amp	1.308	0.984	1	26.92	26.92	26.191	N/A	26.191	9.189	1.253	4.303	0	-5.39	5.39	1	0.024	41.929	1	True	0.159	True	3	22
2018-06-07 100846 NGF SETB2.eds	F23	UNKNOWN	NGF30	NGF SETB2	hsa-miR-31#-002113	Amp	1.213	0.98	1	25.435	25.435	26.191	N/A	26.191	9.189	1.253	4.303	0	-5.39	5.39	1	0.024	41.929	1	True	0.159	True	3	20
2018-06-04 144541 NGF SETB1.eds	F23	UNKNOWN	NGF30	NGF SETB1	hsa-miR-31#-002113	Amp	1.236	0.985	1	26.217	26.217	26.191	N/A	26.191	9.189	1.253	4.303	0	-5.39	5.39	1	0.024	41.929	1	True	0.159	True	3	21
2018-06-04 144541 NGF SETB1.eds	F22	UNKNOWN	NGF30	NGF SETB1	hsa-miR-32#-002111	N/A	Undetermined	Undetermined	1	Undetermined	Undetermined		N/A												True	0	True	-1	-1	True
2018-06-18 103502 NGF SETB3.eds	F22	UNKNOWN	NGF30	NGF SETB3	hsa-miR-32#-002111	N/A	Undetermined	Undetermined	1	Undetermined	Undetermined		N/A												True	0	True	-1	-1	True
2018-06-07 100846 NGF SETB2.eds	F22	UNKNOWN	NGF30	NGF SETB2	hsa-miR-32#-002111	N/A	Undetermined	Undetermined	1	Undetermined	Undetermined		N/A												True	0	True	-1	-1	True
2018-07-13 133116 NGF12 SETB2.eds	F22	UNKNOWN	NGF12	NGF12 SETB2	hsa-miR-32#-002111	N/A	Undetermined	Undetermined	1	Undetermined	Undetermined		N/A												True	0	True	-1	-1	True
2018-07-12 193530 NGF12 SETB1.eds	F22	UNKNOWN	NGF12	NGF12 SETB1	hsa-miR-32#-002111	N/A	Undetermined	Undetermined	1	Undetermined	Undetermined		N/A												True	0	True	-1	-1	True
2020-01-23 104440 NGF12 SETB4.eds	F22	UNKNOWN	NGF12	NGF12 SETB4	hsa-miR-32#-002111	N/A	Undetermined	Undetermined	1	Undetermined	Undetermined		N/A												True	0	True	-1	-1	True
2018-07-16 103433 NGF12 SETB3.eds	F22	UNKNOWN	NGF12	NGF12 SETB3	hsa-miR-32#-002111	N/A	Undetermined	Undetermined	1	Undetermined	Undetermined		N/A												True	0	True	-1	-1	True
2018-06-18 103502 NGF SETB3.eds	O09	UNKNOWN	NGF30	NGF SETB3	hsa-miR-320B-002844	N/A	Undetermined	Undetermined	1	Undetermined	Undetermined	31.748	N/A	31.748	13.859	0.682	12.706	0	-8.666	8.666	1	0.002	406.192	1	True	0.094	True	-1	-1	True
2018-06-07 100846 NGF SETB2.eds	O09	UNKNOWN	NGF30	NGF SETB2	hsa-miR-320B-002844	Amp	1.291	0.971	1	30.737	30.737	31.748	N/A	31.748	13.859	0.682	12.706	0	-8.666	8.666	1	0.002	406.192	1	True	0.094	True	3	26
2018-06-04 144541 NGF SETB1.eds	O09	UNKNOWN	NGF30	NGF SETB1	hsa-miR-320B-002844	Amp	1.217	0.974	1	32.759	32.759	31.748	N/A	31.748	13.859	0.682	12.706	0	-8.666	8.666	1	0.002	406.192	1	True	0.094	True	3	28
2018-07-13 133116 NGF12 SETB2.eds	O09	UNKNOWN	NGF12	NGF12 SETB2	hsa-miR-320B-002844	Amp	1.303	0.991	1	32.794	32.794	31.9	N/A	31.9	14.955	1.703	12.706	1.096	-20.544	22.736	0.468	0	1,528,814.000	0.637	True	0.094	True	3	28
2018-07-12 193530 NGF12 SETB1.eds	O09	UNKNOWN	NGF12	NGF12 SETB1	hsa-miR-320B-002844	Amp	1.311	0.964	1	31.006	31.006	31.9	N/A	31.9	14.955	1.703	12.706	1.096	-20.544	22.736	0.468	0	1,528,814.000	0.637	True	0.094	True	3	27
2020-01-23 104440 NGF12 SETB4.eds	O09	UNKNOWN	NGF12	NGF12 SETB4	hsa-miR-320B-002844	N/A	Undetermined	Undetermined	1	Undetermined	Undetermined	31.9	N/A	31.9	14.955	1.703	12.706	1.096	-20.544	22.736	0.468	0	1,528,814.000	0.637	True	0.094	True	-1	-1	True
2018-07-16 103433 NGF12 SETB3.eds	O09	UNKNOWN	NGF12	NGF12 SETB3	hsa-miR-320B-002844	N/A	Undetermined	Undetermined	1	Undetermined	Undetermined	31.9	N/A	31.9	14.955	1.703	12.706	1.096	-20.544	22.736	0.468	0	1,528,814.000	0.637	True	0.094	True	-1	-1	True
2018-06-18 103502 NGF SETB3.eds	I09	UNKNOWN	NGF30	NGF SETB3	hsa-miR-335#-002185	Amp	1.275	0.975	1	31.167	31.167	30.051	N/A	30.051	13.05	1.446	4.303	0	-6.221	6.221	1	0.013	74.571	1	True	0.14	True	3	26
2018-06-04 144541 NGF SETB1.eds	I09	UNKNOWN	NGF30	NGF SETB1	hsa-miR-335#-002185	Amp	1.285	0.985	1	29.77	29.77	30.051	N/A	30.051	13.05	1.446	4.303	0	-6.221	6.221	1	0.013	74.571	1	True	0.14	True	3	25
2018-06-07 100846 NGF SETB2.eds	I09	UNKNOWN	NGF30	NGF SETB2	hsa-miR-335#-002185	Amp	1.294	0.988	1	29.217	29.217	30.051	N/A	30.051	13.05	1.446	4.303	0	-6.221	6.221	1	0.013	74.571	1	True	0.14	True	3	24
2018-07-12 193530 NGF12 SETB1.eds	I09	UNKNOWN	NGF12	NGF12 SETB1	hsa-miR-335#-002185	Amp	1.289	0.977	1	29.478	29.478	30.927	N/A	30.927	14.877	1.29	3.182	1.827	-2.28	5.934	0.282	0.016	4.858	0.393	True	0.14	True	3	24
2018-07-13 133116 NGF12 SETB2.eds	I09	UNKNOWN	NGF12	NGF12 SETB2	hsa-miR-335#-002185	Amp	1.258	0.981	1	30.443	30.443	30.927	N/A	30.927	14.877	1.29	3.182	1.827	-2.28	5.934	0.282	0.016	4.858	0.393	True	0.14	True	3	25
2018-07-16 103433 NGF12 SETB3.eds	I09	UNKNOWN	NGF12	NGF12 SETB3	hsa-miR-335#-002185	Amp	1.294	0.975	1	31.01	31.01	30.927	N/A	30.927	14.877	1.29	3.182	1.827	-2.28	5.934	0.282	0.016	4.858	0.393	True	0.14	True	3	26
2020-01-23 104440 NGF12 SETB4.eds	I09	UNKNOWN	NGF12	NGF12 SETB4	hsa-miR-335#-002185	Amp	1.176	0.963	1	32.776	32.776	30.927	N/A	30.927	14.877	1.29	3.182	1.827	-2.28	5.934	0.282	0.016	4.858	0.393	True	0.14	True	3	27
2018-07-12 193530 NGF12 SETB1.eds	H11	UNKNOWN	NGF12	NGF12 SETB1	hsa-miR-337-3p-002157	Amp	0.942	0.942	1	33.013	33.013		N/A												True	0.04	True	3	30	True
2020-01-23 104440 NGF12 SETB4.eds	H11	UNKNOWN	NGF12	NGF12 SETB4	hsa-miR-337-3p-002157	N/A	Undetermined	Undetermined	1	Undetermined	Undetermined		N/A												True	0.04	True	-1	-1	True
2018-07-16 103433 NGF12 SETB3.eds	H11	UNKNOWN	NGF12	NGF12 SETB3	hsa-miR-337-3p-002157	N/A	Undetermined	Undetermined	1	Undetermined	Undetermined		N/A												True	0.04	True	-1	-1	True
2018-07-13 133116 NGF12 SETB2.eds	H11	UNKNOWN	NGF12	NGF12 SETB2	hsa-miR-337-3p-002157	Amp	0.906	0.822	1	34.342	34.342		N/A												True	0.04	True	3	31	True
2018-06-18 103502 NGF SETB3.eds	H11	UNKNOWN	NGF30	NGF SETB3	hsa-miR-337-3p-002157	N/A	Undetermined	Undetermined	1	Undetermined	Undetermined		N/A												True	0.04	True	-1	-1	True
2018-06-07 100846 NGF SETB2.eds	H11	UNKNOWN	NGF30	NGF SETB2	hsa-miR-337-3p-002157	Amp	0.726	0.749	1	35.556	35.556		N/A												True	0.04	True	3	32	True
2018-06-04 144541 NGF SETB1.eds	H11	UNKNOWN	NGF30	NGF SETB1	hsa-miR-337-3p-002157	Amp	0.882	0.902	1	33.974	33.974		N/A												True	0.04	True	3	31	True
2018-06-04 144541 NGF SETB1.eds	L24	UNKNOWN	NGF30	NGF SETB1	hsa-miR-338-5P-002658	Amp	0.649	0.738	1	30.934	30.934		N/A												True	0.04	True	3	27	True
2018-06-18 103502 NGF SETB3.eds	L24	UNKNOWN	NGF30	NGF SETB3	hsa-miR-338-5P-002658	Amp	0.652	0.46	1	38.142	38.142		N/A												True	0.04	True	3	34	True
2018-06-07 100846 NGF SETB2.eds	L24	UNKNOWN	NGF30	NGF SETB2	hsa-miR-338-5P-002658	Amp	1.109	0.861	1	28.967	28.967		N/A												True	0.04	True	3	26	True
2020-01-23 104440 NGF12 SETB4.eds	L24	UNKNOWN	NGF12	NGF12 SETB4	hsa-miR-338-5P-002658	N/A	Undetermined	Undetermined	1	Undetermined	Undetermined		N/A												True	0.04	True	-1	-1	True
2018-07-16 103433 NGF12 SETB3.eds	L24	UNKNOWN	NGF12	NGF12 SETB3	hsa-miR-338-5P-002658	N/A	Undetermined	Undetermined	1	Undetermined	Undetermined		N/A												True	0.04	True	-1	-1	True
2018-07-13 133116 NGF12 SETB2.eds	L24	UNKNOWN	NGF12	NGF12 SETB2	hsa-miR-338-5P-002658	Amp	0.838	0.84	1	36.45	36.45		N/A												True	0.04	True	3	33	True
2018-07-12 193530 NGF12 SETB1.eds	L24	UNKNOWN	NGF12	NGF12 SETB1	hsa-miR-338-5P-002658	Amp	1.152	0.942	1	32.72	32.72		N/A												True	0.04	True	3	30	True
2018-07-16 103433 NGF12 SETB3.eds	G18	UNKNOWN	NGF12	NGF12 SETB3	hsa-miR-33a#-002136	N/A	Undetermined	Undetermined	1	Undetermined	Undetermined	32.33	N/A	32.33	14.576			0.67			0.629	0.629	0.629		True	0.072	True	-1	-1	True
2018-07-13 133116 NGF12 SETB2.eds	G18	UNKNOWN	NGF12	NGF12 SETB2	hsa-miR-33a#-002136	Amp	0.676	0.187	1	38.269	38.269	32.33	N/A	32.33	14.576			0.67			0.629	0.629	0.629		True	0.072	True	3	31	True
2018-07-12 193530 NGF12 SETB1.eds	G18	UNKNOWN	NGF12	NGF12 SETB1	hsa-miR-33a#-002136	Amp	1.065	0.967	1	32.33	32.33	32.33	N/A	32.33	14.576			0.67			0.629	0.629	0.629		True	0.072	True	3	28
2020-01-23 104440 NGF12 SETB4.eds	G18	UNKNOWN	NGF12	NGF12 SETB4	hsa-miR-33a#-002136	N/A	Undetermined	Undetermined	1	Undetermined	Undetermined	32.33	N/A	32.33	14.576			0.67			0.629	0.629	0.629		True	0.072	True	-1	-1	True
2018-06-04 144541 NGF SETB1.eds	G18	UNKNOWN	NGF30	NGF SETB1	hsa-miR-33a#-002136	Amp	1.038	0.974	1	32.124	32.124	32.124	N/A	32.124	13.906			0			1	1	1		True	0.072	True	3	28
2018-06-07 100846 NGF SETB2.eds	G18	UNKNOWN	NGF30	NGF SETB2	hsa-miR-33a#-002136	Amp	0.996	0.935	1	32.576	32.576	32.124	N/A	32.124	13.906			0			1	1	1		True	0.072	True	3	28	True
2018-06-18 103502 NGF SETB3.eds	G18	UNKNOWN	NGF30	NGF SETB3	hsa-miR-33a#-002136	N/A	Undetermined	Undetermined	1	Undetermined	Undetermined	32.124	N/A	32.124	13.906			0			1	1	1		True	0.072	True	-1	-1	True
2020-01-23 104440 NGF12 SETB4.eds	G17	UNKNOWN	NGF12	NGF12 SETB4	hsa-miR-33a-002135	N/A	Undetermined	Undetermined	1	Undetermined	Undetermined		N/A												True	0.04	True	-1	-1	True
2018-07-13 133116 NGF12 SETB2.eds	G17	UNKNOWN	NGF12	NGF12 SETB2	hsa-miR-33a-002135	Inconclusive	0.619	0.702	1	35.509	35.509		N/A												True	0.04	True	3	31	True
2018-07-16 103433 NGF12 SETB3.eds	G17	UNKNOWN	NGF12	NGF12 SETB3	hsa-miR-33a-002135	N/A	Undetermined	Undetermined	1	Undetermined	Undetermined		N/A												True	0.04	True	-1	-1	True
2018-07-12 193530 NGF12 SETB1.eds	G17	UNKNOWN	NGF12	NGF12 SETB1	hsa-miR-33a-002135	Inconclusive	0.6	0.697	1	36.275	36.275		N/A												True	0.04	True	3	31	True
2018-06-07 100846 NGF SETB2.eds	G17	UNKNOWN	NGF30	NGF SETB2	hsa-miR-33a-002135	Amp	0.682	0.634	1	35.199	35.199		N/A												True	0.04	True	3	31	True
2018-06-04 144541 NGF SETB1.eds	G17	UNKNOWN	NGF30	NGF SETB1	hsa-miR-33a-002135	Amp	0.596	0.529	1	36.855	36.855		N/A												True	0.04	True	3	31	True
2018-06-18 103502 NGF SETB3.eds	G17	UNKNOWN	NGF30	NGF SETB3	hsa-miR-33a-002135	Inconclusive	0.633	0.681	1	35.549	35.549		N/A												True	0.04	True	3	32	True
2018-06-18 103502 NGF SETB3.eds	I23	UNKNOWN	NGF30	NGF SETB3	hsa-miR-340#-002259	N/A	Undetermined	Undetermined	1	Undetermined	Undetermined	33.17	N/A	33.17	15.282	0.866	12.706	0	-11.007	11.007	1	0	2,057.376	1	True	0.144	True	-1	-1	True
2018-06-04 144541 NGF SETB1.eds	I23	UNKNOWN	NGF30	NGF SETB1	hsa-miR-340#-002259	Amp	1.228	0.959	1	32.633	32.633	33.17	N/A	33.17	15.282	0.866	12.706	0	-11.007	11.007	1	0	2,057.376	1	True	0.144	True	3	27
2018-06-07 100846 NGF SETB2.eds	I23	UNKNOWN	NGF30	NGF SETB2	hsa-miR-340#-002259	Amp	1.218	0.977	1	33.708	33.708	33.17	N/A	33.17	15.282	0.866	12.706	0	-11.007	11.007	1	0	2,057.376	1	True	0.144	True	3	28
2020-01-23 104440 NGF12 SETB4.eds	I23	UNKNOWN	NGF12	NGF12 SETB4	hsa-miR-340#-002259	N/A	Undetermined	Undetermined	1	Undetermined	Undetermined	32.394	N/A	32.394	15.449	0.934	12.706	0.168	-11.696	12.031	0.89	0	3,317.218	0.907	True	0.144	True	-1	-1	True
2018-07-13 133116 NGF12 SETB2.eds	I23	UNKNOWN	NGF12	NGF12 SETB2	hsa-miR-340#-002259	Amp	1.254	0.976	1	32.519	32.519	32.394	N/A	32.394	15.449	0.934	12.706	0.168	-11.696	12.031	0.89	0	3,317.218	0.907	True	0.144	True	3	27
2018-07-16 103433 NGF12 SETB3.eds	I23	UNKNOWN	NGF12	NGF12 SETB3	hsa-miR-340#-002259	N/A	Undetermined	Undetermined	1	Undetermined	Undetermined	32.394	N/A	32.394	15.449	0.934	12.706	0.168	-11.696	12.031	0.89	0	3,317.218	0.907	True	0.144	True	-1	-1	True
2018-07-12 193530 NGF12 SETB1.eds	I23	UNKNOWN	NGF12	NGF12 SETB1	hsa-miR-340#-002259	Amp	1.269	0.966	1	32.27	32.27	32.394	N/A	32.394	15.449	0.934	12.706	0.168	-11.696	12.031	0.89	0	3,317.218	0.907	True	0.144	True	3	27
2018-07-16 103433 NGF12 SETB3.eds	J21	UNKNOWN	NGF12	NGF12 SETB3	hsa-miR-34a#-002316	Amp	1.304	0.958	1	35.089	35.089	33.722	N/A	33.722	17.672	1.234	3.182	2.53	-1.398	6.458	0.173	0.011	2.636	0.158	True	0.197	True	3	29
2020-01-23 104440 NGF12 SETB4.eds	J21	UNKNOWN	NGF12	NGF12 SETB4	hsa-miR-34a#-002316	Amp	1.311	0.935	1	34.717	34.717	33.722	N/A	33.722	17.672	1.234	3.182	2.53	-1.398	6.458	0.173	0.011	2.636	0.158	True	0.197	True	3	29
2018-07-12 193530 NGF12 SETB1.eds	J21	UNKNOWN	NGF12	NGF12 SETB1	hsa-miR-34a#-002316	Amp	1.335	0.981	1	32.638	32.638	33.722	N/A	33.722	17.672	1.234	3.182	2.53	-1.398	6.458	0.173	0.011	2.636	0.158	True	0.197	True	3	26
2018-07-13 133116 NGF12 SETB2.eds	J21	UNKNOWN	NGF12	NGF12 SETB2	hsa-miR-34a#-002316	Amp	1.313	0.98	1	32.442	32.442	33.722	N/A	33.722	17.672	1.234	3.182	2.53	-1.398	6.458	0.173	0.011	2.636	0.158	True	0.197	True	3	26
2018-06-07 100846 NGF SETB2.eds	J21	UNKNOWN	NGF30	NGF SETB2	hsa-miR-34a#-002316	Amp	1.315	0.981	1	32.356	32.356	32.143	N/A	32.143	15.142	0.888	4.303	0	-3.82	3.82	1	0.071	14.12	1	True	0.197	True	3	27
2018-06-18 103502 NGF SETB3.eds	J21	UNKNOWN	NGF30	NGF SETB3	hsa-miR-34a#-002316	Amp	1.335	0.977	1	32.05	32.05	32.143	N/A	32.143	15.142	0.888	4.303	0	-3.82	3.82	1	0.071	14.12	1	True	0.197	True	3	26
2018-06-04 144541 NGF SETB1.eds	J21	UNKNOWN	NGF30	NGF SETB1	hsa-miR-34a#-002316	Amp	1.336	0.975	1	32.025	32.025	32.143	N/A	32.143	15.142	0.888	4.303	0	-3.82	3.82	1	0.071	14.12	1	True	0.197	True	3	26
2020-01-23 104440 NGF12 SETB4.eds	A07	UNKNOWN	NGF12	NGF12 SETB4	hsa-miR-34b-000427	N/A	Undetermined	Undetermined	1	Undetermined	Undetermined	32.23	N/A	32.23	15.285	1.647	12.706	-2.286	-23.218	18.646	4.878	0	9,757,959.000	0.482	True	0.051	True	-1	-1	True
2018-07-16 103433 NGF12 SETB3.eds	A07	UNKNOWN	NGF12	NGF12 SETB3	hsa-miR-34b-000427	N/A	Undetermined	Undetermined	1	Undetermined	Undetermined	32.23	N/A	32.23	15.285	1.647	12.706	-2.286	-23.218	18.646	4.878	0	9,757,959.000	0.482	True	0.051	True	-1	-1	True
2018-07-13 133116 NGF12 SETB2.eds	A07	UNKNOWN	NGF12	NGF12 SETB2	hsa-miR-34b-000427	Amp	1.207	0.963	1	33.068	33.068	32.23	N/A	32.23	15.285	1.647	12.706	-2.286	-23.218	18.646	4.878	0	9,757,959.000	0.482	True	0.051	True	3	30
2018-07-12 193530 NGF12 SETB1.eds	A07	UNKNOWN	NGF12	NGF12 SETB1	hsa-miR-34b-000427	Amp	1.179	0.963	1	31.392	31.392	32.23	N/A	32.23	15.285	1.647	12.706	-2.286	-23.218	18.646	4.878	0	9,757,959.000	0.482	True	0.051	True	3	28
2018-06-18 103502 NGF SETB3.eds	A07	UNKNOWN	NGF30	NGF SETB3	hsa-miR-34b-000427	Amp	1.112	0.924	1	34.868	34.868	33.965	N/A	33.965	17.572	2.07	12.706	0	-26.302	26.302	1	0	82,728,096.000	1	True	0.051	True	3	32
2018-06-07 100846 NGF SETB2.eds	A07	UNKNOWN	NGF30	NGF SETB2	hsa-miR-34b-000427	Amp	1.061	0.944	1	33.061	33.061	33.965	N/A	33.965	17.572	2.07	12.706	0	-26.302	26.302	1	0	82,728,096.000	1	True	0.051	True	3	30
2018-06-04 144541 NGF SETB1.eds	A07	UNKNOWN	NGF30	NGF SETB1	hsa-miR-34b-000427	N/A	Undetermined	Undetermined	1	Undetermined	Undetermined	33.965	N/A	33.965	17.572	2.07	12.706	0	-26.302	26.302	1	0	82,728,096.000	1	True	0.051	True	-1	-1	True
2018-06-18 103502 NGF SETB3.eds	F16	UNKNOWN	NGF30	NGF SETB3	hsa-miR-34b-002102	Amp	1.208	0.984	1	29.703	29.703	29.554	N/A	29.554	12.553	1.007	4.303	0	-4.334	4.334	1	0.05	20.171	1	True	0.068	True	3	25
2018-06-07 100846 NGF SETB2.eds	F16	UNKNOWN	NGF30	NGF SETB2	hsa-miR-34b-002102	Amp	1.159	0.887	1	29.669	29.669	29.554	N/A	29.554	12.553	1.007	4.303	0	-4.334	4.334	1	0.05	20.171	1	True	0.068	True	3	26
2018-06-04 144541 NGF SETB1.eds	F16	UNKNOWN	NGF30	NGF SETB1	hsa-miR-34b-002102	Amp	1.103	0.981	1	29.291	29.291	29.554	N/A	29.554	12.553	1.007	4.303	0	-4.334	4.334	1	0.05	20.171	1	True	0.068	True	3	25
2018-07-16 103433 NGF12 SETB3.eds	F16	UNKNOWN	NGF12	NGF12 SETB3	hsa-miR-34b-002102	Amp	1.234	0.971	1	29.61	29.61	30.167	N/A	30.167	14.117	0.703	3.182	1.564	-0.674	3.802	0.338	0.072	1.596	0.275	True	0.068	True	3	26
2018-07-13 133116 NGF12 SETB2.eds	F16	UNKNOWN	NGF12	NGF12 SETB2	hsa-miR-34b-002102	Amp	1.142	0.96	1	30.033	30.033	30.167	N/A	30.167	14.117	0.703	3.182	1.564	-0.674	3.802	0.338	0.072	1.596	0.275	True	0.068	True	3	26
2018-07-12 193530 NGF12 SETB1.eds	F16	UNKNOWN	NGF12	NGF12 SETB1	hsa-miR-34b-002102	Amp	1.108	0.981	1	30.248	30.248	30.167	N/A	30.167	14.117	0.703	3.182	1.564	-0.674	3.802	0.338	0.072	1.596	0.275	True	0.068	True	3	26
2020-01-23 104440 NGF12 SETB4.eds	F16	UNKNOWN	NGF12	NGF12 SETB4	hsa-miR-34b-002102	Amp	1.17	0.961	1	30.777	30.777	30.167	N/A	30.167	14.117	0.703	3.182	1.564	-0.674	3.802	0.338	0.072	1.596	0.275	True	0.068	True	3	27
2018-07-12 193530 NGF12 SETB1.eds	G02	UNKNOWN	NGF12	NGF12 SETB1	hsa-miR-361-3p-002116	N/A	Undetermined	Undetermined	1	Undetermined	Undetermined		N/A												True	0.04	True	-1	-1	True
2018-07-16 103433 NGF12 SETB3.eds	G02	UNKNOWN	NGF12	NGF12 SETB3	hsa-miR-361-3p-002116	N/A	Undetermined	Undetermined	1	Undetermined	Undetermined		N/A												True	0.04	True	-1	-1	True
2018-07-13 133116 NGF12 SETB2.eds	G02	UNKNOWN	NGF12	NGF12 SETB2	hsa-miR-361-3p-002116	N/A	Undetermined	Undetermined	1	Undetermined	Undetermined		N/A												True	0.04	True	-1	-1	True
2020-01-23 104440 NGF12 SETB4.eds	G02	UNKNOWN	NGF12	NGF12 SETB4	hsa-miR-361-3p-002116	N/A	Undetermined	Undetermined	1	Undetermined	Undetermined		N/A												True	0.04	True	-1	-1	True
2018-06-18 103502 NGF SETB3.eds	G02	UNKNOWN	NGF30	NGF SETB3	hsa-miR-361-3p-002116	N/A	Undetermined	Undetermined	1	Undetermined	Undetermined		N/A												True	0.04	True	-1	-1	True
2018-06-04 144541 NGF SETB1.eds	G02	UNKNOWN	NGF30	NGF SETB1	hsa-miR-361-3p-002116	Amp	0.699	0.867	1	31.856	31.856		N/A												True	0.04	True	3	28	True
2018-06-07 100846 NGF SETB2.eds	G02	UNKNOWN	NGF30	NGF SETB2	hsa-miR-361-3p-002116	Amp	0.716	0.641	1	30.303	30.303		N/A												True	0.04	True	3	27	True
2018-07-13 133116 NGF12 SETB2.eds	B10	UNKNOWN	NGF12	NGF12 SETB2	hsa-miR-363#-001283	N/A	Undetermined	Undetermined	1	Undetermined	Undetermined		N/A												True	0	True	-1	-1	True
2018-07-12 193530 NGF12 SETB1.eds	B10	UNKNOWN	NGF12	NGF12 SETB1	hsa-miR-363#-001283	N/A	Undetermined	Undetermined	1	Undetermined	Undetermined		N/A												True	0	True	-1	-1	True
2020-01-23 104440 NGF12 SETB4.eds	B10	UNKNOWN	NGF12	NGF12 SETB4	hsa-miR-363#-001283	N/A	Undetermined	Undetermined	1	Undetermined	Undetermined		N/A												True	0	True	-1	-1	True
2018-07-16 103433 NGF12 SETB3.eds	B10	UNKNOWN	NGF12	NGF12 SETB3	hsa-miR-363#-001283	N/A	Undetermined	Undetermined	1	Undetermined	Undetermined		N/A												True	0	True	-1	-1	True
2018-06-07 100846 NGF SETB2.eds	B10	UNKNOWN	NGF30	NGF SETB2	hsa-miR-363#-001283	N/A	Undetermined	Undetermined	1	Undetermined	Undetermined		N/A												True	0	True	-1	-1	True
2018-06-18 103502 NGF SETB3.eds	B10	UNKNOWN	NGF30	NGF SETB3	hsa-miR-363#-001283	N/A	Undetermined	Undetermined	1	Undetermined	Undetermined		N/A												True	0	True	-1	-1	True
2018-06-04 144541 NGF SETB1.eds	B10	UNKNOWN	NGF30	NGF SETB1	hsa-miR-363#-001283	N/A	Undetermined	Undetermined	1	Undetermined	Undetermined		N/A												True	0	True	-1	-1	True
2018-06-04 144541 NGF SETB1.eds	G06	UNKNOWN	NGF30	NGF SETB1	hsa-miR-367#-002121	N/A	Undetermined	Undetermined	1	Undetermined	Undetermined		N/A												True	0.2	True	-1	-1	True
2018-06-07 100846 NGF SETB2.eds	G06	UNKNOWN	NGF30	NGF SETB2	hsa-miR-367#-002121	N/A	Undetermined	Undetermined	1	Undetermined	Undetermined		N/A												True	0.2	True	-1	-1	True
2018-06-18 103502 NGF SETB3.eds	G06	UNKNOWN	NGF30	NGF SETB3	hsa-miR-367#-002121	Amp	0.599	0	1	Undetermined	Undetermined		N/A												True	0.2	True	3	33	True
2018-07-13 133116 NGF12 SETB2.eds	G06	UNKNOWN	NGF12	NGF12 SETB2	hsa-miR-367#-002121	N/A	Undetermined	Undetermined	1	Undetermined	Undetermined		N/A												True	0.2	True	-1	-1	True
2018-07-12 193530 NGF12 SETB1.eds	G06	UNKNOWN	NGF12	NGF12 SETB1	hsa-miR-367#-002121	N/A	Undetermined	Undetermined	1	Undetermined	Undetermined		N/A												True	0.2	True	-1	-1	True
2020-01-23 104440 NGF12 SETB4.eds	G06	UNKNOWN	NGF12	NGF12 SETB4	hsa-miR-367#-002121	N/A	Undetermined	Undetermined	1	Undetermined	Undetermined		N/A												True	0.2	True	-1	-1	True
2018-07-16 103433 NGF12 SETB3.eds	G06	UNKNOWN	NGF12	NGF12 SETB3	hsa-miR-367#-002121	N/A	Undetermined	Undetermined	1	Undetermined	Undetermined		N/A												True	0.2	True	-1	-1	True
2020-01-23 104440 NGF12 SETB4.eds	G07	UNKNOWN	NGF12	NGF12 SETB4	hsa-miR-374a#-002125	N/A	Undetermined	Undetermined	1	Undetermined	Undetermined		N/A												True	0	True	-1	-1	True
2018-07-12 193530 NGF12 SETB1.eds	G07	UNKNOWN	NGF12	NGF12 SETB1	hsa-miR-374a#-002125	N/A	Undetermined	Undetermined	1	Undetermined	Undetermined		N/A												True	0	True	-1	-1	True
2018-07-13 133116 NGF12 SETB2.eds	G07	UNKNOWN	NGF12	NGF12 SETB2	hsa-miR-374a#-002125	N/A	Undetermined	Undetermined	1	Undetermined	Undetermined		N/A												True	0	True	-1	-1	True
2018-07-16 103433 NGF12 SETB3.eds	G07	UNKNOWN	NGF12	NGF12 SETB3	hsa-miR-374a#-002125	N/A	Undetermined	Undetermined	1	Undetermined	Undetermined		N/A												True	0	True	-1	-1	True
2018-06-18 103502 NGF SETB3.eds	G07	UNKNOWN	NGF30	NGF SETB3	hsa-miR-374a#-002125	N/A	Undetermined	Undetermined	1	Undetermined	Undetermined		N/A												True	0	True	-1	-1	True
2018-06-04 144541 NGF SETB1.eds	G07	UNKNOWN	NGF30	NGF SETB1	hsa-miR-374a#-002125	N/A	Undetermined	Undetermined	1	Undetermined	Undetermined		N/A												True	0	True	-1	-1	True
2018-06-07 100846 NGF SETB2.eds	G07	UNKNOWN	NGF30	NGF SETB2	hsa-miR-374a#-002125	N/A	Undetermined	Undetermined	1	Undetermined	Undetermined		N/A												True	0	True	-1	-1	True
2018-06-04 144541 NGF SETB1.eds	K19	UNKNOWN	NGF30	NGF SETB1	hsa-miR-374b#-002391	N/A	Undetermined	Undetermined	1	Undetermined	Undetermined	34.976	N/A	34.976	17.416			0			1	1	1		True	0.075	True	-1	-1	True
2018-06-07 100846 NGF SETB2.eds	K19	UNKNOWN	NGF30	NGF SETB2	hsa-miR-374b#-002391	Amp	1.118	0.965	1	34.976	34.976	34.976	N/A	34.976	17.416			0			1	1	1		True	0.075	True	3	31
2018-06-18 103502 NGF SETB3.eds	K19	UNKNOWN	NGF30	NGF SETB3	hsa-miR-374b#-002391	N/A	Undetermined	Undetermined	1	Undetermined	Undetermined	34.976	N/A	34.976	17.416			0			1	1	1		True	0.075	True	-1	-1	True
2020-01-23 104440 NGF12 SETB4.eds	K19	UNKNOWN	NGF12	NGF12 SETB4	hsa-miR-374b#-002391	N/A	Undetermined	Undetermined	1	Undetermined	Undetermined		N/A												True	0.075	True	-1	-1	True
2018-07-12 193530 NGF12 SETB1.eds	K19	UNKNOWN	NGF12	NGF12 SETB1	hsa-miR-374b#-002391	Amp	0.984	0.73	1	35.505	35.505		N/A												True	0.075	True	3	31	True
2018-07-16 103433 NGF12 SETB3.eds	K19	UNKNOWN	NGF12	NGF12 SETB3	hsa-miR-374b#-002391	N/A	Undetermined	Undetermined	1	Undetermined	Undetermined		N/A												True	0.075	True	-1	-1	True
2018-07-13 133116 NGF12 SETB2.eds	K19	UNKNOWN	NGF12	NGF12 SETB2	hsa-miR-374b#-002391	N/A	Undetermined	Undetermined	1	Undetermined	Undetermined		N/A												True	0.075	True	-1	-1	True
2020-01-23 104440 NGF12 SETB4.eds	G09	UNKNOWN	NGF12	NGF12 SETB4	hsa-miR-376a#-002127	N/A	Undetermined	Undetermined	1	Undetermined	Undetermined		N/A												True	0.04	True	-1	-1	True
2018-07-16 103433 NGF12 SETB3.eds	G09	UNKNOWN	NGF12	NGF12 SETB3	hsa-miR-376a#-002127	N/A	Undetermined	Undetermined	1	Undetermined	Undetermined		N/A												True	0.04	True	-1	-1	True
2018-07-13 133116 NGF12 SETB2.eds	G09	UNKNOWN	NGF12	NGF12 SETB2	hsa-miR-376a#-002127	No Amp	0.591	0.009	1	38.965	38.965		N/A												True	0.04	True	3	34	True
2018-07-12 193530 NGF12 SETB1.eds	G09	UNKNOWN	NGF12	NGF12 SETB1	hsa-miR-376a#-002127	Amp	0.906	0.801	1	35.398	35.398		N/A												True	0.04	True	3	32	True
2018-06-18 103502 NGF SETB3.eds	G09	UNKNOWN	NGF30	NGF SETB3	hsa-miR-376a#-002127	No Amp	0.656	0.485	1	36.552	36.552		N/A												True	0.04	True	3	34	True
2018-06-07 100846 NGF SETB2.eds	G09	UNKNOWN	NGF30	NGF SETB2	hsa-miR-376a#-002127	Amp	1.32	0.942	1	31.874	31.874		N/A												True	0.04	True	3	29	True
2018-06-04 144541 NGF SETB1.eds	G09	UNKNOWN	NGF30	NGF SETB1	hsa-miR-376a#-002127	Amp	1.032	0.878	1	34.518	34.518		N/A												True	0.04	True	3	32	True
2018-07-16 103433 NGF12 SETB3.eds	G10	UNKNOWN	NGF12	NGF12 SETB3	hsa-miR-377#-002128	N/A	Undetermined	Undetermined	1	Undetermined	Undetermined		N/A												True	0	True	-1	-1	True
2020-01-23 104440 NGF12 SETB4.eds	G10	UNKNOWN	NGF12	NGF12 SETB4	hsa-miR-377#-002128	N/A	Undetermined	Undetermined	1	Undetermined	Undetermined		N/A												True	0	True	-1	-1	True
2018-07-12 193530 NGF12 SETB1.eds	G10	UNKNOWN	NGF12	NGF12 SETB1	hsa-miR-377#-002128	N/A	Undetermined	Undetermined	1	Undetermined	Undetermined		N/A												True	0	True	-1	-1	True
2018-07-13 133116 NGF12 SETB2.eds	G10	UNKNOWN	NGF12	NGF12 SETB2	hsa-miR-377#-002128	N/A	Undetermined	Undetermined	1	Undetermined	Undetermined		N/A												True	0	True	-1	-1	True
2018-06-18 103502 NGF SETB3.eds	G10	UNKNOWN	NGF30	NGF SETB3	hsa-miR-377#-002128	N/A	Undetermined	Undetermined	1	Undetermined	Undetermined		N/A												True	0	True	-1	-1	True
2018-06-07 100846 NGF SETB2.eds	G10	UNKNOWN	NGF30	NGF SETB2	hsa-miR-377#-002128	N/A	Undetermined	Undetermined	1	Undetermined	Undetermined		N/A												True	0	True	-1	-1	True
2018-06-04 144541 NGF SETB1.eds	G10	UNKNOWN	NGF30	NGF SETB1	hsa-miR-377#-002128	N/A	Undetermined	Undetermined	1	Undetermined	Undetermined		N/A												True	0	True	-1	-1	True
2018-06-18 103502 NGF SETB3.eds	A17	UNKNOWN	NGF30	NGF SETB3	hsa-miR-378-000567	Amp	1.198	0.943	1	34.99	34.99	32.888	N/A	32.888	15.887	1.939	4.303	0	-8.342	8.342	1	0.003	324.522	1	True	0.113	True	3	30
2018-06-07 100846 NGF SETB2.eds	A17	UNKNOWN	NGF30	NGF SETB2	hsa-miR-378-000567	Amp	1.367	0.989	1	31.422	31.422	32.888	N/A	32.888	15.887	1.939	4.303	0	-8.342	8.342	1	0.003	324.522	1	True	0.113	True	3	27
2018-06-04 144541 NGF SETB1.eds	A17	UNKNOWN	NGF30	NGF SETB1	hsa-miR-378-000567	Amp	1.344	0.982	1	32.253	32.253	32.888	N/A	32.888	15.887	1.939	4.303	0	-8.342	8.342	1	0.003	324.522	1	True	0.113	True	3	28
2018-07-12 193530 NGF12 SETB1.eds	A17	UNKNOWN	NGF12	NGF12 SETB1	hsa-miR-378-000567	Amp	1.324	0.963	1	33.191	33.191	34.407	N/A	34.407	17.96	1.291	4.303	2.072	-3.483	7.628	0.238	0.005	11.181	0.431	True	0.113	True	3	29
2018-07-16 103433 NGF12 SETB3.eds	A17	UNKNOWN	NGF12	NGF12 SETB3	hsa-miR-378-000567	Amp	1.144	0.93	1	35.154	35.154	34.407	N/A	34.407	17.96	1.291	4.303	2.072	-3.483	7.628	0.238	0.005	11.181	0.431	True	0.113	True	3	30
2018-07-13 133116 NGF12 SETB2.eds	A17	UNKNOWN	NGF12	NGF12 SETB2	hsa-miR-378-000567	Amp	1.06	0.898	1	34.877	34.877	34.407	N/A	34.407	17.96	1.291	4.303	2.072	-3.483	7.628	0.238	0.005	11.181	0.431	True	0.113	True	3	29
2020-01-23 104440 NGF12 SETB4.eds	A17	UNKNOWN	NGF12	NGF12 SETB4	hsa-miR-378-000567	N/A	Undetermined	Undetermined	1	Undetermined	Undetermined	34.407	N/A	34.407	17.96	1.291	4.303	2.072	-3.483	7.628	0.238	0.005	11.181	0.431	True	0.113	True	-1	-1	True
2018-06-18 103502 NGF SETB3.eds	I21	UNKNOWN	NGF30	NGF SETB3	hsa-miR-378-002243	Amp	1.44	0.986	1	28.777	28.777	27.768	N/A	27.768	10.767	1.397	4.303	0	-6.01	6.01	1	0.016	64.453	1	True	0.192	True	3	23
2018-06-07 100846 NGF SETB2.eds	I21	UNKNOWN	NGF30	NGF SETB2	hsa-miR-378-002243	Amp	1.366	0.982	1	27.134	27.134	27.768	N/A	27.768	10.767	1.397	4.303	0	-6.01	6.01	1	0.016	64.453	1	True	0.192	True	3	22
2018-06-04 144541 NGF SETB1.eds	I21	UNKNOWN	NGF30	NGF SETB1	hsa-miR-378-002243	Amp	1.362	0.984	1	27.392	27.392	27.768	N/A	27.768	10.767	1.397	4.303	0	-6.01	6.01	1	0.016	64.453	1	True	0.192	True	3	22
2020-01-23 104440 NGF12 SETB4.eds	I21	UNKNOWN	NGF12	NGF12 SETB4	hsa-miR-378-002243	Amp	1.414	0.959	1	30.945	30.945	28.741	N/A	28.741	12.691	1.421	3.182	1.924	-2.599	6.448	0.263	0.011	6.057	0.38	True	0.192	True	3	25
2018-07-16 103433 NGF12 SETB3.eds	I21	UNKNOWN	NGF12	NGF12 SETB3	hsa-miR-378-002243	Amp	1.402	0.982	1	28.975	28.975	28.741	N/A	28.741	12.691	1.421	3.182	1.924	-2.599	6.448	0.263	0.011	6.057	0.38	True	0.192	True	3	24
2018-07-13 133116 NGF12 SETB2.eds	I21	UNKNOWN	NGF12	NGF12 SETB2	hsa-miR-378-002243	Amp	1.386	0.984	1	27.952	27.952	28.741	N/A	28.741	12.691	1.421	3.182	1.924	-2.599	6.448	0.263	0.011	6.057	0.38	True	0.192	True	3	23
2018-07-12 193530 NGF12 SETB1.eds	I21	UNKNOWN	NGF12	NGF12 SETB1	hsa-miR-378-002243	Amp	1.419	0.986	1	27.092	27.092	28.741	N/A	28.741	12.691	1.421	3.182	1.924	-2.599	6.448	0.263	0.011	6.057	0.38	True	0.192	True	3	22
2018-07-16 103433 NGF12 SETB3.eds	A18	UNKNOWN	NGF12	NGF12 SETB3	hsa-miR-380-5p-000570	N/A	Undetermined	Undetermined	1	Undetermined	Undetermined	34.718	N/A	34.718	18.583										True	0.196	True	-1	-1	True
2020-01-23 104440 NGF12 SETB4.eds	A18	UNKNOWN	NGF12	NGF12 SETB4	hsa-miR-380-5p-000570	N/A	Undetermined	Undetermined	1	Undetermined	Undetermined	34.718	N/A	34.718	18.583										True	0.196	True	-1	-1	True
2018-07-12 193530 NGF12 SETB1.eds	A18	UNKNOWN	NGF12	NGF12 SETB1	hsa-miR-380-5p-000570	No Amp	0.633	0	1	Undetermined	Undetermined	34.718	N/A	34.718	18.583										True	0.196	True	3	34	True
2018-07-13 133116 NGF12 SETB2.eds	A18	UNKNOWN	NGF12	NGF12 SETB2	hsa-miR-380-5p-000570	Amp	1.271	0.963	1	34.718	34.718	34.718	N/A	34.718	18.583										True	0.196	True	3	29
2018-06-07 100846 NGF SETB2.eds	A18	UNKNOWN	NGF30	NGF SETB2	hsa-miR-380-5p-000570	N/A	Undetermined	Undetermined	1	Undetermined	Undetermined		N/A												True	0.196	True	-1	-1	True
2018-06-18 103502 NGF SETB3.eds	A18	UNKNOWN	NGF30	NGF SETB3	hsa-miR-380-5p-000570	N/A	Undetermined	Undetermined	1	Undetermined	Undetermined		N/A												True	0.196	True	-1	-1	True
2018-06-04 144541 NGF SETB1.eds	A18	UNKNOWN	NGF30	NGF SETB1	hsa-miR-380-5p-000570	N/A	Undetermined	Undetermined	1	Undetermined	Undetermined		N/A												True	0.196	True	-1	-1	True
2018-07-13 133116 NGF12 SETB2.eds	K01	UNKNOWN	NGF12	NGF12 SETB2	hsa-miR-409-3p-002332	Amp	1.31	0.961	1	26.485	26.485	26.629	N/A	26.629	10.579	0.731	3.182	0.726	-1.6	3.051	0.605	0.121	3.031	0.59	True	0.139	True	3	22
2018-07-12 193530 NGF12 SETB1.eds	K01	UNKNOWN	NGF12	NGF12 SETB1	hsa-miR-409-3p-002332	Amp	1.318	0.973	1	26.445	26.445	26.629	N/A	26.629	10.579	0.731	3.182	0.726	-1.6	3.051	0.605	0.121	3.031	0.59	True	0.139	True	3	22
2020-01-23 104440 NGF12 SETB4.eds	K01	UNKNOWN	NGF12	NGF12 SETB4	hsa-miR-409-3p-002332	Amp	1.295	0.988	1	27.018	27.018	26.629	N/A	26.629	10.579	0.731	3.182	0.726	-1.6	3.051	0.605	0.121	3.031	0.59	True	0.139	True	3	22
2018-07-16 103433 NGF12 SETB3.eds	K01	UNKNOWN	NGF12	NGF12 SETB3	hsa-miR-409-3p-002332	Amp	1.267	0.98	1	26.566	26.566	26.629	N/A	26.629	10.579	0.731	3.182	0.726	-1.6	3.051	0.605	0.121	3.031	0.59	True	0.139	True	3	22
2018-06-04 144541 NGF SETB1.eds	K01	UNKNOWN	NGF30	NGF SETB1	hsa-miR-409-3p-002332	Amp	1.212	0.949	1	26.989	26.989	26.855	N/A	26.855	9.853	1.002	4.303	0	-4.311	4.311	1	0.05	19.85	1	True	0.139	True	3	22
2018-06-07 100846 NGF SETB2.eds	K01	UNKNOWN	NGF30	NGF SETB2	hsa-miR-409-3p-002332	Amp	1.253	0.985	1	26.493	26.493	26.855	N/A	26.855	9.853	1.002	4.303	0	-4.311	4.311	1	0.05	19.85	1	True	0.139	True	3	21
2018-06-18 103502 NGF SETB3.eds	K01	UNKNOWN	NGF30	NGF SETB3	hsa-miR-409-3p-002332	Amp	1.277	0.97	1	27.082	27.082	26.855	N/A	26.855	9.853	1.002	4.303	0	-4.311	4.311	1	0.05	19.85	1	True	0.139	True	3	22
2018-07-16 103433 NGF12 SETB3.eds	I20	UNKNOWN	NGF12	NGF12 SETB3	hsa-miR-411#-002238	N/A	Undetermined	Undetermined	1	Undetermined	Undetermined	32.682	N/A	32.682	15.737	0.338	12.706	-0.946	-5.238	3.345	1.927	0.098	37.744		True	0.061	True	-1	-1	True
2018-07-13 133116 NGF12 SETB2.eds	I20	UNKNOWN	NGF12	NGF12 SETB2	hsa-miR-411#-002238	Amp	1.121	0.968	1	32.21	32.21	32.682	N/A	32.682	15.737	0.338	12.706	-0.946	-5.238	3.345	1.927	0.098	37.744		True	0.061	True	3	28
2020-01-23 104440 NGF12 SETB4.eds	I20	UNKNOWN	NGF12	NGF12 SETB4	hsa-miR-411#-002238	N/A	Undetermined	Undetermined	1	Undetermined	Undetermined	32.682	N/A	32.682	15.737	0.338	12.706	-0.946	-5.238	3.345	1.927	0.098	37.744		True	0.061	True	-1	-1	True
2018-07-12 193530 NGF12 SETB1.eds	I20	UNKNOWN	NGF12	NGF12 SETB1	hsa-miR-411#-002238	Amp	1.038	0.935	1	33.153	33.153	32.682	N/A	32.682	15.737	0.338	12.706	-0.946	-5.238	3.345	1.927	0.098	37.744		True	0.061	True	3	29
2018-06-07 100846 NGF SETB2.eds	I20	UNKNOWN	NGF30	NGF SETB2	hsa-miR-411#-002238	No Amp	0.635	0	1	Undetermined	Undetermined	31.91	N/A	31.91	16.684			0			1	1	1		True	0.061	True	3	34	True
2018-06-04 144541 NGF SETB1.eds	I20	UNKNOWN	NGF30	NGF SETB1	hsa-miR-411#-002238	Amp	0.952	0.88	1	35.055	35.055	31.91	N/A	31.91	16.684			0			1	1	1		True	0.061	True	3	30	True
2018-06-18 103502 NGF SETB3.eds	I20	UNKNOWN	NGF30	NGF SETB3	hsa-miR-411#-002238	Amp	1.251	0.99	1	31.91	31.91	31.91	N/A	31.91	16.684			0			1	1	1		True	0.061	True	3	28
2018-06-18 103502 NGF SETB3.eds	J15	UNKNOWN	NGF30	NGF SETB3	hsa-miR-424#-002309	Amp	1.093	0.963	1	32.401	32.401		N/A												True	0.04	True	3	29	True
2018-06-07 100846 NGF SETB2.eds	J15	UNKNOWN	NGF30	NGF SETB2	hsa-miR-424#-002309	Amp	0.919	0.867	1	30.196	30.196		N/A												True	0.04	True	3	27	True
2018-06-04 144541 NGF SETB1.eds	J15	UNKNOWN	NGF30	NGF SETB1	hsa-miR-424#-002309	Amp	0.97	0.957	1	30.398	30.398		N/A												True	0.04	True	3	27	True
2020-01-23 104440 NGF12 SETB4.eds	J15	UNKNOWN	NGF12	NGF12 SETB4	hsa-miR-424#-002309	N/A	Undetermined	Undetermined	1	Undetermined	Undetermined		N/A												True	0.04	True	-1	-1	True
2018-07-16 103433 NGF12 SETB3.eds	J15	UNKNOWN	NGF12	NGF12 SETB3	hsa-miR-424#-002309	Amp	0.968	0.926	1	33.73	33.73		N/A												True	0.04	True	3	30	True
2018-07-12 193530 NGF12 SETB1.eds	J15	UNKNOWN	NGF12	NGF12 SETB1	hsa-miR-424#-002309	Amp	0.771	0.893	1	33.254	33.254		N/A												True	0.04	True	3	29	True
2018-07-13 133116 NGF12 SETB2.eds	J15	UNKNOWN	NGF12	NGF12 SETB2	hsa-miR-424#-002309	Amp	0.818	0.906	1	33.182	33.182		N/A												True	0.04	True	3	29	True
2018-06-07 100846 NGF SETB2.eds	J12	UNKNOWN	NGF30	NGF SETB2	hsa-miR-425#-002302	Amp	1.219	0.979	1	31.418	31.418	32.272	N/A	32.272	15.271	1.346	4.303	0	-5.792	5.792	1	0.018	55.398	1	True	0.126	True	3	27
2018-06-18 103502 NGF SETB3.eds	J12	UNKNOWN	NGF30	NGF SETB3	hsa-miR-425#-002302	Amp	1.163	0.97	1	33.189	33.189	32.272	N/A	32.272	15.271	1.346	4.303	0	-5.792	5.792	1	0.018	55.398	1	True	0.126	True	3	28
2018-06-04 144541 NGF SETB1.eds	J12	UNKNOWN	NGF30	NGF SETB1	hsa-miR-425#-002302	Amp	1.172	0.979	1	32.21	32.21	32.272	N/A	32.272	15.271	1.346	4.303	0	-5.792	5.792	1	0.018	55.398	1	True	0.126	True	3	27
2020-01-23 104440 NGF12 SETB4.eds	J12	UNKNOWN	NGF12	NGF12 SETB4	hsa-miR-425#-002302	Amp	1.241	0.986	1	31.57	31.57	31.985	N/A	31.985	15.935	0.641	3.182	0.664	-1.376	2.703	0.631	0.154	2.596	0.687	True	0.126	True	3	27
2018-07-16 103433 NGF12 SETB3.eds	J12	UNKNOWN	NGF12	NGF12 SETB3	hsa-miR-425#-002302	Amp	1.22	0.982	1	31.394	31.394	31.985	N/A	31.985	15.935	0.641	3.182	0.664	-1.376	2.703	0.631	0.154	2.596	0.687	True	0.126	True	3	26
2018-07-13 133116 NGF12 SETB2.eds	J12	UNKNOWN	NGF12	NGF12 SETB2	hsa-miR-425#-002302	Amp	1.069	0.949	1	33.095	33.095	31.985	N/A	31.985	15.935	0.641	3.182	0.664	-1.376	2.703	0.631	0.154	2.596	0.687	True	0.126	True	3	27
2018-07-12 193530 NGF12 SETB1.eds	J12	UNKNOWN	NGF12	NGF12 SETB1	hsa-miR-425#-002302	Amp	1.184	0.981	1	31.879	31.879	31.985	N/A	31.985	15.935	0.641	3.182	0.664	-1.376	2.703	0.631	0.154	2.596	0.687	True	0.126	True	3	27
2020-01-23 104440 NGF12 SETB4.eds	J18	UNKNOWN	NGF12	NGF12 SETB4	hsa-miR-431#-002312	N/A	Undetermined	Undetermined	1	Undetermined	Undetermined		N/A												True	0	True	-1	-1	True
2018-07-16 103433 NGF12 SETB3.eds	J18	UNKNOWN	NGF12	NGF12 SETB3	hsa-miR-431#-002312	N/A	Undetermined	Undetermined	1	Undetermined	Undetermined		N/A												True	0	True	-1	-1	True
2018-07-13 133116 NGF12 SETB2.eds	J18	UNKNOWN	NGF12	NGF12 SETB2	hsa-miR-431#-002312	N/A	Undetermined	Undetermined	1	Undetermined	Undetermined		N/A												True	0	True	-1	-1	True
2018-07-12 193530 NGF12 SETB1.eds	J18	UNKNOWN	NGF12	NGF12 SETB1	hsa-miR-431#-002312	N/A	Undetermined	Undetermined	1	Undetermined	Undetermined		N/A												True	0	True	-1	-1	True
2018-06-04 144541 NGF SETB1.eds	J18	UNKNOWN	NGF30	NGF SETB1	hsa-miR-431#-002312	N/A	Undetermined	Undetermined	1	Undetermined	Undetermined		N/A												True	0	True	-1	-1	True
2018-06-18 103502 NGF SETB3.eds	J18	UNKNOWN	NGF30	NGF SETB3	hsa-miR-431#-002312	N/A	Undetermined	Undetermined	1	Undetermined	Undetermined		N/A												True	0	True	-1	-1	True
2018-06-07 100846 NGF SETB2.eds	J18	UNKNOWN	NGF30	NGF SETB2	hsa-miR-431#-002312	N/A	Undetermined	Undetermined	1	Undetermined	Undetermined		N/A												True	0	True	-1	-1	True
2018-07-13 133116 NGF12 SETB2.eds	A22	UNKNOWN	NGF12	NGF12 SETB2	hsa-miR-432#-001027	Amp	0.873	0.875	1	30.792	30.792		N/A												True	0.04	True	3	28	True
2018-07-16 103433 NGF12 SETB3.eds	A22	UNKNOWN	NGF12	NGF12 SETB3	hsa-miR-432#-001027	Amp	0.923	0.932	1	32.959	32.959		N/A												True	0.04	True	3	30	True
2018-07-12 193530 NGF12 SETB1.eds	A22	UNKNOWN	NGF12	NGF12 SETB1	hsa-miR-432#-001027	Amp	0.944	0.925	1	30.056	30.056		N/A												True	0.04	True	3	27	True
2020-01-23 104440 NGF12 SETB4.eds	A22	UNKNOWN	NGF12	NGF12 SETB4	hsa-miR-432#-001027	N/A	Undetermined	Undetermined	1	Undetermined	Undetermined		N/A												True	0.04	True	-1	-1	True
2018-06-07 100846 NGF SETB2.eds	A22	UNKNOWN	NGF30	NGF SETB2	hsa-miR-432#-001027	Amp	0.86	0.915	1	31.121	31.121		N/A												True	0.04	True	3	28	True
2018-06-04 144541 NGF SETB1.eds	A22	UNKNOWN	NGF30	NGF SETB1	hsa-miR-432#-001027	Amp	0.913	0.949	1	30.567	30.567		N/A												True	0.04	True	3	27	True
2018-06-18 103502 NGF SETB3.eds	A22	UNKNOWN	NGF30	NGF SETB3	hsa-miR-432#-001027	Amp	0.865	0.873	1	34.393	34.393		N/A												True	0.04	True	3	31	True
2020-01-23 104440 NGF12 SETB4.eds	A21	UNKNOWN	NGF12	NGF12 SETB4	hsa-miR-432-001026	Amp	1.347	0.945	1	33.793	33.793	32.69	N/A	32.69	16.64	0.894	3.182	1.915	-0.929	4.76	0.265	0.037	1.905	0.122	True	0.244	True	3	28
2018-07-16 103433 NGF12 SETB3.eds	A21	UNKNOWN	NGF12	NGF12 SETB3	hsa-miR-432-001026	Amp	1.334	0.972	1	32.386	32.386	32.69	N/A	32.69	16.64	0.894	3.182	1.915	-0.929	4.76	0.265	0.037	1.905	0.122	True	0.244	True	3	26
2018-07-13 133116 NGF12 SETB2.eds	A21	UNKNOWN	NGF12	NGF12 SETB2	hsa-miR-432-001026	Amp	1.282	0.97	1	32.143	32.143	32.69	N/A	32.69	16.64	0.894	3.182	1.915	-0.929	4.76	0.265	0.037	1.905	0.122	True	0.244	True	3	25
2018-07-12 193530 NGF12 SETB1.eds	A21	UNKNOWN	NGF12	NGF12 SETB1	hsa-miR-432-001026	Amp	1.325	0.974	1	32.438	32.438	32.69	N/A	32.69	16.64	0.894	3.182	1.915	-0.929	4.76	0.265	0.037	1.905	0.122	True	0.244	True	3	27
2018-06-18 103502 NGF SETB3.eds	A21	UNKNOWN	NGF30	NGF SETB3	hsa-miR-432-001026	Amp	1.345	0.972	1	30.73	30.73	31.726	N/A	31.726	14.725	0.435	4.303	0	-1.873	1.873	1	0.273	3.663	1	True	0.244	True	3	25
2018-06-07 100846 NGF SETB2.eds	A21	UNKNOWN	NGF30	NGF SETB2	hsa-miR-432-001026	Amp	1.325	0.969	1	32.232	32.232	31.726	N/A	31.726	14.725	0.435	4.303	0	-1.873	1.873	1	0.273	3.663	1	True	0.244	True	3	26
2018-06-04 144541 NGF SETB1.eds	A21	UNKNOWN	NGF30	NGF SETB1	hsa-miR-432-001026	Amp	1.351	0.972	1	32.216	32.216	31.726	N/A	31.726	14.725	0.435	4.303	0	-1.873	1.873	1	0.273	3.663	1	True	0.244	True	3	26
2020-01-23 104440 NGF12 SETB4.eds	J24	UNKNOWN	NGF12	NGF12 SETB4	hsa-miR-452#-002330	N/A	Undetermined	Undetermined	1	Undetermined	Undetermined		N/A												True	0	True	-1	-1	True
2018-07-12 193530 NGF12 SETB1.eds	J24	UNKNOWN	NGF12	NGF12 SETB1	hsa-miR-452#-002330	N/A	Undetermined	Undetermined	1	Undetermined	Undetermined		N/A												True	0	True	-1	-1	True
2018-07-16 103433 NGF12 SETB3.eds	J24	UNKNOWN	NGF12	NGF12 SETB3	hsa-miR-452#-002330	N/A	Undetermined	Undetermined	1	Undetermined	Undetermined		N/A												True	0	True	-1	-1	True
2018-07-13 133116 NGF12 SETB2.eds	J24	UNKNOWN	NGF12	NGF12 SETB2	hsa-miR-452#-002330	N/A	Undetermined	Undetermined	1	Undetermined	Undetermined		N/A												True	0	True	-1	-1	True
2018-06-07 100846 NGF SETB2.eds	J24	UNKNOWN	NGF30	NGF SETB2	hsa-miR-452#-002330	N/A	Undetermined	Undetermined	1	Undetermined	Undetermined		N/A												True	0	True	-1	-1	True
2018-06-04 144541 NGF SETB1.eds	J24	UNKNOWN	NGF30	NGF SETB1	hsa-miR-452#-002330	N/A	Undetermined	Undetermined	1	Undetermined	Undetermined		N/A												True	0	True	-1	-1	True
2018-06-18 103502 NGF SETB3.eds	J24	UNKNOWN	NGF30	NGF SETB3	hsa-miR-452#-002330	N/A	Undetermined	Undetermined	1	Undetermined	Undetermined		N/A												True	0	True	-1	-1	True
2018-06-18 103502 NGF SETB3.eds	F04	UNKNOWN	NGF30	NGF SETB3	hsa-miR-454#-001996	Amp	1.073	0.929	1	36.227	36.227	35.008	N/A	35.008	18.006	1.575	4.303	0	-6.778	6.778	1	0.009	109.728	1	True	0.077	True	3	32
2018-06-07 100846 NGF SETB2.eds	F04	UNKNOWN	NGF30	NGF SETB2	hsa-miR-454#-001996	Amp	1.073	0.968	1	34.917	34.917	35.008	N/A	35.008	18.006	1.575	4.303	0	-6.778	6.778	1	0.009	109.728	1	True	0.077	True	3	30
2018-06-04 144541 NGF SETB1.eds	F04	UNKNOWN	NGF30	NGF SETB1	hsa-miR-454#-001996	Amp	1.12	0.97	1	33.878	33.878	35.008	N/A	35.008	18.006	1.575	4.303	0	-6.778	6.778	1	0.009	109.728	1	True	0.077	True	3	30
2018-07-13 133116 NGF12 SETB2.eds	F04	UNKNOWN	NGF12	NGF12 SETB2	hsa-miR-454#-001996	Amp	1.134	0.984	1	32.876	32.876	33.493	N/A	33.493	17.443	1.019	3.182	-0.563	-3.804	2.679	1.477	0.156	13.972	0.781	True	0.077	True	3	28
2018-07-12 193530 NGF12 SETB1.eds	F04	UNKNOWN	NGF12	NGF12 SETB1	hsa-miR-454#-001996	Amp	1.113	0.971	1	33.034	33.034	33.493	N/A	33.493	17.443	1.019	3.182	-0.563	-3.804	2.679	1.477	0.156	13.972	0.781	True	0.077	True	3	29
2020-01-23 104440 NGF12 SETB4.eds	F04	UNKNOWN	NGF12	NGF12 SETB4	hsa-miR-454#-001996	Amp	1.165	0.909	1	34.992	34.992	33.493	N/A	33.493	17.443	1.019	3.182	-0.563	-3.804	2.679	1.477	0.156	13.972	0.781	True	0.077	True	3	31
2018-07-16 103433 NGF12 SETB3.eds	F04	UNKNOWN	NGF12	NGF12 SETB3	hsa-miR-454#-001996	Amp	1.162	0.976	1	33.072	33.072	33.493	N/A	33.493	17.443	1.019	3.182	-0.563	-3.804	2.679	1.477	0.156	13.972	0.781	True	0.077	True	3	29
2018-07-12 193530 NGF12 SETB1.eds	K04	UNKNOWN	NGF12	NGF12 SETB1	hsa-miR-483-3p-002339	Amp	0.738	0.807	1	31.607	31.607		N/A												True	0.04	True	3	27	True
2018-07-13 133116 NGF12 SETB2.eds	K04	UNKNOWN	NGF12	NGF12 SETB2	hsa-miR-483-3p-002339	Amp	0.638	0.902	1	32.663	32.663		N/A												True	0.04	True	3	28	True
2018-07-16 103433 NGF12 SETB3.eds	K04	UNKNOWN	NGF12	NGF12 SETB3	hsa-miR-483-3p-002339	N/A	Undetermined	Undetermined	1	Undetermined	Undetermined		N/A												True	0.04	True	-1	-1	True
2020-01-23 104440 NGF12 SETB4.eds	K04	UNKNOWN	NGF12	NGF12 SETB4	hsa-miR-483-3p-002339	N/A	Undetermined	Undetermined	1	Undetermined	Undetermined		N/A												True	0.04	True	-1	-1	True
2018-06-18 103502 NGF SETB3.eds	K04	UNKNOWN	NGF30	NGF SETB3	hsa-miR-483-3p-002339	N/A	Undetermined	Undetermined	1	Undetermined	Undetermined		N/A												True	0.04	True	-1	-1	True
2018-06-04 144541 NGF SETB1.eds	K04	UNKNOWN	NGF30	NGF SETB1	hsa-miR-483-3p-002339	N/A	Undetermined	Undetermined	1	Undetermined	Undetermined		N/A												True	0.04	True	-1	-1	True
2018-06-07 100846 NGF SETB2.eds	K04	UNKNOWN	NGF30	NGF SETB2	hsa-miR-483-3p-002339	Amp	0.616	0.802	1	31.698	31.698		N/A												True	0.04	True	3	27	True
2018-06-07 100846 NGF SETB2.eds	B02	UNKNOWN	NGF30	NGF SETB2	hsa-miR-488-001106	Amp	1.044	0.909	1	34.277	34.277	34.819	N/A	34.819	16.93	0.213	12.706	0	-2.708	2.708	1	0.153	6.532	1	True	0.044	True	3	31
2018-06-04 144541 NGF SETB1.eds	B02	UNKNOWN	NGF30	NGF SETB1	hsa-miR-488-001106	Amp	1.016	0.849	1	35.361	35.361	34.819	N/A	34.819	16.93	0.213	12.706	0	-2.708	2.708	1	0.153	6.532	1	True	0.044	True	3	32
2018-06-18 103502 NGF SETB3.eds	B02	UNKNOWN	NGF30	NGF SETB3	hsa-miR-488-001106	N/A	Undetermined	Undetermined	1	Undetermined	Undetermined	34.819	N/A	34.819	16.93	0.213	12.706	0	-2.708	2.708	1	0.153	6.532	1	True	0.044	True	-1	-1	True
2018-07-16 103433 NGF12 SETB3.eds	B02	UNKNOWN	NGF12	NGF12 SETB3	hsa-miR-488-001106	Amp	1.094	0.941	1	34.39	34.39	34.39	N/A	34.39	18.936			2.006			0.249	0.249	0.249		True	0.044	True	3	31
2018-07-13 133116 NGF12 SETB2.eds	B02	UNKNOWN	NGF12	NGF12 SETB2	hsa-miR-488-001106	Amp	1.008	0.778	1	35.006	35.006	34.39	N/A	34.39	18.936			2.006			0.249	0.249	0.249		True	0.044	True	3	32	True
2020-01-23 104440 NGF12 SETB4.eds	B02	UNKNOWN	NGF12	NGF12 SETB4	hsa-miR-488-001106	N/A	Undetermined	Undetermined	1	Undetermined	Undetermined	34.39	N/A	34.39	18.936			2.006			0.249	0.249	0.249		True	0.044	True	-1	-1	True
2018-07-12 193530 NGF12 SETB1.eds	B02	UNKNOWN	NGF12	NGF12 SETB1	hsa-miR-488-001106	Amp	0.745	0.576	1	36.153	36.153	34.39	N/A	34.39	18.936			2.006			0.249	0.249	0.249		True	0.044	True	3	32	True
2018-06-04 144541 NGF SETB1.eds	K10	UNKNOWN	NGF30	NGF SETB1	hsa-miR-497#-002368	N/A	Undetermined	Undetermined	1	Undetermined	Undetermined		N/A												True	0	True	-1	-1	True
2018-06-07 100846 NGF SETB2.eds	K10	UNKNOWN	NGF30	NGF SETB2	hsa-miR-497#-002368	N/A	Undetermined	Undetermined	1	Undetermined	Undetermined		N/A												True	0	True	-1	-1	True
2018-06-18 103502 NGF SETB3.eds	K10	UNKNOWN	NGF30	NGF SETB3	hsa-miR-497#-002368	N/A	Undetermined	Undetermined	1	Undetermined	Undetermined		N/A												True	0	True	-1	-1	True
2018-07-12 193530 NGF12 SETB1.eds	K10	UNKNOWN	NGF12	NGF12 SETB1	hsa-miR-497#-002368	N/A	Undetermined	Undetermined	1	Undetermined	Undetermined		N/A												True	0	True	-1	-1	True
2020-01-23 104440 NGF12 SETB4.eds	K10	UNKNOWN	NGF12	NGF12 SETB4	hsa-miR-497#-002368	N/A	Undetermined	Undetermined	1	Undetermined	Undetermined		N/A												True	0	True	-1	-1	True
2018-07-13 133116 NGF12 SETB2.eds	K10	UNKNOWN	NGF12	NGF12 SETB2	hsa-miR-497#-002368	N/A	Undetermined	Undetermined	1	Undetermined	Undetermined		N/A												True	0	True	-1	-1	True
2018-07-16 103433 NGF12 SETB3.eds	K10	UNKNOWN	NGF12	NGF12 SETB3	hsa-miR-497#-002368	N/A	Undetermined	Undetermined	1	Undetermined	Undetermined		N/A												True	0	True	-1	-1	True
2018-07-12 193530 NGF12 SETB1.eds	A23	UNKNOWN	NGF12	NGF12 SETB1	hsa-miR-497-001043	N/A	Undetermined	Undetermined	1	Undetermined	Undetermined		N/A												True	0	True	-1	-1	True
2018-07-16 103433 NGF12 SETB3.eds	A23	UNKNOWN	NGF12	NGF12 SETB3	hsa-miR-497-001043	N/A	Undetermined	Undetermined	1	Undetermined	Undetermined		N/A												True	0	True	-1	-1	True
2018-07-13 133116 NGF12 SETB2.eds	A23	UNKNOWN	NGF12	NGF12 SETB2	hsa-miR-497-001043	N/A	Undetermined	Undetermined	1	Undetermined	Undetermined		N/A												True	0	True	-1	-1	True
2020-01-23 104440 NGF12 SETB4.eds	A23	UNKNOWN	NGF12	NGF12 SETB4	hsa-miR-497-001043	N/A	Undetermined	Undetermined	1	Undetermined	Undetermined		N/A												True	0	True	-1	-1	True
2018-06-04 144541 NGF SETB1.eds	A23	UNKNOWN	NGF30	NGF SETB1	hsa-miR-497-001043	N/A	Undetermined	Undetermined	1	Undetermined	Undetermined		N/A												True	0	True	-1	-1	True
2018-06-07 100846 NGF SETB2.eds	A23	UNKNOWN	NGF30	NGF SETB2	hsa-miR-497-001043	N/A	Undetermined	Undetermined	1	Undetermined	Undetermined		N/A												True	0	True	-1	-1	True
2018-06-18 103502 NGF SETB3.eds	A23	UNKNOWN	NGF30	NGF SETB3	hsa-miR-497-001043	N/A	Undetermined	Undetermined	1	Undetermined	Undetermined		N/A												True	0	True	-1	-1	True
2018-06-04 144541 NGF SETB1.eds	A24	UNKNOWN	NGF30	NGF SETB1	hsa-miR-500-001046	N/A	Undetermined	Undetermined	1	Undetermined	Undetermined		N/A												True	0	True	-1	-1	True
2018-06-07 100846 NGF SETB2.eds	A24	UNKNOWN	NGF30	NGF SETB2	hsa-miR-500-001046	N/A	Undetermined	Undetermined	1	Undetermined	Undetermined		N/A												True	0	True	-1	-1	True
2018-06-18 103502 NGF SETB3.eds	A24	UNKNOWN	NGF30	NGF SETB3	hsa-miR-500-001046	N/A	Undetermined	Undetermined	1	Undetermined	Undetermined		N/A												True	0	True	-1	-1	True
2020-01-23 104440 NGF12 SETB4.eds	A24	UNKNOWN	NGF12	NGF12 SETB4	hsa-miR-500-001046	N/A	Undetermined	Undetermined	1	Undetermined	Undetermined		N/A												True	0	True	-1	-1	True
2018-07-12 193530 NGF12 SETB1.eds	A24	UNKNOWN	NGF12	NGF12 SETB1	hsa-miR-500-001046	N/A	Undetermined	Undetermined	1	Undetermined	Undetermined		N/A												True	0	True	-1	-1	True
2018-07-13 133116 NGF12 SETB2.eds	A24	UNKNOWN	NGF12	NGF12 SETB2	hsa-miR-500-001046	N/A	Undetermined	Undetermined	1	Undetermined	Undetermined		N/A												True	0	True	-1	-1	True
2018-07-16 103433 NGF12 SETB3.eds	A24	UNKNOWN	NGF12	NGF12 SETB3	hsa-miR-500-001046	N/A	Undetermined	Undetermined	1	Undetermined	Undetermined		N/A												True	0	True	-1	-1	True
2020-01-23 104440 NGF12 SETB4.eds	F10	UNKNOWN	NGF12	NGF12 SETB4	hsa-miR-505#-002087	N/A	Undetermined	Undetermined	1	Undetermined	Undetermined		N/A												True	0.04	True	-1	-1	True
2018-07-16 103433 NGF12 SETB3.eds	F10	UNKNOWN	NGF12	NGF12 SETB3	hsa-miR-505#-002087	Amp	1.06	0.904	1	31.865	31.865		N/A												True	0.04	True	3	29	True
2018-07-13 133116 NGF12 SETB2.eds	F10	UNKNOWN	NGF12	NGF12 SETB2	hsa-miR-505#-002087	N/A	Undetermined	Undetermined	1	Undetermined	Undetermined		N/A												True	0.04	True	-1	-1	True
2018-07-12 193530 NGF12 SETB1.eds	F10	UNKNOWN	NGF12	NGF12 SETB1	hsa-miR-505#-002087	Inconclusive	0.614	0.478	1	36.06	36.06		N/A												True	0.04	True	3	33	True
2018-06-18 103502 NGF SETB3.eds	F10	UNKNOWN	NGF30	NGF SETB3	hsa-miR-505#-002087	Amp	1.053	0.888	1	33.843	33.843		N/A												True	0.04	True	3	31	True
2018-06-04 144541 NGF SETB1.eds	F10	UNKNOWN	NGF30	NGF SETB1	hsa-miR-505#-002087	Amp	0.818	0.836	1	35.588	35.588		N/A												True	0.04	True	3	32	True
2018-06-07 100846 NGF SETB2.eds	F10	UNKNOWN	NGF30	NGF SETB2	hsa-miR-505#-002087	N/A	Undetermined	Undetermined	1	Undetermined	Undetermined		N/A												True	0.04	True	-1	-1	True
2018-06-04 144541 NGF SETB1.eds	M11	UNKNOWN	NGF30	NGF SETB1	hsa-miR-513B-002757	N/A	Undetermined	Undetermined	1	Undetermined	Undetermined		N/A												True	0	True	-1	-1	True
2018-06-07 100846 NGF SETB2.eds	M11	UNKNOWN	NGF30	NGF SETB2	hsa-miR-513B-002757	N/A	Undetermined	Undetermined	1	Undetermined	Undetermined		N/A												True	0	True	-1	-1	True
2018-06-18 103502 NGF SETB3.eds	M11	UNKNOWN	NGF30	NGF SETB3	hsa-miR-513B-002757	N/A	Undetermined	Undetermined	1	Undetermined	Undetermined		N/A												True	0	True	-1	-1	True
2018-07-12 193530 NGF12 SETB1.eds	M11	UNKNOWN	NGF12	NGF12 SETB1	hsa-miR-513B-002757	N/A	Undetermined	Undetermined	1	Undetermined	Undetermined		N/A												True	0	True	-1	-1	True
2018-07-13 133116 NGF12 SETB2.eds	M11	UNKNOWN	NGF12	NGF12 SETB2	hsa-miR-513B-002757	N/A	Undetermined	Undetermined	1	Undetermined	Undetermined		N/A												True	0	True	-1	-1	True
2018-07-16 103433 NGF12 SETB3.eds	M11	UNKNOWN	NGF12	NGF12 SETB3	hsa-miR-513B-002757	N/A	Undetermined	Undetermined	1	Undetermined	Undetermined		N/A												True	0	True	-1	-1	True
2020-01-23 104440 NGF12 SETB4.eds	M11	UNKNOWN	NGF12	NGF12 SETB4	hsa-miR-513B-002757	N/A	Undetermined	Undetermined	1	Undetermined	Undetermined		N/A												True	0	True	-1	-1	True
2018-06-07 100846 NGF SETB2.eds	M10	UNKNOWN	NGF30	NGF SETB2	hsa-miR-513C-002756	N/A	Undetermined	Undetermined	1	Undetermined	Undetermined		N/A												True	0	True	-1	-1	True
2018-06-04 144541 NGF SETB1.eds	M10	UNKNOWN	NGF30	NGF SETB1	hsa-miR-513C-002756	N/A	Undetermined	Undetermined	1	Undetermined	Undetermined		N/A												True	0	True	-1	-1	True
2018-06-18 103502 NGF SETB3.eds	M10	UNKNOWN	NGF30	NGF SETB3	hsa-miR-513C-002756	N/A	Undetermined	Undetermined	1	Undetermined	Undetermined		N/A												True	0	True	-1	-1	True
2018-07-12 193530 NGF12 SETB1.eds	M10	UNKNOWN	NGF12	NGF12 SETB1	hsa-miR-513C-002756	N/A	Undetermined	Undetermined	1	Undetermined	Undetermined		N/A												True	0	True	-1	-1	True
2018-07-16 103433 NGF12 SETB3.eds	M10	UNKNOWN	NGF12	NGF12 SETB3	hsa-miR-513C-002756	N/A	Undetermined	Undetermined	1	Undetermined	Undetermined		N/A												True	0	True	-1	-1	True
2018-07-13 133116 NGF12 SETB2.eds	M10	UNKNOWN	NGF12	NGF12 SETB2	hsa-miR-513C-002756	N/A	Undetermined	Undetermined	1	Undetermined	Undetermined		N/A												True	0	True	-1	-1	True
2020-01-23 104440 NGF12 SETB4.eds	M10	UNKNOWN	NGF12	NGF12 SETB4	hsa-miR-513C-002756	N/A	Undetermined	Undetermined	1	Undetermined	Undetermined		N/A												True	0	True	-1	-1	True
2018-07-13 133116 NGF12 SETB2.eds	B04	UNKNOWN	NGF12	NGF12 SETB2	hsa-miR-516-3p-001149	Amp	0.861	0.771	1	34.79	34.79		N/A												True	0.04	True	3	31	True
2018-07-12 193530 NGF12 SETB1.eds	B04	UNKNOWN	NGF12	NGF12 SETB1	hsa-miR-516-3p-001149	Amp	0.872	0.79	1	32.999	32.999		N/A												True	0.04	True	3	30	True
2020-01-23 104440 NGF12 SETB4.eds	B04	UNKNOWN	NGF12	NGF12 SETB4	hsa-miR-516-3p-001149	N/A	Undetermined	Undetermined	1	Undetermined	Undetermined		N/A												True	0.04	True	-1	-1	True
2018-07-16 103433 NGF12 SETB3.eds	B04	UNKNOWN	NGF12	NGF12 SETB3	hsa-miR-516-3p-001149	Amp	1.178	0.934	1	32.702	32.702		N/A												True	0.04	True	3	30	True
2018-06-04 144541 NGF SETB1.eds	B04	UNKNOWN	NGF30	NGF SETB1	hsa-miR-516-3p-001149	Amp	0.982	0.955	1	32.798	32.798		N/A												True	0.04	True	3	30	True
2018-06-18 103502 NGF SETB3.eds	B04	UNKNOWN	NGF30	NGF SETB3	hsa-miR-516-3p-001149	Inconclusive	0.9	0.922	1	36.745	36.745		N/A												True	0.04	True	3	33	True
2018-06-07 100846 NGF SETB2.eds	B04	UNKNOWN	NGF30	NGF SETB2	hsa-miR-516-3p-001149	Amp	1.033	0.875	1	31.1	31.1		N/A												True	0.04	True	3	28	True
2018-07-12 193530 NGF12 SETB1.eds	B03	UNKNOWN	NGF12	NGF12 SETB1	hsa-miR-517#-001113	Amp	0.819	0.775	1	35.158	35.158		N/A												True	0.04	True	3	32	True
2020-01-23 104440 NGF12 SETB4.eds	B03	UNKNOWN	NGF12	NGF12 SETB4	hsa-miR-517#-001113	N/A	Undetermined	Undetermined	1	Undetermined	Undetermined		N/A												True	0.04	True	-1	-1	True
2018-07-13 133116 NGF12 SETB2.eds	B03	UNKNOWN	NGF12	NGF12 SETB2	hsa-miR-517#-001113	N/A	Undetermined	Undetermined	1	Undetermined	Undetermined		N/A												True	0.04	True	-1	-1	True
2018-07-16 103433 NGF12 SETB3.eds	B03	UNKNOWN	NGF12	NGF12 SETB3	hsa-miR-517#-001113	N/A	Undetermined	Undetermined	1	Undetermined	Undetermined		N/A												True	0.04	True	-1	-1	True
2018-06-04 144541 NGF SETB1.eds	B03	UNKNOWN	NGF30	NGF SETB1	hsa-miR-517#-001113	Inconclusive	0.547	0	1	Undetermined	Undetermined		N/A												True	0.04	True	3	32	True
2018-06-07 100846 NGF SETB2.eds	B03	UNKNOWN	NGF30	NGF SETB2	hsa-miR-517#-001113	Inconclusive	0.631	0.717	1	35.316	35.316		N/A												True	0.04	True	3	31	True
2018-06-18 103502 NGF SETB3.eds	B03	UNKNOWN	NGF30	NGF SETB3	hsa-miR-517#-001113	N/A	Undetermined	Undetermined	1	Undetermined	Undetermined		N/A												True	0.04	True	-1	-1	True
2018-06-04 144541 NGF SETB1.eds	B05	UNKNOWN	NGF30	NGF SETB1	hsa-miR-518c#-001158	Amp	0.836	0.88	1	33.224	33.224		N/A												True	0.04	True	3	30	True
2018-06-07 100846 NGF SETB2.eds	B05	UNKNOWN	NGF30	NGF SETB2	hsa-miR-518c#-001158	N/A	Undetermined	Undetermined	1	Undetermined	Undetermined		N/A												True	0.04	True	-1	-1	True
2018-06-18 103502 NGF SETB3.eds	B05	UNKNOWN	NGF30	NGF SETB3	hsa-miR-518c#-001158	N/A	Undetermined	Undetermined	1	Undetermined	Undetermined		N/A												True	0.04	True	-1	-1	True
2020-01-23 104440 NGF12 SETB4.eds	B05	UNKNOWN	NGF12	NGF12 SETB4	hsa-miR-518c#-001158	N/A	Undetermined	Undetermined	1	Undetermined	Undetermined		N/A												True	0.04	True	-1	-1	True
2018-07-16 103433 NGF12 SETB3.eds	B05	UNKNOWN	NGF12	NGF12 SETB3	hsa-miR-518c#-001158	N/A	Undetermined	Undetermined	1	Undetermined	Undetermined		N/A												True	0.04	True	-1	-1	True
2018-07-13 133116 NGF12 SETB2.eds	B05	UNKNOWN	NGF12	NGF12 SETB2	hsa-miR-518c#-001158	N/A	Undetermined	Undetermined	1	Undetermined	Undetermined		N/A												True	0.04	True	-1	-1	True
2018-07-12 193530 NGF12 SETB1.eds	B05	UNKNOWN	NGF12	NGF12 SETB1	hsa-miR-518c#-001158	N/A	Undetermined	Undetermined	1	Undetermined	Undetermined		N/A												True	0.04	True	-1	-1	True
2020-01-23 104440 NGF12 SETB4.eds	K11	UNKNOWN	NGF12	NGF12 SETB4	hsa-miR-518e#-002371	N/A	Undetermined	Undetermined	1	Undetermined	Undetermined		N/A												True	0.04	True	-1	-1	True
2018-07-16 103433 NGF12 SETB3.eds	K11	UNKNOWN	NGF12	NGF12 SETB3	hsa-miR-518e#-002371	N/A	Undetermined	Undetermined	1	Undetermined	Undetermined		N/A												True	0.04	True	-1	-1	True
2018-07-12 193530 NGF12 SETB1.eds	K11	UNKNOWN	NGF12	NGF12 SETB1	hsa-miR-518e#-002371	N/A	Undetermined	Undetermined	1	Undetermined	Undetermined		N/A												True	0.04	True	-1	-1	True
2018-07-13 133116 NGF12 SETB2.eds	K11	UNKNOWN	NGF12	NGF12 SETB2	hsa-miR-518e#-002371	N/A	Undetermined	Undetermined	1	Undetermined	Undetermined		N/A												True	0.04	True	-1	-1	True
2018-06-18 103502 NGF SETB3.eds	K11	UNKNOWN	NGF30	NGF SETB3	hsa-miR-518e#-002371	N/A	Undetermined	Undetermined	1	Undetermined	Undetermined		N/A												True	0.04	True	-1	-1	True
2018-06-07 100846 NGF SETB2.eds	K11	UNKNOWN	NGF30	NGF SETB2	hsa-miR-518e#-002371	Amp	0.679	0.737	1	34.688	34.688		N/A												True	0.04	True	3	31	True
2018-06-04 144541 NGF SETB1.eds	K11	UNKNOWN	NGF30	NGF SETB1	hsa-miR-518e#-002371	N/A	Undetermined	Undetermined	1	Undetermined	Undetermined		N/A												True	0.04	True	-1	-1	True
2020-01-23 104440 NGF12 SETB4.eds	K18	UNKNOWN	NGF12	NGF12 SETB4	hsa-miR-518f#-002387	N/A	Undetermined	Undetermined	1	Undetermined	Undetermined		N/A												True	0	True	-1	-1	True
2018-07-16 103433 NGF12 SETB3.eds	K18	UNKNOWN	NGF12	NGF12 SETB3	hsa-miR-518f#-002387	N/A	Undetermined	Undetermined	1	Undetermined	Undetermined		N/A												True	0	True	-1	-1	True
2018-07-13 133116 NGF12 SETB2.eds	K18	UNKNOWN	NGF12	NGF12 SETB2	hsa-miR-518f#-002387	N/A	Undetermined	Undetermined	1	Undetermined	Undetermined		N/A												True	0	True	-1	-1	True
2018-07-12 193530 NGF12 SETB1.eds	K18	UNKNOWN	NGF12	NGF12 SETB1	hsa-miR-518f#-002387	N/A	Undetermined	Undetermined	1	Undetermined	Undetermined		N/A												True	0	True	-1	-1	True
2018-06-07 100846 NGF SETB2.eds	K18	UNKNOWN	NGF30	NGF SETB2	hsa-miR-518f#-002387	N/A	Undetermined	Undetermined	1	Undetermined	Undetermined		N/A												True	0	True	-1	-1	True
2018-06-18 103502 NGF SETB3.eds	K18	UNKNOWN	NGF30	NGF SETB3	hsa-miR-518f#-002387	N/A	Undetermined	Undetermined	1	Undetermined	Undetermined		N/A												True	0	True	-1	-1	True
2018-06-04 144541 NGF SETB1.eds	K18	UNKNOWN	NGF30	NGF SETB1	hsa-miR-518f#-002387	N/A	Undetermined	Undetermined	1	Undetermined	Undetermined		N/A												True	0	True	-1	-1	True
2018-06-18 103502 NGF SETB3.eds	K17	UNKNOWN	NGF30	NGF SETB3	hsa-miR-519b-3p-002384	N/A	Undetermined	Undetermined	1	Undetermined	Undetermined		N/A												True	0.04	True	-1	-1	True
2018-06-07 100846 NGF SETB2.eds	K17	UNKNOWN	NGF30	NGF SETB2	hsa-miR-519b-3p-002384	Amp	0.542	0.485	1	36.87	36.87		N/A												True	0.04	True	3	31	True
2018-06-04 144541 NGF SETB1.eds	K17	UNKNOWN	NGF30	NGF SETB1	hsa-miR-519b-3p-002384	Amp	0.6	0	1	39.124	39.124		N/A												True	0.04	True	3	35	True
2018-07-13 133116 NGF12 SETB2.eds	K17	UNKNOWN	NGF12	NGF12 SETB2	hsa-miR-519b-3p-002384	N/A	Undetermined	Undetermined	1	Undetermined	Undetermined		N/A												True	0.04	True	-1	-1	True
2018-07-16 103433 NGF12 SETB3.eds	K17	UNKNOWN	NGF12	NGF12 SETB3	hsa-miR-519b-3p-002384	N/A	Undetermined	Undetermined	1	Undetermined	Undetermined		N/A												True	0.04	True	-1	-1	True
2018-07-12 193530 NGF12 SETB1.eds	K17	UNKNOWN	NGF12	NGF12 SETB1	hsa-miR-519b-3p-002384	Amp	0.932	0.737	1	36.065	36.065		N/A												True	0.04	True	3	33	True
2020-01-23 104440 NGF12 SETB4.eds	K17	UNKNOWN	NGF12	NGF12 SETB4	hsa-miR-519b-3p-002384	N/A	Undetermined	Undetermined	1	Undetermined	Undetermined		N/A												True	0.04	True	-1	-1	True
2018-06-18 103502 NGF SETB3.eds	B06	UNKNOWN	NGF30	NGF SETB3	hsa-miR-519e#-001166	N/A	Undetermined	Undetermined	1	Undetermined	Undetermined		N/A												True	0.04	True	-1	-1	True
2018-06-07 100846 NGF SETB2.eds	B06	UNKNOWN	NGF30	NGF SETB2	hsa-miR-519e#-001166	N/A	Undetermined	Undetermined	1	Undetermined	Undetermined		N/A												True	0.04	True	-1	-1	True
2018-06-04 144541 NGF SETB1.eds	B06	UNKNOWN	NGF30	NGF SETB1	hsa-miR-519e#-001166	N/A	Undetermined	Undetermined	1	Undetermined	Undetermined		N/A												True	0.04	True	-1	-1	True
2018-07-13 133116 NGF12 SETB2.eds	B06	UNKNOWN	NGF12	NGF12 SETB2	hsa-miR-519e#-001166	Amp	0.783	0.866	1	35.381	35.381		N/A												True	0.04	True	3	32	True
2018-07-12 193530 NGF12 SETB1.eds	B06	UNKNOWN	NGF12	NGF12 SETB1	hsa-miR-519e#-001166	N/A	Undetermined	Undetermined	1	Undetermined	Undetermined		N/A												True	0.04	True	-1	-1	True
2020-01-23 104440 NGF12 SETB4.eds	B06	UNKNOWN	NGF12	NGF12 SETB4	hsa-miR-519e#-001166	N/A	Undetermined	Undetermined	1	Undetermined	Undetermined		N/A												True	0.04	True	-1	-1	True
2018-07-16 103433 NGF12 SETB3.eds	B06	UNKNOWN	NGF12	NGF12 SETB3	hsa-miR-519e#-001166	N/A	Undetermined	Undetermined	1	Undetermined	Undetermined		N/A												True	0.04	True	-1	-1	True
2020-01-23 104440 NGF12 SETB4.eds	M07	UNKNOWN	NGF12	NGF12 SETB4	hsa-miR-520D-3P-002743	N/A	Undetermined	Undetermined	1	Undetermined	Undetermined	33.031	N/A	33.031	16.086	1.484	12.706	-0.872	-19.731	17.987	1.83	0	870,181.250	0.713	True	0.057	True	-1	-1	True
2018-07-16 103433 NGF12 SETB3.eds	M07	UNKNOWN	NGF12	NGF12 SETB3	hsa-miR-520D-3P-002743	N/A	Undetermined	Undetermined	1	Undetermined	Undetermined	33.031	N/A	33.031	16.086	1.484	12.706	-0.872	-19.731	17.987	1.83	0	870,181.250	0.713	True	0.057	True	-1	-1	True
2018-07-13 133116 NGF12 SETB2.eds	M07	UNKNOWN	NGF12	NGF12 SETB2	hsa-miR-520D-3P-002743	Amp	1.163	0.961	1	33.706	33.706	33.031	N/A	33.031	16.086	1.484	12.706	-0.872	-19.731	17.987	1.83	0	870,181.250	0.713	True	0.057	True	3	30
2018-07-12 193530 NGF12 SETB1.eds	M07	UNKNOWN	NGF12	NGF12 SETB1	hsa-miR-520D-3P-002743	Amp	1.301	0.967	1	32.356	32.356	33.031	N/A	33.031	16.086	1.484	12.706	-0.872	-19.731	17.987	1.83	0	870,181.250	0.713	True	0.057	True	3	29
2018-06-04 144541 NGF SETB1.eds	M07	UNKNOWN	NGF30	NGF SETB1	hsa-miR-520D-3P-002743	Amp	1.325	0.98	1	33.191	33.191	33.959	N/A	33.959	16.958	1.531	4.303	0	-6.586	6.586	1	0.01	96.091	1	True	0.057	True	3	30
2018-06-07 100846 NGF SETB2.eds	M07	UNKNOWN	NGF30	NGF SETB2	hsa-miR-520D-3P-002743	Amp	1.104	0.912	1	33.491	33.491	33.959	N/A	33.959	16.958	1.531	4.303	0	-6.586	6.586	1	0.01	96.091	1	True	0.057	True	3	30
2018-06-18 103502 NGF SETB3.eds	M07	UNKNOWN	NGF30	NGF SETB3	hsa-miR-520D-3P-002743	Amp	1.023	0.942	1	35.196	35.196	33.959	N/A	33.959	16.958	1.531	4.303	0	-6.586	6.586	1	0.01	96.091	1	True	0.057	True	3	31
2018-06-04 144541 NGF SETB1.eds	K20	UNKNOWN	NGF30	NGF SETB1	hsa-miR-520c-3p-002400	Amp	1.057	0.864	1	34.084	34.084		N/A												True	0.04	True	3	31	True
2018-06-07 100846 NGF SETB2.eds	K20	UNKNOWN	NGF30	NGF SETB2	hsa-miR-520c-3p-002400	Amp	0.991	0.899	1	35.351	35.351		N/A												True	0.04	True	3	32	True
2018-06-18 103502 NGF SETB3.eds	K20	UNKNOWN	NGF30	NGF SETB3	hsa-miR-520c-3p-002400	N/A	Undetermined	Undetermined	1	Undetermined	Undetermined		N/A												True	0.04	True	-1	-1	True
2020-01-23 104440 NGF12 SETB4.eds	K20	UNKNOWN	NGF12	NGF12 SETB4	hsa-miR-520c-3p-002400	N/A	Undetermined	Undetermined	1	Undetermined	Undetermined		N/A												True	0.04	True	-1	-1	True
2018-07-12 193530 NGF12 SETB1.eds	K20	UNKNOWN	NGF12	NGF12 SETB1	hsa-miR-520c-3p-002400	Amp	0.972	0.851	1	35.334	35.334		N/A												True	0.04	True	3	33	True
2018-07-16 103433 NGF12 SETB3.eds	K20	UNKNOWN	NGF12	NGF12 SETB3	hsa-miR-520c-3p-002400	N/A	Undetermined	Undetermined	1	Undetermined	Undetermined		N/A												True	0.04	True	-1	-1	True
2018-07-13 133116 NGF12 SETB2.eds	K20	UNKNOWN	NGF12	NGF12 SETB2	hsa-miR-520c-3p-002400	Amp	0.622	0.636	1	36.733	36.733		N/A												True	0.04	True	3	32	True
2020-01-23 104440 NGF12 SETB4.eds	B07	UNKNOWN	NGF12	NGF12 SETB4	hsa-miR-520h-001170	N/A	Undetermined	Undetermined	1	Undetermined	Undetermined		N/A												True	0	True	-1	-1	True
2018-07-12 193530 NGF12 SETB1.eds	B07	UNKNOWN	NGF12	NGF12 SETB1	hsa-miR-520h-001170	N/A	Undetermined	Undetermined	1	Undetermined	Undetermined		N/A												True	0	True	-1	-1	True
2018-07-16 103433 NGF12 SETB3.eds	B07	UNKNOWN	NGF12	NGF12 SETB3	hsa-miR-520h-001170	N/A	Undetermined	Undetermined	1	Undetermined	Undetermined		N/A												True	0	True	-1	-1	True
2018-07-13 133116 NGF12 SETB2.eds	B07	UNKNOWN	NGF12	NGF12 SETB2	hsa-miR-520h-001170	N/A	Undetermined	Undetermined	1	Undetermined	Undetermined		N/A												True	0	True	-1	-1	True
2018-06-07 100846 NGF SETB2.eds	B07	UNKNOWN	NGF30	NGF SETB2	hsa-miR-520h-001170	N/A	Undetermined	Undetermined	1	Undetermined	Undetermined		N/A												True	0	True	-1	-1	True
2018-06-04 144541 NGF SETB1.eds	B07	UNKNOWN	NGF30	NGF SETB1	hsa-miR-520h-001170	N/A	Undetermined	Undetermined	1	Undetermined	Undetermined		N/A												True	0	True	-1	-1	True
2018-06-18 103502 NGF SETB3.eds	B07	UNKNOWN	NGF30	NGF SETB3	hsa-miR-520h-001170	N/A	Undetermined	Undetermined	1	Undetermined	Undetermined		N/A												True	0	True	-1	-1	True
2018-07-16 103433 NGF12 SETB3.eds	B08	UNKNOWN	NGF12	NGF12 SETB3	hsa-miR-524-001173	N/A	Undetermined	Undetermined	1	Undetermined	Undetermined		N/A												True	0.04	True	-1	-1	True
2020-01-23 104440 NGF12 SETB4.eds	B08	UNKNOWN	NGF12	NGF12 SETB4	hsa-miR-524-001173	N/A	Undetermined	Undetermined	1	Undetermined	Undetermined		N/A												True	0.04	True	-1	-1	True
2018-07-12 193530 NGF12 SETB1.eds	B08	UNKNOWN	NGF12	NGF12 SETB1	hsa-miR-524-001173	N/A	Undetermined	Undetermined	1	Undetermined	Undetermined		N/A												True	0.04	True	-1	-1	True
2018-07-13 133116 NGF12 SETB2.eds	B08	UNKNOWN	NGF12	NGF12 SETB2	hsa-miR-524-001173	Amp	0.687	0.627	1	35.766	35.766		N/A												True	0.04	True	3	32	True
2018-06-07 100846 NGF SETB2.eds	B08	UNKNOWN	NGF30	NGF SETB2	hsa-miR-524-001173	Amp	0.623	0.602	1	34.919	34.919		N/A												True	0.04	True	3	31	True
2018-06-18 103502 NGF SETB3.eds	B08	UNKNOWN	NGF30	NGF SETB3	hsa-miR-524-001173	Inconclusive	0.595	0.044	1	38.792	38.792		N/A												True	0.04	True	3	34	True
2018-06-04 144541 NGF SETB1.eds	B08	UNKNOWN	NGF30	NGF SETB1	hsa-miR-524-001173	N/A	Undetermined	Undetermined	1	Undetermined	Undetermined		N/A												True	0.04	True	-1	-1	True
2018-06-07 100846 NGF SETB2.eds	I15	UNKNOWN	NGF30	NGF SETB2	hsa-miR-541#-002200	N/A	Undetermined	Undetermined	1	Undetermined	Undetermined		N/A												True	0	True	-1	-1	True
2018-06-18 103502 NGF SETB3.eds	I15	UNKNOWN	NGF30	NGF SETB3	hsa-miR-541#-002200	N/A	Undetermined	Undetermined	1	Undetermined	Undetermined		N/A												True	0	True	-1	-1	True
2018-06-04 144541 NGF SETB1.eds	I15	UNKNOWN	NGF30	NGF SETB1	hsa-miR-541#-002200	N/A	Undetermined	Undetermined	1	Undetermined	Undetermined		N/A												True	0	True	-1	-1	True
2018-07-12 193530 NGF12 SETB1.eds	I15	UNKNOWN	NGF12	NGF12 SETB1	hsa-miR-541#-002200	N/A	Undetermined	Undetermined	1	Undetermined	Undetermined		N/A												True	0	True	-1	-1	True
2018-07-13 133116 NGF12 SETB2.eds	I15	UNKNOWN	NGF12	NGF12 SETB2	hsa-miR-541#-002200	N/A	Undetermined	Undetermined	1	Undetermined	Undetermined		N/A												True	0	True	-1	-1	True
2018-07-16 103433 NGF12 SETB3.eds	I15	UNKNOWN	NGF12	NGF12 SETB3	hsa-miR-541#-002200	N/A	Undetermined	Undetermined	1	Undetermined	Undetermined		N/A												True	0	True	-1	-1	True
2020-01-23 104440 NGF12 SETB4.eds	I15	UNKNOWN	NGF12	NGF12 SETB4	hsa-miR-541#-002200	N/A	Undetermined	Undetermined	1	Undetermined	Undetermined		N/A												True	0	True	-1	-1	True
2020-01-23 104440 NGF12 SETB4.eds	K12	UNKNOWN	NGF12	NGF12 SETB4	hsa-miR-543-002376	Amp	0.911	0.875	1	35.293	35.293	32.368	N/A	32.368	15.92	1.17	4.303	2.432	-2.603	7.467	0.185	0.006	6.077	0.17	True	0.05	True	3	31	True
2018-07-12 193530 NGF12 SETB1.eds	K12	UNKNOWN	NGF12	NGF12 SETB1	hsa-miR-543-002376	Amp	1.108	0.97	1	31.362	31.362	32.368	N/A	32.368	15.92	1.17	4.303	2.432	-2.603	7.467	0.185	0.006	6.077	0.17	True	0.05	True	3	28
2018-07-13 133116 NGF12 SETB2.eds	K12	UNKNOWN	NGF12	NGF12 SETB2	hsa-miR-543-002376	Amp	1.092	0.971	1	32.898	32.898	32.368	N/A	32.368	15.92	1.17	4.303	2.432	-2.603	7.467	0.185	0.006	6.077	0.17	True	0.05	True	3	29
2018-07-16 103433 NGF12 SETB3.eds	K12	UNKNOWN	NGF12	NGF12 SETB3	hsa-miR-543-002376	Amp	1.21	0.975	1	32.844	32.844	32.368	N/A	32.368	15.92	1.17	4.303	2.432	-2.603	7.467	0.185	0.006	6.077	0.17	True	0.05	True	3	29
2018-06-18 103502 NGF SETB3.eds	K12	UNKNOWN	NGF30	NGF SETB3	hsa-miR-543-002376	Inconclusive	0.718	0.747	1	36.099	36.099	31.377	N/A	31.377	13.488	0.195	12.706	0	-2.478	2.478	1	0.18	5.57	1	True	0.05	True	3	31	True
2018-06-04 144541 NGF SETB1.eds	K12	UNKNOWN	NGF30	NGF SETB1	hsa-miR-543-002376	Amp	1.141	0.971	1	31.511	31.511	31.377	N/A	31.377	13.488	0.195	12.706	0	-2.478	2.478	1	0.18	5.57	1	True	0.05	True	3	28
2018-06-07 100846 NGF SETB2.eds	K12	UNKNOWN	NGF30	NGF SETB2	hsa-miR-543-002376	Amp	1.113	0.969	1	31.243	31.243	31.377	N/A	31.377	13.488	0.195	12.706	0	-2.478	2.478	1	0.18	5.57	1	True	0.05	True	3	28
2018-06-18 103502 NGF SETB3.eds	J01	UNKNOWN	NGF30	NGF SETB3	hsa-miR-545#-002266	N/A	Undetermined	Undetermined	1	Undetermined	Undetermined		N/A												True	0.04	True	-1	-1	True
2018-06-07 100846 NGF SETB2.eds	J01	UNKNOWN	NGF30	NGF SETB2	hsa-miR-545#-002266	No Amp	0.552	0	1	Undetermined	Undetermined		N/A												True	0.04	True	3	35	True
2018-06-04 144541 NGF SETB1.eds	J01	UNKNOWN	NGF30	NGF SETB1	hsa-miR-545#-002266	Amp	1.192	0.879	1	34.834	34.834		N/A												True	0.04	True	3	32	True
2018-07-16 103433 NGF12 SETB3.eds	J01	UNKNOWN	NGF12	NGF12 SETB3	hsa-miR-545#-002266	N/A	Undetermined	Undetermined	1	Undetermined	Undetermined		N/A												True	0.04	True	-1	-1	True
2020-01-23 104440 NGF12 SETB4.eds	J01	UNKNOWN	NGF12	NGF12 SETB4	hsa-miR-545#-002266	N/A	Undetermined	Undetermined	1	Undetermined	Undetermined		N/A												True	0.04	True	-1	-1	True
2018-07-12 193530 NGF12 SETB1.eds	J01	UNKNOWN	NGF12	NGF12 SETB1	hsa-miR-545#-002266	Amp	0.779	0.495	1	35.601	35.601		N/A												True	0.04	True	3	33	True
2018-07-13 133116 NGF12 SETB2.eds	J01	UNKNOWN	NGF12	NGF12 SETB2	hsa-miR-545#-002266	Amp	1.314	0.951	1	32.853	32.853		N/A												True	0.04	True	3	30	True
2018-07-12 193530 NGF12 SETB1.eds	P06	UNKNOWN	NGF12	NGF12 SETB1	hsa-miR-548E-002881	N/A	Undetermined	Undetermined	1	Undetermined	Undetermined		N/A												True	0	True	-1	-1	True
2018-07-13 133116 NGF12 SETB2.eds	P06	UNKNOWN	NGF12	NGF12 SETB2	hsa-miR-548E-002881	N/A	Undetermined	Undetermined	1	Undetermined	Undetermined		N/A												True	0	True	-1	-1	True
2018-07-16 103433 NGF12 SETB3.eds	P06	UNKNOWN	NGF12	NGF12 SETB3	hsa-miR-548E-002881	N/A	Undetermined	Undetermined	1	Undetermined	Undetermined		N/A												True	0	True	-1	-1	True
2020-01-23 104440 NGF12 SETB4.eds	P06	UNKNOWN	NGF12	NGF12 SETB4	hsa-miR-548E-002881	N/A	Undetermined	Undetermined	1	Undetermined	Undetermined		N/A												True	0	True	-1	-1	True
2018-06-04 144541 NGF SETB1.eds	P06	UNKNOWN	NGF30	NGF SETB1	hsa-miR-548E-002881	N/A	Undetermined	Undetermined	1	Undetermined	Undetermined		N/A												True	0	True	-1	-1	True
2018-06-07 100846 NGF SETB2.eds	P06	UNKNOWN	NGF30	NGF SETB2	hsa-miR-548E-002881	N/A	Undetermined	Undetermined	1	Undetermined	Undetermined		N/A												True	0	True	-1	-1	True
2018-06-18 103502 NGF SETB3.eds	P06	UNKNOWN	NGF30	NGF SETB3	hsa-miR-548E-002881	N/A	Undetermined	Undetermined	1	Undetermined	Undetermined		N/A												True	0	True	-1	-1	True
2018-06-04 144541 NGF SETB1.eds	P04	UNKNOWN	NGF30	NGF SETB1	hsa-miR-548G-002879	N/A	Undetermined	Undetermined	1	Undetermined	Undetermined		N/A												True	0	True	-1	-1	True
2018-06-07 100846 NGF SETB2.eds	P04	UNKNOWN	NGF30	NGF SETB2	hsa-miR-548G-002879	N/A	Undetermined	Undetermined	1	Undetermined	Undetermined		N/A												True	0	True	-1	-1	True
2018-06-18 103502 NGF SETB3.eds	P04	UNKNOWN	NGF30	NGF SETB3	hsa-miR-548G-002879	N/A	Undetermined	Undetermined	1	Undetermined	Undetermined		N/A												True	0	True	-1	-1	True
2018-07-12 193530 NGF12 SETB1.eds	P04	UNKNOWN	NGF12	NGF12 SETB1	hsa-miR-548G-002879	N/A	Undetermined	Undetermined	1	Undetermined	Undetermined		N/A												True	0	True	-1	-1	True
2020-01-23 104440 NGF12 SETB4.eds	P04	UNKNOWN	NGF12	NGF12 SETB4	hsa-miR-548G-002879	N/A	Undetermined	Undetermined	1	Undetermined	Undetermined		N/A												True	0	True	-1	-1	True
2018-07-16 103433 NGF12 SETB3.eds	P04	UNKNOWN	NGF12	NGF12 SETB3	hsa-miR-548G-002879	N/A	Undetermined	Undetermined	1	Undetermined	Undetermined		N/A												True	0	True	-1	-1	True
2018-07-13 133116 NGF12 SETB2.eds	P04	UNKNOWN	NGF12	NGF12 SETB2	hsa-miR-548G-002879	N/A	Undetermined	Undetermined	1	Undetermined	Undetermined		N/A												True	0	True	-1	-1	True
2020-01-23 104440 NGF12 SETB4.eds	N17	UNKNOWN	NGF12	NGF12 SETB4	hsa-miR-548H-002816	N/A	Undetermined	Undetermined	1	Undetermined	Undetermined	35.278	N/A	35.278	17.524										True	0.095	True	-1	-1	True
2018-07-12 193530 NGF12 SETB1.eds	N17	UNKNOWN	NGF12	NGF12 SETB1	hsa-miR-548H-002816	Amp	1.11	0.968	1	35.278	35.278	35.278	N/A	35.278	17.524										True	0.095	True	3	30
2018-07-13 133116 NGF12 SETB2.eds	N17	UNKNOWN	NGF12	NGF12 SETB2	hsa-miR-548H-002816	N/A	Undetermined	Undetermined	1	Undetermined	Undetermined	35.278	N/A	35.278	17.524										True	0.095	True	-1	-1	True
2018-07-16 103433 NGF12 SETB3.eds	N17	UNKNOWN	NGF12	NGF12 SETB3	hsa-miR-548H-002816	N/A	Undetermined	Undetermined	1	Undetermined	Undetermined	35.278	N/A	35.278	17.524										True	0.095	True	-1	-1	True
2018-06-07 100846 NGF SETB2.eds	N17	UNKNOWN	NGF30	NGF SETB2	hsa-miR-548H-002816	N/A	Undetermined	Undetermined	1	Undetermined	Undetermined		N/A												True	0.095	True	-1	-1	True
2018-06-04 144541 NGF SETB1.eds	N17	UNKNOWN	NGF30	NGF SETB1	hsa-miR-548H-002816	N/A	Undetermined	Undetermined	1	Undetermined	Undetermined		N/A												True	0.095	True	-1	-1	True
2018-06-18 103502 NGF SETB3.eds	N17	UNKNOWN	NGF30	NGF SETB3	hsa-miR-548H-002816	N/A	Undetermined	Undetermined	1	Undetermined	Undetermined		N/A												True	0.095	True	-1	-1	True
2020-01-23 104440 NGF12 SETB4.eds	A02	UNKNOWN	NGF12	NGF12 SETB4	hsa-miR-548I-002909	N/A	Undetermined	Undetermined	1	Undetermined	Undetermined		N/A												True	0	True	-1	-1	True
2018-07-16 103433 NGF12 SETB3.eds	A02	UNKNOWN	NGF12	NGF12 SETB3	hsa-miR-548I-002909	N/A	Undetermined	Undetermined	1	Undetermined	Undetermined		N/A												True	0	True	-1	-1	True
2018-07-13 133116 NGF12 SETB2.eds	A02	UNKNOWN	NGF12	NGF12 SETB2	hsa-miR-548I-002909	N/A	Undetermined	Undetermined	1	Undetermined	Undetermined		N/A												True	0	True	-1	-1	True
2018-07-12 193530 NGF12 SETB1.eds	A02	UNKNOWN	NGF12	NGF12 SETB1	hsa-miR-548I-002909	N/A	Undetermined	Undetermined	1	Undetermined	Undetermined		N/A												True	0	True	-1	-1	True
2018-06-18 103502 NGF SETB3.eds	A02	UNKNOWN	NGF30	NGF SETB3	hsa-miR-548I-002909	N/A	Undetermined	Undetermined	1	Undetermined	Undetermined		N/A												True	0	True	-1	-1	True
2018-06-04 144541 NGF SETB1.eds	A02	UNKNOWN	NGF30	NGF SETB1	hsa-miR-548I-002909	N/A	Undetermined	Undetermined	1	Undetermined	Undetermined		N/A												True	0	True	-1	-1	True
2018-06-07 100846 NGF SETB2.eds	A02	UNKNOWN	NGF30	NGF SETB2	hsa-miR-548I-002909	N/A	Undetermined	Undetermined	1	Undetermined	Undetermined		N/A												True	0	True	-1	-1	True
2018-07-16 103433 NGF12 SETB3.eds	N01	UNKNOWN	NGF12	NGF12 SETB3	hsa-miR-548J-002783	N/A	Undetermined	Undetermined	1	Undetermined	Undetermined		N/A												True	0	True	-1	-1	True
2020-01-23 104440 NGF12 SETB4.eds	N01	UNKNOWN	NGF12	NGF12 SETB4	hsa-miR-548J-002783	N/A	Undetermined	Undetermined	1	Undetermined	Undetermined		N/A												True	0	True	-1	-1	True
2018-07-12 193530 NGF12 SETB1.eds	N01	UNKNOWN	NGF12	NGF12 SETB1	hsa-miR-548J-002783	N/A	Undetermined	Undetermined	1	Undetermined	Undetermined		N/A												True	0	True	-1	-1	True
2018-07-13 133116 NGF12 SETB2.eds	N01	UNKNOWN	NGF12	NGF12 SETB2	hsa-miR-548J-002783	N/A	Undetermined	Undetermined	1	Undetermined	Undetermined		N/A												True	0	True	-1	-1	True
2018-06-18 103502 NGF SETB3.eds	N01	UNKNOWN	NGF30	NGF SETB3	hsa-miR-548J-002783	N/A	Undetermined	Undetermined	1	Undetermined	Undetermined		N/A												True	0	True	-1	-1	True
2018-06-07 100846 NGF SETB2.eds	N01	UNKNOWN	NGF30	NGF SETB2	hsa-miR-548J-002783	N/A	Undetermined	Undetermined	1	Undetermined	Undetermined		N/A												True	0	True	-1	-1	True
2018-06-04 144541 NGF SETB1.eds	N01	UNKNOWN	NGF30	NGF SETB1	hsa-miR-548J-002783	N/A	Undetermined	Undetermined	1	Undetermined	Undetermined		N/A												True	0	True	-1	-1	True
2018-07-12 193530 NGF12 SETB1.eds	N19	UNKNOWN	NGF12	NGF12 SETB1	hsa-miR-548K-002819	N/A	Undetermined	Undetermined	1	Undetermined	Undetermined		N/A												True	0	True	-1	-1	True
2018-07-16 103433 NGF12 SETB3.eds	N19	UNKNOWN	NGF12	NGF12 SETB3	hsa-miR-548K-002819	N/A	Undetermined	Undetermined	1	Undetermined	Undetermined		N/A												True	0	True	-1	-1	True
2018-07-13 133116 NGF12 SETB2.eds	N19	UNKNOWN	NGF12	NGF12 SETB2	hsa-miR-548K-002819	N/A	Undetermined	Undetermined	1	Undetermined	Undetermined		N/A												True	0	True	-1	-1	True
2020-01-23 104440 NGF12 SETB4.eds	N19	UNKNOWN	NGF12	NGF12 SETB4	hsa-miR-548K-002819	N/A	Undetermined	Undetermined	1	Undetermined	Undetermined		N/A												True	0	True	-1	-1	True
2018-06-18 103502 NGF SETB3.eds	N19	UNKNOWN	NGF30	NGF SETB3	hsa-miR-548K-002819	N/A	Undetermined	Undetermined	1	Undetermined	Undetermined		N/A												True	0	True	-1	-1	True
2018-06-04 144541 NGF SETB1.eds	N19	UNKNOWN	NGF30	NGF SETB1	hsa-miR-548K-002819	N/A	Undetermined	Undetermined	1	Undetermined	Undetermined		N/A												True	0	True	-1	-1	True
2018-06-07 100846 NGF SETB2.eds	N19	UNKNOWN	NGF30	NGF SETB2	hsa-miR-548K-002819	N/A	Undetermined	Undetermined	1	Undetermined	Undetermined		N/A												True	0	True	-1	-1	True
2018-06-04 144541 NGF SETB1.eds	P21	UNKNOWN	NGF30	NGF SETB1	hsa-miR-548L-002904	N/A	Undetermined	Undetermined	1	Undetermined	Undetermined		N/A												True	0	True	-1	-1	True
2018-06-07 100846 NGF SETB2.eds	P21	UNKNOWN	NGF30	NGF SETB2	hsa-miR-548L-002904	N/A	Undetermined	Undetermined	1	Undetermined	Undetermined		N/A												True	0	True	-1	-1	True
2018-06-18 103502 NGF SETB3.eds	P21	UNKNOWN	NGF30	NGF SETB3	hsa-miR-548L-002904	N/A	Undetermined	Undetermined	1	Undetermined	Undetermined		N/A												True	0	True	-1	-1	True
2018-07-12 193530 NGF12 SETB1.eds	P21	UNKNOWN	NGF12	NGF12 SETB1	hsa-miR-548L-002904	N/A	Undetermined	Undetermined	1	Undetermined	Undetermined		N/A												True	0	True	-1	-1	True
2018-07-16 103433 NGF12 SETB3.eds	P21	UNKNOWN	NGF12	NGF12 SETB3	hsa-miR-548L-002904	N/A	Undetermined	Undetermined	1	Undetermined	Undetermined		N/A												True	0	True	-1	-1	True
2018-07-13 133116 NGF12 SETB2.eds	P21	UNKNOWN	NGF12	NGF12 SETB2	hsa-miR-548L-002904	N/A	Undetermined	Undetermined	1	Undetermined	Undetermined		N/A												True	0	True	-1	-1	True
2020-01-23 104440 NGF12 SETB4.eds	P21	UNKNOWN	NGF12	NGF12 SETB4	hsa-miR-548L-002904	N/A	Undetermined	Undetermined	1	Undetermined	Undetermined		N/A												True	0	True	-1	-1	True
2018-06-04 144541 NGF SETB1.eds	M19	UNKNOWN	NGF30	NGF SETB1	hsa-miR-548M-002775	N/A	Undetermined	Undetermined	1	Undetermined	Undetermined		N/A												True	0	True	-1	-1	True
2018-06-18 103502 NGF SETB3.eds	M19	UNKNOWN	NGF30	NGF SETB3	hsa-miR-548M-002775	N/A	Undetermined	Undetermined	1	Undetermined	Undetermined		N/A												True	0	True	-1	-1	True
2018-06-07 100846 NGF SETB2.eds	M19	UNKNOWN	NGF30	NGF SETB2	hsa-miR-548M-002775	N/A	Undetermined	Undetermined	1	Undetermined	Undetermined		N/A												True	0	True	-1	-1	True
2018-07-12 193530 NGF12 SETB1.eds	M19	UNKNOWN	NGF12	NGF12 SETB1	hsa-miR-548M-002775	N/A	Undetermined	Undetermined	1	Undetermined	Undetermined		N/A												True	0	True	-1	-1	True
2018-07-13 133116 NGF12 SETB2.eds	M19	UNKNOWN	NGF12	NGF12 SETB2	hsa-miR-548M-002775	N/A	Undetermined	Undetermined	1	Undetermined	Undetermined		N/A												True	0	True	-1	-1	True
2018-07-16 103433 NGF12 SETB3.eds	M19	UNKNOWN	NGF12	NGF12 SETB3	hsa-miR-548M-002775	N/A	Undetermined	Undetermined	1	Undetermined	Undetermined		N/A												True	0	True	-1	-1	True
2020-01-23 104440 NGF12 SETB4.eds	M19	UNKNOWN	NGF12	NGF12 SETB4	hsa-miR-548M-002775	N/A	Undetermined	Undetermined	1	Undetermined	Undetermined		N/A												True	0	True	-1	-1	True
2018-06-04 144541 NGF SETB1.eds	P11	UNKNOWN	NGF30	NGF SETB1	hsa-miR-548N-002888	N/A	Undetermined	Undetermined	1	Undetermined	Undetermined		N/A												True	0	True	-1	-1	True
2018-06-07 100846 NGF SETB2.eds	P11	UNKNOWN	NGF30	NGF SETB2	hsa-miR-548N-002888	N/A	Undetermined	Undetermined	1	Undetermined	Undetermined		N/A												True	0	True	-1	-1	True
2018-06-18 103502 NGF SETB3.eds	P11	UNKNOWN	NGF30	NGF SETB3	hsa-miR-548N-002888	N/A	Undetermined	Undetermined	1	Undetermined	Undetermined		N/A												True	0	True	-1	-1	True
2020-01-23 104440 NGF12 SETB4.eds	P11	UNKNOWN	NGF12	NGF12 SETB4	hsa-miR-548N-002888	N/A	Undetermined	Undetermined	1	Undetermined	Undetermined		N/A												True	0	True	-1	-1	True
2018-07-16 103433 NGF12 SETB3.eds	P11	UNKNOWN	NGF12	NGF12 SETB3	hsa-miR-548N-002888	N/A	Undetermined	Undetermined	1	Undetermined	Undetermined		N/A												True	0	True	-1	-1	True
2018-07-13 133116 NGF12 SETB2.eds	P11	UNKNOWN	NGF12	NGF12 SETB2	hsa-miR-548N-002888	N/A	Undetermined	Undetermined	1	Undetermined	Undetermined		N/A												True	0	True	-1	-1	True
2018-07-12 193530 NGF12 SETB1.eds	P11	UNKNOWN	NGF12	NGF12 SETB1	hsa-miR-548N-002888	N/A	Undetermined	Undetermined	1	Undetermined	Undetermined		N/A												True	0	True	-1	-1	True
2018-06-04 144541 NGF SETB1.eds	N09	UNKNOWN	NGF30	NGF SETB1	hsa-miR-548P-002798	Amp	1.009	0.845	1	35.429	35.429	35.429	N/A	35.429	17.212			0			1	1	1		True	0.074	True	3	31
2018-06-07 100846 NGF SETB2.eds	N09	UNKNOWN	NGF30	NGF SETB2	hsa-miR-548P-002798	N/A	Undetermined	Undetermined	1	Undetermined	Undetermined	35.429	N/A	35.429	17.212			0			1	1	1		True	0.074	True	-1	-1	True
2018-06-18 103502 NGF SETB3.eds	N09	UNKNOWN	NGF30	NGF SETB3	hsa-miR-548P-002798	N/A	Undetermined	Undetermined	1	Undetermined	Undetermined	35.429	N/A	35.429	17.212			0			1	1	1		True	0.074	True	-1	-1	True
2020-01-23 104440 NGF12 SETB4.eds	N09	UNKNOWN	NGF12	NGF12 SETB4	hsa-miR-548P-002798	N/A	Undetermined	Undetermined	1	Undetermined	Undetermined		N/A												True	0.074	True	-1	-1	True
2018-07-16 103433 NGF12 SETB3.eds	N09	UNKNOWN	NGF12	NGF12 SETB3	hsa-miR-548P-002798	N/A	Undetermined	Undetermined	1	Undetermined	Undetermined		N/A												True	0.074	True	-1	-1	True
2018-07-12 193530 NGF12 SETB1.eds	N09	UNKNOWN	NGF12	NGF12 SETB1	hsa-miR-548P-002798	N/A	Undetermined	Undetermined	1	Undetermined	Undetermined		N/A												True	0.074	True	-1	-1	True
2018-07-13 133116 NGF12 SETB2.eds	N09	UNKNOWN	NGF12	NGF12 SETB2	hsa-miR-548P-002798	N/A	Undetermined	Undetermined	1	Undetermined	Undetermined		N/A												True	0.074	True	-1	-1	True
2018-06-04 144541 NGF SETB1.eds	B15	UNKNOWN	NGF30	NGF SETB1	hsa-miR-549-001511	N/A	Undetermined	Undetermined	1	Undetermined	Undetermined		N/A												True	0.04	True	-1	-1	True
2018-06-07 100846 NGF SETB2.eds	B15	UNKNOWN	NGF30	NGF SETB2	hsa-miR-549-001511	Amp	0.774	0.752	1	35.389	35.389		N/A												True	0.04	True	3	32	True
2018-06-18 103502 NGF SETB3.eds	B15	UNKNOWN	NGF30	NGF SETB3	hsa-miR-549-001511	N/A	Undetermined	Undetermined	1	Undetermined	Undetermined		N/A												True	0.04	True	-1	-1	True
2018-07-12 193530 NGF12 SETB1.eds	B15	UNKNOWN	NGF12	NGF12 SETB1	hsa-miR-549-001511	Amp	0.828	0.848	1	34.662	34.662		N/A												True	0.04	True	3	31	True
2018-07-13 133116 NGF12 SETB2.eds	B15	UNKNOWN	NGF12	NGF12 SETB2	hsa-miR-549-001511	N/A	Undetermined	Undetermined	1	Undetermined	Undetermined		N/A												True	0.04	True	-1	-1	True
2018-07-16 103433 NGF12 SETB3.eds	B15	UNKNOWN	NGF12	NGF12 SETB3	hsa-miR-549-001511	N/A	Undetermined	Undetermined	1	Undetermined	Undetermined		N/A												True	0.04	True	-1	-1	True
2020-01-23 104440 NGF12 SETB4.eds	B15	UNKNOWN	NGF12	NGF12 SETB4	hsa-miR-549-001511	N/A	Undetermined	Undetermined	1	Undetermined	Undetermined		N/A												True	0.04	True	-1	-1	True
2018-06-18 103502 NGF SETB3.eds	C14	UNKNOWN	NGF30	NGF SETB3	hsa-miR-550-001544	Amp	1.203	0.983	1	32.247	32.247	31.534	N/A	31.534	14.532	1.278	4.303	0	-5.497	5.497	1	0.022	45.173	1	True	0.079	True	3	28
2018-06-07 100846 NGF SETB2.eds	C14	UNKNOWN	NGF30	NGF SETB2	hsa-miR-550-001544	Amp	1.112	0.911	1	31.352	31.352	31.534	N/A	31.534	14.532	1.278	4.303	0	-5.497	5.497	1	0.022	45.173	1	True	0.079	True	3	27
2018-06-04 144541 NGF SETB1.eds	C14	UNKNOWN	NGF30	NGF SETB1	hsa-miR-550-001544	Amp	1.162	0.983	1	31.002	31.002	31.534	N/A	31.534	14.532	1.278	4.303	0	-5.497	5.497	1	0.022	45.173	1	True	0.079	True	3	27
2020-01-23 104440 NGF12 SETB4.eds	C14	UNKNOWN	NGF12	NGF12 SETB4	hsa-miR-550-001544	Amp	1.223	0.96	1	33.211	33.211	32.21	N/A	32.21	16.16	0.96	3.182	1.628	-1.429	4.684	0.324	0.039	2.693	0.366	True	0.079	True	3	29
2018-07-13 133116 NGF12 SETB2.eds	C14	UNKNOWN	NGF12	NGF12 SETB2	hsa-miR-550-001544	Amp	1.111	0.928	1	32.307	32.307	32.21	N/A	32.21	16.16	0.96	3.182	1.628	-1.429	4.684	0.324	0.039	2.693	0.366	True	0.079	True	3	28
2018-07-16 103433 NGF12 SETB3.eds	C14	UNKNOWN	NGF12	NGF12 SETB3	hsa-miR-550-001544	Amp	1.195	0.978	1	31.892	31.892	32.21	N/A	32.21	16.16	0.96	3.182	1.628	-1.429	4.684	0.324	0.039	2.693	0.366	True	0.079	True	3	28
2018-07-12 193530 NGF12 SETB1.eds	C14	UNKNOWN	NGF12	NGF12 SETB1	hsa-miR-550-001544	Amp	1.157	0.969	1	31.429	31.429	32.21	N/A	32.21	16.16	0.96	3.182	1.628	-1.429	4.684	0.324	0.039	2.693	0.366	True	0.079	True	3	27
2018-06-18 103502 NGF SETB3.eds	K24	UNKNOWN	NGF30	NGF SETB3	hsa-miR-550-002410	Amp	1.257	0.934	1	33.113	33.113	33.103	N/A	33.103	16.102	0.893	4.303	0	-3.84	3.84	1	0.07	14.325	1	True	0.124	True	3	28
2018-06-07 100846 NGF SETB2.eds	K24	UNKNOWN	NGF30	NGF SETB2	hsa-miR-550-002410	Amp	1.231	0.979	1	32.807	32.807	33.103	N/A	33.103	16.102	0.893	4.303	0	-3.84	3.84	1	0.07	14.325	1	True	0.124	True	3	28
2018-06-04 144541 NGF SETB1.eds	K24	UNKNOWN	NGF30	NGF SETB1	hsa-miR-550-002410	Amp	1.226	0.982	1	33.39	33.39	33.103	N/A	33.103	16.102	0.893	4.303	0	-3.84	3.84	1	0.07	14.325	1	True	0.124	True	3	28
2018-07-13 133116 NGF12 SETB2.eds	K24	UNKNOWN	NGF12	NGF12 SETB2	hsa-miR-550-002410	Amp	1.199	0.971	1	33.476	33.476	33.314	N/A	33.314	17.832	0.732	4.303	1.73	-1.419	4.879	0.301	0.034	2.674	0.211	True	0.124	True	3	28
2018-07-12 193530 NGF12 SETB1.eds	K24	UNKNOWN	NGF12	NGF12 SETB1	hsa-miR-550-002410	No Amp	0.674	0	1	Undetermined	Undetermined	33.314	N/A	33.314	17.832	0.732	4.303	1.73	-1.419	4.879	0.301	0.034	2.674	0.211	True	0.124	True	3	34	True
2018-07-16 103433 NGF12 SETB3.eds	K24	UNKNOWN	NGF12	NGF12 SETB3	hsa-miR-550-002410	Amp	1.247	0.967	1	32.338	32.338	33.314	N/A	33.314	17.832	0.732	4.303	1.73	-1.419	4.879	0.301	0.034	2.674	0.211	True	0.124	True	3	27
2020-01-23 104440 NGF12 SETB4.eds	K24	UNKNOWN	NGF12	NGF12 SETB4	hsa-miR-550-002410	Amp	1.227	0.944	1	34.128	34.128	33.314	N/A	33.314	17.832	0.732	4.303	1.73	-1.419	4.879	0.301	0.034	2.674	0.211	True	0.124	True	3	29
2018-07-12 193530 NGF12 SETB1.eds	B19	UNKNOWN	NGF12	NGF12 SETB1	hsa-miR-551a-001519	N/A	Undetermined	Undetermined	1	Undetermined	Undetermined		N/A												True	0	True	-1	-1	True
2018-07-16 103433 NGF12 SETB3.eds	B19	UNKNOWN	NGF12	NGF12 SETB3	hsa-miR-551a-001519	N/A	Undetermined	Undetermined	1	Undetermined	Undetermined		N/A												True	0	True	-1	-1	True
2018-07-13 133116 NGF12 SETB2.eds	B19	UNKNOWN	NGF12	NGF12 SETB2	hsa-miR-551a-001519	N/A	Undetermined	Undetermined	1	Undetermined	Undetermined		N/A												True	0	True	-1	-1	True
2020-01-23 104440 NGF12 SETB4.eds	B19	UNKNOWN	NGF12	NGF12 SETB4	hsa-miR-551a-001519	N/A	Undetermined	Undetermined	1	Undetermined	Undetermined		N/A												True	0	True	-1	-1	True
2018-06-04 144541 NGF SETB1.eds	B19	UNKNOWN	NGF30	NGF SETB1	hsa-miR-551a-001519	N/A	Undetermined	Undetermined	1	Undetermined	Undetermined		N/A												True	0	True	-1	-1	True
2018-06-07 100846 NGF SETB2.eds	B19	UNKNOWN	NGF30	NGF SETB2	hsa-miR-551a-001519	N/A	Undetermined	Undetermined	1	Undetermined	Undetermined		N/A												True	0	True	-1	-1	True
2018-06-18 103502 NGF SETB3.eds	B19	UNKNOWN	NGF30	NGF SETB3	hsa-miR-551a-001519	N/A	Undetermined	Undetermined	1	Undetermined	Undetermined		N/A												True	0	True	-1	-1	True
2018-06-04 144541 NGF SETB1.eds	K07	UNKNOWN	NGF30	NGF SETB1	hsa-miR-551b#-002346	Amp	0.773	0.791	1	36.684	36.684		N/A												True	0.04	True	3	33	True
2018-06-07 100846 NGF SETB2.eds	K07	UNKNOWN	NGF30	NGF SETB2	hsa-miR-551b#-002346	Amp	0.96	0.871	1	33.354	33.354		N/A												True	0.04	True	3	30	True
2018-06-18 103502 NGF SETB3.eds	K07	UNKNOWN	NGF30	NGF SETB3	hsa-miR-551b#-002346	N/A	Undetermined	Undetermined	1	Undetermined	Undetermined		N/A												True	0.04	True	-1	-1	True
2018-07-16 103433 NGF12 SETB3.eds	K07	UNKNOWN	NGF12	NGF12 SETB3	hsa-miR-551b#-002346	N/A	Undetermined	Undetermined	1	Undetermined	Undetermined		N/A												True	0.04	True	-1	-1	True
2020-01-23 104440 NGF12 SETB4.eds	K07	UNKNOWN	NGF12	NGF12 SETB4	hsa-miR-551b#-002346	N/A	Undetermined	Undetermined	1	Undetermined	Undetermined		N/A												True	0.04	True	-1	-1	True
2018-07-13 133116 NGF12 SETB2.eds	K07	UNKNOWN	NGF12	NGF12 SETB2	hsa-miR-551b#-002346	Amp	0.953	0.905	1	34.519	34.519		N/A												True	0.04	True	3	31	True
2018-07-12 193530 NGF12 SETB1.eds	K07	UNKNOWN	NGF12	NGF12 SETB1	hsa-miR-551b#-002346	Amp	0.778	0.885	1	36.309	36.309		N/A												True	0.04	True	3	33	True
2018-06-18 103502 NGF SETB3.eds	B20	UNKNOWN	NGF30	NGF SETB3	hsa-miR-552-001520	N/A	Undetermined	Undetermined	1	Undetermined	Undetermined		N/A												True	0	True	-1	-1	True
2018-06-04 144541 NGF SETB1.eds	B20	UNKNOWN	NGF30	NGF SETB1	hsa-miR-552-001520	N/A	Undetermined	Undetermined	1	Undetermined	Undetermined		N/A												True	0	True	-1	-1	True
2018-06-07 100846 NGF SETB2.eds	B20	UNKNOWN	NGF30	NGF SETB2	hsa-miR-552-001520	N/A	Undetermined	Undetermined	1	Undetermined	Undetermined		N/A												True	0	True	-1	-1	True
2018-07-12 193530 NGF12 SETB1.eds	B20	UNKNOWN	NGF12	NGF12 SETB1	hsa-miR-552-001520	N/A	Undetermined	Undetermined	1	Undetermined	Undetermined		N/A												True	0	True	-1	-1	True
2018-07-13 133116 NGF12 SETB2.eds	B20	UNKNOWN	NGF12	NGF12 SETB2	hsa-miR-552-001520	N/A	Undetermined	Undetermined	1	Undetermined	Undetermined		N/A												True	0	True	-1	-1	True
2018-07-16 103433 NGF12 SETB3.eds	B20	UNKNOWN	NGF12	NGF12 SETB3	hsa-miR-552-001520	N/A	Undetermined	Undetermined	1	Undetermined	Undetermined		N/A												True	0	True	-1	-1	True
2020-01-23 104440 NGF12 SETB4.eds	B20	UNKNOWN	NGF12	NGF12 SETB4	hsa-miR-552-001520	N/A	Undetermined	Undetermined	1	Undetermined	Undetermined		N/A												True	0	True	-1	-1	True
2020-01-23 104440 NGF12 SETB4.eds	B21	UNKNOWN	NGF12	NGF12 SETB4	hsa-miR-553-001521	N/A	Undetermined	Undetermined	1	Undetermined	Undetermined		N/A												True	0	True	-1	-1	True
2018-07-13 133116 NGF12 SETB2.eds	B21	UNKNOWN	NGF12	NGF12 SETB2	hsa-miR-553-001521	N/A	Undetermined	Undetermined	1	Undetermined	Undetermined		N/A												True	0	True	-1	-1	True
2018-07-16 103433 NGF12 SETB3.eds	B21	UNKNOWN	NGF12	NGF12 SETB3	hsa-miR-553-001521	N/A	Undetermined	Undetermined	1	Undetermined	Undetermined		N/A												True	0	True	-1	-1	True
2018-07-12 193530 NGF12 SETB1.eds	B21	UNKNOWN	NGF12	NGF12 SETB1	hsa-miR-553-001521	N/A	Undetermined	Undetermined	1	Undetermined	Undetermined		N/A												True	0	True	-1	-1	True
2018-06-04 144541 NGF SETB1.eds	B21	UNKNOWN	NGF30	NGF SETB1	hsa-miR-553-001521	N/A	Undetermined	Undetermined	1	Undetermined	Undetermined		N/A												True	0	True	-1	-1	True
2018-06-07 100846 NGF SETB2.eds	B21	UNKNOWN	NGF30	NGF SETB2	hsa-miR-553-001521	N/A	Undetermined	Undetermined	1	Undetermined	Undetermined		N/A												True	0	True	-1	-1	True
2018-06-18 103502 NGF SETB3.eds	B21	UNKNOWN	NGF30	NGF SETB3	hsa-miR-553-001521	N/A	Undetermined	Undetermined	1	Undetermined	Undetermined		N/A												True	0	True	-1	-1	True
2020-01-23 104440 NGF12 SETB4.eds	B22	UNKNOWN	NGF12	NGF12 SETB4	hsa-miR-554-001522	N/A	Undetermined	Undetermined	1	Undetermined	Undetermined		N/A												True	0	True	-1	-1	True
2018-07-12 193530 NGF12 SETB1.eds	B22	UNKNOWN	NGF12	NGF12 SETB1	hsa-miR-554-001522	N/A	Undetermined	Undetermined	1	Undetermined	Undetermined		N/A												True	0	True	-1	-1	True
2018-07-13 133116 NGF12 SETB2.eds	B22	UNKNOWN	NGF12	NGF12 SETB2	hsa-miR-554-001522	N/A	Undetermined	Undetermined	1	Undetermined	Undetermined		N/A												True	0	True	-1	-1	True
2018-07-16 103433 NGF12 SETB3.eds	B22	UNKNOWN	NGF12	NGF12 SETB3	hsa-miR-554-001522	N/A	Undetermined	Undetermined	1	Undetermined	Undetermined		N/A												True	0	True	-1	-1	True
2018-06-18 103502 NGF SETB3.eds	B22	UNKNOWN	NGF30	NGF SETB3	hsa-miR-554-001522	N/A	Undetermined	Undetermined	1	Undetermined	Undetermined		N/A												True	0	True	-1	-1	True
2018-06-04 144541 NGF SETB1.eds	B22	UNKNOWN	NGF30	NGF SETB1	hsa-miR-554-001522	N/A	Undetermined	Undetermined	1	Undetermined	Undetermined		N/A												True	0	True	-1	-1	True
2018-06-07 100846 NGF SETB2.eds	B22	UNKNOWN	NGF30	NGF SETB2	hsa-miR-554-001522	N/A	Undetermined	Undetermined	1	Undetermined	Undetermined		N/A												True	0	True	-1	-1	True
2018-06-07 100846 NGF SETB2.eds	B23	UNKNOWN	NGF30	NGF SETB2	hsa-miR-555-001523	N/A	Undetermined	Undetermined	1	Undetermined	Undetermined		N/A												True	0	True	-1	-1	True
2018-06-04 144541 NGF SETB1.eds	B23	UNKNOWN	NGF30	NGF SETB1	hsa-miR-555-001523	N/A	Undetermined	Undetermined	1	Undetermined	Undetermined		N/A												True	0	True	-1	-1	True
2018-06-18 103502 NGF SETB3.eds	B23	UNKNOWN	NGF30	NGF SETB3	hsa-miR-555-001523	N/A	Undetermined	Undetermined	1	Undetermined	Undetermined		N/A												True	0	True	-1	-1	True
2018-07-12 193530 NGF12 SETB1.eds	B23	UNKNOWN	NGF12	NGF12 SETB1	hsa-miR-555-001523	N/A	Undetermined	Undetermined	1	Undetermined	Undetermined		N/A												True	0	True	-1	-1	True
2018-07-16 103433 NGF12 SETB3.eds	B23	UNKNOWN	NGF12	NGF12 SETB3	hsa-miR-555-001523	N/A	Undetermined	Undetermined	1	Undetermined	Undetermined		N/A												True	0	True	-1	-1	True
2018-07-13 133116 NGF12 SETB2.eds	B23	UNKNOWN	NGF12	NGF12 SETB2	hsa-miR-555-001523	N/A	Undetermined	Undetermined	1	Undetermined	Undetermined		N/A												True	0	True	-1	-1	True
2020-01-23 104440 NGF12 SETB4.eds	B23	UNKNOWN	NGF12	NGF12 SETB4	hsa-miR-555-001523	N/A	Undetermined	Undetermined	1	Undetermined	Undetermined		N/A												True	0	True	-1	-1	True
2018-07-16 103433 NGF12 SETB3.eds	B24	UNKNOWN	NGF12	NGF12 SETB3	hsa-miR-557-001525	N/A	Undetermined	Undetermined	1	Undetermined	Undetermined		N/A												True	0	True	-1	-1	True
2018-07-13 133116 NGF12 SETB2.eds	B24	UNKNOWN	NGF12	NGF12 SETB2	hsa-miR-557-001525	N/A	Undetermined	Undetermined	1	Undetermined	Undetermined		N/A												True	0	True	-1	-1	True
2018-07-12 193530 NGF12 SETB1.eds	B24	UNKNOWN	NGF12	NGF12 SETB1	hsa-miR-557-001525	N/A	Undetermined	Undetermined	1	Undetermined	Undetermined		N/A												True	0	True	-1	-1	True
2020-01-23 104440 NGF12 SETB4.eds	B24	UNKNOWN	NGF12	NGF12 SETB4	hsa-miR-557-001525	N/A	Undetermined	Undetermined	1	Undetermined	Undetermined		N/A												True	0	True	-1	-1	True
2018-06-18 103502 NGF SETB3.eds	B24	UNKNOWN	NGF30	NGF SETB3	hsa-miR-557-001525	N/A	Undetermined	Undetermined	1	Undetermined	Undetermined		N/A												True	0	True	-1	-1	True
2018-06-04 144541 NGF SETB1.eds	B24	UNKNOWN	NGF30	NGF SETB1	hsa-miR-557-001525	N/A	Undetermined	Undetermined	1	Undetermined	Undetermined		N/A												True	0	True	-1	-1	True
2018-06-07 100846 NGF SETB2.eds	B24	UNKNOWN	NGF30	NGF SETB2	hsa-miR-557-001525	N/A	Undetermined	Undetermined	1	Undetermined	Undetermined		N/A												True	0	True	-1	-1	True
2018-06-18 103502 NGF SETB3.eds	C01	UNKNOWN	NGF30	NGF SETB3	hsa-miR-558-001526	N/A	Undetermined	Undetermined	1	Undetermined	Undetermined		N/A												True	0	True	-1	-1	True
2018-06-04 144541 NGF SETB1.eds	C01	UNKNOWN	NGF30	NGF SETB1	hsa-miR-558-001526	N/A	Undetermined	Undetermined	1	Undetermined	Undetermined		N/A												True	0	True	-1	-1	True
2018-06-07 100846 NGF SETB2.eds	C01	UNKNOWN	NGF30	NGF SETB2	hsa-miR-558-001526	N/A	Undetermined	Undetermined	1	Undetermined	Undetermined		N/A												True	0	True	-1	-1	True
2018-07-12 193530 NGF12 SETB1.eds	C01	UNKNOWN	NGF12	NGF12 SETB1	hsa-miR-558-001526	N/A	Undetermined	Undetermined	1	Undetermined	Undetermined		N/A												True	0	True	-1	-1	True
2018-07-16 103433 NGF12 SETB3.eds	C01	UNKNOWN	NGF12	NGF12 SETB3	hsa-miR-558-001526	N/A	Undetermined	Undetermined	1	Undetermined	Undetermined		N/A												True	0	True	-1	-1	True
2018-07-13 133116 NGF12 SETB2.eds	C01	UNKNOWN	NGF12	NGF12 SETB2	hsa-miR-558-001526	N/A	Undetermined	Undetermined	1	Undetermined	Undetermined		N/A												True	0	True	-1	-1	True
2020-01-23 104440 NGF12 SETB4.eds	C01	UNKNOWN	NGF12	NGF12 SETB4	hsa-miR-558-001526	N/A	Undetermined	Undetermined	1	Undetermined	Undetermined		N/A												True	0	True	-1	-1	True
2020-01-23 104440 NGF12 SETB4.eds	C02	UNKNOWN	NGF12	NGF12 SETB4	hsa-miR-559-001527	N/A	Undetermined	Undetermined	1	Undetermined	Undetermined		N/A												True	0.04	True	-1	-1	True
2018-07-12 193530 NGF12 SETB1.eds	C02	UNKNOWN	NGF12	NGF12 SETB1	hsa-miR-559-001527	Amp	0.82	0.543	1	35.885	35.885		N/A												True	0.04	True	3	32	True
2018-07-16 103433 NGF12 SETB3.eds	C02	UNKNOWN	NGF12	NGF12 SETB3	hsa-miR-559-001527	N/A	Undetermined	Undetermined	1	Undetermined	Undetermined		N/A												True	0.04	True	-1	-1	True
2018-07-13 133116 NGF12 SETB2.eds	C02	UNKNOWN	NGF12	NGF12 SETB2	hsa-miR-559-001527	Amp	0.72	0.499	1	36.082	36.082		N/A												True	0.04	True	3	32	True
2018-06-04 144541 NGF SETB1.eds	C02	UNKNOWN	NGF30	NGF SETB1	hsa-miR-559-001527	Amp	0.667	0.529	1	37.316	37.316		N/A												True	0.04	True	3	33	True
2018-06-07 100846 NGF SETB2.eds	C02	UNKNOWN	NGF30	NGF SETB2	hsa-miR-559-001527	Amp	0.585	0.492	1	36.352	36.352		N/A												True	0.04	True	3	32	True
2018-06-18 103502 NGF SETB3.eds	C02	UNKNOWN	NGF30	NGF SETB3	hsa-miR-559-001527	Inconclusive	0.728	0.494	1	37.886	37.886		N/A												True	0.04	True	3	35	True
2018-06-18 103502 NGF SETB3.eds	C03	UNKNOWN	NGF30	NGF SETB3	hsa-miR-562-001529	N/A	Undetermined	Undetermined	1	Undetermined	Undetermined		N/A												True	0	True	-1	-1	True
2018-06-07 100846 NGF SETB2.eds	C03	UNKNOWN	NGF30	NGF SETB2	hsa-miR-562-001529	N/A	Undetermined	Undetermined	1	Undetermined	Undetermined		N/A												True	0	True	-1	-1	True
2018-06-04 144541 NGF SETB1.eds	C03	UNKNOWN	NGF30	NGF SETB1	hsa-miR-562-001529	N/A	Undetermined	Undetermined	1	Undetermined	Undetermined		N/A												True	0	True	-1	-1	True
2018-07-16 103433 NGF12 SETB3.eds	C03	UNKNOWN	NGF12	NGF12 SETB3	hsa-miR-562-001529	N/A	Undetermined	Undetermined	1	Undetermined	Undetermined		N/A												True	0	True	-1	-1	True
2018-07-13 133116 NGF12 SETB2.eds	C03	UNKNOWN	NGF12	NGF12 SETB2	hsa-miR-562-001529	N/A	Undetermined	Undetermined	1	Undetermined	Undetermined		N/A												True	0	True	-1	-1	True
2020-01-23 104440 NGF12 SETB4.eds	C03	UNKNOWN	NGF12	NGF12 SETB4	hsa-miR-562-001529	N/A	Undetermined	Undetermined	1	Undetermined	Undetermined		N/A												True	0	True	-1	-1	True
2018-07-12 193530 NGF12 SETB1.eds	C03	UNKNOWN	NGF12	NGF12 SETB1	hsa-miR-562-001529	N/A	Undetermined	Undetermined	1	Undetermined	Undetermined		N/A												True	0	True	-1	-1	True
2020-01-23 104440 NGF12 SETB4.eds	C04	UNKNOWN	NGF12	NGF12 SETB4	hsa-miR-563-001530	N/A	Undetermined	Undetermined	1	Undetermined	Undetermined		N/A												True	0.04	True	-1	-1	True
2018-07-16 103433 NGF12 SETB3.eds	C04	UNKNOWN	NGF12	NGF12 SETB3	hsa-miR-563-001530	N/A	Undetermined	Undetermined	1	Undetermined	Undetermined		N/A												True	0.04	True	-1	-1	True
2018-07-13 133116 NGF12 SETB2.eds	C04	UNKNOWN	NGF12	NGF12 SETB2	hsa-miR-563-001530	N/A	Undetermined	Undetermined	1	Undetermined	Undetermined		N/A												True	0.04	True	-1	-1	True
2018-07-12 193530 NGF12 SETB1.eds	C04	UNKNOWN	NGF12	NGF12 SETB1	hsa-miR-563-001530	N/A	Undetermined	Undetermined	1	Undetermined	Undetermined		N/A												True	0.04	True	-1	-1	True
2018-06-04 144541 NGF SETB1.eds	C04	UNKNOWN	NGF30	NGF SETB1	hsa-miR-563-001530	Amp	0.682	0.629	1	37.204	37.204		N/A												True	0.04	True	3	33	True
2018-06-18 103502 NGF SETB3.eds	C04	UNKNOWN	NGF30	NGF SETB3	hsa-miR-563-001530	N/A	Undetermined	Undetermined	1	Undetermined	Undetermined		N/A												True	0.04	True	-1	-1	True
2018-06-07 100846 NGF SETB2.eds	C04	UNKNOWN	NGF30	NGF SETB2	hsa-miR-563-001530	N/A	Undetermined	Undetermined	1	Undetermined	Undetermined		N/A												True	0.04	True	-1	-1	True
2018-07-12 193530 NGF12 SETB1.eds	C05	UNKNOWN	NGF12	NGF12 SETB1	hsa-miR-564-001531	Amp	0.824	0.854	1	31.776	31.776		N/A												True	0.04	True	3	29	True
2018-07-13 133116 NGF12 SETB2.eds	C05	UNKNOWN	NGF12	NGF12 SETB2	hsa-miR-564-001531	Amp	0.888	0.925	1	31.226	31.226		N/A												True	0.04	True	3	28	True
2018-07-16 103433 NGF12 SETB3.eds	C05	UNKNOWN	NGF12	NGF12 SETB3	hsa-miR-564-001531	N/A	Undetermined	Undetermined	1	Undetermined	Undetermined		N/A												True	0.04	True	-1	-1	True
2020-01-23 104440 NGF12 SETB4.eds	C05	UNKNOWN	NGF12	NGF12 SETB4	hsa-miR-564-001531	N/A	Undetermined	Undetermined	1	Undetermined	Undetermined		N/A												True	0.04	True	-1	-1	True
2018-06-07 100846 NGF SETB2.eds	C05	UNKNOWN	NGF30	NGF SETB2	hsa-miR-564-001531	Amp	0.85	0.868	1	30.603	30.603		N/A												True	0.04	True	3	27	True
2018-06-18 103502 NGF SETB3.eds	C05	UNKNOWN	NGF30	NGF SETB3	hsa-miR-564-001531	Amp	0.768	0.858	1	34.155	34.155		N/A												True	0.04	True	3	31	True
2018-06-04 144541 NGF SETB1.eds	C05	UNKNOWN	NGF30	NGF SETB1	hsa-miR-564-001531	Amp	0.788	0.936	1	31.556	31.556		N/A												True	0.04	True	3	28	True
2018-06-07 100846 NGF SETB2.eds	C06	UNKNOWN	NGF30	NGF SETB2	hsa-miR-566-001533	Amp	0.525	0	1	Undetermined	Undetermined		N/A												True	0.2	True	3	27	True
2018-06-18 103502 NGF SETB3.eds	C06	UNKNOWN	NGF30	NGF SETB3	hsa-miR-566-001533	N/A	Undetermined	Undetermined	1	Undetermined	Undetermined		N/A												True	0.2	True	-1	-1	True
2018-06-04 144541 NGF SETB1.eds	C06	UNKNOWN	NGF30	NGF SETB1	hsa-miR-566-001533	N/A	Undetermined	Undetermined	1	Undetermined	Undetermined		N/A												True	0.2	True	-1	-1	True
2020-01-23 104440 NGF12 SETB4.eds	C06	UNKNOWN	NGF12	NGF12 SETB4	hsa-miR-566-001533	N/A	Undetermined	Undetermined	1	Undetermined	Undetermined		N/A												True	0.2	True	-1	-1	True
2018-07-16 103433 NGF12 SETB3.eds	C06	UNKNOWN	NGF12	NGF12 SETB3	hsa-miR-566-001533	N/A	Undetermined	Undetermined	1	Undetermined	Undetermined		N/A												True	0.2	True	-1	-1	True
2018-07-13 133116 NGF12 SETB2.eds	C06	UNKNOWN	NGF12	NGF12 SETB2	hsa-miR-566-001533	N/A	Undetermined	Undetermined	1	Undetermined	Undetermined		N/A												True	0.2	True	-1	-1	True
2018-07-12 193530 NGF12 SETB1.eds	C06	UNKNOWN	NGF12	NGF12 SETB1	hsa-miR-566-001533	Amp	0	0	1	Undetermined	Undetermined		N/A												True	0.2	True	3	27	True
2018-06-04 144541 NGF SETB1.eds	C07	UNKNOWN	NGF30	NGF SETB1	hsa-miR-567-001534	N/A	Undetermined	Undetermined	1	Undetermined	Undetermined		N/A												True	0.064	True	-1	-1	True
2018-06-07 100846 NGF SETB2.eds	C07	UNKNOWN	NGF30	NGF SETB2	hsa-miR-567-001534	Amp	0.732	0.717	1	35.296	35.296		N/A												True	0.064	True	3	28	True
2018-06-18 103502 NGF SETB3.eds	C07	UNKNOWN	NGF30	NGF SETB3	hsa-miR-567-001534	N/A	Undetermined	Undetermined	1	Undetermined	Undetermined		N/A												True	0.064	True	-1	-1	True
2018-07-16 103433 NGF12 SETB3.eds	C07	UNKNOWN	NGF12	NGF12 SETB3	hsa-miR-567-001534	N/A	Undetermined	Undetermined	1	Undetermined	Undetermined		N/A												True	0.064	True	-1	-1	True
2020-01-23 104440 NGF12 SETB4.eds	C07	UNKNOWN	NGF12	NGF12 SETB4	hsa-miR-567-001534	N/A	Undetermined	Undetermined	1	Undetermined	Undetermined		N/A												True	0.064	True	-1	-1	True
2018-07-12 193530 NGF12 SETB1.eds	C07	UNKNOWN	NGF12	NGF12 SETB1	hsa-miR-567-001534	N/A	Undetermined	Undetermined	1	Undetermined	Undetermined		N/A												True	0.064	True	-1	-1	True
2018-07-13 133116 NGF12 SETB2.eds	C07	UNKNOWN	NGF12	NGF12 SETB2	hsa-miR-567-001534	Inconclusive	0.827	0.799	1	34.31	34.31		N/A												True	0.064	True	3	28	True
2018-06-04 144541 NGF SETB1.eds	C08	UNKNOWN	NGF30	NGF SETB1	hsa-miR-569-001536	N/A	Undetermined	Undetermined	1	Undetermined	Undetermined		N/A												True	0	True	-1	-1	True
2018-06-18 103502 NGF SETB3.eds	C08	UNKNOWN	NGF30	NGF SETB3	hsa-miR-569-001536	N/A	Undetermined	Undetermined	1	Undetermined	Undetermined		N/A												True	0	True	-1	-1	True
2018-06-07 100846 NGF SETB2.eds	C08	UNKNOWN	NGF30	NGF SETB2	hsa-miR-569-001536	N/A	Undetermined	Undetermined	1	Undetermined	Undetermined		N/A												True	0	True	-1	-1	True
2018-07-16 103433 NGF12 SETB3.eds	C08	UNKNOWN	NGF12	NGF12 SETB3	hsa-miR-569-001536	N/A	Undetermined	Undetermined	1	Undetermined	Undetermined		N/A												True	0	True	-1	-1	True
2020-01-23 104440 NGF12 SETB4.eds	C08	UNKNOWN	NGF12	NGF12 SETB4	hsa-miR-569-001536	N/A	Undetermined	Undetermined	1	Undetermined	Undetermined		N/A												True	0	True	-1	-1	True
2018-07-12 193530 NGF12 SETB1.eds	C08	UNKNOWN	NGF12	NGF12 SETB1	hsa-miR-569-001536	N/A	Undetermined	Undetermined	1	Undetermined	Undetermined		N/A												True	0	True	-1	-1	True
2018-07-13 133116 NGF12 SETB2.eds	C08	UNKNOWN	NGF12	NGF12 SETB2	hsa-miR-569-001536	N/A	Undetermined	Undetermined	1	Undetermined	Undetermined		N/A												True	0	True	-1	-1	True
2018-07-12 193530 NGF12 SETB1.eds	E12	UNKNOWN	NGF12	NGF12 SETB1	hsa-miR-571-001613	Amp	0.879	0.946	1	29.957	29.957		N/A												True	0.04	True	3	27	True
2018-07-13 133116 NGF12 SETB2.eds	E12	UNKNOWN	NGF12	NGF12 SETB2	hsa-miR-571-001613	Amp	1.031	0.961	1	28.464	28.464		N/A												True	0.04	True	3	25	True
2018-07-16 103433 NGF12 SETB3.eds	E12	UNKNOWN	NGF12	NGF12 SETB3	hsa-miR-571-001613	Amp	0.993	0.955	1	29.483	29.483		N/A												True	0.04	True	3	26	True
2020-01-23 104440 NGF12 SETB4.eds	E12	UNKNOWN	NGF12	NGF12 SETB4	hsa-miR-571-001613	Amp	0.962	0.942	1	30.056	30.056		N/A												True	0.04	True	3	27	True
2018-06-18 103502 NGF SETB3.eds	E12	UNKNOWN	NGF30	NGF SETB3	hsa-miR-571-001613	Amp	0.979	0.959	1	29.918	29.918		N/A												True	0.04	True	3	27	True
2018-06-07 100846 NGF SETB2.eds	E12	UNKNOWN	NGF30	NGF SETB2	hsa-miR-571-001613	Amp	0.877	0.903	1	28.835	28.835		N/A												True	0.04	True	3	26	True
2018-06-04 144541 NGF SETB1.eds	E12	UNKNOWN	NGF30	NGF SETB1	hsa-miR-571-001613	Amp	0.877	0.953	1	29.147	29.147		N/A												True	0.04	True	3	26	True
2018-06-07 100846 NGF SETB2.eds	E13	UNKNOWN	NGF30	NGF SETB2	hsa-miR-572-001614	Amp	1.01	0.895	1	33.319	33.319	33.319	N/A	33.319	15.759			0			1	1	1		True	0.064	True	3	29
2018-06-04 144541 NGF SETB1.eds	E13	UNKNOWN	NGF30	NGF SETB1	hsa-miR-572-001614	Amp	0.964	0.912	1	35.087	35.087	33.319	N/A	33.319	15.759			0			1	1	1		True	0.064	True	3	30	True
2018-06-18 103502 NGF SETB3.eds	E13	UNKNOWN	NGF30	NGF SETB3	hsa-miR-572-001614	Amp	0.82	0.868	1	37.515	37.515	33.319	N/A	33.319	15.759			0			1	1	1		True	0.064	True	3	33	True
2018-07-13 133116 NGF12 SETB2.eds	E13	UNKNOWN	NGF12	NGF12 SETB2	hsa-miR-572-001614	Amp	0.96	0.869	1	33.428	33.428	33.482	N/A	33.482	15.728			-0.031			1.022	1.022	1.022		True	0.064	True	3	29	True
2018-07-16 103433 NGF12 SETB3.eds	E13	UNKNOWN	NGF12	NGF12 SETB3	hsa-miR-572-001614	N/A	Undetermined	Undetermined	1	Undetermined	Undetermined	33.482	N/A	33.482	15.728			-0.031			1.022	1.022	1.022		True	0.064	True	-1	-1	True
2018-07-12 193530 NGF12 SETB1.eds	E13	UNKNOWN	NGF12	NGF12 SETB1	hsa-miR-572-001614	Amp	1.084	0.952	1	33.482	33.482	33.482	N/A	33.482	15.728			-0.031			1.022	1.022	1.022		True	0.064	True	3	29
2020-01-23 104440 NGF12 SETB4.eds	E13	UNKNOWN	NGF12	NGF12 SETB4	hsa-miR-572-001614	N/A	Undetermined	Undetermined	1	Undetermined	Undetermined	33.482	N/A	33.482	15.728			-0.031			1.022	1.022	1.022		True	0.064	True	-1	-1	True
2018-06-04 144541 NGF SETB1.eds	E14	UNKNOWN	NGF30	NGF SETB1	hsa-miR-573-001615	Amp	1.057	0.966	1	31.725	31.725	31.795	N/A	31.795	14.794	1.301	4.303	0	-5.6	5.6	1	0.021	48.489	1	True	0.057	True	3	27
2018-06-07 100846 NGF SETB2.eds	E14	UNKNOWN	NGF30	NGF SETB2	hsa-miR-573-001615	Amp	1.088	0.932	1	31.037	31.037	31.795	N/A	31.795	14.794	1.301	4.303	0	-5.6	5.6	1	0.021	48.489	1	True	0.057	True	3	27
2018-06-18 103502 NGF SETB3.eds	E14	UNKNOWN	NGF30	NGF SETB3	hsa-miR-573-001615	Amp	1.216	0.984	1	32.623	32.623	31.795	N/A	31.795	14.794	1.301	4.303	0	-5.6	5.6	1	0.021	48.489	1	True	0.057	True	3	29
2018-07-12 193530 NGF12 SETB1.eds	E14	UNKNOWN	NGF12	NGF12 SETB1	hsa-miR-573-001615	Amp	1.08	0.974	1	32.383	32.383	31.67	N/A	31.67	15.422	0.763	4.303	0.628	-2.655	3.911	0.647	0.066	6.298	0.703	True	0.057	True	3	28
2018-07-16 103433 NGF12 SETB3.eds	E14	UNKNOWN	NGF12	NGF12 SETB3	hsa-miR-573-001615	Amp	0.997	0.951	1	33.226	33.226	31.67	N/A	31.67	15.422	0.763	4.303	0.628	-2.655	3.911	0.647	0.066	6.298	0.703	True	0.057	True	3	29	True
2018-07-13 133116 NGF12 SETB2.eds	E14	UNKNOWN	NGF12	NGF12 SETB2	hsa-miR-573-001615	Amp	1.174	0.985	1	30.825	30.825	31.67	N/A	31.67	15.422	0.763	4.303	0.628	-2.655	3.911	0.647	0.066	6.298	0.703	True	0.057	True	3	27
2020-01-23 104440 NGF12 SETB4.eds	E14	UNKNOWN	NGF12	NGF12 SETB4	hsa-miR-573-001615	Amp	1.159	0.974	1	31.804	31.804	31.67	N/A	31.67	15.422	0.763	4.303	0.628	-2.655	3.911	0.647	0.066	6.298	0.703	True	0.057	True	3	28
2020-01-23 104440 NGF12 SETB4.eds	E15	UNKNOWN	NGF12	NGF12 SETB4	hsa-miR-575-001617	N/A	Undetermined	Undetermined	1	Undetermined	Undetermined		N/A												True	0.04	True	-1	-1	True
2018-07-13 133116 NGF12 SETB2.eds	E15	UNKNOWN	NGF12	NGF12 SETB2	hsa-miR-575-001617	Amp	0	0.185	1	38.311	38.311		N/A												True	0.04	True	3	33	True
2018-07-16 103433 NGF12 SETB3.eds	E15	UNKNOWN	NGF12	NGF12 SETB3	hsa-miR-575-001617	N/A	Undetermined	Undetermined	1	Undetermined	Undetermined		N/A												True	0.04	True	-1	-1	True
2018-07-12 193530 NGF12 SETB1.eds	E15	UNKNOWN	NGF12	NGF12 SETB1	hsa-miR-575-001617	Inconclusive	0.558	0.458	1	37.02	37.02		N/A												True	0.04	True	3	32	True
2018-06-18 103502 NGF SETB3.eds	E15	UNKNOWN	NGF30	NGF SETB3	hsa-miR-575-001617	Amp	0.74	0.844	1	36.479	36.479		N/A												True	0.04	True	3	33	True
2018-06-07 100846 NGF SETB2.eds	E15	UNKNOWN	NGF30	NGF SETB2	hsa-miR-575-001617	Amp	0.768	0.889	1	32.537	32.537		N/A												True	0.04	True	3	29	True
2018-06-04 144541 NGF SETB1.eds	E15	UNKNOWN	NGF30	NGF SETB1	hsa-miR-575-001617	N/A	Undetermined	Undetermined	1	Undetermined	Undetermined		N/A												True	0.04	True	-1	-1	True
2018-06-18 103502 NGF SETB3.eds	M02	UNKNOWN	NGF30	NGF SETB3	hsa-miR-577-002675	Amp	1.367	0.957	1	33.156	33.156	32.204	N/A	32.204	15.202	1.477	4.303	0	-6.353	6.353	1	0.012	81.747	1	True	0.158	True	3	28
2018-06-07 100846 NGF SETB2.eds	M02	UNKNOWN	NGF30	NGF SETB2	hsa-miR-577-002675	Amp	1.363	0.97	1	32.38	32.38	32.204	N/A	32.204	15.202	1.477	4.303	0	-6.353	6.353	1	0.012	81.747	1	True	0.158	True	3	27
2018-06-04 144541 NGF SETB1.eds	M02	UNKNOWN	NGF30	NGF SETB1	hsa-miR-577-002675	Amp	1.371	0.983	1	31.075	31.075	32.204	N/A	32.204	15.202	1.477	4.303	0	-6.353	6.353	1	0.012	81.747	1	True	0.158	True	3	25
2018-07-13 133116 NGF12 SETB2.eds	M02	UNKNOWN	NGF12	NGF12 SETB2	hsa-miR-577-002675	Amp	1.329	0.907	1	35.474	35.474	33.928	N/A	33.928	17.878	0.927	3.182	2.675	-0.275	5.626	0.157	0.02	1.21	0.209	True	0.158	True	3	31
2018-07-12 193530 NGF12 SETB1.eds	M02	UNKNOWN	NGF12	NGF12 SETB1	hsa-miR-577-002675	Amp	1.347	0.958	1	32.915	32.915	33.928	N/A	33.928	17.878	0.927	3.182	2.675	-0.275	5.626	0.157	0.02	1.21	0.209	True	0.158	True	3	27
2020-01-23 104440 NGF12 SETB4.eds	M02	UNKNOWN	NGF12	NGF12 SETB4	hsa-miR-577-002675	Amp	1.367	0.966	1	33.449	33.449	33.928	N/A	33.928	17.878	0.927	3.182	2.675	-0.275	5.626	0.157	0.02	1.21	0.209	True	0.158	True	3	28
2018-07-16 103433 NGF12 SETB3.eds	M02	UNKNOWN	NGF12	NGF12 SETB3	hsa-miR-577-002675	Amp	1.336	0.962	1	33.872	33.872	33.928	N/A	33.928	17.878	0.927	3.182	2.675	-0.275	5.626	0.157	0.02	1.21	0.209	True	0.158	True	3	28
2018-06-18 103502 NGF SETB3.eds	E16	UNKNOWN	NGF30	NGF SETB3	hsa-miR-578-001619	N/A	Undetermined	Undetermined	1	Undetermined	Undetermined		N/A												True	0	True	-1	-1	True
2018-06-07 100846 NGF SETB2.eds	E16	UNKNOWN	NGF30	NGF SETB2	hsa-miR-578-001619	N/A	Undetermined	Undetermined	1	Undetermined	Undetermined		N/A												True	0	True	-1	-1	True
2018-06-04 144541 NGF SETB1.eds	E16	UNKNOWN	NGF30	NGF SETB1	hsa-miR-578-001619	N/A	Undetermined	Undetermined	1	Undetermined	Undetermined		N/A												True	0	True	-1	-1	True
2018-07-12 193530 NGF12 SETB1.eds	E16	UNKNOWN	NGF12	NGF12 SETB1	hsa-miR-578-001619	N/A	Undetermined	Undetermined	1	Undetermined	Undetermined		N/A												True	0	True	-1	-1	True
2018-07-13 133116 NGF12 SETB2.eds	E16	UNKNOWN	NGF12	NGF12 SETB2	hsa-miR-578-001619	N/A	Undetermined	Undetermined	1	Undetermined	Undetermined		N/A												True	0	True	-1	-1	True
2018-07-16 103433 NGF12 SETB3.eds	E16	UNKNOWN	NGF12	NGF12 SETB3	hsa-miR-578-001619	N/A	Undetermined	Undetermined	1	Undetermined	Undetermined		N/A												True	0	True	-1	-1	True
2020-01-23 104440 NGF12 SETB4.eds	E16	UNKNOWN	NGF12	NGF12 SETB4	hsa-miR-578-001619	N/A	Undetermined	Undetermined	1	Undetermined	Undetermined		N/A												True	0	True	-1	-1	True
2020-01-23 104440 NGF12 SETB4.eds	E17	UNKNOWN	NGF12	NGF12 SETB4	hsa-miR-580-001621	N/A	Undetermined	Undetermined	1	Undetermined	Undetermined		N/A												True	0.04	True	-1	-1	True
2018-07-16 103433 NGF12 SETB3.eds	E17	UNKNOWN	NGF12	NGF12 SETB3	hsa-miR-580-001621	N/A	Undetermined	Undetermined	1	Undetermined	Undetermined		N/A												True	0.04	True	-1	-1	True
2018-07-13 133116 NGF12 SETB2.eds	E17	UNKNOWN	NGF12	NGF12 SETB2	hsa-miR-580-001621	Amp	0.868	0.795	1	33.791	33.791		N/A												True	0.04	True	3	31	True
2018-07-12 193530 NGF12 SETB1.eds	E17	UNKNOWN	NGF12	NGF12 SETB1	hsa-miR-580-001621	Inconclusive	0.675	0.646	1	35.999	35.999		N/A												True	0.04	True	3	32	True
2018-06-04 144541 NGF SETB1.eds	E17	UNKNOWN	NGF30	NGF SETB1	hsa-miR-580-001621	Amp	0.654	0.8	1	36.068	36.068		N/A												True	0.04	True	3	32	True
2018-06-18 103502 NGF SETB3.eds	E17	UNKNOWN	NGF30	NGF SETB3	hsa-miR-580-001621	Amp	0.64	0.505	1	37.306	37.306		N/A												True	0.04	True	3	34	True
2018-06-07 100846 NGF SETB2.eds	E17	UNKNOWN	NGF30	NGF SETB2	hsa-miR-580-001621	Amp	0.777	0.87	1	34.452	34.452		N/A												True	0.04	True	3	31	True
2020-01-23 104440 NGF12 SETB4.eds	E18	UNKNOWN	NGF12	NGF12 SETB4	hsa-miR-581-001622	N/A	Undetermined	Undetermined	1	Undetermined	Undetermined		N/A												True	0.04	True	-1	-1	True
2018-07-16 103433 NGF12 SETB3.eds	E18	UNKNOWN	NGF12	NGF12 SETB3	hsa-miR-581-001622	N/A	Undetermined	Undetermined	1	Undetermined	Undetermined		N/A												True	0.04	True	-1	-1	True
2018-07-13 133116 NGF12 SETB2.eds	E18	UNKNOWN	NGF12	NGF12 SETB2	hsa-miR-581-001622	Amp	0.684	0.8	1	37.347	37.347		N/A												True	0.04	True	3	33	True
2018-07-12 193530 NGF12 SETB1.eds	E18	UNKNOWN	NGF12	NGF12 SETB1	hsa-miR-581-001622	Amp	0.593	0.487	1	35.919	35.919		N/A												True	0.04	True	3	32	True
2018-06-04 144541 NGF SETB1.eds	E18	UNKNOWN	NGF30	NGF SETB1	hsa-miR-581-001622	Amp	0.732	0.861	1	37.305	37.305		N/A												True	0.04	True	3	34	True
2018-06-07 100846 NGF SETB2.eds	E18	UNKNOWN	NGF30	NGF SETB2	hsa-miR-581-001622	Inconclusive	0.58	0.484	1	35.904	35.904		N/A												True	0.04	True	3	32	True
2018-06-18 103502 NGF SETB3.eds	E18	UNKNOWN	NGF30	NGF SETB3	hsa-miR-581-001622	N/A	Undetermined	Undetermined	1	Undetermined	Undetermined		N/A												True	0.04	True	-1	-1	True
2018-06-18 103502 NGF SETB3.eds	E19	UNKNOWN	NGF30	NGF SETB3	hsa-miR-583-001623	Amp	0.644	0.601	1	37.487	37.487		N/A												True	0.04	True	3	33	True
2018-06-04 144541 NGF SETB1.eds	E19	UNKNOWN	NGF30	NGF SETB1	hsa-miR-583-001623	N/A	Undetermined	Undetermined	1	Undetermined	Undetermined		N/A												True	0.04	True	-1	-1	True
2018-06-07 100846 NGF SETB2.eds	E19	UNKNOWN	NGF30	NGF SETB2	hsa-miR-583-001623	N/A	Undetermined	Undetermined	1	Undetermined	Undetermined		N/A												True	0.04	True	-1	-1	True
2020-01-23 104440 NGF12 SETB4.eds	E19	UNKNOWN	NGF12	NGF12 SETB4	hsa-miR-583-001623	N/A	Undetermined	Undetermined	1	Undetermined	Undetermined		N/A												True	0.04	True	-1	-1	True
2018-07-16 103433 NGF12 SETB3.eds	E19	UNKNOWN	NGF12	NGF12 SETB3	hsa-miR-583-001623	N/A	Undetermined	Undetermined	1	Undetermined	Undetermined		N/A												True	0.04	True	-1	-1	True
2018-07-13 133116 NGF12 SETB2.eds	E19	UNKNOWN	NGF12	NGF12 SETB2	hsa-miR-583-001623	N/A	Undetermined	Undetermined	1	Undetermined	Undetermined		N/A												True	0.04	True	-1	-1	True
2018-07-12 193530 NGF12 SETB1.eds	E19	UNKNOWN	NGF12	NGF12 SETB1	hsa-miR-583-001623	N/A	Undetermined	Undetermined	1	Undetermined	Undetermined		N/A												True	0.04	True	-1	-1	True
2018-06-18 103502 NGF SETB3.eds	E20	UNKNOWN	NGF30	NGF SETB3	hsa-miR-584-001624	Amp	0.741	0.772	1	35.482	35.482		N/A												True	0.04	True	3	32	True
2018-06-04 144541 NGF SETB1.eds	E20	UNKNOWN	NGF30	NGF SETB1	hsa-miR-584-001624	N/A	Undetermined	Undetermined	1	Undetermined	Undetermined		N/A												True	0.04	True	-1	-1	True
2018-06-07 100846 NGF SETB2.eds	E20	UNKNOWN	NGF30	NGF SETB2	hsa-miR-584-001624	Amp	0.656	0.796	1	33.191	33.191		N/A												True	0.04	True	3	29	True
2020-01-23 104440 NGF12 SETB4.eds	E20	UNKNOWN	NGF12	NGF12 SETB4	hsa-miR-584-001624	N/A	Undetermined	Undetermined	1	Undetermined	Undetermined		N/A												True	0.04	True	-1	-1	True
2018-07-16 103433 NGF12 SETB3.eds	E20	UNKNOWN	NGF12	NGF12 SETB3	hsa-miR-584-001624	N/A	Undetermined	Undetermined	1	Undetermined	Undetermined		N/A												True	0.04	True	-1	-1	True
2018-07-13 133116 NGF12 SETB2.eds	E20	UNKNOWN	NGF12	NGF12 SETB2	hsa-miR-584-001624	Amp	0.629	0.746	1	34.238	34.238		N/A												True	0.04	True	3	30	True
2018-07-12 193530 NGF12 SETB1.eds	E20	UNKNOWN	NGF12	NGF12 SETB1	hsa-miR-584-001624	Amp	0.647	0.74	1	33.827	33.827		N/A												True	0.04	True	3	30	True
2018-06-04 144541 NGF SETB1.eds	E21	UNKNOWN	NGF30	NGF SETB1	hsa-miR-585-001625	N/A	Undetermined	Undetermined	1	Undetermined	Undetermined		N/A												True	0.2	True	-1	-1	True
2018-06-07 100846 NGF SETB2.eds	E21	UNKNOWN	NGF30	NGF SETB2	hsa-miR-585-001625	N/A	Undetermined	Undetermined	1	Undetermined	Undetermined		N/A												True	0.2	True	-1	-1	True
2018-06-18 103502 NGF SETB3.eds	E21	UNKNOWN	NGF30	NGF SETB3	hsa-miR-585-001625	Inconclusive	0.634	0	1	Undetermined	Undetermined		N/A												True	0.2	True	3	32	True
2018-07-12 193530 NGF12 SETB1.eds	E21	UNKNOWN	NGF12	NGF12 SETB1	hsa-miR-585-001625	Inconclusive	0.523	0	1	Undetermined	Undetermined		N/A												True	0.2	True	3	29	True
2020-01-23 104440 NGF12 SETB4.eds	E21	UNKNOWN	NGF12	NGF12 SETB4	hsa-miR-585-001625	N/A	Undetermined	Undetermined	1	Undetermined	Undetermined		N/A												True	0.2	True	-1	-1	True
2018-07-16 103433 NGF12 SETB3.eds	E21	UNKNOWN	NGF12	NGF12 SETB3	hsa-miR-585-001625	N/A	Undetermined	Undetermined	1	Undetermined	Undetermined		N/A												True	0.2	True	-1	-1	True
2018-07-13 133116 NGF12 SETB2.eds	E21	UNKNOWN	NGF12	NGF12 SETB2	hsa-miR-585-001625	N/A	Undetermined	Undetermined	1	Undetermined	Undetermined		N/A												True	0.2	True	-1	-1	True
2018-07-12 193530 NGF12 SETB1.eds	C09	UNKNOWN	NGF12	NGF12 SETB1	hsa-miR-586-001539	Inconclusive	0.622	0.755	1	36.178	36.178		N/A												True	0.04	True	3	32	True
2018-07-13 133116 NGF12 SETB2.eds	C09	UNKNOWN	NGF12	NGF12 SETB2	hsa-miR-586-001539	Amp	0.603	0.579	1	34.165	34.165		N/A												True	0.04	True	3	28	True
2018-07-16 103433 NGF12 SETB3.eds	C09	UNKNOWN	NGF12	NGF12 SETB3	hsa-miR-586-001539	N/A	Undetermined	Undetermined	1	Undetermined	Undetermined		N/A												True	0.04	True	-1	-1	True
2020-01-23 104440 NGF12 SETB4.eds	C09	UNKNOWN	NGF12	NGF12 SETB4	hsa-miR-586-001539	N/A	Undetermined	Undetermined	1	Undetermined	Undetermined		N/A												True	0.04	True	-1	-1	True
2018-06-04 144541 NGF SETB1.eds	C09	UNKNOWN	NGF30	NGF SETB1	hsa-miR-586-001539	N/A	Undetermined	Undetermined	1	Undetermined	Undetermined		N/A												True	0.04	True	-1	-1	True
2018-06-07 100846 NGF SETB2.eds	C09	UNKNOWN	NGF30	NGF SETB2	hsa-miR-586-001539	N/A	Undetermined	Undetermined	1	Undetermined	Undetermined		N/A												True	0.04	True	-1	-1	True
2018-06-18 103502 NGF SETB3.eds	C09	UNKNOWN	NGF30	NGF SETB3	hsa-miR-586-001539	N/A	Undetermined	Undetermined	1	Undetermined	Undetermined		N/A												True	0.04	True	-1	-1	True
2018-07-13 133116 NGF12 SETB2.eds	C10	UNKNOWN	NGF12	NGF12 SETB2	hsa-miR-587-001540	N/A	Undetermined	Undetermined	1	Undetermined	Undetermined		N/A												True	0.04	True	-1	-1	True
2018-07-16 103433 NGF12 SETB3.eds	C10	UNKNOWN	NGF12	NGF12 SETB3	hsa-miR-587-001540	N/A	Undetermined	Undetermined	1	Undetermined	Undetermined		N/A												True	0.04	True	-1	-1	True
2018-07-12 193530 NGF12 SETB1.eds	C10	UNKNOWN	NGF12	NGF12 SETB1	hsa-miR-587-001540	Inconclusive	0.64	0.607	1	33.715	33.715		N/A												True	0.04	True	3	30	True
2020-01-23 104440 NGF12 SETB4.eds	C10	UNKNOWN	NGF12	NGF12 SETB4	hsa-miR-587-001540	N/A	Undetermined	Undetermined	1	Undetermined	Undetermined		N/A												True	0.04	True	-1	-1	True
2018-06-18 103502 NGF SETB3.eds	C10	UNKNOWN	NGF30	NGF SETB3	hsa-miR-587-001540	N/A	Undetermined	Undetermined	1	Undetermined	Undetermined		N/A												True	0.04	True	-1	-1	True
2018-06-07 100846 NGF SETB2.eds	C10	UNKNOWN	NGF30	NGF SETB2	hsa-miR-587-001540	Inconclusive	0.596	0.045	1	38.239	38.239		N/A												True	0.04	True	3	31	True
2018-06-04 144541 NGF SETB1.eds	C10	UNKNOWN	NGF30	NGF SETB1	hsa-miR-587-001540	Inconclusive	0	0	1	39.182	39.182		N/A												True	0.04	True	3	32	True
2020-01-23 104440 NGF12 SETB4.eds	C12	UNKNOWN	NGF12	NGF12 SETB4	hsa-miR-588-001542	N/A	Undetermined	Undetermined	1	Undetermined	Undetermined		N/A												True	0	True	-1	-1	True
2018-07-16 103433 NGF12 SETB3.eds	C12	UNKNOWN	NGF12	NGF12 SETB3	hsa-miR-588-001542	N/A	Undetermined	Undetermined	1	Undetermined	Undetermined		N/A												True	0	True	-1	-1	True
2018-07-13 133116 NGF12 SETB2.eds	C12	UNKNOWN	NGF12	NGF12 SETB2	hsa-miR-588-001542	N/A	Undetermined	Undetermined	1	Undetermined	Undetermined		N/A												True	0	True	-1	-1	True
2018-07-12 193530 NGF12 SETB1.eds	C12	UNKNOWN	NGF12	NGF12 SETB1	hsa-miR-588-001542	N/A	Undetermined	Undetermined	1	Undetermined	Undetermined		N/A												True	0	True	-1	-1	True
2018-06-07 100846 NGF SETB2.eds	C12	UNKNOWN	NGF30	NGF SETB2	hsa-miR-588-001542	N/A	Undetermined	Undetermined	1	Undetermined	Undetermined		N/A												True	0	True	-1	-1	True
2018-06-18 103502 NGF SETB3.eds	C12	UNKNOWN	NGF30	NGF SETB3	hsa-miR-588-001542	N/A	Undetermined	Undetermined	1	Undetermined	Undetermined		N/A												True	0	True	-1	-1	True
2018-06-04 144541 NGF SETB1.eds	C12	UNKNOWN	NGF30	NGF SETB1	hsa-miR-588-001542	N/A	Undetermined	Undetermined	1	Undetermined	Undetermined		N/A												True	0	True	-1	-1	True
2018-06-07 100846 NGF SETB2.eds	C13	UNKNOWN	NGF30	NGF SETB2	hsa-miR-589-001543	Amp	1.035	0.93	1	30.623	30.623	30.778	N/A	30.778	13.777	1.276	4.303	0	-5.489	5.489	1	0.022	44.901	1	True	0.055	True	3	27
2018-06-18 103502 NGF SETB3.eds	C13	UNKNOWN	NGF30	NGF SETB3	hsa-miR-589-001543	Amp	1.09	0.957	1	31.481	31.481	30.778	N/A	30.778	13.777	1.276	4.303	0	-5.489	5.489	1	0.022	44.901	1	True	0.055	True	3	28
2018-06-04 144541 NGF SETB1.eds	C13	UNKNOWN	NGF30	NGF SETB1	hsa-miR-589-001543	Amp	1.163	0.981	1	30.23	30.23	30.778	N/A	30.778	13.777	1.276	4.303	0	-5.489	5.489	1	0.022	44.901	1	True	0.055	True	3	26
2018-07-16 103433 NGF12 SETB3.eds	C13	UNKNOWN	NGF12	NGF12 SETB3	hsa-miR-589-001543	Amp	1.12	0.956	1	30.824	30.824	31.178	N/A	31.178	15.157	0.756	4.303	1.38	-1.874	4.634	0.384	0.04	3.666	0.416	True	0.055	True	3	27
[truncated: 703 more rows]
