# Supplementary material for: MicroRNAs Expression in Response to rhNGF in Epithelial Corneal Cells: Focus on Neurotrophin Signaling Pathway
Source: Int J Mol Sci. 2022 Mar 25;23(7):3597. doi: 10.3390/ijms23073597 (PMC8998691; doi:10.3390/ijms23073597)
Supplement: Supplementary file 1 [file ijms-23-03597-s001.zip › ijms-1618192-SI/rhNGF30vsCTRL SETA_20200323_121151_Results_Export.xlsx]

## Sheet: Results
# Barcode:
# Created By:	GUEST
# Default CRT Analysis Start Cycle:	1.0
# Efficiency:	[hsa-miR-548b-001541 = 100.0% hsa-miR-519c-001163 = 100.0% hsa-miR-296-3p-002101 = 100.0% hsa-miR-106b-000442 = 100.0% hsa-miR-193a-5p-002281 = 100.0% mmu-miR-96-000186 = 100.0% hsa-miR-146b-001097 = 100.0% hsa-miR-362-001273 = 100.0% hsa-miR-672-002327 = 100.0% hsa-miR-142-5p-002248 = 100.0% mmu-miR-153-001191 = 100.0% hsa-miR-214-002306 = 100.0% hsa-miR-107-000443 = 100.0% hsa-miR-30c-000419 = …
# Instrument Type in the Study:	ViiA™ 7 Real-Time PCR System
# Last Modified Date/Time:	01-22-2020 17:55:55 CET
# Max CT:	40.0
# Normalization Method:	Endogenous Control = [U6 snRNA-001973]
# Number of Experiments in Study:	6
# RQ Min/Max Calculation:	Confidence Level = 95.0%
# Reference Biological Group:	CTRL
# Study Comments:
# Study Description:
# Study Name:	rhNGF30vsCTRL SETA
Experiment Name	Well	Task	Biological Group Name	Sample Name	Target Name	Amp Status	Amp Score	Cq Conf	Target Efficiency	Cт	EQ.Cт	Cт Mean	EQ.Cт SE	Adjusted Cт Mean	ΔCт Mean	ΔCт SE	F Factor	ΔΔCт	ΔΔCт - Fsigma	ΔΔCт + Fsigma	RQ	RQ Min	RQ Max	P-Value	Auto Threshold	Threshold	Auto Baseline	Baseline Start	Baseline End	Omit
2018-06-06 164506 NGF SETA2.eds	C11	UNKNOWN	NGF30	NGF SETA2	RNU44-001094	Amp	1.163	0.984	1	23.011	23.011	23.848	N/A	23.848	7.141	1.043	4.303	0.124	-4.362	4.61	0.918	0.041	20.56	0.946	True	0.085	True	3	17
2018-06-01 112349 NGF SETA1.eds	C11	UNKNOWN	NGF30	NGF SETA1	RNU44-001094	Amp	1.138	0.976	1	23.636	23.636	23.848	N/A	23.848	7.141	1.043	4.303	0.124	-4.362	4.61	0.918	0.041	20.56	0.946	True	0.085	True	3	19
2018-06-14 163427 NGF SETA3.eds	C11	UNKNOWN	NGF30	NGF SETA3	RNU44-001094	Amp	1.177	0.98	1	24.896	24.896	23.848	N/A	23.848	7.141	1.043	4.303	0.124	-4.362	4.61	0.918	0.041	20.56	0.946	True	0.085	True	3	20
2018-06-01 132053 CTRL SETA1.eds	C11	UNKNOWN	CTRL	CTRL SETA1	RNU44-001094	Amp	1.164	0.961	1	22.763	22.763	23.61	N/A	23.61	7.017	1.355	4.303	0	-5.831	5.831	1	0.018	56.923	1	True	0.085	True	3	17
2018-06-06 193344 CTRL SETA2.eds	C11	UNKNOWN	CTRL	CTRL SETA2	RNU44-001094	Amp	1.154	0.96	1	22.829	22.829	23.61	N/A	23.61	7.017	1.355	4.303	0	-5.831	5.831	1	0.018	56.923	1	True	0.085	True	3	19
2018-06-15 142159 CTRL SETA3.eds	C11	UNKNOWN	CTRL	CTRL SETA3	RNU44-001094	Amp	1.17	0.967	1	25.239	25.239	23.61	N/A	23.61	7.017	1.355	4.303	0	-5.831	5.831	1	0.018	56.923	1	True	0.085	True	3	21
2018-06-15 142159 CTRL SETA3.eds	E11	UNKNOWN	CTRL	CTRL SETA3	RNU48-001006	Amp	1.243	0.796	1	20.771	20.771	20.993	N/A	20.993	3.943	0.562	12.706	0	-7.138	7.138	1	0.007	140.836	1	True	0.144	True	3	15	True
2018-06-06 193344 CTRL SETA2.eds	E11	UNKNOWN	CTRL	CTRL SETA2	RNU48-001006	Amp	1.228	0.869	1	20.773	20.773	20.993	N/A	20.993	3.943	0.562	12.706	0	-7.138	7.138	1	0.007	140.836	1	True	0.144	True	3	15
2018-06-01 132053 CTRL SETA1.eds	E11	UNKNOWN	CTRL	CTRL SETA1	RNU48-001006	Amp	1.243	0.821	1	21.212	21.212	20.993	N/A	20.993	3.943	0.562	12.706	0	-7.138	7.138	1	0.007	140.836	1	True	0.144	True	3	16
2018-06-01 112349 NGF SETA1.eds	E11	UNKNOWN	NGF30	NGF SETA1	RNU48-001006	Amp	1.208	0.844	1	21.229	21.229	20.986	N/A	20.986	4.28	0.49	4.303	0.336	-1.772	2.445	0.792	0.184	3.416	0.689	True	0.144	True	3	16
2018-06-14 163427 NGF SETA3.eds	E11	UNKNOWN	NGF30	NGF SETA3	RNU48-001006	Amp	1.31	0.82	1	20.623	20.623	20.986	N/A	20.986	4.28	0.49	4.303	0.336	-1.772	2.445	0.792	0.184	3.416	0.689	True	0.144	True	3	15
2018-06-06 164506 NGF SETA2.eds	E11	UNKNOWN	NGF30	NGF SETA2	RNU48-001006	Amp	1.212	0.872	1	21.106	21.106	20.986	N/A	20.986	4.28	0.49	4.303	0.336	-1.772	2.445	0.792	0.184	3.416	0.689	True	0.144	True	3	16
2018-06-01 112349 NGF SETA1.eds	A11	UNKNOWN	NGF30	NGF SETA1	U6 snRNA-001973	Amp	1.191	0.928	1	17.984	17.984	16.707	N/A	16.707											True	0.081	True	3	14
2018-06-01 112349 NGF SETA1.eds	A12	UNKNOWN	NGF30	NGF SETA1	U6 snRNA-001973	Amp	1.163	0.984	1	17.521	17.521	16.707	N/A	16.707											True	0.081	True	3	13
2018-06-01 112349 NGF SETA1.eds	B11	UNKNOWN	NGF30	NGF SETA1	U6 snRNA-001973	Amp	1.15	0.868	1	18.115	18.115	16.707	N/A	16.707											True	0.081	True	3	14
2018-06-01 112349 NGF SETA1.eds	B12	UNKNOWN	NGF30	NGF SETA1	U6 snRNA-001973	Amp	1.166	0.913	1	18.049	18.049	16.707	N/A	16.707											True	0.081	True	3	14
2018-06-06 164506 NGF SETA2.eds	A11	UNKNOWN	NGF30	NGF SETA2	U6 snRNA-001973	Amp	1.142	0.989	1	16.513	16.513	16.707	N/A	16.707											True	0.081	True	3	12
2018-06-06 164506 NGF SETA2.eds	A12	UNKNOWN	NGF30	NGF SETA2	U6 snRNA-001973	Amp	1.166	0.986	1	16.445	16.445	16.707	N/A	16.707											True	0.081	True	3	12
2018-06-06 164506 NGF SETA2.eds	B11	UNKNOWN	NGF30	NGF SETA2	U6 snRNA-001973	Amp	1.166	0.976	1	16.462	16.462	16.707	N/A	16.707											True	0.081	True	3	12
2018-06-06 164506 NGF SETA2.eds	B12	UNKNOWN	NGF30	NGF SETA2	U6 snRNA-001973	Amp	1.169	0.987	1	16.496	16.496	16.707	N/A	16.707											True	0.081	True	3	12
2018-06-14 163427 NGF SETA3.eds	A11	UNKNOWN	NGF30	NGF SETA3	U6 snRNA-001973	Amp	1.22	0.974	1	15.79	15.79	16.707	N/A	16.707											True	0.081	True	3	12
2018-06-14 163427 NGF SETA3.eds	A12	UNKNOWN	NGF30	NGF SETA3	U6 snRNA-001973	Amp	1.222	0.94	1	15.722	15.722	16.707	N/A	16.707											True	0.081	True	3	11
2018-06-14 163427 NGF SETA3.eds	B11	UNKNOWN	NGF30	NGF SETA3	U6 snRNA-001973	Amp	1.22	0.901	1	15.723	15.723	16.707	N/A	16.707											True	0.081	True	3	11
2018-06-14 163427 NGF SETA3.eds	B12	UNKNOWN	NGF30	NGF SETA3	U6 snRNA-001973	Amp	1.216	0.903	1	15.66	15.66	16.707	N/A	16.707											True	0.081	True	3	12
2018-06-15 142159 CTRL SETA3.eds	A11	UNKNOWN	CTRL	CTRL SETA3	U6 snRNA-001973	Amp	1.171	0.974	1	15.688	15.688	16.593	N/A	16.593											True	0.081	True	3	11
2018-06-15 142159 CTRL SETA3.eds	A12	UNKNOWN	CTRL	CTRL SETA3	U6 snRNA-001973	Amp	1.179	0.94	1	15.638	15.638	16.593	N/A	16.593											True	0.081	True	3	11
2018-06-15 142159 CTRL SETA3.eds	B11	UNKNOWN	CTRL	CTRL SETA3	U6 snRNA-001973	Amp	1.178	0.907	1	15.671	15.671	16.593	N/A	16.593											True	0.081	True	3	12
2018-06-15 142159 CTRL SETA3.eds	B12	UNKNOWN	CTRL	CTRL SETA3	U6 snRNA-001973	Amp	1.177	0.93	1	15.719	15.719	16.593	N/A	16.593											True	0.081	True	3	11
2018-06-01 132053 CTRL SETA1.eds	A11	UNKNOWN	CTRL	CTRL SETA1	U6 snRNA-001973	Amp	1.15	0.882	1	18.072	18.072	16.593	N/A	16.593											True	0.081	True	3	14
2018-06-01 132053 CTRL SETA1.eds	A12	UNKNOWN	CTRL	CTRL SETA1	U6 snRNA-001973	Amp	1.185	0.955	1	17.753	17.753	16.593	N/A	16.593											True	0.081	True	3	14
2018-06-01 132053 CTRL SETA1.eds	B11	UNKNOWN	CTRL	CTRL SETA1	U6 snRNA-001973	Amp	1.181	0.91	1	17.856	17.856	16.593	N/A	16.593											True	0.081	True	3	14
2018-06-01 132053 CTRL SETA1.eds	B12	UNKNOWN	CTRL	CTRL SETA1	U6 snRNA-001973	Amp	1.18	0.926	1	17.641	17.641	16.593	N/A	16.593											True	0.081	True	3	13
2018-06-06 193344 CTRL SETA2.eds	A11	UNKNOWN	CTRL	CTRL SETA2	U6 snRNA-001973	Amp	1.154	0.978	1	15.984	15.984	16.593	N/A	16.593											True	0.081	True	3	11
2018-06-06 193344 CTRL SETA2.eds	A12	UNKNOWN	CTRL	CTRL SETA2	U6 snRNA-001973	Amp	1.164	0.981	1	16.131	16.131	16.593	N/A	16.593											True	0.081	True	3	12
2018-06-06 193344 CTRL SETA2.eds	B11	UNKNOWN	CTRL	CTRL SETA2	U6 snRNA-001973	Amp	1.169	0.917	1	16.497	16.497	16.593	N/A	16.593											True	0.081	True	3	12
2018-06-06 193344 CTRL SETA2.eds	B12	UNKNOWN	CTRL	CTRL SETA2	U6 snRNA-001973	Amp	1.165	0.946	1	16.462	16.462	16.593	N/A	16.593											True	0.081	True	3	12
2018-06-01 112349 NGF SETA1.eds	G11	UNKNOWN	NGF30	NGF SETA1	ath-miR159a-000338	Inconclusive	0.581	0.275	1	37.912	37.912		N/A												True	0.04	True	3	31	True
2018-06-06 164506 NGF SETA2.eds	G11	UNKNOWN	NGF30	NGF SETA2	ath-miR159a-000338	N/A	Undetermined	Undetermined	1	Undetermined	Undetermined		N/A												True	0.04	True	-1	-1	True
2018-06-14 163427 NGF SETA3.eds	G11	UNKNOWN	NGF30	NGF SETA3	ath-miR159a-000338	Inconclusive	0.618	0.787	1	35.52	35.52		N/A												True	0.04	True	3	30	True
2018-06-06 193344 CTRL SETA2.eds	G11	UNKNOWN	CTRL	CTRL SETA2	ath-miR159a-000338	N/A	Undetermined	Undetermined	1	Undetermined	Undetermined		N/A												True	0.04	True	-1	-1	True
2018-06-15 142159 CTRL SETA3.eds	G11	UNKNOWN	CTRL	CTRL SETA3	ath-miR159a-000338	Amp	0.621	0.576	1	36.72	36.72		N/A												True	0.04	True	3	33	True
2018-06-01 132053 CTRL SETA1.eds	G11	UNKNOWN	CTRL	CTRL SETA1	ath-miR159a-000338	N/A	Undetermined	Undetermined	1	Undetermined	Undetermined		N/A												True	0.04	True	-1	-1	True
2018-06-06 193344 CTRL SETA2.eds	A01	UNKNOWN	CTRL	CTRL SETA2	hsa-let-7a-000377	Amp	1.106	0.933	1	29.066	29.066	30.124	N/A	30.124	13.531	1.082	4.303	0	-4.654	4.654	1	0.04	25.173	1	True	0.087	True	3	25
2018-06-15 142159 CTRL SETA3.eds	A01	UNKNOWN	CTRL	CTRL SETA3	hsa-let-7a-000377	Amp	1.103	0.968	1	31.339	31.339	30.124	N/A	30.124	13.531	1.082	4.303	0	-4.654	4.654	1	0.04	25.173	1	True	0.087	True	3	27
2018-06-01 132053 CTRL SETA1.eds	A01	UNKNOWN	CTRL	CTRL SETA1	hsa-let-7a-000377	Amp	1.087	0.964	1	29.966	29.966	30.124	N/A	30.124	13.531	1.082	4.303	0	-4.654	4.654	1	0.04	25.173	1	True	0.087	True	3	25
2018-06-01 112349 NGF SETA1.eds	A01	UNKNOWN	NGF30	NGF SETA1	hsa-let-7a-000377	Amp	1.068	0.966	1	29.623	29.623	29.562	N/A	29.562	12.855	0.821	4.303	-0.675	-4.207	2.856	1.597	0.138	18.468	0.647	True	0.087	True	3	25
2018-06-14 163427 NGF SETA3.eds	A01	UNKNOWN	NGF30	NGF SETA3	hsa-let-7a-000377	Amp	1.166	0.98	1	30.169	30.169	29.562	N/A	29.562	12.855	0.821	4.303	-0.675	-4.207	2.856	1.597	0.138	18.468	0.647	True	0.087	True	3	26
2018-06-06 164506 NGF SETA2.eds	A01	UNKNOWN	NGF30	NGF SETA2	hsa-let-7a-000377	Amp	1.1	0.991	1	28.894	28.894	29.562	N/A	29.562	12.855	0.821	4.303	-0.675	-4.207	2.856	1.597	0.138	18.468	0.647	True	0.087	True	3	24
2018-06-14 163427 NGF SETA3.eds	H08	UNKNOWN	NGF30	NGF SETA3	hsa-let-7b-002619	Amp	1.045	0.844	1	25.98	25.98		N/A												True	0.04	True	3	23	True
2018-06-06 164506 NGF SETA2.eds	H08	UNKNOWN	NGF30	NGF SETA2	hsa-let-7b-002619	Amp	0.968	0.878	1	25.645	25.645		N/A												True	0.04	True	3	22	True
2018-06-01 112349 NGF SETA1.eds	H08	UNKNOWN	NGF30	NGF SETA1	hsa-let-7b-002619	Amp	0.98	0.963	1	27.518	27.518		N/A												True	0.04	True	3	24	True
2018-06-06 193344 CTRL SETA2.eds	H08	UNKNOWN	CTRL	CTRL SETA2	hsa-let-7b-002619	Amp	1.034	0.874	1	25.029	25.029		N/A												True	0.04	True	3	22	True
2018-06-15 142159 CTRL SETA3.eds	H08	UNKNOWN	CTRL	CTRL SETA3	hsa-let-7b-002619	Amp	0.958	0.952	1	26.526	26.526		N/A												True	0.04	True	3	23	True
2018-06-01 132053 CTRL SETA1.eds	H08	UNKNOWN	CTRL	CTRL SETA1	hsa-let-7b-002619	Amp	0.905	0.939	1	28.197	28.197		N/A												True	0.04	True	3	25	True
2018-06-06 193344 CTRL SETA2.eds	A02	UNKNOWN	CTRL	CTRL SETA2	hsa-let-7c-000379	Amp	1.238	0.942	1	32.832	32.832	35.862	N/A	35.862	19.269	1.748	4.303	0	-7.52	7.52	1	0.005	183.531	1	True	0.112	True	3	28
2018-06-15 142159 CTRL SETA3.eds	A02	UNKNOWN	CTRL	CTRL SETA3	hsa-let-7c-000379	No Amp	1.01	0.928	1	38.217	38.217	35.862	N/A	35.862	19.269	1.748	4.303	0	-7.52	7.52	1	0.005	183.531	1	True	0.112	True	3	34
2018-06-01 132053 CTRL SETA1.eds	A02	UNKNOWN	CTRL	CTRL SETA1	hsa-let-7c-000379	Amp	1.132	0.954	1	36.535	36.535	35.862	N/A	35.862	19.269	1.748	4.303	0	-7.52	7.52	1	0.005	183.531	1	True	0.112	True	3	32
2018-06-01 112349 NGF SETA1.eds	A02	UNKNOWN	NGF30	NGF SETA1	hsa-let-7c-000379	Amp	1.22	0.987	1	34.305	34.305	33.652	N/A	33.652	16.454	0.067	12.706	-2.815	-3.662	-1.967	7.035	3.91	12.658	0.248	True	0.112	True	3	30
2018-06-14 163427 NGF SETA3.eds	A02	UNKNOWN	NGF30	NGF SETA3	hsa-let-7c-000379	N/A	Undetermined	Undetermined	1	Undetermined	Undetermined	33.652	N/A	33.652	16.454	0.067	12.706	-2.815	-3.662	-1.967	7.035	3.91	12.658	0.248	True	0.112	True	-1	-1	True
2018-06-06 164506 NGF SETA2.eds	A02	UNKNOWN	NGF30	NGF SETA2	hsa-let-7c-000379	Amp	1.251	0.986	1	33	33	33.652	N/A	33.652	16.454	0.067	12.706	-2.815	-3.662	-1.967	7.035	3.91	12.658	0.248	True	0.112	True	3	28
2018-06-01 112349 NGF SETA1.eds	A03	UNKNOWN	NGF30	NGF SETA1	hsa-let-7d-002283	Amp	1.224	0.982	1	31.004	31.004	31.144	N/A	31.144	14.437	0.761	4.303	0.327	-2.949	3.603	0.797	0.082	7.722	0.773	True	0.14	True	3	26
2018-06-06 164506 NGF SETA2.eds	A03	UNKNOWN	NGF30	NGF SETA2	hsa-let-7d-002283	Amp	1.226	0.987	1	30.983	30.983	31.144	N/A	31.144	14.437	0.761	4.303	0.327	-2.949	3.603	0.797	0.082	7.722	0.773	True	0.14	True	3	25
2018-06-14 163427 NGF SETA3.eds	A03	UNKNOWN	NGF30	NGF SETA3	hsa-let-7d-002283	Amp	1.327	0.991	1	31.445	31.445	31.144	N/A	31.144	14.437	0.761	4.303	0.327	-2.949	3.603	0.797	0.082	7.722	0.773	True	0.14	True	3	26
2018-06-15 142159 CTRL SETA3.eds	A03	UNKNOWN	CTRL	CTRL SETA3	hsa-let-7d-002283	Amp	1.328	0.988	1	31.079	31.079	30.703	N/A	30.703	14.11	0.735	4.303	0	-3.161	3.161	1	0.112	8.942	1	True	0.14	True	3	26
2018-06-06 193344 CTRL SETA2.eds	A03	UNKNOWN	CTRL	CTRL SETA2	hsa-let-7d-002283	Amp	1.254	0.989	1	30.344	30.344	30.703	N/A	30.703	14.11	0.735	4.303	0	-3.161	3.161	1	0.112	8.942	1	True	0.14	True	3	25
2018-06-01 132053 CTRL SETA1.eds	A03	UNKNOWN	CTRL	CTRL SETA1	hsa-let-7d-002283	Amp	1.254	0.982	1	30.686	30.686	30.703	N/A	30.703	14.11	0.735	4.303	0	-3.161	3.161	1	0.112	8.942	1	True	0.14	True	3	26
2018-06-14 163427 NGF SETA3.eds	A04	UNKNOWN	NGF30	NGF SETA3	hsa-let-7e-002406	Amp	1.373	0.992	1	26.82	26.82	26.738	N/A	26.738	10.031	0.54	4.303	-0.212	-2.534	2.11	1.158	0.232	5.792	0.795	True	0.186	True	3	21
2018-06-01 112349 NGF SETA1.eds	A04	UNKNOWN	NGF30	NGF SETA1	hsa-let-7e-002406	Amp	1.303	0.979	1	27.265	27.265	26.738	N/A	26.738	10.031	0.54	4.303	-0.212	-2.534	2.11	1.158	0.232	5.792	0.795	True	0.186	True	3	21
2018-06-06 164506 NGF SETA2.eds	A04	UNKNOWN	NGF30	NGF SETA2	hsa-let-7e-002406	Amp	1.291	0.985	1	26.129	26.129	26.738	N/A	26.738	10.031	0.54	4.303	-0.212	-2.534	2.11	1.158	0.232	5.792	0.795	True	0.186	True	3	20
2018-06-01 132053 CTRL SETA1.eds	A04	UNKNOWN	CTRL	CTRL SETA1	hsa-let-7e-002406	Amp	1.344	0.975	1	27.463	27.463	26.836	N/A	26.836	10.243	0.54	4.303	0	-2.323	2.323	1	0.2	5.004	1	True	0.186	True	3	22
2018-06-06 193344 CTRL SETA2.eds	A04	UNKNOWN	CTRL	CTRL SETA2	hsa-let-7e-002406	Amp	1.3	0.978	1	26.046	26.046	26.836	N/A	26.836	10.243	0.54	4.303	0	-2.323	2.323	1	0.2	5.004	1	True	0.186	True	3	20
2018-06-15 142159 CTRL SETA3.eds	A04	UNKNOWN	CTRL	CTRL SETA3	hsa-let-7e-002406	Amp	1.319	0.989	1	26.999	26.999	26.836	N/A	26.836	10.243	0.54	4.303	0	-2.323	2.323	1	0.2	5.004	1	True	0.186	True	3	22
2018-06-14 163427 NGF SETA3.eds	A05	UNKNOWN	NGF30	NGF SETA3	hsa-let-7f-000382	Amp	1.041	0.961	1	31.98	31.98	31.175	N/A	31.175	14.468	0.895	4.303	-0.013	-3.865	3.84	1.009	0.07	14.572	0.992	True	0.053	True	3	29
2018-06-06 164506 NGF SETA2.eds	A05	UNKNOWN	NGF30	NGF SETA2	hsa-let-7f-000382	Amp	1.051	0.976	1	30.132	30.132	31.175	N/A	31.175	14.468	0.895	4.303	-0.013	-3.865	3.84	1.009	0.07	14.572	0.992	True	0.053	True	3	27
2018-06-01 112349 NGF SETA1.eds	A05	UNKNOWN	NGF30	NGF SETA1	hsa-let-7f-000382	Amp	1.029	0.921	1	31.412	31.412	31.175	N/A	31.175	14.468	0.895	4.303	-0.013	-3.865	3.84	1.009	0.07	14.572	0.992	True	0.053	True	3	28
2018-06-15 142159 CTRL SETA3.eds	A05	UNKNOWN	CTRL	CTRL SETA3	hsa-let-7f-000382	Amp	1.094	0.99	1	31.6	31.6	31.073	N/A	31.073	14.481	0.737	4.303	0	-3.169	3.169	1	0.111	8.995	1	True	0.053	True	3	28
2018-06-06 193344 CTRL SETA2.eds	A05	UNKNOWN	CTRL	CTRL SETA2	hsa-let-7f-000382	Amp	1.097	0.965	1	29.762	29.762	31.073	N/A	31.073	14.481	0.737	4.303	0	-3.169	3.169	1	0.111	8.995	1	True	0.053	True	3	26
2018-06-01 132053 CTRL SETA1.eds	A05	UNKNOWN	CTRL	CTRL SETA1	hsa-let-7f-000382	Amp	1.066	0.873	1	31.858	31.858	31.073	N/A	31.073	14.481	0.737	4.303	0	-3.169	3.169	1	0.111	8.995	1	True	0.053	True	3	28
2018-06-14 163427 NGF SETA3.eds	A06	UNKNOWN	NGF30	NGF SETA3	hsa-let-7g-002282	Amp	1.313	0.988	1	29.197	29.197	28.031	N/A	28.031	11.324	1.121	4.303	-0.082	-4.906	4.742	1.058	0.037	29.975	0.959	True	0.165	True	3	24
2018-06-01 112349 NGF SETA1.eds	A06	UNKNOWN	NGF30	NGF SETA1	hsa-let-7g-002282	Amp	1.286	0.987	1	27.613	27.613	28.031	N/A	28.031	11.324	1.121	4.303	-0.082	-4.906	4.742	1.058	0.037	29.975	0.959	True	0.165	True	3	22
2018-06-06 164506 NGF SETA2.eds	A06	UNKNOWN	NGF30	NGF SETA2	hsa-let-7g-002282	Amp	1.271	0.987	1	27.283	27.283	28.031	N/A	28.031	11.324	1.121	4.303	-0.082	-4.906	4.742	1.058	0.037	29.975	0.959	True	0.165	True	3	22
2018-06-06 193344 CTRL SETA2.eds	A06	UNKNOWN	CTRL	CTRL SETA2	hsa-let-7g-002282	Amp	1.268	0.976	1	27.019	27.019	27.999	N/A	27.999	11.406	0.993	4.303	0	-4.273	4.273	1	0.052	19.332	1	True	0.165	True	3	21
2018-06-01 132053 CTRL SETA1.eds	A06	UNKNOWN	CTRL	CTRL SETA1	hsa-let-7g-002282	Amp	1.288	0.99	1	27.942	27.942	27.999	N/A	27.999	11.406	0.993	4.303	0	-4.273	4.273	1	0.052	19.332	1	True	0.165	True	3	22
2018-06-15 142159 CTRL SETA3.eds	A06	UNKNOWN	CTRL	CTRL SETA3	hsa-let-7g-002282	Amp	1.267	0.984	1	29.037	29.037	27.999	N/A	27.999	11.406	0.993	4.303	0	-4.273	4.273	1	0.052	19.332	1	True	0.165	True	3	23
2018-06-06 164506 NGF SETA2.eds	A07	UNKNOWN	NGF30	NGF SETA2	hsa-miR-1-002222	N/A	Undetermined	Undetermined	1	Undetermined	Undetermined		N/A												True	0	True	-1	-1	True
2018-06-01 112349 NGF SETA1.eds	A07	UNKNOWN	NGF30	NGF SETA1	hsa-miR-1-002222	N/A	Undetermined	Undetermined	1	Undetermined	Undetermined		N/A												True	0	True	-1	-1	True
2018-06-14 163427 NGF SETA3.eds	A07	UNKNOWN	NGF30	NGF SETA3	hsa-miR-1-002222	N/A	Undetermined	Undetermined	1	Undetermined	Undetermined		N/A												True	0	True	-1	-1	True
2018-06-06 193344 CTRL SETA2.eds	A07	UNKNOWN	CTRL	CTRL SETA2	hsa-miR-1-002222	N/A	Undetermined	Undetermined	1	Undetermined	Undetermined		N/A												True	0	True	-1	-1	True
2018-06-01 132053 CTRL SETA1.eds	A07	UNKNOWN	CTRL	CTRL SETA1	hsa-miR-1-002222	N/A	Undetermined	Undetermined	1	Undetermined	Undetermined		N/A												True	0	True	-1	-1	True
2018-06-15 142159 CTRL SETA3.eds	A07	UNKNOWN	CTRL	CTRL SETA3	hsa-miR-1-002222	N/A	Undetermined	Undetermined	1	Undetermined	Undetermined		N/A												True	0	True	-1	-1	True
2018-06-15 142159 CTRL SETA3.eds	C06	UNKNOWN	CTRL	CTRL SETA3	hsa-miR-100-000437	Amp	1.243	0.986	1	27.498	27.498	25.896	N/A	25.896	9.304	1.34	4.303	0	-5.767	5.767	1	0.018	54.453	1	True	0.106	True	3	23
2018-06-01 132053 CTRL SETA1.eds	C06	UNKNOWN	CTRL	CTRL SETA1	hsa-miR-100-000437	Amp	1.231	0.978	1	25.074	25.074	25.896	N/A	25.896	9.304	1.34	4.303	0	-5.767	5.767	1	0.018	54.453	1	True	0.106	True	3	20
2018-06-06 193344 CTRL SETA2.eds	C06	UNKNOWN	CTRL	CTRL SETA2	hsa-miR-100-000437	Amp	1.215	0.937	1	25.118	25.118	25.896	N/A	25.896	9.304	1.34	4.303	0	-5.767	5.767	1	0.018	54.453	1	True	0.106	True	3	21
2018-06-14 163427 NGF SETA3.eds	C06	UNKNOWN	NGF30	NGF SETA3	hsa-miR-100-000437	Amp	1.268	0.993	1	27.221	27.221	25.705	N/A	25.705	8.999	1.311	4.303	-0.305	-5.948	5.338	1.236	0.025	61.728	0.879	True	0.106	True	3	22
2018-06-06 164506 NGF SETA2.eds	C06	UNKNOWN	NGF30	NGF SETA2	hsa-miR-100-000437	Amp	1.226	0.99	1	24.918	24.918	25.705	N/A	25.705	8.999	1.311	4.303	-0.305	-5.948	5.338	1.236	0.025	61.728	0.879	True	0.106	True	3	20
2018-06-01 112349 NGF SETA1.eds	C06	UNKNOWN	NGF30	NGF SETA1	hsa-miR-100-000437	Amp	1.219	0.987	1	24.976	24.976	25.705	N/A	25.705	8.999	1.311	4.303	-0.305	-5.948	5.338	1.236	0.025	61.728	0.879	True	0.106	True	3	20
2018-06-01 132053 CTRL SETA1.eds	C07	UNKNOWN	CTRL	CTRL SETA1	hsa-miR-101-002253	Amp	1.294	0.933	1	34.135	34.135	33.965	N/A	33.965	16.915	0.611	12.706	0	-7.759	7.759	1	0.005	216.619	1	True	0.149	True	3	29
2018-06-06 193344 CTRL SETA2.eds	C07	UNKNOWN	CTRL	CTRL SETA2	hsa-miR-101-002253	Amp	1.308	0.97	1	33.794	33.794	33.965	N/A	33.965	16.915	0.611	12.706	0	-7.759	7.759	1	0.005	216.619	1	True	0.149	True	3	29
2018-06-15 142159 CTRL SETA3.eds	C07	UNKNOWN	CTRL	CTRL SETA3	hsa-miR-101-002253	N/A	Undetermined	Undetermined	1	Undetermined	Undetermined	33.965	N/A	33.965	16.915	0.611	12.706	0	-7.759	7.759	1	0.005	216.619	1	True	0.149	True	-1	-1	True
2018-06-01 112349 NGF SETA1.eds	C07	UNKNOWN	NGF30	NGF SETA1	hsa-miR-101-002253	Amp	1.254	0.961	1	34.062	34.062	34.325	N/A	34.325	17.127	0.982	12.706	0.212	-12.262	12.686	0.864	0	4,913.077	0.874	True	0.149	True	3	29
2018-06-06 164506 NGF SETA2.eds	C07	UNKNOWN	NGF30	NGF SETA2	hsa-miR-101-002253	Amp	1.304	0.979	1	34.587	34.587	34.325	N/A	34.325	17.127	0.982	12.706	0.212	-12.262	12.686	0.864	0	4,913.077	0.874	True	0.149	True	3	29
2018-06-14 163427 NGF SETA3.eds	C07	UNKNOWN	NGF30	NGF SETA3	hsa-miR-101-002253	N/A	Undetermined	Undetermined	1	Undetermined	Undetermined	34.325	N/A	34.325	17.127	0.982	12.706	0.212	-12.262	12.686	0.864	0	4,913.077	0.874	True	0.149	True	-1	-1	True
2018-06-14 163427 NGF SETA3.eds	C08	UNKNOWN	NGF30	NGF SETA3	hsa-miR-103-000439	Amp	1.249	0.988	1	29.756	29.756	29.208	N/A	29.208	12.501	0.824	4.303	-0.559	-4.104	2.987	1.473	0.126	17.199	0.645	True	0.072	True	3	26
2018-06-06 164506 NGF SETA2.eds	C08	UNKNOWN	NGF30	NGF SETA2	hsa-miR-103-000439	Amp	1.164	0.986	1	28.742	28.742	29.208	N/A	29.208	12.501	0.824	4.303	-0.559	-4.104	2.987	1.473	0.126	17.199	0.645	True	0.072	True	3	25
2018-06-01 112349 NGF SETA1.eds	C08	UNKNOWN	NGF30	NGF SETA1	hsa-miR-103-000439	Amp	1.137	0.955	1	29.125	29.125	29.208	N/A	29.208	12.501	0.824	4.303	-0.559	-4.104	2.987	1.473	0.126	17.199	0.645	True	0.072	True	3	25
2018-06-01 132053 CTRL SETA1.eds	C08	UNKNOWN	CTRL	CTRL SETA1	hsa-miR-103-000439	Amp	1.139	0.933	1	30.091	30.091	29.652	N/A	29.652	13.06	0.763	4.303	0	-3.282	3.282	1	0.103	9.729	1	True	0.072	True	3	26
2018-06-15 142159 CTRL SETA3.eds	C08	UNKNOWN	CTRL	CTRL SETA3	hsa-miR-103-000439	Amp	1.204	0.981	1	30.264	30.264	29.652	N/A	29.652	13.06	0.763	4.303	0	-3.282	3.282	1	0.103	9.729	1	True	0.072	True	3	26
2018-06-06 193344 CTRL SETA2.eds	C08	UNKNOWN	CTRL	CTRL SETA2	hsa-miR-103-000439	Amp	1.169	0.984	1	28.602	28.602	29.652	N/A	29.652	13.06	0.763	4.303	0	-3.282	3.282	1	0.103	9.729	1	True	0.072	True	3	24
2018-06-15 142159 CTRL SETA3.eds	C09	UNKNOWN	CTRL	CTRL SETA3	hsa-miR-105-002167	N/A	Undetermined	Undetermined	1	Undetermined	Undetermined		N/A												True	0	True	-1	-1	True
2018-06-06 193344 CTRL SETA2.eds	C09	UNKNOWN	CTRL	CTRL SETA2	hsa-miR-105-002167	N/A	Undetermined	Undetermined	1	Undetermined	Undetermined		N/A												True	0	True	-1	-1	True
2018-06-01 132053 CTRL SETA1.eds	C09	UNKNOWN	CTRL	CTRL SETA1	hsa-miR-105-002167	N/A	Undetermined	Undetermined	1	Undetermined	Undetermined		N/A												True	0	True	-1	-1	True
2018-06-01 112349 NGF SETA1.eds	C09	UNKNOWN	NGF30	NGF SETA1	hsa-miR-105-002167	N/A	Undetermined	Undetermined	1	Undetermined	Undetermined		N/A												True	0	True	-1	-1	True
2018-06-06 164506 NGF SETA2.eds	C09	UNKNOWN	NGF30	NGF SETA2	hsa-miR-105-002167	N/A	Undetermined	Undetermined	1	Undetermined	Undetermined		N/A												True	0	True	-1	-1	True
2018-06-14 163427 NGF SETA3.eds	C09	UNKNOWN	NGF30	NGF SETA3	hsa-miR-105-002167	N/A	Undetermined	Undetermined	1	Undetermined	Undetermined		N/A												True	0	True	-1	-1	True
2018-06-01 112349 NGF SETA1.eds	C10	UNKNOWN	NGF30	NGF SETA1	hsa-miR-106a-002169	Amp	1.354	0.988	1	22.611	22.611	23.331	N/A	23.331	6.625	1.295	4.303	-0.15	-5.723	5.423	1.109	0.023	52.809	0.938	True	0.23	True	3	17
2018-06-14 163427 NGF SETA3.eds	C10	UNKNOWN	NGF30	NGF SETA3	hsa-miR-106a-002169	Amp	1.459	0.986	1	24.809	24.809	23.331	N/A	23.331	6.625	1.295	4.303	-0.15	-5.723	5.423	1.109	0.023	52.809	0.938	True	0.23	True	3	19
2018-06-06 164506 NGF SETA2.eds	C10	UNKNOWN	NGF30	NGF SETA2	hsa-miR-106a-002169	Amp	1.393	0.992	1	22.574	22.574	23.331	N/A	23.331	6.625	1.295	4.303	-0.15	-5.723	5.423	1.109	0.023	52.809	0.938	True	0.23	True	3	17
2018-06-01 132053 CTRL SETA1.eds	C10	UNKNOWN	CTRL	CTRL SETA1	hsa-miR-106a-002169	Amp	1.404	0.99	1	22.607	22.607	23.367	N/A	23.367	6.774	1.256	4.303	0	-5.406	5.406	1	0.024	42.393	1	True	0.23	True	3	17
2018-06-15 142159 CTRL SETA3.eds	C10	UNKNOWN	CTRL	CTRL SETA3	hsa-miR-106a-002169	Amp	1.41	0.992	1	24.772	24.772	23.367	N/A	23.367	6.774	1.256	4.303	0	-5.406	5.406	1	0.024	42.393	1	True	0.23	True	3	19
2018-06-06 193344 CTRL SETA2.eds	C10	UNKNOWN	CTRL	CTRL SETA2	hsa-miR-106a-002169	Amp	1.373	0.966	1	22.722	22.722	23.367	N/A	23.367	6.774	1.256	4.303	0	-5.406	5.406	1	0.024	42.393	1	True	0.23	True	3	17
2018-06-14 163427 NGF SETA3.eds	C12	UNKNOWN	NGF30	NGF SETA3	hsa-miR-106b-000442	Amp	1.374	0.988	1	30.512	30.512	28.991	N/A	28.991	12.285	1.281	4.303	-0.152	-5.664	5.361	1.111	0.024	50.696	0.936	True	0.194	True	3	25
2018-06-01 112349 NGF SETA1.eds	C12	UNKNOWN	NGF30	NGF SETA1	hsa-miR-106b-000442	Amp	1.302	0.983	1	28.477	28.477	28.991	N/A	28.991	12.285	1.281	4.303	-0.152	-5.664	5.361	1.111	0.024	50.696	0.936	True	0.194	True	3	23
2018-06-06 164506 NGF SETA2.eds	C12	UNKNOWN	NGF30	NGF SETA2	hsa-miR-106b-000442	Amp	1.331	0.992	1	27.986	27.986	28.991	N/A	28.991	12.285	1.281	4.303	-0.152	-5.664	5.361	1.111	0.024	50.696	0.936	True	0.194	True	3	22
2018-06-06 193344 CTRL SETA2.eds	C12	UNKNOWN	CTRL	CTRL SETA2	hsa-miR-106b-000442	Amp	1.324	0.983	1	28.335	28.335	29.029	N/A	29.029	12.436	1.214	4.303	0	-5.223	5.223	1	0.027	37.345	1	True	0.194	True	3	23
2018-06-01 132053 CTRL SETA1.eds	C12	UNKNOWN	CTRL	CTRL SETA1	hsa-miR-106b-000442	Amp	1.347	0.983	1	28.374	28.374	29.029	N/A	29.029	12.436	1.214	4.303	0	-5.223	5.223	1	0.027	37.345	1	True	0.194	True	3	22
2018-06-15 142159 CTRL SETA3.eds	C12	UNKNOWN	CTRL	CTRL SETA3	hsa-miR-106b-000442	Amp	1.345	0.982	1	30.378	30.378	29.029	N/A	29.029	12.436	1.214	4.303	0	-5.223	5.223	1	0.027	37.345	1	True	0.194	True	3	25
2018-06-14 163427 NGF SETA3.eds	C13	UNKNOWN	NGF30	NGF SETA3	hsa-miR-107-000443	N/A	Undetermined	Undetermined	1	Undetermined	Undetermined	34.62	N/A	34.62	18.141										True	0.107	True	-1	-1	True
2018-06-01 112349 NGF SETA1.eds	C13	UNKNOWN	NGF30	NGF SETA1	hsa-miR-107-000443	N/A	Undetermined	Undetermined	1	Undetermined	Undetermined	34.62	N/A	34.62	18.141										True	0.107	True	-1	-1	True
2018-06-06 164506 NGF SETA2.eds	C13	UNKNOWN	NGF30	NGF SETA2	hsa-miR-107-000443	Amp	1.108	0.954	1	34.62	34.62	34.62	N/A	34.62	18.141										True	0.107	True	3	30
2018-06-15 142159 CTRL SETA3.eds	C13	UNKNOWN	CTRL	CTRL SETA3	hsa-miR-107-000443	N/A	Undetermined	Undetermined	1	Undetermined	Undetermined		N/A												True	0.107	True	-1	-1	True
2018-06-06 193344 CTRL SETA2.eds	C13	UNKNOWN	CTRL	CTRL SETA2	hsa-miR-107-000443	N/A	Undetermined	Undetermined	1	Undetermined	Undetermined		N/A												True	0.107	True	-1	-1	True
2018-06-01 132053 CTRL SETA1.eds	C13	UNKNOWN	CTRL	CTRL SETA1	hsa-miR-107-000443	N/A	Undetermined	Undetermined	1	Undetermined	Undetermined		N/A												True	0.107	True	-1	-1	True
2018-06-15 142159 CTRL SETA3.eds	A09	UNKNOWN	CTRL	CTRL SETA3	hsa-miR-10a-000387	Amp	0.979	0.95	1	32.571	32.571	30.655	N/A	30.655	12.825			0			1	1	1		True	0.051	True	3	29	True
2018-06-06 193344 CTRL SETA2.eds	A09	UNKNOWN	CTRL	CTRL SETA2	hsa-miR-10a-000387	Amp	0.921	0.908	1	30.056	30.056	30.655	N/A	30.655	12.825			0			1	1	1		True	0.051	True	3	26	True
2018-06-01 132053 CTRL SETA1.eds	A09	UNKNOWN	CTRL	CTRL SETA1	hsa-miR-10a-000387	Amp	1.114	0.91	1	30.655	30.655	30.655	N/A	30.655	12.825			0			1	1	1		True	0.051	True	3	27
2018-06-14 163427 NGF SETA3.eds	A09	UNKNOWN	NGF30	NGF SETA3	hsa-miR-10a-000387	Amp	1.001	0.958	1	32.631	32.631	31.013	N/A	31.013	14.307	1.397	4.303	1.482	-4.527	7.491	0.358	0.006	23.053		True	0.051	True	3	29
2018-06-06 164506 NGF SETA2.eds	A09	UNKNOWN	NGF30	NGF SETA2	hsa-miR-10a-000387	Amp	1.005	0.966	1	30.368	30.368	31.013	N/A	31.013	14.307	1.397	4.303	1.482	-4.527	7.491	0.358	0.006	23.053		True	0.051	True	3	27
2018-06-01 112349 NGF SETA1.eds	A09	UNKNOWN	NGF30	NGF SETA1	hsa-miR-10a-000387	Amp	1.004	0.948	1	30.041	30.041	31.013	N/A	31.013	14.307	1.397	4.303	1.482	-4.527	7.491	0.358	0.006	23.053		True	0.051	True	3	27
2018-06-06 193344 CTRL SETA2.eds	A10	UNKNOWN	CTRL	CTRL SETA2	hsa-miR-10b-002218	N/A	Undetermined	Undetermined	1	Undetermined	Undetermined		N/A												True	0	True	-1	-1	True
2018-06-15 142159 CTRL SETA3.eds	A10	UNKNOWN	CTRL	CTRL SETA3	hsa-miR-10b-002218	N/A	Undetermined	Undetermined	1	Undetermined	Undetermined		N/A												True	0	True	-1	-1	True
2018-06-01 132053 CTRL SETA1.eds	A10	UNKNOWN	CTRL	CTRL SETA1	hsa-miR-10b-002218	N/A	Undetermined	Undetermined	1	Undetermined	Undetermined		N/A												True	0	True	-1	-1	True
2018-06-06 164506 NGF SETA2.eds	A10	UNKNOWN	NGF30	NGF SETA2	hsa-miR-10b-002218	N/A	Undetermined	Undetermined	1	Undetermined	Undetermined		N/A												True	0	True	-1	-1	True
2018-06-14 163427 NGF SETA3.eds	A10	UNKNOWN	NGF30	NGF SETA3	hsa-miR-10b-002218	N/A	Undetermined	Undetermined	1	Undetermined	Undetermined		N/A												True	0	True	-1	-1	True
2018-06-01 112349 NGF SETA1.eds	A10	UNKNOWN	NGF30	NGF SETA1	hsa-miR-10b-002218	N/A	Undetermined	Undetermined	1	Undetermined	Undetermined		N/A												True	0	True	-1	-1	True
2018-06-14 163427 NGF SETA3.eds	C14	UNKNOWN	NGF30	NGF SETA3	hsa-miR-122-002245	N/A	Undetermined	Undetermined	1	Undetermined	Undetermined		N/A												True	0	True	-1	-1	True
2018-06-06 164506 NGF SETA2.eds	C14	UNKNOWN	NGF30	NGF SETA2	hsa-miR-122-002245	N/A	Undetermined	Undetermined	1	Undetermined	Undetermined		N/A												True	0	True	-1	-1	True
2018-06-01 112349 NGF SETA1.eds	C14	UNKNOWN	NGF30	NGF SETA1	hsa-miR-122-002245	N/A	Undetermined	Undetermined	1	Undetermined	Undetermined		N/A												True	0	True	-1	-1	True
2018-06-15 142159 CTRL SETA3.eds	C14	UNKNOWN	CTRL	CTRL SETA3	hsa-miR-122-002245	N/A	Undetermined	Undetermined	1	Undetermined	Undetermined		N/A												True	0	True	-1	-1	True
2018-06-06 193344 CTRL SETA2.eds	C14	UNKNOWN	CTRL	CTRL SETA2	hsa-miR-122-002245	N/A	Undetermined	Undetermined	1	Undetermined	Undetermined		N/A												True	0	True	-1	-1	True
2018-06-01 132053 CTRL SETA1.eds	C14	UNKNOWN	CTRL	CTRL SETA1	hsa-miR-122-002245	N/A	Undetermined	Undetermined	1	Undetermined	Undetermined		N/A												True	0	True	-1	-1	True
2018-06-06 193344 CTRL SETA2.eds	C16	UNKNOWN	CTRL	CTRL SETA2	hsa-miR-125a-3p-002199	Amp	1.192	0.965	1	32.045	32.045	32.095	N/A	32.095	16.121	0.345	12.706	0	-4.383	4.383	1	0.048	20.864	1	True	0.046	True	3	29
2018-06-15 142159 CTRL SETA3.eds	C16	UNKNOWN	CTRL	CTRL SETA3	hsa-miR-125a-3p-002199	Amp	1.308	0.985	1	32.146	32.146	32.095	N/A	32.095	16.121	0.345	12.706	0	-4.383	4.383	1	0.048	20.864	1	True	0.046	True	3	29
2018-06-01 132053 CTRL SETA1.eds	C16	UNKNOWN	CTRL	CTRL SETA1	hsa-miR-125a-3p-002199	Amp	0.857	0.855	1	35.652	35.652	32.095	N/A	32.095	16.121	0.345	12.706	0	-4.383	4.383	1	0.048	20.864	1	True	0.046	True	3	32	True
2018-06-01 112349 NGF SETA1.eds	C16	UNKNOWN	NGF30	NGF SETA1	hsa-miR-125a-3p-002199	Amp	1.134	0.981	1	32.772	32.772	32.614	N/A	32.614	15.908	1.046	4.303	-0.214	-4.715	4.288	1.16	0.051	26.272	0.861	True	0.046	True	3	29
2018-06-14 163427 NGF SETA3.eds	C16	UNKNOWN	NGF30	NGF SETA3	hsa-miR-125a-3p-002199	Amp	1.19	0.971	1	33.724	33.724	32.614	N/A	32.614	15.908	1.046	4.303	-0.214	-4.715	4.288	1.16	0.051	26.272	0.861	True	0.046	True	3	30
2018-06-06 164506 NGF SETA2.eds	C16	UNKNOWN	NGF30	NGF SETA2	hsa-miR-125a-3p-002199	Amp	1.2	0.985	1	31.347	31.347	32.614	N/A	32.614	15.908	1.046	4.303	-0.214	-4.715	4.288	1.16	0.051	26.272	0.861	True	0.046	True	3	28
2018-06-15 142159 CTRL SETA3.eds	C17	UNKNOWN	CTRL	CTRL SETA3	hsa-miR-125a-5p-002198	Amp	1.264	0.991	1	25.708	25.708	26.087	N/A	26.087	9.495	0.396	4.303	0	-1.704	1.704	1	0.307	3.257	1	True	0.158	True	3	20
2018-06-01 132053 CTRL SETA1.eds	C17	UNKNOWN	CTRL	CTRL SETA1	hsa-miR-125a-5p-002198	Amp	1.247	0.982	1	26.552	26.552	26.087	N/A	26.087	9.495	0.396	4.303	0	-1.704	1.704	1	0.307	3.257	1	True	0.158	True	3	21
2018-06-06 193344 CTRL SETA2.eds	C17	UNKNOWN	CTRL	CTRL SETA2	hsa-miR-125a-5p-002198	Amp	1.233	0.987	1	26.002	26.002	26.087	N/A	26.087	9.495	0.396	4.303	0	-1.704	1.704	1	0.307	3.257	1	True	0.158	True	3	21
2018-06-14 163427 NGF SETA3.eds	C17	UNKNOWN	NGF30	NGF SETA3	hsa-miR-125a-5p-002198	Amp	1.306	0.991	1	25.427	25.427	26.048	N/A	26.048	9.341	0.366	4.303	-0.154	-1.73	1.423	1.112	0.373	3.318	0.79	True	0.158	True	3	20
2018-06-06 164506 NGF SETA2.eds	C17	UNKNOWN	NGF30	NGF SETA2	hsa-miR-125a-5p-002198	Amp	1.234	0.987	1	26.19	26.19	26.048	N/A	26.048	9.341	0.366	4.303	-0.154	-1.73	1.423	1.112	0.373	3.318	0.79	True	0.158	True	3	21
2018-06-01 112349 NGF SETA1.eds	C17	UNKNOWN	NGF30	NGF SETA1	hsa-miR-125a-5p-002198	Amp	1.241	0.988	1	26.525	26.525	26.048	N/A	26.048	9.341	0.366	4.303	-0.154	-1.73	1.423	1.112	0.373	3.318	0.79	True	0.158	True	3	21
2018-06-14 163427 NGF SETA3.eds	C18	UNKNOWN	NGF30	NGF SETA3	hsa-miR-125b-000449	Amp	1.29	0.987	1	29.1	29.1	27.648	N/A	27.648	10.942	1.281	4.303	-0.131	-5.644	5.381	1.095	0.024	49.994	0.946	True	0.117	True	3	24
2018-06-06 164506 NGF SETA2.eds	C18	UNKNOWN	NGF30	NGF SETA2	hsa-miR-125b-000449	Amp	1.211	0.97	1	26.895	26.895	27.648	N/A	27.648	10.942	1.281	4.303	-0.131	-5.644	5.381	1.095	0.024	49.994	0.946	True	0.117	True	3	22
2018-06-01 112349 NGF SETA1.eds	C18	UNKNOWN	NGF30	NGF SETA1	hsa-miR-125b-000449	Amp	1.187	0.988	1	26.95	26.95	27.648	N/A	27.648	10.942	1.281	4.303	-0.131	-5.644	5.381	1.095	0.024	49.994	0.946	True	0.117	True	3	22
2018-06-01 132053 CTRL SETA1.eds	C18	UNKNOWN	CTRL	CTRL SETA1	hsa-miR-125b-000449	Amp	1.212	0.978	1	26.955	26.955	27.665	N/A	27.665	11.073	1.273	4.303	0	-5.478	5.478	1	0.022	44.577	1	True	0.117	True	3	22
2018-06-06 193344 CTRL SETA2.eds	C18	UNKNOWN	CTRL	CTRL SETA2	hsa-miR-125b-000449	Amp	1.206	0.988	1	26.895	26.895	27.665	N/A	27.665	11.073	1.273	4.303	0	-5.478	5.478	1	0.022	44.577	1	True	0.117	True	3	22
2018-06-15 142159 CTRL SETA3.eds	C18	UNKNOWN	CTRL	CTRL SETA3	hsa-miR-125b-000449	Amp	1.273	0.989	1	29.146	29.146	27.665	N/A	27.665	11.073	1.273	4.303	0	-5.478	5.478	1	0.022	44.577	1	True	0.117	True	3	24
2018-06-06 193344 CTRL SETA2.eds	C19	UNKNOWN	CTRL	CTRL SETA2	hsa-miR-126-002228	Amp	1.234	0.98	1	27.847	27.847	28.13	N/A	28.13	11.537	0.615	4.303	0	-2.645	2.645	1	0.16	6.255	1	True	0.137	True	3	22
2018-06-01 132053 CTRL SETA1.eds	C19	UNKNOWN	CTRL	CTRL SETA1	hsa-miR-126-002228	Amp	1.262	0.986	1	28.282	28.282	28.13	N/A	28.13	11.537	0.615	4.303	0	-2.645	2.645	1	0.16	6.255	1	True	0.137	True	3	23
2018-06-15 142159 CTRL SETA3.eds	C19	UNKNOWN	CTRL	CTRL SETA3	hsa-miR-126-002228	Amp	1.293	0.974	1	28.259	28.259	28.13	N/A	28.13	11.537	0.615	4.303	0	-2.645	2.645	1	0.16	6.255	1	True	0.137	True	3	23
2018-06-14 163427 NGF SETA3.eds	C19	UNKNOWN	NGF30	NGF SETA3	hsa-miR-126-002228	Amp	1.309	0.994	1	28.466	28.466	28.382	N/A	28.382	11.675	0.63	4.303	0.139	-2.572	2.849	0.908	0.139	5.946	0.883	True	0.137	True	3	23
2018-06-01 112349 NGF SETA1.eds	C19	UNKNOWN	NGF30	NGF SETA1	hsa-miR-126-002228	Amp	1.222	0.988	1	28.479	28.479	28.382	N/A	28.382	11.675	0.63	4.303	0.139	-2.572	2.849	0.908	0.139	5.946	0.883	True	0.137	True	3	23
2018-06-06 164506 NGF SETA2.eds	C19	UNKNOWN	NGF30	NGF SETA2	hsa-miR-126-002228	Amp	1.253	0.976	1	28.202	28.202	28.382	N/A	28.382	11.675	0.63	4.303	0.139	-2.572	2.849	0.908	0.139	5.946	0.883	True	0.137	True	3	23
2018-06-15 142159 CTRL SETA3.eds	C20	UNKNOWN	CTRL	CTRL SETA3	hsa-miR-127-000452	Amp	1.299	0.974	1	33.139	33.139	30.4	N/A	30.4	13.807	1.886	4.303	0	-8.115	8.115	1	0.004	277.287	1	True	0.223	True	3	27
2018-06-06 193344 CTRL SETA2.eds	C20	UNKNOWN	CTRL	CTRL SETA2	hsa-miR-127-000452	Amp	1.347	0.984	1	29.066	29.066	30.4	N/A	30.4	13.807	1.886	4.303	0	-8.115	8.115	1	0.004	277.287	1	True	0.223	True	3	23
2018-06-01 132053 CTRL SETA1.eds	C20	UNKNOWN	CTRL	CTRL SETA1	hsa-miR-127-000452	Amp	1.387	0.988	1	28.995	28.995	30.4	N/A	30.4	13.807	1.886	4.303	0	-8.115	8.115	1	0.004	277.287	1	True	0.223	True	3	23
2018-06-06 164506 NGF SETA2.eds	C20	UNKNOWN	NGF30	NGF SETA2	hsa-miR-127-000452	Amp	1.35	0.979	1	29.157	29.157	30.056	N/A	30.056	13.349	1.404	4.303	-0.458	-6.499	5.582	1.374	0.021	90.437	0.856	True	0.223	True	3	23
2018-06-01 112349 NGF SETA1.eds	C20	UNKNOWN	NGF30	NGF SETA1	hsa-miR-127-000452	Amp	1.322	0.986	1	29.24	29.24	30.056	N/A	30.056	13.349	1.404	4.303	-0.458	-6.499	5.582	1.374	0.021	90.437	0.856	True	0.223	True	3	24
2018-06-14 163427 NGF SETA3.eds	C20	UNKNOWN	NGF30	NGF SETA3	hsa-miR-127-000452	Amp	1.38	0.986	1	31.769	31.769	30.056	N/A	30.056	13.349	1.404	4.303	-0.458	-6.499	5.582	1.374	0.021	90.437	0.856	True	0.223	True	3	26
2018-06-14 163427 NGF SETA3.eds	C21	UNKNOWN	NGF30	NGF SETA3	hsa-miR-127-5p-002229	N/A	Undetermined	Undetermined	1	Undetermined	Undetermined		N/A												True	0	True	-1	-1	True
2018-06-01 112349 NGF SETA1.eds	C21	UNKNOWN	NGF30	NGF SETA1	hsa-miR-127-5p-002229	N/A	Undetermined	Undetermined	1	Undetermined	Undetermined		N/A												True	0	True	-1	-1	True
2018-06-06 164506 NGF SETA2.eds	C21	UNKNOWN	NGF30	NGF SETA2	hsa-miR-127-5p-002229	N/A	Undetermined	Undetermined	1	Undetermined	Undetermined		N/A												True	0	True	-1	-1	True
2018-06-06 193344 CTRL SETA2.eds	C21	UNKNOWN	CTRL	CTRL SETA2	hsa-miR-127-5p-002229	N/A	Undetermined	Undetermined	1	Undetermined	Undetermined		N/A												True	0	True	-1	-1	True
2018-06-01 132053 CTRL SETA1.eds	C21	UNKNOWN	CTRL	CTRL SETA1	hsa-miR-127-5p-002229	N/A	Undetermined	Undetermined	1	Undetermined	Undetermined		N/A												True	0	True	-1	-1	True
2018-06-15 142159 CTRL SETA3.eds	C21	UNKNOWN	CTRL	CTRL SETA3	hsa-miR-127-5p-002229	N/A	Undetermined	Undetermined	1	Undetermined	Undetermined		N/A												True	0	True	-1	-1	True
2018-06-01 112349 NGF SETA1.eds	C22	UNKNOWN	NGF30	NGF SETA1	hsa-miR-128a-002216	Amp	1.154	0.972	1	33.166	33.166	32.992	N/A	32.992	16.286	0.571	4.303	0.106	-2.353	2.564	0.929	0.169	5.107	0.939	True	0.112	True	3	28
2018-06-06 164506 NGF SETA2.eds	C22	UNKNOWN	NGF30	NGF SETA2	hsa-miR-128a-002216	Amp	1.299	0.97	1	32.867	32.867	32.992	N/A	32.992	16.286	0.571	4.303	0.106	-2.353	2.564	0.929	0.169	5.107	0.939	True	0.112	True	3	28
2018-06-14 163427 NGF SETA3.eds	C22	UNKNOWN	NGF30	NGF SETA3	hsa-miR-128a-002216	Amp	1.362	0.982	1	32.944	32.944	32.992	N/A	32.992	16.286	0.571	4.303	0.106	-2.353	2.564	0.929	0.169	5.107	0.939	True	0.112	True	3	28
2018-06-06 193344 CTRL SETA2.eds	C22	UNKNOWN	CTRL	CTRL SETA2	hsa-miR-128a-002216	Amp	1.2	0.969	1	34.053	34.053	32.772	N/A	32.772	16.18	1.127	4.303	0	-4.85	4.85	1	0.035	28.841	1	True	0.112	True	3	29
2018-06-01 132053 CTRL SETA1.eds	C22	UNKNOWN	CTRL	CTRL SETA1	hsa-miR-128a-002216	Amp	1.295	0.977	1	31.836	31.836	32.772	N/A	32.772	16.18	1.127	4.303	0	-4.85	4.85	1	0.035	28.841	1	True	0.112	True	3	27
2018-06-15 142159 CTRL SETA3.eds	C22	UNKNOWN	CTRL	CTRL SETA3	hsa-miR-128a-002216	Amp	1.337	0.983	1	32.429	32.429	32.772	N/A	32.772	16.18	1.127	4.303	0	-4.85	4.85	1	0.035	28.841	1	True	0.112	True	3	28
2018-06-14 163427 NGF SETA3.eds	C24	UNKNOWN	NGF30	NGF SETA3	hsa-miR-129-000590	N/A	Undetermined	Undetermined	1	Undetermined	Undetermined		N/A												True	0.05	True	-1	-1	True
2018-06-06 164506 NGF SETA2.eds	C24	UNKNOWN	NGF30	NGF SETA2	hsa-miR-129-000590	N/A	Undetermined	Undetermined	1	Undetermined	Undetermined		N/A												True	0.05	True	-1	-1	True
2018-06-01 112349 NGF SETA1.eds	C24	UNKNOWN	NGF30	NGF SETA1	hsa-miR-129-000590	N/A	Undetermined	Undetermined	1	Undetermined	Undetermined		N/A												True	0.05	True	-1	-1	True
2018-06-01 132053 CTRL SETA1.eds	C24	UNKNOWN	CTRL	CTRL SETA1	hsa-miR-129-000590	N/A	Undetermined	Undetermined	1	Undetermined	Undetermined		N/A												True	0.05	True	-1	-1	True
2018-06-15 142159 CTRL SETA3.eds	C24	UNKNOWN	CTRL	CTRL SETA3	hsa-miR-129-000590	N/A	Undetermined	Undetermined	1	Undetermined	Undetermined		N/A												True	0.05	True	-1	-1	True
2018-06-06 193344 CTRL SETA2.eds	C24	UNKNOWN	CTRL	CTRL SETA2	hsa-miR-129-000590	Amp	0.931	0.896	1	33.299	33.299		N/A												True	0.05	True	3	29	True
2018-06-06 193344 CTRL SETA2.eds	D01	UNKNOWN	CTRL	CTRL SETA2	hsa-miR-130a-000454	Amp	1.28	0.954	1	29.41	29.41	30.47	N/A	30.47	13.878	1.408	4.303	0	-6.058	6.058	1	0.015	66.611	1	True	0.177	True	3	24
2018-06-15 142159 CTRL SETA3.eds	D01	UNKNOWN	CTRL	CTRL SETA3	hsa-miR-130a-000454	Amp	1.314	0.986	1	32.279	32.279	30.47	N/A	30.47	13.878	1.408	4.303	0	-6.058	6.058	1	0.015	66.611	1	True	0.177	True	3	27
2018-06-01 132053 CTRL SETA1.eds	D01	UNKNOWN	CTRL	CTRL SETA1	hsa-miR-130a-000454	Amp	1.313	0.989	1	29.722	29.722	30.47	N/A	30.47	13.878	1.408	4.303	0	-6.058	6.058	1	0.015	66.611	1	True	0.177	True	3	24
2018-06-14 163427 NGF SETA3.eds	D01	UNKNOWN	NGF30	NGF SETA3	hsa-miR-130a-000454	Amp	1.306	0.968	1	32.971	32.971	30.528	N/A	30.528	13.821	1.769	4.303	-0.057	-7.67	7.557	1.04	0.005	203.661	0.981	True	0.177	True	3	28
2018-06-06 164506 NGF SETA2.eds	D01	UNKNOWN	NGF30	NGF SETA2	hsa-miR-130a-000454	Amp	1.287	0.964	1	29.354	29.354	30.528	N/A	30.528	13.821	1.769	4.303	-0.057	-7.67	7.557	1.04	0.005	203.661	0.981	True	0.177	True	3	24
2018-06-01 112349 NGF SETA1.eds	D01	UNKNOWN	NGF30	NGF SETA1	hsa-miR-130a-000454	Amp	1.286	0.983	1	29.258	29.258	30.528	N/A	30.528	13.821	1.769	4.303	-0.057	-7.67	7.557	1.04	0.005	203.661	0.981	True	0.177	True	3	24
2018-06-06 193344 CTRL SETA2.eds	D02	UNKNOWN	CTRL	CTRL SETA2	hsa-miR-130b-000456	Amp	1.198	0.928	1	29.306	29.306	30.732	N/A	30.732	14.139	1.423	4.303	0	-6.122	6.122	1	0.014	69.643	1	True	0.094	True	3	25
2018-06-01 132053 CTRL SETA1.eds	D02	UNKNOWN	CTRL	CTRL SETA1	hsa-miR-130b-000456	Amp	1.232	0.916	1	30.249	30.249	30.732	N/A	30.732	14.139	1.423	4.303	0	-6.122	6.122	1	0.014	69.643	1	True	0.094	True	3	26
2018-06-15 142159 CTRL SETA3.eds	D02	UNKNOWN	CTRL	CTRL SETA3	hsa-miR-130b-000456	Amp	1.204	0.982	1	32.641	32.641	30.732	N/A	30.732	14.139	1.423	4.303	0	-6.122	6.122	1	0.014	69.643	1	True	0.094	True	3	28
2018-06-14 163427 NGF SETA3.eds	D02	UNKNOWN	NGF30	NGF SETA3	hsa-miR-130b-000456	Amp	1.238	0.987	1	32.29	32.29	30.705	N/A	30.705	13.998	1.301	4.303	-0.141	-5.739	5.456	1.103	0.023	53.395	0.945	True	0.094	True	3	28
2018-06-01 112349 NGF SETA1.eds	D02	UNKNOWN	NGF30	NGF SETA1	hsa-miR-130b-000456	Amp	1.187	0.985	1	30.27	30.27	30.705	N/A	30.705	13.998	1.301	4.303	-0.141	-5.739	5.456	1.103	0.023	53.395	0.945	True	0.094	True	3	26
2018-06-06 164506 NGF SETA2.eds	D02	UNKNOWN	NGF30	NGF SETA2	hsa-miR-130b-000456	Amp	1.185	0.963	1	29.554	29.554	30.705	N/A	30.705	13.998	1.301	4.303	-0.141	-5.739	5.456	1.103	0.023	53.395	0.945	True	0.094	True	3	25
2018-06-01 132053 CTRL SETA1.eds	D03	UNKNOWN	CTRL	CTRL SETA1	hsa-miR-132-000457	Amp	1.355	0.962	1	28.711	28.711	29.385	N/A	29.385	12.793	1.184	4.303	0	-5.096	5.096	1	0.029	34.206	1	True	0.187	True	3	24
2018-06-06 193344 CTRL SETA2.eds	D03	UNKNOWN	CTRL	CTRL SETA2	hsa-miR-132-000457	Amp	1.333	0.966	1	28.806	28.806	29.385	N/A	29.385	12.793	1.184	4.303	0	-5.096	5.096	1	0.029	34.206	1	True	0.187	True	3	24
2018-06-15 142159 CTRL SETA3.eds	D03	UNKNOWN	CTRL	CTRL SETA3	hsa-miR-132-000457	Amp	1.341	0.975	1	30.639	30.639	29.385	N/A	29.385	12.793	1.184	4.303	0	-5.096	5.096	1	0.029	34.206	1	True	0.187	True	3	25
2018-06-01 112349 NGF SETA1.eds	D03	UNKNOWN	NGF30	NGF SETA1	hsa-miR-132-000457	Amp	1.327	0.962	1	28.701	28.701	29.863	N/A	29.863	13.156	1.582	4.303	0.363	-6.443	7.169	0.777	0.007	86.989	0.864	True	0.187	True	3	24
2018-06-06 164506 NGF SETA2.eds	D03	UNKNOWN	NGF30	NGF SETA2	hsa-miR-132-000457	Amp	1.309	0.987	1	29.008	29.008	29.863	N/A	29.863	13.156	1.582	4.303	0.363	-6.443	7.169	0.777	0.007	86.989	0.864	True	0.187	True	3	24
2018-06-14 163427 NGF SETA3.eds	D03	UNKNOWN	NGF30	NGF SETA3	hsa-miR-132-000457	Amp	1.295	0.97	1	31.878	31.878	29.863	N/A	29.863	13.156	1.582	4.303	0.363	-6.443	7.169	0.777	0.007	86.989	0.864	True	0.187	True	3	26
2018-06-14 163427 NGF SETA3.eds	D04	UNKNOWN	NGF30	NGF SETA3	hsa-miR-133a-002246	N/A	Undetermined	Undetermined	1	Undetermined	Undetermined		N/A												True	0.04	True	-1	-1	True
2018-06-06 164506 NGF SETA2.eds	D04	UNKNOWN	NGF30	NGF SETA2	hsa-miR-133a-002246	Amp	0.803	0.696	1	34.619	34.619		N/A												True	0.04	True	3	31	True
2018-06-01 112349 NGF SETA1.eds	D04	UNKNOWN	NGF30	NGF SETA1	hsa-miR-133a-002246	No Amp	0	0	1	39.731	39.731		N/A												True	0.04	True	3	32	True
2018-06-01 132053 CTRL SETA1.eds	D04	UNKNOWN	CTRL	CTRL SETA1	hsa-miR-133a-002246	No Amp	0.664	0.084	1	38.191	38.191		N/A												True	0.04	True	3	33	True
2018-06-06 193344 CTRL SETA2.eds	D04	UNKNOWN	CTRL	CTRL SETA2	hsa-miR-133a-002246	N/A	Undetermined	Undetermined	1	Undetermined	Undetermined		N/A												True	0.04	True	-1	-1	True
2018-06-15 142159 CTRL SETA3.eds	D04	UNKNOWN	CTRL	CTRL SETA3	hsa-miR-133a-002246	N/A	Undetermined	Undetermined	1	Undetermined	Undetermined		N/A												True	0.04	True	-1	-1	True
2018-06-01 112349 NGF SETA1.eds	D05	UNKNOWN	NGF30	NGF SETA1	hsa-miR-133b-002247	N/A	Undetermined	Undetermined	1	Undetermined	Undetermined		N/A												True	0	True	-1	-1	True
2018-06-14 163427 NGF SETA3.eds	D05	UNKNOWN	NGF30	NGF SETA3	hsa-miR-133b-002247	N/A	Undetermined	Undetermined	1	Undetermined	Undetermined		N/A												True	0	True	-1	-1	True
2018-06-06 164506 NGF SETA2.eds	D05	UNKNOWN	NGF30	NGF SETA2	hsa-miR-133b-002247	N/A	Undetermined	Undetermined	1	Undetermined	Undetermined		N/A												True	0	True	-1	-1	True
2018-06-01 132053 CTRL SETA1.eds	D05	UNKNOWN	CTRL	CTRL SETA1	hsa-miR-133b-002247	N/A	Undetermined	Undetermined	1	Undetermined	Undetermined		N/A												True	0	True	-1	-1	True
2018-06-15 142159 CTRL SETA3.eds	D05	UNKNOWN	CTRL	CTRL SETA3	hsa-miR-133b-002247	N/A	Undetermined	Undetermined	1	Undetermined	Undetermined		N/A												True	0	True	-1	-1	True
2018-06-06 193344 CTRL SETA2.eds	D05	UNKNOWN	CTRL	CTRL SETA2	hsa-miR-133b-002247	N/A	Undetermined	Undetermined	1	Undetermined	Undetermined		N/A												True	0	True	-1	-1	True
2018-06-01 112349 NGF SETA1.eds	D07	UNKNOWN	NGF30	NGF SETA1	hsa-miR-135a-000460	N/A	Undetermined	Undetermined	1	Undetermined	Undetermined		N/A												True	0.04	True	-1	-1	True
2018-06-14 163427 NGF SETA3.eds	D07	UNKNOWN	NGF30	NGF SETA3	hsa-miR-135a-000460	N/A	Undetermined	Undetermined	1	Undetermined	Undetermined		N/A												True	0.04	True	-1	-1	True
2018-06-06 164506 NGF SETA2.eds	D07	UNKNOWN	NGF30	NGF SETA2	hsa-miR-135a-000460	Inconclusive	0.829	0.831	1	37.919	37.919		N/A												True	0.04	True	3	35	True
2018-06-01 132053 CTRL SETA1.eds	D07	UNKNOWN	CTRL	CTRL SETA1	hsa-miR-135a-000460	Amp	1.204	0.919	1	33.686	33.686		N/A												True	0.04	True	3	31	True
2018-06-06 193344 CTRL SETA2.eds	D07	UNKNOWN	CTRL	CTRL SETA2	hsa-miR-135a-000460	Inconclusive	1.086	0.943	1	35.523	35.523		N/A												True	0.04	True	3	32	True
2018-06-15 142159 CTRL SETA3.eds	D07	UNKNOWN	CTRL	CTRL SETA3	hsa-miR-135a-000460	N/A	Undetermined	Undetermined	1	Undetermined	Undetermined		N/A												True	0.04	True	-1	-1	True
2018-06-01 112349 NGF SETA1.eds	D08	UNKNOWN	NGF30	NGF SETA1	hsa-miR-135b-002261	Amp	1.273	0.953	1	30.831	30.831	30.735	N/A	30.735	14.028	0.75	4.303	0.138	-3.09	3.365	0.909	0.097	8.513	0.919	True	0.158	True	3	26
2018-06-14 163427 NGF SETA3.eds	D08	UNKNOWN	NGF30	NGF SETA3	hsa-miR-135b-002261	Amp	1.397	0.972	1	31.179	31.179	30.735	N/A	30.735	14.028	0.75	4.303	0.138	-3.09	3.365	0.909	0.097	8.513	0.919	True	0.158	True	3	26
2018-06-06 164506 NGF SETA2.eds	D08	UNKNOWN	NGF30	NGF SETA2	hsa-miR-135b-002261	Amp	1.301	0.988	1	30.194	30.194	30.735	N/A	30.735	14.028	0.75	4.303	0.138	-3.09	3.365	0.909	0.097	8.513	0.919	True	0.158	True	3	25
2018-06-01 132053 CTRL SETA1.eds	D08	UNKNOWN	CTRL	CTRL SETA1	hsa-miR-135b-002261	Amp	1.317	0.959	1	30.239	30.239	30.483	N/A	30.483	13.891	1.026	4.303	0	-4.416	4.416	1	0.047	21.35	1	True	0.158	True	3	25
2018-06-06 193344 CTRL SETA2.eds	D08	UNKNOWN	CTRL	CTRL SETA2	hsa-miR-135b-002261	Amp	1.293	0.984	1	29.67	29.67	30.483	N/A	30.483	13.891	1.026	4.303	0	-4.416	4.416	1	0.047	21.35	1	True	0.158	True	3	24
2018-06-15 142159 CTRL SETA3.eds	D08	UNKNOWN	CTRL	CTRL SETA3	hsa-miR-135b-002261	Amp	1.342	0.986	1	31.541	31.541	30.483	N/A	30.483	13.891	1.026	4.303	0	-4.416	4.416	1	0.047	21.35	1	True	0.158	True	3	26
2018-06-01 112349 NGF SETA1.eds	D09	UNKNOWN	NGF30	NGF SETA1	hsa-miR-136-000592	Inconclusive	0.816	0.358	1	38.43	38.43		N/A												True	0.04	True	3	35	True
2018-06-14 163427 NGF SETA3.eds	D09	UNKNOWN	NGF30	NGF SETA3	hsa-miR-136-000592	Amp	1.213	0.941	1	34.89	34.89		N/A												True	0.04	True	3	32	True
2018-06-06 164506 NGF SETA2.eds	D09	UNKNOWN	NGF30	NGF SETA2	hsa-miR-136-000592	Amp	1.278	0.979	1	33.151	33.151		N/A												True	0.04	True	3	30	True
2018-06-15 142159 CTRL SETA3.eds	D09	UNKNOWN	CTRL	CTRL SETA3	hsa-miR-136-000592	Amp	1.2	0.962	1	34.82	34.82		N/A												True	0.04	True	3	32	True
2018-06-06 193344 CTRL SETA2.eds	D09	UNKNOWN	CTRL	CTRL SETA2	hsa-miR-136-000592	Amp	1.258	0.928	1	33.78	33.78		N/A												True	0.04	True	3	31	True
2018-06-01 132053 CTRL SETA1.eds	D09	UNKNOWN	CTRL	CTRL SETA1	hsa-miR-136-000592	N/A	Undetermined	Undetermined	1	Undetermined	Undetermined		N/A												True	0.04	True	-1	-1	True
2018-06-06 164506 NGF SETA2.eds	D11	UNKNOWN	NGF30	NGF SETA2	hsa-miR-138-002284	Amp	1.393	0.986	1	24.49	24.49	24.491	N/A	24.491	7.785	0.721	4.303	-0.127	-3.23	2.977	1.092	0.127	9.386	0.909	True	0.281	True	3	18
2018-06-14 163427 NGF SETA3.eds	D11	UNKNOWN	NGF30	NGF SETA3	hsa-miR-138-002284	Amp	1.442	0.979	1	24.629	24.629	24.491	N/A	24.491	7.785	0.721	4.303	-0.127	-3.23	2.977	1.092	0.127	9.386	0.909	True	0.281	True	3	18
2018-06-01 112349 NGF SETA1.eds	D11	UNKNOWN	NGF30	NGF SETA1	hsa-miR-138-002284	Amp	1.383	0.988	1	24.355	24.355	24.491	N/A	24.491	7.785	0.721	4.303	-0.127	-3.23	2.977	1.092	0.127	9.386	0.909	True	0.281	True	3	18
2018-06-01 132053 CTRL SETA1.eds	D11	UNKNOWN	CTRL	CTRL SETA1	hsa-miR-138-002284	Amp	1.408	0.987	1	24.366	24.366	24.504	N/A	24.504	7.911	0.748	4.303	0	-3.217	3.217	1	0.108	9.299	1	True	0.281	True	3	18
2018-06-06 193344 CTRL SETA2.eds	D11	UNKNOWN	CTRL	CTRL SETA2	hsa-miR-138-002284	Amp	1.395	0.984	1	24.359	24.359	24.504	N/A	24.504	7.911	0.748	4.303	0	-3.217	3.217	1	0.108	9.299	1	True	0.281	True	3	18
2018-06-15 142159 CTRL SETA3.eds	D11	UNKNOWN	CTRL	CTRL SETA3	hsa-miR-138-002284	Amp	1.41	0.984	1	24.787	24.787	24.504	N/A	24.504	7.911	0.748	4.303	0	-3.217	3.217	1	0.108	9.299	1	True	0.281	True	3	19
2018-06-06 193344 CTRL SETA2.eds	D12	UNKNOWN	CTRL	CTRL SETA2	hsa-miR-139-3p-002313	N/A	Undetermined	Undetermined	1	Undetermined	Undetermined		N/A												True	0.04	True	-1	-1	True
2018-06-15 142159 CTRL SETA3.eds	D12	UNKNOWN	CTRL	CTRL SETA3	hsa-miR-139-3p-002313	N/A	Undetermined	Undetermined	1	Undetermined	Undetermined		N/A												True	0.04	True	-1	-1	True
2018-06-01 132053 CTRL SETA1.eds	D12	UNKNOWN	CTRL	CTRL SETA1	hsa-miR-139-3p-002313	N/A	Undetermined	Undetermined	1	Undetermined	Undetermined		N/A												True	0.04	True	-1	-1	True
2018-06-01 112349 NGF SETA1.eds	D12	UNKNOWN	NGF30	NGF SETA1	hsa-miR-139-3p-002313	N/A	Undetermined	Undetermined	1	Undetermined	Undetermined		N/A												True	0.04	True	-1	-1	True
2018-06-14 163427 NGF SETA3.eds	D12	UNKNOWN	NGF30	NGF SETA3	hsa-miR-139-3p-002313	N/A	Undetermined	Undetermined	1	Undetermined	Undetermined		N/A												True	0.04	True	-1	-1	True
2018-06-06 164506 NGF SETA2.eds	D12	UNKNOWN	NGF30	NGF SETA2	hsa-miR-139-3p-002313	Amp	0.703	0.878	1	33.59	33.59		N/A												True	0.04	True	3	29	True
2018-06-01 112349 NGF SETA1.eds	D13	UNKNOWN	NGF30	NGF SETA1	hsa-miR-139-5p-002289	Amp	1.139	0.905	1	31.779	31.779	31.905	N/A	31.905	15.198	1.074	4.303	0.042	-4.579	4.663	0.971	0.039	23.894	0.977	True	0.096	True	3	27
2018-06-14 163427 NGF SETA3.eds	D13	UNKNOWN	NGF30	NGF SETA3	hsa-miR-139-5p-002289	Amp	1.221	0.948	1	33.046	33.046	31.905	N/A	31.905	15.198	1.074	4.303	0.042	-4.579	4.663	0.971	0.039	23.894	0.977	True	0.096	True	3	28
2018-06-06 164506 NGF SETA2.eds	D13	UNKNOWN	NGF30	NGF SETA2	hsa-miR-139-5p-002289	Amp	1.22	0.979	1	30.89	30.89	31.905	N/A	31.905	15.198	1.074	4.303	0.042	-4.579	4.663	0.971	0.039	23.894	0.977	True	0.096	True	3	26
2018-06-01 132053 CTRL SETA1.eds	D13	UNKNOWN	CTRL	CTRL SETA1	hsa-miR-139-5p-002289	Amp	1.189	0.923	1	31.666	31.666	31.749	N/A	31.749	15.156	0.862	4.303	0	-3.709	3.709	1	0.076	13.074	1	True	0.096	True	3	27
2018-06-15 142159 CTRL SETA3.eds	D13	UNKNOWN	CTRL	CTRL SETA3	hsa-miR-139-5p-002289	Amp	1.242	0.969	1	32.455	32.455	31.749	N/A	31.749	15.156	0.862	4.303	0	-3.709	3.709	1	0.076	13.074	1	True	0.096	True	3	28
2018-06-06 193344 CTRL SETA2.eds	D13	UNKNOWN	CTRL	CTRL SETA2	hsa-miR-139-5p-002289	Amp	1.182	0.935	1	31.126	31.126	31.749	N/A	31.749	15.156	0.862	4.303	0	-3.709	3.709	1	0.076	13.074	1	True	0.096	True	3	27
2018-06-01 132053 CTRL SETA1.eds	D14	UNKNOWN	CTRL	CTRL SETA1	hsa-miR-140-3p-002234	Amp	1.127	0.947	1	29.361	29.361	29.118	N/A	29.118	12.525	0.54	4.303	0	-2.324	2.324	1	0.2	5.008	1	True	0.08	True	3	25
2018-06-06 193344 CTRL SETA2.eds	D14	UNKNOWN	CTRL	CTRL SETA2	hsa-miR-140-3p-002234	Amp	1.12	0.955	1	28.926	28.926	29.118	N/A	29.118	12.525	0.54	4.303	0	-2.324	2.324	1	0.2	5.008	1	True	0.08	True	3	25
2018-06-15 142159 CTRL SETA3.eds	D14	UNKNOWN	CTRL	CTRL SETA3	hsa-miR-140-3p-002234	Amp	1.174	0.97	1	29.066	29.066	29.118	N/A	29.118	12.525	0.54	4.303	0	-2.324	2.324	1	0.2	5.008	1	True	0.08	True	3	25
2018-06-06 164506 NGF SETA2.eds	D14	UNKNOWN	NGF30	NGF SETA2	hsa-miR-140-3p-002234	Amp	1.105	0.964	1	29.409	29.409	29.214	N/A	29.214	12.507	0.601	4.303	-0.018	-2.602	2.566	1.013	0.169	6.073	0.983	True	0.08	True	3	25
2018-06-14 163427 NGF SETA3.eds	D14	UNKNOWN	NGF30	NGF SETA3	hsa-miR-140-3p-002234	Amp	1.211	0.965	1	28.992	28.992	29.214	N/A	29.214	12.507	0.601	4.303	-0.018	-2.602	2.566	1.013	0.169	6.073	0.983	True	0.08	True	3	25
2018-06-01 112349 NGF SETA1.eds	D14	UNKNOWN	NGF30	NGF SETA1	hsa-miR-140-3p-002234	Amp	1.094	0.959	1	29.239	29.239	29.214	N/A	29.214	12.507	0.601	4.303	-0.018	-2.602	2.566	1.013	0.169	6.073	0.983	True	0.08	True	3	25
2018-06-01 112349 NGF SETA1.eds	D16	UNKNOWN	NGF30	NGF SETA1	hsa-miR-141-000463	Amp	1.371	0.989	1	32.791	32.791	32.8	N/A	32.8	16.094	0.916	4.303	-0.239	-4.18	3.702	1.18	0.077	18.129	0.863	True	0.174	True	3	28
2018-06-06 164506 NGF SETA2.eds	D16	UNKNOWN	NGF30	NGF SETA2	hsa-miR-141-000463	Amp	1.356	0.983	1	31.999	31.999	32.8	N/A	32.8	16.094	0.916	4.303	-0.239	-4.18	3.702	1.18	0.077	18.129	0.863	True	0.174	True	3	26
2018-06-14 163427 NGF SETA3.eds	D16	UNKNOWN	NGF30	NGF SETA3	hsa-miR-141-000463	Amp	1.461	0.988	1	33.611	33.611	32.8	N/A	32.8	16.094	0.916	4.303	-0.239	-4.18	3.702	1.18	0.077	18.129	0.863	True	0.174	True	3	28
2018-06-06 193344 CTRL SETA2.eds	D16	UNKNOWN	CTRL	CTRL SETA2	hsa-miR-141-000463	Amp	1.335	0.981	1	32.348	32.348	32.926	N/A	32.926	16.333	0.92	4.303	0	-3.958	3.958	1	0.064	15.546	1	True	0.174	True	3	27
2018-06-01 132053 CTRL SETA1.eds	D16	UNKNOWN	CTRL	CTRL SETA1	hsa-miR-141-000463	Amp	1.373	0.986	1	32.712	32.712	32.926	N/A	32.926	16.333	0.92	4.303	0	-3.958	3.958	1	0.064	15.546	1	True	0.174	True	3	27
2018-06-15 142159 CTRL SETA3.eds	D16	UNKNOWN	CTRL	CTRL SETA3	hsa-miR-141-000463	Amp	1.408	0.989	1	33.717	33.717	32.926	N/A	32.926	16.333	0.92	4.303	0	-3.958	3.958	1	0.064	15.546	1	True	0.174	True	3	28
2018-06-01 112349 NGF SETA1.eds	D17	UNKNOWN	NGF30	NGF SETA1	hsa-miR-142-3p-000464	N/A	Undetermined	Undetermined	1	Undetermined	Undetermined	33.353	N/A	33.353	16.874			-0.705			1.631	1.631	1.631		True	0.173	True	-1	-1	True
2018-06-06 164506 NGF SETA2.eds	D17	UNKNOWN	NGF30	NGF SETA2	hsa-miR-142-3p-000464	Amp	1.334	0.962	1	33.353	33.353	33.353	N/A	33.353	16.874			-0.705			1.631	1.631	1.631		True	0.173	True	3	28
2018-06-14 163427 NGF SETA3.eds	D17	UNKNOWN	NGF30	NGF SETA3	hsa-miR-142-3p-000464	N/A	Undetermined	Undetermined	1	Undetermined	Undetermined	33.353	N/A	33.353	16.874			-0.705			1.631	1.631	1.631		True	0.173	True	-1	-1	True
2018-06-15 142159 CTRL SETA3.eds	D17	UNKNOWN	CTRL	CTRL SETA3	hsa-miR-142-3p-000464	N/A	Undetermined	Undetermined	1	Undetermined	Undetermined	34.629	N/A	34.629	17.579	1.297	12.706	0	-16.476	16.476	1	0	91,163.078	1	True	0.173	True	-1	-1	True
2018-06-01 132053 CTRL SETA1.eds	D17	UNKNOWN	CTRL	CTRL SETA1	hsa-miR-142-3p-000464	Amp	1.339	0.946	1	34.113	34.113	34.629	N/A	34.629	17.579	1.297	12.706	0	-16.476	16.476	1	0	91,163.078	1	True	0.173	True	3	29
2018-06-06 193344 CTRL SETA2.eds	D17	UNKNOWN	CTRL	CTRL SETA2	hsa-miR-142-3p-000464	Amp	1.297	0.968	1	35.144	35.144	34.629	N/A	34.629	17.579	1.297	12.706	0	-16.476	16.476	1	0	91,163.078	1	True	0.173	True	3	29
2018-06-01 132053 CTRL SETA1.eds	D18	UNKNOWN	CTRL	CTRL SETA1	hsa-miR-142-5p-002248	N/A	Undetermined	Undetermined	1	Undetermined	Undetermined		N/A												True	0.071	True	-1	-1	True
2018-06-06 193344 CTRL SETA2.eds	D18	UNKNOWN	CTRL	CTRL SETA2	hsa-miR-142-5p-002248	N/A	Undetermined	Undetermined	1	Undetermined	Undetermined		N/A												True	0.071	True	-1	-1	True
2018-06-15 142159 CTRL SETA3.eds	D18	UNKNOWN	CTRL	CTRL SETA3	hsa-miR-142-5p-002248	N/A	Undetermined	Undetermined	1	Undetermined	Undetermined		N/A												True	0.071	True	-1	-1	True
2018-06-14 163427 NGF SETA3.eds	D18	UNKNOWN	NGF30	NGF SETA3	hsa-miR-142-5p-002248	N/A	Undetermined	Undetermined	1	Undetermined	Undetermined	34.997	N/A	34.997	17.08										True	0.071	True	-1	-1	True
2018-06-01 112349 NGF SETA1.eds	D18	UNKNOWN	NGF30	NGF SETA1	hsa-miR-142-5p-002248	Amp	1.058	0.945	1	34.997	34.997	34.997	N/A	34.997	17.08										True	0.071	True	3	30
2018-06-06 164506 NGF SETA2.eds	D18	UNKNOWN	NGF30	NGF SETA2	hsa-miR-142-5p-002248	N/A	Undetermined	Undetermined	1	Undetermined	Undetermined	34.997	N/A	34.997	17.08										True	0.071	True	-1	-1	True
2018-06-06 164506 NGF SETA2.eds	D19	UNKNOWN	NGF30	NGF SETA2	hsa-miR-143-002249	N/A	Undetermined	Undetermined	1	Undetermined	Undetermined		N/A												True	0	True	-1	-1	True
2018-06-01 112349 NGF SETA1.eds	D19	UNKNOWN	NGF30	NGF SETA1	hsa-miR-143-002249	N/A	Undetermined	Undetermined	1	Undetermined	Undetermined		N/A												True	0	True	-1	-1	True
2018-06-14 163427 NGF SETA3.eds	D19	UNKNOWN	NGF30	NGF SETA3	hsa-miR-143-002249	N/A	Undetermined	Undetermined	1	Undetermined	Undetermined		N/A												True	0	True	-1	-1	True
2018-06-15 142159 CTRL SETA3.eds	D19	UNKNOWN	CTRL	CTRL SETA3	hsa-miR-143-002249	N/A	Undetermined	Undetermined	1	Undetermined	Undetermined		N/A												True	0	True	-1	-1	True
2018-06-01 132053 CTRL SETA1.eds	D19	UNKNOWN	CTRL	CTRL SETA1	hsa-miR-143-002249	N/A	Undetermined	Undetermined	1	Undetermined	Undetermined		N/A												True	0	True	-1	-1	True
2018-06-06 193344 CTRL SETA2.eds	D19	UNKNOWN	CTRL	CTRL SETA2	hsa-miR-143-002249	N/A	Undetermined	Undetermined	1	Undetermined	Undetermined		N/A												True	0	True	-1	-1	True
2018-06-01 112349 NGF SETA1.eds	D20	UNKNOWN	NGF30	NGF SETA1	hsa-miR-145-002278	Amp	0.842	0.914	1	33.785	33.785		N/A												True	0.04	True	3	30	True
2018-06-06 164506 NGF SETA2.eds	D20	UNKNOWN	NGF30	NGF SETA2	hsa-miR-145-002278	N/A	Undetermined	Undetermined	1	Undetermined	Undetermined		N/A												True	0.04	True	-1	-1	True
2018-06-14 163427 NGF SETA3.eds	D20	UNKNOWN	NGF30	NGF SETA3	hsa-miR-145-002278	N/A	Undetermined	Undetermined	1	Undetermined	Undetermined		N/A												True	0.04	True	-1	-1	True
2018-06-15 142159 CTRL SETA3.eds	D20	UNKNOWN	CTRL	CTRL SETA3	hsa-miR-145-002278	N/A	Undetermined	Undetermined	1	Undetermined	Undetermined		N/A												True	0.04	True	-1	-1	True
2018-06-06 193344 CTRL SETA2.eds	D20	UNKNOWN	CTRL	CTRL SETA2	hsa-miR-145-002278	N/A	Undetermined	Undetermined	1	Undetermined	Undetermined		N/A												True	0.04	True	-1	-1	True
2018-06-01 132053 CTRL SETA1.eds	D20	UNKNOWN	CTRL	CTRL SETA1	hsa-miR-145-002278	N/A	Undetermined	Undetermined	1	Undetermined	Undetermined		N/A												True	0.04	True	-1	-1	True
2018-06-01 132053 CTRL SETA1.eds	D21	UNKNOWN	CTRL	CTRL SETA1	hsa-miR-146a-000468	Amp	1.309	0.978	1	26.871	26.871	27.296	N/A	27.296	10.704	0.899	4.303	0	-3.866	3.866	1	0.069	14.586	1	True	0.176	True	3	21
2018-06-06 193344 CTRL SETA2.eds	D21	UNKNOWN	CTRL	CTRL SETA2	hsa-miR-146a-000468	Amp	1.285	0.985	1	27.215	27.215	27.296	N/A	27.296	10.704	0.899	4.303	0	-3.866	3.866	1	0.069	14.586	1	True	0.176	True	3	22
2018-06-15 142159 CTRL SETA3.eds	D21	UNKNOWN	CTRL	CTRL SETA3	hsa-miR-146a-000468	Amp	1.318	0.989	1	27.803	27.803	27.296	N/A	27.296	10.704	0.899	4.303	0	-3.866	3.866	1	0.069	14.586	1	True	0.176	True	3	22
2018-06-14 163427 NGF SETA3.eds	D21	UNKNOWN	NGF30	NGF SETA3	hsa-miR-146a-000468	Amp	1.38	0.992	1	27.913	27.913	27.45	N/A	27.45	10.744	0.87	4.303	0.04	-3.703	3.783	0.973	0.073	13.025	0.976	True	0.176	True	3	22
2018-06-06 164506 NGF SETA2.eds	D21	UNKNOWN	NGF30	NGF SETA2	hsa-miR-146a-000468	Amp	1.307	0.983	1	27.338	27.338	27.45	N/A	27.45	10.744	0.87	4.303	0.04	-3.703	3.783	0.973	0.073	13.025	0.976	True	0.176	True	3	22
2018-06-01 112349 NGF SETA1.eds	D21	UNKNOWN	NGF30	NGF SETA1	hsa-miR-146a-000468	Amp	1.284	0.985	1	27.1	27.1	27.45	N/A	27.45	10.744	0.87	4.303	0.04	-3.703	3.783	0.973	0.073	13.025	0.976	True	0.176	True	3	22
2018-06-01 112349 NGF SETA1.eds	D23	UNKNOWN	NGF30	NGF SETA1	hsa-miR-146b-001097	Amp	1.284	0.987	1	27.951	27.951	27.987	N/A	27.987	11.28	0.644	4.303	-0.051	-2.821	2.719	1.036	0.152	7.067	0.96	True	0.187	True	3	22
2018-06-06 164506 NGF SETA2.eds	D23	UNKNOWN	NGF30	NGF SETA2	hsa-miR-146b-001097	Amp	1.299	0.988	1	28.104	28.104	27.987	N/A	27.987	11.28	0.644	4.303	-0.051	-2.821	2.719	1.036	0.152	7.067	0.96	True	0.187	True	3	23
2018-06-14 163427 NGF SETA3.eds	D23	UNKNOWN	NGF30	NGF SETA3	hsa-miR-146b-001097	Amp	1.402	0.994	1	27.906	27.906	27.987	N/A	27.987	11.28	0.644	4.303	-0.051	-2.821	2.719	1.036	0.152	7.067	0.96	True	0.187	True	3	22
2018-06-06 193344 CTRL SETA2.eds	D23	UNKNOWN	CTRL	CTRL SETA2	hsa-miR-146b-001097	Amp	1.297	0.981	1	28.014	28.014	27.924	N/A	27.924	11.332	0.707	4.303	0	-3.04	3.04	1	0.122	8.228	1	True	0.187	True	3	23
2018-06-15 142159 CTRL SETA3.eds	D23	UNKNOWN	CTRL	CTRL SETA3	hsa-miR-146b-001097	Amp	1.329	0.987	1	27.974	27.974	27.924	N/A	27.924	11.332	0.707	4.303	0	-3.04	3.04	1	0.122	8.228	1	True	0.187	True	3	23
2018-06-01 132053 CTRL SETA1.eds	D23	UNKNOWN	CTRL	CTRL SETA1	hsa-miR-146b-001097	Amp	1.327	0.983	1	27.785	27.785	27.924	N/A	27.924	11.332	0.707	4.303	0	-3.04	3.04	1	0.122	8.228	1	True	0.187	True	3	22
2018-06-14 163427 NGF SETA3.eds	D22	UNKNOWN	NGF30	NGF SETA3	hsa-miR-146b-3p-002361	N/A	Undetermined	Undetermined	1	Undetermined	Undetermined		N/A												True	0	True	-1	-1	True
2018-06-01 112349 NGF SETA1.eds	D22	UNKNOWN	NGF30	NGF SETA1	hsa-miR-146b-3p-002361	N/A	Undetermined	Undetermined	1	Undetermined	Undetermined		N/A												True	0	True	-1	-1	True
2018-06-06 164506 NGF SETA2.eds	D22	UNKNOWN	NGF30	NGF SETA2	hsa-miR-146b-3p-002361	N/A	Undetermined	Undetermined	1	Undetermined	Undetermined		N/A												True	0	True	-1	-1	True
2018-06-01 132053 CTRL SETA1.eds	D22	UNKNOWN	CTRL	CTRL SETA1	hsa-miR-146b-3p-002361	N/A	Undetermined	Undetermined	1	Undetermined	Undetermined		N/A												True	0	True	-1	-1	True
2018-06-06 193344 CTRL SETA2.eds	D22	UNKNOWN	CTRL	CTRL SETA2	hsa-miR-146b-3p-002361	N/A	Undetermined	Undetermined	1	Undetermined	Undetermined		N/A												True	0	True	-1	-1	True
2018-06-15 142159 CTRL SETA3.eds	D22	UNKNOWN	CTRL	CTRL SETA3	hsa-miR-146b-3p-002361	N/A	Undetermined	Undetermined	1	Undetermined	Undetermined		N/A												True	0	True	-1	-1	True
2018-06-06 193344 CTRL SETA2.eds	O24	UNKNOWN	CTRL	CTRL SETA2	hsa-miR-147-000469	Inconclusive	0.556	0.047	1	38.858	38.858		N/A												True	0.04	True	3	34	True
2018-06-01 132053 CTRL SETA1.eds	O24	UNKNOWN	CTRL	CTRL SETA1	hsa-miR-147-000469	N/A	Undetermined	Undetermined	1	Undetermined	Undetermined		N/A												True	0.04	True	-1	-1	True
2018-06-15 142159 CTRL SETA3.eds	O24	UNKNOWN	CTRL	CTRL SETA3	hsa-miR-147-000469	N/A	Undetermined	Undetermined	1	Undetermined	Undetermined		N/A												True	0.04	True	-1	-1	True
2018-06-06 164506 NGF SETA2.eds	O24	UNKNOWN	NGF30	NGF SETA2	hsa-miR-147-000469	Amp	0.616	0.765	1	36.137	36.137		N/A												True	0.04	True	3	31	True
2018-06-01 112349 NGF SETA1.eds	O24	UNKNOWN	NGF30	NGF SETA1	hsa-miR-147-000469	N/A	Undetermined	Undetermined	1	Undetermined	Undetermined		N/A												True	0.04	True	-1	-1	True
2018-06-14 163427 NGF SETA3.eds	O24	UNKNOWN	NGF30	NGF SETA3	hsa-miR-147-000469	N/A	Undetermined	Undetermined	1	Undetermined	Undetermined		N/A												True	0.04	True	-1	-1	True
2018-06-06 164506 NGF SETA2.eds	D24	UNKNOWN	NGF30	NGF SETA2	hsa-miR-147b-002262	N/A	Undetermined	Undetermined	1	Undetermined	Undetermined		N/A												True	0	True	-1	-1	True
2018-06-14 163427 NGF SETA3.eds	D24	UNKNOWN	NGF30	NGF SETA3	hsa-miR-147b-002262	N/A	Undetermined	Undetermined	1	Undetermined	Undetermined		N/A												True	0	True	-1	-1	True
2018-06-01 112349 NGF SETA1.eds	D24	UNKNOWN	NGF30	NGF SETA1	hsa-miR-147b-002262	N/A	Undetermined	Undetermined	1	Undetermined	Undetermined		N/A												True	0	True	-1	-1	True
2018-06-15 142159 CTRL SETA3.eds	D24	UNKNOWN	CTRL	CTRL SETA3	hsa-miR-147b-002262	N/A	Undetermined	Undetermined	1	Undetermined	Undetermined		N/A												True	0	True	-1	-1	True
2018-06-06 193344 CTRL SETA2.eds	D24	UNKNOWN	CTRL	CTRL SETA2	hsa-miR-147b-002262	N/A	Undetermined	Undetermined	1	Undetermined	Undetermined		N/A												True	0	True	-1	-1	True
2018-06-01 132053 CTRL SETA1.eds	D24	UNKNOWN	CTRL	CTRL SETA1	hsa-miR-147b-002262	N/A	Undetermined	Undetermined	1	Undetermined	Undetermined		N/A												True	0	True	-1	-1	True
2018-06-01 132053 CTRL SETA1.eds	E01	UNKNOWN	CTRL	CTRL SETA1	hsa-miR-148a-000470	Amp	1.218	0.931	1	31.945	31.945	32.385	N/A	32.385	15.792	1.155	4.303	0	-4.97	4.97	1	0.032	31.348	1	True	0.085	True	3	28
2018-06-06 193344 CTRL SETA2.eds	E01	UNKNOWN	CTRL	CTRL SETA2	hsa-miR-148a-000470	Amp	1.216	0.967	1	31.524	31.524	32.385	N/A	32.385	15.792	1.155	4.303	0	-4.97	4.97	1	0.032	31.348	1	True	0.085	True	3	28
2018-06-15 142159 CTRL SETA3.eds	E01	UNKNOWN	CTRL	CTRL SETA3	hsa-miR-148a-000470	Amp	1.14	0.982	1	33.686	33.686	32.385	N/A	32.385	15.792	1.155	4.303	0	-4.97	4.97	1	0.032	31.348	1	True	0.085	True	3	29
2018-06-14 163427 NGF SETA3.eds	E01	UNKNOWN	NGF30	NGF SETA3	hsa-miR-148a-000470	Amp	1.166	0.975	1	34.489	34.489	33.054	N/A	33.054	16.348	1.616	4.303	0.556	-6.399	7.511	0.68	0.005	84.383	0.795	True	0.085	True	3	30
2018-06-06 164506 NGF SETA2.eds	E01	UNKNOWN	NGF30	NGF SETA2	hsa-miR-148a-000470	Amp	1.201	0.983	1	33.477	33.477	33.054	N/A	33.054	16.348	1.616	4.303	0.556	-6.399	7.511	0.68	0.005	84.383	0.795	True	0.085	True	3	29
2018-06-01 112349 NGF SETA1.eds	E01	UNKNOWN	NGF30	NGF SETA1	hsa-miR-148a-000470	Amp	1.228	0.965	1	31.198	31.198	33.054	N/A	33.054	16.348	1.616	4.303	0.556	-6.399	7.511	0.68	0.005	84.383	0.795	True	0.085	True	3	27
2018-06-01 112349 NGF SETA1.eds	E02	UNKNOWN	NGF30	NGF SETA1	hsa-miR-148b-000471	Amp	1.149	0.984	1	32.055	32.055	33.221	N/A	33.221	16.022	1.885	12.706	-0.252	-24.2	23.696	1.191	0	19,267,954.000	0.916	True	0.072	True	3	28
2018-06-06 164506 NGF SETA2.eds	E02	UNKNOWN	NGF30	NGF SETA2	hsa-miR-148b-000471	Amp	1.05	0.962	1	34.386	34.386	33.221	N/A	33.221	16.022	1.885	12.706	-0.252	-24.2	23.696	1.191	0	19,267,954.000	0.916	True	0.072	True	3	30
2018-06-14 163427 NGF SETA3.eds	E02	UNKNOWN	NGF30	NGF SETA3	hsa-miR-148b-000471	No Amp	0.571	0	1	Undetermined	Undetermined	33.221	N/A	33.221	16.022	1.885	12.706	-0.252	-24.2	23.696	1.191	0	19,267,954.000	0.916	True	0.072	True	3	34	True
2018-06-01 132053 CTRL SETA1.eds	E02	UNKNOWN	CTRL	CTRL SETA1	hsa-miR-148b-000471	Amp	1.13	0.971	1	33.714	33.714	33.324	N/A	33.324	16.274	0.391	12.706	0	-4.963	4.963	1	0.032	31.181	1	True	0.072	True	3	30
2018-06-06 193344 CTRL SETA2.eds	E02	UNKNOWN	CTRL	CTRL SETA2	hsa-miR-148b-000471	Amp	1.172	0.939	1	32.933	32.933	33.324	N/A	33.324	16.274	0.391	12.706	0	-4.963	4.963	1	0.032	31.181	1	True	0.072	True	3	29
2018-06-15 142159 CTRL SETA3.eds	E02	UNKNOWN	CTRL	CTRL SETA3	hsa-miR-148b-000471	Inconclusive	0.833	0.248	1	38.552	38.552	33.324	N/A	33.324	16.274	0.391	12.706	0	-4.963	4.963	1	0.032	31.181	1	True	0.072	True	3	34	True
2018-06-06 193344 CTRL SETA2.eds	E03	UNKNOWN	CTRL	CTRL SETA2	hsa-miR-149-002255	Amp	1.149	0.898	1	29.548	29.548	30.079	N/A	30.079	13.486	1.263	4.303	0	-5.433	5.433	1	0.023	43.196	1	True	0.076	True	3	26
2018-06-15 142159 CTRL SETA3.eds	E03	UNKNOWN	CTRL	CTRL SETA3	hsa-miR-149-002255	Amp	1.106	0.981	1	31.448	31.448	30.079	N/A	30.079	13.486	1.263	4.303	0	-5.433	5.433	1	0.023	43.196	1	True	0.076	True	3	27
2018-06-01 132053 CTRL SETA1.eds	E03	UNKNOWN	CTRL	CTRL SETA1	hsa-miR-149-002255	Amp	1.152	0.974	1	29.24	29.24	30.079	N/A	30.079	13.486	1.263	4.303	0	-5.433	5.433	1	0.023	43.196	1	True	0.076	True	3	25
2018-06-06 164506 NGF SETA2.eds	E03	UNKNOWN	NGF30	NGF SETA2	hsa-miR-149-002255	Amp	1.145	0.967	1	29.06	29.06	29.456	N/A	29.456	12.749	0.762	4.303	-0.737	-4.013	2.54	1.667	0.172	16.15	0.649	True	0.076	True	3	25
2018-06-14 163427 NGF SETA3.eds	E03	UNKNOWN	NGF30	NGF SETA3	hsa-miR-149-002255	Amp	1.13	0.981	1	29.868	29.868	29.456	N/A	29.456	12.749	0.762	4.303	-0.737	-4.013	2.54	1.667	0.172	16.15	0.649	True	0.076	True	3	26
2018-06-01 112349 NGF SETA1.eds	E03	UNKNOWN	NGF30	NGF SETA1	hsa-miR-149-002255	Amp	1.147	0.901	1	29.44	29.44	29.456	N/A	29.456	12.749	0.762	4.303	-0.737	-4.013	2.54	1.667	0.172	16.15	0.649	True	0.076	True	3	25
2018-06-01 132053 CTRL SETA1.eds	E04	UNKNOWN	CTRL	CTRL SETA1	hsa-miR-150-000473	Amp	1.347	0.974	1	34.313	34.313	34.313	N/A	34.313	16.483			0			1	1	1		True	0.185	True	3	29
2018-06-06 193344 CTRL SETA2.eds	E04	UNKNOWN	CTRL	CTRL SETA2	hsa-miR-150-000473	Amp	0.895	0	1	Undetermined	Undetermined	34.313	N/A	34.313	16.483			0			1	1	1		True	0.185	True	3	33	True
2018-06-15 142159 CTRL SETA3.eds	E04	UNKNOWN	CTRL	CTRL SETA3	hsa-miR-150-000473	N/A	Undetermined	Undetermined	1	Undetermined	Undetermined	34.313	N/A	34.313	16.483			0			1	1	1		True	0.185	True	-1	-1	True
2018-06-01 112349 NGF SETA1.eds	E04	UNKNOWN	NGF30	NGF SETA1	hsa-miR-150-000473	Amp	1.318	0.97	1	34.082	34.082	33.891	N/A	33.891	17.185	0.512	4.303	0.702	-1.5	2.903	0.615	0.134	2.828		True	0.185	True	3	29
2018-06-06 164506 NGF SETA2.eds	E04	UNKNOWN	NGF30	NGF SETA2	hsa-miR-150-000473	Amp	1.326	0.981	1	34.099	34.099	33.891	N/A	33.891	17.185	0.512	4.303	0.702	-1.5	2.903	0.615	0.134	2.828		True	0.185	True	3	29
2018-06-14 163427 NGF SETA3.eds	E04	UNKNOWN	NGF30	NGF SETA3	hsa-miR-150-000473	Amp	1.39	0.982	1	33.492	33.492	33.891	N/A	33.891	17.185	0.512	4.303	0.702	-1.5	2.903	0.615	0.134	2.828		True	0.185	True	3	28
2018-06-01 112349 NGF SETA1.eds	E05	UNKNOWN	NGF30	NGF SETA1	hsa-miR-152-000475	Amp	1.357	0.994	1	29.959	29.959	30.506	N/A	30.506	13.799	1.265	4.303	-0.172	-5.616	5.272	1.127	0.026	49.057	0.925	True	0.208	True	3	24
2018-06-06 164506 NGF SETA2.eds	E05	UNKNOWN	NGF30	NGF SETA2	hsa-miR-152-000475	Amp	1.371	0.992	1	29.58	29.58	30.506	N/A	30.506	13.799	1.265	4.303	-0.172	-5.616	5.272	1.127	0.026	49.057	0.925	True	0.208	True	3	24
2018-06-14 163427 NGF SETA3.eds	E05	UNKNOWN	NGF30	NGF SETA3	hsa-miR-152-000475	Amp	1.442	0.991	1	31.978	31.978	30.506	N/A	30.506	13.799	1.265	4.303	-0.172	-5.616	5.272	1.127	0.026	49.057	0.925	True	0.208	True	3	26
2018-06-06 193344 CTRL SETA2.eds	E05	UNKNOWN	CTRL	CTRL SETA2	hsa-miR-152-000475	Amp	1.369	0.97	1	29.647	29.647	30.564	N/A	30.564	13.971	1.161	4.303	0	-4.997	4.997	1	0.031	31.924	1	True	0.208	True	3	24
2018-06-15 142159 CTRL SETA3.eds	E05	UNKNOWN	CTRL	CTRL SETA3	hsa-miR-152-000475	Amp	1.401	0.99	1	31.892	31.892	30.564	N/A	30.564	13.971	1.161	4.303	0	-4.997	4.997	1	0.031	31.924	1	True	0.208	True	3	26
2018-06-01 132053 CTRL SETA1.eds	E05	UNKNOWN	CTRL	CTRL SETA1	hsa-miR-152-000475	Amp	1.383	0.986	1	30.154	30.154	30.564	N/A	30.564	13.971	1.161	4.303	0	-4.997	4.997	1	0.031	31.924	1	True	0.208	True	3	25
2018-06-01 112349 NGF SETA1.eds	E07	UNKNOWN	NGF30	NGF SETA1	hsa-miR-154-000477	N/A	Undetermined	Undetermined	1	Undetermined	Undetermined		N/A												True	0	True	-1	-1	True
2018-06-06 164506 NGF SETA2.eds	E07	UNKNOWN	NGF30	NGF SETA2	hsa-miR-154-000477	N/A	Undetermined	Undetermined	1	Undetermined	Undetermined		N/A												True	0	True	-1	-1	True
2018-06-14 163427 NGF SETA3.eds	E07	UNKNOWN	NGF30	NGF SETA3	hsa-miR-154-000477	N/A	Undetermined	Undetermined	1	Undetermined	Undetermined		N/A												True	0	True	-1	-1	True
2018-06-15 142159 CTRL SETA3.eds	E07	UNKNOWN	CTRL	CTRL SETA3	hsa-miR-154-000477	N/A	Undetermined	Undetermined	1	Undetermined	Undetermined		N/A												True	0	True	-1	-1	True
2018-06-06 193344 CTRL SETA2.eds	E07	UNKNOWN	CTRL	CTRL SETA2	hsa-miR-154-000477	N/A	Undetermined	Undetermined	1	Undetermined	Undetermined		N/A												True	0	True	-1	-1	True
2018-06-01 132053 CTRL SETA1.eds	E07	UNKNOWN	CTRL	CTRL SETA1	hsa-miR-154-000477	N/A	Undetermined	Undetermined	1	Undetermined	Undetermined		N/A												True	0	True	-1	-1	True
2018-06-15 142159 CTRL SETA3.eds	H07	UNKNOWN	CTRL	CTRL SETA3	hsa-miR-155-002623	Amp	1.405	0.991	1	26.439	26.439	25.956	N/A	25.956	9.363	0.816	4.303	0	-3.509	3.509	1	0.088	11.387	1	True	0.257	True	3	21
2018-06-06 193344 CTRL SETA2.eds	H07	UNKNOWN	CTRL	CTRL SETA2	hsa-miR-155-002623	Amp	1.382	0.986	1	25.663	25.663	25.956	N/A	25.956	9.363	0.816	4.303	0	-3.509	3.509	1	0.088	11.387	1	True	0.257	True	3	20
2018-06-01 132053 CTRL SETA1.eds	H07	UNKNOWN	CTRL	CTRL SETA1	hsa-miR-155-002623	Amp	1.389	0.991	1	25.765	25.765	25.956	N/A	25.956	9.363	0.816	4.303	0	-3.509	3.509	1	0.088	11.387	1	True	0.257	True	3	20
2018-06-01 112349 NGF SETA1.eds	H07	UNKNOWN	NGF30	NGF SETA1	hsa-miR-155-002623	Amp	1.375	0.99	1	25.729	25.729	25.974	N/A	25.974	9.267	0.819	4.303	-0.096	-3.618	3.427	1.069	0.093	12.277	0.938	True	0.257	True	3	20
2018-06-14 163427 NGF SETA3.eds	H07	UNKNOWN	NGF30	NGF SETA3	hsa-miR-155-002623	Amp	1.458	0.99	1	26.368	26.368	25.974	N/A	25.974	9.267	0.819	4.303	-0.096	-3.618	3.427	1.069	0.093	12.277	0.938	True	0.257	True	3	20
2018-06-06 164506 NGF SETA2.eds	H07	UNKNOWN	NGF30	NGF SETA2	hsa-miR-155-002623	Amp	1.378	0.99	1	25.825	25.825	25.974	N/A	25.974	9.267	0.819	4.303	-0.096	-3.618	3.427	1.069	0.093	12.277	0.938	True	0.257	True	3	20
2018-06-01 112349 NGF SETA1.eds	A13	UNKNOWN	NGF30	NGF SETA1	hsa-miR-15a-000389	Amp	1.065	0.967	1	28.457	28.457		N/A												True	0.04	True	3	25	True
2018-06-06 164506 NGF SETA2.eds	A13	UNKNOWN	NGF30	NGF SETA2	hsa-miR-15a-000389	Amp	0.999	0.953	1	29.483	29.483		N/A												True	0.04	True	3	26	True
2018-06-14 163427 NGF SETA3.eds	A13	UNKNOWN	NGF30	NGF SETA3	hsa-miR-15a-000389	Amp	0.807	0.901	1	33.378	33.378		N/A												True	0.04	True	3	30	True
2018-06-01 132053 CTRL SETA1.eds	A13	UNKNOWN	CTRL	CTRL SETA1	hsa-miR-15a-000389	Amp	1.02	0.95	1	28.879	28.879		N/A												True	0.04	True	3	26	True
2018-06-06 193344 CTRL SETA2.eds	A13	UNKNOWN	CTRL	CTRL SETA2	hsa-miR-15a-000389	Amp	0.99	0.924	1	29.415	29.415		N/A												True	0.04	True	3	26	True
2018-06-15 142159 CTRL SETA3.eds	A13	UNKNOWN	CTRL	CTRL SETA3	hsa-miR-15a-000389	Amp	0.962	0.947	1	32.474	32.474		N/A												True	0.04	True	3	29	True
2018-06-06 164506 NGF SETA2.eds	A14	UNKNOWN	NGF30	NGF SETA2	hsa-miR-15b-000390	Amp	1.213	0.99	1	27.759	27.759	28.45	N/A	28.45	11.743	1.021	4.303	-0.245	-4.636	4.146	1.185	0.056	24.858	0.867	True	0.152	True	3	22
2018-06-14 163427 NGF SETA3.eds	A14	UNKNOWN	NGF30	NGF SETA3	hsa-miR-15b-000390	Amp	1.267	0.988	1	29.42	29.42	28.45	N/A	28.45	11.743	1.021	4.303	-0.245	-4.636	4.146	1.185	0.056	24.858	0.867	True	0.152	True	3	24
2018-06-01 112349 NGF SETA1.eds	A14	UNKNOWN	NGF30	NGF SETA1	hsa-miR-15b-000390	Amp	1.193	0.979	1	28.171	28.171	28.45	N/A	28.45	11.743	1.021	4.303	-0.245	-4.636	4.146	1.185	0.056	24.858	0.867	True	0.152	True	3	23
2018-06-01 132053 CTRL SETA1.eds	A14	UNKNOWN	CTRL	CTRL SETA1	hsa-miR-15b-000390	Amp	1.222	0.983	1	28.502	28.502	28.581	N/A	28.581	11.988	0.914	4.303	0	-3.93	3.93	1	0.066	15.247	1	True	0.152	True	3	23
2018-06-06 193344 CTRL SETA2.eds	A14	UNKNOWN	CTRL	CTRL SETA2	hsa-miR-15b-000390	Amp	1.221	0.978	1	27.817	27.817	28.581	N/A	28.581	11.988	0.914	4.303	0	-3.93	3.93	1	0.066	15.247	1	True	0.152	True	3	23
2018-06-15 142159 CTRL SETA3.eds	A14	UNKNOWN	CTRL	CTRL SETA3	hsa-miR-15b-000390	Amp	1.239	0.983	1	29.423	29.423	28.581	N/A	28.581	11.988	0.914	4.303	0	-3.93	3.93	1	0.066	15.247	1	True	0.152	True	3	24
2018-06-06 193344 CTRL SETA2.eds	A15	UNKNOWN	CTRL	CTRL SETA2	hsa-miR-16-000391	Amp	1.311	0.986	1	22.444	22.444	22.774	N/A	22.774	6.182	0.755	4.303	0	-3.25	3.25	1	0.105	9.512	1	True	0.203	True	3	16
2018-06-15 142159 CTRL SETA3.eds	A15	UNKNOWN	CTRL	CTRL SETA3	hsa-miR-16-000391	Amp	1.341	0.988	1	23.172	23.172	22.774	N/A	22.774	6.182	0.755	4.303	0	-3.25	3.25	1	0.105	9.512	1	True	0.203	True	3	17
2018-06-01 132053 CTRL SETA1.eds	A15	UNKNOWN	CTRL	CTRL SETA1	hsa-miR-16-000391	Amp	1.321	0.983	1	22.707	22.707	22.774	N/A	22.774	6.182	0.755	4.303	0	-3.25	3.25	1	0.105	9.512	1	True	0.203	True	3	16
2018-06-01 112349 NGF SETA1.eds	A15	UNKNOWN	NGF30	NGF SETA1	hsa-miR-16-000391	Amp	1.294	0.987	1	22.837	22.837	22.822	N/A	22.822	6.116	0.696	4.303	-0.066	-3.06	2.928	1.047	0.131	8.34	0.952	True	0.203	True	3	17
2018-06-14 163427 NGF SETA3.eds	A15	UNKNOWN	NGF30	NGF SETA3	hsa-miR-16-000391	Amp	1.405	0.989	1	23.053	23.053	22.822	N/A	22.822	6.116	0.696	4.303	-0.066	-3.06	2.928	1.047	0.131	8.34	0.952	True	0.203	True	3	18
2018-06-06 164506 NGF SETA2.eds	A15	UNKNOWN	NGF30	NGF SETA2	hsa-miR-16-000391	Amp	1.318	0.992	1	22.578	22.578	22.822	N/A	22.822	6.116	0.696	4.303	-0.066	-3.06	2.928	1.047	0.131	8.34	0.952	True	0.203	True	3	17
2018-06-14 163427 NGF SETA3.eds	A16	UNKNOWN	NGF30	NGF SETA3	hsa-miR-17-002308	Amp	1.445	0.988	1	24.727	24.727	23.344	N/A	23.344	6.637	1.247	4.303	-0.066	-5.433	5.301	1.047	0.025	43.201	0.972	True	0.213	True	3	19
2018-06-06 164506 NGF SETA2.eds	A16	UNKNOWN	NGF30	NGF SETA2	hsa-miR-17-002308	Amp	1.361	0.992	1	22.618	22.618	23.344	N/A	23.344	6.637	1.247	4.303	-0.066	-5.433	5.301	1.047	0.025	43.201	0.972	True	0.213	True	3	17
2018-06-01 112349 NGF SETA1.eds	A16	UNKNOWN	NGF30	NGF SETA1	hsa-miR-17-002308	Amp	1.339	0.99	1	22.686	22.686	23.344	N/A	23.344	6.637	1.247	4.303	-0.066	-5.433	5.301	1.047	0.025	43.201	0.972	True	0.213	True	3	17
2018-06-15 142159 CTRL SETA3.eds	A16	UNKNOWN	CTRL	CTRL SETA3	hsa-miR-17-002308	Amp	1.392	0.993	1	24.785	24.785	23.295	N/A	23.295	6.703	1.276	4.303	0	-5.488	5.488	1	0.022	44.885	1	True	0.213	True	3	19
2018-06-06 193344 CTRL SETA2.eds	A16	UNKNOWN	CTRL	CTRL SETA2	hsa-miR-17-002308	Amp	1.366	0.989	1	22.51	22.51	23.295	N/A	23.295	6.703	1.276	4.303	0	-5.488	5.488	1	0.022	44.885	1	True	0.213	True	3	17
2018-06-01 132053 CTRL SETA1.eds	A16	UNKNOWN	CTRL	CTRL SETA1	hsa-miR-17-002308	Amp	1.381	0.989	1	22.591	22.591	23.295	N/A	23.295	6.703	1.276	4.303	0	-5.488	5.488	1	0.022	44.885	1	True	0.213	True	3	17
2018-06-14 163427 NGF SETA3.eds	E08	UNKNOWN	NGF30	NGF SETA3	hsa-miR-181a-000480	Amp	1.15	0.97	1	32.558	32.558	30.715	N/A	30.715	14.008	1.472	4.303	0.201	-6.132	6.534	0.87	0.011	70.142	0.926	True	0.063	True	3	29
2018-06-06 164506 NGF SETA2.eds	E08	UNKNOWN	NGF30	NGF SETA2	hsa-miR-181a-000480	Amp	1.055	0.983	1	29.788	29.788	30.715	N/A	30.715	14.008	1.472	4.303	0.201	-6.132	6.534	0.87	0.011	70.142	0.926	True	0.063	True	3	26
2018-06-01 112349 NGF SETA1.eds	E08	UNKNOWN	NGF30	NGF SETA1	hsa-miR-181a-000480	Amp	1.077	0.974	1	29.798	29.798	30.715	N/A	30.715	14.008	1.472	4.303	0.201	-6.132	6.534	0.87	0.011	70.142	0.926	True	0.063	True	3	26
2018-06-06 193344 CTRL SETA2.eds	E08	UNKNOWN	CTRL	CTRL SETA2	hsa-miR-181a-000480	Amp	1.064	0.975	1	29.338	29.338	30.4	N/A	30.4	13.807	1.383	4.303	0	-5.952	5.952	1	0.016	61.909	1	True	0.063	True	3	25
2018-06-01 132053 CTRL SETA1.eds	E08	UNKNOWN	CTRL	CTRL SETA1	hsa-miR-181a-000480	Amp	1.078	0.931	1	29.697	29.697	30.4	N/A	30.4	13.807	1.383	4.303	0	-5.952	5.952	1	0.016	61.909	1	True	0.063	True	3	26
2018-06-15 142159 CTRL SETA3.eds	E08	UNKNOWN	CTRL	CTRL SETA3	hsa-miR-181a-000480	Amp	1.061	0.949	1	32.165	32.165	30.4	N/A	30.4	13.807	1.383	4.303	0	-5.952	5.952	1	0.016	61.909	1	True	0.063	True	3	28
2018-06-01 112349 NGF SETA1.eds	E09	UNKNOWN	NGF30	NGF SETA1	hsa-miR-181c-000482	Amp	1.006	0.929	1	33.434	33.434	33.434	N/A	33.434	15.517			-1.116			2.167	2.167	2.167		True	0.046	True	3	30
2018-06-06 164506 NGF SETA2.eds	E09	UNKNOWN	NGF30	NGF SETA2	hsa-miR-181c-000482	Amp	0.979	0.942	1	35.258	35.258	33.434	N/A	33.434	15.517			-1.116			2.167	2.167	2.167		True	0.046	True	3	32	True
2018-06-14 163427 NGF SETA3.eds	E09	UNKNOWN	NGF30	NGF SETA3	hsa-miR-181c-000482	Amp	0.931	0.82	1	35.108	35.108	33.434	N/A	33.434	15.517			-1.116			2.167	2.167	2.167		True	0.046	True	3	32	True
2018-06-15 142159 CTRL SETA3.eds	E09	UNKNOWN	CTRL	CTRL SETA3	hsa-miR-181c-000482	Amp	0.959	0.936	1	36.096	36.096	33.682	N/A	33.682	16.632	0.463	12.706	0	-5.877	5.877	1	0.017	58.759	1	True	0.046	True	3	33	True
2018-06-06 193344 CTRL SETA2.eds	E09	UNKNOWN	CTRL	CTRL SETA2	hsa-miR-181c-000482	Amp	1.025	0.952	1	33.363	33.363	33.682	N/A	33.682	16.632	0.463	12.706	0	-5.877	5.877	1	0.017	58.759	1	True	0.046	True	3	30
2018-06-01 132053 CTRL SETA1.eds	E09	UNKNOWN	CTRL	CTRL SETA1	hsa-miR-181c-000482	Amp	1.027	0.954	1	34	34	33.682	N/A	33.682	16.632	0.463	12.706	0	-5.877	5.877	1	0.017	58.759	1	True	0.046	True	3	31
2018-06-06 164506 NGF SETA2.eds	E10	UNKNOWN	NGF30	NGF SETA2	hsa-miR-182-002334	Amp	1.263	0.978	1	34.247	34.247	34.05	N/A	34.05	17.343	1.368	4.303	0.544	-5.342	6.431	0.686	0.012	40.555	0.746	True	0.151	True	3	29
2018-06-01 112349 NGF SETA1.eds	E10	UNKNOWN	NGF30	NGF SETA1	hsa-miR-182-002334	Amp	1.267	0.977	1	32.708	32.708	34.05	N/A	34.05	17.343	1.368	4.303	0.544	-5.342	6.431	0.686	0.012	40.555	0.746	True	0.151	True	3	28
2018-06-14 163427 NGF SETA3.eds	E10	UNKNOWN	NGF30	NGF SETA3	hsa-miR-182-002334	Amp	1.298	0.957	1	35.195	35.195	34.05	N/A	34.05	17.343	1.368	4.303	0.544	-5.342	6.431	0.686	0.012	40.555	0.746	True	0.151	True	3	30
2018-06-06 193344 CTRL SETA2.eds	E10	UNKNOWN	CTRL	CTRL SETA2	hsa-miR-182-002334	Amp	1.283	0.974	1	32.856	32.856	33.392	N/A	33.392	16.799	0.688	4.303	0	-2.958	2.958	1	0.129	7.773	1	True	0.151	True	3	27
2018-06-01 132053 CTRL SETA1.eds	E10	UNKNOWN	CTRL	CTRL SETA1	hsa-miR-182-002334	Amp	1.309	0.959	1	33.558	33.558	33.392	N/A	33.392	16.799	0.688	4.303	0	-2.958	2.958	1	0.129	7.773	1	True	0.151	True	3	28
2018-06-15 142159 CTRL SETA3.eds	E10	UNKNOWN	CTRL	CTRL SETA3	hsa-miR-182-002334	Amp	1.31	0.977	1	33.761	33.761	33.392	N/A	33.392	16.799	0.688	4.303	0	-2.958	2.958	1	0.129	7.773	1	True	0.151	True	3	28
2018-06-14 163427 NGF SETA3.eds	E12	UNKNOWN	NGF30	NGF SETA3	hsa-miR-183-002269	Amp	0.61	0.08	1	38.707	38.707		N/A												True	0.04	True	3	34	True
2018-06-06 164506 NGF SETA2.eds	E12	UNKNOWN	NGF30	NGF SETA2	hsa-miR-183-002269	Amp	0.806	0.72	1	35.022	35.022		N/A												True	0.04	True	3	31	True
2018-06-01 112349 NGF SETA1.eds	E12	UNKNOWN	NGF30	NGF SETA1	hsa-miR-183-002269	Amp	0.97	0.92	1	32.413	32.413		N/A												True	0.04	True	3	29	True
2018-06-15 142159 CTRL SETA3.eds	E12	UNKNOWN	CTRL	CTRL SETA3	hsa-miR-183-002269	N/A	Undetermined	Undetermined	1	Undetermined	Undetermined		N/A												True	0.04	True	-1	-1	True
2018-06-01 132053 CTRL SETA1.eds	E12	UNKNOWN	CTRL	CTRL SETA1	hsa-miR-183-002269	N/A	Undetermined	Undetermined	1	Undetermined	Undetermined		N/A												True	0.04	True	-1	-1	True
2018-06-06 193344 CTRL SETA2.eds	E12	UNKNOWN	CTRL	CTRL SETA2	hsa-miR-183-002269	Inconclusive	0.716	0.664	1	36.212	36.212		N/A												True	0.04	True	3	33	True
2018-06-01 112349 NGF SETA1.eds	E13	UNKNOWN	NGF30	NGF SETA1	hsa-miR-184-000485	No Amp	0.695	0	1	Undetermined	Undetermined		N/A												True	0.178	True	3	35	True
2018-06-06 164506 NGF SETA2.eds	E13	UNKNOWN	NGF30	NGF SETA2	hsa-miR-184-000485	N/A	Undetermined	Undetermined	1	Undetermined	Undetermined		N/A												True	0.178	True	-1	-1	True
2018-06-14 163427 NGF SETA3.eds	E13	UNKNOWN	NGF30	NGF SETA3	hsa-miR-184-000485	N/A	Undetermined	Undetermined	1	Undetermined	Undetermined		N/A												True	0.178	True	-1	-1	True
2018-06-15 142159 CTRL SETA3.eds	E13	UNKNOWN	CTRL	CTRL SETA3	hsa-miR-184-000485	N/A	Undetermined	Undetermined	1	Undetermined	Undetermined	35.498	N/A	35.498	19.23			0			1	1	1		True	0.178	True	-1	-1	True
2018-06-06 193344 CTRL SETA2.eds	E13	UNKNOWN	CTRL	CTRL SETA2	hsa-miR-184-000485	Amp	1.317	0.964	1	35.498	35.498	35.498	N/A	35.498	19.23			0			1	1	1		True	0.178	True	3	29
2018-06-01 132053 CTRL SETA1.eds	E13	UNKNOWN	CTRL	CTRL SETA1	hsa-miR-184-000485	N/A	Undetermined	Undetermined	1	Undetermined	Undetermined	35.498	N/A	35.498	19.23			0			1	1	1		True	0.178	True	-1	-1	True
2018-06-01 132053 CTRL SETA1.eds	E14	UNKNOWN	CTRL	CTRL SETA1	hsa-miR-185-002271	Amp	1.128	0.948	1	31.596	31.596	31.96	N/A	31.96	15.367	0.871	4.303	0	-3.749	3.749	1	0.074	13.444	1	True	0.104	True	3	27
2018-06-06 193344 CTRL SETA2.eds	E14	UNKNOWN	CTRL	CTRL SETA2	hsa-miR-185-002271	Amp	1.13	0.961	1	31.842	31.842	31.96	N/A	31.96	15.367	0.871	4.303	0	-3.749	3.749	1	0.074	13.444	1	True	0.104	True	3	27
2018-06-15 142159 CTRL SETA3.eds	E14	UNKNOWN	CTRL	CTRL SETA3	hsa-miR-185-002271	Amp	1.215	0.976	1	32.442	32.442	31.96	N/A	31.96	15.367	0.871	4.303	0	-3.749	3.749	1	0.074	13.444	1	True	0.104	True	3	28
2018-06-01 112349 NGF SETA1.eds	E14	UNKNOWN	NGF30	NGF SETA1	hsa-miR-185-002271	Amp	1.132	0.947	1	31.58	31.58	31.447	N/A	31.447	14.249	0.586	12.706	-1.118	-8.569	6.332	2.171	0.012	379.672	0.365	True	0.104	True	3	26
2018-06-06 164506 NGF SETA2.eds	E14	UNKNOWN	NGF30	NGF SETA2	hsa-miR-185-002271	Amp	1.163	0.98	1	31.314	31.314	31.447	N/A	31.447	14.249	0.586	12.706	-1.118	-8.569	6.332	2.171	0.012	379.672	0.365	True	0.104	True	3	26
2018-06-14 163427 NGF SETA3.eds	E14	UNKNOWN	NGF30	NGF SETA3	hsa-miR-185-002271	N/A	Undetermined	Undetermined	1	Undetermined	Undetermined	31.447	N/A	31.447	14.249	0.586	12.706	-1.118	-8.569	6.332	2.171	0.012	379.672	0.365	True	0.104	True	-1	-1	True
2018-06-01 112349 NGF SETA1.eds	E15	UNKNOWN	NGF30	NGF SETA1	hsa-miR-186-002285	Amp	1.353	0.978	1	26.22	26.22	26.54	N/A	26.54	9.833	0.93	4.303	0.087	-3.913	4.086	0.942	0.059	15.059	0.953	True	0.206	True	3	21
2018-06-14 163427 NGF SETA3.eds	E15	UNKNOWN	NGF30	NGF SETA3	hsa-miR-186-002285	Amp	1.439	0.991	1	27.236	27.236	26.54	N/A	26.54	9.833	0.93	4.303	0.087	-3.913	4.086	0.942	0.059	15.059	0.953	True	0.206	True	3	22
2018-06-06 164506 NGF SETA2.eds	E15	UNKNOWN	NGF30	NGF SETA2	hsa-miR-186-002285	Amp	1.374	0.989	1	26.163	26.163	26.54	N/A	26.54	9.833	0.93	4.303	0.087	-3.913	4.086	0.942	0.059	15.059	0.953	True	0.206	True	3	21
2018-06-01 132053 CTRL SETA1.eds	E15	UNKNOWN	CTRL	CTRL SETA1	hsa-miR-186-002285	Amp	1.397	0.986	1	25.796	25.796	26.339	N/A	26.339	9.746	1.025	4.303	0	-4.409	4.409	1	0.047	21.246	1	True	0.206	True	3	19
2018-06-15 142159 CTRL SETA3.eds	E15	UNKNOWN	CTRL	CTRL SETA3	hsa-miR-186-002285	Amp	1.422	0.991	1	27.194	27.194	26.339	N/A	26.339	9.746	1.025	4.303	0	-4.409	4.409	1	0.047	21.246	1	True	0.206	True	3	22
2018-06-06 193344 CTRL SETA2.eds	E15	UNKNOWN	CTRL	CTRL SETA2	hsa-miR-186-002285	Amp	1.36	0.982	1	26.027	26.027	26.339	N/A	26.339	9.746	1.025	4.303	0	-4.409	4.409	1	0.047	21.246	1	True	0.206	True	3	20
2018-06-06 164506 NGF SETA2.eds	E17	UNKNOWN	NGF30	NGF SETA2	hsa-miR-188-3p-002106	N/A	Undetermined	Undetermined	1	Undetermined	Undetermined		N/A												True	0	True	-1	-1	True
2018-06-14 163427 NGF SETA3.eds	E17	UNKNOWN	NGF30	NGF SETA3	hsa-miR-188-3p-002106	N/A	Undetermined	Undetermined	1	Undetermined	Undetermined		N/A												True	0	True	-1	-1	True
2018-06-01 112349 NGF SETA1.eds	E17	UNKNOWN	NGF30	NGF SETA1	hsa-miR-188-3p-002106	N/A	Undetermined	Undetermined	1	Undetermined	Undetermined		N/A												True	0	True	-1	-1	True
2018-06-01 132053 CTRL SETA1.eds	E17	UNKNOWN	CTRL	CTRL SETA1	hsa-miR-188-3p-002106	N/A	Undetermined	Undetermined	1	Undetermined	Undetermined		N/A												True	0	True	-1	-1	True
2018-06-15 142159 CTRL SETA3.eds	E17	UNKNOWN	CTRL	CTRL SETA3	hsa-miR-188-3p-002106	N/A	Undetermined	Undetermined	1	Undetermined	Undetermined		N/A												True	0	True	-1	-1	True
2018-06-06 193344 CTRL SETA2.eds	E17	UNKNOWN	CTRL	CTRL SETA2	hsa-miR-188-3p-002106	N/A	Undetermined	Undetermined	1	Undetermined	Undetermined		N/A												True	0	True	-1	-1	True
2018-06-01 132053 CTRL SETA1.eds	A17	UNKNOWN	CTRL	CTRL SETA1	hsa-miR-18a-002422	Amp	1.307	0.987	1	30.573	30.573	31.156	N/A	31.156	14.564	1.248	4.303	0	-5.368	5.368	1	0.024	41.31	1	True	0.176	True	3	25
2018-06-15 142159 CTRL SETA3.eds	A17	UNKNOWN	CTRL	CTRL SETA3	hsa-miR-18a-002422	Amp	1.322	0.989	1	32.631	32.631	31.156	N/A	31.156	14.564	1.248	4.303	0	-5.368	5.368	1	0.024	41.31	1	True	0.176	True	3	27
2018-06-06 193344 CTRL SETA2.eds	A17	UNKNOWN	CTRL	CTRL SETA2	hsa-miR-18a-002422	Amp	1.28	0.986	1	30.265	30.265	31.156	N/A	31.156	14.564	1.248	4.303	0	-5.368	5.368	1	0.024	41.31	1	True	0.176	True	3	25
2018-06-14 163427 NGF SETA3.eds	A17	UNKNOWN	NGF30	NGF SETA3	hsa-miR-18a-002422	Amp	1.346	0.982	1	33.283	33.283	31.173	N/A	31.173	14.467	1.658	4.303	-0.097	-7.231	7.037	1.07	0.008	150.269	0.965	True	0.176	True	3	27
2018-06-06 164506 NGF SETA2.eds	A17	UNKNOWN	NGF30	NGF SETA2	hsa-miR-18a-002422	Amp	1.298	0.986	1	30.436	30.436	31.173	N/A	31.173	14.467	1.658	4.303	-0.097	-7.231	7.037	1.07	0.008	150.269	0.965	True	0.176	True	3	25
2018-06-01 112349 NGF SETA1.eds	A17	UNKNOWN	NGF30	NGF SETA1	hsa-miR-18a-002422	Amp	1.281	0.989	1	29.801	29.801	31.173	N/A	31.173	14.467	1.658	4.303	-0.097	-7.231	7.037	1.07	0.008	150.269	0.965	True	0.176	True	3	24
2018-06-14 163427 NGF SETA3.eds	A18	UNKNOWN	NGF30	NGF SETA3	hsa-miR-18b-002217	Amp	1.017	0.967	1	32.824	32.824		N/A												True	0.04	True	3	29	True
2018-06-06 164506 NGF SETA2.eds	A18	UNKNOWN	NGF30	NGF SETA2	hsa-miR-18b-002217	Amp	0.907	0.96	1	31.117	31.117		N/A												True	0.04	True	3	28	True
2018-06-01 112349 NGF SETA1.eds	A18	UNKNOWN	NGF30	NGF SETA1	hsa-miR-18b-002217	Amp	0.91	0.964	1	30.469	30.469		N/A												True	0.04	True	3	27	True
2018-06-01 132053 CTRL SETA1.eds	A18	UNKNOWN	CTRL	CTRL SETA1	hsa-miR-18b-002217	Amp	0.963	0.958	1	30.311	30.311		N/A												True	0.04	True	3	27	True
2018-06-06 193344 CTRL SETA2.eds	A18	UNKNOWN	CTRL	CTRL SETA2	hsa-miR-18b-002217	Amp	0.914	0.95	1	30.618	30.618		N/A												True	0.04	True	3	27	True
2018-06-15 142159 CTRL SETA3.eds	A18	UNKNOWN	CTRL	CTRL SETA3	hsa-miR-18b-002217	Amp	1.014	0.976	1	31.815	31.815		N/A												True	0.04	True	3	29	True
2018-06-06 164506 NGF SETA2.eds	E18	UNKNOWN	NGF30	NGF SETA2	hsa-miR-190-000489	Amp	0.735	0	1	Undetermined	Undetermined	34.434	N/A	34.434	16.517			-3.613			12.239	12.239	12.239		True	0.1	True	3	34	True
2018-06-01 112349 NGF SETA1.eds	E18	UNKNOWN	NGF30	NGF SETA1	hsa-miR-190-000489	Amp	1.203	0.975	1	34.434	34.434	34.434	N/A	34.434	16.517			-3.613			12.239	12.239	12.239		True	0.1	True	3	30
2018-06-14 163427 NGF SETA3.eds	E18	UNKNOWN	NGF30	NGF SETA3	hsa-miR-190-000489	No Amp	0.58	0	1	Undetermined	Undetermined	34.434	N/A	34.434	16.517			-3.613			12.239	12.239	12.239		True	0.1	True	3	33	True
2018-06-15 142159 CTRL SETA3.eds	E18	UNKNOWN	CTRL	CTRL SETA3	hsa-miR-190-000489	Amp	1.037	0.907	1	36.736	36.736	36.104	N/A	36.104	20.13	0.927	12.706	0	-11.783	11.783	1	0	3,523.371	1	True	0.1	True	3	32
2018-06-01 132053 CTRL SETA1.eds	E18	UNKNOWN	CTRL	CTRL SETA1	hsa-miR-190-000489	Amp	0.677	0	1	Undetermined	Undetermined	36.104	N/A	36.104	20.13	0.927	12.706	0	-11.783	11.783	1	0	3,523.371	1	True	0.1	True	3	35	True
2018-06-06 193344 CTRL SETA2.eds	E18	UNKNOWN	CTRL	CTRL SETA2	hsa-miR-190-000489	Amp	1.154	0.964	1	35.471	35.471	36.104	N/A	36.104	20.13	0.927	12.706	0	-11.783	11.783	1	0	3,523.371	1	True	0.1	True	3	31
2018-06-15 142159 CTRL SETA3.eds	E19	UNKNOWN	CTRL	CTRL SETA3	hsa-miR-191-002299	Amp	1.274	0.993	1	23.325	23.325	23.534	N/A	23.534	6.941	0.585	4.303	0	-2.518	2.518	1	0.175	5.73	1	True	0.146	True	3	18
2018-06-01 132053 CTRL SETA1.eds	E19	UNKNOWN	CTRL	CTRL SETA1	hsa-miR-191-002299	Amp	1.261	0.993	1	23.61	23.61	23.534	N/A	23.534	6.941	0.585	4.303	0	-2.518	2.518	1	0.175	5.73	1	True	0.146	True	3	18
2018-06-06 193344 CTRL SETA2.eds	E19	UNKNOWN	CTRL	CTRL SETA2	hsa-miR-191-002299	Amp	1.241	0.993	1	23.666	23.666	23.534	N/A	23.534	6.941	0.585	4.303	0	-2.518	2.518	1	0.175	5.73	1	True	0.146	True	3	19
2018-06-01 112349 NGF SETA1.eds	E19	UNKNOWN	NGF30	NGF SETA1	hsa-miR-191-002299	Amp	1.234	0.984	1	23.83	23.83	23.497	N/A	23.497	6.79	0.442	4.303	-0.151	-2.051	1.749	1.11	0.297	4.144	0.848	True	0.146	True	3	19
2018-06-06 164506 NGF SETA2.eds	E19	UNKNOWN	NGF30	NGF SETA2	hsa-miR-191-002299	Amp	1.25	0.989	1	23.621	23.621	23.497	N/A	23.497	6.79	0.442	4.303	-0.151	-2.051	1.749	1.11	0.297	4.144	0.848	True	0.146	True	3	18
2018-06-14 163427 NGF SETA3.eds	E19	UNKNOWN	NGF30	NGF SETA3	hsa-miR-191-002299	Amp	1.334	0.989	1	23.04	23.04	23.497	N/A	23.497	6.79	0.442	4.303	-0.151	-2.051	1.749	1.11	0.297	4.144	0.848	True	0.146	True	3	18
2018-06-15 142159 CTRL SETA3.eds	E20	UNKNOWN	CTRL	CTRL SETA3	hsa-miR-192-000491	Amp	1.365	0.986	1	31.963	31.963	31.331	N/A	31.331	14.738	0.905	4.303	0	-3.892	3.892	1	0.067	14.849	1	True	0.224	True	3	27
2018-06-06 193344 CTRL SETA2.eds	E20	UNKNOWN	CTRL	CTRL SETA2	hsa-miR-192-000491	Amp	1.341	0.987	1	31.048	31.048	31.331	N/A	31.331	14.738	0.905	4.303	0	-3.892	3.892	1	0.067	14.849	1	True	0.224	True	3	25
2018-06-01 132053 CTRL SETA1.eds	E20	UNKNOWN	CTRL	CTRL SETA1	hsa-miR-192-000491	Amp	1.356	0.986	1	30.981	30.981	31.331	N/A	31.331	14.738	0.905	4.303	0	-3.892	3.892	1	0.067	14.849	1	True	0.224	True	3	25
2018-06-01 112349 NGF SETA1.eds	E20	UNKNOWN	NGF30	NGF SETA1	hsa-miR-192-000491	Amp	1.349	0.987	1	31.131	31.131	31.645	N/A	31.645	14.938	0.907	4.303	0.2	-3.703	4.104	0.87	0.058	13.026	0.883	True	0.224	True	3	25
2018-06-06 164506 NGF SETA2.eds	E20	UNKNOWN	NGF30	NGF SETA2	hsa-miR-192-000491	Amp	1.332	0.989	1	31.791	31.791	31.645	N/A	31.645	14.938	0.907	4.303	0.2	-3.703	4.104	0.87	0.058	13.026	0.883	True	0.224	True	3	26
2018-06-14 163427 NGF SETA3.eds	E20	UNKNOWN	NGF30	NGF SETA3	hsa-miR-192-000491	Amp	1.374	0.987	1	32.013	32.013	31.645	N/A	31.645	14.938	0.907	4.303	0.2	-3.703	4.104	0.87	0.058	13.026	0.883	True	0.224	True	3	26
2018-06-14 163427 NGF SETA3.eds	E21	UNKNOWN	NGF30	NGF SETA3	hsa-miR-193a-3p-002250	Amp	1.328	0.982	1	32.219	32.219	31.427	N/A	31.427	14.721	0.91	4.303	-0.25	-4.166	3.665	1.19	0.079	17.954	0.869	True	0.105	True	3	27
2018-06-06 164506 NGF SETA2.eds	E21	UNKNOWN	NGF30	NGF SETA2	hsa-miR-193a-3p-002250	Amp	1.249	0.982	1	30.663	30.663	31.427	N/A	31.427	14.721	0.91	4.303	-0.25	-4.166	3.665	1.19	0.079	17.954	0.869	True	0.105	True	3	26
2018-06-01 112349 NGF SETA1.eds	E21	UNKNOWN	NGF30	NGF SETA1	hsa-miR-193a-3p-002250	Amp	1.156	0.962	1	31.4	31.4	31.427	N/A	31.427	14.721	0.91	4.303	-0.25	-4.166	3.665	1.19	0.079	17.954	0.869	True	0.105	True	3	27
2018-06-06 193344 CTRL SETA2.eds	E21	UNKNOWN	CTRL	CTRL SETA2	hsa-miR-193a-3p-002250	Amp	1.222	0.98	1	31.144	31.144	31.564	N/A	31.564	14.971	1.086	4.303	0	-4.672	4.672	1	0.039	25.488	1	True	0.105	True	3	26
2018-06-01 132053 CTRL SETA1.eds	E21	UNKNOWN	CTRL	CTRL SETA1	hsa-miR-193a-3p-002250	Amp	1.227	0.972	1	30.971	30.971	31.564	N/A	31.564	14.971	1.086	4.303	0	-4.672	4.672	1	0.039	25.488	1	True	0.105	True	3	26
2018-06-15 142159 CTRL SETA3.eds	E21	UNKNOWN	CTRL	CTRL SETA3	hsa-miR-193a-3p-002250	Amp	1.239	0.983	1	32.577	32.577	31.564	N/A	31.564	14.971	1.086	4.303	0	-4.672	4.672	1	0.039	25.488	1	True	0.105	True	3	28
2018-06-15 142159 CTRL SETA3.eds	E22	UNKNOWN	CTRL	CTRL SETA3	hsa-miR-193a-5p-002281	Amp	1.158	0.974	1	31.514	31.514	30.455	N/A	30.455	13.862	1.023	4.303	0	-4.402	4.402	1	0.047	21.138	1	True	0.147	True	3	26
2018-06-01 132053 CTRL SETA1.eds	E22	UNKNOWN	CTRL	CTRL SETA1	hsa-miR-193a-5p-002281	Amp	1.202	0.973	1	30.237	30.237	30.455	N/A	30.455	13.862	1.023	4.303	0	-4.402	4.402	1	0.047	21.138	1	True	0.147	True	3	25
2018-06-06 193344 CTRL SETA2.eds	E22	UNKNOWN	CTRL	CTRL SETA2	hsa-miR-193a-5p-002281	Amp	1.219	0.98	1	29.613	29.613	30.455	N/A	30.455	13.862	1.023	4.303	0	-4.402	4.402	1	0.047	21.138	1	True	0.147	True	3	24
2018-06-14 163427 NGF SETA3.eds	E22	UNKNOWN	NGF30	NGF SETA3	hsa-miR-193a-5p-002281	Amp	1.209	0.975	1	31.114	31.114	30.223	N/A	30.223	13.516	0.955	4.303	-0.346	-4.456	3.764	1.271	0.074	21.954	0.817	True	0.147	True	3	25
2018-06-06 164506 NGF SETA2.eds	E22	UNKNOWN	NGF30	NGF SETA2	hsa-miR-193a-5p-002281	Amp	1.234	0.987	1	29.377	29.377	30.223	N/A	30.223	13.516	0.955	4.303	-0.346	-4.456	3.764	1.271	0.074	21.954	0.817	True	0.147	True	3	24
2018-06-01 112349 NGF SETA1.eds	E22	UNKNOWN	NGF30	NGF SETA1	hsa-miR-193a-5p-002281	Amp	1.205	0.98	1	30.176	30.176	30.223	N/A	30.223	13.516	0.955	4.303	-0.346	-4.456	3.764	1.271	0.074	21.954	0.817	True	0.147	True	3	24
2018-06-06 164506 NGF SETA2.eds	E23	UNKNOWN	NGF30	NGF SETA2	hsa-miR-193b-002367	Amp	1.249	0.991	1	24.819	24.819	25.305	N/A	25.305	8.598	0.799	4.303	-0.094	-3.532	3.345	1.067	0.098	11.57	0.941	True	0.147	True	3	19
2018-06-01 112349 NGF SETA1.eds	E23	UNKNOWN	NGF30	NGF SETA1	hsa-miR-193b-002367	Amp	1.237	0.988	1	25.279	25.279	25.305	N/A	25.305	8.598	0.799	4.303	-0.094	-3.532	3.345	1.067	0.098	11.57	0.941	True	0.147	True	3	20
2018-06-14 163427 NGF SETA3.eds	E23	UNKNOWN	NGF30	NGF SETA3	hsa-miR-193b-002367	Amp	1.314	0.991	1	25.817	25.817	25.305	N/A	25.305	8.598	0.799	4.303	-0.094	-3.532	3.345	1.067	0.098	11.57	0.941	True	0.147	True	3	20
2018-06-15 142159 CTRL SETA3.eds	E23	UNKNOWN	CTRL	CTRL SETA3	hsa-miR-193b-002367	Amp	1.272	0.989	1	26.012	26.012	25.285	N/A	25.285	8.692	0.873	4.303	0	-3.755	3.755	1	0.074	13.501	1	True	0.147	True	3	21
2018-06-06 193344 CTRL SETA2.eds	E23	UNKNOWN	CTRL	CTRL SETA2	hsa-miR-193b-002367	Amp	1.248	0.989	1	24.655	24.655	25.285	N/A	25.285	8.692	0.873	4.303	0	-3.755	3.755	1	0.074	13.501	1	True	0.147	True	3	19
2018-06-01 132053 CTRL SETA1.eds	E23	UNKNOWN	CTRL	CTRL SETA1	hsa-miR-193b-002367	Amp	1.254	0.985	1	25.187	25.187	25.285	N/A	25.285	8.692	0.873	4.303	0	-3.755	3.755	1	0.074	13.501	1	True	0.147	True	3	20
2018-06-01 112349 NGF SETA1.eds	E24	UNKNOWN	NGF30	NGF SETA1	hsa-miR-194-000493	Amp	1.186	0.954	1	31.144	31.144	31.518	N/A	31.518	14.32	1.093	12.706	-1.211	-15.102	12.68	2.315	0	35,166.297	0.459	True	0.07	True	3	27
2018-06-14 163427 NGF SETA3.eds	E24	UNKNOWN	NGF30	NGF SETA3	hsa-miR-194-000493	Amp	0.783	0.505	1	38.029	38.029	31.518	N/A	31.518	14.32	1.093	12.706	-1.211	-15.102	12.68	2.315	0	35,166.297	0.459	True	0.07	True	3	33	True
2018-06-06 164506 NGF SETA2.eds	E24	UNKNOWN	NGF30	NGF SETA2	hsa-miR-194-000493	Amp	1.232	0.974	1	31.892	31.892	31.518	N/A	31.518	14.32	1.093	12.706	-1.211	-15.102	12.68	2.315	0	35,166.297	0.459	True	0.07	True	3	28
2018-06-01 132053 CTRL SETA1.eds	E24	UNKNOWN	CTRL	CTRL SETA1	hsa-miR-194-000493	Amp	1.032	0.868	1	33.027	33.027	32.581	N/A	32.581	15.531	0.335	12.706	0	-4.253	4.253	1	0.052	19.065	1	True	0.07	True	3	29
2018-06-06 193344 CTRL SETA2.eds	E24	UNKNOWN	CTRL	CTRL SETA2	hsa-miR-194-000493	Amp	1.164	0.908	1	32.135	32.135	32.581	N/A	32.581	15.531	0.335	12.706	0	-4.253	4.253	1	0.052	19.065	1	True	0.07	True	3	28
2018-06-15 142159 CTRL SETA3.eds	E24	UNKNOWN	CTRL	CTRL SETA3	hsa-miR-194-000493	Amp	0.765	0.232	1	38.59	38.59	32.581	N/A	32.581	15.531	0.335	12.706	0	-4.253	4.253	1	0.052	19.065	1	True	0.07	True	3	34	True
2018-06-14 163427 NGF SETA3.eds	F01	UNKNOWN	NGF30	NGF SETA3	hsa-miR-195-000494	Amp	1.275	0.983	1	31.2	31.2	29.871	N/A	29.871	13.164	1.254	4.303	0.031	-5.365	5.427	0.979	0.023	41.218	0.986	True	0.182	True	3	26
2018-06-06 164506 NGF SETA2.eds	F01	UNKNOWN	NGF30	NGF SETA2	hsa-miR-195-000494	Amp	1.301	0.965	1	29.329	29.329	29.871	N/A	29.871	13.164	1.254	4.303	0.031	-5.365	5.427	0.979	0.023	41.218	0.986	True	0.182	True	3	24
2018-06-01 112349 NGF SETA1.eds	F01	UNKNOWN	NGF30	NGF SETA1	hsa-miR-195-000494	Amp	1.275	0.987	1	29.083	29.083	29.871	N/A	29.871	13.164	1.254	4.303	0.031	-5.365	5.427	0.979	0.023	41.218	0.986	True	0.182	True	3	24
2018-06-06 193344 CTRL SETA2.eds	F01	UNKNOWN	CTRL	CTRL SETA2	hsa-miR-195-000494	Amp	1.274	0.985	1	29.175	29.175	29.726	N/A	29.726	13.133	1.077	4.303	0	-4.632	4.632	1	0.04	24.796	1	True	0.182	True	3	24
2018-06-15 142159 CTRL SETA3.eds	F01	UNKNOWN	CTRL	CTRL SETA3	hsa-miR-195-000494	Amp	1.281	0.988	1	30.779	30.779	29.726	N/A	29.726	13.133	1.077	4.303	0	-4.632	4.632	1	0.04	24.796	1	True	0.182	True	3	25
2018-06-01 132053 CTRL SETA1.eds	F01	UNKNOWN	CTRL	CTRL SETA1	hsa-miR-195-000494	Amp	1.318	0.99	1	29.222	29.222	29.726	N/A	29.726	13.133	1.077	4.303	0	-4.632	4.632	1	0.04	24.796	1	True	0.182	True	3	24
2018-06-06 193344 CTRL SETA2.eds	F02	UNKNOWN	CTRL	CTRL SETA2	hsa-miR-196b-002215	N/A	Undetermined	Undetermined	1	Undetermined	Undetermined		N/A												True	0.04	True	-1	-1	True
2018-06-15 142159 CTRL SETA3.eds	F02	UNKNOWN	CTRL	CTRL SETA3	hsa-miR-196b-002215	N/A	Undetermined	Undetermined	1	Undetermined	Undetermined		N/A												True	0.04	True	-1	-1	True
2018-06-01 132053 CTRL SETA1.eds	F02	UNKNOWN	CTRL	CTRL SETA1	hsa-miR-196b-002215	N/A	Undetermined	Undetermined	1	Undetermined	Undetermined		N/A												True	0.04	True	-1	-1	True
2018-06-01 112349 NGF SETA1.eds	F02	UNKNOWN	NGF30	NGF SETA1	hsa-miR-196b-002215	Amp	0.786	0.749	1	37.609	37.609		N/A												True	0.04	True	3	35	True
2018-06-14 163427 NGF SETA3.eds	F02	UNKNOWN	NGF30	NGF SETA3	hsa-miR-196b-002215	N/A	Undetermined	Undetermined	1	Undetermined	Undetermined		N/A												True	0.04	True	-1	-1	True
2018-06-06 164506 NGF SETA2.eds	F02	UNKNOWN	NGF30	NGF SETA2	hsa-miR-196b-002215	N/A	Undetermined	Undetermined	1	Undetermined	Undetermined		N/A												True	0.04	True	-1	-1	True
2018-06-06 164506 NGF SETA2.eds	F03	UNKNOWN	NGF30	NGF SETA2	hsa-miR-197-000497	Amp	1.136	0.988	1	26.512	26.512	26.861	N/A	26.861	10.154	0.373	4.303	-0.056	-1.66	1.548	1.04	0.342	3.161	0.919	True	0.064	True	3	23
2018-06-01 112349 NGF SETA1.eds	F03	UNKNOWN	NGF30	NGF SETA1	hsa-miR-197-000497	Amp	1.103	0.865	1	27.495	27.495	26.861	N/A	26.861	10.154	0.373	4.303	-0.056	-1.66	1.548	1.04	0.342	3.161	0.919	True	0.064	True	3	24
2018-06-14 163427 NGF SETA3.eds	F03	UNKNOWN	NGF30	NGF SETA3	hsa-miR-197-000497	Amp	1.233	0.99	1	26.575	26.575	26.861	N/A	26.861	10.154	0.373	4.303	-0.056	-1.66	1.548	1.04	0.342	3.161	0.919	True	0.064	True	3	23
2018-06-15 142159 CTRL SETA3.eds	F03	UNKNOWN	CTRL	CTRL SETA3	hsa-miR-197-000497	Amp	1.213	0.992	1	26.6	26.6	26.803	N/A	26.803	10.21	0.357	4.303	0	-1.538	1.538	1	0.344	2.904	1	True	0.064	True	3	22
2018-06-01 132053 CTRL SETA1.eds	F03	UNKNOWN	CTRL	CTRL SETA1	hsa-miR-197-000497	Amp	1.146	0.907	1	27.615	27.615	26.803	N/A	26.803	10.21	0.357	4.303	0	-1.538	1.538	1	0.344	2.904	1	True	0.064	True	3	24
2018-06-06 193344 CTRL SETA2.eds	F03	UNKNOWN	CTRL	CTRL SETA2	hsa-miR-197-000497	Amp	1.126	0.974	1	26.195	26.195	26.803	N/A	26.803	10.21	0.357	4.303	0	-1.538	1.538	1	0.344	2.904	1	True	0.064	True	3	22
2018-06-06 164506 NGF SETA2.eds	F04	UNKNOWN	NGF30	NGF SETA2	hsa-miR-198-002273	N/A	Undetermined	Undetermined	1	Undetermined	Undetermined		N/A												True	0.04	True	-1	-1	True
2018-06-14 163427 NGF SETA3.eds	F04	UNKNOWN	NGF30	NGF SETA3	hsa-miR-198-002273	N/A	Undetermined	Undetermined	1	Undetermined	Undetermined		N/A												True	0.04	True	-1	-1	True
2018-06-01 112349 NGF SETA1.eds	F04	UNKNOWN	NGF30	NGF SETA1	hsa-miR-198-002273	Amp	0.578	0.717	1	34.945	34.945		N/A												True	0.04	True	3	29	True
2018-06-01 132053 CTRL SETA1.eds	F04	UNKNOWN	CTRL	CTRL SETA1	hsa-miR-198-002273	Amp	0.631	0.674	1	34.976	34.976		N/A												True	0.04	True	3	31	True
2018-06-06 193344 CTRL SETA2.eds	F04	UNKNOWN	CTRL	CTRL SETA2	hsa-miR-198-002273	Inconclusive	0.563	0.494	1	35.954	35.954		N/A												True	0.04	True	3	31	True
2018-06-15 142159 CTRL SETA3.eds	F04	UNKNOWN	CTRL	CTRL SETA3	hsa-miR-198-002273	N/A	Undetermined	Undetermined	1	Undetermined	Undetermined		N/A												True	0.04	True	-1	-1	True
2018-06-15 142159 CTRL SETA3.eds	F05	UNKNOWN	CTRL	CTRL SETA3	hsa-miR-199a-000498	N/A	Undetermined	Undetermined	1	Undetermined	Undetermined		N/A												True	0	True	-1	-1	True
2018-06-06 193344 CTRL SETA2.eds	F05	UNKNOWN	CTRL	CTRL SETA2	hsa-miR-199a-000498	N/A	Undetermined	Undetermined	1	Undetermined	Undetermined		N/A												True	0	True	-1	-1	True
2018-06-01 132053 CTRL SETA1.eds	F05	UNKNOWN	CTRL	CTRL SETA1	hsa-miR-199a-000498	N/A	Undetermined	Undetermined	1	Undetermined	Undetermined		N/A												True	0	True	-1	-1	True
2018-06-06 164506 NGF SETA2.eds	F05	UNKNOWN	NGF30	NGF SETA2	hsa-miR-199a-000498	N/A	Undetermined	Undetermined	1	Undetermined	Undetermined		N/A												True	0	True	-1	-1	True
2018-06-01 112349 NGF SETA1.eds	F05	UNKNOWN	NGF30	NGF SETA1	hsa-miR-199a-000498	N/A	Undetermined	Undetermined	1	Undetermined	Undetermined		N/A												True	0	True	-1	-1	True
2018-06-14 163427 NGF SETA3.eds	F05	UNKNOWN	NGF30	NGF SETA3	hsa-miR-199a-000498	N/A	Undetermined	Undetermined	1	Undetermined	Undetermined		N/A												True	0	True	-1	-1	True
2018-06-14 163427 NGF SETA3.eds	F06	UNKNOWN	NGF30	NGF SETA3	hsa-miR-199a-3p-002304	Amp	1.245	0.96	1	32.799	32.799	33.231	N/A	33.231	17.129	0.054	12.706	0.844	0.159	1.53	0.557	0.346	0.895	0.55	True	0.068	True	3	29
2018-06-06 164506 NGF SETA2.eds	F06	UNKNOWN	NGF30	NGF SETA2	hsa-miR-199a-3p-002304	Amp	1.025	0.919	1	33.662	33.662	33.231	N/A	33.231	17.129	0.054	12.706	0.844	0.159	1.53	0.557	0.346	0.895	0.55	True	0.068	True	3	29
2018-06-01 112349 NGF SETA1.eds	F06	UNKNOWN	NGF30	NGF SETA1	hsa-miR-199a-3p-002304	N/A	Undetermined	Undetermined	1	Undetermined	Undetermined	33.231	N/A	33.231	17.129	0.054	12.706	0.844	0.159	1.53	0.557	0.346	0.895	0.55	True	0.068	True	-1	-1	True
2018-06-15 142159 CTRL SETA3.eds	F06	UNKNOWN	CTRL	CTRL SETA3	hsa-miR-199a-3p-002304	Amp	1.071	0.957	1	34.322	34.322	32.877	N/A	32.877	16.285	1.185	4.303	0	-5.1	5.1	1	0.029	34.301	1	True	0.068	True	3	30
2018-06-01 132053 CTRL SETA1.eds	F06	UNKNOWN	CTRL	CTRL SETA1	hsa-miR-199a-3p-002304	Amp	1.092	0.918	1	32.721	32.721	32.877	N/A	32.877	16.285	1.185	4.303	0	-5.1	5.1	1	0.029	34.301	1	True	0.068	True	3	28
2018-06-06 193344 CTRL SETA2.eds	F06	UNKNOWN	CTRL	CTRL SETA2	hsa-miR-199a-3p-002304	Amp	1.081	0.936	1	31.59	31.59	32.877	N/A	32.877	16.285	1.185	4.303	0	-5.1	5.1	1	0.029	34.301	1	True	0.068	True	3	28
2018-06-01 112349 NGF SETA1.eds	F07	UNKNOWN	NGF30	NGF SETA1	hsa-miR-199b-000500	N/A	Undetermined	Undetermined	1	Undetermined	Undetermined		N/A												True	0	True	-1	-1	True
2018-06-06 164506 NGF SETA2.eds	F07	UNKNOWN	NGF30	NGF SETA2	hsa-miR-199b-000500	N/A	Undetermined	Undetermined	1	Undetermined	Undetermined		N/A												True	0	True	-1	-1	True
2018-06-14 163427 NGF SETA3.eds	F07	UNKNOWN	NGF30	NGF SETA3	hsa-miR-199b-000500	N/A	Undetermined	Undetermined	1	Undetermined	Undetermined		N/A												True	0	True	-1	-1	True
2018-06-06 193344 CTRL SETA2.eds	F07	UNKNOWN	CTRL	CTRL SETA2	hsa-miR-199b-000500	N/A	Undetermined	Undetermined	1	Undetermined	Undetermined		N/A												True	0	True	-1	-1	True
2018-06-15 142159 CTRL SETA3.eds	F07	UNKNOWN	CTRL	CTRL SETA3	hsa-miR-199b-000500	N/A	Undetermined	Undetermined	1	Undetermined	Undetermined		N/A												True	0	True	-1	-1	True
2018-06-01 132053 CTRL SETA1.eds	F07	UNKNOWN	CTRL	CTRL SETA1	hsa-miR-199b-000500	N/A	Undetermined	Undetermined	1	Undetermined	Undetermined		N/A												True	0	True	-1	-1	True
2018-06-14 163427 NGF SETA3.eds	A19	UNKNOWN	NGF30	NGF SETA3	hsa-miR-19a-000395	Amp	1.242	0.988	1	25.68	25.68	24.511	N/A	24.511	7.804	1.214	4.303	-0.081	-5.305	5.143	1.058	0.028	39.532	0.964	True	0.107	True	3	21
2018-06-06 164506 NGF SETA2.eds	A19	UNKNOWN	NGF30	NGF SETA2	hsa-miR-19a-000395	Amp	1.159	0.99	1	24.182	24.182	24.511	N/A	24.511	7.804	1.214	4.303	-0.081	-5.305	5.143	1.058	0.028	39.532	0.964	True	0.107	True	3	19
2018-06-01 112349 NGF SETA1.eds	A19	UNKNOWN	NGF30	NGF SETA1	hsa-miR-19a-000395	Amp	1.162	0.992	1	23.671	23.671	24.511	N/A	24.511	7.804	1.214	4.303	-0.081	-5.305	5.143	1.058	0.028	39.532	0.964	True	0.107	True	3	19
2018-06-06 193344 CTRL SETA2.eds	A19	UNKNOWN	CTRL	CTRL SETA2	hsa-miR-19a-000395	Amp	1.164	0.988	1	23.793	23.793	24.478	N/A	24.478	7.885	1.187	4.303	0	-5.108	5.108	1	0.029	34.487	1	True	0.107	True	3	19
2018-06-15 142159 CTRL SETA3.eds	A19	UNKNOWN	CTRL	CTRL SETA3	hsa-miR-19a-000395	Amp	1.197	0.991	1	25.778	25.778	24.478	N/A	24.478	7.885	1.187	4.303	0	-5.108	5.108	1	0.029	34.487	1	True	0.107	True	3	21
2018-06-01 132053 CTRL SETA1.eds	A19	UNKNOWN	CTRL	CTRL SETA1	hsa-miR-19a-000395	Amp	1.17	0.987	1	23.864	23.864	24.478	N/A	24.478	7.885	1.187	4.303	0	-5.108	5.108	1	0.029	34.487	1	True	0.107	True	3	19
2018-06-01 132053 CTRL SETA1.eds	A20	UNKNOWN	CTRL	CTRL SETA1	hsa-miR-19b-000396	Amp	1.167	0.93	1	21.911	21.911	22.62	N/A	22.62	6.027	1.252	4.303	0	-5.388	5.388	1	0.024	41.883	1	True	0.109	True	3	17
2018-06-06 193344 CTRL SETA2.eds	A20	UNKNOWN	CTRL	CTRL SETA2	hsa-miR-19b-000396	Amp	1.161	0.981	1	21.904	21.904	22.62	N/A	22.62	6.027	1.252	4.303	0	-5.388	5.388	1	0.024	41.883	1	True	0.109	True	3	17
2018-06-15 142159 CTRL SETA3.eds	A20	UNKNOWN	CTRL	CTRL SETA3	hsa-miR-19b-000396	Amp	1.171	0.986	1	24.045	24.045	22.62	N/A	22.62	6.027	1.252	4.303	0	-5.388	5.388	1	0.024	41.883	1	True	0.109	True	3	19
2018-06-14 163427 NGF SETA3.eds	A20	UNKNOWN	NGF30	NGF SETA3	hsa-miR-19b-000396	Amp	1.228	0.989	1	23.932	23.932	22.627	N/A	22.627	5.92	1.253	4.303	-0.107	-5.499	5.285	1.077	0.026	45.211	0.955	True	0.109	True	3	19
2018-06-06 164506 NGF SETA2.eds	A20	UNKNOWN	NGF30	NGF SETA2	hsa-miR-19b-000396	Amp	1.158	0.982	1	22.142	22.142	22.627	N/A	22.627	5.92	1.253	4.303	-0.107	-5.499	5.285	1.077	0.026	45.211	0.955	True	0.109	True	3	17
2018-06-01 112349 NGF SETA1.eds	A20	UNKNOWN	NGF30	NGF SETA1	hsa-miR-19b-000396	Amp	1.175	0.969	1	21.808	21.808	22.627	N/A	22.627	5.92	1.253	4.303	-0.107	-5.499	5.285	1.077	0.026	45.211	0.955	True	0.109	True	3	17
2018-06-06 193344 CTRL SETA2.eds	F08	UNKNOWN	CTRL	CTRL SETA2	hsa-miR-200a-000502	Amp	1.15	0.959	1	32.357	32.357	32.669	N/A	32.669	15.62	0.469	12.706	0	-5.962	5.962	1	0.016	62.318	1	True	0.11	True	3	27
2018-06-15 142159 CTRL SETA3.eds	F08	UNKNOWN	CTRL	CTRL SETA3	hsa-miR-200a-000502	N/A	Undetermined	Undetermined	1	Undetermined	Undetermined	32.669	N/A	32.669	15.62	0.469	12.706	0	-5.962	5.962	1	0.016	62.318	1	True	0.11	True	-1	-1	True
2018-06-01 132053 CTRL SETA1.eds	F08	UNKNOWN	CTRL	CTRL SETA1	hsa-miR-200a-000502	Amp	1.196	0.946	1	32.981	32.981	32.669	N/A	32.669	15.62	0.469	12.706	0	-5.962	5.962	1	0.016	62.318	1	True	0.11	True	3	28
2018-06-01 112349 NGF SETA1.eds	F08	UNKNOWN	NGF30	NGF SETA1	hsa-miR-200a-000502	Amp	1.158	0.979	1	32.466	32.466	33.314	N/A	33.314	16.608	1.094	4.303	0.988	-3.72	5.697	0.504	0.019	13.181	0.475	True	0.11	True	3	28
2018-06-14 163427 NGF SETA3.eds	F08	UNKNOWN	NGF30	NGF SETA3	hsa-miR-200a-000502	Amp	1.234	0.972	1	34.004	34.004	33.314	N/A	33.314	16.608	1.094	4.303	0.988	-3.72	5.697	0.504	0.019	13.181	0.475	True	0.11	True	3	29
2018-06-06 164506 NGF SETA2.eds	F08	UNKNOWN	NGF30	NGF SETA2	hsa-miR-200a-000502	Amp	1.112	0.972	1	33.472	33.472	33.314	N/A	33.314	16.608	1.094	4.303	0.988	-3.72	5.697	0.504	0.019	13.181	0.475	True	0.11	True	3	28
2018-06-06 193344 CTRL SETA2.eds	F09	UNKNOWN	CTRL	CTRL SETA2	hsa-miR-200b-002251	Amp	1.044	0.92	1	29.64	29.64	30.56	N/A	30.56	13.968	1.148	4.303	0	-4.937	4.937	1	0.033	30.641	1	True	0.064	True	3	25
2018-06-15 142159 CTRL SETA3.eds	F09	UNKNOWN	CTRL	CTRL SETA3	hsa-miR-200b-002251	Amp	1.002	0.951	1	31.864	31.864	30.56	N/A	30.56	13.968	1.148	4.303	0	-4.937	4.937	1	0.033	30.641	1	True	0.064	True	3	27
2018-06-01 132053 CTRL SETA1.eds	F09	UNKNOWN	CTRL	CTRL SETA1	hsa-miR-200b-002251	Amp	1.071	0.913	1	30.177	30.177	30.56	N/A	30.56	13.968	1.148	4.303	0	-4.937	4.937	1	0.033	30.641	1	True	0.064	True	3	27
2018-06-06 164506 NGF SETA2.eds	F09	UNKNOWN	NGF30	NGF SETA2	hsa-miR-200b-002251	Amp	1.037	0.953	1	30.46	30.46	30.35	N/A	30.35	13.643	0.848	4.303	-0.325	-3.972	3.323	1.252	0.1	15.689	0.832	True	0.064	True	3	27
2018-06-14 163427 NGF SETA3.eds	F09	UNKNOWN	NGF30	NGF SETA3	hsa-miR-200b-002251	Amp	1.15	0.98	1	30.636	30.636	30.35	N/A	30.35	13.643	0.848	4.303	-0.325	-3.972	3.323	1.252	0.1	15.689	0.832	True	0.064	True	3	27
2018-06-01 112349 NGF SETA1.eds	F09	UNKNOWN	NGF30	NGF SETA1	hsa-miR-200b-002251	Amp	1.053	0.959	1	29.953	29.953	30.35	N/A	30.35	13.643	0.848	4.303	-0.325	-3.972	3.323	1.252	0.1	15.689	0.832	True	0.064	True	3	26
2018-06-15 142159 CTRL SETA3.eds	F10	UNKNOWN	CTRL	CTRL SETA3	hsa-miR-200c-002300	Amp	1.164	0.978	1	26.418	26.418	26.115	N/A	26.115	9.522	0.666	4.303	0	-2.864	2.864	1	0.137	7.282	1	True	0.091	True	3	22
2018-06-06 193344 CTRL SETA2.eds	F10	UNKNOWN	CTRL	CTRL SETA2	hsa-miR-200c-002300	Amp	1.134	0.969	1	25.65	25.65	26.115	N/A	26.115	9.522	0.666	4.303	0	-2.864	2.864	1	0.137	7.282	1	True	0.091	True	3	21
2018-06-01 132053 CTRL SETA1.eds	F10	UNKNOWN	CTRL	CTRL SETA1	hsa-miR-200c-002300	Amp	1.16	0.971	1	26.276	26.276	26.115	N/A	26.115	9.522	0.666	4.303	0	-2.864	2.864	1	0.137	7.282	1	True	0.091	True	3	22
2018-06-06 164506 NGF SETA2.eds	F10	UNKNOWN	NGF30	NGF SETA2	hsa-miR-200c-002300	Amp	1.132	0.98	1	26.124	26.124	26.1	N/A	26.1	9.393	0.695	4.303	-0.129	-3.119	2.861	1.094	0.138	8.69	0.9	True	0.091	True	3	21
2018-06-14 163427 NGF SETA3.eds	F10	UNKNOWN	NGF30	NGF SETA3	hsa-miR-200c-002300	Amp	1.203	0.986	1	26.174	26.174	26.1	N/A	26.1	9.393	0.695	4.303	-0.129	-3.119	2.861	1.094	0.138	8.69	0.9	True	0.091	True	3	21
2018-06-01 112349 NGF SETA1.eds	F10	UNKNOWN	NGF30	NGF SETA1	hsa-miR-200c-002300	Amp	1.141	0.981	1	26.001	26.001	26.1	N/A	26.1	9.393	0.695	4.303	-0.129	-3.119	2.861	1.094	0.138	8.69	0.9	True	0.091	True	3	21
2018-06-15 142159 CTRL SETA3.eds	F11	UNKNOWN	CTRL	CTRL SETA3	hsa-miR-202-002363	Inconclusive	0.793	0.894	1	34.887	34.887		N/A												True	0.04	True	3	31	True
2018-06-06 193344 CTRL SETA2.eds	F11	UNKNOWN	CTRL	CTRL SETA2	hsa-miR-202-002363	Amp	0.862	0.625	1	34.667	34.667		N/A												True	0.04	True	3	31	True
2018-06-01 132053 CTRL SETA1.eds	F11	UNKNOWN	CTRL	CTRL SETA1	hsa-miR-202-002363	Amp	0.983	0.764	1	33.963	33.963		N/A												True	0.04	True	3	31	True
2018-06-01 112349 NGF SETA1.eds	F11	UNKNOWN	NGF30	NGF SETA1	hsa-miR-202-002363	Amp	1.1	0.903	1	33.114	33.114		N/A												True	0.04	True	3	30	True
2018-06-06 164506 NGF SETA2.eds	F11	UNKNOWN	NGF30	NGF SETA2	hsa-miR-202-002363	Inconclusive	0.743	0.863	1	34.734	34.734		N/A												True	0.04	True	3	32	True
2018-06-14 163427 NGF SETA3.eds	F11	UNKNOWN	NGF30	NGF SETA3	hsa-miR-202-002363	Amp	1.124	0.964	1	32.737	32.737		N/A												True	0.04	True	3	30	True
2018-06-15 142159 CTRL SETA3.eds	F12	UNKNOWN	CTRL	CTRL SETA3	hsa-miR-203-000507	N/A	Undetermined	Undetermined	1	Undetermined	Undetermined	35.444	N/A	35.444	17.614			0			1	1	1		True	0.131	True	-1	-1	True
2018-06-01 132053 CTRL SETA1.eds	F12	UNKNOWN	CTRL	CTRL SETA1	hsa-miR-203-000507	Amp	1.258	0.844	1	35.444	35.444	35.444	N/A	35.444	17.614			0			1	1	1		True	0.131	True	3	31
2018-06-06 193344 CTRL SETA2.eds	F12	UNKNOWN	CTRL	CTRL SETA2	hsa-miR-203-000507	No Amp	0.792	0	1	Undetermined	Undetermined	35.444	N/A	35.444	17.614			0			1	1	1		True	0.131	True	3	34	True
2018-06-14 163427 NGF SETA3.eds	F12	UNKNOWN	NGF30	NGF SETA3	hsa-miR-203-000507	N/A	Undetermined	Undetermined	1	Undetermined	Undetermined	33.673	N/A	33.673	16.475	1.465	12.706	-1.139	-19.748	17.469	2.202	0	880,235.062		True	0.131	True	-1	-1	True
2018-06-06 164506 NGF SETA2.eds	F12	UNKNOWN	NGF30	NGF SETA2	hsa-miR-203-000507	Amp	1.265	0.942	1	34.418	34.418	33.673	N/A	33.673	16.475	1.465	12.706	-1.139	-19.748	17.469	2.202	0	880,235.062		True	0.131	True	3	29
2018-06-01 112349 NGF SETA1.eds	F12	UNKNOWN	NGF30	NGF SETA1	hsa-miR-203-000507	Amp	1.322	0.942	1	32.928	32.928	33.673	N/A	33.673	16.475	1.465	12.706	-1.139	-19.748	17.469	2.202	0	880,235.062		True	0.131	True	3	28
2018-06-15 142159 CTRL SETA3.eds	F13	UNKNOWN	CTRL	CTRL SETA3	hsa-miR-204-000508	Amp	1.31	0.989	1	32.532	32.532	31.769	N/A	31.769	15.176	0.866	4.303	0	-3.725	3.725	1	0.076	13.224	1	True	0.127	True	3	28
2018-06-06 193344 CTRL SETA2.eds	F13	UNKNOWN	CTRL	CTRL SETA2	hsa-miR-204-000508	Amp	1.254	0.984	1	30.981	30.981	31.769	N/A	31.769	15.176	0.866	4.303	0	-3.725	3.725	1	0.076	13.224	1	True	0.127	True	3	26
2018-06-01 132053 CTRL SETA1.eds	F13	UNKNOWN	CTRL	CTRL SETA1	hsa-miR-204-000508	Amp	1.225	0.971	1	31.793	31.793	31.769	N/A	31.769	15.176	0.866	4.303	0	-3.725	3.725	1	0.076	13.224	1	True	0.127	True	3	27
2018-06-14 163427 NGF SETA3.eds	F13	UNKNOWN	NGF30	NGF SETA3	hsa-miR-204-000508	Amp	1.365	0.981	1	33.043	33.043	31.53	N/A	31.53	14.824	1.474	4.303	-0.352	-6.694	5.99	1.277	0.016	103.552	0.849	True	0.127	True	3	28
2018-06-06 164506 NGF SETA2.eds	F13	UNKNOWN	NGF30	NGF SETA2	hsa-miR-204-000508	Amp	1.239	0.978	1	31.413	31.413	31.53	N/A	31.53	14.824	1.474	4.303	-0.352	-6.694	5.99	1.277	0.016	103.552	0.849	True	0.127	True	3	27
2018-06-01 112349 NGF SETA1.eds	F13	UNKNOWN	NGF30	NGF SETA1	hsa-miR-204-000508	Amp	1.273	0.985	1	30.135	30.135	31.53	N/A	31.53	14.824	1.474	4.303	-0.352	-6.694	5.99	1.277	0.016	103.552	0.849	True	0.127	True	3	25
2018-06-15 142159 CTRL SETA3.eds	F14	UNKNOWN	CTRL	CTRL SETA3	hsa-miR-205-000509	Amp	1.282	0.973	1	32.115	32.115	30.052	N/A	30.052	13.459	1.597	4.303	0	-6.872	6.872	1	0.009	117.149	1	True	0.139	True	3	27
2018-06-01 132053 CTRL SETA1.eds	F14	UNKNOWN	CTRL	CTRL SETA1	hsa-miR-205-000509	Amp	1.246	0.979	1	28.797	28.797	30.052	N/A	30.052	13.459	1.597	4.303	0	-6.872	6.872	1	0.009	117.149	1	True	0.139	True	3	23
2018-06-06 193344 CTRL SETA2.eds	F14	UNKNOWN	CTRL	CTRL SETA2	hsa-miR-205-000509	Amp	1.223	0.977	1	29.244	29.244	30.052	N/A	30.052	13.459	1.597	4.303	0	-6.872	6.872	1	0.009	117.149	1	True	0.139	True	3	24
2018-06-14 163427 NGF SETA3.eds	F14	UNKNOWN	NGF30	NGF SETA3	hsa-miR-205-000509	Amp	1.327	0.969	1	31.722	31.722	30.118	N/A	30.118	13.412	1.383	4.303	-0.047	-5.998	5.903	1.033	0.017	63.927	0.983	True	0.139	True	3	27
2018-06-06 164506 NGF SETA2.eds	F14	UNKNOWN	NGF30	NGF SETA2	hsa-miR-205-000509	Amp	1.225	0.985	1	29.447	29.447	30.118	N/A	30.118	13.412	1.383	4.303	-0.047	-5.998	5.903	1.033	0.017	63.927	0.983	True	0.139	True	3	24
2018-06-01 112349 NGF SETA1.eds	F14	UNKNOWN	NGF30	NGF SETA1	hsa-miR-205-000509	Amp	1.226	0.985	1	29.186	29.186	30.118	N/A	30.118	13.412	1.383	4.303	-0.047	-5.998	5.903	1.033	0.017	63.927	0.983	True	0.139	True	3	24
2018-06-14 163427 NGF SETA3.eds	P01	UNKNOWN	NGF30	NGF SETA3	hsa-miR-208-000511	N/A	Undetermined	Undetermined	1	Undetermined	Undetermined		N/A												True	0.04	True	-1	-1	True
2018-06-01 112349 NGF SETA1.eds	P01	UNKNOWN	NGF30	NGF SETA1	hsa-miR-208-000511	Amp	0.675	0.694	1	37.709	37.709		N/A												True	0.04	True	3	33	True
2018-06-06 164506 NGF SETA2.eds	P01	UNKNOWN	NGF30	NGF SETA2	hsa-miR-208-000511	Amp	0.678	0.341	1	37.695	37.695		N/A												True	0.04	True	3	33	True
2018-06-01 132053 CTRL SETA1.eds	P01	UNKNOWN	CTRL	CTRL SETA1	hsa-miR-208-000511	N/A	Undetermined	Undetermined	1	Undetermined	Undetermined		N/A												True	0.04	True	-1	-1	True
2018-06-06 193344 CTRL SETA2.eds	P01	UNKNOWN	CTRL	CTRL SETA2	hsa-miR-208-000511	N/A	Undetermined	Undetermined	1	Undetermined	Undetermined		N/A												True	0.04	True	-1	-1	True
2018-06-15 142159 CTRL SETA3.eds	P01	UNKNOWN	CTRL	CTRL SETA3	hsa-miR-208-000511	N/A	Undetermined	Undetermined	1	Undetermined	Undetermined		N/A												True	0.04	True	-1	-1	True
2018-06-06 164506 NGF SETA2.eds	F15	UNKNOWN	NGF30	NGF SETA2	hsa-miR-208b-002290	N/A	Undetermined	Undetermined	1	Undetermined	Undetermined		N/A												True	0.04	True	-1	-1	True
2018-06-01 112349 NGF SETA1.eds	F15	UNKNOWN	NGF30	NGF SETA1	hsa-miR-208b-002290	Amp	0.655	0.84	1	34.781	34.781		N/A												True	0.04	True	3	31	True
2018-06-14 163427 NGF SETA3.eds	F15	UNKNOWN	NGF30	NGF SETA3	hsa-miR-208b-002290	N/A	Undetermined	Undetermined	1	Undetermined	Undetermined		N/A												True	0.04	True	-1	-1	True
2018-06-15 142159 CTRL SETA3.eds	F15	UNKNOWN	CTRL	CTRL SETA3	hsa-miR-208b-002290	N/A	Undetermined	Undetermined	1	Undetermined	Undetermined		N/A												True	0.04	True	-1	-1	True
2018-06-01 132053 CTRL SETA1.eds	F15	UNKNOWN	CTRL	CTRL SETA1	hsa-miR-208b-002290	N/A	Undetermined	Undetermined	1	Undetermined	Undetermined		N/A												True	0.04	True	-1	-1	True
2018-06-06 193344 CTRL SETA2.eds	F15	UNKNOWN	CTRL	CTRL SETA2	hsa-miR-208b-002290	N/A	Undetermined	Undetermined	1	Undetermined	Undetermined		N/A												True	0.04	True	-1	-1	True
2018-06-14 163427 NGF SETA3.eds	A21	UNKNOWN	NGF30	NGF SETA3	hsa-miR-20a-000580	Amp	1.374	0.991	1	26.893	26.893	24.728	N/A	24.728	8.022	1.649	4.303	-0.189	-7.282	6.904	1.14	0.008	155.632	0.939	True	0.158	True	3	22
2018-06-06 164506 NGF SETA2.eds	A21	UNKNOWN	NGF30	NGF SETA2	hsa-miR-20a-000580	Amp	1.315	0.988	1	23.777	23.777	24.728	N/A	24.728	8.022	1.649	4.303	-0.189	-7.282	6.904	1.14	0.008	155.632	0.939	True	0.158	True	3	19
2018-06-01 112349 NGF SETA1.eds	A21	UNKNOWN	NGF30	NGF SETA1	hsa-miR-20a-000580	Amp	1.307	0.961	1	23.515	23.515	24.728	N/A	24.728	8.022	1.649	4.303	-0.189	-7.282	6.904	1.14	0.008	155.632	0.939	True	0.158	True	3	18
2018-06-01 132053 CTRL SETA1.eds	A21	UNKNOWN	CTRL	CTRL SETA1	hsa-miR-20a-000580	Amp	1.328	0.989	1	23.609	23.609	24.803	N/A	24.803	8.21	1.642	4.303	0	-7.066	7.066	1	0.007	133.978	1	True	0.158	True	3	18
2018-06-06 193344 CTRL SETA2.eds	A21	UNKNOWN	CTRL	CTRL SETA2	hsa-miR-20a-000580	Amp	1.299	0.986	1	23.783	23.783	24.803	N/A	24.803	8.21	1.642	4.303	0	-7.066	7.066	1	0.007	133.978	1	True	0.158	True	3	19
2018-06-15 142159 CTRL SETA3.eds	A21	UNKNOWN	CTRL	CTRL SETA3	hsa-miR-20a-000580	Amp	1.332	0.988	1	27.017	27.017	24.803	N/A	24.803	8.21	1.642	4.303	0	-7.066	7.066	1	0.007	133.978	1	True	0.158	True	3	22
2018-06-01 112349 NGF SETA1.eds	A22	UNKNOWN	NGF30	NGF SETA1	hsa-miR-20b-001014	Amp	1.347	0.981	1	28.661	28.661	29.668	N/A	29.668	12.962	1.335	4.303	-0.374	-6.118	5.37	1.296	0.024	69.459	0.852	True	0.247	True	3	23
2018-06-14 163427 NGF SETA3.eds	A22	UNKNOWN	NGF30	NGF SETA3	hsa-miR-20b-001014	Amp	1.433	0.985	1	31.081	31.081	29.668	N/A	29.668	12.962	1.335	4.303	-0.374	-6.118	5.37	1.296	0.024	69.459	0.852	True	0.247	True	3	25
2018-06-06 164506 NGF SETA2.eds	A22	UNKNOWN	NGF30	NGF SETA2	hsa-miR-20b-001014	Amp	1.336	0.982	1	29.263	29.263	29.668	N/A	29.668	12.962	1.335	4.303	-0.374	-6.118	5.37	1.296	0.024	69.459	0.852	True	0.247	True	3	23
2018-06-15 142159 CTRL SETA3.eds	A22	UNKNOWN	CTRL	CTRL SETA3	hsa-miR-20b-001014	Amp	1.377	0.986	1	31.539	31.539	29.928	N/A	29.928	13.336	1.315	4.303	0	-5.659	5.659	1	0.02	50.533	1	True	0.247	True	3	25
2018-06-06 193344 CTRL SETA2.eds	A22	UNKNOWN	CTRL	CTRL SETA2	hsa-miR-20b-001014	Amp	1.338	0.981	1	28.983	28.983	29.928	N/A	29.928	13.336	1.315	4.303	0	-5.659	5.659	1	0.02	50.533	1	True	0.247	True	3	23
2018-06-01 132053 CTRL SETA1.eds	A22	UNKNOWN	CTRL	CTRL SETA1	hsa-miR-20b-001014	Amp	1.349	0.986	1	29.263	29.263	29.928	N/A	29.928	13.336	1.315	4.303	0	-5.659	5.659	1	0.02	50.533	1	True	0.247	True	3	23
2018-06-01 132053 CTRL SETA1.eds	A23	UNKNOWN	CTRL	CTRL SETA1	hsa-miR-21-000397	Amp	1.25	0.982	1	25.16	25.16	26.653	N/A	26.653	10.061	1.929	4.303	0	-8.301	8.301	1	0.003	315.297	1	True	0.106	True	3	21
2018-06-06 193344 CTRL SETA2.eds	A23	UNKNOWN	CTRL	CTRL SETA2	hsa-miR-21-000397	Amp	1.24	0.98	1	25.335	25.335	26.653	N/A	26.653	10.061	1.929	4.303	0	-8.301	8.301	1	0.003	315.297	1	True	0.106	True	3	21
2018-06-15 142159 CTRL SETA3.eds	A23	UNKNOWN	CTRL	CTRL SETA3	hsa-miR-21-000397	Amp	1.217	0.989	1	29.466	29.466	26.653	N/A	26.653	10.061	1.929	4.303	0	-8.301	8.301	1	0.003	315.297	1	True	0.106	True	3	25
2018-06-06 164506 NGF SETA2.eds	A23	UNKNOWN	NGF30	NGF SETA2	hsa-miR-21-000397	Amp	1.216	0.99	1	25.662	25.662	26.702	N/A	26.702	9.995	1.771	4.303	-0.066	-7.685	7.553	1.047	0.005	205.817	0.981	True	0.106	True	3	21
2018-06-14 163427 NGF SETA3.eds	A23	UNKNOWN	NGF30	NGF SETA3	hsa-miR-21-000397	Amp	1.255	0.981	1	29.11	29.11	26.702	N/A	26.702	9.995	1.771	4.303	-0.066	-7.685	7.553	1.047	0.005	205.817	0.981	True	0.106	True	3	24
2018-06-01 112349 NGF SETA1.eds	A23	UNKNOWN	NGF30	NGF SETA1	hsa-miR-21-000397	Amp	1.195	0.993	1	25.333	25.333	26.702	N/A	26.702	9.995	1.771	4.303	-0.066	-7.685	7.553	1.047	0.005	205.817	0.981	True	0.106	True	3	21
2018-06-14 163427 NGF SETA3.eds	F16	UNKNOWN	NGF30	NGF SETA3	hsa-miR-210-000512	Amp	1.206	0.97	1	26.179	26.179	25.958	N/A	25.958	9.251	0.649	4.303	-0.032	-2.824	2.76	1.022	0.148	7.08	0.977	True	0.08	True	3	22
2018-06-01 112349 NGF SETA1.eds	F16	UNKNOWN	NGF30	NGF SETA1	hsa-miR-210-000512	Amp	1.122	0.985	1	26.147	26.147	25.958	N/A	25.958	9.251	0.649	4.303	-0.032	-2.824	2.76	1.022	0.148	7.08	0.977	True	0.08	True	3	22
2018-06-06 164506 NGF SETA2.eds	F16	UNKNOWN	NGF30	NGF SETA2	hsa-miR-210-000512	Amp	1.134	0.99	1	25.547	25.547	25.958	N/A	25.958	9.251	0.649	4.303	-0.032	-2.824	2.76	1.022	0.148	7.08	0.977	True	0.08	True	3	21
2018-06-01 132053 CTRL SETA1.eds	F16	UNKNOWN	CTRL	CTRL SETA1	hsa-miR-210-000512	Amp	1.133	0.981	1	25.982	25.982	25.876	N/A	25.876	9.283	0.811	4.303	0	-3.489	3.489	1	0.089	11.225	1	True	0.08	True	3	22
2018-06-06 193344 CTRL SETA2.eds	F16	UNKNOWN	CTRL	CTRL SETA2	hsa-miR-210-000512	Amp	1.14	0.988	1	25.111	25.111	25.876	N/A	25.876	9.283	0.811	4.303	0	-3.489	3.489	1	0.089	11.225	1	True	0.08	True	3	21
2018-06-15 142159 CTRL SETA3.eds	F16	UNKNOWN	CTRL	CTRL SETA3	hsa-miR-210-000512	Amp	1.161	0.974	1	26.534	26.534	25.876	N/A	25.876	9.283	0.811	4.303	0	-3.489	3.489	1	0.089	11.225	1	True	0.08	True	3	22
2018-06-01 112349 NGF SETA1.eds	P02	UNKNOWN	NGF30	NGF SETA1	hsa-miR-211-000514	Amp	0.861	0.917	1	32.384	32.384		N/A												True	0.04	True	3	29	True
2018-06-06 164506 NGF SETA2.eds	P02	UNKNOWN	NGF30	NGF SETA2	hsa-miR-211-000514	Amp	0.883	0.821	1	34.457	34.457		N/A												True	0.04	True	3	31	True
2018-06-14 163427 NGF SETA3.eds	P02	UNKNOWN	NGF30	NGF SETA3	hsa-miR-211-000514	N/A	Undetermined	Undetermined	1	Undetermined	Undetermined		N/A												True	0.04	True	-1	-1	True
2018-06-01 132053 CTRL SETA1.eds	P02	UNKNOWN	CTRL	CTRL SETA1	hsa-miR-211-000514	Amp	0.744	0.555	1	36.051	36.051		N/A												True	0.04	True	3	32	True
2018-06-15 142159 CTRL SETA3.eds	P02	UNKNOWN	CTRL	CTRL SETA3	hsa-miR-211-000514	N/A	Undetermined	Undetermined	1	Undetermined	Undetermined		N/A												True	0.04	True	-1	-1	True
2018-06-06 193344 CTRL SETA2.eds	P02	UNKNOWN	CTRL	CTRL SETA2	hsa-miR-211-000514	Amp	0.654	0.811	1	35.071	35.071		N/A												True	0.04	True	3	31	True
2018-06-15 142159 CTRL SETA3.eds	P03	UNKNOWN	CTRL	CTRL SETA3	hsa-miR-212-000515	Amp	1.351	0.984	1	30.932	30.932	31.705	N/A	31.705	15.112	0.103	4.303	0	-0.444	0.444	1	0.735	1.36	1	True	0.147	True	3	26
2018-06-06 193344 CTRL SETA2.eds	P03	UNKNOWN	CTRL	CTRL SETA2	hsa-miR-212-000515	Amp	1.299	0.984	1	31.441	31.441	31.705	N/A	31.705	15.112	0.103	4.303	0	-0.444	0.444	1	0.735	1.36	1	True	0.147	True	3	26
2018-06-01 132053 CTRL SETA1.eds	P03	UNKNOWN	CTRL	CTRL SETA1	hsa-miR-212-000515	Amp	1.205	0.967	1	32.741	32.741	31.705	N/A	31.705	15.112	0.103	4.303	0	-0.444	0.444	1	0.735	1.36	1	True	0.147	True	3	28
2018-06-01 112349 NGF SETA1.eds	P03	UNKNOWN	NGF30	NGF SETA1	hsa-miR-212-000515	Amp	1.317	0.992	1	30.573	30.573	31.26	N/A	31.26	14.553	1.056	4.303	-0.559	-5.104	3.987	1.473	0.063	34.39	0.65	True	0.147	True	3	26
2018-06-06 164506 NGF SETA2.eds	P03	UNKNOWN	NGF30	NGF SETA2	hsa-miR-212-000515	Amp	1.302	0.983	1	31.178	31.178	31.26	N/A	31.26	14.553	1.056	4.303	-0.559	-5.104	3.987	1.473	0.063	34.39	0.65	True	0.147	True	3	26
2018-06-14 163427 NGF SETA3.eds	P03	UNKNOWN	NGF30	NGF SETA3	hsa-miR-212-000515	Amp	1.364	0.987	1	32.03	32.03	31.26	N/A	31.26	14.553	1.056	4.303	-0.559	-5.104	3.987	1.473	0.063	34.39	0.65	True	0.147	True	3	27
2018-06-06 193344 CTRL SETA2.eds	F17	UNKNOWN	CTRL	CTRL SETA2	hsa-miR-214-002306	N/A	Undetermined	Undetermined	1	Undetermined	Undetermined		N/A												True	0.04	True	-1	-1	True
2018-06-15 142159 CTRL SETA3.eds	F17	UNKNOWN	CTRL	CTRL SETA3	hsa-miR-214-002306	N/A	Undetermined	Undetermined	1	Undetermined	Undetermined		N/A												True	0.04	True	-1	-1	True
2018-06-01 132053 CTRL SETA1.eds	F17	UNKNOWN	CTRL	CTRL SETA1	hsa-miR-214-002306	N/A	Undetermined	Undetermined	1	Undetermined	Undetermined		N/A												True	0.04	True	-1	-1	True
2018-06-01 112349 NGF SETA1.eds	F17	UNKNOWN	NGF30	NGF SETA1	hsa-miR-214-002306	Amp	0.6	0.586	1	34.64	34.64		N/A												True	0.04	True	3	28	True
2018-06-06 164506 NGF SETA2.eds	F17	UNKNOWN	NGF30	NGF SETA2	hsa-miR-214-002306	N/A	Undetermined	Undetermined	1	Undetermined	Undetermined		N/A												True	0.04	True	-1	-1	True
2018-06-14 163427 NGF SETA3.eds	F17	UNKNOWN	NGF30	NGF SETA3	hsa-miR-214-002306	N/A	Undetermined	Undetermined	1	Undetermined	Undetermined		N/A												True	0.04	True	-1	-1	True
2018-06-15 142159 CTRL SETA3.eds	F18	UNKNOWN	CTRL	CTRL SETA3	hsa-miR-215-000518	Amp	0.77	0.65	1	34.342	34.342		N/A												True	0.04	True	3	30	True
2018-06-06 193344 CTRL SETA2.eds	F18	UNKNOWN	CTRL	CTRL SETA2	hsa-miR-215-000518	Amp	0.686	0.628	1	34.412	34.412		N/A												True	0.04	True	3	30	True
2018-06-01 132053 CTRL SETA1.eds	F18	UNKNOWN	CTRL	CTRL SETA1	hsa-miR-215-000518	Inconclusive	0.795	0.884	1	33.213	33.213		N/A												True	0.04	True	3	29	True
2018-06-06 164506 NGF SETA2.eds	F18	UNKNOWN	NGF30	NGF SETA2	hsa-miR-215-000518	Amp	0.706	0.877	1	33.841	33.841		N/A												True	0.04	True	3	30	True
2018-06-14 163427 NGF SETA3.eds	F18	UNKNOWN	NGF30	NGF SETA3	hsa-miR-215-000518	Amp	0.799	0.794	1	35.449	35.449		N/A												True	0.04	True	3	32	True
2018-06-01 112349 NGF SETA1.eds	F18	UNKNOWN	NGF30	NGF SETA1	hsa-miR-215-000518	Amp	0.721	0.777	1	33.41	33.41		N/A												True	0.04	True	3	29	True
2018-06-06 193344 CTRL SETA2.eds	F19	UNKNOWN	CTRL	CTRL SETA2	hsa-miR-216a-002220	N/A	Undetermined	Undetermined	1	Undetermined	Undetermined		N/A												True	0	True	-1	-1	True
2018-06-15 142159 CTRL SETA3.eds	F19	UNKNOWN	CTRL	CTRL SETA3	hsa-miR-216a-002220	N/A	Undetermined	Undetermined	1	Undetermined	Undetermined		N/A												True	0	True	-1	-1	True
2018-06-01 132053 CTRL SETA1.eds	F19	UNKNOWN	CTRL	CTRL SETA1	hsa-miR-216a-002220	N/A	Undetermined	Undetermined	1	Undetermined	Undetermined		N/A												True	0	True	-1	-1	True
2018-06-01 112349 NGF SETA1.eds	F19	UNKNOWN	NGF30	NGF SETA1	hsa-miR-216a-002220	N/A	Undetermined	Undetermined	1	Undetermined	Undetermined		N/A												True	0	True	-1	-1	True
2018-06-14 163427 NGF SETA3.eds	F19	UNKNOWN	NGF30	NGF SETA3	hsa-miR-216a-002220	N/A	Undetermined	Undetermined	1	Undetermined	Undetermined		N/A												True	0	True	-1	-1	True
2018-06-06 164506 NGF SETA2.eds	F19	UNKNOWN	NGF30	NGF SETA2	hsa-miR-216a-002220	N/A	Undetermined	Undetermined	1	Undetermined	Undetermined		N/A												True	0	True	-1	-1	True
2018-06-06 164506 NGF SETA2.eds	F20	UNKNOWN	NGF30	NGF SETA2	hsa-miR-216b-002326	N/A	Undetermined	Undetermined	1	Undetermined	Undetermined		N/A												True	0	True	-1	-1	True
2018-06-14 163427 NGF SETA3.eds	F20	UNKNOWN	NGF30	NGF SETA3	hsa-miR-216b-002326	N/A	Undetermined	Undetermined	1	Undetermined	Undetermined		N/A												True	0	True	-1	-1	True
2018-06-01 112349 NGF SETA1.eds	F20	UNKNOWN	NGF30	NGF SETA1	hsa-miR-216b-002326	N/A	Undetermined	Undetermined	1	Undetermined	Undetermined		N/A												True	0	True	-1	-1	True
2018-06-01 132053 CTRL SETA1.eds	F20	UNKNOWN	CTRL	CTRL SETA1	hsa-miR-216b-002326	N/A	Undetermined	Undetermined	1	Undetermined	Undetermined		N/A												True	0	True	-1	-1	True
2018-06-06 193344 CTRL SETA2.eds	F20	UNKNOWN	CTRL	CTRL SETA2	hsa-miR-216b-002326	N/A	Undetermined	Undetermined	1	Undetermined	Undetermined		N/A												True	0	True	-1	-1	True
2018-06-15 142159 CTRL SETA3.eds	F20	UNKNOWN	CTRL	CTRL SETA3	hsa-miR-216b-002326	N/A	Undetermined	Undetermined	1	Undetermined	Undetermined		N/A												True	0	True	-1	-1	True
2018-06-15 142159 CTRL SETA3.eds	F21	UNKNOWN	CTRL	CTRL SETA3	hsa-miR-217-002337	N/A	Undetermined	Undetermined	1	Undetermined	Undetermined		N/A												True	0.2	True	-1	-1	True
2018-06-06 193344 CTRL SETA2.eds	F21	UNKNOWN	CTRL	CTRL SETA2	hsa-miR-217-002337	N/A	Undetermined	Undetermined	1	Undetermined	Undetermined		N/A												True	0.2	True	-1	-1	True
2018-06-01 132053 CTRL SETA1.eds	F21	UNKNOWN	CTRL	CTRL SETA1	hsa-miR-217-002337	No Amp	0.437	0	1	Undetermined	Undetermined		N/A												True	0.2	True	3	29	True
2018-06-06 164506 NGF SETA2.eds	F21	UNKNOWN	NGF30	NGF SETA2	hsa-miR-217-002337	N/A	Undetermined	Undetermined	1	Undetermined	Undetermined		N/A												True	0.2	True	-1	-1	True
2018-06-01 112349 NGF SETA1.eds	F21	UNKNOWN	NGF30	NGF SETA1	hsa-miR-217-002337	N/A	Undetermined	Undetermined	1	Undetermined	Undetermined		N/A												True	0.2	True	-1	-1	True
2018-06-14 163427 NGF SETA3.eds	F21	UNKNOWN	NGF30	NGF SETA3	hsa-miR-217-002337	N/A	Undetermined	Undetermined	1	Undetermined	Undetermined		N/A												True	0.2	True	-1	-1	True
2018-06-14 163427 NGF SETA3.eds	F22	UNKNOWN	NGF30	NGF SETA3	hsa-miR-218-000521	Amp	1.436	0.985	1	33.263	33.263	32.488	N/A	32.488	15.781	0.928	4.303	0.553	-3.439	4.546	0.681	0.043	10.846	0.673	True	0.177	True	3	28
2018-06-06 164506 NGF SETA2.eds	F22	UNKNOWN	NGF30	NGF SETA2	hsa-miR-218-000521	Amp	1.356	0.97	1	31.895	31.895	32.488	N/A	32.488	15.781	0.928	4.303	0.553	-3.439	4.546	0.681	0.043	10.846	0.673	True	0.177	True	3	27
2018-06-01 112349 NGF SETA1.eds	F22	UNKNOWN	NGF30	NGF SETA1	hsa-miR-218-000521	Amp	1.333	0.97	1	32.305	32.305	32.488	N/A	32.488	15.781	0.928	4.303	0.553	-3.439	4.546	0.681	0.043	10.846	0.673	True	0.177	True	3	27
2018-06-15 142159 CTRL SETA3.eds	F22	UNKNOWN	CTRL	CTRL SETA3	hsa-miR-218-000521	Amp	1.373	0.985	1	32.418	32.418	31.82	N/A	31.82	15.228	0.783	4.303	0	-3.368	3.368	1	0.097	10.324	1	True	0.177	True	3	27
2018-06-01 132053 CTRL SETA1.eds	F22	UNKNOWN	CTRL	CTRL SETA1	hsa-miR-218-000521	Amp	1.375	0.986	1	31.948	31.948	31.82	N/A	31.82	15.228	0.783	4.303	0	-3.368	3.368	1	0.097	10.324	1	True	0.177	True	3	27
2018-06-06 193344 CTRL SETA2.eds	F22	UNKNOWN	CTRL	CTRL SETA2	hsa-miR-218-000521	Amp	1.332	0.984	1	31.095	31.095	31.82	N/A	31.82	15.228	0.783	4.303	0	-3.368	3.368	1	0.097	10.324	1	True	0.177	True	3	26
2018-06-14 163427 NGF SETA3.eds	F23	UNKNOWN	NGF30	NGF SETA3	hsa-miR-219-000522	N/A	Undetermined	Undetermined	1	Undetermined	Undetermined		N/A												True	0.04	True	-1	-1	True
2018-06-01 112349 NGF SETA1.eds	F23	UNKNOWN	NGF30	NGF SETA1	hsa-miR-219-000522	N/A	Undetermined	Undetermined	1	Undetermined	Undetermined		N/A												True	0.04	True	-1	-1	True
2018-06-06 164506 NGF SETA2.eds	F23	UNKNOWN	NGF30	NGF SETA2	hsa-miR-219-000522	Amp	0.61	0.504	1	37.342	37.342		N/A												True	0.04	True	3	33	True
2018-06-15 142159 CTRL SETA3.eds	F23	UNKNOWN	CTRL	CTRL SETA3	hsa-miR-219-000522	N/A	Undetermined	Undetermined	1	Undetermined	Undetermined		N/A												True	0.04	True	-1	-1	True
2018-06-06 193344 CTRL SETA2.eds	F23	UNKNOWN	CTRL	CTRL SETA2	hsa-miR-219-000522	N/A	Undetermined	Undetermined	1	Undetermined	Undetermined		N/A												True	0.04	True	-1	-1	True
2018-06-01 132053 CTRL SETA1.eds	F23	UNKNOWN	CTRL	CTRL SETA1	hsa-miR-219-000522	N/A	Undetermined	Undetermined	1	Undetermined	Undetermined		N/A												True	0.04	True	-1	-1	True
2018-06-01 132053 CTRL SETA1.eds	P04	UNKNOWN	CTRL	CTRL SETA1	hsa-miR-219-1-3p-002095	N/A	Undetermined	Undetermined	1	Undetermined	Undetermined		N/A												True	0.063	True	-1	-1	True
2018-06-15 142159 CTRL SETA3.eds	P04	UNKNOWN	CTRL	CTRL SETA3	hsa-miR-219-1-3p-002095	N/A	Undetermined	Undetermined	1	Undetermined	Undetermined		N/A												True	0.063	True	-1	-1	True
2018-06-06 193344 CTRL SETA2.eds	P04	UNKNOWN	CTRL	CTRL SETA2	hsa-miR-219-1-3p-002095	Amp	0.966	0.887	1	33.787	33.787		N/A												True	0.063	True	3	29	True
2018-06-01 112349 NGF SETA1.eds	P04	UNKNOWN	NGF30	NGF SETA1	hsa-miR-219-1-3p-002095	Amp	1.01	0.746	1	33.997	33.997		N/A												True	0.063	True	3	29	True
2018-06-14 163427 NGF SETA3.eds	P04	UNKNOWN	NGF30	NGF SETA3	hsa-miR-219-1-3p-002095	Amp	0.758	0.065	1	38.763	38.763		N/A												True	0.063	True	3	33	True
2018-06-06 164506 NGF SETA2.eds	P04	UNKNOWN	NGF30	NGF SETA2	hsa-miR-219-1-3p-002095	N/A	Undetermined	Undetermined	1	Undetermined	Undetermined		N/A												True	0.063	True	-1	-1	True
2018-06-06 164506 NGF SETA2.eds	P05	UNKNOWN	NGF30	NGF SETA2	hsa-miR-219-2-3p-002390	N/A	Undetermined	Undetermined	1	Undetermined	Undetermined		N/A												True	0	True	-1	-1	True
2018-06-01 112349 NGF SETA1.eds	P05	UNKNOWN	NGF30	NGF SETA1	hsa-miR-219-2-3p-002390	N/A	Undetermined	Undetermined	1	Undetermined	Undetermined		N/A												True	0	True	-1	-1	True
2018-06-14 163427 NGF SETA3.eds	P05	UNKNOWN	NGF30	NGF SETA3	hsa-miR-219-2-3p-002390	N/A	Undetermined	Undetermined	1	Undetermined	Undetermined		N/A												True	0	True	-1	-1	True
2018-06-15 142159 CTRL SETA3.eds	P05	UNKNOWN	CTRL	CTRL SETA3	hsa-miR-219-2-3p-002390	N/A	Undetermined	Undetermined	1	Undetermined	Undetermined		N/A												True	0	True	-1	-1	True
2018-06-01 132053 CTRL SETA1.eds	P05	UNKNOWN	CTRL	CTRL SETA1	hsa-miR-219-2-3p-002390	N/A	Undetermined	Undetermined	1	Undetermined	Undetermined		N/A												True	0	True	-1	-1	True
2018-06-06 193344 CTRL SETA2.eds	P05	UNKNOWN	CTRL	CTRL SETA2	hsa-miR-219-2-3p-002390	N/A	Undetermined	Undetermined	1	Undetermined	Undetermined		N/A												True	0	True	-1	-1	True
2018-06-01 112349 NGF SETA1.eds	A24	UNKNOWN	NGF30	NGF SETA1	hsa-miR-22-000398	Amp	0.855	0.867	1	30.084	30.084		N/A												True	0.04	True	3	26	True
2018-06-06 164506 NGF SETA2.eds	A24	UNKNOWN	NGF30	NGF SETA2	hsa-miR-22-000398	Amp	0.785	0.925	1	31.853	31.853		N/A												True	0.04	True	3	28	True
2018-06-14 163427 NGF SETA3.eds	A24	UNKNOWN	NGF30	NGF SETA3	hsa-miR-22-000398	N/A	Undetermined	Undetermined	1	Undetermined	Undetermined		N/A												True	0.04	True	-1	-1	True
2018-06-06 193344 CTRL SETA2.eds	A24	UNKNOWN	CTRL	CTRL SETA2	hsa-miR-22-000398	Amp	0.873	0.94	1	30.932	30.932		N/A												True	0.04	True	3	27	True
2018-06-15 142159 CTRL SETA3.eds	A24	UNKNOWN	CTRL	CTRL SETA3	hsa-miR-22-000398	Amp	0.777	0.889	1	33.933	33.933		N/A												True	0.04	True	3	30	True
2018-06-01 132053 CTRL SETA1.eds	A24	UNKNOWN	CTRL	CTRL SETA1	hsa-miR-22-000398	Amp	0.888	0.881	1	30.373	30.373		N/A												True	0.04	True	3	27	True
2018-06-15 142159 CTRL SETA3.eds	P06	UNKNOWN	CTRL	CTRL SETA3	hsa-miR-220-000523	N/A	Undetermined	Undetermined	1	Undetermined	Undetermined		N/A												True	0	True	-1	-1	True
2018-06-06 193344 CTRL SETA2.eds	P06	UNKNOWN	CTRL	CTRL SETA2	hsa-miR-220-000523	N/A	Undetermined	Undetermined	1	Undetermined	Undetermined		N/A												True	0	True	-1	-1	True
2018-06-01 132053 CTRL SETA1.eds	P06	UNKNOWN	CTRL	CTRL SETA1	hsa-miR-220-000523	N/A	Undetermined	Undetermined	1	Undetermined	Undetermined		N/A												True	0	True	-1	-1	True
2018-06-01 112349 NGF SETA1.eds	P06	UNKNOWN	NGF30	NGF SETA1	hsa-miR-220-000523	N/A	Undetermined	Undetermined	1	Undetermined	Undetermined		N/A												True	0	True	-1	-1	True
2018-06-14 163427 NGF SETA3.eds	P06	UNKNOWN	NGF30	NGF SETA3	hsa-miR-220-000523	N/A	Undetermined	Undetermined	1	Undetermined	Undetermined		N/A												True	0	True	-1	-1	True
2018-06-06 164506 NGF SETA2.eds	P06	UNKNOWN	NGF30	NGF SETA2	hsa-miR-220-000523	N/A	Undetermined	Undetermined	1	Undetermined	Undetermined		N/A												True	0	True	-1	-1	True
2018-06-01 112349 NGF SETA1.eds	P07	UNKNOWN	NGF30	NGF SETA1	hsa-miR-220b-002206	N/A	Undetermined	Undetermined	1	Undetermined	Undetermined		N/A												True	0.04	True	-1	-1	True
2018-06-06 164506 NGF SETA2.eds	P07	UNKNOWN	NGF30	NGF SETA2	hsa-miR-220b-002206	Inconclusive	0.606	0.712	1	35.942	35.942		N/A												True	0.04	True	3	30	True
2018-06-14 163427 NGF SETA3.eds	P07	UNKNOWN	NGF30	NGF SETA3	hsa-miR-220b-002206	N/A	Undetermined	Undetermined	1	Undetermined	Undetermined		N/A												True	0.04	True	-1	-1	True
2018-06-06 193344 CTRL SETA2.eds	P07	UNKNOWN	CTRL	CTRL SETA2	hsa-miR-220b-002206	N/A	Undetermined	Undetermined	1	Undetermined	Undetermined		N/A												True	0.04	True	-1	-1	True
2018-06-15 142159 CTRL SETA3.eds	P07	UNKNOWN	CTRL	CTRL SETA3	hsa-miR-220b-002206	N/A	Undetermined	Undetermined	1	Undetermined	Undetermined		N/A												True	0.04	True	-1	-1	True
2018-06-01 132053 CTRL SETA1.eds	P07	UNKNOWN	CTRL	CTRL SETA1	hsa-miR-220b-002206	Amp	0.588	0.613	1	33.069	33.069		N/A												True	0.04	True	3	28	True
2018-06-15 142159 CTRL SETA3.eds	P08	UNKNOWN	CTRL	CTRL SETA3	hsa-miR-220c-002211	N/A	Undetermined	Undetermined	1	Undetermined	Undetermined		N/A												True	0	True	-1	-1	True
2018-06-06 193344 CTRL SETA2.eds	P08	UNKNOWN	CTRL	CTRL SETA2	hsa-miR-220c-002211	N/A	Undetermined	Undetermined	1	Undetermined	Undetermined		N/A												True	0	True	-1	-1	True
2018-06-01 132053 CTRL SETA1.eds	P08	UNKNOWN	CTRL	CTRL SETA1	hsa-miR-220c-002211	N/A	Undetermined	Undetermined	1	Undetermined	Undetermined		N/A												True	0	True	-1	-1	True
2018-06-14 163427 NGF SETA3.eds	P08	UNKNOWN	NGF30	NGF SETA3	hsa-miR-220c-002211	N/A	Undetermined	Undetermined	1	Undetermined	Undetermined		N/A												True	0	True	-1	-1	True
2018-06-01 112349 NGF SETA1.eds	P08	UNKNOWN	NGF30	NGF SETA1	hsa-miR-220c-002211	N/A	Undetermined	Undetermined	1	Undetermined	Undetermined		N/A												True	0	True	-1	-1	True
2018-06-06 164506 NGF SETA2.eds	P08	UNKNOWN	NGF30	NGF SETA2	hsa-miR-220c-002211	N/A	Undetermined	Undetermined	1	Undetermined	Undetermined		N/A												True	0	True	-1	-1	True
2018-06-01 112349 NGF SETA1.eds	F24	UNKNOWN	NGF30	NGF SETA1	hsa-miR-221-000524	Amp	1.182	0.987	1	27.055	27.055	28.741	N/A	28.741	12.035	2.048	4.303	0.216	-8.597	9.03	0.861	0.002	387.285	0.937	True	0.123	True	3	22
2018-06-06 164506 NGF SETA2.eds	F24	UNKNOWN	NGF30	NGF SETA2	hsa-miR-221-000524	Amp	1.197	0.985	1	27.453	27.453	28.741	N/A	28.741	12.035	2.048	4.303	0.216	-8.597	9.03	0.861	0.002	387.285	0.937	True	0.123	True	3	22
2018-06-14 163427 NGF SETA3.eds	F24	UNKNOWN	NGF30	NGF SETA3	hsa-miR-221-000524	Amp	1.115	0.967	1	31.716	31.716	28.741	N/A	28.741	12.035	2.048	4.303	0.216	-8.597	9.03	0.861	0.002	387.285	0.937	True	0.123	True	3	26
2018-06-01 132053 CTRL SETA1.eds	F24	UNKNOWN	CTRL	CTRL SETA1	hsa-miR-221-000524	Amp	1.215	0.984	1	27.453	27.453	28.411	N/A	28.411	11.818	1.536	4.303	0	-6.61	6.61	1	0.01	97.678	1	True	0.123	True	3	22
2018-06-15 142159 CTRL SETA3.eds	F24	UNKNOWN	CTRL	CTRL SETA3	hsa-miR-221-000524	Amp	1.146	0.981	1	30.456	30.456	28.411	N/A	28.411	11.818	1.536	4.303	0	-6.61	6.61	1	0.01	97.678	1	True	0.123	True	3	25
2018-06-06 193344 CTRL SETA2.eds	F24	UNKNOWN	CTRL	CTRL SETA2	hsa-miR-221-000524	Amp	1.181	0.975	1	27.324	27.324	28.411	N/A	28.411	11.818	1.536	4.303	0	-6.61	6.61	1	0.01	97.678	1	True	0.123	True	3	22
2018-06-14 163427 NGF SETA3.eds	G01	UNKNOWN	NGF30	NGF SETA3	hsa-miR-222-002276	Amp	1.476	0.992	1	23.626	23.626	23.048	N/A	23.048	6.342	0.882	4.303	-0.006	-3.802	3.791	1.004	0.072	13.95	0.997	True	0.271	True	3	17
2018-06-01 112349 NGF SETA1.eds	G01	UNKNOWN	NGF30	NGF SETA1	hsa-miR-222-002276	Amp	1.388	0.982	1	22.765	22.765	23.048	N/A	23.048	6.342	0.882	4.303	-0.006	-3.802	3.791	1.004	0.072	13.95	0.997	True	0.271	True	3	16
2018-06-06 164506 NGF SETA2.eds	G01	UNKNOWN	NGF30	NGF SETA2	hsa-miR-222-002276	Amp	1.398	0.99	1	22.753	22.753	23.048	N/A	23.048	6.342	0.882	4.303	-0.006	-3.802	3.791	1.004	0.072	13.95	0.997	True	0.271	True	3	17
2018-06-15 142159 CTRL SETA3.eds	G01	UNKNOWN	CTRL	CTRL SETA3	hsa-miR-222-002276	Amp	1.412	0.993	1	23.873	23.873	22.94	N/A	22.94	6.347	1.018	4.303	0	-4.38	4.38	1	0.048	20.816	1	True	0.271	True	3	18
2018-06-06 193344 CTRL SETA2.eds	G01	UNKNOWN	CTRL	CTRL SETA2	hsa-miR-222-002276	Amp	1.408	0.986	1	22.435	22.435	22.94	N/A	22.94	6.347	1.018	4.303	0	-4.38	4.38	1	0.048	20.816	1	True	0.271	True	3	16
2018-06-01 132053 CTRL SETA1.eds	G01	UNKNOWN	CTRL	CTRL SETA1	hsa-miR-222-002276	Amp	1.425	0.985	1	22.512	22.512	22.94	N/A	22.94	6.347	1.018	4.303	0	-4.38	4.38	1	0.048	20.816	1	True	0.271	True	3	16
2018-06-06 193344 CTRL SETA2.eds	G02	UNKNOWN	CTRL	CTRL SETA2	hsa-miR-223-002295	Amp	1.357	0.988	1	31.166	31.166	32.274	N/A	32.274	15.681	1.584	4.303	0	-6.816	6.816	1	0.009	112.695	1	True	0.147	True	3	26
2018-06-01 132053 CTRL SETA1.eds	G02	UNKNOWN	CTRL	CTRL SETA1	hsa-miR-223-002295	Amp	1.368	0.985	1	31.245	31.245	32.274	N/A	32.274	15.681	1.584	4.303	0	-6.816	6.816	1	0.009	112.695	1	True	0.147	True	3	26
2018-06-15 142159 CTRL SETA3.eds	G02	UNKNOWN	CTRL	CTRL SETA3	hsa-miR-223-002295	Amp	1.356	0.983	1	34.411	34.411	32.274	N/A	32.274	15.681	1.584	4.303	0	-6.816	6.816	1	0.009	112.695	1	True	0.147	True	3	29
2018-06-14 163427 NGF SETA3.eds	G02	UNKNOWN	NGF30	NGF SETA3	hsa-miR-223-002295	Amp	1.277	0.965	1	35.504	35.504	32.723	N/A	32.723	16.016	1.967	4.303	0.335	-8.128	8.798	0.793	0.002	279.792	0.901	True	0.147	True	3	30
2018-06-01 112349 NGF SETA1.eds	G02	UNKNOWN	NGF30	NGF SETA1	hsa-miR-223-002295	Amp	1.357	0.987	1	31.061	31.061	32.723	N/A	32.723	16.016	1.967	4.303	0.335	-8.128	8.798	0.793	0.002	279.792	0.901	True	0.147	True	3	26
2018-06-06 164506 NGF SETA2.eds	G02	UNKNOWN	NGF30	NGF SETA2	hsa-miR-223-002295	Amp	1.348	0.99	1	31.603	31.603	32.723	N/A	32.723	16.016	1.967	4.303	0.335	-8.128	8.798	0.793	0.002	279.792	0.901	True	0.147	True	3	27
2018-06-14 163427 NGF SETA3.eds	G03	UNKNOWN	NGF30	NGF SETA3	hsa-miR-224-002099	N/A	Undetermined	Undetermined	1	Undetermined	Undetermined	32.459	N/A	32.459	15.26	1.216	12.706	-0.612	-16.059	14.836	1.528	0	68,289.539	0.703	True	0.123	True	-1	-1	True
2018-06-06 164506 NGF SETA2.eds	G03	UNKNOWN	NGF30	NGF SETA2	hsa-miR-224-002099	Amp	1.198	0.98	1	32.955	32.955	32.459	N/A	32.459	15.26	1.216	12.706	-0.612	-16.059	14.836	1.528	0	68,289.539	0.703	True	0.123	True	3	28
2018-06-01 112349 NGF SETA1.eds	G03	UNKNOWN	NGF30	NGF SETA1	hsa-miR-224-002099	Amp	1.235	0.973	1	31.962	31.962	32.459	N/A	32.459	15.26	1.216	12.706	-0.612	-16.059	14.836	1.528	0	68,289.539	0.703	True	0.123	True	3	27
2018-06-01 132053 CTRL SETA1.eds	G03	UNKNOWN	CTRL	CTRL SETA1	hsa-miR-224-002099	Amp	1.209	0.962	1	33.877	33.877	32.922	N/A	32.922	15.872	0.174	12.706	0	-2.211	2.211	1	0.216	4.631	1	True	0.123	True	3	29
2018-06-15 142159 CTRL SETA3.eds	G03	UNKNOWN	CTRL	CTRL SETA3	hsa-miR-224-002099	N/A	Undetermined	Undetermined	1	Undetermined	Undetermined	32.922	N/A	32.922	15.872	0.174	12.706	0	-2.211	2.211	1	0.216	4.631	1	True	0.123	True	-1	-1	True
2018-06-06 193344 CTRL SETA2.eds	G03	UNKNOWN	CTRL	CTRL SETA2	hsa-miR-224-002099	Amp	1.271	0.989	1	31.967	31.967	32.922	N/A	32.922	15.872	0.174	12.706	0	-2.211	2.211	1	0.216	4.631	1	True	0.123	True	3	27
2018-06-06 193344 CTRL SETA2.eds	B01	UNKNOWN	CTRL	CTRL SETA2	hsa-miR-23a-000399	Amp	0.91	0.959	1	29.998	29.998		N/A												True	0.04	True	3	27	True
2018-06-01 132053 CTRL SETA1.eds	B01	UNKNOWN	CTRL	CTRL SETA1	hsa-miR-23a-000399	Amp	0.786	0.846	1	31.994	31.994		N/A												True	0.04	True	3	28	True
2018-06-15 142159 CTRL SETA3.eds	B01	UNKNOWN	CTRL	CTRL SETA3	hsa-miR-23a-000399	Amp	0.865	0.927	1	33.748	33.748		N/A												True	0.04	True	3	30	True
2018-06-14 163427 NGF SETA3.eds	B01	UNKNOWN	NGF30	NGF SETA3	hsa-miR-23a-000399	Amp	0.669	0.587	1	36.47	36.47		N/A												True	0.04	True	3	32	True
2018-06-06 164506 NGF SETA2.eds	B01	UNKNOWN	NGF30	NGF SETA2	hsa-miR-23a-000399	Amp	0.775	0.931	1	31.949	31.949		N/A												True	0.04	True	3	28	True
2018-06-01 112349 NGF SETA1.eds	B01	UNKNOWN	NGF30	NGF SETA1	hsa-miR-23a-000399	Amp	0.752	0.939	1	31.998	31.998		N/A												True	0.04	True	3	28	True
2018-06-06 164506 NGF SETA2.eds	B02	UNKNOWN	NGF30	NGF SETA2	hsa-miR-23b-000400	Amp	0.992	0.898	1	33.256	33.256	32.111	N/A	32.111	15.29	2.266	12.706								True	0.056	True	3	29	True
2018-06-01 112349 NGF SETA1.eds	B02	UNKNOWN	NGF30	NGF SETA1	hsa-miR-23b-000400	Amp	1.078	0.977	1	30.941	30.941	32.111	N/A	32.111	15.29	2.266	12.706								True	0.056	True	3	27
2018-06-14 163427 NGF SETA3.eds	B02	UNKNOWN	NGF30	NGF SETA3	hsa-miR-23b-000400	Amp	1.05	0.951	1	33.28	33.28	32.111	N/A	32.111	15.29	2.266	12.706								True	0.056	True	3	29
2018-06-01 132053 CTRL SETA1.eds	B02	UNKNOWN	CTRL	CTRL SETA1	hsa-miR-23b-000400	Amp	0.727	0.763	1	36.281	36.281		N/A												True	0.056	True	3	32	True
2018-06-06 193344 CTRL SETA2.eds	B02	UNKNOWN	CTRL	CTRL SETA2	hsa-miR-23b-000400	Amp	0.891	0.872	1	34.144	34.144		N/A												True	0.056	True	3	30	True
2018-06-15 142159 CTRL SETA3.eds	B02	UNKNOWN	CTRL	CTRL SETA3	hsa-miR-23b-000400	N/A	Undetermined	Undetermined	1	Undetermined	Undetermined		N/A												True	0.056	True	-1	-1	True
2018-06-01 132053 CTRL SETA1.eds	B03	UNKNOWN	CTRL	CTRL SETA1	hsa-miR-24-000402	Amp	1.264	0.991	1	22.516	22.516	23.011	N/A	23.011	6.418	1.058	4.303	0	-4.552	4.552	1	0.043	23.465	1	True	0.136	True	3	18
2018-06-15 142159 CTRL SETA3.eds	B03	UNKNOWN	CTRL	CTRL SETA3	hsa-miR-24-000402	Amp	1.238	0.991	1	24.016	24.016	23.011	N/A	23.011	6.418	1.058	4.303	0	-4.552	4.552	1	0.043	23.465	1	True	0.136	True	3	19
2018-06-06 193344 CTRL SETA2.eds	B03	UNKNOWN	CTRL	CTRL SETA2	hsa-miR-24-000402	Amp	1.256	0.972	1	22.501	22.501	23.011	N/A	23.011	6.418	1.058	4.303	0	-4.552	4.552	1	0.043	23.465	1	True	0.136	True	3	18
2018-06-01 112349 NGF SETA1.eds	B03	UNKNOWN	NGF30	NGF SETA1	hsa-miR-24-000402	Amp	1.234	0.991	1	22.797	22.797	23.093	N/A	23.093	6.386	0.919	4.303	-0.033	-3.989	3.924	1.023	0.066	15.877	0.983	True	0.136	True	3	18
2018-06-14 163427 NGF SETA3.eds	B03	UNKNOWN	NGF30	NGF SETA3	hsa-miR-24-000402	Amp	1.294	0.986	1	23.777	23.777	23.093	N/A	23.093	6.386	0.919	4.303	-0.033	-3.989	3.924	1.023	0.066	15.877	0.983	True	0.136	True	3	19
2018-06-06 164506 NGF SETA2.eds	B03	UNKNOWN	NGF30	NGF SETA2	hsa-miR-24-000402	Amp	1.246	0.99	1	22.703	22.703	23.093	N/A	23.093	6.386	0.919	4.303	-0.033	-3.989	3.924	1.023	0.066	15.877	0.983	True	0.136	True	3	18
2018-06-06 164506 NGF SETA2.eds	B04	UNKNOWN	NGF30	NGF SETA2	hsa-miR-25-000403	Amp	1.412	0.976	1	30.425	30.425	30.65	N/A	30.65	13.943	0.903	4.303	-0.43	-4.314	3.454	1.347	0.091	19.894	0.788	True	0.247	True	3	25
2018-06-14 163427 NGF SETA3.eds	B04	UNKNOWN	NGF30	NGF SETA3	hsa-miR-25-000403	Amp	1.506	0.993	1	31.229	31.229	30.65	N/A	30.65	13.943	0.903	4.303	-0.43	-4.314	3.454	1.347	0.091	19.894	0.788	True	0.247	True	3	25
2018-06-01 112349 NGF SETA1.eds	B04	UNKNOWN	NGF30	NGF SETA1	hsa-miR-25-000403	Amp	1.387	0.991	1	30.296	30.296	30.65	N/A	30.65	13.943	0.903	4.303	-0.43	-4.314	3.454	1.347	0.091	19.894	0.788	True	0.247	True	3	24
2018-06-15 142159 CTRL SETA3.eds	B04	UNKNOWN	CTRL	CTRL SETA3	hsa-miR-25-000403	Amp	1.477	0.991	1	32.311	32.311	30.966	N/A	30.966	14.373	1.184	4.303	0	-5.096	5.096	1	0.029	34.205	1	True	0.247	True	3	27
2018-06-06 193344 CTRL SETA2.eds	B04	UNKNOWN	CTRL	CTRL SETA2	hsa-miR-25-000403	Amp	1.4	0.986	1	30.131	30.131	30.966	N/A	30.966	14.373	1.184	4.303	0	-5.096	5.096	1	0.029	34.205	1	True	0.247	True	3	24
2018-06-01 132053 CTRL SETA1.eds	B04	UNKNOWN	CTRL	CTRL SETA1	hsa-miR-25-000403	Amp	1.435	0.988	1	30.456	30.456	30.966	N/A	30.966	14.373	1.184	4.303	0	-5.096	5.096	1	0.029	34.205	1	True	0.247	True	3	25
2018-06-06 164506 NGF SETA2.eds	B05	UNKNOWN	NGF30	NGF SETA2	hsa-miR-26a-000405	Amp	1.226	0.979	1	26.18	26.18	26.871	N/A	26.871	10.164	1.529	4.303	-0.232	-6.808	6.345	1.174	0.012	112.088	0.917	True	0.118	True	3	21
2018-06-14 163427 NGF SETA3.eds	B05	UNKNOWN	NGF30	NGF SETA3	hsa-miR-26a-000405	Amp	1.268	0.99	1	28.736	28.736	26.871	N/A	26.871	10.164	1.529	4.303	-0.232	-6.808	6.345	1.174	0.012	112.088	0.917	True	0.118	True	3	24
2018-06-01 112349 NGF SETA1.eds	B05	UNKNOWN	NGF30	NGF SETA1	hsa-miR-26a-000405	Amp	1.238	0.974	1	25.696	25.696	26.871	N/A	26.871	10.164	1.529	4.303	-0.232	-6.808	6.345	1.174	0.012	112.088	0.917	True	0.118	True	3	21
2018-06-01 132053 CTRL SETA1.eds	B05	UNKNOWN	CTRL	CTRL SETA1	hsa-miR-26a-000405	Amp	1.229	0.984	1	26.186	26.186	26.989	N/A	26.989	10.396	1.419	4.303	0	-6.104	6.104	1	0.015	68.788	1	True	0.118	True	3	21
2018-06-15 142159 CTRL SETA3.eds	B05	UNKNOWN	CTRL	CTRL SETA3	hsa-miR-26a-000405	Amp	1.238	0.987	1	28.803	28.803	26.989	N/A	26.989	10.396	1.419	4.303	0	-6.104	6.104	1	0.015	68.788	1	True	0.118	True	3	24
2018-06-06 193344 CTRL SETA2.eds	B05	UNKNOWN	CTRL	CTRL SETA2	hsa-miR-26a-000405	Amp	1.218	0.99	1	25.977	25.977	26.989	N/A	26.989	10.396	1.419	4.303	0	-6.104	6.104	1	0.015	68.788	1	True	0.118	True	3	21
2018-06-15 142159 CTRL SETA3.eds	B06	UNKNOWN	CTRL	CTRL SETA3	hsa-miR-26b-000407	Amp	1.284	0.981	1	30.201	30.201	28.619	N/A	28.619	12.027	1.295	4.303	0	-5.571	5.571	1	0.021	47.522	1	True	0.155	True	3	25
2018-06-06 193344 CTRL SETA2.eds	B06	UNKNOWN	CTRL	CTRL SETA2	hsa-miR-26b-000407	Amp	1.28	0.986	1	27.645	27.645	28.619	N/A	28.619	12.027	1.295	4.303	0	-5.571	5.571	1	0.021	47.522	1	True	0.155	True	3	22
2018-06-01 132053 CTRL SETA1.eds	B06	UNKNOWN	CTRL	CTRL SETA1	hsa-miR-26b-000407	Amp	1.278	0.98	1	28.012	28.012	28.619	N/A	28.619	12.027	1.295	4.303	0	-5.571	5.571	1	0.021	47.522	1	True	0.155	True	3	23
2018-06-06 164506 NGF SETA2.eds	B06	UNKNOWN	NGF30	NGF SETA2	hsa-miR-26b-000407	Amp	1.28	0.988	1	28.098	28.098	28.7	N/A	28.7	11.993	1.465	4.303	-0.033	-6.336	6.27	1.023	0.013	80.784	0.987	True	0.155	True	3	23
2018-06-01 112349 NGF SETA1.eds	B06	UNKNOWN	NGF30	NGF SETA1	hsa-miR-26b-000407	Amp	1.269	0.968	1	27.581	27.581	28.7	N/A	28.7	11.993	1.465	4.303	-0.033	-6.336	6.27	1.023	0.013	80.784	0.987	True	0.155	True	3	23
2018-06-14 163427 NGF SETA3.eds	B06	UNKNOWN	NGF30	NGF SETA3	hsa-miR-26b-000407	Amp	1.309	0.987	1	30.421	30.421	28.7	N/A	28.7	11.993	1.465	4.303	-0.033	-6.336	6.27	1.023	0.013	80.784	0.987	True	0.155	True	3	25
2018-06-01 112349 NGF SETA1.eds	B07	UNKNOWN	NGF30	NGF SETA1	hsa-miR-27a-000408	Amp	1.413	0.989	1	27.923	27.923	29.086	N/A	29.086	12.379	1.561	4.303	-0.238	-6.954	6.478	1.18	0.011	124.021	0.917	True	0.266	True	3	22
2018-06-14 163427 NGF SETA3.eds	B07	UNKNOWN	NGF30	NGF SETA3	hsa-miR-27a-000408	Amp	1.467	0.99	1	31.046	31.046	29.086	N/A	29.086	12.379	1.561	4.303	-0.238	-6.954	6.478	1.18	0.011	124.021	0.917	True	0.266	True	3	25
2018-06-06 164506 NGF SETA2.eds	B07	UNKNOWN	NGF30	NGF SETA2	hsa-miR-27a-000408	Amp	1.421	0.978	1	28.289	28.289	29.086	N/A	29.086	12.379	1.561	4.303	-0.238	-6.954	6.478	1.18	0.011	124.021	0.917	True	0.266	True	3	23
2018-06-01 132053 CTRL SETA1.eds	B07	UNKNOWN	CTRL	CTRL SETA1	hsa-miR-27a-000408	Amp	1.428	0.988	1	28.254	28.254	29.21	N/A	29.21	12.618	1.487	4.303	0	-6.396	6.396	1	0.012	84.224	1	True	0.266	True	3	22
2018-06-15 142159 CTRL SETA3.eds	B07	UNKNOWN	CTRL	CTRL SETA3	hsa-miR-27a-000408	Amp	1.463	0.991	1	31.131	31.131	29.21	N/A	29.21	12.618	1.487	4.303	0	-6.396	6.396	1	0.012	84.224	1	True	0.266	True	3	25
2018-06-06 193344 CTRL SETA2.eds	B07	UNKNOWN	CTRL	CTRL SETA2	hsa-miR-27a-000408	Amp	1.414	0.982	1	28.246	28.246	29.21	N/A	29.21	12.618	1.487	4.303	0	-6.396	6.396	1	0.012	84.224	1	True	0.266	True	3	22
2018-06-01 132053 CTRL SETA1.eds	B08	UNKNOWN	CTRL	CTRL SETA1	hsa-miR-27b-000409	Amp	1.305	0.983	1	31.203	31.203	31.805	N/A	31.805	15.212	1.166	4.303	0	-5.017	5.017	1	0.031	32.389	1	True	0.188	True	3	26
2018-06-06 164506 NGF SETA2.eds	B08	UNKNOWN	NGF30	NGF SETA2	hsa-miR-27b-000409	Amp	1.317	0.989	1	30.387	30.387	31.756	N/A	31.756	15.049	1.803	4.303	-0.163	-7.92	7.594	1.12	0.005	242.138	0.944	True	0.188	True	3	25
2018-06-14 163427 NGF SETA3.eds	B08	UNKNOWN	NGF30	NGF SETA3	hsa-miR-27b-000409	Amp	1.307	0.977	1	34.305	34.305	31.756	N/A	31.756	15.049	1.803	4.303	-0.163	-7.92	7.594	1.12	0.005	242.138	0.944	True	0.188	True	3	29
2018-06-01 112349 NGF SETA1.eds	B08	UNKNOWN	NGF30	NGF SETA1	hsa-miR-27b-000409	Amp	1.284	0.986	1	30.575	30.575	31.756	N/A	31.756	15.049	1.803	4.303	-0.163	-7.92	7.594	1.12	0.005	242.138	0.944	True	0.188	True	3	25
2018-06-15 142159 CTRL SETA3.eds	B08	UNKNOWN	CTRL	CTRL SETA3	hsa-miR-27b-000409	Amp	1.311	0.983	1	33.052	33.052	31.805	N/A	31.805	15.212	1.166	4.303	0	-5.017	5.017	1	0.031	32.389	1	True	0.188	True	3	28
2018-06-06 193344 CTRL SETA2.eds	B08	UNKNOWN	CTRL	CTRL SETA2	hsa-miR-27b-000409	Amp	1.285	0.958	1	31.16	31.16	31.805	N/A	31.805	15.212	1.166	4.303	0	-5.017	5.017	1	0.031	32.389	1	True	0.188	True	3	26
2018-06-06 164506 NGF SETA2.eds	B10	UNKNOWN	NGF30	NGF SETA2	hsa-miR-28-000411	Amp	1.3	0.984	1	31.121	31.121	31.712	N/A	31.712	15.005	0.829	4.303	0.055	-3.511	3.621	0.963	0.081	11.398	0.965	True	0.183	True	3	26
2018-06-14 163427 NGF SETA3.eds	B10	UNKNOWN	NGF30	NGF SETA3	hsa-miR-28-000411	Amp	1.382	0.974	1	32.311	32.311	31.712	N/A	31.712	15.005	0.829	4.303	0.055	-3.511	3.621	0.963	0.081	11.398	0.965	True	0.183	True	3	27
2018-06-01 112349 NGF SETA1.eds	B10	UNKNOWN	NGF30	NGF SETA1	hsa-miR-28-000411	Amp	1.297	0.984	1	31.704	31.704	31.712	N/A	31.712	15.005	0.829	4.303	0.055	-3.511	3.621	0.963	0.081	11.398	0.965	True	0.183	True	3	26
2018-06-06 193344 CTRL SETA2.eds	B10	UNKNOWN	CTRL	CTRL SETA2	hsa-miR-28-000411	Amp	1.305	0.983	1	30.85	30.85	31.543	N/A	31.543	14.95	0.839	4.303	0	-3.61	3.61	1	0.082	12.208	1	True	0.183	True	3	25
2018-06-15 142159 CTRL SETA3.eds	B10	UNKNOWN	CTRL	CTRL SETA3	hsa-miR-28-000411	Amp	1.35	0.979	1	32.231	32.231	31.543	N/A	31.543	14.95	0.839	4.303	0	-3.61	3.61	1	0.082	12.208	1	True	0.183	True	3	27
2018-06-01 132053 CTRL SETA1.eds	B10	UNKNOWN	CTRL	CTRL SETA1	hsa-miR-28-000411	Amp	1.326	0.973	1	31.547	31.547	31.543	N/A	31.543	14.95	0.839	4.303	0	-3.61	3.61	1	0.082	12.208	1	True	0.183	True	3	25
2018-06-01 112349 NGF SETA1.eds	B09	UNKNOWN	NGF30	NGF SETA1	hsa-miR-28-3p-002446	Amp	1.381	0.991	1	28.109	28.109	28.175	N/A	28.175	11.468	0.79	4.303	-0.103	-3.504	3.298	1.074	0.102	11.346	0.926	True	0.221	True	3	23
2018-06-14 163427 NGF SETA3.eds	B09	UNKNOWN	NGF30	NGF SETA3	hsa-miR-28-3p-002446	Amp	1.431	0.994	1	28.638	28.638	28.175	N/A	28.175	11.468	0.79	4.303	-0.103	-3.504	3.298	1.074	0.102	11.346	0.926	True	0.221	True	3	23
2018-06-06 164506 NGF SETA2.eds	B09	UNKNOWN	NGF30	NGF SETA2	hsa-miR-28-3p-002446	Amp	1.392	0.99	1	27.778	27.778	28.175	N/A	28.175	11.468	0.79	4.303	-0.103	-3.504	3.298	1.074	0.102	11.346	0.926	True	0.221	True	3	22
2018-06-06 193344 CTRL SETA2.eds	B09	UNKNOWN	CTRL	CTRL SETA2	hsa-miR-28-3p-002446	Amp	1.4	0.978	1	27.434	27.434	28.164	N/A	28.164	11.571	0.679	4.303	0	-2.921	2.921	1	0.132	7.572	1	True	0.221	True	3	22
2018-06-15 142159 CTRL SETA3.eds	B09	UNKNOWN	CTRL	CTRL SETA3	hsa-miR-28-3p-002446	Amp	1.411	0.993	1	28.576	28.576	28.164	N/A	28.164	11.571	0.679	4.303	0	-2.921	2.921	1	0.132	7.572	1	True	0.221	True	3	23
2018-06-01 132053 CTRL SETA1.eds	B09	UNKNOWN	CTRL	CTRL SETA1	hsa-miR-28-3p-002446	Amp	1.38	0.991	1	28.483	28.483	28.164	N/A	28.164	11.571	0.679	4.303	0	-2.921	2.921	1	0.132	7.572	1	True	0.221	True	3	23
2018-06-06 164506 NGF SETA2.eds	G05	UNKNOWN	NGF30	NGF SETA2	hsa-miR-296-000527	Amp	1.044	0.982	1	30.625	30.625	31.3	N/A	31.3	14.594	1.003	4.303	-0.275	-4.592	4.041	1.21	0.061	24.119	0.907	True	0.064	True	3	26
2018-06-01 112349 NGF SETA1.eds	G05	UNKNOWN	NGF30	NGF SETA1	hsa-miR-296-000527	Amp	1.016	0.953	1	31.041	31.041	31.3	N/A	31.3	14.594	1.003	4.303	-0.275	-4.592	4.041	1.21	0.061	24.119	0.907	True	0.064	True	3	27
2018-06-14 163427 NGF SETA3.eds	G05	UNKNOWN	NGF30	NGF SETA3	hsa-miR-296-000527	Amp	1.066	0.952	1	32.235	32.235	31.3	N/A	31.3	14.594	1.003	4.303	-0.275	-4.592	4.041	1.21	0.061	24.119	0.907	True	0.064	True	3	28
2018-06-06 193344 CTRL SETA2.eds	G05	UNKNOWN	CTRL	CTRL SETA2	hsa-miR-296-000527	Amp	1.037	0.916	1	30.331	30.331	31.462	N/A	31.462	14.869	1.914	4.303	0	-8.234	8.234	1	0.003	301.18	1	True	0.064	True	3	26
2018-06-01 132053 CTRL SETA1.eds	G05	UNKNOWN	CTRL	CTRL SETA1	hsa-miR-296-000527	Amp	1.1	0.96	1	29.862	29.862	31.462	N/A	31.462	14.869	1.914	4.303	0	-8.234	8.234	1	0.003	301.18	1	True	0.064	True	3	26
2018-06-15 142159 CTRL SETA3.eds	G05	UNKNOWN	CTRL	CTRL SETA3	hsa-miR-296-000527	Amp	1.029	0.967	1	34.192	34.192	31.462	N/A	31.462	14.869	1.914	4.303	0	-8.234	8.234	1	0.003	301.18	1	True	0.064	True	3	30
2018-06-15 142159 CTRL SETA3.eds	G04	UNKNOWN	CTRL	CTRL SETA3	hsa-miR-296-3p-002101	N/A	Undetermined	Undetermined	1	Undetermined	Undetermined		N/A												True	0.04	True	-1	-1	True
2018-06-06 193344 CTRL SETA2.eds	G04	UNKNOWN	CTRL	CTRL SETA2	hsa-miR-296-3p-002101	N/A	Undetermined	Undetermined	1	Undetermined	Undetermined		N/A												True	0.04	True	-1	-1	True
2018-06-01 132053 CTRL SETA1.eds	G04	UNKNOWN	CTRL	CTRL SETA1	hsa-miR-296-3p-002101	Amp	0.817	0.837	1	31.735	31.735		N/A												True	0.04	True	3	28	True
2018-06-14 163427 NGF SETA3.eds	G04	UNKNOWN	NGF30	NGF SETA3	hsa-miR-296-3p-002101	N/A	Undetermined	Undetermined	1	Undetermined	Undetermined		N/A												True	0.04	True	-1	-1	True
2018-06-01 112349 NGF SETA1.eds	G04	UNKNOWN	NGF30	NGF SETA1	hsa-miR-296-3p-002101	Amp	0.698	0.9	1	33.422	33.422		N/A												True	0.04	True	3	29	True
2018-06-06 164506 NGF SETA2.eds	G04	UNKNOWN	NGF30	NGF SETA2	hsa-miR-296-3p-002101	Amp	0.769	0.94	1	32.838	32.838		N/A												True	0.04	True	3	29	True
2018-06-06 193344 CTRL SETA2.eds	P09	UNKNOWN	CTRL	CTRL SETA2	hsa-miR-298-002190	N/A	Undetermined	Undetermined	1	Undetermined	Undetermined		N/A												True	0.04	True	-1	-1	True
2018-06-01 132053 CTRL SETA1.eds	P09	UNKNOWN	CTRL	CTRL SETA1	hsa-miR-298-002190	N/A	Undetermined	Undetermined	1	Undetermined	Undetermined		N/A												True	0.04	True	-1	-1	True
2018-06-15 142159 CTRL SETA3.eds	P09	UNKNOWN	CTRL	CTRL SETA3	hsa-miR-298-002190	Amp	0.746	0.861	1	34.337	34.337		N/A												True	0.04	True	3	30	True
2018-06-06 164506 NGF SETA2.eds	P09	UNKNOWN	NGF30	NGF SETA2	hsa-miR-298-002190	N/A	Undetermined	Undetermined	1	Undetermined	Undetermined		N/A												True	0.04	True	-1	-1	True
2018-06-01 112349 NGF SETA1.eds	P09	UNKNOWN	NGF30	NGF SETA1	hsa-miR-298-002190	N/A	Undetermined	Undetermined	1	Undetermined	Undetermined		N/A												True	0.04	True	-1	-1	True
2018-06-14 163427 NGF SETA3.eds	P09	UNKNOWN	NGF30	NGF SETA3	hsa-miR-298-002190	N/A	Undetermined	Undetermined	1	Undetermined	Undetermined		N/A												True	0.04	True	-1	-1	True
2018-06-14 163427 NGF SETA3.eds	G06	UNKNOWN	NGF30	NGF SETA3	hsa-miR-299-3p-001015	N/A	Undetermined	Undetermined	1	Undetermined	Undetermined		N/A												True	0	True	-1	-1	True
2018-06-01 112349 NGF SETA1.eds	G06	UNKNOWN	NGF30	NGF SETA1	hsa-miR-299-3p-001015	N/A	Undetermined	Undetermined	1	Undetermined	Undetermined		N/A												True	0	True	-1	-1	True
2018-06-06 164506 NGF SETA2.eds	G06	UNKNOWN	NGF30	NGF SETA2	hsa-miR-299-3p-001015	N/A	Undetermined	Undetermined	1	Undetermined	Undetermined		N/A												True	0	True	-1	-1	True
2018-06-15 142159 CTRL SETA3.eds	G06	UNKNOWN	CTRL	CTRL SETA3	hsa-miR-299-3p-001015	N/A	Undetermined	Undetermined	1	Undetermined	Undetermined		N/A												True	0	True	-1	-1	True
2018-06-06 193344 CTRL SETA2.eds	G06	UNKNOWN	CTRL	CTRL SETA2	hsa-miR-299-3p-001015	N/A	Undetermined	Undetermined	1	Undetermined	Undetermined		N/A												True	0	True	-1	-1	True
2018-06-01 132053 CTRL SETA1.eds	G06	UNKNOWN	CTRL	CTRL SETA1	hsa-miR-299-3p-001015	N/A	Undetermined	Undetermined	1	Undetermined	Undetermined		N/A												True	0	True	-1	-1	True
2018-06-15 142159 CTRL SETA3.eds	G07	UNKNOWN	CTRL	CTRL SETA3	hsa-miR-299-5p-000600	Amp	1.319	0.977	1	33.742	33.742	34.359	N/A	34.359	17.767	0.707	4.303	0	-3.044	3.044	1	0.121	8.246	1	True	0.114	True	3	29
2018-06-06 193344 CTRL SETA2.eds	G07	UNKNOWN	CTRL	CTRL SETA2	hsa-miR-299-5p-000600	Amp	1.167	0.933	1	35.085	35.085	34.359	N/A	34.359	17.767	0.707	4.303	0	-3.044	3.044	1	0.121	8.246	1	True	0.114	True	3	30
2018-06-01 132053 CTRL SETA1.eds	G07	UNKNOWN	CTRL	CTRL SETA1	hsa-miR-299-5p-000600	Amp	1.257	0.919	1	34.251	34.251	34.359	N/A	34.359	17.767	0.707	4.303	0	-3.044	3.044	1	0.121	8.246	1	True	0.114	True	3	30
2018-06-14 163427 NGF SETA3.eds	G07	UNKNOWN	NGF30	NGF SETA3	hsa-miR-299-5p-000600	Amp	1.349	0.98	1	33.386	33.386	33.612	N/A	33.612	16.905	0.38	4.303	-0.861	-2.495	0.773	1.816	0.585	5.636	0.361	True	0.114	True	3	28
2018-06-06 164506 NGF SETA2.eds	G07	UNKNOWN	NGF30	NGF SETA2	hsa-miR-299-5p-000600	Amp	1.272	0.986	1	32.952	32.952	33.612	N/A	33.612	16.905	0.38	4.303	-0.861	-2.495	0.773	1.816	0.585	5.636	0.361	True	0.114	True	3	29
2018-06-01 112349 NGF SETA1.eds	G07	UNKNOWN	NGF30	NGF SETA1	hsa-miR-299-5p-000600	Amp	1.176	0.965	1	34.498	34.498	33.612	N/A	33.612	16.905	0.38	4.303	-0.861	-2.495	0.773	1.816	0.585	5.636	0.361	True	0.114	True	3	29
2018-06-15 142159 CTRL SETA3.eds	B13	UNKNOWN	CTRL	CTRL SETA3	hsa-miR-29a-002112	Amp	1.397	0.985	1	25.78	25.78	24.56	N/A	24.56	7.967	1.089	4.303	0	-4.687	4.687	1	0.039	25.766	1	True	0.224	True	3	20
2018-06-06 193344 CTRL SETA2.eds	B13	UNKNOWN	CTRL	CTRL SETA2	hsa-miR-29a-002112	Amp	1.372	0.982	1	23.552	23.552	24.56	N/A	24.56	7.967	1.089	4.303	0	-4.687	4.687	1	0.039	25.766	1	True	0.224	True	3	18
2018-06-01 132053 CTRL SETA1.eds	B13	UNKNOWN	CTRL	CTRL SETA1	hsa-miR-29a-002112	Amp	1.416	0.939	1	24.348	24.348	24.56	N/A	24.56	7.967	1.089	4.303	0	-4.687	4.687	1	0.039	25.766	1	True	0.224	True	3	19
2018-06-06 164506 NGF SETA2.eds	B13	UNKNOWN	NGF30	NGF SETA2	hsa-miR-29a-002112	Amp	1.398	0.986	1	23.692	23.692	24.423	N/A	24.423	7.717	1.092	4.303	-0.25	-4.947	4.446	1.189	0.046	30.846	0.879	True	0.224	True	3	18
2018-06-14 163427 NGF SETA3.eds	B13	UNKNOWN	NGF30	NGF SETA3	hsa-miR-29a-002112	Amp	1.442	0.991	1	25.532	25.532	24.423	N/A	24.423	7.717	1.092	4.303	-0.25	-4.947	4.446	1.189	0.046	30.846	0.879	True	0.224	True	3	19
2018-06-01 112349 NGF SETA1.eds	B13	UNKNOWN	NGF30	NGF SETA1	hsa-miR-29a-002112	Amp	1.352	0.986	1	24.046	24.046	24.423	N/A	24.423	7.717	1.092	4.303	-0.25	-4.947	4.446	1.189	0.046	30.846	0.879	True	0.224	True	3	18
2018-06-15 142159 CTRL SETA3.eds	B14	UNKNOWN	CTRL	CTRL SETA3	hsa-miR-29b-000413	Amp	1.297	0.966	1	35.251	35.251	32.618	N/A	32.618	16.026	1.808	4.303	0	-7.779	7.779	1	0.005	219.703	1	True	0.188	True	3	29
2018-06-06 193344 CTRL SETA2.eds	B14	UNKNOWN	CTRL	CTRL SETA2	hsa-miR-29b-000413	Amp	1.312	0.963	1	31.134	31.134	32.618	N/A	32.618	16.026	1.808	4.303	0	-7.779	7.779	1	0.005	219.703	1	True	0.188	True	3	26
2018-06-01 132053 CTRL SETA1.eds	B14	UNKNOWN	CTRL	CTRL SETA1	hsa-miR-29b-000413	Amp	1.327	0.97	1	31.47	31.47	32.618	N/A	32.618	16.026	1.808	4.303	0	-7.779	7.779	1	0.005	219.703	1	True	0.188	True	3	26
2018-06-14 163427 NGF SETA3.eds	B14	UNKNOWN	NGF30	NGF SETA3	hsa-miR-29b-000413	N/A	Undetermined	Undetermined	1	Undetermined	Undetermined	31.093	N/A	31.093	13.895	0.565	12.706	-2.131	-9.307	5.046	4.379	0.03	633.545	0.362	True	0.188	True	-1	-1	True
2018-06-01 112349 NGF SETA1.eds	B14	UNKNOWN	NGF30	NGF SETA1	hsa-miR-29b-000413	Amp	1.318	0.986	1	31.248	31.248	31.093	N/A	31.093	13.895	0.565	12.706	-2.131	-9.307	5.046	4.379	0.03	633.545	0.362	True	0.188	True	3	25
2018-06-06 164506 NGF SETA2.eds	B14	UNKNOWN	NGF30	NGF SETA2	hsa-miR-29b-000413	Amp	1.317	0.99	1	30.939	30.939	31.093	N/A	31.093	13.895	0.565	12.706	-2.131	-9.307	5.046	4.379	0.03	633.545	0.362	True	0.188	True	3	25
2018-06-14 163427 NGF SETA3.eds	B15	UNKNOWN	NGF30	NGF SETA3	hsa-miR-29c-000587	Amp	1.337	0.968	1	30.068	30.068	28.278	N/A	28.278	11.572	1.522	4.303	0	-6.551	6.55	1	0.011	93.749	1	True	0.199	True	3	24
2018-06-06 164506 NGF SETA2.eds	B15	UNKNOWN	NGF30	NGF SETA2	hsa-miR-29c-000587	Amp	1.288	0.981	1	27.753	27.753	28.278	N/A	28.278	11.572	1.522	4.303	0	-6.551	6.55	1	0.011	93.749	1	True	0.199	True	3	22
2018-06-01 112349 NGF SETA1.eds	B15	UNKNOWN	NGF30	NGF SETA1	hsa-miR-29c-000587	Amp	1.278	0.98	1	27.013	27.013	28.278	N/A	28.278	11.572	1.522	4.303	0	-6.551	6.55	1	0.011	93.749	1	True	0.199	True	3	21
2018-06-06 193344 CTRL SETA2.eds	B15	UNKNOWN	CTRL	CTRL SETA2	hsa-miR-29c-000587	Amp	1.264	0.987	1	27.32	27.32	28.165	N/A	28.165	11.572	1.119	4.303	0	-4.815	4.815	1	0.036	28.145	1	True	0.199	True	3	21
2018-06-15 142159 CTRL SETA3.eds	B15	UNKNOWN	CTRL	CTRL SETA3	hsa-miR-29c-000587	Amp	1.319	0.983	1	29.396	29.396	28.165	N/A	28.165	11.572	1.119	4.303	0	-4.815	4.815	1	0.036	28.145	1	True	0.199	True	3	23
2018-06-01 132053 CTRL SETA1.eds	B15	UNKNOWN	CTRL	CTRL SETA1	hsa-miR-29c-000587	Amp	1.296	0.974	1	27.777	27.777	28.165	N/A	28.165	11.572	1.119	4.303	0	-4.815	4.815	1	0.036	28.145	1	True	0.199	True	3	22
2018-06-15 142159 CTRL SETA3.eds	G08	UNKNOWN	CTRL	CTRL SETA3	hsa-miR-301-000528	Amp	1.253	0.985	1	32.238	32.238	30.748	N/A	30.748	14.155	1.208	4.303	0	-5.196	5.196	1	0.027	36.644	1	True	0.098	True	3	28
2018-06-06 193344 CTRL SETA2.eds	G08	UNKNOWN	CTRL	CTRL SETA2	hsa-miR-301-000528	Amp	1.223	0.983	1	29.425	29.425	30.748	N/A	30.748	14.155	1.208	4.303	0	-5.196	5.196	1	0.027	36.644	1	True	0.098	True	3	25
2018-06-01 132053 CTRL SETA1.eds	G08	UNKNOWN	CTRL	CTRL SETA1	hsa-miR-301-000528	Amp	1.223	0.992	1	30.581	30.581	30.748	N/A	30.748	14.155	1.208	4.303	0	-5.196	5.196	1	0.027	36.644	1	True	0.098	True	3	26
2018-06-01 112349 NGF SETA1.eds	G08	UNKNOWN	NGF30	NGF SETA1	hsa-miR-301-000528	Amp	1.205	0.989	1	30.151	30.151	30.418	N/A	30.418	13.711	1.077	4.303	-0.444	-5.077	4.189	1.36	0.055	33.746	0.798	True	0.098	True	3	26
2018-06-06 164506 NGF SETA2.eds	G08	UNKNOWN	NGF30	NGF SETA2	hsa-miR-301-000528	Amp	1.216	0.988	1	29.572	29.572	30.418	N/A	30.418	13.711	1.077	4.303	-0.444	-5.077	4.189	1.36	0.055	33.746	0.798	True	0.098	True	3	25
2018-06-14 163427 NGF SETA3.eds	G08	UNKNOWN	NGF30	NGF SETA3	hsa-miR-301-000528	Amp	1.259	0.989	1	31.531	31.531	30.418	N/A	30.418	13.711	1.077	4.303	-0.444	-5.077	4.189	1.36	0.055	33.746	0.798	True	0.098	True	3	27
2018-06-14 163427 NGF SETA3.eds	G09	UNKNOWN	NGF30	NGF SETA3	hsa-miR-301b-002392	Amp	0.781	0	1	Undetermined	Undetermined	34.443	N/A	34.443	17.245	0.195	12.706	0.665	-1.809	3.139	0.631	0.113	3.504	0.446	True	0.104	True	3	34	True
2018-06-06 164506 NGF SETA2.eds	G09	UNKNOWN	NGF30	NGF SETA2	hsa-miR-301b-002392	Amp	1.217	0.977	1	33.919	33.919	34.443	N/A	34.443	17.245	0.195	12.706	0.665	-1.809	3.139	0.631	0.113	3.504	0.446	True	0.104	True	3	29
2018-06-01 112349 NGF SETA1.eds	G09	UNKNOWN	NGF30	NGF SETA1	hsa-miR-301b-002392	Amp	1.132	0.962	1	34.968	34.968	34.443	N/A	34.443	17.245	0.195	12.706	0.665	-1.809	3.139	0.631	0.113	3.504	0.446	True	0.104	True	3	30
2018-06-01 132053 CTRL SETA1.eds	G09	UNKNOWN	CTRL	CTRL SETA1	hsa-miR-301b-002392	Amp	1.196	0.919	1	34.99	34.99	33.629	N/A	33.629	16.58	0.58	12.706	0	-7.369	7.369	1	0.006	165.276	1	True	0.104	True	3	30
2018-06-15 142159 CTRL SETA3.eds	G09	UNKNOWN	CTRL	CTRL SETA3	hsa-miR-301b-002392	N/A	Undetermined	Undetermined	1	Undetermined	Undetermined	33.629	N/A	33.629	16.58	0.58	12.706	0	-7.369	7.369	1	0.006	165.276	1	True	0.104	True	-1	-1	True
2018-06-06 193344 CTRL SETA2.eds	G09	UNKNOWN	CTRL	CTRL SETA2	hsa-miR-301b-002392	Amp	1.233	0.976	1	32.268	32.268	33.629	N/A	33.629	16.58	0.58	12.706	0	-7.369	7.369	1	0.006	165.276	1	True	0.104	True	3	28
2018-06-15 142159 CTRL SETA3.eds	G10	UNKNOWN	CTRL	CTRL SETA3	hsa-miR-302a-000529	N/A	Undetermined	Undetermined	1	Undetermined	Undetermined		N/A												True	0.2	True	-1	-1	True
2018-06-06 193344 CTRL SETA2.eds	G10	UNKNOWN	CTRL	CTRL SETA2	hsa-miR-302a-000529	N/A	Undetermined	Undetermined	1	Undetermined	Undetermined		N/A												True	0.2	True	-1	-1	True
2018-06-01 132053 CTRL SETA1.eds	G10	UNKNOWN	CTRL	CTRL SETA1	hsa-miR-302a-000529	Inconclusive	0	0	1	Undetermined	Undetermined		N/A												True	0.2	True	3	27	True
2018-06-01 112349 NGF SETA1.eds	G10	UNKNOWN	NGF30	NGF SETA1	hsa-miR-302a-000529	N/A	Undetermined	Undetermined	1	Undetermined	Undetermined		N/A												True	0.2	True	-1	-1	True
2018-06-06 164506 NGF SETA2.eds	G10	UNKNOWN	NGF30	NGF SETA2	hsa-miR-302a-000529	Inconclusive	0.671	0	1	Undetermined	Undetermined		N/A												True	0.2	True	3	35	True
2018-06-14 163427 NGF SETA3.eds	G10	UNKNOWN	NGF30	NGF SETA3	hsa-miR-302a-000529	N/A	Undetermined	Undetermined	1	Undetermined	Undetermined		N/A												True	0.2	True	-1	-1	True
2018-06-14 163427 NGF SETA3.eds	G12	UNKNOWN	NGF30	NGF SETA3	hsa-miR-302b-000531	N/A	Undetermined	Undetermined	1	Undetermined	Undetermined		N/A												True	0.2	True	-1	-1	True
2018-06-06 164506 NGF SETA2.eds	G12	UNKNOWN	NGF30	NGF SETA2	hsa-miR-302b-000531	N/A	Undetermined	Undetermined	1	Undetermined	Undetermined		N/A												True	0.2	True	-1	-1	True
2018-06-01 112349 NGF SETA1.eds	G12	UNKNOWN	NGF30	NGF SETA1	hsa-miR-302b-000531	Amp	0.626	0	1	Undetermined	Undetermined		N/A												True	0.2	True	3	35	True
2018-06-06 193344 CTRL SETA2.eds	G12	UNKNOWN	CTRL	CTRL SETA2	hsa-miR-302b-000531	N/A	Undetermined	Undetermined	1	Undetermined	Undetermined		N/A												True	0.2	True	-1	-1	True
2018-06-15 142159 CTRL SETA3.eds	G12	UNKNOWN	CTRL	CTRL SETA3	hsa-miR-302b-000531	N/A	Undetermined	Undetermined	1	Undetermined	Undetermined		N/A												True	0.2	True	-1	-1	True
2018-06-01 132053 CTRL SETA1.eds	G12	UNKNOWN	CTRL	CTRL SETA1	hsa-miR-302b-000531	N/A	Undetermined	Undetermined	1	Undetermined	Undetermined		N/A												True	0.2	True	-1	-1	True
2018-06-06 164506 NGF SETA2.eds	G13	UNKNOWN	NGF30	NGF SETA2	hsa-miR-302c-000533	N/A	Undetermined	Undetermined	1	Undetermined	Undetermined		N/A												True	0.04	True	-1	-1	True
2018-06-01 112349 NGF SETA1.eds	G13	UNKNOWN	NGF30	NGF SETA1	hsa-miR-302c-000533	N/A	Undetermined	Undetermined	1	Undetermined	Undetermined		N/A												True	0.04	True	-1	-1	True
2018-06-14 163427 NGF SETA3.eds	G13	UNKNOWN	NGF30	NGF SETA3	hsa-miR-302c-000533	Inconclusive	0.59	0	1	39.093	39.093		N/A												True	0.04	True	3	35	True
2018-06-15 142159 CTRL SETA3.eds	G13	UNKNOWN	CTRL	CTRL SETA3	hsa-miR-302c-000533	N/A	Undetermined	Undetermined	1	Undetermined	Undetermined		N/A												True	0.04	True	-1	-1	True
2018-06-01 132053 CTRL SETA1.eds	G13	UNKNOWN	CTRL	CTRL SETA1	hsa-miR-302c-000533	N/A	Undetermined	Undetermined	1	Undetermined	Undetermined		N/A												True	0.04	True	-1	-1	True
2018-06-06 193344 CTRL SETA2.eds	G13	UNKNOWN	CTRL	CTRL SETA2	hsa-miR-302c-000533	Amp	0.743	0.696	1	36.915	36.915		N/A												True	0.04	True	3	34	True
2018-06-14 163427 NGF SETA3.eds	B16	UNKNOWN	NGF30	NGF SETA3	hsa-miR-30b-000602	Amp	1.355	0.984	1	28.166	28.166	27.054	N/A	27.054	10.347	1.087	4.303	-0.217	-4.892	4.458	1.162	0.045	29.689	0.891	True	0.185	True	3	23
2018-06-01 112349 NGF SETA1.eds	B16	UNKNOWN	NGF30	NGF SETA1	hsa-miR-30b-000602	Amp	1.285	0.991	1	26.719	26.719	27.054	N/A	27.054	10.347	1.087	4.303	-0.217	-4.892	4.458	1.162	0.045	29.689	0.891	True	0.185	True	3	21
2018-06-06 164506 NGF SETA2.eds	B16	UNKNOWN	NGF30	NGF SETA2	hsa-miR-30b-000602	Amp	1.31	0.99	1	26.276	26.276	27.054	N/A	27.054	10.347	1.087	4.303	-0.217	-4.892	4.458	1.162	0.045	29.689	0.891	True	0.185	True	3	21
2018-06-06 193344 CTRL SETA2.eds	B16	UNKNOWN	CTRL	CTRL SETA2	hsa-miR-30b-000602	Amp	1.277	0.974	1	26.464	26.464	27.157	N/A	27.157	10.564	1.01	4.303	0	-4.344	4.344	1	0.049	20.308	1	True	0.185	True	3	21
2018-06-01 132053 CTRL SETA1.eds	B16	UNKNOWN	CTRL	CTRL SETA1	hsa-miR-30b-000602	Amp	1.303	0.992	1	26.859	26.859	27.157	N/A	27.157	10.564	1.01	4.303	0	-4.344	4.344	1	0.049	20.308	1	True	0.185	True	3	21
2018-06-15 142159 CTRL SETA3.eds	B16	UNKNOWN	CTRL	CTRL SETA3	hsa-miR-30b-000602	Amp	1.334	0.991	1	28.147	28.147	27.157	N/A	27.157	10.564	1.01	4.303	0	-4.344	4.344	1	0.049	20.308	1	True	0.185	True	3	23
2018-06-01 132053 CTRL SETA1.eds	B17	UNKNOWN	CTRL	CTRL SETA1	hsa-miR-30c-000419	Amp	1.342	0.967	1	25.678	25.678	26.135	N/A	26.135	9.542	1.17	4.303	0	-5.035	5.035	1	0.03	32.796	1	True	0.162	True	3	21
2018-06-06 193344 CTRL SETA2.eds	B17	UNKNOWN	CTRL	CTRL SETA2	hsa-miR-30c-000419	Amp	1.315	0.988	1	25.26	25.26	26.135	N/A	26.135	9.542	1.17	4.303	0	-5.035	5.035	1	0.03	32.796	1	True	0.162	True	3	20
2018-06-15 142159 CTRL SETA3.eds	B17	UNKNOWN	CTRL	CTRL SETA3	hsa-miR-30c-000419	Amp	1.356	0.979	1	27.467	27.467	26.135	N/A	26.135	9.542	1.17	4.303	0	-5.035	5.035	1	0.03	32.796	1	True	0.162	True	3	22
2018-06-01 112349 NGF SETA1.eds	B17	UNKNOWN	NGF30	NGF SETA1	hsa-miR-30c-000419	Amp	1.297	0.989	1	25.622	25.622	25.99	N/A	25.99	9.283	1.061	4.303	-0.259	-4.824	4.307	1.196	0.051	28.327	0.878	True	0.162	True	3	21
2018-06-14 163427 NGF SETA3.eds	B17	UNKNOWN	NGF30	NGF SETA3	hsa-miR-30c-000419	Amp	1.421	0.985	1	27.025	27.025	25.99	N/A	25.99	9.283	1.061	4.303	-0.259	-4.824	4.307	1.196	0.051	28.327	0.878	True	0.162	True	3	22
2018-06-06 164506 NGF SETA2.eds	B17	UNKNOWN	NGF30	NGF SETA2	hsa-miR-30c-000419	Amp	1.324	0.988	1	25.323	25.323	25.99	N/A	25.99	9.283	1.061	4.303	-0.259	-4.824	4.307	1.196	0.051	28.327	0.878	True	0.162	True	3	21
2018-06-01 132053 CTRL SETA1.eds	B18	UNKNOWN	CTRL	CTRL SETA1	hsa-miR-31-002279	Amp	1.297	0.991	1	23.469	23.469	23.748	N/A	23.748	7.155	0.933	4.303	0	-4.013	4.013	1	0.062	16.147	1	True	0.184	True	3	18
2018-06-06 193344 CTRL SETA2.eds	B18	UNKNOWN	CTRL	CTRL SETA2	hsa-miR-31-002279	Amp	1.273	0.985	1	23.24	23.24	23.748	N/A	23.748	7.155	0.933	4.303	0	-4.013	4.013	1	0.062	16.147	1	True	0.184	True	3	18
2018-06-15 142159 CTRL SETA3.eds	B18	UNKNOWN	CTRL	CTRL SETA3	hsa-miR-31-002279	Amp	1.311	0.991	1	24.533	24.533	23.748	N/A	23.748	7.155	0.933	4.303	0	-4.013	4.013	1	0.062	16.147	1	True	0.184	True	3	19
2018-06-06 164506 NGF SETA2.eds	B18	UNKNOWN	NGF30	NGF SETA2	hsa-miR-31-002279	Amp	1.284	0.992	1	23.232	23.232	23.693	N/A	23.693	6.986	0.909	4.303	-0.168	-4.08	3.743	1.124	0.075	16.913	0.903	True	0.184	True	3	17
2018-06-14 163427 NGF SETA3.eds	B18	UNKNOWN	NGF30	NGF SETA3	hsa-miR-31-002279	Amp	1.344	0.983	1	24.388	24.388	23.693	N/A	23.693	6.986	0.909	4.303	-0.168	-4.08	3.743	1.124	0.075	16.913	0.903	True	0.184	True	3	19
2018-06-01 112349 NGF SETA1.eds	B18	UNKNOWN	NGF30	NGF SETA1	hsa-miR-31-002279	Amp	1.258	0.987	1	23.459	23.459	23.693	N/A	23.693	6.986	0.909	4.303	-0.168	-4.08	3.743	1.124	0.075	16.913	0.903	True	0.184	True	3	18
2018-06-06 193344 CTRL SETA2.eds	B19	UNKNOWN	CTRL	CTRL SETA2	hsa-miR-32-002109	Amp	1.28	0.971	1	33	33	33.426	N/A	33.426	16.833	0.741	4.303	0	-3.188	3.188	1	0.11	9.112	1	True	0.143	True	3	27
2018-06-01 132053 CTRL SETA1.eds	B19	UNKNOWN	CTRL	CTRL SETA1	hsa-miR-32-002109	Amp	1.285	0.979	1	33.434	33.434	33.426	N/A	33.426	16.833	0.741	4.303	0	-3.188	3.188	1	0.11	9.112	1	True	0.143	True	3	27
2018-06-15 142159 CTRL SETA3.eds	B19	UNKNOWN	CTRL	CTRL SETA3	hsa-miR-32-002109	Amp	1.265	0.978	1	33.844	33.844	33.426	N/A	33.426	16.833	0.741	4.303	0	-3.188	3.188	1	0.11	9.112	1	True	0.143	True	3	29
2018-06-06 164506 NGF SETA2.eds	B19	UNKNOWN	NGF30	NGF SETA2	hsa-miR-32-002109	Amp	1.286	0.966	1	32.641	32.641	34.313	N/A	34.313	17.607	1.089	4.303	0.774	-3.912	5.459	0.585	0.023	15.048	0.593	True	0.143	True	3	27
2018-06-01 112349 NGF SETA1.eds	B19	UNKNOWN	NGF30	NGF SETA1	hsa-miR-32-002109	Amp	1.244	0.957	1	34.835	34.835	34.313	N/A	34.313	17.607	1.089	4.303	0.774	-3.912	5.459	0.585	0.023	15.048	0.593	True	0.143	True	3	30
2018-06-14 163427 NGF SETA3.eds	B19	UNKNOWN	NGF30	NGF SETA3	hsa-miR-32-002109	Amp	1.256	0.963	1	35.464	35.464	34.313	N/A	34.313	17.607	1.089	4.303	0.774	-3.912	5.459	0.585	0.023	15.048	0.593	True	0.143	True	3	30
2018-06-15 142159 CTRL SETA3.eds	G14	UNKNOWN	CTRL	CTRL SETA3	hsa-miR-320-002277	Amp	1.334	0.992	1	25.76	25.76	25.698	N/A	25.698	9.105	0.499	4.303	0	-2.148	2.148	1	0.226	4.432	1	True	0.189	True	3	20
2018-06-01 132053 CTRL SETA1.eds	G14	UNKNOWN	CTRL	CTRL SETA1	hsa-miR-320-002277	Amp	1.314	0.981	1	26.264	26.264	25.698	N/A	25.698	9.105	0.499	4.303	0	-2.148	2.148	1	0.226	4.432	1	True	0.189	True	3	20
2018-06-06 193344 CTRL SETA2.eds	G14	UNKNOWN	CTRL	CTRL SETA2	hsa-miR-320-002277	Amp	1.297	0.987	1	25.071	25.071	25.698	N/A	25.698	9.105	0.499	4.303	0	-2.148	2.148	1	0.226	4.432	1	True	0.189	True	3	20
2018-06-06 164506 NGF SETA2.eds	G14	UNKNOWN	NGF30	NGF SETA2	hsa-miR-320-002277	Amp	1.293	0.987	1	25.304	25.304	25.697	N/A	25.697	8.99	0.364	4.303	-0.116	-1.681	1.45	1.083	0.366	3.206	0.862	True	0.189	True	3	20
2018-06-01 112349 NGF SETA1.eds	G14	UNKNOWN	NGF30	NGF SETA1	hsa-miR-320-002277	Amp	1.297	0.984	1	26.376	26.376	25.697	N/A	25.697	8.99	0.364	4.303	-0.116	-1.681	1.45	1.083	0.366	3.206	0.862	True	0.189	True	3	21
2018-06-14 163427 NGF SETA3.eds	G14	UNKNOWN	NGF30	NGF SETA3	hsa-miR-320-002277	Amp	1.373	0.989	1	25.41	25.41	25.697	N/A	25.697	8.99	0.364	4.303	-0.116	-1.681	1.45	1.083	0.366	3.206	0.862	True	0.189	True	3	20
2018-06-14 163427 NGF SETA3.eds	G15	UNKNOWN	NGF30	NGF SETA3	hsa-miR-323-3p-002227	Amp	1.189	0.983	1	31.641	31.641	30.479	N/A	30.479	13.773	1.248	4.303	0.041	-5.328	5.41	0.972	0.024	40.175	0.982	True	0.088	True	3	27
2018-06-06 164506 NGF SETA2.eds	G15	UNKNOWN	NGF30	NGF SETA2	hsa-miR-323-3p-002227	Amp	1.139	0.976	1	30.285	30.285	30.479	N/A	30.479	13.773	1.248	4.303	0.041	-5.328	5.41	0.972	0.024	40.175	0.982	True	0.088	True	3	26
2018-06-01 112349 NGF SETA1.eds	G15	UNKNOWN	NGF30	NGF SETA1	hsa-miR-323-3p-002227	Amp	1.178	0.988	1	29.512	29.512	30.479	N/A	30.479	13.773	1.248	4.303	0.041	-5.328	5.41	0.972	0.024	40.175	0.982	True	0.088	True	3	25
2018-06-15 142159 CTRL SETA3.eds	G15	UNKNOWN	CTRL	CTRL SETA3	hsa-miR-323-3p-002227	Amp	1.186	0.985	1	31.478	31.478	30.325	N/A	30.325	13.732	1.148	4.303	0	-4.938	4.938	1	0.033	30.647	1	True	0.088	True	3	27
2018-06-06 193344 CTRL SETA2.eds	G15	UNKNOWN	CTRL	CTRL SETA2	hsa-miR-323-3p-002227	Amp	1.156	0.986	1	29.83	29.83	30.325	N/A	30.325	13.732	1.148	4.303	0	-4.938	4.938	1	0.033	30.647	1	True	0.088	True	3	25
2018-06-01 132053 CTRL SETA1.eds	G15	UNKNOWN	CTRL	CTRL SETA1	hsa-miR-323-3p-002227	Amp	1.184	0.989	1	29.665	29.665	30.325	N/A	30.325	13.732	1.148	4.303	0	-4.938	4.938	1	0.033	30.647	1	True	0.088	True	3	25
2018-06-14 163427 NGF SETA3.eds	G16	UNKNOWN	NGF30	NGF SETA3	hsa-miR-324-3p-002161	Amp	1.23	0.983	1	31.385	31.385	30.444	N/A	30.444	13.738	1.046	4.303	-0.776	-5.278	3.725	1.713	0.076	38.792	0.678	True	0.105	True	3	27
2018-06-01 112349 NGF SETA1.eds	G16	UNKNOWN	NGF30	NGF SETA1	hsa-miR-324-3p-002161	Amp	1.179	0.976	1	29.98	29.98	30.444	N/A	30.444	13.738	1.046	4.303	-0.776	-5.278	3.725	1.713	0.076	38.792	0.678	True	0.105	True	3	25
2018-06-06 164506 NGF SETA2.eds	G16	UNKNOWN	NGF30	NGF SETA2	hsa-miR-324-3p-002161	Amp	1.207	0.986	1	29.968	29.968	30.444	N/A	30.444	13.738	1.046	4.303	-0.776	-5.278	3.725	1.713	0.076	38.792	0.678	True	0.105	True	3	25
2018-06-01 132053 CTRL SETA1.eds	G16	UNKNOWN	CTRL	CTRL SETA1	hsa-miR-324-3p-002161	Amp	1.202	0.975	1	30.206	30.206	31.107	N/A	31.107	14.514	1.374	4.303	0	-5.911	5.911	1	0.017	60.185	1	True	0.105	True	3	25
2018-06-06 193344 CTRL SETA2.eds	G16	UNKNOWN	CTRL	CTRL SETA2	hsa-miR-324-3p-002161	Amp	1.161	0.984	1	30.358	30.358	31.107	N/A	31.107	14.514	1.374	4.303	0	-5.911	5.911	1	0.017	60.185	1	True	0.105	True	3	25
2018-06-15 142159 CTRL SETA3.eds	G16	UNKNOWN	CTRL	CTRL SETA3	hsa-miR-324-3p-002161	Amp	1.19	0.983	1	32.756	32.756	31.107	N/A	31.107	14.514	1.374	4.303	0	-5.911	5.911	1	0.017	60.185	1	True	0.105	True	3	28
2018-06-01 112349 NGF SETA1.eds	G17	UNKNOWN	NGF30	NGF SETA1	hsa-miR-324-5p-000539	Amp	1.24	0.959	1	32.115	32.115	32.626	N/A	32.626	15.919	1.156	4.303	0.489	-4.486	5.465	0.712	0.023	22.416	0.722	True	0.116	True	3	27
2018-06-14 163427 NGF SETA3.eds	G17	UNKNOWN	NGF30	NGF SETA3	hsa-miR-324-5p-000539	Amp	1.283	0.979	1	33.841	33.841	32.626	N/A	32.626	15.919	1.156	4.303	0.489	-4.486	5.465	0.712	0.023	22.416	0.722	True	0.116	True	3	29
2018-06-06 164506 NGF SETA2.eds	G17	UNKNOWN	NGF30	NGF SETA2	hsa-miR-324-5p-000539	Amp	1.262	0.968	1	31.921	31.921	32.626	N/A	32.626	15.919	1.156	4.303	0.489	-4.486	5.465	0.712	0.023	22.416	0.722	True	0.116	True	3	27
2018-06-01 132053 CTRL SETA1.eds	G17	UNKNOWN	CTRL	CTRL SETA1	hsa-miR-324-5p-000539	Amp	1.257	0.969	1	32.861	32.861	32.479	N/A	32.479	15.43	0.4	12.706	0	-5.078	5.078	1	0.03	33.785	1	True	0.116	True	3	28
2018-06-06 193344 CTRL SETA2.eds	G17	UNKNOWN	CTRL	CTRL SETA2	hsa-miR-324-5p-000539	Amp	1.233	0.947	1	32.098	32.098	32.479	N/A	32.479	15.43	0.4	12.706	0	-5.078	5.078	1	0.03	33.785	1	True	0.116	True	3	27
2018-06-15 142159 CTRL SETA3.eds	G17	UNKNOWN	CTRL	CTRL SETA3	hsa-miR-324-5p-000539	No Amp	0.658	0	1	Undetermined	Undetermined	32.479	N/A	32.479	15.43	0.4	12.706	0	-5.078	5.078	1	0.03	33.785	1	True	0.116	True	3	34	True
2018-06-14 163427 NGF SETA3.eds	P10	UNKNOWN	NGF30	NGF SETA3	hsa-miR-325-000540	N/A	Undetermined	Undetermined	1	Undetermined	Undetermined		N/A												True	0.062	True	-1	-1	True
2018-06-01 112349 NGF SETA1.eds	P10	UNKNOWN	NGF30	NGF SETA1	hsa-miR-325-000540	Amp	0.992	0.914	1	34.55	34.55		N/A												True	0.062	True	3	31	True
2018-06-06 164506 NGF SETA2.eds	P10	UNKNOWN	NGF30	NGF SETA2	hsa-miR-325-000540	N/A	Undetermined	Undetermined	1	Undetermined	Undetermined		N/A												True	0.062	True	-1	-1	True
2018-06-01 132053 CTRL SETA1.eds	P10	UNKNOWN	CTRL	CTRL SETA1	hsa-miR-325-000540	N/A	Undetermined	Undetermined	1	Undetermined	Undetermined		N/A												True	0.062	True	-1	-1	True
2018-06-06 193344 CTRL SETA2.eds	P10	UNKNOWN	CTRL	CTRL SETA2	hsa-miR-325-000540	N/A	Undetermined	Undetermined	1	Undetermined	Undetermined		N/A												True	0.062	True	-1	-1	True
2018-06-15 142159 CTRL SETA3.eds	P10	UNKNOWN	CTRL	CTRL SETA3	hsa-miR-325-000540	N/A	Undetermined	Undetermined	1	Undetermined	Undetermined		N/A												True	0.062	True	-1	-1	True
2018-06-06 164506 NGF SETA2.eds	G18	UNKNOWN	NGF30	NGF SETA2	hsa-miR-326-000542	N/A	Undetermined	Undetermined	1	Undetermined	Undetermined		N/A												True	0.04	True	-1	-1	True
2018-06-14 163427 NGF SETA3.eds	G18	UNKNOWN	NGF30	NGF SETA3	hsa-miR-326-000542	Amp	0.612	0.349	1	37.975	37.975		N/A												True	0.04	True	3	34	True
2018-06-01 112349 NGF SETA1.eds	G18	UNKNOWN	NGF30	NGF SETA1	hsa-miR-326-000542	Inconclusive	0.632	0.66	1	36.053	36.053		N/A												True	0.04	True	3	31	True
2018-06-15 142159 CTRL SETA3.eds	G18	UNKNOWN	CTRL	CTRL SETA3	hsa-miR-326-000542	N/A	Undetermined	Undetermined	1	Undetermined	Undetermined		N/A												True	0.04	True	-1	-1	True
2018-06-06 193344 CTRL SETA2.eds	G18	UNKNOWN	CTRL	CTRL SETA2	hsa-miR-326-000542	N/A	Undetermined	Undetermined	1	Undetermined	Undetermined		N/A												True	0.04	True	-1	-1	True
2018-06-01 132053 CTRL SETA1.eds	G18	UNKNOWN	CTRL	CTRL SETA1	hsa-miR-326-000542	N/A	Undetermined	Undetermined	1	Undetermined	Undetermined		N/A												True	0.04	True	-1	-1	True
2018-06-06 193344 CTRL SETA2.eds	G19	UNKNOWN	CTRL	CTRL SETA2	hsa-miR-328-000543	Amp	1.203	0.983	1	30.6	30.6	31.337	N/A	31.337	14.744	1.164	4.303	0	-5.01	5.01	1	0.031	32.214	1	True	0.122	True	3	26
2018-06-01 132053 CTRL SETA1.eds	G19	UNKNOWN	CTRL	CTRL SETA1	hsa-miR-328-000543	Amp	1.217	0.965	1	30.796	30.796	31.337	N/A	31.337	14.744	1.164	4.303	0	-5.01	5.01	1	0.031	32.214	1	True	0.122	True	3	26
2018-06-15 142159 CTRL SETA3.eds	G19	UNKNOWN	CTRL	CTRL SETA3	hsa-miR-328-000543	Amp	1.209	0.983	1	32.614	32.614	31.337	N/A	31.337	14.744	1.164	4.303	0	-5.01	5.01	1	0.031	32.214	1	True	0.122	True	3	28
2018-06-14 163427 NGF SETA3.eds	G19	UNKNOWN	NGF30	NGF SETA3	hsa-miR-328-000543	Amp	1.23	0.982	1	32.532	32.532	30.989	N/A	30.989	14.283	1.295	4.303	-0.461	-6.034	5.111	1.377	0.029	65.505	0.804	True	0.122	True	3	28
2018-06-06 164506 NGF SETA2.eds	G19	UNKNOWN	NGF30	NGF SETA2	hsa-miR-328-000543	Amp	1.204	0.986	1	29.998	29.998	30.989	N/A	30.989	14.283	1.295	4.303	-0.461	-6.034	5.111	1.377	0.029	65.505	0.804	True	0.122	True	3	25
2018-06-01 112349 NGF SETA1.eds	G19	UNKNOWN	NGF30	NGF SETA1	hsa-miR-328-000543	Amp	1.19	0.975	1	30.439	30.439	30.989	N/A	30.989	14.283	1.295	4.303	-0.461	-6.034	5.111	1.377	0.029	65.505	0.804	True	0.122	True	3	26
2018-06-14 163427 NGF SETA3.eds	G20	UNKNOWN	NGF30	NGF SETA3	hsa-miR-329-001101	N/A	Undetermined	Undetermined	1	Undetermined	Undetermined		N/A												True	0.04	True	-1	-1	True
2018-06-01 112349 NGF SETA1.eds	G20	UNKNOWN	NGF30	NGF SETA1	hsa-miR-329-001101	Inconclusive	0.859	0.797	1	37.779	37.779		N/A												True	0.04	True	3	35	True
2018-06-06 164506 NGF SETA2.eds	G20	UNKNOWN	NGF30	NGF SETA2	hsa-miR-329-001101	N/A	Undetermined	Undetermined	1	Undetermined	Undetermined		N/A												True	0.04	True	-1	-1	True
2018-06-01 132053 CTRL SETA1.eds	G20	UNKNOWN	CTRL	CTRL SETA1	hsa-miR-329-001101	N/A	Undetermined	Undetermined	1	Undetermined	Undetermined		N/A												True	0.04	True	-1	-1	True
2018-06-06 193344 CTRL SETA2.eds	G20	UNKNOWN	CTRL	CTRL SETA2	hsa-miR-329-001101	N/A	Undetermined	Undetermined	1	Undetermined	Undetermined		N/A												True	0.04	True	-1	-1	True
2018-06-15 142159 CTRL SETA3.eds	G20	UNKNOWN	CTRL	CTRL SETA3	hsa-miR-329-001101	N/A	Undetermined	Undetermined	1	Undetermined	Undetermined		N/A												True	0.04	True	-1	-1	True
2018-06-15 142159 CTRL SETA3.eds	G21	UNKNOWN	CTRL	CTRL SETA3	hsa-miR-330-000544	Amp	0.935	0.954	1	32.871	32.871		N/A												True	0.04	True	3	30	True
2018-06-06 193344 CTRL SETA2.eds	G21	UNKNOWN	CTRL	CTRL SETA2	hsa-miR-330-000544	Amp	0.978	0.952	1	32.08	32.08		N/A												True	0.04	True	3	29	True
2018-06-01 132053 CTRL SETA1.eds	G21	UNKNOWN	CTRL	CTRL SETA1	hsa-miR-330-000544	Amp	0.985	0.901	1	32.352	32.352		N/A												True	0.04	True	3	29	True
2018-06-06 164506 NGF SETA2.eds	G21	UNKNOWN	NGF30	NGF SETA2	hsa-miR-330-000544	Amp	0.961	0.931	1	32.704	32.704		N/A												True	0.04	True	3	30	True
2018-06-01 112349 NGF SETA1.eds	G21	UNKNOWN	NGF30	NGF SETA1	hsa-miR-330-000544	Amp	0.955	0.924	1	33.161	33.161		N/A												True	0.04	True	3	29	True
2018-06-14 163427 NGF SETA3.eds	G21	UNKNOWN	NGF30	NGF SETA3	hsa-miR-330-000544	Amp	1	0.961	1	32.219	32.219		N/A												True	0.04	True	3	29	True
2018-06-06 193344 CTRL SETA2.eds	G22	UNKNOWN	CTRL	CTRL SETA2	hsa-miR-330-5p-002230	N/A	Undetermined	Undetermined	1	Undetermined	Undetermined		N/A												True	0.04	True	-1	-1	True
2018-06-01 132053 CTRL SETA1.eds	G22	UNKNOWN	CTRL	CTRL SETA1	hsa-miR-330-5p-002230	N/A	Undetermined	Undetermined	1	Undetermined	Undetermined		N/A												True	0.04	True	-1	-1	True
2018-06-15 142159 CTRL SETA3.eds	G22	UNKNOWN	CTRL	CTRL SETA3	hsa-miR-330-5p-002230	N/A	Undetermined	Undetermined	1	Undetermined	Undetermined		N/A												True	0.04	True	-1	-1	True
2018-06-01 112349 NGF SETA1.eds	G22	UNKNOWN	NGF30	NGF SETA1	hsa-miR-330-5p-002230	N/A	Undetermined	Undetermined	1	Undetermined	Undetermined		N/A												True	0.04	True	-1	-1	True
2018-06-06 164506 NGF SETA2.eds	G22	UNKNOWN	NGF30	NGF SETA2	hsa-miR-330-5p-002230	Amp	0.858	0.953	1	32.858	32.858		N/A												True	0.04	True	3	29	True
2018-06-14 163427 NGF SETA3.eds	G22	UNKNOWN	NGF30	NGF SETA3	hsa-miR-330-5p-002230	N/A	Undetermined	Undetermined	1	Undetermined	Undetermined		N/A												True	0.04	True	-1	-1	True
2018-06-06 164506 NGF SETA2.eds	G23	UNKNOWN	NGF30	NGF SETA2	hsa-miR-331-000545	Amp	1.213	0.99	1	26.34	26.34	26.706	N/A	26.706	9.999	0.705	4.303	-0.022	-3.056	3.012	1.016	0.124	8.319	0.984	True	0.146	True	3	21
2018-06-01 112349 NGF SETA1.eds	G23	UNKNOWN	NGF30	NGF SETA1	hsa-miR-331-000545	Amp	1.22	0.987	1	26.77	26.77	26.706	N/A	26.706	9.999	0.705	4.303	-0.022	-3.056	3.012	1.016	0.124	8.319	0.984	True	0.146	True	3	21
2018-06-14 163427 NGF SETA3.eds	G23	UNKNOWN	NGF30	NGF SETA3	hsa-miR-331-000545	Amp	1.266	0.987	1	27.008	27.008	26.706	N/A	26.706	9.999	0.705	4.303	-0.022	-3.056	3.012	1.016	0.124	8.319	0.984	True	0.146	True	3	23
2018-06-06 193344 CTRL SETA2.eds	G23	UNKNOWN	CTRL	CTRL SETA2	hsa-miR-331-000545	Amp	1.224	0.978	1	26.012	26.012	26.614	N/A	26.614	10.022	0.772	4.303	0	-3.321	3.321	1	0.1	9.995	1	True	0.146	True	3	20
2018-06-01 132053 CTRL SETA1.eds	G23	UNKNOWN	CTRL	CTRL SETA1	hsa-miR-331-000545	Amp	1.233	0.983	1	26.676	26.676	26.614	N/A	26.614	10.022	0.772	4.303	0	-3.321	3.321	1	0.1	9.995	1	True	0.146	True	3	22
2018-06-15 142159 CTRL SETA3.eds	G23	UNKNOWN	CTRL	CTRL SETA3	hsa-miR-331-000545	Amp	1.218	0.986	1	27.155	27.155	26.614	N/A	26.614	10.022	0.772	4.303	0	-3.321	3.321	1	0.1	9.995	1	True	0.146	True	3	22
2018-06-14 163427 NGF SETA3.eds	G24	UNKNOWN	NGF30	NGF SETA3	hsa-miR-331-5p-002233	N/A	Undetermined	Undetermined	1	Undetermined	Undetermined		N/A												True	0.083	True	-1	-1	True
2018-06-01 112349 NGF SETA1.eds	G24	UNKNOWN	NGF30	NGF SETA1	hsa-miR-331-5p-002233	Amp	0.964	0.883	1	34.661	34.661		N/A												True	0.083	True	3	29	True
2018-06-06 164506 NGF SETA2.eds	G24	UNKNOWN	NGF30	NGF SETA2	hsa-miR-331-5p-002233	N/A	Undetermined	Undetermined	1	Undetermined	Undetermined		N/A												True	0.083	True	-1	-1	True
2018-06-15 142159 CTRL SETA3.eds	G24	UNKNOWN	CTRL	CTRL SETA3	hsa-miR-331-5p-002233	N/A	Undetermined	Undetermined	1	Undetermined	Undetermined		N/A												True	0.083	True	-1	-1	True
2018-06-01 132053 CTRL SETA1.eds	G24	UNKNOWN	CTRL	CTRL SETA1	hsa-miR-331-5p-002233	N/A	Undetermined	Undetermined	1	Undetermined	Undetermined		N/A												True	0.083	True	-1	-1	True
2018-06-06 193344 CTRL SETA2.eds	G24	UNKNOWN	CTRL	CTRL SETA2	hsa-miR-331-5p-002233	N/A	Undetermined	Undetermined	1	Undetermined	Undetermined		N/A												True	0.083	True	-1	-1	True
2018-06-06 164506 NGF SETA2.eds	H01	UNKNOWN	NGF30	NGF SETA2	hsa-miR-335-000546	Amp	1.192	0.987	1	31.949	31.949	32.012	N/A	32.012	15.305	1.122	4.303	-0.03	-4.859	4.799	1.021	0.036	29.012	0.982	True	0.126	True	3	27
2018-06-14 163427 NGF SETA3.eds	H01	UNKNOWN	NGF30	NGF SETA3	hsa-miR-335-000546	Amp	1.318	0.96	1	32.884	32.884	32.012	N/A	32.012	15.305	1.122	4.303	-0.03	-4.859	4.799	1.021	0.036	29.012	0.982	True	0.126	True	3	28
2018-06-15 142159 CTRL SETA3.eds	H01	UNKNOWN	CTRL	CTRL SETA3	hsa-miR-335-000546	Amp	1.255	0.99	1	31.971	31.971	31.927	N/A	31.927	15.334	0.508	4.303	0	-2.187	2.187	1	0.22	4.555	1	True	0.126	True	3	27
2018-06-06 193344 CTRL SETA2.eds	H01	UNKNOWN	CTRL	CTRL SETA2	hsa-miR-335-000546	Amp	1.239	0.943	1	31.42	31.42	31.927	N/A	31.927	15.334	0.508	4.303	0	-2.187	2.187	1	0.22	4.555	1	True	0.126	True	3	26
2018-06-01 132053 CTRL SETA1.eds	H01	UNKNOWN	CTRL	CTRL SETA1	hsa-miR-335-000546	Amp	1.231	0.918	1	32.39	32.39	31.927	N/A	31.927	15.334	0.508	4.303	0	-2.187	2.187	1	0.22	4.555	1	True	0.126	True	3	28
2018-06-01 112349 NGF SETA1.eds	H01	UNKNOWN	NGF30	NGF SETA1	hsa-miR-335-000546	Amp	1.211	0.941	1	31.201	31.201	32.012	N/A	32.012	15.305	1.122	4.303	-0.03	-4.859	4.799	1.021	0.036	29.012	0.982	True	0.126	True	3	26
2018-06-01 132053 CTRL SETA1.eds	H02	UNKNOWN	CTRL	CTRL SETA1	hsa-miR-337-5p-002156	Amp	1.095	0.98	1	32.859	32.859	33.612	N/A	33.612	17.02	0.998	4.303	0	-4.295	4.295	1	0.051	19.637	1	True	0.088	True	3	28
2018-06-06 193344 CTRL SETA2.eds	H02	UNKNOWN	CTRL	CTRL SETA2	hsa-miR-337-5p-002156	Amp	1.038	0.892	1	34.41	34.41	33.612	N/A	33.612	17.02	0.998	4.303	0	-4.295	4.295	1	0.051	19.637	1	True	0.088	True	3	29
2018-06-15 142159 CTRL SETA3.eds	H02	UNKNOWN	CTRL	CTRL SETA3	hsa-miR-337-5p-002156	Amp	1.214	0.968	1	33.568	33.568	33.612	N/A	33.612	17.02	0.998	4.303	0	-4.295	4.295	1	0.051	19.637	1	True	0.088	True	3	29
2018-06-14 163427 NGF SETA3.eds	H02	UNKNOWN	NGF30	NGF SETA3	hsa-miR-337-5p-002156	Amp	0.694	0	1	Undetermined	Undetermined	32.533	N/A	32.533	15.335	0.335	12.706	-1.685	-5.942	2.573	3.215	0.168	61.483	0.229	True	0.088	True	3	33	True
2018-06-01 112349 NGF SETA1.eds	H02	UNKNOWN	NGF30	NGF SETA1	hsa-miR-337-5p-002156	Amp	1.138	0.959	1	32.917	32.917	32.533	N/A	32.533	15.335	0.335	12.706	-1.685	-5.942	2.573	3.215	0.168	61.483	0.229	True	0.088	True	3	28
2018-06-06 164506 NGF SETA2.eds	H02	UNKNOWN	NGF30	NGF SETA2	hsa-miR-337-5p-002156	Amp	1.184	0.982	1	32.149	32.149	32.533	N/A	32.533	15.335	0.335	12.706	-1.685	-5.942	2.573	3.215	0.168	61.483	0.229	True	0.088	True	3	28
2018-06-01 112349 NGF SETA1.eds	H03	UNKNOWN	NGF30	NGF SETA1	hsa-miR-338-3p-002252	N/A	Undetermined	Undetermined	1	Undetermined	Undetermined		N/A												True	0	True	-1	-1	True
2018-06-06 164506 NGF SETA2.eds	H03	UNKNOWN	NGF30	NGF SETA2	hsa-miR-338-3p-002252	N/A	Undetermined	Undetermined	1	Undetermined	Undetermined		N/A												True	0	True	-1	-1	True
2018-06-14 163427 NGF SETA3.eds	H03	UNKNOWN	NGF30	NGF SETA3	hsa-miR-338-3p-002252	N/A	Undetermined	Undetermined	1	Undetermined	Undetermined		N/A												True	0	True	-1	-1	True
2018-06-06 193344 CTRL SETA2.eds	H03	UNKNOWN	CTRL	CTRL SETA2	hsa-miR-338-3p-002252	N/A	Undetermined	Undetermined	1	Undetermined	Undetermined		N/A												True	0	True	-1	-1	True
2018-06-01 132053 CTRL SETA1.eds	H03	UNKNOWN	CTRL	CTRL SETA1	hsa-miR-338-3p-002252	N/A	Undetermined	Undetermined	1	Undetermined	Undetermined		N/A												True	0	True	-1	-1	True
2018-06-15 142159 CTRL SETA3.eds	H03	UNKNOWN	CTRL	CTRL SETA3	hsa-miR-338-3p-002252	N/A	Undetermined	Undetermined	1	Undetermined	Undetermined		N/A												True	0	True	-1	-1	True
2018-06-01 112349 NGF SETA1.eds	H04	UNKNOWN	NGF30	NGF SETA1	hsa-miR-339-3p-002184	Amp	1.198	0.988	1	28.932	28.932	29.511	N/A	29.511	12.804	0.983	4.303	0.021	-4.21	4.251	0.986	0.053	18.501	0.987	True	0.107	True	3	24
2018-06-06 164506 NGF SETA2.eds	H04	UNKNOWN	NGF30	NGF SETA2	hsa-miR-339-3p-002184	Amp	1.185	0.986	1	29.473	29.473	29.511	N/A	29.511	12.804	0.983	4.303	0.021	-4.21	4.251	0.986	0.053	18.501	0.987	True	0.107	True	3	25
2018-06-14 163427 NGF SETA3.eds	H04	UNKNOWN	NGF30	NGF SETA3	hsa-miR-339-3p-002184	Amp	1.282	0.984	1	30.128	30.128	29.511	N/A	29.511	12.804	0.983	4.303	0.021	-4.21	4.251	0.986	0.053	18.501	0.987	True	0.107	True	3	25
2018-06-06 193344 CTRL SETA2.eds	H04	UNKNOWN	CTRL	CTRL SETA2	hsa-miR-339-3p-002184	Amp	1.234	0.98	1	29.069	29.069	29.376	N/A	29.376	12.783	0.747	4.303	0	-3.216	3.216	1	0.108	9.293	1	True	0.107	True	3	24
2018-06-15 142159 CTRL SETA3.eds	H04	UNKNOWN	CTRL	CTRL SETA3	hsa-miR-339-3p-002184	Amp	1.26	0.992	1	29.748	29.748	29.376	N/A	29.376	12.783	0.747	4.303	0	-3.216	3.216	1	0.108	9.293	1	True	0.107	True	3	25
2018-06-01 132053 CTRL SETA1.eds	H04	UNKNOWN	CTRL	CTRL SETA1	hsa-miR-339-3p-002184	Amp	1.205	0.968	1	29.311	29.311	29.376	N/A	29.376	12.783	0.747	4.303	0	-3.216	3.216	1	0.108	9.293	1	True	0.107	True	3	25
2018-06-01 112349 NGF SETA1.eds	H05	UNKNOWN	NGF30	NGF SETA1	hsa-miR-339-5p-002257	Amp	1.098	0.949	1	28.829	28.829	30.153	N/A	30.153	13.446	1.594	4.303	0.069	-6.79	6.927	0.954	0.008	110.631	0.972	True	0.06	True	3	25
2018-06-06 164506 NGF SETA2.eds	H05	UNKNOWN	NGF30	NGF SETA2	hsa-miR-339-5p-002257	Amp	1.021	0.974	1	29.517	29.517	30.153	N/A	30.153	13.446	1.594	4.303	0.069	-6.79	6.927	0.954	0.008	110.631	0.972	True	0.06	True	3	25
2018-06-14 163427 NGF SETA3.eds	H05	UNKNOWN	NGF30	NGF SETA3	hsa-miR-339-5p-002257	Amp	1.048	0.916	1	32.111	32.111	30.153	N/A	30.153	13.446	1.594	4.303	0.069	-6.79	6.927	0.954	0.008	110.631	0.972	True	0.06	True	3	28
2018-06-15 142159 CTRL SETA3.eds	H05	UNKNOWN	CTRL	CTRL SETA3	hsa-miR-339-5p-002257	Amp	1.079	0.953	1	30.642	30.642	29.97	N/A	29.97	13.377	0.818	4.303	0	-3.52	3.52	1	0.087	11.474	1	True	0.06	True	3	27
2018-06-06 193344 CTRL SETA2.eds	H05	UNKNOWN	CTRL	CTRL SETA2	hsa-miR-339-5p-002257	Amp	1.089	0.981	1	29.203	29.203	29.97	N/A	29.97	13.377	0.818	4.303	0	-3.52	3.52	1	0.087	11.474	1	True	0.06	True	3	25
2018-06-01 132053 CTRL SETA1.eds	H05	UNKNOWN	CTRL	CTRL SETA1	hsa-miR-339-5p-002257	Amp	1.06	0.952	1	30.065	30.065	29.97	N/A	29.97	13.377	0.818	4.303	0	-3.52	3.52	1	0.087	11.474	1	True	0.06	True	3	26
2018-06-15 142159 CTRL SETA3.eds	B20	UNKNOWN	CTRL	CTRL SETA3	hsa-miR-33b-002085	N/A	Undetermined	Undetermined	1	Undetermined	Undetermined		N/A												True	0	True	-1	-1	True
2018-06-01 132053 CTRL SETA1.eds	B20	UNKNOWN	CTRL	CTRL SETA1	hsa-miR-33b-002085	N/A	Undetermined	Undetermined	1	Undetermined	Undetermined		N/A												True	0	True	-1	-1	True
2018-06-06 193344 CTRL SETA2.eds	B20	UNKNOWN	CTRL	CTRL SETA2	hsa-miR-33b-002085	N/A	Undetermined	Undetermined	1	Undetermined	Undetermined		N/A												True	0	True	-1	-1	True
2018-06-14 163427 NGF SETA3.eds	B20	UNKNOWN	NGF30	NGF SETA3	hsa-miR-33b-002085	N/A	Undetermined	Undetermined	1	Undetermined	Undetermined		N/A												True	0	True	-1	-1	True
2018-06-01 112349 NGF SETA1.eds	B20	UNKNOWN	NGF30	NGF SETA1	hsa-miR-33b-002085	N/A	Undetermined	Undetermined	1	Undetermined	Undetermined		N/A												True	0	True	-1	-1	True
2018-06-06 164506 NGF SETA2.eds	B20	UNKNOWN	NGF30	NGF SETA2	hsa-miR-33b-002085	N/A	Undetermined	Undetermined	1	Undetermined	Undetermined		N/A												True	0	True	-1	-1	True
2018-06-01 112349 NGF SETA1.eds	H06	UNKNOWN	NGF30	NGF SETA1	hsa-miR-340-002258	Amp	1.257	0.978	1	32.434	32.434	33.104	N/A	33.104	16.397	1.381	4.303	0.485	-5.459	6.428	0.715	0.012	43.994	0.78	True	0.183	True	3	27
2018-06-06 164506 NGF SETA2.eds	H06	UNKNOWN	NGF30	NGF SETA2	hsa-miR-340-002258	Amp	1.301	0.984	1	32.063	32.063	33.104	N/A	33.104	16.397	1.381	4.303	0.485	-5.459	6.428	0.715	0.012	43.994	0.78	True	0.183	True	3	26
2018-06-14 163427 NGF SETA3.eds	H06	UNKNOWN	NGF30	NGF SETA3	hsa-miR-340-002258	Amp	1.32	0.974	1	34.814	34.814	33.104	N/A	33.104	16.397	1.381	4.303	0.485	-5.459	6.428	0.715	0.012	43.994	0.78	True	0.183	True	3	29
2018-06-15 142159 CTRL SETA3.eds	H06	UNKNOWN	CTRL	CTRL SETA3	hsa-miR-340-002258	Amp	1.361	0.989	1	32.984	32.984	32.505	N/A	32.505	15.913	0.789	4.303	0	-3.393	3.393	1	0.095	10.506	1	True	0.183	True	3	27
2018-06-06 193344 CTRL SETA2.eds	H06	UNKNOWN	CTRL	CTRL SETA2	hsa-miR-340-002258	Amp	1.312	0.985	1	32.126	32.126	32.505	N/A	32.505	15.913	0.789	4.303	0	-3.393	3.393	1	0.095	10.506	1	True	0.183	True	3	27
2018-06-01 132053 CTRL SETA1.eds	H06	UNKNOWN	CTRL	CTRL SETA1	hsa-miR-340-002258	Amp	1.277	0.951	1	32.406	32.406	32.505	N/A	32.505	15.913	0.789	4.303	0	-3.393	3.393	1	0.095	10.506	1	True	0.183	True	3	27
2018-06-06 193344 CTRL SETA2.eds	H09	UNKNOWN	CTRL	CTRL SETA2	hsa-miR-342-3p-002260	Amp	1.161	0.965	1	27.269	27.269	27.263	N/A	27.263	10.67	0.751	4.303	0	-3.231	3.231	1	0.107	9.388	1	True	0.099	True	3	23
2018-06-01 132053 CTRL SETA1.eds	H09	UNKNOWN	CTRL	CTRL SETA1	hsa-miR-342-3p-002260	Amp	1.18	0.976	1	27.067	27.067	27.263	N/A	27.263	10.67	0.751	4.303	0	-3.231	3.231	1	0.107	9.388	1	True	0.099	True	3	22
2018-06-15 142159 CTRL SETA3.eds	H09	UNKNOWN	CTRL	CTRL SETA3	hsa-miR-342-3p-002260	Amp	1.22	0.976	1	27.453	27.453	27.263	N/A	27.263	10.67	0.751	4.303	0	-3.231	3.231	1	0.107	9.388	1	True	0.099	True	3	23
2018-06-06 164506 NGF SETA2.eds	H09	UNKNOWN	NGF30	NGF SETA2	hsa-miR-342-3p-002260	Amp	1.15	0.987	1	27.22	27.22	27.261	N/A	27.261	10.554	0.642	4.303	-0.116	-2.879	2.647	1.084	0.16	7.359	0.912	True	0.099	True	3	23
2018-06-01 112349 NGF SETA1.eds	H09	UNKNOWN	NGF30	NGF SETA1	hsa-miR-342-3p-002260	Amp	1.172	0.984	1	27.277	27.277	27.261	N/A	27.261	10.554	0.642	4.303	-0.116	-2.879	2.647	1.084	0.16	7.359	0.912	True	0.099	True	3	23
2018-06-14 163427 NGF SETA3.eds	H09	UNKNOWN	NGF30	NGF SETA3	hsa-miR-342-3p-002260	Amp	1.251	0.989	1	27.285	27.285	27.261	N/A	27.261	10.554	0.642	4.303	-0.116	-2.879	2.647	1.084	0.16	7.359	0.912	True	0.099	True	3	23
2018-06-06 164506 NGF SETA2.eds	H10	UNKNOWN	NGF30	NGF SETA2	hsa-miR-342-5p-002147	N/A	Undetermined	Undetermined	1	Undetermined	Undetermined		N/A												True	0	True	-1	-1	True
2018-06-01 112349 NGF SETA1.eds	H10	UNKNOWN	NGF30	NGF SETA1	hsa-miR-342-5p-002147	N/A	Undetermined	Undetermined	1	Undetermined	Undetermined		N/A												True	0	True	-1	-1	True
2018-06-14 163427 NGF SETA3.eds	H10	UNKNOWN	NGF30	NGF SETA3	hsa-miR-342-5p-002147	N/A	Undetermined	Undetermined	1	Undetermined	Undetermined		N/A												True	0	True	-1	-1	True
2018-06-15 142159 CTRL SETA3.eds	H10	UNKNOWN	CTRL	CTRL SETA3	hsa-miR-342-5p-002147	N/A	Undetermined	Undetermined	1	Undetermined	Undetermined		N/A												True	0	True	-1	-1	True
2018-06-01 132053 CTRL SETA1.eds	H10	UNKNOWN	CTRL	CTRL SETA1	hsa-miR-342-5p-002147	N/A	Undetermined	Undetermined	1	Undetermined	Undetermined		N/A												True	0	True	-1	-1	True
2018-06-06 193344 CTRL SETA2.eds	H10	UNKNOWN	CTRL	CTRL SETA2	hsa-miR-342-5p-002147	N/A	Undetermined	Undetermined	1	Undetermined	Undetermined		N/A												True	0	True	-1	-1	True
2018-06-15 142159 CTRL SETA3.eds	H11	UNKNOWN	CTRL	CTRL SETA3	hsa-miR-345-002186	Amp	1.316	0.99	1	28.845	28.845	27.778	N/A	27.778	11.185	1.087	4.303	0	-4.675	4.675	1	0.039	25.552	1	True	0.189	True	3	23
2018-06-06 193344 CTRL SETA2.eds	H11	UNKNOWN	CTRL	CTRL SETA2	hsa-miR-345-002186	Amp	1.306	0.987	1	27.237	27.237	27.778	N/A	27.778	11.185	1.087	4.303	0	-4.675	4.675	1	0.039	25.552	1	True	0.189	True	3	22
2018-06-01 132053 CTRL SETA1.eds	H11	UNKNOWN	CTRL	CTRL SETA1	hsa-miR-345-002186	Amp	1.311	0.989	1	27.251	27.251	27.778	N/A	27.778	11.185	1.087	4.303	0	-4.675	4.675	1	0.039	25.552	1	True	0.189	True	3	22
2018-06-14 163427 NGF SETA3.eds	H11	UNKNOWN	NGF30	NGF SETA3	hsa-miR-345-002186	Amp	1.352	0.978	1	28.873	28.873	27.881	N/A	27.881	11.174	1.121	4.303	-0.011	-4.835	4.813	1.007	0.036	28.533	0.995	True	0.189	True	3	24
2018-06-01 112349 NGF SETA1.eds	H11	UNKNOWN	NGF30	NGF SETA1	hsa-miR-345-002186	Amp	1.294	0.957	1	27.185	27.185	27.881	N/A	27.881	11.174	1.121	4.303	-0.011	-4.835	4.813	1.007	0.036	28.533	0.995	True	0.189	True	3	22
2018-06-06 164506 NGF SETA2.eds	H11	UNKNOWN	NGF30	NGF SETA2	hsa-miR-345-002186	Amp	1.302	0.987	1	27.585	27.585	27.881	N/A	27.881	11.174	1.121	4.303	-0.011	-4.835	4.813	1.007	0.036	28.533	0.995	True	0.189	True	3	22
2018-06-01 112349 NGF SETA1.eds	P11	UNKNOWN	NGF30	NGF SETA1	hsa-miR-346-000553	Amp	0.813	0.746	1	30.257	30.257		N/A												True	0.04	True	3	26	True
2018-06-14 163427 NGF SETA3.eds	P11	UNKNOWN	NGF30	NGF SETA3	hsa-miR-346-000553	Amp	0.82	0.912	1	31.649	31.649		N/A												True	0.04	True	3	28	True
2018-06-06 164506 NGF SETA2.eds	P11	UNKNOWN	NGF30	NGF SETA2	hsa-miR-346-000553	Amp	0.782	0.908	1	31.301	31.301		N/A												True	0.04	True	3	27	True
2018-06-01 132053 CTRL SETA1.eds	P11	UNKNOWN	CTRL	CTRL SETA1	hsa-miR-346-000553	Amp	0.739	0.869	1	30.453	30.453		N/A												True	0.04	True	3	27	True
2018-06-06 193344 CTRL SETA2.eds	P11	UNKNOWN	CTRL	CTRL SETA2	hsa-miR-346-000553	Amp	0.801	0.905	1	29.838	29.838		N/A												True	0.04	True	3	26	True
2018-06-15 142159 CTRL SETA3.eds	P11	UNKNOWN	CTRL	CTRL SETA3	hsa-miR-346-000553	Amp	0.864	0.948	1	31.062	31.062		N/A												True	0.04	True	3	28	True
2018-06-01 112349 NGF SETA1.eds	B21	UNKNOWN	NGF30	NGF SETA1	hsa-miR-34a-000426	Amp	1.128	0.969	1	30.111	30.111	30.29	N/A	30.29	13.092	0.898	12.706	-1.12	-12.528	10.287	2.174	0.001	5,906.265	0.427	True	0.083	True	3	26
2018-06-14 163427 NGF SETA3.eds	B21	UNKNOWN	NGF30	NGF SETA3	hsa-miR-34a-000426	N/A	Undetermined	Undetermined	1	Undetermined	Undetermined	30.29	N/A	30.29	13.092	0.898	12.706	-1.12	-12.528	10.287	2.174	0.001	5,906.265	0.427	True	0.083	True	-1	-1	True
2018-06-06 164506 NGF SETA2.eds	B21	UNKNOWN	NGF30	NGF SETA2	hsa-miR-34a-000426	Amp	1.124	0.979	1	30.468	30.468	30.29	N/A	30.29	13.092	0.898	12.706	-1.12	-12.528	10.287	2.174	0.001	5,906.265	0.427	True	0.083	True	3	26
2018-06-15 142159 CTRL SETA3.eds	B21	UNKNOWN	CTRL	CTRL SETA3	hsa-miR-34a-000426	N/A	Undetermined	Undetermined	1	Undetermined	Undetermined	31.262	N/A	31.262	14.212	0.138	12.706	0	-1.755	1.755	1	0.296	3.375	1	True	0.083	True	-1	-1	True
2018-06-06 193344 CTRL SETA2.eds	B21	UNKNOWN	CTRL	CTRL SETA2	hsa-miR-34a-000426	Amp	1.097	0.975	1	30.619	30.619	31.262	N/A	31.262	14.212	0.138	12.706	0	-1.755	1.755	1	0.296	3.375	1	True	0.083	True	3	26
2018-06-01 132053 CTRL SETA1.eds	B21	UNKNOWN	CTRL	CTRL SETA1	hsa-miR-34a-000426	Amp	1.048	0.928	1	31.904	31.904	31.262	N/A	31.262	14.212	0.138	12.706	0	-1.755	1.755	1	0.296	3.375	1	True	0.083	True	3	27
2018-06-01 112349 NGF SETA1.eds	B22	UNKNOWN	NGF30	NGF SETA1	hsa-miR-34c-000428	N/A	Undetermined	Undetermined	1	Undetermined	Undetermined	35.478	N/A	35.478	18.999			2.216			0.215	0.215	0.215		True	0.079	True	-1	-1	True
2018-06-14 163427 NGF SETA3.eds	B22	UNKNOWN	NGF30	NGF SETA3	hsa-miR-34c-000428	N/A	Undetermined	Undetermined	1	Undetermined	Undetermined	35.478	N/A	35.478	18.999			2.216			0.215	0.215	0.215		True	0.079	True	-1	-1	True
2018-06-06 164506 NGF SETA2.eds	B22	UNKNOWN	NGF30	NGF SETA2	hsa-miR-34c-000428	Amp	1.047	0.945	1	35.478	35.478	35.478	N/A	35.478	18.999			2.216			0.215	0.215	0.215		True	0.079	True	3	30
2018-06-01 132053 CTRL SETA1.eds	B22	UNKNOWN	CTRL	CTRL SETA1	hsa-miR-34c-000428	Amp	1.168	0.964	1	33.243	33.243	33.832	N/A	33.832	16.783	1.37	12.706	0	-17.41	17.41	1	0	174,172.906	1	True	0.079	True	3	29
2018-06-15 142159 CTRL SETA3.eds	B22	UNKNOWN	CTRL	CTRL SETA3	hsa-miR-34c-000428	N/A	Undetermined	Undetermined	1	Undetermined	Undetermined	33.832	N/A	33.832	16.783	1.37	12.706	0	-17.41	17.41	1	0	174,172.906	1	True	0.079	True	-1	-1	True
2018-06-06 193344 CTRL SETA2.eds	B22	UNKNOWN	CTRL	CTRL SETA2	hsa-miR-34c-000428	Amp	1.093	0.937	1	34.421	34.421	33.832	N/A	33.832	16.783	1.37	12.706	0	-17.41	17.41	1	0	174,172.906	1	True	0.079	True	3	30
2018-06-01 132053 CTRL SETA1.eds	H12	UNKNOWN	CTRL	CTRL SETA1	hsa-miR-361-000554	Amp	1.287	0.957	1	32.124	32.124	33.263	N/A	33.263	16.214	1.92	12.706	0	-24.395	24.395	1	0	22,057,364.000	1	True	0.182	True	3	25
2018-06-15 142159 CTRL SETA3.eds	H12	UNKNOWN	CTRL	CTRL SETA3	hsa-miR-361-000554	N/A	Undetermined	Undetermined	1	Undetermined	Undetermined	33.263	N/A	33.263	16.214	1.92	12.706	0	-24.395	24.395	1	0	22,057,364.000	1	True	0.182	True	-1	-1	True
2018-06-06 193344 CTRL SETA2.eds	H12	UNKNOWN	CTRL	CTRL SETA2	hsa-miR-361-000554	Amp	1.206	0.955	1	34.402	34.402	33.263	N/A	33.263	16.214	1.92	12.706	0	-24.395	24.395	1	0	22,057,364.000	1	True	0.182	True	3	29
2018-06-14 163427 NGF SETA3.eds	H12	UNKNOWN	NGF30	NGF SETA3	hsa-miR-361-000554	N/A	Undetermined	Undetermined	1	Undetermined	Undetermined	33.579	N/A	33.579	16.381	1.066	12.706	0.167	-13.378	13.712	0.891	0	10,645.221	0.948	True	0.182	True	-1	-1	True
2018-06-06 164506 NGF SETA2.eds	H12	UNKNOWN	NGF30	NGF SETA2	hsa-miR-361-000554	Amp	1.233	0.955	1	33.926	33.926	33.579	N/A	33.579	16.381	1.066	12.706	0.167	-13.378	13.712	0.891	0	10,645.221	0.948	True	0.182	True	3	28
2018-06-01 112349 NGF SETA1.eds	H12	UNKNOWN	NGF30	NGF SETA1	hsa-miR-361-000554	Amp	1.266	0.968	1	33.232	33.232	33.579	N/A	33.579	16.381	1.066	12.706	0.167	-13.378	13.712	0.891	0	10,645.221	0.948	True	0.182	True	3	26
2018-06-06 193344 CTRL SETA2.eds	H14	UNKNOWN	CTRL	CTRL SETA2	hsa-miR-362-001273	Amp	1.206	0.968	1	30.274	30.274	31.03	N/A	31.03	13.98	0.025	12.706	0	-0.323	0.323	1	0.8	1.251	1	True	0.099	True	3	26
2018-06-15 142159 CTRL SETA3.eds	H14	UNKNOWN	CTRL	CTRL SETA3	hsa-miR-362-001273	Amp	0.864	0.889	1	36.794	36.794	31.03	N/A	31.03	13.98	0.025	12.706	0	-0.323	0.323	1	0.8	1.251	1	True	0.099	True	3	31	True
2018-06-01 132053 CTRL SETA1.eds	H14	UNKNOWN	CTRL	CTRL SETA1	hsa-miR-362-001273	Amp	1.154	0.983	1	31.785	31.785	31.03	N/A	31.03	13.98	0.025	12.706	0	-0.323	0.323	1	0.8	1.251	1	True	0.099	True	3	27
2018-06-01 112349 NGF SETA1.eds	H14	UNKNOWN	NGF30	NGF SETA1	hsa-miR-362-001273	Amp	1.119	0.935	1	32.048	32.048	31.676	N/A	31.676	14.969	0.811	4.303	0.989	-2.501	4.479	0.504	0.045	5.661	0.347	True	0.099	True	3	27
2018-06-06 164506 NGF SETA2.eds	H14	UNKNOWN	NGF30	NGF SETA2	hsa-miR-362-001273	Amp	1.166	0.978	1	30.665	30.665	31.676	N/A	31.676	14.969	0.811	4.303	0.989	-2.501	4.479	0.504	0.045	5.661	0.347	True	0.099	True	3	26
2018-06-14 163427 NGF SETA3.eds	H14	UNKNOWN	NGF30	NGF SETA3	hsa-miR-362-001273	Amp	1.209	0.976	1	32.315	32.315	31.676	N/A	31.676	14.969	0.811	4.303	0.989	-2.501	4.479	0.504	0.045	5.661	0.347	True	0.099	True	3	28
2018-06-14 163427 NGF SETA3.eds	H13	UNKNOWN	NGF30	NGF SETA3	hsa-miR-362-3p-002117	N/A	Undetermined	Undetermined	1	Undetermined	Undetermined		N/A												True	0.04	True	-1	-1	True
2018-06-06 164506 NGF SETA2.eds	H13	UNKNOWN	NGF30	NGF SETA2	hsa-miR-362-3p-002117	Amp	1.195	0.973	1	33.433	33.433		N/A												True	0.04	True	3	30	True
2018-06-01 112349 NGF SETA1.eds	H13	UNKNOWN	NGF30	NGF SETA1	hsa-miR-362-3p-002117	N/A	Undetermined	Undetermined	1	Undetermined	Undetermined		N/A												True	0.04	True	-1	-1	True
2018-06-06 193344 CTRL SETA2.eds	H13	UNKNOWN	CTRL	CTRL SETA2	hsa-miR-362-3p-002117	N/A	Undetermined	Undetermined	1	Undetermined	Undetermined		N/A												True	0.04	True	-1	-1	True
2018-06-15 142159 CTRL SETA3.eds	H13	UNKNOWN	CTRL	CTRL SETA3	hsa-miR-362-3p-002117	N/A	Undetermined	Undetermined	1	Undetermined	Undetermined		N/A												True	0.04	True	-1	-1	True
2018-06-01 132053 CTRL SETA1.eds	H13	UNKNOWN	CTRL	CTRL SETA1	hsa-miR-362-3p-002117	Amp	1.13	0.888	1	35.097	35.097		N/A												True	0.04	True	3	31	True
2018-06-06 164506 NGF SETA2.eds	H15	UNKNOWN	NGF30	NGF SETA2	hsa-miR-363-001271	Amp	1.137	0.959	1	35.373	35.373	35.042	N/A	35.042	18.941	0.047	12.706								True	0.106	True	3	30
2018-06-01 112349 NGF SETA1.eds	H15	UNKNOWN	NGF30	NGF SETA1	hsa-miR-363-001271	N/A	Undetermined	Undetermined	1	Undetermined	Undetermined	35.042	N/A	35.042	18.941	0.047	12.706								True	0.106	True	-1	-1	True
2018-06-14 163427 NGF SETA3.eds	H15	UNKNOWN	NGF30	NGF SETA3	hsa-miR-363-001271	Amp	1.193	0.972	1	34.712	34.712	35.042	N/A	35.042	18.941	0.047	12.706								True	0.106	True	3	30
2018-06-06 193344 CTRL SETA2.eds	H15	UNKNOWN	CTRL	CTRL SETA2	hsa-miR-363-001271	No Amp	0.649	0	1	Undetermined	Undetermined		N/A												True	0.106	True	3	34	True
2018-06-01 132053 CTRL SETA1.eds	H15	UNKNOWN	CTRL	CTRL SETA1	hsa-miR-363-001271	No Amp	0.622	0	1	Undetermined	Undetermined		N/A												True	0.106	True	3	31	True
2018-06-15 142159 CTRL SETA3.eds	H15	UNKNOWN	CTRL	CTRL SETA3	hsa-miR-363-001271	N/A	Undetermined	Undetermined	1	Undetermined	Undetermined		N/A												True	0.106	True	-1	-1	True
2018-06-14 163427 NGF SETA3.eds	H16	UNKNOWN	NGF30	NGF SETA3	hsa-miR-365-001020	Amp	1.345	0.986	1	30.569	30.569	29.663	N/A	29.663	12.956	1.027	4.303	-0.268	-4.685	4.15	1.204	0.056	25.722	0.861	True	0.116	True	3	26
2018-06-06 164506 NGF SETA2.eds	H16	UNKNOWN	NGF30	NGF SETA2	hsa-miR-365-001020	Amp	1.195	0.972	1	29.189	29.189	29.663	N/A	29.663	12.956	1.027	4.303	-0.268	-4.685	4.15	1.204	0.056	25.722	0.861	True	0.116	True	3	24
2018-06-01 112349 NGF SETA1.eds	H16	UNKNOWN	NGF30	NGF SETA1	hsa-miR-365-001020	Amp	1.22	0.983	1	29.232	29.232	29.663	N/A	29.663	12.956	1.027	4.303	-0.268	-4.685	4.15	1.204	0.056	25.722	0.861	True	0.116	True	3	24
2018-06-15 142159 CTRL SETA3.eds	H16	UNKNOWN	CTRL	CTRL SETA3	hsa-miR-365-001020	Amp	1.307	0.986	1	30.703	30.703	29.817	N/A	29.817	13.224	1	4.303	0	-4.302	4.302	1	0.051	19.721	1	True	0.116	True	3	26
2018-06-06 193344 CTRL SETA2.eds	H16	UNKNOWN	CTRL	CTRL SETA2	hsa-miR-365-001020	Amp	1.21	0.985	1	29.348	29.348	29.817	N/A	29.817	13.224	1	4.303	0	-4.302	4.302	1	0.051	19.721	1	True	0.116	True	3	25
2018-06-01 132053 CTRL SETA1.eds	H16	UNKNOWN	CTRL	CTRL SETA1	hsa-miR-365-001020	Amp	1.215	0.987	1	29.4	29.4	29.817	N/A	29.817	13.224	1	4.303	0	-4.302	4.302	1	0.051	19.721	1	True	0.116	True	3	25
2018-06-14 163427 NGF SETA3.eds	H17	UNKNOWN	NGF30	NGF SETA3	hsa-miR-367-000555	N/A	Undetermined	Undetermined	1	Undetermined	Undetermined		N/A												True	0	True	-1	-1	True
2018-06-06 164506 NGF SETA2.eds	H17	UNKNOWN	NGF30	NGF SETA2	hsa-miR-367-000555	N/A	Undetermined	Undetermined	1	Undetermined	Undetermined		N/A												True	0	True	-1	-1	True
2018-06-01 112349 NGF SETA1.eds	H17	UNKNOWN	NGF30	NGF SETA1	hsa-miR-367-000555	N/A	Undetermined	Undetermined	1	Undetermined	Undetermined		N/A												True	0	True	-1	-1	True
2018-06-15 142159 CTRL SETA3.eds	H17	UNKNOWN	CTRL	CTRL SETA3	hsa-miR-367-000555	N/A	Undetermined	Undetermined	1	Undetermined	Undetermined		N/A												True	0	True	-1	-1	True
2018-06-01 132053 CTRL SETA1.eds	H17	UNKNOWN	CTRL	CTRL SETA1	hsa-miR-367-000555	N/A	Undetermined	Undetermined	1	Undetermined	Undetermined		N/A												True	0	True	-1	-1	True
2018-06-06 193344 CTRL SETA2.eds	H17	UNKNOWN	CTRL	CTRL SETA2	hsa-miR-367-000555	N/A	Undetermined	Undetermined	1	Undetermined	Undetermined		N/A												True	0	True	-1	-1	True
2018-06-06 164506 NGF SETA2.eds	H18	UNKNOWN	NGF30	NGF SETA2	hsa-miR-369-3p-000557	Amp	1.346	0.97	1	35.55	35.55	35.55	N/A	35.55	19.071			3.213			0.108	0.108	0.108		True	0.163	True	3	30
2018-06-01 112349 NGF SETA1.eds	H18	UNKNOWN	NGF30	NGF SETA1	hsa-miR-369-3p-000557	N/A	Undetermined	Undetermined	1	Undetermined	Undetermined	35.55	N/A	35.55	19.071			3.213			0.108	0.108	0.108		True	0.163	True	-1	-1	True
2018-06-14 163427 NGF SETA3.eds	H18	UNKNOWN	NGF30	NGF SETA3	hsa-miR-369-3p-000557	N/A	Undetermined	Undetermined	1	Undetermined	Undetermined	35.55	N/A	35.55	19.071			3.213			0.108	0.108	0.108		True	0.163	True	-1	-1	True
2018-06-01 132053 CTRL SETA1.eds	H18	UNKNOWN	CTRL	CTRL SETA1	hsa-miR-369-3p-000557	Amp	1.394	0.981	1	33.688	33.688	33.688	N/A	33.688	15.858			0			1	1	1		True	0.163	True	3	29
2018-06-06 193344 CTRL SETA2.eds	H18	UNKNOWN	CTRL	CTRL SETA2	hsa-miR-369-3p-000557	N/A	Undetermined	Undetermined	1	Undetermined	Undetermined	33.688	N/A	33.688	15.858			0			1	1	1		True	0.163	True	-1	-1	True
2018-06-15 142159 CTRL SETA3.eds	H18	UNKNOWN	CTRL	CTRL SETA3	hsa-miR-369-3p-000557	N/A	Undetermined	Undetermined	1	Undetermined	Undetermined	33.688	N/A	33.688	15.858			0			1	1	1		True	0.163	True	-1	-1	True
2018-06-01 132053 CTRL SETA1.eds	H19	UNKNOWN	CTRL	CTRL SETA1	hsa-miR-369-5p-001021	N/A	Undetermined	Undetermined	1	Undetermined	Undetermined		N/A												True	0.2	True	-1	-1	True
2018-06-15 142159 CTRL SETA3.eds	H19	UNKNOWN	CTRL	CTRL SETA3	hsa-miR-369-5p-001021	N/A	Undetermined	Undetermined	1	Undetermined	Undetermined		N/A												True	0.2	True	-1	-1	True
2018-06-06 193344 CTRL SETA2.eds	H19	UNKNOWN	CTRL	CTRL SETA2	hsa-miR-369-5p-001021	N/A	Undetermined	Undetermined	1	Undetermined	Undetermined		N/A												True	0.2	True	-1	-1	True
2018-06-14 163427 NGF SETA3.eds	H19	UNKNOWN	NGF30	NGF SETA3	hsa-miR-369-5p-001021	N/A	Undetermined	Undetermined	1	Undetermined	Undetermined		N/A												True	0.2	True	-1	-1	True
2018-06-06 164506 NGF SETA2.eds	H19	UNKNOWN	NGF30	NGF SETA2	hsa-miR-369-5p-001021	Amp	0.62	0	1	Undetermined	Undetermined		N/A												True	0.2	True	3	35	True
2018-06-01 112349 NGF SETA1.eds	H19	UNKNOWN	NGF30	NGF SETA1	hsa-miR-369-5p-001021	N/A	Undetermined	Undetermined	1	Undetermined	Undetermined		N/A												True	0.2	True	-1	-1	True
2018-06-01 132053 CTRL SETA1.eds	H20	UNKNOWN	CTRL	CTRL SETA1	hsa-miR-370-002275	Amp	1.066	0.967	1	29.907	29.907	29.572	N/A	29.572	12.979	0.525	4.303	0	-2.26	2.26	1	0.209	4.79	1	True	0.064	True	3	26
2018-06-06 193344 CTRL SETA2.eds	H20	UNKNOWN	CTRL	CTRL SETA2	hsa-miR-370-002275	Amp	1.07	0.97	1	29.233	29.233	29.572	N/A	29.572	12.979	0.525	4.303	0	-2.26	2.26	1	0.209	4.79	1	True	0.064	True	3	25
2018-06-15 142159 CTRL SETA3.eds	H20	UNKNOWN	CTRL	CTRL SETA3	hsa-miR-370-002275	Amp	1.108	0.988	1	29.575	29.575	29.572	N/A	29.572	12.979	0.525	4.303	0	-2.26	2.26	1	0.209	4.79	1	True	0.064	True	3	26
2018-06-06 164506 NGF SETA2.eds	H20	UNKNOWN	NGF30	NGF SETA2	hsa-miR-370-002275	Amp	1.093	0.985	1	29.227	29.227	29.479	N/A	29.479	12.773	0.685	4.303	-0.206	-3.154	2.742	1.154	0.15	8.903	0.824	True	0.064	True	3	25
2018-06-14 163427 NGF SETA3.eds	H20	UNKNOWN	NGF30	NGF SETA3	hsa-miR-370-002275	Amp	1.096	0.978	1	29.695	29.695	29.479	N/A	29.479	12.773	0.685	4.303	-0.206	-3.154	2.742	1.154	0.15	8.903	0.824	True	0.064	True	3	26
2018-06-01 112349 NGF SETA1.eds	H20	UNKNOWN	NGF30	NGF SETA1	hsa-miR-370-002275	Amp	1.077	0.981	1	29.516	29.516	29.479	N/A	29.479	12.773	0.685	4.303	-0.206	-3.154	2.742	1.154	0.15	8.903	0.824	True	0.064	True	3	25
2018-06-06 193344 CTRL SETA2.eds	H21	UNKNOWN	CTRL	CTRL SETA2	hsa-miR-371-3p-002124	N/A	Undetermined	Undetermined	1	Undetermined	Undetermined		N/A												True	0	True	-1	-1	True
2018-06-15 142159 CTRL SETA3.eds	H21	UNKNOWN	CTRL	CTRL SETA3	hsa-miR-371-3p-002124	N/A	Undetermined	Undetermined	1	Undetermined	Undetermined		N/A												True	0	True	-1	-1	True
2018-06-01 132053 CTRL SETA1.eds	H21	UNKNOWN	CTRL	CTRL SETA1	hsa-miR-371-3p-002124	N/A	Undetermined	Undetermined	1	Undetermined	Undetermined		N/A												True	0	True	-1	-1	True
2018-06-14 163427 NGF SETA3.eds	H21	UNKNOWN	NGF30	NGF SETA3	hsa-miR-371-3p-002124	N/A	Undetermined	Undetermined	1	Undetermined	Undetermined		N/A												True	0	True	-1	-1	True
2018-06-06 164506 NGF SETA2.eds	H21	UNKNOWN	NGF30	NGF SETA2	hsa-miR-371-3p-002124	N/A	Undetermined	Undetermined	1	Undetermined	Undetermined		N/A												True	0	True	-1	-1	True
2018-06-01 112349 NGF SETA1.eds	H21	UNKNOWN	NGF30	NGF SETA1	hsa-miR-371-3p-002124	N/A	Undetermined	Undetermined	1	Undetermined	Undetermined		N/A												True	0	True	-1	-1	True
2018-06-14 163427 NGF SETA3.eds	H22	UNKNOWN	NGF30	NGF SETA3	hsa-miR-372-000560	N/A	Undetermined	Undetermined	1	Undetermined	Undetermined		N/A												True	0.127	True	-1	-1	True
2018-06-06 164506 NGF SETA2.eds	H22	UNKNOWN	NGF30	NGF SETA2	hsa-miR-372-000560	N/A	Undetermined	Undetermined	1	Undetermined	Undetermined		N/A												True	0.127	True	-1	-1	True
2018-06-01 112349 NGF SETA1.eds	H22	UNKNOWN	NGF30	NGF SETA1	hsa-miR-372-000560	N/A	Undetermined	Undetermined	1	Undetermined	Undetermined		N/A												True	0.127	True	-1	-1	True
2018-06-01 132053 CTRL SETA1.eds	H22	UNKNOWN	CTRL	CTRL SETA1	hsa-miR-372-000560	N/A	Undetermined	Undetermined	1	Undetermined	Undetermined	35.388	N/A	35.388	19.12			0			1	1	1		True	0.127	True	-1	-1	True
2018-06-06 193344 CTRL SETA2.eds	H22	UNKNOWN	CTRL	CTRL SETA2	hsa-miR-372-000560	Amp	1.221	0.975	1	35.388	35.388	35.388	N/A	35.388	19.12			0			1	1	1		True	0.127	True	3	30
2018-06-15 142159 CTRL SETA3.eds	H22	UNKNOWN	CTRL	CTRL SETA3	hsa-miR-372-000560	N/A	Undetermined	Undetermined	1	Undetermined	Undetermined	35.388	N/A	35.388	19.12			0			1	1	1		True	0.127	True	-1	-1	True
2018-06-01 112349 NGF SETA1.eds	H23	UNKNOWN	NGF30	NGF SETA1	hsa-miR-373-000561	Inconclusive	0.6	0.488	1	37.544	37.544		N/A												True	0.04	True	3	32	True
2018-06-06 164506 NGF SETA2.eds	H23	UNKNOWN	NGF30	NGF SETA2	hsa-miR-373-000561	Amp	0.802	0.847	1	37.281	37.281		N/A												True	0.04	True	3	34	True
2018-06-14 163427 NGF SETA3.eds	H23	UNKNOWN	NGF30	NGF SETA3	hsa-miR-373-000561	N/A	Undetermined	Undetermined	1	Undetermined	Undetermined		N/A												True	0.04	True	-1	-1	True
2018-06-01 132053 CTRL SETA1.eds	H23	UNKNOWN	CTRL	CTRL SETA1	hsa-miR-373-000561	N/A	Undetermined	Undetermined	1	Undetermined	Undetermined		N/A												True	0.04	True	-1	-1	True
2018-06-06 193344 CTRL SETA2.eds	H23	UNKNOWN	CTRL	CTRL SETA2	hsa-miR-373-000561	N/A	Undetermined	Undetermined	1	Undetermined	Undetermined		N/A												True	0.04	True	-1	-1	True
2018-06-15 142159 CTRL SETA3.eds	H23	UNKNOWN	CTRL	CTRL SETA3	hsa-miR-373-000561	N/A	Undetermined	Undetermined	1	Undetermined	Undetermined		N/A												True	0.04	True	-1	-1	True
2018-06-01 132053 CTRL SETA1.eds	H24	UNKNOWN	CTRL	CTRL SETA1	hsa-miR-374-000563	Amp	1.397	0.984	1	28.187	28.187	28.353	N/A	28.353	11.761	0.809	4.303	0	-3.482	3.482	1	0.089	11.177	1	True	0.269	True	3	22
2018-06-15 142159 CTRL SETA3.eds	H24	UNKNOWN	CTRL	CTRL SETA3	hsa-miR-374-000563	Amp	1.418	0.99	1	28.839	28.839	28.353	N/A	28.353	11.761	0.809	4.303	0	-3.482	3.482	1	0.089	11.177	1	True	0.269	True	3	23
2018-06-06 193344 CTRL SETA2.eds	H24	UNKNOWN	CTRL	CTRL SETA2	hsa-miR-374-000563	Amp	1.363	0.978	1	28.034	28.034	28.353	N/A	28.353	11.761	0.809	4.303	0	-3.482	3.482	1	0.089	11.177	1	True	0.269	True	3	22
2018-06-01 112349 NGF SETA1.eds	H24	UNKNOWN	NGF30	NGF SETA1	hsa-miR-374-000563	Amp	1.364	0.987	1	28.203	28.203	28.314	N/A	28.314	11.607	0.785	4.303	-0.154	-3.531	3.224	1.112	0.107	11.562	0.898	True	0.269	True	3	22
2018-06-14 163427 NGF SETA3.eds	H24	UNKNOWN	NGF30	NGF SETA3	hsa-miR-374-000563	Amp	1.451	0.991	1	28.725	28.725	28.314	N/A	28.314	11.607	0.785	4.303	-0.154	-3.531	3.224	1.112	0.107	11.562	0.898	True	0.269	True	3	23
2018-06-06 164506 NGF SETA2.eds	H24	UNKNOWN	NGF30	NGF SETA2	hsa-miR-374-000563	Amp	1.372	0.985	1	28.013	28.013	28.314	N/A	28.314	11.607	0.785	4.303	-0.154	-3.531	3.224	1.112	0.107	11.562	0.898	True	0.269	True	3	22
2018-06-06 164506 NGF SETA2.eds	I02	UNKNOWN	NGF30	NGF SETA2	hsa-miR-375-000564	Amp	1.262	0.983	1	35.187	35.187	35.187	N/A	35.187	18.708										True	0.138	True	3	30
2018-06-14 163427 NGF SETA3.eds	I02	UNKNOWN	NGF30	NGF SETA3	hsa-miR-375-000564	N/A	Undetermined	Undetermined	1	Undetermined	Undetermined	35.187	N/A	35.187	18.708										True	0.138	True	-1	-1	True
2018-06-01 112349 NGF SETA1.eds	I02	UNKNOWN	NGF30	NGF SETA1	hsa-miR-375-000564	N/A	Undetermined	Undetermined	1	Undetermined	Undetermined	35.187	N/A	35.187	18.708										True	0.138	True	-1	-1	True
2018-06-06 193344 CTRL SETA2.eds	I02	UNKNOWN	CTRL	CTRL SETA2	hsa-miR-375-000564	N/A	Undetermined	Undetermined	1	Undetermined	Undetermined		N/A												True	0.138	True	-1	-1	True
2018-06-15 142159 CTRL SETA3.eds	I02	UNKNOWN	CTRL	CTRL SETA3	hsa-miR-375-000564	Amp	0.67	0	1	Undetermined	Undetermined		N/A												True	0.138	True	3	35	True
2018-06-01 132053 CTRL SETA1.eds	I02	UNKNOWN	CTRL	CTRL SETA1	hsa-miR-375-000564	N/A	Undetermined	Undetermined	1	Undetermined	Undetermined		N/A												True	0.138	True	-1	-1	True
2018-06-14 163427 NGF SETA3.eds	I03	UNKNOWN	NGF30	NGF SETA3	hsa-miR-376a-000565	Amp	1.329	0.987	1	31.131	31.131	30.048	N/A	30.048	13.342	1.167	4.303	-0.001	-5.024	5.022	1.001	0.031	32.539	0.999	True	0.15	True	3	26
2018-06-06 164506 NGF SETA2.eds	I03	UNKNOWN	NGF30	NGF SETA2	hsa-miR-376a-000565	Amp	1.251	0.981	1	29.729	29.729	30.048	N/A	30.048	13.342	1.167	4.303	-0.001	-5.024	5.022	1.001	0.031	32.539	0.999	True	0.15	True	3	24
2018-06-01 112349 NGF SETA1.eds	I03	UNKNOWN	NGF30	NGF SETA1	hsa-miR-376a-000565	Amp	1.279	0.986	1	29.284	29.284	30.048	N/A	30.048	13.342	1.167	4.303	-0.001	-5.024	5.022	1.001	0.031	32.539	0.999	True	0.15	True	3	24
2018-06-15 142159 CTRL SETA3.eds	I03	UNKNOWN	CTRL	CTRL SETA3	hsa-miR-376a-000565	Amp	1.278	0.991	1	30.8	30.8	29.936	N/A	29.936	13.343	1.033	4.303	0	-4.445	4.445	1	0.046	21.787	1	True	0.15	True	3	25
2018-06-06 193344 CTRL SETA2.eds	I03	UNKNOWN	CTRL	CTRL SETA2	hsa-miR-376a-000565	Amp	1.263	0.993	1	29.634	29.634	29.936	N/A	29.936	13.343	1.033	4.303	0	-4.445	4.445	1	0.046	21.787	1	True	0.15	True	3	25
2018-06-01 132053 CTRL SETA1.eds	I03	UNKNOWN	CTRL	CTRL SETA1	hsa-miR-376a-000565	Amp	1.275	0.959	1	29.373	29.373	29.936	N/A	29.936	13.343	1.033	4.303	0	-4.445	4.445	1	0.046	21.787	1	True	0.15	True	3	24
2018-06-06 164506 NGF SETA2.eds	I04	UNKNOWN	NGF30	NGF SETA2	hsa-miR-376b-001102	N/A	Undetermined	Undetermined	1	Undetermined	Undetermined		N/A												True	0	True	-1	-1	True
2018-06-14 163427 NGF SETA3.eds	I04	UNKNOWN	NGF30	NGF SETA3	hsa-miR-376b-001102	N/A	Undetermined	Undetermined	1	Undetermined	Undetermined		N/A												True	0	True	-1	-1	True
2018-06-01 112349 NGF SETA1.eds	I04	UNKNOWN	NGF30	NGF SETA1	hsa-miR-376b-001102	N/A	Undetermined	Undetermined	1	Undetermined	Undetermined		N/A												True	0	True	-1	-1	True
2018-06-15 142159 CTRL SETA3.eds	I04	UNKNOWN	CTRL	CTRL SETA3	hsa-miR-376b-001102	N/A	Undetermined	Undetermined	1	Undetermined	Undetermined		N/A												True	0	True	-1	-1	True
2018-06-06 193344 CTRL SETA2.eds	I04	UNKNOWN	CTRL	CTRL SETA2	hsa-miR-376b-001102	N/A	Undetermined	Undetermined	1	Undetermined	Undetermined		N/A												True	0	True	-1	-1	True
2018-06-01 132053 CTRL SETA1.eds	I04	UNKNOWN	CTRL	CTRL SETA1	hsa-miR-376b-001102	N/A	Undetermined	Undetermined	1	Undetermined	Undetermined		N/A												True	0	True	-1	-1	True
2018-06-06 193344 CTRL SETA2.eds	P12	UNKNOWN	CTRL	CTRL SETA2	hsa-miR-376c-002122	Amp	1.131	0.985	1	27.322	27.322	27.985	N/A	27.985	11.392	1.03	4.303	0	-4.431	4.431	1	0.046	21.574	1	True	0.105	True	3	22
2018-06-15 142159 CTRL SETA3.eds	P12	UNKNOWN	CTRL	CTRL SETA3	hsa-miR-376c-002122	Amp	1.196	0.968	1	29	29	27.985	N/A	27.985	11.392	1.03	4.303	0	-4.431	4.431	1	0.046	21.574	1	True	0.105	True	3	24
2018-06-01 132053 CTRL SETA1.eds	P12	UNKNOWN	CTRL	CTRL SETA1	hsa-miR-376c-002122	Amp	1.149	0.986	1	27.632	27.632	27.985	N/A	27.985	11.392	1.03	4.303	0	-4.431	4.431	1	0.046	21.574	1	True	0.105	True	3	23
2018-06-14 163427 NGF SETA3.eds	P12	UNKNOWN	NGF30	NGF SETA3	hsa-miR-376c-002122	Amp	1.238	0.971	1	29.106	29.106	27.941	N/A	27.941	11.235	1.243	4.303	-0.157	-5.504	5.189	1.115	0.027	45.377	0.927	True	0.105	True	3	25
2018-06-06 164506 NGF SETA2.eds	P12	UNKNOWN	NGF30	NGF SETA2	hsa-miR-376c-002122	Amp	1.146	0.984	1	27.722	27.722	27.941	N/A	27.941	11.235	1.243	4.303	-0.157	-5.504	5.189	1.115	0.027	45.377	0.927	True	0.105	True	3	23
2018-06-01 112349 NGF SETA1.eds	P12	UNKNOWN	NGF30	NGF SETA1	hsa-miR-376c-002122	Amp	1.146	0.982	1	26.995	26.995	27.941	N/A	27.941	11.235	1.243	4.303	-0.157	-5.504	5.189	1.115	0.027	45.377	0.927	True	0.105	True	3	22
2018-06-01 112349 NGF SETA1.eds	I05	UNKNOWN	NGF30	NGF SETA1	hsa-miR-377-000566	N/A	Undetermined	Undetermined	1	Undetermined	Undetermined		N/A												True	0	True	-1	-1	True
2018-06-06 164506 NGF SETA2.eds	I05	UNKNOWN	NGF30	NGF SETA2	hsa-miR-377-000566	N/A	Undetermined	Undetermined	1	Undetermined	Undetermined		N/A												True	0	True	-1	-1	True
2018-06-14 163427 NGF SETA3.eds	I05	UNKNOWN	NGF30	NGF SETA3	hsa-miR-377-000566	N/A	Undetermined	Undetermined	1	Undetermined	Undetermined		N/A												True	0	True	-1	-1	True
2018-06-15 142159 CTRL SETA3.eds	I05	UNKNOWN	CTRL	CTRL SETA3	hsa-miR-377-000566	N/A	Undetermined	Undetermined	1	Undetermined	Undetermined		N/A												True	0	True	-1	-1	True
2018-06-06 193344 CTRL SETA2.eds	I05	UNKNOWN	CTRL	CTRL SETA2	hsa-miR-377-000566	N/A	Undetermined	Undetermined	1	Undetermined	Undetermined		N/A												True	0	True	-1	-1	True
2018-06-01 132053 CTRL SETA1.eds	I05	UNKNOWN	CTRL	CTRL SETA1	hsa-miR-377-000566	N/A	Undetermined	Undetermined	1	Undetermined	Undetermined		N/A												True	0	True	-1	-1	True
2018-06-06 193344 CTRL SETA2.eds	I07	UNKNOWN	CTRL	CTRL SETA2	hsa-miR-380-3p-000569	Inconclusive	0.61	0	1	39.513	39.513		N/A												True	0.053	True	3	34	True
2018-06-01 132053 CTRL SETA1.eds	I07	UNKNOWN	CTRL	CTRL SETA1	hsa-miR-380-3p-000569	N/A	Undetermined	Undetermined	1	Undetermined	Undetermined		N/A												True	0.053	True	-1	-1	True
2018-06-15 142159 CTRL SETA3.eds	I07	UNKNOWN	CTRL	CTRL SETA3	hsa-miR-380-3p-000569	N/A	Undetermined	Undetermined	1	Undetermined	Undetermined		N/A												True	0.053	True	-1	-1	True
2018-06-01 112349 NGF SETA1.eds	I07	UNKNOWN	NGF30	NGF SETA1	hsa-miR-380-3p-000569	Amp	0.914	0.923	1	34.109	34.109		N/A												True	0.053	True	3	30	True
2018-06-06 164506 NGF SETA2.eds	I07	UNKNOWN	NGF30	NGF SETA2	hsa-miR-380-3p-000569	N/A	Undetermined	Undetermined	1	Undetermined	Undetermined		N/A												True	0.053	True	-1	-1	True
2018-06-14 163427 NGF SETA3.eds	I07	UNKNOWN	NGF30	NGF SETA3	hsa-miR-380-3p-000569	N/A	Undetermined	Undetermined	1	Undetermined	Undetermined		N/A												True	0.053	True	-1	-1	True
2018-06-14 163427 NGF SETA3.eds	I08	UNKNOWN	NGF30	NGF SETA3	hsa-miR-381-000571	Amp	0.826	0.905	1	34.53	34.53		N/A												True	0.04	True	3	31	True
2018-06-06 164506 NGF SETA2.eds	I08	UNKNOWN	NGF30	NGF SETA2	hsa-miR-381-000571	Amp	0.93	0.916	1	35.215	35.215		N/A												True	0.04	True	3	32	True
2018-06-01 112349 NGF SETA1.eds	I08	UNKNOWN	NGF30	NGF SETA1	hsa-miR-381-000571	Amp	0.672	0.659	1	36.499	36.499		N/A												True	0.04	True	3	32	True
2018-06-06 193344 CTRL SETA2.eds	I08	UNKNOWN	CTRL	CTRL SETA2	hsa-miR-381-000571	N/A	Undetermined	Undetermined	1	Undetermined	Undetermined		N/A												True	0.04	True	-1	-1	True
2018-06-01 132053 CTRL SETA1.eds	I08	UNKNOWN	CTRL	CTRL SETA1	hsa-miR-381-000571	Amp	0.883	0.833	1	35.923	35.923		N/A												True	0.04	True	3	33	True
2018-06-15 142159 CTRL SETA3.eds	I08	UNKNOWN	CTRL	CTRL SETA3	hsa-miR-381-000571	N/A	Undetermined	Undetermined	1	Undetermined	Undetermined		N/A												True	0.04	True	-1	-1	True
2018-06-14 163427 NGF SETA3.eds	I09	UNKNOWN	NGF30	NGF SETA3	hsa-miR-382-000572	Amp	1.077	0.92	1	32.382	32.382	31.946	N/A	31.946	15.239	0.72	4.303	-0.994	-4.094	2.105	1.992	0.232	17.08	0.302	True	0.105	True	3	26
2018-06-06 164506 NGF SETA2.eds	I09	UNKNOWN	NGF30	NGF SETA2	hsa-miR-382-000572	Amp	1.095	0.968	1	31.224	31.224	31.946	N/A	31.946	15.239	0.72	4.303	-0.994	-4.094	2.105	1.992	0.232	17.08	0.302	True	0.105	True	3	26
2018-06-01 112349 NGF SETA1.eds	I09	UNKNOWN	NGF30	NGF SETA1	hsa-miR-382-000572	Amp	1.091	0.957	1	32.231	32.231	31.946	N/A	31.946	15.239	0.72	4.303	-0.994	-4.094	2.105	1.992	0.232	17.08	0.302	True	0.105	True	3	27
2018-06-01 132053 CTRL SETA1.eds	I09	UNKNOWN	CTRL	CTRL SETA1	hsa-miR-382-000572	Amp	0.975	0.837	1	34.866	34.866	32.207	N/A	32.207	16.233	0.249	12.706	0	-3.161	3.161	1	0.112	8.943	1	True	0.105	True	3	28	True
2018-06-06 193344 CTRL SETA2.eds	I09	UNKNOWN	CTRL	CTRL SETA2	hsa-miR-382-000572	Amp	1.069	0.898	1	32.253	32.253	32.207	N/A	32.207	16.233	0.249	12.706	0	-3.161	3.161	1	0.112	8.943	1	True	0.105	True	3	26
2018-06-15 142159 CTRL SETA3.eds	I09	UNKNOWN	CTRL	CTRL SETA3	hsa-miR-382-000572	Amp	1.124	0.944	1	32.161	32.161	32.207	N/A	32.207	16.233	0.249	12.706	0	-3.161	3.161	1	0.112	8.943	1	True	0.105	True	3	26
2018-06-14 163427 NGF SETA3.eds	I10	UNKNOWN	NGF30	NGF SETA3	hsa-miR-383-000573	N/A	Undetermined	Undetermined	1	Undetermined	Undetermined		N/A												True	0.04	True	-1	-1	True
2018-06-01 112349 NGF SETA1.eds	I10	UNKNOWN	NGF30	NGF SETA1	hsa-miR-383-000573	N/A	Undetermined	Undetermined	1	Undetermined	Undetermined		N/A												True	0.04	True	-1	-1	True
2018-06-06 164506 NGF SETA2.eds	I10	UNKNOWN	NGF30	NGF SETA2	hsa-miR-383-000573	Amp	0.892	0.919	1	35.029	35.029		N/A												True	0.04	True	3	31	True
2018-06-15 142159 CTRL SETA3.eds	I10	UNKNOWN	CTRL	CTRL SETA3	hsa-miR-383-000573	N/A	Undetermined	Undetermined	1	Undetermined	Undetermined		N/A												True	0.04	True	-1	-1	True
2018-06-06 193344 CTRL SETA2.eds	I10	UNKNOWN	CTRL	CTRL SETA2	hsa-miR-383-000573	N/A	Undetermined	Undetermined	1	Undetermined	Undetermined		N/A												True	0.04	True	-1	-1	True
2018-06-01 132053 CTRL SETA1.eds	I10	UNKNOWN	CTRL	CTRL SETA1	hsa-miR-383-000573	Amp	0.848	0.871	1	34.778	34.778		N/A												True	0.04	True	3	31	True
2018-06-14 163427 NGF SETA3.eds	P13	UNKNOWN	NGF30	NGF SETA3	hsa-miR-384-000574	N/A	Undetermined	Undetermined	1	Undetermined	Undetermined		N/A												True	0	True	-1	-1	True
2018-06-01 112349 NGF SETA1.eds	P13	UNKNOWN	NGF30	NGF SETA1	hsa-miR-384-000574	N/A	Undetermined	Undetermined	1	Undetermined	Undetermined		N/A												True	0	True	-1	-1	True
2018-06-06 164506 NGF SETA2.eds	P13	UNKNOWN	NGF30	NGF SETA2	hsa-miR-384-000574	N/A	Undetermined	Undetermined	1	Undetermined	Undetermined		N/A												True	0	True	-1	-1	True
2018-06-01 132053 CTRL SETA1.eds	P13	UNKNOWN	CTRL	CTRL SETA1	hsa-miR-384-000574	N/A	Undetermined	Undetermined	1	Undetermined	Undetermined		N/A												True	0	True	-1	-1	True
2018-06-06 193344 CTRL SETA2.eds	P13	UNKNOWN	CTRL	CTRL SETA2	hsa-miR-384-000574	N/A	Undetermined	Undetermined	1	Undetermined	Undetermined		N/A												True	0	True	-1	-1	True
2018-06-15 142159 CTRL SETA3.eds	P13	UNKNOWN	CTRL	CTRL SETA3	hsa-miR-384-000574	N/A	Undetermined	Undetermined	1	Undetermined	Undetermined		N/A												True	0	True	-1	-1	True
2018-06-01 112349 NGF SETA1.eds	I11	UNKNOWN	NGF30	NGF SETA1	hsa-miR-409-5p-002331	N/A	Undetermined	Undetermined	1	Undetermined	Undetermined		N/A												True	0.04	True	-1	-1	True
2018-06-14 163427 NGF SETA3.eds	I11	UNKNOWN	NGF30	NGF SETA3	hsa-miR-409-5p-002331	N/A	Undetermined	Undetermined	1	Undetermined	Undetermined		N/A												True	0.04	True	-1	-1	True
2018-06-06 164506 NGF SETA2.eds	I11	UNKNOWN	NGF30	NGF SETA2	hsa-miR-409-5p-002331	Amp	0.845	0.893	1	34.316	34.316		N/A												True	0.04	True	3	31	True
2018-06-01 132053 CTRL SETA1.eds	I11	UNKNOWN	CTRL	CTRL SETA1	hsa-miR-409-5p-002331	Amp	0.967	0.922	1	32.065	32.065		N/A												True	0.04	True	3	28	True
2018-06-15 142159 CTRL SETA3.eds	I11	UNKNOWN	CTRL	CTRL SETA3	hsa-miR-409-5p-002331	N/A	Undetermined	Undetermined	1	Undetermined	Undetermined		N/A												True	0.04	True	-1	-1	True
2018-06-06 193344 CTRL SETA2.eds	I11	UNKNOWN	CTRL	CTRL SETA2	hsa-miR-409-5p-002331	N/A	Undetermined	Undetermined	1	Undetermined	Undetermined		N/A												True	0.04	True	-1	-1	True
2018-06-01 112349 NGF SETA1.eds	I12	UNKNOWN	NGF30	NGF SETA1	hsa-miR-410-001274	Amp	1.251	0.986	1	32.291	32.291	33.034	N/A	33.034	16.327	1.519	4.303	0.222	-6.312	6.756	0.857	0.009	79.454	0.908	True	0.158	True	3	27
2018-06-06 164506 NGF SETA2.eds	I12	UNKNOWN	NGF30	NGF SETA2	hsa-miR-410-001274	Amp	1.261	0.972	1	31.769	31.769	33.034	N/A	33.034	16.327	1.519	4.303	0.222	-6.312	6.756	0.857	0.009	79.454	0.908	True	0.158	True	3	27
2018-06-14 163427 NGF SETA3.eds	I12	UNKNOWN	NGF30	NGF SETA3	hsa-miR-410-001274	Amp	1.294	0.958	1	35.042	35.042	33.034	N/A	33.034	16.327	1.519	4.303	0.222	-6.312	6.756	0.857	0.009	79.454	0.908	True	0.158	True	3	29
2018-06-06 193344 CTRL SETA2.eds	I12	UNKNOWN	CTRL	CTRL SETA2	hsa-miR-410-001274	Amp	1.267	0.985	1	31.786	31.786	32.698	N/A	32.698	16.105	0.919	4.303	0	-3.955	3.955	1	0.064	15.514	1	True	0.158	True	3	26
2018-06-01 132053 CTRL SETA1.eds	I12	UNKNOWN	CTRL	CTRL SETA1	hsa-miR-410-001274	Amp	1.294	0.984	1	32.721	32.721	32.698	N/A	32.698	16.105	0.919	4.303	0	-3.955	3.955	1	0.064	15.514	1	True	0.158	True	3	28
2018-06-15 142159 CTRL SETA3.eds	I12	UNKNOWN	CTRL	CTRL SETA3	hsa-miR-410-001274	Amp	1.321	0.987	1	33.587	33.587	32.698	N/A	32.698	16.105	0.919	4.303	0	-3.955	3.955	1	0.064	15.514	1	True	0.158	True	3	28
2018-06-14 163427 NGF SETA3.eds	I13	UNKNOWN	NGF30	NGF SETA3	hsa-miR-411-001610	Amp	1.335	0.991	1	30.758	30.758	29.759	N/A	29.759	13.053	1.122	4.303	-0.15	-4.98	4.679	1.11	0.039	31.554	0.92	True	0.166	True	3	26
2018-06-06 164506 NGF SETA2.eds	I13	UNKNOWN	NGF30	NGF SETA2	hsa-miR-411-001610	Amp	1.255	0.987	1	29.454	29.454	29.759	N/A	29.759	13.053	1.122	4.303	-0.15	-4.98	4.679	1.11	0.039	31.554	0.92	True	0.166	True	3	24
2018-06-01 112349 NGF SETA1.eds	I13	UNKNOWN	NGF30	NGF SETA1	hsa-miR-411-001610	Amp	1.272	0.987	1	29.066	29.066	29.759	N/A	29.759	13.053	1.122	4.303	-0.15	-4.98	4.679	1.11	0.039	31.554	0.92	True	0.166	True	3	24
2018-06-15 142159 CTRL SETA3.eds	I13	UNKNOWN	CTRL	CTRL SETA3	hsa-miR-411-001610	Amp	1.31	0.987	1	30.388	30.388	29.796	N/A	29.796	13.203	0.826	4.303	0	-3.552	3.552	1	0.085	11.73	1	True	0.166	True	3	25
2018-06-06 193344 CTRL SETA2.eds	I13	UNKNOWN	CTRL	CTRL SETA2	hsa-miR-411-001610	Amp	1.262	0.986	1	29.304	29.304	29.796	N/A	29.796	13.203	0.826	4.303	0	-3.552	3.552	1	0.085	11.73	1	True	0.166	True	3	24
2018-06-01 132053 CTRL SETA1.eds	I13	UNKNOWN	CTRL	CTRL SETA1	hsa-miR-411-001610	Amp	1.294	0.985	1	29.695	29.695	29.796	N/A	29.796	13.203	0.826	4.303	0	-3.552	3.552	1	0.085	11.73	1	True	0.166	True	3	24
2018-06-06 193344 CTRL SETA2.eds	P14	UNKNOWN	CTRL	CTRL SETA2	hsa-miR-412-001023	N/A	Undetermined	Undetermined	1	Undetermined	Undetermined		N/A												True	0.092	True	-1	-1	True
2018-06-01 132053 CTRL SETA1.eds	P14	UNKNOWN	CTRL	CTRL SETA1	hsa-miR-412-001023	N/A	Undetermined	Undetermined	1	Undetermined	Undetermined		N/A												True	0.092	True	-1	-1	True
2018-06-15 142159 CTRL SETA3.eds	P14	UNKNOWN	CTRL	CTRL SETA3	hsa-miR-412-001023	N/A	Undetermined	Undetermined	1	Undetermined	Undetermined		N/A												True	0.092	True	-1	-1	True
2018-06-14 163427 NGF SETA3.eds	P14	UNKNOWN	NGF30	NGF SETA3	hsa-miR-412-001023	Amp	1.084	0.96	1	33.922	33.922	33.922	N/A	33.922	18.198										True	0.092	True	3	29
2018-06-01 112349 NGF SETA1.eds	P14	UNKNOWN	NGF30	NGF SETA1	hsa-miR-412-001023	N/A	Undetermined	Undetermined	1	Undetermined	Undetermined	33.922	N/A	33.922	18.198										True	0.092	True	-1	-1	True
2018-06-06 164506 NGF SETA2.eds	P14	UNKNOWN	NGF30	NGF SETA2	hsa-miR-412-001023	N/A	Undetermined	Undetermined	1	Undetermined	Undetermined	33.922	N/A	33.922	18.198										True	0.092	True	-1	-1	True
2018-06-15 142159 CTRL SETA3.eds	I14	UNKNOWN	CTRL	CTRL SETA3	hsa-miR-422a-002297	Amp	1.346	0.986	1	30.858	30.858	30.459	N/A	30.459	13.866	0.773	4.303	0	-3.324	3.324	1	0.1	10.018	1	True	0.196	True	3	25
2018-06-06 193344 CTRL SETA2.eds	I14	UNKNOWN	CTRL	CTRL SETA2	hsa-miR-422a-002297	Amp	1.298	0.984	1	30.184	30.184	30.459	N/A	30.459	13.866	0.773	4.303	0	-3.324	3.324	1	0.1	10.018	1	True	0.196	True	3	25
2018-06-01 132053 CTRL SETA1.eds	I14	UNKNOWN	CTRL	CTRL SETA1	hsa-miR-422a-002297	Amp	1.319	0.988	1	30.334	30.334	30.459	N/A	30.459	13.866	0.773	4.303	0	-3.324	3.324	1	0.1	10.018	1	True	0.196	True	3	25
2018-06-01 112349 NGF SETA1.eds	I14	UNKNOWN	NGF30	NGF SETA1	hsa-miR-422a-002297	Amp	1.308	0.988	1	29.567	29.567	30.181	N/A	30.181	13.475	0.966	4.303	-0.391	-4.546	3.763	1.312	0.074	23.356	0.768	True	0.196	True	3	24
2018-06-06 164506 NGF SETA2.eds	I14	UNKNOWN	NGF30	NGF SETA2	hsa-miR-422a-002297	Amp	1.312	0.987	1	30.32	30.32	30.181	N/A	30.181	13.475	0.966	4.303	-0.391	-4.546	3.763	1.312	0.074	23.356	0.768	True	0.196	True	3	25
2018-06-14 163427 NGF SETA3.eds	I14	UNKNOWN	NGF30	NGF SETA3	hsa-miR-422a-002297	Amp	1.398	0.988	1	30.657	30.657	30.181	N/A	30.181	13.475	0.966	4.303	-0.391	-4.546	3.763	1.312	0.074	23.356	0.768	True	0.196	True	3	25
2018-06-01 112349 NGF SETA1.eds	I15	UNKNOWN	NGF30	NGF SETA1	hsa-miR-423-5p-002340	Amp	0.66	0.822	1	33.191	33.191		N/A												True	0.04	True	3	29	True
2018-06-06 164506 NGF SETA2.eds	I15	UNKNOWN	NGF30	NGF SETA2	hsa-miR-423-5p-002340	Amp	0.873	0.962	1	30.955	30.955		N/A												True	0.04	True	3	27	True
2018-06-14 163427 NGF SETA3.eds	I15	UNKNOWN	NGF30	NGF SETA3	hsa-miR-423-5p-002340	N/A	Undetermined	Undetermined	1	Undetermined	Undetermined		N/A												True	0.04	True	-1	-1	True
2018-06-06 193344 CTRL SETA2.eds	I15	UNKNOWN	CTRL	CTRL SETA2	hsa-miR-423-5p-002340	N/A	Undetermined	Undetermined	1	Undetermined	Undetermined		N/A												True	0.04	True	-1	-1	True
2018-06-15 142159 CTRL SETA3.eds	I15	UNKNOWN	CTRL	CTRL SETA3	hsa-miR-423-5p-002340	N/A	Undetermined	Undetermined	1	Undetermined	Undetermined		N/A												True	0.04	True	-1	-1	True
2018-06-01 132053 CTRL SETA1.eds	I15	UNKNOWN	CTRL	CTRL SETA1	hsa-miR-423-5p-002340	N/A	Undetermined	Undetermined	1	Undetermined	Undetermined		N/A												True	0.04	True	-1	-1	True
2018-06-01 112349 NGF SETA1.eds	I16	UNKNOWN	NGF30	NGF SETA1	hsa-miR-424-000604	Amp	1.243	0.978	1	33.29	33.29	33.186	N/A	33.186	16.479	0.846	4.303	-1.183	-4.825	2.459	2.271	0.182	28.337	0.296	True	0.121	True	3	29
2018-06-14 163427 NGF SETA3.eds	I16	UNKNOWN	NGF30	NGF SETA3	hsa-miR-424-000604	Amp	1.305	0.971	1	33.865	33.865	33.186	N/A	33.186	16.479	0.846	4.303	-1.183	-4.825	2.459	2.271	0.182	28.337	0.296	True	0.121	True	3	29
2018-06-06 164506 NGF SETA2.eds	I16	UNKNOWN	NGF30	NGF SETA2	hsa-miR-424-000604	Amp	1.277	0.988	1	32.402	32.402	33.186	N/A	33.186	16.479	0.846	4.303	-1.183	-4.825	2.459	2.271	0.182	28.337	0.296	True	0.121	True	3	28
2018-06-15 142159 CTRL SETA3.eds	I16	UNKNOWN	CTRL	CTRL SETA3	hsa-miR-424-000604	N/A	Undetermined	Undetermined	1	Undetermined	Undetermined	34.711	N/A	34.711	17.662	0.23	12.706	0	-2.917	2.917	1	0.132	7.551	1	True	0.121	True	-1	-1	True
2018-06-06 193344 CTRL SETA2.eds	I16	UNKNOWN	CTRL	CTRL SETA2	hsa-miR-424-000604	Amp	1.224	0.974	1	34.16	34.16	34.711	N/A	34.711	17.662	0.23	12.706	0	-2.917	2.917	1	0.132	7.551	1	True	0.121	True	3	30
2018-06-01 132053 CTRL SETA1.eds	I16	UNKNOWN	CTRL	CTRL SETA1	hsa-miR-424-000604	Amp	1.169	0.941	1	35.263	35.263	34.711	N/A	34.711	17.662	0.23	12.706	0	-2.917	2.917	1	0.132	7.551	1	True	0.121	True	3	30
2018-06-06 193344 CTRL SETA2.eds	I17	UNKNOWN	CTRL	CTRL SETA2	hsa-miR-425-5p-001516	Amp	1.102	0.981	1	27.848	27.848	28.569	N/A	28.569	11.976	0.852	4.303	0	-3.667	3.667	1	0.079	12.705	1	True	0.06	True	3	24
2018-06-15 142159 CTRL SETA3.eds	I17	UNKNOWN	CTRL	CTRL SETA3	hsa-miR-425-5p-001516	Amp	1.192	0.99	1	29.29	29.29	28.569	N/A	28.569	11.976	0.852	4.303	0	-3.667	3.667	1	0.079	12.705	1	True	0.06	True	3	26
2018-06-01 132053 CTRL SETA1.eds	I17	UNKNOWN	CTRL	CTRL SETA1	hsa-miR-425-5p-001516	Amp	1.071	0.98	1	28.569	28.569	28.569	N/A	28.569	11.976	0.852	4.303	0	-3.667	3.667	1	0.079	12.705	1	True	0.06	True	3	25
2018-06-14 163427 NGF SETA3.eds	I17	UNKNOWN	NGF30	NGF SETA3	hsa-miR-425-5p-001516	Amp	1.216	0.991	1	29.161	29.161	28.375	N/A	28.375	11.668	0.966	4.303	-0.308	-4.465	3.849	1.238	0.069	22.079	0.823	True	0.06	True	3	26
2018-06-06 164506 NGF SETA2.eds	I17	UNKNOWN	NGF30	NGF SETA2	hsa-miR-425-5p-001516	Amp	1.129	0.985	1	27.936	27.936	28.375	N/A	28.375	11.668	0.966	4.303	-0.308	-4.465	3.849	1.238	0.069	22.079	0.823	True	0.06	True	3	24
2018-06-01 112349 NGF SETA1.eds	I17	UNKNOWN	NGF30	NGF SETA1	hsa-miR-425-5p-001516	Amp	1.089	0.978	1	28.028	28.028	28.375	N/A	28.375	11.668	0.966	4.303	-0.308	-4.465	3.849	1.238	0.069	22.079	0.823	True	0.06	True	3	25
2018-06-14 163427 NGF SETA3.eds	I18	UNKNOWN	NGF30	NGF SETA3	hsa-miR-429-001024	N/A	Undetermined	Undetermined	1	Undetermined	Undetermined	35.918	N/A	35.918	18.72	1.081	12.706	1.298	-12.44	15.037	0.407	0	5,558.161	0.43	True	0.097	True	-1	-1	True
2018-06-06 164506 NGF SETA2.eds	I18	UNKNOWN	NGF30	NGF SETA2	hsa-miR-429-001024	Amp	1.103	0.954	1	36.28	36.28	35.918	N/A	35.918	18.72	1.081	12.706	1.298	-12.44	15.037	0.407	0	5,558.161	0.43	True	0.097	True	3	32
2018-06-01 112349 NGF SETA1.eds	I18	UNKNOWN	NGF30	NGF SETA1	hsa-miR-429-001024	Amp	1.184	0.956	1	35.556	35.556	35.918	N/A	35.918	18.72	1.081	12.706	1.298	-12.44	15.037	0.407	0	5,558.161	0.43	True	0.097	True	3	31
2018-06-01 132053 CTRL SETA1.eds	I18	UNKNOWN	CTRL	CTRL SETA1	hsa-miR-429-001024	Amp	1.219	0.967	1	34.633	34.633	34.014	N/A	34.014	17.421	0.363	4.303	0	-1.564	1.564	1	0.338	2.956	1	True	0.097	True	3	30
2018-06-06 193344 CTRL SETA2.eds	I18	UNKNOWN	CTRL	CTRL SETA2	hsa-miR-429-001024	Amp	1.214	0.968	1	34.329	34.329	34.014	N/A	34.014	17.421	0.363	4.303	0	-1.564	1.564	1	0.338	2.956	1	True	0.097	True	3	30
2018-06-15 142159 CTRL SETA3.eds	I18	UNKNOWN	CTRL	CTRL SETA3	hsa-miR-429-001024	Amp	1.366	0.989	1	33.08	33.08	34.014	N/A	34.014	17.421	0.363	4.303	0	-1.564	1.564	1	0.338	2.956	1	True	0.097	True	3	29
2018-06-01 112349 NGF SETA1.eds	I19	UNKNOWN	NGF30	NGF SETA1	hsa-miR-431-001979	Amp	1.078	0.968	1	30.267	30.267	30.118	N/A	30.118	13.411	0.597	4.303	-0.155	-2.725	2.414	1.114	0.188	6.609	0.889	True	0.089	True	3	25
2018-06-06 164506 NGF SETA2.eds	I19	UNKNOWN	NGF30	NGF SETA2	hsa-miR-431-001979	Amp	1.042	0.959	1	29.946	29.946	30.118	N/A	30.118	13.411	0.597	4.303	-0.155	-2.725	2.414	1.114	0.188	6.609	0.889	True	0.089	True	3	25
2018-06-14 163427 NGF SETA3.eds	I19	UNKNOWN	NGF30	NGF SETA3	hsa-miR-431-001979	Amp	1.172	0.977	1	30.14	30.14	30.118	N/A	30.118	13.411	0.597	4.303	-0.155	-2.725	2.414	1.114	0.188	6.609	0.889	True	0.089	True	3	25
2018-06-06 193344 CTRL SETA2.eds	I19	UNKNOWN	CTRL	CTRL SETA2	hsa-miR-431-001979	Amp	1.042	0.972	1	29.586	29.586	30.159	N/A	30.159	13.566	0.845	4.303	0	-3.636	3.636	1	0.08	12.431	1	True	0.089	True	3	24
2018-06-15 142159 CTRL SETA3.eds	I19	UNKNOWN	CTRL	CTRL SETA3	hsa-miR-431-001979	Amp	1.128	0.966	1	30.818	30.818	30.159	N/A	30.159	13.566	0.845	4.303	0	-3.636	3.636	1	0.08	12.431	1	True	0.089	True	3	26
2018-06-01 132053 CTRL SETA1.eds	I19	UNKNOWN	CTRL	CTRL SETA1	hsa-miR-431-001979	Amp	1.057	0.961	1	30.074	30.074	30.159	N/A	30.159	13.566	0.845	4.303	0	-3.636	3.636	1	0.08	12.431	1	True	0.089	True	3	25
2018-06-14 163427 NGF SETA3.eds	I20	UNKNOWN	NGF30	NGF SETA3	hsa-miR-433-001028	Amp	0.723	0.649	1	36.773	36.773	31.115	N/A	31.115	13.916	0.442	12.706	-1.718	-7.331	3.895	3.29	0.067	161.049	0.488	True	0.064	True	3	31	True
2018-06-06 164506 NGF SETA2.eds	I20	UNKNOWN	NGF30	NGF SETA2	hsa-miR-433-001028	Amp	1.092	0.981	1	30.837	30.837	31.115	N/A	31.115	13.916	0.442	12.706	-1.718	-7.331	3.895	3.29	0.067	161.049	0.488	True	0.064	True	3	27
2018-06-01 112349 NGF SETA1.eds	I20	UNKNOWN	NGF30	NGF SETA1	hsa-miR-433-001028	Amp	1.016	0.953	1	31.392	31.392	31.115	N/A	31.115	13.916	0.442	12.706	-1.718	-7.331	3.895	3.29	0.067	161.049	0.488	True	0.064	True	3	27
2018-06-15 142159 CTRL SETA3.eds	I20	UNKNOWN	CTRL	CTRL SETA3	hsa-miR-433-001028	Amp	1.013	0.963	1	33	33	31.608	N/A	31.608	15.634	1.686	12.706	0	-21.422	21.422	1	0	2,810,476.500	1	True	0.064	True	3	28
2018-06-01 132053 CTRL SETA1.eds	I20	UNKNOWN	CTRL	CTRL SETA1	hsa-miR-433-001028	No Amp	0.54	0.484	1	36.445	36.445	31.608	N/A	31.608	15.634	1.686	12.706	0	-21.422	21.422	1	0	2,810,476.500	1	True	0.064	True	3	29	True
2018-06-06 193344 CTRL SETA2.eds	I20	UNKNOWN	CTRL	CTRL SETA2	hsa-miR-433-001028	Amp	1.114	0.974	1	30.217	30.217	31.608	N/A	31.608	15.634	1.686	12.706	0	-21.422	21.422	1	0	2,810,476.500	1	True	0.064	True	3	26
2018-06-15 142159 CTRL SETA3.eds	P15	UNKNOWN	CTRL	CTRL SETA3	hsa-miR-448-001029	N/A	Undetermined	Undetermined	1	Undetermined	Undetermined		N/A												True	0	True	-1	-1	True
2018-06-06 193344 CTRL SETA2.eds	P15	UNKNOWN	CTRL	CTRL SETA2	hsa-miR-448-001029	N/A	Undetermined	Undetermined	1	Undetermined	Undetermined		N/A												True	0	True	-1	-1	True
2018-06-01 132053 CTRL SETA1.eds	P15	UNKNOWN	CTRL	CTRL SETA1	hsa-miR-448-001029	N/A	Undetermined	Undetermined	1	Undetermined	Undetermined		N/A												True	0	True	-1	-1	True
2018-06-01 112349 NGF SETA1.eds	P15	UNKNOWN	NGF30	NGF SETA1	hsa-miR-448-001029	N/A	Undetermined	Undetermined	1	Undetermined	Undetermined		N/A												True	0	True	-1	-1	True
2018-06-06 164506 NGF SETA2.eds	P15	UNKNOWN	NGF30	NGF SETA2	hsa-miR-448-001029	N/A	Undetermined	Undetermined	1	Undetermined	Undetermined		N/A												True	0	True	-1	-1	True
2018-06-14 163427 NGF SETA3.eds	P15	UNKNOWN	NGF30	NGF SETA3	hsa-miR-448-001029	N/A	Undetermined	Undetermined	1	Undetermined	Undetermined		N/A												True	0	True	-1	-1	True
2018-06-14 163427 NGF SETA3.eds	I21	UNKNOWN	NGF30	NGF SETA3	hsa-miR-449-001030	No Amp	0.598	0	1	Undetermined	Undetermined	32.99	N/A	32.99	15.792	0.044	12.706	-1.713	-2.278	-1.148	3.279	2.217	4.851	0.194	True	0.167	True	3	34	True
2018-06-01 112349 NGF SETA1.eds	I21	UNKNOWN	NGF30	NGF SETA1	hsa-miR-449-001030	Amp	1.314	0.977	1	33.665	33.665	32.99	N/A	32.99	15.792	0.044	12.706	-1.713	-2.278	-1.148	3.279	2.217	4.851	0.194	True	0.167	True	3	28
2018-06-06 164506 NGF SETA2.eds	I21	UNKNOWN	NGF30	NGF SETA2	hsa-miR-449-001030	Amp	1.293	0.985	1	32.315	32.315	32.99	N/A	32.99	15.792	0.044	12.706	-1.713	-2.278	-1.148	3.279	2.217	4.851	0.194	True	0.167	True	3	27
2018-06-15 142159 CTRL SETA3.eds	I21	UNKNOWN	CTRL	CTRL SETA3	hsa-miR-449-001030	Amp	1.303	0.972	1	33.868	33.868	34.098	N/A	34.098	17.505	0.892	4.303	0	-3.838	3.838	1	0.07	14.305	1	True	0.167	True	3	28
2018-06-01 132053 CTRL SETA1.eds	I21	UNKNOWN	CTRL	CTRL SETA1	hsa-miR-449-001030	Amp	1.342	0.981	1	33.566	33.566	34.098	N/A	34.098	17.505	0.892	4.303	0	-3.838	3.838	1	0.07	14.305	1	True	0.167	True	3	28
2018-06-06 193344 CTRL SETA2.eds	I21	UNKNOWN	CTRL	CTRL SETA2	hsa-miR-449-001030	Amp	1.255	0.982	1	34.859	34.859	34.098	N/A	34.098	17.505	0.892	4.303	0	-3.838	3.838	1	0.07	14.305	1	True	0.167	True	3	29
2018-06-06 193344 CTRL SETA2.eds	I22	UNKNOWN	CTRL	CTRL SETA2	hsa-miR-449b-001608	Amp	0.928	0.955	1	33.665	33.665		N/A												True	0.04	True	3	31	True
2018-06-15 142159 CTRL SETA3.eds	I22	UNKNOWN	CTRL	CTRL SETA3	hsa-miR-449b-001608	Amp	0.897	0.907	1	35.43	35.43		N/A												True	0.04	True	3	32	True
2018-06-01 132053 CTRL SETA1.eds	I22	UNKNOWN	CTRL	CTRL SETA1	hsa-miR-449b-001608	Amp	0.766	0.662	1	36.101	36.101		N/A												True	0.04	True	3	33	True
2018-06-01 112349 NGF SETA1.eds	I22	UNKNOWN	NGF30	NGF SETA1	hsa-miR-449b-001608	Amp	1.102	0.956	1	33.889	33.889		N/A												True	0.04	True	3	31	True
2018-06-06 164506 NGF SETA2.eds	I22	UNKNOWN	NGF30	NGF SETA2	hsa-miR-449b-001608	Amp	0.78	0.873	1	35.73	35.73		N/A												True	0.04	True	3	32	True
2018-06-14 163427 NGF SETA3.eds	I22	UNKNOWN	NGF30	NGF SETA3	hsa-miR-449b-001608	Amp	0.98	0.899	1	34.196	34.196		N/A												True	0.04	True	3	31	True
2018-06-01 112349 NGF SETA1.eds	I23	UNKNOWN	NGF30	NGF SETA1	hsa-miR-450a-002303	N/A	Undetermined	Undetermined	1	Undetermined	Undetermined	33.971	N/A	33.971	17.492			-0.629			1.546	1.546	1.546		True	0.125	True	-1	-1	True
2018-06-06 164506 NGF SETA2.eds	I23	UNKNOWN	NGF30	NGF SETA2	hsa-miR-450a-002303	Amp	1.2	0.974	1	33.971	33.971	33.971	N/A	33.971	17.492			-0.629			1.546	1.546	1.546		True	0.125	True	3	29
2018-06-14 163427 NGF SETA3.eds	I23	UNKNOWN	NGF30	NGF SETA3	hsa-miR-450a-002303	N/A	Undetermined	Undetermined	1	Undetermined	Undetermined	33.971	N/A	33.971	17.492			-0.629			1.546	1.546	1.546		True	0.125	True	-1	-1	True
2018-06-15 142159 CTRL SETA3.eds	I23	UNKNOWN	CTRL	CTRL SETA3	hsa-miR-450a-002303	Amp	1.341	0.982	1	33.8	33.8	33.8	N/A	33.8	18.121			0			1	1	1		True	0.125	True	3	29
2018-06-06 193344 CTRL SETA2.eds	I23	UNKNOWN	CTRL	CTRL SETA2	hsa-miR-450a-002303	N/A	Undetermined	Undetermined	1	Undetermined	Undetermined	33.8	N/A	33.8	18.121			0			1	1	1		True	0.125	True	-1	-1	True
2018-06-01 132053 CTRL SETA1.eds	I23	UNKNOWN	CTRL	CTRL SETA1	hsa-miR-450a-002303	N/A	Undetermined	Undetermined	1	Undetermined	Undetermined	33.8	N/A	33.8	18.121			0			1	1	1		True	0.125	True	-1	-1	True
2018-06-01 112349 NGF SETA1.eds	I24	UNKNOWN	NGF30	NGF SETA1	hsa-miR-450b-3p-002208	N/A	Undetermined	Undetermined	1	Undetermined	Undetermined		N/A												True	0	True	-1	-1	True
2018-06-06 164506 NGF SETA2.eds	I24	UNKNOWN	NGF30	NGF SETA2	hsa-miR-450b-3p-002208	N/A	Undetermined	Undetermined	1	Undetermined	Undetermined		N/A												True	0	True	-1	-1	True
2018-06-14 163427 NGF SETA3.eds	I24	UNKNOWN	NGF30	NGF SETA3	hsa-miR-450b-3p-002208	N/A	Undetermined	Undetermined	1	Undetermined	Undetermined		N/A												True	0	True	-1	-1	True
2018-06-01 132053 CTRL SETA1.eds	I24	UNKNOWN	CTRL	CTRL SETA1	hsa-miR-450b-3p-002208	N/A	Undetermined	Undetermined	1	Undetermined	Undetermined		N/A												True	0	True	-1	-1	True
2018-06-06 193344 CTRL SETA2.eds	I24	UNKNOWN	CTRL	CTRL SETA2	hsa-miR-450b-3p-002208	N/A	Undetermined	Undetermined	1	Undetermined	Undetermined		N/A												True	0	True	-1	-1	True
2018-06-15 142159 CTRL SETA3.eds	I24	UNKNOWN	CTRL	CTRL SETA3	hsa-miR-450b-3p-002208	N/A	Undetermined	Undetermined	1	Undetermined	Undetermined		N/A												True	0	True	-1	-1	True
2018-06-15 142159 CTRL SETA3.eds	J01	UNKNOWN	CTRL	CTRL SETA3	hsa-miR-450b-5p-002207	N/A	Undetermined	Undetermined	1	Undetermined	Undetermined	32.523	N/A	32.523	16.255			0			1	1	1		True	0.099	True	-1	-1	True
2018-06-06 193344 CTRL SETA2.eds	J01	UNKNOWN	CTRL	CTRL SETA2	hsa-miR-450b-5p-002207	Amp	1.284	0.953	1	32.523	32.523	32.523	N/A	32.523	16.255			0			1	1	1		True	0.099	True	3	28
2018-06-01 132053 CTRL SETA1.eds	J01	UNKNOWN	CTRL	CTRL SETA1	hsa-miR-450b-5p-002207	N/A	Undetermined	Undetermined	1	Undetermined	Undetermined	32.523	N/A	32.523	16.255			0			1	1	1		True	0.099	True	-1	-1	True
2018-06-01 112349 NGF SETA1.eds	J01	UNKNOWN	NGF30	NGF SETA1	hsa-miR-450b-5p-002207	N/A	Undetermined	Undetermined	1	Undetermined	Undetermined	35.242	N/A	35.242	19.141	0.428	12.706	2.886	-2.551	8.323	0.135	0.003	5.861		True	0.099	True	-1	-1	True
2018-06-14 163427 NGF SETA3.eds	J01	UNKNOWN	NGF30	NGF SETA3	hsa-miR-450b-5p-002207	Amp	1.182	0.855	1	35.292	35.292	35.242	N/A	35.242	19.141	0.428	12.706	2.886	-2.551	8.323	0.135	0.003	5.861		True	0.099	True	3	31
2018-06-06 164506 NGF SETA2.eds	J01	UNKNOWN	NGF30	NGF SETA2	hsa-miR-450b-5p-002207	Amp	1.131	0.953	1	35.192	35.192	35.242	N/A	35.242	19.141	0.428	12.706	2.886	-2.551	8.323	0.135	0.003	5.861		True	0.099	True	3	30
2018-06-01 112349 NGF SETA1.eds	J03	UNKNOWN	NGF30	NGF SETA1	hsa-miR-452-002329	Amp	1.176	0.954	1	31.779	31.779	32.07	N/A	32.07	14.872	1.011	12.706	-1.053	-13.897	11.791	2.075	0	15,255.763	0.547	True	0.049	True	3	28
2018-06-06 164506 NGF SETA2.eds	J03	UNKNOWN	NGF30	NGF SETA2	hsa-miR-452-002329	Amp	1.105	0.978	1	32.362	32.362	32.07	N/A	32.07	14.872	1.011	12.706	-1.053	-13.897	11.791	2.075	0	15,255.763	0.547	True	0.049	True	3	29
2018-06-14 163427 NGF SETA3.eds	J03	UNKNOWN	NGF30	NGF SETA3	hsa-miR-452-002329	N/A	Undetermined	Undetermined	1	Undetermined	Undetermined	32.07	N/A	32.07	14.872	1.011	12.706	-1.053	-13.897	11.791	2.075	0	15,255.763	0.547	True	0.049	True	-1	-1	True
2018-06-15 142159 CTRL SETA3.eds	J03	UNKNOWN	CTRL	CTRL SETA3	hsa-miR-452-002329	Amp	1.289	0.986	1	32.662	32.662	32.68	N/A	32.68	15.925	1.058	12.706	0	-13.442	13.442	1	0	11,128.071	1	True	0.049	True	3	29
2018-06-06 193344 CTRL SETA2.eds	J03	UNKNOWN	CTRL	CTRL SETA2	hsa-miR-452-002329	Amp	0.933	0.859	1	34.958	34.958	32.68	N/A	32.68	15.925	1.058	12.706	0	-13.442	13.442	1	0	11,128.071	1	True	0.049	True	3	31	True
2018-06-01 132053 CTRL SETA1.eds	J03	UNKNOWN	CTRL	CTRL SETA1	hsa-miR-452-002329	Amp	1.181	0.985	1	32.697	32.697	32.68	N/A	32.68	15.925	1.058	12.706	0	-13.442	13.442	1	0	11,128.071	1	True	0.049	True	3	29
2018-06-14 163427 NGF SETA3.eds	J04	UNKNOWN	NGF30	NGF SETA3	hsa-miR-453-002318	N/A	Undetermined	Undetermined	1	Undetermined	Undetermined		N/A												True	0	True	-1	-1	True
2018-06-06 164506 NGF SETA2.eds	J04	UNKNOWN	NGF30	NGF SETA2	hsa-miR-453-002318	N/A	Undetermined	Undetermined	1	Undetermined	Undetermined		N/A												True	0	True	-1	-1	True
2018-06-01 112349 NGF SETA1.eds	J04	UNKNOWN	NGF30	NGF SETA1	hsa-miR-453-002318	N/A	Undetermined	Undetermined	1	Undetermined	Undetermined		N/A												True	0	True	-1	-1	True
2018-06-01 132053 CTRL SETA1.eds	J04	UNKNOWN	CTRL	CTRL SETA1	hsa-miR-453-002318	N/A	Undetermined	Undetermined	1	Undetermined	Undetermined		N/A												True	0	True	-1	-1	True
2018-06-15 142159 CTRL SETA3.eds	J04	UNKNOWN	CTRL	CTRL SETA3	hsa-miR-453-002318	N/A	Undetermined	Undetermined	1	Undetermined	Undetermined		N/A												True	0	True	-1	-1	True
2018-06-06 193344 CTRL SETA2.eds	J04	UNKNOWN	CTRL	CTRL SETA2	hsa-miR-453-002318	N/A	Undetermined	Undetermined	1	Undetermined	Undetermined		N/A												True	0	True	-1	-1	True
2018-06-06 193344 CTRL SETA2.eds	J05	UNKNOWN	CTRL	CTRL SETA2	hsa-miR-454-002323	Amp	1.36	0.978	1	25.882	25.882	26.155	N/A	26.155	9.563	0.654	4.303	0	-2.815	2.815	1	0.142	7.036	1	True	0.192	True	3	20
2018-06-01 132053 CTRL SETA1.eds	J05	UNKNOWN	CTRL	CTRL SETA1	hsa-miR-454-002323	Amp	1.364	0.991	1	26.235	26.235	26.155	N/A	26.155	9.563	0.654	4.303	0	-2.815	2.815	1	0.142	7.036	1	True	0.192	True	3	21
2018-06-15 142159 CTRL SETA3.eds	J05	UNKNOWN	CTRL	CTRL SETA3	hsa-miR-454-002323	Amp	1.401	0.987	1	26.348	26.348	26.155	N/A	26.155	9.563	0.654	4.303	0	-2.815	2.815	1	0.142	7.036	1	True	0.192	True	3	21
2018-06-01 112349 NGF SETA1.eds	J05	UNKNOWN	NGF30	NGF SETA1	hsa-miR-454-002323	Amp	1.387	0.966	1	26.069	26.069	26.163	N/A	26.163	9.457	0.689	4.303	-0.106	-3.072	2.86	1.076	0.138	8.411	0.917	True	0.192	True	3	21
2018-06-06 164506 NGF SETA2.eds	J05	UNKNOWN	NGF30	NGF SETA2	hsa-miR-454-002323	Amp	1.349	0.988	1	26.204	26.204	26.163	N/A	26.163	9.457	0.689	4.303	-0.106	-3.072	2.86	1.076	0.138	8.411	0.917	True	0.192	True	3	21
2018-06-14 163427 NGF SETA3.eds	J05	UNKNOWN	NGF30	NGF SETA3	hsa-miR-454-002323	Amp	1.433	0.99	1	26.217	26.217	26.163	N/A	26.163	9.457	0.689	4.303	-0.106	-3.072	2.86	1.076	0.138	8.411	0.917	True	0.192	True	3	20
2018-06-01 112349 NGF SETA1.eds	J07	UNKNOWN	NGF30	NGF SETA1	hsa-miR-455-001280	Amp	1.105	0.976	1	31.024	31.024	32.283	N/A	32.283	15.576	1.48	4.303	0.512	-5.857	6.882	0.701	0.008	57.967	0.798	True	0.087	True	3	26
2018-06-06 164506 NGF SETA2.eds	J07	UNKNOWN	NGF30	NGF SETA2	hsa-miR-455-001280	Amp	1.106	0.977	1	31.876	31.876	32.283	N/A	32.283	15.576	1.48	4.303	0.512	-5.857	6.882	0.701	0.008	57.967	0.798	True	0.087	True	3	27
2018-06-14 163427 NGF SETA3.eds	J07	UNKNOWN	NGF30	NGF SETA3	hsa-miR-455-001280	Amp	1.157	0.959	1	33.949	33.949	32.283	N/A	32.283	15.576	1.48	4.303	0.512	-5.857	6.882	0.701	0.008	57.967	0.798	True	0.087	True	3	30
2018-06-15 142159 CTRL SETA3.eds	J07	UNKNOWN	CTRL	CTRL SETA3	hsa-miR-455-001280	Amp	1.145	0.976	1	32.94	32.94	31.657	N/A	31.657	15.064	1.133	4.303	0	-4.873	4.873	1	0.034	29.313	1	True	0.087	True	3	29
2018-06-06 193344 CTRL SETA2.eds	J07	UNKNOWN	CTRL	CTRL SETA2	hsa-miR-455-001280	Amp	1.172	0.966	1	30.713	30.713	31.657	N/A	31.657	15.064	1.133	4.303	0	-4.873	4.873	1	0.034	29.313	1	True	0.087	True	3	26
2018-06-01 132053 CTRL SETA1.eds	J07	UNKNOWN	CTRL	CTRL SETA1	hsa-miR-455-001280	Amp	1.093	0.944	1	31.318	31.318	31.657	N/A	31.657	15.064	1.133	4.303	0	-4.873	4.873	1	0.034	29.313	1	True	0.087	True	3	27
2018-06-06 164506 NGF SETA2.eds	J06	UNKNOWN	NGF30	NGF SETA2	hsa-miR-455-3p-002244	Amp	1.021	0.97	1	31.798	31.798	31.406	N/A	31.406	14.208	1.111	12.706	-1.659	-15.775	12.456	3.159	0	56,081.484	0.376	True	0.052	True	3	28
2018-06-14 163427 NGF SETA3.eds	J06	UNKNOWN	NGF30	NGF SETA3	hsa-miR-455-3p-002244	Amp	0.928	0.699	1	35.239	35.239	31.406	N/A	31.406	14.208	1.111	12.706	-1.659	-15.775	12.456	3.159	0	56,081.484	0.376	True	0.052	True	3	31	True
2018-06-01 112349 NGF SETA1.eds	J06	UNKNOWN	NGF30	NGF SETA1	hsa-miR-455-3p-002244	Amp	1.055	0.97	1	31.015	31.015	31.406	N/A	31.406	14.208	1.111	12.706	-1.659	-15.775	12.456	3.159	0	56,081.484	0.376	True	0.052	True	3	27
2018-06-06 193344 CTRL SETA2.eds	J06	UNKNOWN	CTRL	CTRL SETA2	hsa-miR-455-3p-002244	Amp	1.026	0.932	1	31.19	31.19	31.841	N/A	31.841	15.867	0.946	12.706	0	-12.017	12.017	1	0	4,145.275	1	True	0.052	True	3	28
2018-06-15 142159 CTRL SETA3.eds	J06	UNKNOWN	CTRL	CTRL SETA3	hsa-miR-455-3p-002244	Amp	1.105	0.895	1	32.492	32.492	31.841	N/A	31.841	15.867	0.946	12.706	0	-12.017	12.017	1	0	4,145.275	1	True	0.052	True	3	28
2018-06-01 132053 CTRL SETA1.eds	J06	UNKNOWN	CTRL	CTRL SETA1	hsa-miR-455-3p-002244	Amp	0.934	0.875	1	32.952	32.952	31.841	N/A	31.841	15.867	0.946	12.706	0	-12.017	12.017	1	0	4,145.275	1	True	0.052	True	3	29	True
2018-06-15 142159 CTRL SETA3.eds	J08	UNKNOWN	CTRL	CTRL SETA3	hsa-miR-483-5p-002338	Amp	1.119	0.963	1	33.374	33.374	32.72	N/A	32.72	16.128	0.785	4.303	0	-3.38	3.38	1	0.096	10.408	1	True	0.055	True	3	30
2018-06-06 193344 CTRL SETA2.eds	J08	UNKNOWN	CTRL	CTRL SETA2	hsa-miR-483-5p-002338	Amp	1.224	0.968	1	31.523	31.523	32.72	N/A	32.72	16.128	0.785	4.303	0	-3.38	3.38	1	0.096	10.408	1	True	0.055	True	3	28
2018-06-01 132053 CTRL SETA1.eds	J08	UNKNOWN	CTRL	CTRL SETA1	hsa-miR-483-5p-002338	Amp	1.059	0.902	1	33.264	33.264	32.72	N/A	32.72	16.128	0.785	4.303	0	-3.38	3.38	1	0.096	10.408	1	True	0.055	True	3	29
2018-06-14 163427 NGF SETA3.eds	J08	UNKNOWN	NGF30	NGF SETA3	hsa-miR-483-5p-002338	Amp	1.379	0.992	1	31.812	31.812	32.06	N/A	32.06	15.353	0.567	4.303	-0.775	-3.216	1.667	1.711	0.315	9.294	0.473	True	0.055	True	3	28
2018-06-01 112349 NGF SETA1.eds	J08	UNKNOWN	NGF30	NGF SETA1	hsa-miR-483-5p-002338	Amp	1.093	0.927	1	32.154	32.154	32.06	N/A	32.06	15.353	0.567	4.303	-0.775	-3.216	1.667	1.711	0.315	9.294	0.473	True	0.055	True	3	29
2018-06-06 164506 NGF SETA2.eds	J08	UNKNOWN	NGF30	NGF SETA2	hsa-miR-483-5p-002338	Amp	1.175	0.981	1	32.213	32.213	32.06	N/A	32.06	15.353	0.567	4.303	-0.775	-3.216	1.667	1.711	0.315	9.294	0.473	True	0.055	True	3	29
2018-06-01 132053 CTRL SETA1.eds	J09	UNKNOWN	CTRL	CTRL SETA1	hsa-miR-484-001821	Amp	1.34	0.994	1	24.968	24.968	25.021	N/A	25.021	8.429	0.686	4.303	0	-2.951	2.951	1	0.129	7.733	1	True	0.185	True	3	20
2018-06-06 193344 CTRL SETA2.eds	J09	UNKNOWN	CTRL	CTRL SETA2	hsa-miR-484-001821	Amp	1.337	0.992	1	24.94	24.94	25.021	N/A	25.021	8.429	0.686	4.303	0	-2.951	2.951	1	0.129	7.733	1	True	0.185	True	3	20
2018-06-15 142159 CTRL SETA3.eds	J09	UNKNOWN	CTRL	CTRL SETA3	hsa-miR-484-001821	Amp	1.369	0.984	1	25.155	25.155	25.021	N/A	25.021	8.429	0.686	4.303	0	-2.951	2.951	1	0.129	7.733	1	True	0.185	True	3	20
2018-06-01 112349 NGF SETA1.eds	J09	UNKNOWN	NGF30	NGF SETA1	hsa-miR-484-001821	Amp	1.312	0.991	1	25.097	25.097	25.005	N/A	25.005	8.299	0.592	4.303	-0.13	-2.675	2.416	1.094	0.187	6.388	0.893	True	0.185	True	3	20
2018-06-14 163427 NGF SETA3.eds	J09	UNKNOWN	NGF30	NGF SETA3	hsa-miR-484-001821	Amp	1.387	0.995	1	24.915	24.915	25.005	N/A	25.005	8.299	0.592	4.303	-0.13	-2.675	2.416	1.094	0.187	6.388	0.893	True	0.185	True	3	19
2018-06-06 164506 NGF SETA2.eds	J09	UNKNOWN	NGF30	NGF SETA2	hsa-miR-484-001821	Amp	1.33	0.99	1	25.003	25.003	25.005	N/A	25.005	8.299	0.592	4.303	-0.13	-2.675	2.416	1.094	0.187	6.388	0.893	True	0.185	True	3	20
2018-06-15 142159 CTRL SETA3.eds	J10	UNKNOWN	CTRL	CTRL SETA3	hsa-miR-485-3p-001277	Amp	1.311	0.985	1	31.85	31.85	31.336	N/A	31.336	14.743	0.737	4.303	0	-3.169	3.169	1	0.111	8.997	1	True	0.138	True	3	27
2018-06-06 193344 CTRL SETA2.eds	J10	UNKNOWN	CTRL	CTRL SETA2	hsa-miR-485-3p-001277	Amp	1.262	0.982	1	30.612	30.612	31.336	N/A	31.336	14.743	0.737	4.303	0	-3.169	3.169	1	0.111	8.997	1	True	0.138	True	3	25
2018-06-01 132053 CTRL SETA1.eds	J10	UNKNOWN	CTRL	CTRL SETA1	hsa-miR-485-3p-001277	Amp	1.268	0.985	1	31.545	31.545	31.336	N/A	31.336	14.743	0.737	4.303	0	-3.169	3.169	1	0.111	8.997	1	True	0.138	True	3	27
2018-06-01 112349 NGF SETA1.eds	J10	UNKNOWN	NGF30	NGF SETA1	hsa-miR-485-3p-001277	Amp	1.232	0.975	1	31.419	31.419	31.298	N/A	31.298	14.591	0.798	4.303	-0.152	-3.585	3.282	1.111	0.103	12.003	0.896	True	0.138	True	3	27
2018-06-06 164506 NGF SETA2.eds	J10	UNKNOWN	NGF30	NGF SETA2	hsa-miR-485-3p-001277	Amp	1.293	0.985	1	30.605	30.605	31.298	N/A	31.298	14.591	0.798	4.303	-0.152	-3.585	3.282	1.111	0.103	12.003	0.896	True	0.138	True	3	26
2018-06-14 163427 NGF SETA3.eds	J10	UNKNOWN	NGF30	NGF SETA3	hsa-miR-485-3p-001277	Amp	1.349	0.99	1	31.87	31.87	31.298	N/A	31.298	14.591	0.798	4.303	-0.152	-3.585	3.282	1.111	0.103	12.003	0.896	True	0.138	True	3	27
2018-06-14 163427 NGF SETA3.eds	J11	UNKNOWN	NGF30	NGF SETA3	hsa-miR-485-5p-001036	N/A	Undetermined	Undetermined	1	Undetermined	Undetermined		N/A												True	0.04	True	-1	-1	True
2018-06-01 112349 NGF SETA1.eds	J11	UNKNOWN	NGF30	NGF SETA1	hsa-miR-485-5p-001036	N/A	Undetermined	Undetermined	1	Undetermined	Undetermined		N/A												True	0.04	True	-1	-1	True
2018-06-06 164506 NGF SETA2.eds	J11	UNKNOWN	NGF30	NGF SETA2	hsa-miR-485-5p-001036	Amp	0.539	0.85	1	32.954	32.954		N/A												True	0.04	True	3	26	True
2018-06-01 132053 CTRL SETA1.eds	J11	UNKNOWN	CTRL	CTRL SETA1	hsa-miR-485-5p-001036	N/A	Undetermined	Undetermined	1	Undetermined	Undetermined		N/A												True	0.04	True	-1	-1	True
2018-06-06 193344 CTRL SETA2.eds	J11	UNKNOWN	CTRL	CTRL SETA2	hsa-miR-485-5p-001036	N/A	Undetermined	Undetermined	1	Undetermined	Undetermined		N/A												True	0.04	True	-1	-1	True
2018-06-15 142159 CTRL SETA3.eds	J11	UNKNOWN	CTRL	CTRL SETA3	hsa-miR-485-5p-001036	N/A	Undetermined	Undetermined	1	Undetermined	Undetermined		N/A												True	0.04	True	-1	-1	True
2018-06-06 193344 CTRL SETA2.eds	J13	UNKNOWN	CTRL	CTRL SETA2	hsa-miR-486-001278	Amp	0.83	0.953	1	30.334	30.334		N/A												True	0.04	True	3	27	True
2018-06-15 142159 CTRL SETA3.eds	J13	UNKNOWN	CTRL	CTRL SETA3	hsa-miR-486-001278	Amp	0.936	0.961	1	31.148	31.148		N/A												True	0.04	True	3	28	True
2018-06-01 132053 CTRL SETA1.eds	J13	UNKNOWN	CTRL	CTRL SETA1	hsa-miR-486-001278	Amp	0.914	0.981	1	29.952	29.952		N/A												True	0.04	True	3	27	True
2018-06-06 164506 NGF SETA2.eds	J13	UNKNOWN	NGF30	NGF SETA2	hsa-miR-486-001278	Amp	0.944	0.971	1	29.796	29.796		N/A												True	0.04	True	3	27	True
2018-06-14 163427 NGF SETA3.eds	J13	UNKNOWN	NGF30	NGF SETA3	hsa-miR-486-001278	Amp	0.935	0.938	1	31.507	31.507		N/A												True	0.04	True	3	28	True
2018-06-01 112349 NGF SETA1.eds	J13	UNKNOWN	NGF30	NGF SETA1	hsa-miR-486-001278	Amp	0.798	0.942	1	30.924	30.924		N/A												True	0.04	True	3	27	True
2018-06-06 193344 CTRL SETA2.eds	J12	UNKNOWN	CTRL	CTRL SETA2	hsa-miR-486-3p-002093	N/A	Undetermined	Undetermined	1	Undetermined	Undetermined		N/A												True	0.04	True	-1	-1	True
2018-06-15 142159 CTRL SETA3.eds	J12	UNKNOWN	CTRL	CTRL SETA3	hsa-miR-486-3p-002093	Amp	1.079	0.962	1	33.47	33.47		N/A												True	0.04	True	3	30	True
2018-06-01 132053 CTRL SETA1.eds	J12	UNKNOWN	CTRL	CTRL SETA1	hsa-miR-486-3p-002093	Amp	0.896	0.945	1	32.59	32.59		N/A												True	0.04	True	3	29	True
2018-06-01 112349 NGF SETA1.eds	J12	UNKNOWN	NGF30	NGF SETA1	hsa-miR-486-3p-002093	N/A	Undetermined	Undetermined	1	Undetermined	Undetermined		N/A												True	0.04	True	-1	-1	True
2018-06-06 164506 NGF SETA2.eds	J12	UNKNOWN	NGF30	NGF SETA2	hsa-miR-486-3p-002093	Amp	0.781	0.826	1	33.276	33.276		N/A												True	0.04	True	3	29	True
2018-06-14 163427 NGF SETA3.eds	J12	UNKNOWN	NGF30	NGF SETA3	hsa-miR-486-3p-002093	N/A	Undetermined	Undetermined	1	Undetermined	Undetermined		N/A												True	0.04	True	-1	-1	True
2018-06-01 132053 CTRL SETA1.eds	J14	UNKNOWN	CTRL	CTRL SETA1	hsa-miR-487a-001279	Amp	0.799	0.851	1	31.137	31.137		N/A												True	0.04	True	3	28	True
2018-06-06 193344 CTRL SETA2.eds	J14	UNKNOWN	CTRL	CTRL SETA2	hsa-miR-487a-001279	Amp	0.881	0.972	1	30.716	30.716		N/A												True	0.04	True	3	27	True
2018-06-15 142159 CTRL SETA3.eds	J14	UNKNOWN	CTRL	CTRL SETA3	hsa-miR-487a-001279	Inconclusive	0.589	0.609	1	37.008	37.008		N/A												True	0.04	True	3	31	True
2018-06-14 163427 NGF SETA3.eds	J14	UNKNOWN	NGF30	NGF SETA3	hsa-miR-487a-001279	Inconclusive	0.654	0.791	1	35.046	35.046		N/A												True	0.04	True	3	30	True
2018-06-06 164506 NGF SETA2.eds	J14	UNKNOWN	NGF30	NGF SETA2	hsa-miR-487a-001279	Amp	0.914	0.901	1	31.032	31.032		N/A												True	0.04	True	3	28	True
2018-06-01 112349 NGF SETA1.eds	J14	UNKNOWN	NGF30	NGF SETA1	hsa-miR-487a-001279	Amp	0.792	0.952	1	30.536	30.536		N/A												True	0.04	True	3	27	True
2018-06-01 132053 CTRL SETA1.eds	J15	UNKNOWN	CTRL	CTRL SETA1	hsa-miR-487b-001285	Amp	1.227	0.982	1	32.121	32.121	32.482	N/A	32.482	15.889	0.975	4.303	0	-4.194	4.194	1	0.055	18.302	1	True	0.143	True	3	27
2018-06-06 193344 CTRL SETA2.eds	J15	UNKNOWN	CTRL	CTRL SETA2	hsa-miR-487b-001285	Amp	1.239	0.981	1	31.99	31.99	32.482	N/A	32.482	15.889	0.975	4.303	0	-4.194	4.194	1	0.055	18.302	1	True	0.143	True	3	27
2018-06-15 142159 CTRL SETA3.eds	J15	UNKNOWN	CTRL	CTRL SETA3	hsa-miR-487b-001285	Amp	1.272	0.981	1	33.334	33.334	32.482	N/A	32.482	15.889	0.975	4.303	0	-4.194	4.194	1	0.055	18.302	1	True	0.143	True	3	28
2018-06-01 112349 NGF SETA1.eds	J15	UNKNOWN	NGF30	NGF SETA1	hsa-miR-487b-001285	Amp	1.205	0.978	1	32.235	32.235	32.528	N/A	32.528	15.821	1.352	4.303	-0.068	-5.884	5.748	1.048	0.019	59.06	0.97	True	0.143	True	3	27
2018-06-06 164506 NGF SETA2.eds	J15	UNKNOWN	NGF30	NGF SETA2	hsa-miR-487b-001285	Amp	1.26	0.975	1	31.106	31.106	32.528	N/A	32.528	15.821	1.352	4.303	-0.068	-5.884	5.748	1.048	0.019	59.06	0.97	True	0.143	True	3	26
2018-06-14 163427 NGF SETA3.eds	J15	UNKNOWN	NGF30	NGF SETA3	hsa-miR-487b-001285	Amp	1.305	0.967	1	34.242	34.242	32.528	N/A	32.528	15.821	1.352	4.303	-0.068	-5.884	5.748	1.048	0.019	59.06	0.97	True	0.143	True	3	29
2018-06-01 132053 CTRL SETA1.eds	J16	UNKNOWN	CTRL	CTRL SETA1	hsa-miR-488-002357	Inconclusive	0.582	0.334	1	37.518	37.518		N/A												True	0.04	True	3	33	True
2018-06-06 193344 CTRL SETA2.eds	J16	UNKNOWN	CTRL	CTRL SETA2	hsa-miR-488-002357	N/A	Undetermined	Undetermined	1	Undetermined	Undetermined		N/A												True	0.04	True	-1	-1	True
2018-06-15 142159 CTRL SETA3.eds	J16	UNKNOWN	CTRL	CTRL SETA3	hsa-miR-488-002357	N/A	Undetermined	Undetermined	1	Undetermined	Undetermined		N/A												True	0.04	True	-1	-1	True
2018-06-14 163427 NGF SETA3.eds	J16	UNKNOWN	NGF30	NGF SETA3	hsa-miR-488-002357	N/A	Undetermined	Undetermined	1	Undetermined	Undetermined		N/A												True	0.04	True	-1	-1	True
2018-06-01 112349 NGF SETA1.eds	J16	UNKNOWN	NGF30	NGF SETA1	hsa-miR-488-002357	N/A	Undetermined	Undetermined	1	Undetermined	Undetermined		N/A												True	0.04	True	-1	-1	True
2018-06-06 164506 NGF SETA2.eds	J16	UNKNOWN	NGF30	NGF SETA2	hsa-miR-488-002357	Amp	0.663	0.649	1	35.572	35.572		N/A												True	0.04	True	3	31	True
2018-06-01 112349 NGF SETA1.eds	J17	UNKNOWN	NGF30	NGF SETA1	hsa-miR-489-002358	Amp	1.283	0.983	1	32.122	32.122	33.197	N/A	33.197	16.49	1.225	4.303	0.143	-5.13	5.415	0.906	0.023	35.009	0.931	True	0.123	True	3	27
2018-06-06 164506 NGF SETA2.eds	J17	UNKNOWN	NGF30	NGF SETA2	hsa-miR-489-002358	Amp	1.255	0.983	1	33.344	33.344	33.197	N/A	33.197	16.49	1.225	4.303	0.143	-5.13	5.415	0.906	0.023	35.009	0.931	True	0.123	True	3	29
2018-06-14 163427 NGF SETA3.eds	J17	UNKNOWN	NGF30	NGF SETA3	hsa-miR-489-002358	Amp	1.32	0.982	1	34.123	34.123	33.197	N/A	33.197	16.49	1.225	4.303	0.143	-5.13	5.415	0.906	0.023	35.009	0.931	True	0.123	True	3	29
2018-06-06 193344 CTRL SETA2.eds	J17	UNKNOWN	CTRL	CTRL SETA2	hsa-miR-489-002358	Amp	1.251	0.984	1	33.581	33.581	32.94	N/A	32.94	16.347	0.953	4.303	0	-4.099	4.099	1	0.058	17.134	1	True	0.123	True	3	29
2018-06-01 132053 CTRL SETA1.eds	J17	UNKNOWN	CTRL	CTRL SETA1	hsa-miR-489-002358	Amp	1.292	0.987	1	32.273	32.273	32.94	N/A	32.94	16.347	0.953	4.303	0	-4.099	4.099	1	0.058	17.134	1	True	0.123	True	3	27
2018-06-15 142159 CTRL SETA3.eds	J17	UNKNOWN	CTRL	CTRL SETA3	hsa-miR-489-002358	Amp	1.319	0.989	1	32.967	32.967	32.94	N/A	32.94	16.347	0.953	4.303	0	-4.099	4.099	1	0.058	17.134	1	True	0.123	True	3	28
2018-06-01 112349 NGF SETA1.eds	J18	UNKNOWN	NGF30	NGF SETA1	hsa-miR-490-001037	N/A	Undetermined	Undetermined	1	Undetermined	Undetermined		N/A												True	0.04	True	-1	-1	True
2018-06-06 164506 NGF SETA2.eds	J18	UNKNOWN	NGF30	NGF SETA2	hsa-miR-490-001037	Amp	0.604	0.313	1	37.544	37.544		N/A												True	0.04	True	3	33	True
2018-06-14 163427 NGF SETA3.eds	J18	UNKNOWN	NGF30	NGF SETA3	hsa-miR-490-001037	Inconclusive	0.595	0.452	1	37.154	37.154		N/A												True	0.04	True	3	31	True
2018-06-06 193344 CTRL SETA2.eds	J18	UNKNOWN	CTRL	CTRL SETA2	hsa-miR-490-001037	N/A	Undetermined	Undetermined	1	Undetermined	Undetermined		N/A												True	0.04	True	-1	-1	True
2018-06-15 142159 CTRL SETA3.eds	J18	UNKNOWN	CTRL	CTRL SETA3	hsa-miR-490-001037	Inconclusive	0.729	0.893	1	34.209	34.209		N/A												True	0.04	True	3	31	True
2018-06-01 132053 CTRL SETA1.eds	J18	UNKNOWN	CTRL	CTRL SETA1	hsa-miR-490-001037	N/A	Undetermined	Undetermined	1	Undetermined	Undetermined		N/A												True	0.04	True	-1	-1	True
2018-06-06 164506 NGF SETA2.eds	J19	UNKNOWN	NGF30	NGF SETA2	hsa-miR-491-3p-002360	N/A	Undetermined	Undetermined	1	Undetermined	Undetermined		N/A												True	0.04	True	-1	-1	True
2018-06-01 112349 NGF SETA1.eds	J19	UNKNOWN	NGF30	NGF SETA1	hsa-miR-491-3p-002360	Amp	0.807	0.908	1	34.392	34.392		N/A												True	0.04	True	3	31	True
2018-06-14 163427 NGF SETA3.eds	J19	UNKNOWN	NGF30	NGF SETA3	hsa-miR-491-3p-002360	N/A	Undetermined	Undetermined	1	Undetermined	Undetermined		N/A												True	0.04	True	-1	-1	True
2018-06-15 142159 CTRL SETA3.eds	J19	UNKNOWN	CTRL	CTRL SETA3	hsa-miR-491-3p-002360	N/A	Undetermined	Undetermined	1	Undetermined	Undetermined		N/A												True	0.04	True	-1	-1	True
2018-06-06 193344 CTRL SETA2.eds	J19	UNKNOWN	CTRL	CTRL SETA2	hsa-miR-491-3p-002360	N/A	Undetermined	Undetermined	1	Undetermined	Undetermined		N/A												True	0.04	True	-1	-1	True
2018-06-01 132053 CTRL SETA1.eds	J19	UNKNOWN	CTRL	CTRL SETA1	hsa-miR-491-3p-002360	N/A	Undetermined	Undetermined	1	Undetermined	Undetermined		N/A												True	0.04	True	-1	-1	True
2018-06-01 112349 NGF SETA1.eds	P16	UNKNOWN	NGF30	NGF SETA1	hsa-miR-492-001039	N/A	Undetermined	Undetermined	1	Undetermined	Undetermined		N/A												True	0	True	-1	-1	True
2018-06-14 163427 NGF SETA3.eds	P16	UNKNOWN	NGF30	NGF SETA3	hsa-miR-492-001039	N/A	Undetermined	Undetermined	1	Undetermined	Undetermined		N/A												True	0	True	-1	-1	True
2018-06-06 164506 NGF SETA2.eds	P16	UNKNOWN	NGF30	NGF SETA2	hsa-miR-492-001039	N/A	Undetermined	Undetermined	1	Undetermined	Undetermined		N/A												True	0	True	-1	-1	True
2018-06-01 132053 CTRL SETA1.eds	P16	UNKNOWN	CTRL	CTRL SETA1	hsa-miR-492-001039	N/A	Undetermined	Undetermined	1	Undetermined	Undetermined		N/A												True	0	True	-1	-1	True
2018-06-06 193344 CTRL SETA2.eds	P16	UNKNOWN	CTRL	CTRL SETA2	hsa-miR-492-001039	N/A	Undetermined	Undetermined	1	Undetermined	Undetermined		N/A												True	0	True	-1	-1	True
2018-06-15 142159 CTRL SETA3.eds	P16	UNKNOWN	CTRL	CTRL SETA3	hsa-miR-492-001039	N/A	Undetermined	Undetermined	1	Undetermined	Undetermined		N/A												True	0	True	-1	-1	True
2018-06-01 112349 NGF SETA1.eds	J21	UNKNOWN	NGF30	NGF SETA1	hsa-miR-493-002364	Amp	1.257	0.982	1	32.151	32.151	32.768	N/A	32.768	16.061	1.219	4.303	0.045	-5.199	5.289	0.969	0.026	36.744	0.977	True	0.148	True	3	27
2018-06-06 164506 NGF SETA2.eds	J21	UNKNOWN	NGF30	NGF SETA2	hsa-miR-493-002364	Amp	1.243	0.963	1	32.058	32.058	32.768	N/A	32.768	16.061	1.219	4.303	0.045	-5.199	5.289	0.969	0.026	36.744	0.977	True	0.148	True	3	27
2018-06-14 163427 NGF SETA3.eds	J21	UNKNOWN	NGF30	NGF SETA3	hsa-miR-493-002364	Amp	1.327	0.981	1	34.096	34.096	32.768	N/A	32.768	16.061	1.219	4.303	0.045	-5.199	5.289	0.969	0.026	36.744	0.977	True	0.148	True	3	29
2018-06-06 193344 CTRL SETA2.eds	J21	UNKNOWN	CTRL	CTRL SETA2	hsa-miR-493-002364	Amp	1.272	0.978	1	31.545	31.545	32.609	N/A	32.609	16.017	0.799	4.303	0	-3.438	3.438	1	0.092	10.835	1	True	0.148	True	3	26
2018-06-01 132053 CTRL SETA1.eds	J21	UNKNOWN	CTRL	CTRL SETA1	hsa-miR-493-002364	Amp	1.234	0.986	1	32.991	32.991	32.609	N/A	32.609	16.017	0.799	4.303	0	-3.438	3.438	1	0.092	10.835	1	True	0.148	True	3	28
2018-06-15 142159 CTRL SETA3.eds	J21	UNKNOWN	CTRL	CTRL SETA3	hsa-miR-493-002364	Amp	1.321	0.986	1	33.292	33.292	32.609	N/A	32.609	16.017	0.799	4.303	0	-3.438	3.438	1	0.092	10.835	1	True	0.148	True	3	28
2018-06-14 163427 NGF SETA3.eds	J22	UNKNOWN	NGF30	NGF SETA3	hsa-miR-494-002365	Amp	1.325	0.987	1	30.914	30.914	30.159	N/A	30.159	13.452	0.923	4.303	-0.508	-4.479	3.464	1.422	0.091	22.296	0.752	True	0.164	True	3	26
2018-06-01 112349 NGF SETA1.eds	J22	UNKNOWN	NGF30	NGF SETA1	hsa-miR-494-002365	Amp	1.232	0.985	1	29.963	29.963	30.159	N/A	30.159	13.452	0.923	4.303	-0.508	-4.479	3.464	1.422	0.091	22.296	0.752	True	0.164	True	3	24
2018-06-06 164506 NGF SETA2.eds	J22	UNKNOWN	NGF30	NGF SETA2	hsa-miR-494-002365	Amp	1.275	0.988	1	29.598	29.598	30.159	N/A	30.159	13.452	0.923	4.303	-0.508	-4.479	3.464	1.422	0.091	22.296	0.752	True	0.164	True	3	24
2018-06-01 132053 CTRL SETA1.eds	J22	UNKNOWN	CTRL	CTRL SETA1	hsa-miR-494-002365	Amp	1.295	0.985	1	30.035	30.035	30.552	N/A	30.552	13.96	1.176	4.303	0	-5.062	5.062	1	0.03	33.403	1	True	0.164	True	3	25
2018-06-06 193344 CTRL SETA2.eds	J22	UNKNOWN	CTRL	CTRL SETA2	hsa-miR-494-002365	Amp	1.238	0.984	1	29.749	29.749	30.552	N/A	30.552	13.96	1.176	4.303	0	-5.062	5.062	1	0.03	33.403	1	True	0.164	True	3	24
2018-06-15 142159 CTRL SETA3.eds	J22	UNKNOWN	CTRL	CTRL SETA3	hsa-miR-494-002365	Amp	1.273	0.985	1	31.873	31.873	30.552	N/A	30.552	13.96	1.176	4.303	0	-5.062	5.062	1	0.03	33.403	1	True	0.164	True	3	27
2018-06-15 142159 CTRL SETA3.eds	K01	UNKNOWN	CTRL	CTRL SETA3	hsa-miR-499-3p-002427	N/A	Undetermined	Undetermined	1	Undetermined	Undetermined		N/A												True	0.04	True	-1	-1	True
2018-06-01 132053 CTRL SETA1.eds	K01	UNKNOWN	CTRL	CTRL SETA1	hsa-miR-499-3p-002427	N/A	Undetermined	Undetermined	1	Undetermined	Undetermined		N/A												True	0.04	True	-1	-1	True
2018-06-06 193344 CTRL SETA2.eds	K01	UNKNOWN	CTRL	CTRL SETA2	hsa-miR-499-3p-002427	N/A	Undetermined	Undetermined	1	Undetermined	Undetermined		N/A												True	0.04	True	-1	-1	True
2018-06-14 163427 NGF SETA3.eds	K01	UNKNOWN	NGF30	NGF SETA3	hsa-miR-499-3p-002427	Amp	0.763	0.788	1	36.457	36.457		N/A												True	0.04	True	3	33	True
2018-06-01 112349 NGF SETA1.eds	K01	UNKNOWN	NGF30	NGF SETA1	hsa-miR-499-3p-002427	N/A	Undetermined	Undetermined	1	Undetermined	Undetermined		N/A												True	0.04	True	-1	-1	True
2018-06-06 164506 NGF SETA2.eds	K01	UNKNOWN	NGF30	NGF SETA2	hsa-miR-499-3p-002427	N/A	Undetermined	Undetermined	1	Undetermined	Undetermined		N/A												True	0.04	True	-1	-1	True
2018-06-06 193344 CTRL SETA2.eds	K03	UNKNOWN	CTRL	CTRL SETA2	hsa-miR-500-002428	Amp	1.123	0.929	1	32.344	32.344	33.476	N/A	33.476	16.883	1.171	4.303	0	-5.038	5.038	1	0.03	32.863	1	True	0.096	True	3	28
2018-06-01 132053 CTRL SETA1.eds	K03	UNKNOWN	CTRL	CTRL SETA1	hsa-miR-500-002428	Amp	1.081	0.916	1	33.214	33.214	33.476	N/A	33.476	16.883	1.171	4.303	0	-5.038	5.038	1	0.03	32.863	1	True	0.096	True	3	28
2018-06-15 142159 CTRL SETA3.eds	K03	UNKNOWN	CTRL	CTRL SETA3	hsa-miR-500-002428	Amp	1.179	0.978	1	34.87	34.87	33.476	N/A	33.476	16.883	1.171	4.303	0	-5.038	5.038	1	0.03	32.863	1	True	0.096	True	3	30
2018-06-01 112349 NGF SETA1.eds	K03	UNKNOWN	NGF30	NGF SETA1	hsa-miR-500-002428	Amp	1.188	0.986	1	32.459	32.459	32.267	N/A	32.267	15.069	0.527	12.706	-1.814	-8.512	4.883	3.517	0.034	364.971	0.263	True	0.096	True	3	28
2018-06-06 164506 NGF SETA2.eds	K03	UNKNOWN	NGF30	NGF SETA2	hsa-miR-500-002428	Amp	1.216	0.986	1	32.075	32.075	32.267	N/A	32.267	15.069	0.527	12.706	-1.814	-8.512	4.883	3.517	0.034	364.971	0.263	True	0.096	True	3	28
2018-06-14 163427 NGF SETA3.eds	K03	UNKNOWN	NGF30	NGF SETA3	hsa-miR-500-002428	N/A	Undetermined	Undetermined	1	Undetermined	Undetermined	32.267	N/A	32.267	15.069	0.527	12.706	-1.814	-8.512	4.883	3.517	0.034	364.971	0.263	True	0.096	True	-1	-1	True
2018-06-01 132053 CTRL SETA1.eds	K05	UNKNOWN	CTRL	CTRL SETA1	hsa-miR-501-001047	N/A	Undetermined	Undetermined	1	Undetermined	Undetermined		N/A												True	0.04	True	-1	-1	True
2018-06-06 193344 CTRL SETA2.eds	K05	UNKNOWN	CTRL	CTRL SETA2	hsa-miR-501-001047	Amp	0.799	0.706	1	32.624	32.624		N/A												True	0.04	True	3	30	True
2018-06-15 142159 CTRL SETA3.eds	K05	UNKNOWN	CTRL	CTRL SETA3	hsa-miR-501-001047	Amp	1.118	0.967	1	31.872	31.872		N/A												True	0.04	True	3	29	True
2018-06-01 112349 NGF SETA1.eds	K05	UNKNOWN	NGF30	NGF SETA1	hsa-miR-501-001047	Amp	0.801	0.916	1	32.261	32.261		N/A												True	0.04	True	3	29	True
2018-06-06 164506 NGF SETA2.eds	K05	UNKNOWN	NGF30	NGF SETA2	hsa-miR-501-001047	Amp	0.968	0.958	1	30.863	30.863		N/A												True	0.04	True	3	28	True
2018-06-14 163427 NGF SETA3.eds	K05	UNKNOWN	NGF30	NGF SETA3	hsa-miR-501-001047	Amp	0.744	0.768	1	34.863	34.863		N/A												True	0.04	True	3	31	True
2018-06-01 112349 NGF SETA1.eds	K04	UNKNOWN	NGF30	NGF SETA1	hsa-miR-501-3p-002435	N/A	Undetermined	Undetermined	1	Undetermined	Undetermined		N/A												True	0	True	-1	-1	True
2018-06-14 163427 NGF SETA3.eds	K04	UNKNOWN	NGF30	NGF SETA3	hsa-miR-501-3p-002435	N/A	Undetermined	Undetermined	1	Undetermined	Undetermined		N/A												True	0	True	-1	-1	True
2018-06-06 164506 NGF SETA2.eds	K04	UNKNOWN	NGF30	NGF SETA2	hsa-miR-501-3p-002435	N/A	Undetermined	Undetermined	1	Undetermined	Undetermined		N/A												True	0	True	-1	-1	True
2018-06-01 132053 CTRL SETA1.eds	K04	UNKNOWN	CTRL	CTRL SETA1	hsa-miR-501-3p-002435	N/A	Undetermined	Undetermined	1	Undetermined	Undetermined		N/A												True	0	True	-1	-1	True
2018-06-15 142159 CTRL SETA3.eds	K04	UNKNOWN	CTRL	CTRL SETA3	hsa-miR-501-3p-002435	N/A	Undetermined	Undetermined	1	Undetermined	Undetermined		N/A												True	0	True	-1	-1	True
2018-06-06 193344 CTRL SETA2.eds	K04	UNKNOWN	CTRL	CTRL SETA2	hsa-miR-501-3p-002435	N/A	Undetermined	Undetermined	1	Undetermined	Undetermined		N/A												True	0	True	-1	-1	True
2018-06-01 112349 NGF SETA1.eds	K07	UNKNOWN	NGF30	NGF SETA1	hsa-miR-502-001109	Amp	1.101	0.953	1	34.996	34.996	34.492	N/A	34.492	17.294	0.216	12.706	0.006	-2.733	2.744	0.996	0.149	6.649	0.997	True	0.103	True	3	30
2018-06-14 163427 NGF SETA3.eds	K07	UNKNOWN	NGF30	NGF SETA3	hsa-miR-502-001109	N/A	Undetermined	Undetermined	1	Undetermined	Undetermined	34.492	N/A	34.492	17.294	0.216	12.706	0.006	-2.733	2.744	0.996	0.149	6.649	0.997	True	0.103	True	-1	-1	True
2018-06-06 164506 NGF SETA2.eds	K07	UNKNOWN	NGF30	NGF SETA2	hsa-miR-502-001109	Amp	1.197	0.979	1	33.989	33.989	34.492	N/A	34.492	17.294	0.216	12.706	0.006	-2.733	2.744	0.996	0.149	6.649	0.997	True	0.103	True	3	29
2018-06-01 132053 CTRL SETA1.eds	K07	UNKNOWN	CTRL	CTRL SETA1	hsa-miR-502-001109	Amp	1.213	0.969	1	34.078	34.078	34.338	N/A	34.338	17.289	1.041	12.706	0	-13.228	13.228	1	0	9,594.532	1	True	0.103	True	3	29
2018-06-06 193344 CTRL SETA2.eds	K07	UNKNOWN	CTRL	CTRL SETA2	hsa-miR-502-001109	Amp	1.146	0.97	1	34.598	34.598	34.338	N/A	34.338	17.289	1.041	12.706	0	-13.228	13.228	1	0	9,594.532	1	True	0.103	True	3	30
2018-06-15 142159 CTRL SETA3.eds	K07	UNKNOWN	CTRL	CTRL SETA3	hsa-miR-502-001109	N/A	Undetermined	Undetermined	1	Undetermined	Undetermined	34.338	N/A	34.338	17.289	1.041	12.706	0	-13.228	13.228	1	0	9,594.532	1	True	0.103	True	-1	-1	True
2018-06-01 132053 CTRL SETA1.eds	K06	UNKNOWN	CTRL	CTRL SETA1	hsa-miR-502-3p-002083	Amp	1.027	0.91	1	33.468	33.468	33.483	N/A	33.483	16.729	1.091	12.706	0	-13.868	13.868	1	0	14,950.408	1	True	0.054	True	3	29
2018-06-15 142159 CTRL SETA3.eds	K06	UNKNOWN	CTRL	CTRL SETA3	hsa-miR-502-3p-002083	Amp	1.161	0.973	1	33.499	33.499	33.483	N/A	33.483	16.729	1.091	12.706	0	-13.868	13.868	1	0	14,950.408	1	True	0.054	True	3	30
2018-06-06 193344 CTRL SETA2.eds	K06	UNKNOWN	CTRL	CTRL SETA2	hsa-miR-502-3p-002083	N/A	Undetermined	Undetermined	1	Undetermined	Undetermined	33.483	N/A	33.483	16.729	1.091	12.706	0	-13.868	13.868	1	0	14,950.408	1	True	0.054	True	-1	-1	True
2018-06-01 112349 NGF SETA1.eds	K06	UNKNOWN	NGF30	NGF SETA1	hsa-miR-502-3p-002083	Amp	0.983	0.909	1	34.569	34.569	33.001	N/A	33.001	16.899	0.289	12.706	0.171	-3.503	3.845	0.888	0.07	11.337	0.902	True	0.054	True	3	31	True
2018-06-06 164506 NGF SETA2.eds	K06	UNKNOWN	NGF30	NGF SETA2	hsa-miR-502-3p-002083	Amp	1.024	0.946	1	33.668	33.668	33.001	N/A	33.001	16.899	0.289	12.706	0.171	-3.503	3.845	0.888	0.07	11.337	0.902	True	0.054	True	3	30
2018-06-14 163427 NGF SETA3.eds	K06	UNKNOWN	NGF30	NGF SETA3	hsa-miR-502-3p-002083	Amp	1.251	0.972	1	32.334	32.334	33.001	N/A	33.001	16.899	0.289	12.706	0.171	-3.503	3.845	0.888	0.07	11.337	0.902	True	0.054	True	3	28
2018-06-01 112349 NGF SETA1.eds	K08	UNKNOWN	NGF30	NGF SETA1	hsa-miR-503-001048	Amp	0.99	0.955	1	32.834	32.834		N/A												True	0.04	True	3	30	True
2018-06-06 164506 NGF SETA2.eds	K08	UNKNOWN	NGF30	NGF SETA2	hsa-miR-503-001048	Amp	1.026	0.883	1	32.27	32.27		N/A												True	0.04	True	3	29	True
2018-06-14 163427 NGF SETA3.eds	K08	UNKNOWN	NGF30	NGF SETA3	hsa-miR-503-001048	Amp	1.219	0.977	1	31.503	31.503		N/A												True	0.04	True	3	28	True
2018-06-06 193344 CTRL SETA2.eds	K08	UNKNOWN	CTRL	CTRL SETA2	hsa-miR-503-001048	Amp	1.062	0.97	1	31.805	31.805		N/A												True	0.04	True	3	29	True
2018-06-01 132053 CTRL SETA1.eds	K08	UNKNOWN	CTRL	CTRL SETA1	hsa-miR-503-001048	Amp	0.835	0.83	1	35.482	35.482		N/A												True	0.04	True	3	32	True
2018-06-15 142159 CTRL SETA3.eds	K08	UNKNOWN	CTRL	CTRL SETA3	hsa-miR-503-001048	Amp	1.02	0.963	1	34.813	34.813		N/A												True	0.04	True	3	32	True
2018-06-01 132053 CTRL SETA1.eds	K09	UNKNOWN	CTRL	CTRL SETA1	hsa-miR-504-002084	N/A	Undetermined	Undetermined	1	Undetermined	Undetermined		N/A												True	0.04	True	-1	-1	True
2018-06-06 193344 CTRL SETA2.eds	K09	UNKNOWN	CTRL	CTRL SETA2	hsa-miR-504-002084	N/A	Undetermined	Undetermined	1	Undetermined	Undetermined		N/A												True	0.04	True	-1	-1	True
2018-06-15 142159 CTRL SETA3.eds	K09	UNKNOWN	CTRL	CTRL SETA3	hsa-miR-504-002084	Inconclusive	0.685	0.787	1	36.888	36.888		N/A												True	0.04	True	3	32	True
2018-06-01 112349 NGF SETA1.eds	K09	UNKNOWN	NGF30	NGF SETA1	hsa-miR-504-002084	N/A	Undetermined	Undetermined	1	Undetermined	Undetermined		N/A												True	0.04	True	-1	-1	True
2018-06-06 164506 NGF SETA2.eds	K09	UNKNOWN	NGF30	NGF SETA2	hsa-miR-504-002084	N/A	Undetermined	Undetermined	1	Undetermined	Undetermined		N/A												True	0.04	True	-1	-1	True
2018-06-14 163427 NGF SETA3.eds	K09	UNKNOWN	NGF30	NGF SETA3	hsa-miR-504-002084	N/A	Undetermined	Undetermined	1	Undetermined	Undetermined		N/A												True	0.04	True	-1	-1	True
2018-06-01 112349 NGF SETA1.eds	K10	UNKNOWN	NGF30	NGF SETA1	hsa-miR-505-002089	N/A	Undetermined	Undetermined	1	Undetermined	Undetermined		N/A												True	0	True	-1	-1	True
2018-06-06 164506 NGF SETA2.eds	K10	UNKNOWN	NGF30	NGF SETA2	hsa-miR-505-002089	N/A	Undetermined	Undetermined	1	Undetermined	Undetermined		N/A												True	0	True	-1	-1	True
2018-06-14 163427 NGF SETA3.eds	K10	UNKNOWN	NGF30	NGF SETA3	hsa-miR-505-002089	N/A	Undetermined	Undetermined	1	Undetermined	Undetermined		N/A												True	0	True	-1	-1	True
2018-06-06 193344 CTRL SETA2.eds	K10	UNKNOWN	CTRL	CTRL SETA2	hsa-miR-505-002089	N/A	Undetermined	Undetermined	1	Undetermined	Undetermined		N/A												True	0	True	-1	-1	True
2018-06-01 132053 CTRL SETA1.eds	K10	UNKNOWN	CTRL	CTRL SETA1	hsa-miR-505-002089	N/A	Undetermined	Undetermined	1	Undetermined	Undetermined		N/A												True	0	True	-1	-1	True
2018-06-15 142159 CTRL SETA3.eds	K10	UNKNOWN	CTRL	CTRL SETA3	hsa-miR-505-002089	N/A	Undetermined	Undetermined	1	Undetermined	Undetermined		N/A												True	0	True	-1	-1	True
2018-06-15 142159 CTRL SETA3.eds	P17	UNKNOWN	CTRL	CTRL SETA3	hsa-miR-506-001050	N/A	Undetermined	Undetermined	1	Undetermined	Undetermined		N/A												True	0	True	-1	-1	True
2018-06-06 193344 CTRL SETA2.eds	P17	UNKNOWN	CTRL	CTRL SETA2	hsa-miR-506-001050	N/A	Undetermined	Undetermined	1	Undetermined	Undetermined		N/A												True	0	True	-1	-1	True
2018-06-01 132053 CTRL SETA1.eds	P17	UNKNOWN	CTRL	CTRL SETA1	hsa-miR-506-001050	N/A	Undetermined	Undetermined	1	Undetermined	Undetermined		N/A												True	0	True	-1	-1	True
2018-06-01 112349 NGF SETA1.eds	P17	UNKNOWN	NGF30	NGF SETA1	hsa-miR-506-001050	N/A	Undetermined	Undetermined	1	Undetermined	Undetermined		N/A												True	0	True	-1	-1	True
2018-06-06 164506 NGF SETA2.eds	P17	UNKNOWN	NGF30	NGF SETA2	hsa-miR-506-001050	N/A	Undetermined	Undetermined	1	Undetermined	Undetermined		N/A												True	0	True	-1	-1	True
2018-06-14 163427 NGF SETA3.eds	P17	UNKNOWN	NGF30	NGF SETA3	hsa-miR-506-001050	N/A	Undetermined	Undetermined	1	Undetermined	Undetermined		N/A												True	0	True	-1	-1	True
2018-06-06 164506 NGF SETA2.eds	K11	UNKNOWN	NGF30	NGF SETA2	hsa-miR-507-001051	N/A	Undetermined	Undetermined	1	Undetermined	Undetermined		N/A												True	0.2	True	-1	-1	True
2018-06-01 112349 NGF SETA1.eds	K11	UNKNOWN	NGF30	NGF SETA1	hsa-miR-507-001051	N/A	Undetermined	Undetermined	1	Undetermined	Undetermined		N/A												True	0.2	True	-1	-1	True
2018-06-14 163427 NGF SETA3.eds	K11	UNKNOWN	NGF30	NGF SETA3	hsa-miR-507-001051	Inconclusive	0	0	1	Undetermined	Undetermined		N/A												True	0.2	True	3	35	True
2018-06-01 132053 CTRL SETA1.eds	K11	UNKNOWN	CTRL	CTRL SETA1	hsa-miR-507-001051	N/A	Undetermined	Undetermined	1	Undetermined	Undetermined		N/A												True	0.2	True	-1	-1	True
2018-06-06 193344 CTRL SETA2.eds	K11	UNKNOWN	CTRL	CTRL SETA2	hsa-miR-507-001051	N/A	Undetermined	Undetermined	1	Undetermined	Undetermined		N/A												True	0.2	True	-1	-1	True
2018-06-15 142159 CTRL SETA3.eds	K11	UNKNOWN	CTRL	CTRL SETA3	hsa-miR-507-001051	Inconclusive	0.533	0	1	Undetermined	Undetermined		N/A												True	0.2	True	3	34	True
2018-06-14 163427 NGF SETA3.eds	K12	UNKNOWN	NGF30	NGF SETA3	hsa-miR-508-001052	Amp	1.063	0.939	1	35.565	35.565	35.565	N/A	35.565	19.842										True	0.065	True	3	32
2018-06-06 164506 NGF SETA2.eds	K12	UNKNOWN	NGF30	NGF SETA2	hsa-miR-508-001052	N/A	Undetermined	Undetermined	1	Undetermined	Undetermined	35.565	N/A	35.565	19.842										True	0.065	True	-1	-1	True
2018-06-01 112349 NGF SETA1.eds	K12	UNKNOWN	NGF30	NGF SETA1	hsa-miR-508-001052	N/A	Undetermined	Undetermined	1	Undetermined	Undetermined	35.565	N/A	35.565	19.842										True	0.065	True	-1	-1	True
2018-06-01 132053 CTRL SETA1.eds	K12	UNKNOWN	CTRL	CTRL SETA1	hsa-miR-508-001052	N/A	Undetermined	Undetermined	1	Undetermined	Undetermined		N/A												True	0.065	True	-1	-1	True
2018-06-06 193344 CTRL SETA2.eds	K12	UNKNOWN	CTRL	CTRL SETA2	hsa-miR-508-001052	N/A	Undetermined	Undetermined	1	Undetermined	Undetermined		N/A												True	0.065	True	-1	-1	True
2018-06-15 142159 CTRL SETA3.eds	K12	UNKNOWN	CTRL	CTRL SETA3	hsa-miR-508-001052	N/A	Undetermined	Undetermined	1	Undetermined	Undetermined		N/A												True	0.065	True	-1	-1	True
2018-06-06 193344 CTRL SETA2.eds	K13	UNKNOWN	CTRL	CTRL SETA2	hsa-miR-508-5p-002092	N/A	Undetermined	Undetermined	1	Undetermined	Undetermined		N/A												True	0	True	-1	-1	True
2018-06-15 142159 CTRL SETA3.eds	K13	UNKNOWN	CTRL	CTRL SETA3	hsa-miR-508-5p-002092	N/A	Undetermined	Undetermined	1	Undetermined	Undetermined		N/A												True	0	True	-1	-1	True
2018-06-01 132053 CTRL SETA1.eds	K13	UNKNOWN	CTRL	CTRL SETA1	hsa-miR-508-5p-002092	N/A	Undetermined	Undetermined	1	Undetermined	Undetermined		N/A												True	0	True	-1	-1	True
2018-06-06 164506 NGF SETA2.eds	K13	UNKNOWN	NGF30	NGF SETA2	hsa-miR-508-5p-002092	N/A	Undetermined	Undetermined	1	Undetermined	Undetermined		N/A												True	0	True	-1	-1	True
2018-06-14 163427 NGF SETA3.eds	K13	UNKNOWN	NGF30	NGF SETA3	hsa-miR-508-5p-002092	N/A	Undetermined	Undetermined	1	Undetermined	Undetermined		N/A												True	0	True	-1	-1	True
2018-06-01 112349 NGF SETA1.eds	K13	UNKNOWN	NGF30	NGF SETA1	hsa-miR-508-5p-002092	N/A	Undetermined	Undetermined	1	Undetermined	Undetermined		N/A												True	0	True	-1	-1	True
2018-06-01 132053 CTRL SETA1.eds	P18	UNKNOWN	CTRL	CTRL SETA1	hsa-miR-509-3-5p-002155	N/A	Undetermined	Undetermined	1	Undetermined	Undetermined		N/A												True	0	True	-1	-1	True
2018-06-06 193344 CTRL SETA2.eds	P18	UNKNOWN	CTRL	CTRL SETA2	hsa-miR-509-3-5p-002155	N/A	Undetermined	Undetermined	1	Undetermined	Undetermined		N/A												True	0	True	-1	-1	True
2018-06-15 142159 CTRL SETA3.eds	P18	UNKNOWN	CTRL	CTRL SETA3	hsa-miR-509-3-5p-002155	N/A	Undetermined	Undetermined	1	Undetermined	Undetermined		N/A												True	0	True	-1	-1	True
2018-06-06 164506 NGF SETA2.eds	P18	UNKNOWN	NGF30	NGF SETA2	hsa-miR-509-3-5p-002155	N/A	Undetermined	Undetermined	1	Undetermined	Undetermined		N/A												True	0	True	-1	-1	True
2018-06-01 112349 NGF SETA1.eds	P18	UNKNOWN	NGF30	NGF SETA1	hsa-miR-509-3-5p-002155	N/A	Undetermined	Undetermined	1	Undetermined	Undetermined		N/A												True	0	True	-1	-1	True
2018-06-14 163427 NGF SETA3.eds	P18	UNKNOWN	NGF30	NGF SETA3	hsa-miR-509-3-5p-002155	N/A	Undetermined	Undetermined	1	Undetermined	Undetermined		N/A												True	0	True	-1	-1	True
2018-06-15 142159 CTRL SETA3.eds	K14	UNKNOWN	CTRL	CTRL SETA3	hsa-miR-509-5p-002235	N/A	Undetermined	Undetermined	1	Undetermined	Undetermined		N/A												True	0.04	True	-1	-1	True
2018-06-06 193344 CTRL SETA2.eds	K14	UNKNOWN	CTRL	CTRL SETA2	hsa-miR-509-5p-002235	Amp	0.818	0.852	1	35.059	35.059		N/A												True	0.04	True	3	32	True
2018-06-01 132053 CTRL SETA1.eds	K14	UNKNOWN	CTRL	CTRL SETA1	hsa-miR-509-5p-002235	N/A	Undetermined	Undetermined	1	Undetermined	Undetermined		N/A												True	0.04	True	-1	-1	True
2018-06-01 112349 NGF SETA1.eds	K14	UNKNOWN	NGF30	NGF SETA1	hsa-miR-509-5p-002235	N/A	Undetermined	Undetermined	1	Undetermined	Undetermined		N/A												True	0.04	True	-1	-1	True
2018-06-06 164506 NGF SETA2.eds	K14	UNKNOWN	NGF30	NGF SETA2	hsa-miR-509-5p-002235	N/A	Undetermined	Undetermined	1	Undetermined	Undetermined		N/A												True	0.04	True	-1	-1	True
2018-06-14 163427 NGF SETA3.eds	K14	UNKNOWN	NGF30	NGF SETA3	hsa-miR-509-5p-002235	Amp	0.955	0.908	1	34.964	34.964		N/A												True	0.04	True	3	32	True
2018-06-15 142159 CTRL SETA3.eds	K15	UNKNOWN	CTRL	CTRL SETA3	hsa-miR-510-002241	N/A	Undetermined	Undetermined	1	Undetermined	Undetermined		N/A												True	0.04	True	-1	-1	True
2018-06-01 132053 CTRL SETA1.eds	K15	UNKNOWN	CTRL	CTRL SETA1	hsa-miR-510-002241	N/A	Undetermined	Undetermined	1	Undetermined	Undetermined		N/A												True	0.04	True	-1	-1	True
2018-06-06 193344 CTRL SETA2.eds	K15	UNKNOWN	CTRL	CTRL SETA2	hsa-miR-510-002241	N/A	Undetermined	Undetermined	1	Undetermined	Undetermined		N/A												True	0.04	True	-1	-1	True
2018-06-14 163427 NGF SETA3.eds	K15	UNKNOWN	NGF30	NGF SETA3	hsa-miR-510-002241	N/A	Undetermined	Undetermined	1	Undetermined	Undetermined		N/A												True	0.04	True	-1	-1	True
2018-06-06 164506 NGF SETA2.eds	K15	UNKNOWN	NGF30	NGF SETA2	hsa-miR-510-002241	N/A	Undetermined	Undetermined	1	Undetermined	Undetermined		N/A												True	0.04	True	-1	-1	True
2018-06-01 112349 NGF SETA1.eds	K15	UNKNOWN	NGF30	NGF SETA1	hsa-miR-510-002241	Amp	0.707	0.872	1	35.965	35.965		N/A												True	0.04	True	3	32	True
2018-06-15 142159 CTRL SETA3.eds	P19	UNKNOWN	CTRL	CTRL SETA3	hsa-miR-511-001111	N/A	Undetermined	Undetermined	1	Undetermined	Undetermined		N/A												True	0	True	-1	-1	True
2018-06-06 193344 CTRL SETA2.eds	P19	UNKNOWN	CTRL	CTRL SETA2	hsa-miR-511-001111	N/A	Undetermined	Undetermined	1	Undetermined	Undetermined		N/A												True	0	True	-1	-1	True
2018-06-01 132053 CTRL SETA1.eds	P19	UNKNOWN	CTRL	CTRL SETA1	hsa-miR-511-001111	N/A	Undetermined	Undetermined	1	Undetermined	Undetermined		N/A												True	0	True	-1	-1	True
2018-06-14 163427 NGF SETA3.eds	P19	UNKNOWN	NGF30	NGF SETA3	hsa-miR-511-001111	N/A	Undetermined	Undetermined	1	Undetermined	Undetermined		N/A												True	0	True	-1	-1	True
2018-06-01 112349 NGF SETA1.eds	P19	UNKNOWN	NGF30	NGF SETA1	hsa-miR-511-001111	N/A	Undetermined	Undetermined	1	Undetermined	Undetermined		N/A												True	0	True	-1	-1	True
2018-06-06 164506 NGF SETA2.eds	P19	UNKNOWN	NGF30	NGF SETA2	hsa-miR-511-001111	N/A	Undetermined	Undetermined	1	Undetermined	Undetermined		N/A												True	0	True	-1	-1	True
2018-06-01 112349 NGF SETA1.eds	K16	UNKNOWN	NGF30	NGF SETA1	hsa-miR-512-3p-001823	Amp	0.77	0.865	1	35.151	35.151		N/A												True	0.04	True	3	31	True
2018-06-14 163427 NGF SETA3.eds	K16	UNKNOWN	NGF30	NGF SETA3	hsa-miR-512-3p-001823	N/A	Undetermined	Undetermined	1	Undetermined	Undetermined		N/A												True	0.04	True	-1	-1	True
2018-06-06 164506 NGF SETA2.eds	K16	UNKNOWN	NGF30	NGF SETA2	hsa-miR-512-3p-001823	N/A	Undetermined	Undetermined	1	Undetermined	Undetermined		N/A												True	0.04	True	-1	-1	True
2018-06-01 132053 CTRL SETA1.eds	K16	UNKNOWN	CTRL	CTRL SETA1	hsa-miR-512-3p-001823	N/A	Undetermined	Undetermined	1	Undetermined	Undetermined		N/A												True	0.04	True	-1	-1	True
2018-06-06 193344 CTRL SETA2.eds	K16	UNKNOWN	CTRL	CTRL SETA2	hsa-miR-512-3p-001823	N/A	Undetermined	Undetermined	1	Undetermined	Undetermined		N/A												True	0.04	True	-1	-1	True
2018-06-15 142159 CTRL SETA3.eds	K16	UNKNOWN	CTRL	CTRL SETA3	hsa-miR-512-3p-001823	N/A	Undetermined	Undetermined	1	Undetermined	Undetermined		N/A												True	0.04	True	-1	-1	True
2018-06-15 142159 CTRL SETA3.eds	K17	UNKNOWN	CTRL	CTRL SETA3	hsa-miR-512-5p-001145	N/A	Undetermined	Undetermined	1	Undetermined	Undetermined		N/A												True	0	True	-1	-1	True
2018-06-01 132053 CTRL SETA1.eds	K17	UNKNOWN	CTRL	CTRL SETA1	hsa-miR-512-5p-001145	N/A	Undetermined	Undetermined	1	Undetermined	Undetermined		N/A												True	0	True	-1	-1	True
2018-06-06 193344 CTRL SETA2.eds	K17	UNKNOWN	CTRL	CTRL SETA2	hsa-miR-512-5p-001145	N/A	Undetermined	Undetermined	1	Undetermined	Undetermined		N/A												True	0	True	-1	-1	True
2018-06-01 112349 NGF SETA1.eds	K17	UNKNOWN	NGF30	NGF SETA1	hsa-miR-512-5p-001145	N/A	Undetermined	Undetermined	1	Undetermined	Undetermined		N/A												True	0	True	-1	-1	True
2018-06-06 164506 NGF SETA2.eds	K17	UNKNOWN	NGF30	NGF SETA2	hsa-miR-512-5p-001145	N/A	Undetermined	Undetermined	1	Undetermined	Undetermined		N/A												True	0	True	-1	-1	True
2018-06-14 163427 NGF SETA3.eds	K17	UNKNOWN	NGF30	NGF SETA3	hsa-miR-512-5p-001145	N/A	Undetermined	Undetermined	1	Undetermined	Undetermined		N/A												True	0	True	-1	-1	True
2018-06-01 132053 CTRL SETA1.eds	K18	UNKNOWN	CTRL	CTRL SETA1	hsa-miR-513-5p-002090	N/A	Undetermined	Undetermined	1	Undetermined	Undetermined		N/A												True	0	True	-1	-1	True
2018-06-15 142159 CTRL SETA3.eds	K18	UNKNOWN	CTRL	CTRL SETA3	hsa-miR-513-5p-002090	N/A	Undetermined	Undetermined	1	Undetermined	Undetermined		N/A												True	0	True	-1	-1	True
2018-06-06 193344 CTRL SETA2.eds	K18	UNKNOWN	CTRL	CTRL SETA2	hsa-miR-513-5p-002090	N/A	Undetermined	Undetermined	1	Undetermined	Undetermined		N/A												True	0	True	-1	-1	True
2018-06-01 112349 NGF SETA1.eds	K18	UNKNOWN	NGF30	NGF SETA1	hsa-miR-513-5p-002090	N/A	Undetermined	Undetermined	1	Undetermined	Undetermined		N/A												True	0	True	-1	-1	True
2018-06-14 163427 NGF SETA3.eds	K18	UNKNOWN	NGF30	NGF SETA3	hsa-miR-513-5p-002090	N/A	Undetermined	Undetermined	1	Undetermined	Undetermined		N/A												True	0	True	-1	-1	True
2018-06-06 164506 NGF SETA2.eds	K18	UNKNOWN	NGF30	NGF SETA2	hsa-miR-513-5p-002090	N/A	Undetermined	Undetermined	1	Undetermined	Undetermined		N/A												True	0	True	-1	-1	True
2018-06-14 163427 NGF SETA3.eds	K19	UNKNOWN	NGF30	NGF SETA3	hsa-miR-515-3p-002369	N/A	Undetermined	Undetermined	1	Undetermined	Undetermined		N/A												True	0	True	-1	-1	True
2018-06-01 112349 NGF SETA1.eds	K19	UNKNOWN	NGF30	NGF SETA1	hsa-miR-515-3p-002369	N/A	Undetermined	Undetermined	1	Undetermined	Undetermined		N/A												True	0	True	-1	-1	True
2018-06-06 164506 NGF SETA2.eds	K19	UNKNOWN	NGF30	NGF SETA2	hsa-miR-515-3p-002369	N/A	Undetermined	Undetermined	1	Undetermined	Undetermined		N/A												True	0	True	-1	-1	True
2018-06-15 142159 CTRL SETA3.eds	K19	UNKNOWN	CTRL	CTRL SETA3	hsa-miR-515-3p-002369	N/A	Undetermined	Undetermined	1	Undetermined	Undetermined		N/A												True	0	True	-1	-1	True
2018-06-01 132053 CTRL SETA1.eds	K19	UNKNOWN	CTRL	CTRL SETA1	hsa-miR-515-3p-002369	N/A	Undetermined	Undetermined	1	Undetermined	Undetermined		N/A												True	0	True	-1	-1	True
2018-06-06 193344 CTRL SETA2.eds	K19	UNKNOWN	CTRL	CTRL SETA2	hsa-miR-515-3p-002369	N/A	Undetermined	Undetermined	1	Undetermined	Undetermined		N/A												True	0	True	-1	-1	True
2018-06-15 142159 CTRL SETA3.eds	K20	UNKNOWN	CTRL	CTRL SETA3	hsa-miR-515-5p-001112	N/A	Undetermined	Undetermined	1	Undetermined	Undetermined		N/A												True	0.04	True	-1	-1	True
2018-06-06 193344 CTRL SETA2.eds	K20	UNKNOWN	CTRL	CTRL SETA2	hsa-miR-515-5p-001112	N/A	Undetermined	Undetermined	1	Undetermined	Undetermined		N/A												True	0.04	True	-1	-1	True
2018-06-01 132053 CTRL SETA1.eds	K20	UNKNOWN	CTRL	CTRL SETA1	hsa-miR-515-5p-001112	Amp	0.597	0.24	1	38.008	38.008		N/A												True	0.04	True	3	34	True
2018-06-01 112349 NGF SETA1.eds	K20	UNKNOWN	NGF30	NGF SETA1	hsa-miR-515-5p-001112	Amp	0.874	0.88	1	35.695	35.695		N/A												True	0.04	True	3	32	True
2018-06-06 164506 NGF SETA2.eds	K20	UNKNOWN	NGF30	NGF SETA2	hsa-miR-515-5p-001112	N/A	Undetermined	Undetermined	1	Undetermined	Undetermined		N/A												True	0.04	True	-1	-1	True
2018-06-14 163427 NGF SETA3.eds	K20	UNKNOWN	NGF30	NGF SETA3	hsa-miR-515-5p-001112	N/A	Undetermined	Undetermined	1	Undetermined	Undetermined		N/A												True	0.04	True	-1	-1	True
2018-06-01 132053 CTRL SETA1.eds	K21	UNKNOWN	CTRL	CTRL SETA1	hsa-miR-516a-5p-002416	Amp	0.589	0	1	Undetermined	Undetermined		N/A												True	0.04	True	3	34	True
2018-06-15 142159 CTRL SETA3.eds	K21	UNKNOWN	CTRL	CTRL SETA3	hsa-miR-516a-5p-002416	N/A	Undetermined	Undetermined	1	Undetermined	Undetermined		N/A												True	0.04	True	-1	-1	True
2018-06-06 193344 CTRL SETA2.eds	K21	UNKNOWN	CTRL	CTRL SETA2	hsa-miR-516a-5p-002416	N/A	Undetermined	Undetermined	1	Undetermined	Undetermined		N/A												True	0.04	True	-1	-1	True
2018-06-01 112349 NGF SETA1.eds	K21	UNKNOWN	NGF30	NGF SETA1	hsa-miR-516a-5p-002416	N/A	Undetermined	Undetermined	1	Undetermined	Undetermined		N/A												True	0.04	True	-1	-1	True
2018-06-14 163427 NGF SETA3.eds	K21	UNKNOWN	NGF30	NGF SETA3	hsa-miR-516a-5p-002416	N/A	Undetermined	Undetermined	1	Undetermined	Undetermined		N/A												True	0.04	True	-1	-1	True
2018-06-06 164506 NGF SETA2.eds	K21	UNKNOWN	NGF30	NGF SETA2	hsa-miR-516a-5p-002416	Amp	0.603	0	1	Undetermined	Undetermined		N/A												True	0.04	True	3	34	True
2018-06-01 132053 CTRL SETA1.eds	K22	UNKNOWN	CTRL	CTRL SETA1	hsa-miR-516b-001150	N/A	Undetermined	Undetermined	1	Undetermined	Undetermined		N/A												True	0	True	-1	-1	True
2018-06-06 193344 CTRL SETA2.eds	K22	UNKNOWN	CTRL	CTRL SETA2	hsa-miR-516b-001150	N/A	Undetermined	Undetermined	1	Undetermined	Undetermined		N/A												True	0	True	-1	-1	True
2018-06-15 142159 CTRL SETA3.eds	K22	UNKNOWN	CTRL	CTRL SETA3	hsa-miR-516b-001150	N/A	Undetermined	Undetermined	1	Undetermined	Undetermined		N/A												True	0	True	-1	-1	True
2018-06-14 163427 NGF SETA3.eds	K22	UNKNOWN	NGF30	NGF SETA3	hsa-miR-516b-001150	N/A	Undetermined	Undetermined	1	Undetermined	Undetermined		N/A												True	0	True	-1	-1	True
2018-06-01 112349 NGF SETA1.eds	K22	UNKNOWN	NGF30	NGF SETA1	hsa-miR-516b-001150	N/A	Undetermined	Undetermined	1	Undetermined	Undetermined		N/A												True	0	True	-1	-1	True
2018-06-06 164506 NGF SETA2.eds	K22	UNKNOWN	NGF30	NGF SETA2	hsa-miR-516b-001150	N/A	Undetermined	Undetermined	1	Undetermined	Undetermined		N/A												True	0	True	-1	-1	True
2018-06-01 132053 CTRL SETA1.eds	K23	UNKNOWN	CTRL	CTRL SETA1	hsa-miR-517a-002402	Amp	0.554	0.435	1	35.305	35.305		N/A												True	0.04	True	3	31	True
2018-06-06 193344 CTRL SETA2.eds	K23	UNKNOWN	CTRL	CTRL SETA2	hsa-miR-517a-002402	Amp	0.613	0.492	1	33.784	33.784		N/A												True	0.04	True	3	30	True
2018-06-15 142159 CTRL SETA3.eds	K23	UNKNOWN	CTRL	CTRL SETA3	hsa-miR-517a-002402	Amp	1.062	0.936	1	32.935	32.935		N/A												True	0.04	True	3	30	True
2018-06-01 112349 NGF SETA1.eds	K23	UNKNOWN	NGF30	NGF SETA1	hsa-miR-517a-002402	Amp	0.646	0.665	1	33.102	33.102		N/A												True	0.04	True	3	29	True
2018-06-06 164506 NGF SETA2.eds	K23	UNKNOWN	NGF30	NGF SETA2	hsa-miR-517a-002402	Amp	0.76	0.801	1	33.177	33.177		N/A												True	0.04	True	3	30	True
2018-06-14 163427 NGF SETA3.eds	K23	UNKNOWN	NGF30	NGF SETA3	hsa-miR-517a-002402	N/A	Undetermined	Undetermined	1	Undetermined	Undetermined		N/A												True	0.04	True	-1	-1	True
2018-06-01 132053 CTRL SETA1.eds	P20	UNKNOWN	CTRL	CTRL SETA1	hsa-miR-517b-001152	Amp	0.825	0.828	1	34.538	34.538		N/A												True	0.04	True	3	31	True
2018-06-15 142159 CTRL SETA3.eds	P20	UNKNOWN	CTRL	CTRL SETA3	hsa-miR-517b-001152	N/A	Undetermined	Undetermined	1	Undetermined	Undetermined		N/A												True	0.04	True	-1	-1	True
2018-06-06 193344 CTRL SETA2.eds	P20	UNKNOWN	CTRL	CTRL SETA2	hsa-miR-517b-001152	Amp	0.77	0.861	1	34.449	34.449		N/A												True	0.04	True	3	31	True
2018-06-01 112349 NGF SETA1.eds	P20	UNKNOWN	NGF30	NGF SETA1	hsa-miR-517b-001152	Amp	1.015	0.956	1	32.109	32.109		N/A												True	0.04	True	3	29	True
2018-06-06 164506 NGF SETA2.eds	P20	UNKNOWN	NGF30	NGF SETA2	hsa-miR-517b-001152	Amp	0.646	0.778	1	36.394	36.394		N/A												True	0.04	True	3	32	True
2018-06-14 163427 NGF SETA3.eds	P20	UNKNOWN	NGF30	NGF SETA3	hsa-miR-517b-001152	No Amp	0.54	0.201	1	38.152	38.152		N/A												True	0.04	True	3	33	True
2018-06-01 132053 CTRL SETA1.eds	K24	UNKNOWN	CTRL	CTRL SETA1	hsa-miR-517c-001153	Inconclusive	0.701	0.495	1	34.398	34.398		N/A												True	0.04	True	3	31	True
2018-06-15 142159 CTRL SETA3.eds	K24	UNKNOWN	CTRL	CTRL SETA3	hsa-miR-517c-001153	N/A	Undetermined	Undetermined	1	Undetermined	Undetermined		N/A												True	0.04	True	-1	-1	True
2018-06-06 193344 CTRL SETA2.eds	K24	UNKNOWN	CTRL	CTRL SETA2	hsa-miR-517c-001153	Amp	0.725	0.748	1	35.19	35.19		N/A												True	0.04	True	3	31	True
2018-06-01 112349 NGF SETA1.eds	K24	UNKNOWN	NGF30	NGF SETA1	hsa-miR-517c-001153	Amp	1.048	0.935	1	33.613	33.613		N/A												True	0.04	True	3	30	True
2018-06-06 164506 NGF SETA2.eds	K24	UNKNOWN	NGF30	NGF SETA2	hsa-miR-517c-001153	Amp	1.271	0.982	1	33.261	33.261		N/A												True	0.04	True	3	30	True
2018-06-14 163427 NGF SETA3.eds	K24	UNKNOWN	NGF30	NGF SETA3	hsa-miR-517c-001153	Amp	1.061	0.883	1	34.301	34.301		N/A												True	0.04	True	3	31	True
2018-06-01 112349 NGF SETA1.eds	L01	UNKNOWN	NGF30	NGF SETA1	hsa-miR-518a-3p-002397	N/A	Undetermined	Undetermined	1	Undetermined	Undetermined		N/A												True	0.04	True	-1	-1	True
2018-06-14 163427 NGF SETA3.eds	L01	UNKNOWN	NGF30	NGF SETA3	hsa-miR-518a-3p-002397	N/A	Undetermined	Undetermined	1	Undetermined	Undetermined		N/A												True	0.04	True	-1	-1	True
2018-06-06 164506 NGF SETA2.eds	L01	UNKNOWN	NGF30	NGF SETA2	hsa-miR-518a-3p-002397	N/A	Undetermined	Undetermined	1	Undetermined	Undetermined		N/A												True	0.04	True	-1	-1	True
2018-06-01 132053 CTRL SETA1.eds	L01	UNKNOWN	CTRL	CTRL SETA1	hsa-miR-518a-3p-002397	N/A	Undetermined	Undetermined	1	Undetermined	Undetermined		N/A												True	0.04	True	-1	-1	True
2018-06-15 142159 CTRL SETA3.eds	L01	UNKNOWN	CTRL	CTRL SETA3	hsa-miR-518a-3p-002397	Amp	1.089	0.949	1	35.122	35.122		N/A												True	0.04	True	3	32	True
2018-06-06 193344 CTRL SETA2.eds	L01	UNKNOWN	CTRL	CTRL SETA2	hsa-miR-518a-3p-002397	N/A	Undetermined	Undetermined	1	Undetermined	Undetermined		N/A												True	0.04	True	-1	-1	True
2018-06-14 163427 NGF SETA3.eds	L02	UNKNOWN	NGF30	NGF SETA3	hsa-miR-518a-5p-002396	N/A	Undetermined	Undetermined	1	Undetermined	Undetermined		N/A												True	0	True	-1	-1	True
2018-06-06 164506 NGF SETA2.eds	L02	UNKNOWN	NGF30	NGF SETA2	hsa-miR-518a-5p-002396	N/A	Undetermined	Undetermined	1	Undetermined	Undetermined		N/A												True	0	True	-1	-1	True
2018-06-01 112349 NGF SETA1.eds	L02	UNKNOWN	NGF30	NGF SETA1	hsa-miR-518a-5p-002396	N/A	Undetermined	Undetermined	1	Undetermined	Undetermined		N/A												True	0	True	-1	-1	True
2018-06-01 132053 CTRL SETA1.eds	L02	UNKNOWN	CTRL	CTRL SETA1	hsa-miR-518a-5p-002396	N/A	Undetermined	Undetermined	1	Undetermined	Undetermined		N/A												True	0	True	-1	-1	True
2018-06-06 193344 CTRL SETA2.eds	L02	UNKNOWN	CTRL	CTRL SETA2	hsa-miR-518a-5p-002396	N/A	Undetermined	Undetermined	1	Undetermined	Undetermined		N/A												True	0	True	-1	-1	True
2018-06-15 142159 CTRL SETA3.eds	L02	UNKNOWN	CTRL	CTRL SETA3	hsa-miR-518a-5p-002396	N/A	Undetermined	Undetermined	1	Undetermined	Undetermined		N/A												True	0	True	-1	-1	True
2018-06-01 112349 NGF SETA1.eds	L03	UNKNOWN	NGF30	NGF SETA1	hsa-miR-518b-001156	Amp	0.808	0.66	1	33.961	33.961		N/A												True	0.04	True	3	30	True
2018-06-06 164506 NGF SETA2.eds	L03	UNKNOWN	NGF30	NGF SETA2	hsa-miR-518b-001156	Amp	0.9	0.938	1	32.578	32.578		N/A												True	0.04	True	3	29	True
2018-06-14 163427 NGF SETA3.eds	L03	UNKNOWN	NGF30	NGF SETA3	hsa-miR-518b-001156	Amp	0.925	0.755	1	34.582	34.582		N/A												True	0.04	True	3	31	True
2018-06-15 142159 CTRL SETA3.eds	L03	UNKNOWN	CTRL	CTRL SETA3	hsa-miR-518b-001156	Amp	0.98	0.849	1	33.657	33.657		N/A												True	0.04	True	3	30	True
2018-06-06 193344 CTRL SETA2.eds	L03	UNKNOWN	CTRL	CTRL SETA2	hsa-miR-518b-001156	Inconclusive	0.659	0.729	1	34.526	34.526		N/A												True	0.04	True	3	30	True
2018-06-01 132053 CTRL SETA1.eds	L03	UNKNOWN	CTRL	CTRL SETA1	hsa-miR-518b-001156	N/A	Undetermined	Undetermined	1	Undetermined	Undetermined		N/A												True	0.04	True	-1	-1	True
2018-06-06 193344 CTRL SETA2.eds	L04	UNKNOWN	CTRL	CTRL SETA2	hsa-miR-518c-002401	N/A	Undetermined	Undetermined	1	Undetermined	Undetermined		N/A												True	0	True	-1	-1	True
2018-06-15 142159 CTRL SETA3.eds	L04	UNKNOWN	CTRL	CTRL SETA3	hsa-miR-518c-002401	N/A	Undetermined	Undetermined	1	Undetermined	Undetermined		N/A												True	0	True	-1	-1	True
2018-06-01 132053 CTRL SETA1.eds	L04	UNKNOWN	CTRL	CTRL SETA1	hsa-miR-518c-002401	N/A	Undetermined	Undetermined	1	Undetermined	Undetermined		N/A												True	0	True	-1	-1	True
2018-06-06 164506 NGF SETA2.eds	L04	UNKNOWN	NGF30	NGF SETA2	hsa-miR-518c-002401	N/A	Undetermined	Undetermined	1	Undetermined	Undetermined		N/A												True	0	True	-1	-1	True
2018-06-14 163427 NGF SETA3.eds	L04	UNKNOWN	NGF30	NGF SETA3	hsa-miR-518c-002401	N/A	Undetermined	Undetermined	1	Undetermined	Undetermined		N/A												True	0	True	-1	-1	True
2018-06-01 112349 NGF SETA1.eds	L04	UNKNOWN	NGF30	NGF SETA1	hsa-miR-518c-002401	N/A	Undetermined	Undetermined	1	Undetermined	Undetermined		N/A												True	0	True	-1	-1	True
2018-06-14 163427 NGF SETA3.eds	L05	UNKNOWN	NGF30	NGF SETA3	hsa-miR-518d-001159	N/A	Undetermined	Undetermined	1	Undetermined	Undetermined		N/A												True	0.04	True	-1	-1	True
2018-06-06 164506 NGF SETA2.eds	L05	UNKNOWN	NGF30	NGF SETA2	hsa-miR-518d-001159	Amp	0.558	0.459	1	37.101	37.101		N/A												True	0.04	True	3	30	True
2018-06-01 112349 NGF SETA1.eds	L05	UNKNOWN	NGF30	NGF SETA1	hsa-miR-518d-001159	Amp	1.032	0.946	1	32.06	32.06		N/A												True	0.04	True	3	29	True
2018-06-06 193344 CTRL SETA2.eds	L05	UNKNOWN	CTRL	CTRL SETA2	hsa-miR-518d-001159	Amp	0.546	0.255	1	37.337	37.337		N/A												True	0.04	True	3	30	True
2018-06-15 142159 CTRL SETA3.eds	L05	UNKNOWN	CTRL	CTRL SETA3	hsa-miR-518d-001159	Amp	0.775	0.934	1	35.555	35.555		N/A												True	0.04	True	3	32	True
2018-06-01 132053 CTRL SETA1.eds	L05	UNKNOWN	CTRL	CTRL SETA1	hsa-miR-518d-001159	Amp	1.072	0.986	1	32.502	32.502		N/A												True	0.04	True	3	29	True
2018-06-06 193344 CTRL SETA2.eds	L06	UNKNOWN	CTRL	CTRL SETA2	hsa-miR-518d-5p-002389	N/A	Undetermined	Undetermined	1	Undetermined	Undetermined		N/A												True	0	True	-1	-1	True
2018-06-15 142159 CTRL SETA3.eds	L06	UNKNOWN	CTRL	CTRL SETA3	hsa-miR-518d-5p-002389	N/A	Undetermined	Undetermined	1	Undetermined	Undetermined		N/A												True	0	True	-1	-1	True
2018-06-01 132053 CTRL SETA1.eds	L06	UNKNOWN	CTRL	CTRL SETA1	hsa-miR-518d-5p-002389	N/A	Undetermined	Undetermined	1	Undetermined	Undetermined		N/A												True	0	True	-1	-1	True
2018-06-01 112349 NGF SETA1.eds	L06	UNKNOWN	NGF30	NGF SETA1	hsa-miR-518d-5p-002389	N/A	Undetermined	Undetermined	1	Undetermined	Undetermined		N/A												True	0	True	-1	-1	True
2018-06-14 163427 NGF SETA3.eds	L06	UNKNOWN	NGF30	NGF SETA3	hsa-miR-518d-5p-002389	N/A	Undetermined	Undetermined	1	Undetermined	Undetermined		N/A												True	0	True	-1	-1	True
2018-06-06 164506 NGF SETA2.eds	L06	UNKNOWN	NGF30	NGF SETA2	hsa-miR-518d-5p-002389	N/A	Undetermined	Undetermined	1	Undetermined	Undetermined		N/A												True	0	True	-1	-1	True
2018-06-15 142159 CTRL SETA3.eds	L07	UNKNOWN	CTRL	CTRL SETA3	hsa-miR-518e-002395	N/A	Undetermined	Undetermined	1	Undetermined	Undetermined		N/A												True	0.04	True	-1	-1	True
2018-06-06 193344 CTRL SETA2.eds	L07	UNKNOWN	CTRL	CTRL SETA2	hsa-miR-518e-002395	Amp	0.832	0.858	1	34.519	34.519		N/A												True	0.04	True	3	31	True
2018-06-01 132053 CTRL SETA1.eds	L07	UNKNOWN	CTRL	CTRL SETA1	hsa-miR-518e-002395	Amp	0.744	0.487	1	33.747	33.747		N/A												True	0.04	True	3	31	True
2018-06-14 163427 NGF SETA3.eds	L07	UNKNOWN	NGF30	NGF SETA3	hsa-miR-518e-002395	Amp	0.854	0.82	1	35.474	35.474		N/A												True	0.04	True	3	32	True
2018-06-06 164506 NGF SETA2.eds	L07	UNKNOWN	NGF30	NGF SETA2	hsa-miR-518e-002395	Amp	0.747	0.883	1	35.96	35.96		N/A												True	0.04	True	3	32	True
2018-06-01 112349 NGF SETA1.eds	L07	UNKNOWN	NGF30	NGF SETA1	hsa-miR-518e-002395	Amp	0.747	0.633	1	35.487	35.487		N/A												True	0.04	True	3	31	True
2018-06-06 193344 CTRL SETA2.eds	L08	UNKNOWN	CTRL	CTRL SETA2	hsa-miR-518f-002388	Amp	0.619	0.346	1	38.158	38.158		N/A												True	0.04	True	3	34	True
2018-06-01 132053 CTRL SETA1.eds	L08	UNKNOWN	CTRL	CTRL SETA1	hsa-miR-518f-002388	Amp	0.843	0.494	1	33.457	33.457		N/A												True	0.04	True	3	31	True
2018-06-15 142159 CTRL SETA3.eds	L08	UNKNOWN	CTRL	CTRL SETA3	hsa-miR-518f-002388	N/A	Undetermined	Undetermined	1	Undetermined	Undetermined		N/A												True	0.04	True	-1	-1	True
2018-06-01 112349 NGF SETA1.eds	L08	UNKNOWN	NGF30	NGF SETA1	hsa-miR-518f-002388	Amp	1.212	0.968	1	33.237	33.237		N/A												True	0.04	True	3	30	True
2018-06-06 164506 NGF SETA2.eds	L08	UNKNOWN	NGF30	NGF SETA2	hsa-miR-518f-002388	Amp	1.176	0.98	1	34.622	34.622		N/A												True	0.04	True	3	31	True
2018-06-14 163427 NGF SETA3.eds	L08	UNKNOWN	NGF30	NGF SETA3	hsa-miR-518f-002388	Amp	0.798	0.806	1	35.914	35.914		N/A												True	0.04	True	3	33	True
2018-06-01 112349 NGF SETA1.eds	L09	UNKNOWN	NGF30	NGF SETA1	hsa-miR-519a-002415	Amp	0.928	0.92	1	31.9	31.9		N/A												True	0.04	True	3	28	True
2018-06-06 164506 NGF SETA2.eds	L09	UNKNOWN	NGF30	NGF SETA2	hsa-miR-519a-002415	Amp	0.901	0.936	1	33.415	33.415		N/A												True	0.04	True	3	30	True
2018-06-14 163427 NGF SETA3.eds	L09	UNKNOWN	NGF30	NGF SETA3	hsa-miR-519a-002415	Inconclusive	0.588	0.11	1	38.474	38.474		N/A												True	0.04	True	3	34	True
2018-06-06 193344 CTRL SETA2.eds	L09	UNKNOWN	CTRL	CTRL SETA2	hsa-miR-519a-002415	Amp	0.821	0.916	1	33.219	33.219		N/A												True	0.04	True	3	30	True
2018-06-15 142159 CTRL SETA3.eds	L09	UNKNOWN	CTRL	CTRL SETA3	hsa-miR-519a-002415	Amp	0.561	0	1	Undetermined	Undetermined		N/A												True	0.04	True	3	33	True
2018-06-01 132053 CTRL SETA1.eds	L09	UNKNOWN	CTRL	CTRL SETA1	hsa-miR-519a-002415	Amp	0.812	0.665	1	33.054	33.054		N/A												True	0.04	True	3	30	True
2018-06-06 193344 CTRL SETA2.eds	P21	UNKNOWN	CTRL	CTRL SETA2	hsa-miR-519c-001163	Amp	1.015	0.963	1	33.264	33.264	33.264	N/A	33.264	16.996			0			1	1	1		True	0.057	True	3	29
2018-06-01 132053 CTRL SETA1.eds	P21	UNKNOWN	CTRL	CTRL SETA1	hsa-miR-519c-001163	N/A	Undetermined	Undetermined	1	Undetermined	Undetermined	33.264	N/A	33.264	16.996			0			1	1	1		True	0.057	True	-1	-1	True
2018-06-15 142159 CTRL SETA3.eds	P21	UNKNOWN	CTRL	CTRL SETA3	hsa-miR-519c-001163	N/A	Undetermined	Undetermined	1	Undetermined	Undetermined	33.264	N/A	33.264	16.996			0			1	1	1		True	0.057	True	-1	-1	True
2018-06-14 163427 NGF SETA3.eds	P21	UNKNOWN	NGF30	NGF SETA3	hsa-miR-519c-001163	N/A	Undetermined	Undetermined	1	Undetermined	Undetermined		N/A												True	0.057	True	-1	-1	True
2018-06-06 164506 NGF SETA2.eds	P21	UNKNOWN	NGF30	NGF SETA2	hsa-miR-519c-001163	N/A	Undetermined	Undetermined	1	Undetermined	Undetermined		N/A												True	0.057	True	-1	-1	True
2018-06-01 112349 NGF SETA1.eds	P21	UNKNOWN	NGF30	NGF SETA1	hsa-miR-519c-001163	N/A	Undetermined	Undetermined	1	Undetermined	Undetermined		N/A												True	0.057	True	-1	-1	True
2018-06-01 112349 NGF SETA1.eds	L10	UNKNOWN	NGF30	NGF SETA1	hsa-miR-519d-002403	Amp	0.971	0.907	1	34.105	34.105		N/A												True	0.04	True	3	31	True
2018-06-06 164506 NGF SETA2.eds	L10	UNKNOWN	NGF30	NGF SETA2	hsa-miR-519d-002403	Amp	0.625	0.561	1	37.505	37.505		N/A												True	0.04	True	3	33	True
2018-06-14 163427 NGF SETA3.eds	L10	UNKNOWN	NGF30	NGF SETA3	hsa-miR-519d-002403	Inconclusive	0.556	0.008	1	38.987	38.987		N/A												True	0.04	True	3	35	True
2018-06-06 193344 CTRL SETA2.eds	L10	UNKNOWN	CTRL	CTRL SETA2	hsa-miR-519d-002403	Amp	0.678	0.695	1	35.972	35.972		N/A												True	0.04	True	3	32	True
2018-06-15 142159 CTRL SETA3.eds	L10	UNKNOWN	CTRL	CTRL SETA3	hsa-miR-519d-002403	Inconclusive	0.561	0	1	39.439	39.439		N/A												True	0.04	True	3	35	True
2018-06-01 132053 CTRL SETA1.eds	L10	UNKNOWN	CTRL	CTRL SETA1	hsa-miR-519d-002403	Inconclusive	0.716	0.67	1	35.304	35.304		N/A												True	0.04	True	3	32	True
2018-06-01 132053 CTRL SETA1.eds	L11	UNKNOWN	CTRL	CTRL SETA1	hsa-miR-519e-002370	Inconclusive	0.699	0.851	1	35.634	35.634		N/A												True	0.04	True	3	32	True
2018-06-06 193344 CTRL SETA2.eds	L11	UNKNOWN	CTRL	CTRL SETA2	hsa-miR-519e-002370	Inconclusive	0.622	0.764	1	36.263	36.263		N/A												True	0.04	True	3	32	True
2018-06-15 142159 CTRL SETA3.eds	L11	UNKNOWN	CTRL	CTRL SETA3	hsa-miR-519e-002370	N/A	Undetermined	Undetermined	1	Undetermined	Undetermined		N/A												True	0.04	True	-1	-1	True
2018-06-01 112349 NGF SETA1.eds	L11	UNKNOWN	NGF30	NGF SETA1	hsa-miR-519e-002370	Inconclusive	0.679	0.883	1	34.842	34.842		N/A												True	0.04	True	3	31	True
2018-06-06 164506 NGF SETA2.eds	L11	UNKNOWN	NGF30	NGF SETA2	hsa-miR-519e-002370	Amp	0.903	0.951	1	32.527	32.527		N/A												True	0.04	True	3	29	True
2018-06-14 163427 NGF SETA3.eds	L11	UNKNOWN	NGF30	NGF SETA3	hsa-miR-519e-002370	N/A	Undetermined	Undetermined	1	Undetermined	Undetermined		N/A												True	0.04	True	-1	-1	True
2018-06-14 163427 NGF SETA3.eds	L13	UNKNOWN	NGF30	NGF SETA3	hsa-miR-520a#-001168	Amp	0.705	0.763	1	36.817	36.817		N/A												True	0.04	True	3	33	True
2018-06-01 112349 NGF SETA1.eds	L13	UNKNOWN	NGF30	NGF SETA1	hsa-miR-520a#-001168	Amp	0.888	0.894	1	34.659	34.659		N/A												True	0.04	True	3	31	True
2018-06-06 164506 NGF SETA2.eds	L13	UNKNOWN	NGF30	NGF SETA2	hsa-miR-520a#-001168	N/A	Undetermined	Undetermined	1	Undetermined	Undetermined		N/A												True	0.04	True	-1	-1	True
2018-06-15 142159 CTRL SETA3.eds	L13	UNKNOWN	CTRL	CTRL SETA3	hsa-miR-520a#-001168	N/A	Undetermined	Undetermined	1	Undetermined	Undetermined		N/A												True	0.04	True	-1	-1	True
2018-06-06 193344 CTRL SETA2.eds	L13	UNKNOWN	CTRL	CTRL SETA2	hsa-miR-520a#-001168	N/A	Undetermined	Undetermined	1	Undetermined	Undetermined		N/A												True	0.04	True	-1	-1	True
2018-06-01 132053 CTRL SETA1.eds	L13	UNKNOWN	CTRL	CTRL SETA1	hsa-miR-520a#-001168	N/A	Undetermined	Undetermined	1	Undetermined	Undetermined		N/A												True	0.04	True	-1	-1	True
2018-06-14 163427 NGF SETA3.eds	L12	UNKNOWN	NGF30	NGF SETA3	hsa-miR-520a-001167	N/A	Undetermined	Undetermined	1	Undetermined	Undetermined		N/A												True	0.04	True	-1	-1	True
2018-06-06 164506 NGF SETA2.eds	L12	UNKNOWN	NGF30	NGF SETA2	hsa-miR-520a-001167	N/A	Undetermined	Undetermined	1	Undetermined	Undetermined		N/A												True	0.04	True	-1	-1	True
2018-06-01 112349 NGF SETA1.eds	L12	UNKNOWN	NGF30	NGF SETA1	hsa-miR-520a-001167	Amp	0.791	0.931	1	33.224	33.224		N/A												True	0.04	True	3	30	True
2018-06-01 132053 CTRL SETA1.eds	L12	UNKNOWN	CTRL	CTRL SETA1	hsa-miR-520a-001167	N/A	Undetermined	Undetermined	1	Undetermined	Undetermined		N/A												True	0.04	True	-1	-1	True
2018-06-06 193344 CTRL SETA2.eds	L12	UNKNOWN	CTRL	CTRL SETA2	hsa-miR-520a-001167	N/A	Undetermined	Undetermined	1	Undetermined	Undetermined		N/A												True	0.04	True	-1	-1	True
2018-06-15 142159 CTRL SETA3.eds	L12	UNKNOWN	CTRL	CTRL SETA3	hsa-miR-520a-001167	N/A	Undetermined	Undetermined	1	Undetermined	Undetermined		N/A												True	0.04	True	-1	-1	True
2018-06-01 132053 CTRL SETA1.eds	P22	UNKNOWN	CTRL	CTRL SETA1	hsa-miR-520b-001116	Amp	1.028	0.595	1	35.51	35.51		N/A												True	0.087	True	3	31	True
2018-06-15 142159 CTRL SETA3.eds	P22	UNKNOWN	CTRL	CTRL SETA3	hsa-miR-520b-001116	N/A	Undetermined	Undetermined	1	Undetermined	Undetermined		N/A												True	0.087	True	-1	-1	True
2018-06-06 193344 CTRL SETA2.eds	P22	UNKNOWN	CTRL	CTRL SETA2	hsa-miR-520b-001116	N/A	Undetermined	Undetermined	1	Undetermined	Undetermined		N/A												True	0.087	True	-1	-1	True
2018-06-14 163427 NGF SETA3.eds	P22	UNKNOWN	NGF30	NGF SETA3	hsa-miR-520b-001116	N/A	Undetermined	Undetermined	1	Undetermined	Undetermined		N/A												True	0.087	True	-1	-1	True
2018-06-06 164506 NGF SETA2.eds	P22	UNKNOWN	NGF30	NGF SETA2	hsa-miR-520b-001116	N/A	Undetermined	Undetermined	1	Undetermined	Undetermined		N/A												True	0.087	True	-1	-1	True
2018-06-01 112349 NGF SETA1.eds	P22	UNKNOWN	NGF30	NGF SETA1	hsa-miR-520b-001116	Amp	0.609	0	1	Undetermined	Undetermined		N/A												True	0.087	True	3	35	True
2018-06-14 163427 NGF SETA3.eds	L14	UNKNOWN	NGF30	NGF SETA3	hsa-miR-520d-5p-002393	N/A	Undetermined	Undetermined	1	Undetermined	Undetermined		N/A												True	0.04	True	-1	-1	True
2018-06-06 164506 NGF SETA2.eds	L14	UNKNOWN	NGF30	NGF SETA2	hsa-miR-520d-5p-002393	N/A	Undetermined	Undetermined	1	Undetermined	Undetermined		N/A												True	0.04	True	-1	-1	True
2018-06-01 112349 NGF SETA1.eds	L14	UNKNOWN	NGF30	NGF SETA1	hsa-miR-520d-5p-002393	N/A	Undetermined	Undetermined	1	Undetermined	Undetermined		N/A												True	0.04	True	-1	-1	True
2018-06-01 132053 CTRL SETA1.eds	L14	UNKNOWN	CTRL	CTRL SETA1	hsa-miR-520d-5p-002393	Amp	0.793	0.892	1	34.151	34.151		N/A												True	0.04	True	3	30	True
2018-06-06 193344 CTRL SETA2.eds	L14	UNKNOWN	CTRL	CTRL SETA2	hsa-miR-520d-5p-002393	N/A	Undetermined	Undetermined	1	Undetermined	Undetermined		N/A												True	0.04	True	-1	-1	True
2018-06-15 142159 CTRL SETA3.eds	L14	UNKNOWN	CTRL	CTRL SETA3	hsa-miR-520d-5p-002393	N/A	Undetermined	Undetermined	1	Undetermined	Undetermined		N/A												True	0.04	True	-1	-1	True
2018-06-01 112349 NGF SETA1.eds	P23	UNKNOWN	NGF30	NGF SETA1	hsa-miR-520e-001119	N/A	Undetermined	Undetermined	1	Undetermined	Undetermined		N/A												True	0.2	True	-1	-1	True
2018-06-14 163427 NGF SETA3.eds	P23	UNKNOWN	NGF30	NGF SETA3	hsa-miR-520e-001119	N/A	Undetermined	Undetermined	1	Undetermined	Undetermined		N/A												True	0.2	True	-1	-1	True
2018-06-06 164506 NGF SETA2.eds	P23	UNKNOWN	NGF30	NGF SETA2	hsa-miR-520e-001119	N/A	Undetermined	Undetermined	1	Undetermined	Undetermined		N/A												True	0.2	True	-1	-1	True
2018-06-15 142159 CTRL SETA3.eds	P23	UNKNOWN	CTRL	CTRL SETA3	hsa-miR-520e-001119	N/A	Undetermined	Undetermined	1	Undetermined	Undetermined		N/A												True	0.2	True	-1	-1	True
2018-06-06 193344 CTRL SETA2.eds	P23	UNKNOWN	CTRL	CTRL SETA2	hsa-miR-520e-001119	Amp	0.579	0	1	Undetermined	Undetermined		N/A												True	0.2	True	3	35	True
2018-06-01 132053 CTRL SETA1.eds	P23	UNKNOWN	CTRL	CTRL SETA1	hsa-miR-520e-001119	N/A	Undetermined	Undetermined	1	Undetermined	Undetermined		N/A												True	0.2	True	-1	-1	True
2018-06-15 142159 CTRL SETA3.eds	P24	UNKNOWN	CTRL	CTRL SETA3	hsa-miR-520f-001120	N/A	Undetermined	Undetermined	1	Undetermined	Undetermined		N/A												True	0.04	True	-1	-1	True
2018-06-06 193344 CTRL SETA2.eds	P24	UNKNOWN	CTRL	CTRL SETA2	hsa-miR-520f-001120	Amp	1.115	0.943	1	34.942	34.942		N/A												True	0.04	True	3	32	True
2018-06-01 132053 CTRL SETA1.eds	P24	UNKNOWN	CTRL	CTRL SETA1	hsa-miR-520f-001120	N/A	Undetermined	Undetermined	1	Undetermined	Undetermined		N/A												True	0.04	True	-1	-1	True
2018-06-14 163427 NGF SETA3.eds	P24	UNKNOWN	NGF30	NGF SETA3	hsa-miR-520f-001120	N/A	Undetermined	Undetermined	1	Undetermined	Undetermined		N/A												True	0.04	True	-1	-1	True
2018-06-01 112349 NGF SETA1.eds	P24	UNKNOWN	NGF30	NGF SETA1	hsa-miR-520f-001120	N/A	Undetermined	Undetermined	1	Undetermined	Undetermined		N/A												True	0.04	True	-1	-1	True
2018-06-06 164506 NGF SETA2.eds	P24	UNKNOWN	NGF30	NGF SETA2	hsa-miR-520f-001120	N/A	Undetermined	Undetermined	1	Undetermined	Undetermined		N/A												True	0.04	True	-1	-1	True
2018-06-06 193344 CTRL SETA2.eds	L15	UNKNOWN	CTRL	CTRL SETA2	hsa-miR-520g-001121	N/A	Undetermined	Undetermined	1	Undetermined	Undetermined		N/A												True	0.04	True	-1	-1	True
2018-06-01 132053 CTRL SETA1.eds	L15	UNKNOWN	CTRL	CTRL SETA1	hsa-miR-520g-001121	N/A	Undetermined	Undetermined	1	Undetermined	Undetermined		N/A												True	0.04	True	-1	-1	True
2018-06-15 142159 CTRL SETA3.eds	L15	UNKNOWN	CTRL	CTRL SETA3	hsa-miR-520g-001121	N/A	Undetermined	Undetermined	1	Undetermined	Undetermined		N/A												True	0.04	True	-1	-1	True
2018-06-14 163427 NGF SETA3.eds	L15	UNKNOWN	NGF30	NGF SETA3	hsa-miR-520g-001121	N/A	Undetermined	Undetermined	1	Undetermined	Undetermined		N/A												True	0.04	True	-1	-1	True
2018-06-06 164506 NGF SETA2.eds	L15	UNKNOWN	NGF30	NGF SETA2	hsa-miR-520g-001121	N/A	Undetermined	Undetermined	1	Undetermined	Undetermined		N/A												True	0.04	True	-1	-1	True
2018-06-01 112349 NGF SETA1.eds	L15	UNKNOWN	NGF30	NGF SETA1	hsa-miR-520g-001121	Inconclusive	0.714	0.761	1	34.109	34.109		N/A												True	0.04	True	3	31	True
2018-06-15 142159 CTRL SETA3.eds	L16	UNKNOWN	CTRL	CTRL SETA3	hsa-miR-521-001122	Inconclusive	0.414	0	1	Undetermined	Undetermined		N/A												True	0.053	True	3	34	True
2018-06-06 193344 CTRL SETA2.eds	L16	UNKNOWN	CTRL	CTRL SETA2	hsa-miR-521-001122	N/A	Undetermined	Undetermined	1	Undetermined	Undetermined		N/A												True	0.053	True	-1	-1	True
2018-06-01 132053 CTRL SETA1.eds	L16	UNKNOWN	CTRL	CTRL SETA1	hsa-miR-521-001122	Amp	0.928	0.797	1	35.035	35.035		N/A												True	0.053	True	3	31	True
2018-06-01 112349 NGF SETA1.eds	L16	UNKNOWN	NGF30	NGF SETA1	hsa-miR-521-001122	Amp	0	0	1	Undetermined	Undetermined		N/A												True	0.053	True	3	31	True
2018-06-06 164506 NGF SETA2.eds	L16	UNKNOWN	NGF30	NGF SETA2	hsa-miR-521-001122	N/A	Undetermined	Undetermined	1	Undetermined	Undetermined		N/A												True	0.053	True	-1	-1	True
2018-06-14 163427 NGF SETA3.eds	L16	UNKNOWN	NGF30	NGF SETA3	hsa-miR-521-001122	N/A	Undetermined	Undetermined	1	Undetermined	Undetermined		N/A												True	0.053	True	-1	-1	True
2018-06-01 112349 NGF SETA1.eds	L17	UNKNOWN	NGF30	NGF SETA1	hsa-miR-522-002413	Amp	0.666	0.819	1	33.536	33.536		N/A												True	0.04	True	3	30	True
2018-06-06 164506 NGF SETA2.eds	L17	UNKNOWN	NGF30	NGF SETA2	hsa-miR-522-002413	Amp	0.607	0.751	1	35.662	35.662		N/A												True	0.04	True	3	30	True
2018-06-14 163427 NGF SETA3.eds	L17	UNKNOWN	NGF30	NGF SETA3	hsa-miR-522-002413	N/A	Undetermined	Undetermined	1	Undetermined	Undetermined		N/A												True	0.04	True	-1	-1	True
2018-06-06 193344 CTRL SETA2.eds	L17	UNKNOWN	CTRL	CTRL SETA2	hsa-miR-522-002413	Amp	0.606	0.763	1	34.422	34.422		N/A												True	0.04	True	3	30	True
2018-06-01 132053 CTRL SETA1.eds	L17	UNKNOWN	CTRL	CTRL SETA1	hsa-miR-522-002413	Amp	0.67	0.708	1	33.733	33.733		N/A												True	0.04	True	3	30	True
2018-06-15 142159 CTRL SETA3.eds	L17	UNKNOWN	CTRL	CTRL SETA3	hsa-miR-522-002413	N/A	Undetermined	Undetermined	1	Undetermined	Undetermined		N/A												True	0.04	True	-1	-1	True
2018-06-15 142159 CTRL SETA3.eds	L18	UNKNOWN	CTRL	CTRL SETA3	hsa-miR-523-002386	N/A	Undetermined	Undetermined	1	Undetermined	Undetermined	35.579	N/A	35.579	17.749			0			1	1	1		True	0.047	True	-1	-1	True
2018-06-01 132053 CTRL SETA1.eds	L18	UNKNOWN	CTRL	CTRL SETA1	hsa-miR-523-002386	Amp	1.007	0.92	1	35.579	35.579	35.579	N/A	35.579	17.749			0			1	1	1		True	0.047	True	3	32
2018-06-06 193344 CTRL SETA2.eds	L18	UNKNOWN	CTRL	CTRL SETA2	hsa-miR-523-002386	Amp	0.982	0.878	1	34.162	34.162	35.579	N/A	35.579	17.749			0			1	1	1		True	0.047	True	3	31	True
2018-06-01 112349 NGF SETA1.eds	L18	UNKNOWN	NGF30	NGF SETA1	hsa-miR-523-002386	Amp	1.177	0.983	1	33.906	33.906	34.243	N/A	34.243	17.044	1.055	12.706	-0.704	-14.115	12.707	1.629	0	17,746.273		True	0.047	True	3	31
2018-06-06 164506 NGF SETA2.eds	L18	UNKNOWN	NGF30	NGF SETA2	hsa-miR-523-002386	Amp	1.08	0.972	1	34.579	34.579	34.243	N/A	34.243	17.044	1.055	12.706	-0.704	-14.115	12.707	1.629	0	17,746.273		True	0.047	True	3	31
2018-06-14 163427 NGF SETA3.eds	L18	UNKNOWN	NGF30	NGF SETA3	hsa-miR-523-002386	Inconclusive	0.659	0	1	39.249	39.249	34.243	N/A	34.243	17.044	1.055	12.706	-0.704	-14.115	12.707	1.629	0	17,746.273		True	0.047	True	3	35	True
2018-06-01 112349 NGF SETA1.eds	L19	UNKNOWN	NGF30	NGF SETA1	hsa-miR-524-5p-001982	Amp	0.756	0.867	1	35.658	35.658		N/A												True	0.04	True	3	32	True
2018-06-06 164506 NGF SETA2.eds	L19	UNKNOWN	NGF30	NGF SETA2	hsa-miR-524-5p-001982	N/A	Undetermined	Undetermined	1	Undetermined	Undetermined		N/A												True	0.04	True	-1	-1	True
2018-06-14 163427 NGF SETA3.eds	L19	UNKNOWN	NGF30	NGF SETA3	hsa-miR-524-5p-001982	Amp	1.003	0.931	1	35.085	35.085		N/A												True	0.04	True	3	32	True
2018-06-06 193344 CTRL SETA2.eds	L19	UNKNOWN	CTRL	CTRL SETA2	hsa-miR-524-5p-001982	N/A	Undetermined	Undetermined	1	Undetermined	Undetermined		N/A												True	0.04	True	-1	-1	True
2018-06-01 132053 CTRL SETA1.eds	L19	UNKNOWN	CTRL	CTRL SETA1	hsa-miR-524-5p-001982	N/A	Undetermined	Undetermined	1	Undetermined	Undetermined		N/A												True	0.04	True	-1	-1	True
2018-06-15 142159 CTRL SETA3.eds	L19	UNKNOWN	CTRL	CTRL SETA3	hsa-miR-524-5p-001982	Inconclusive	0.561	0	1	39.644	39.644		N/A												True	0.04	True	3	33	True
2018-06-15 142159 CTRL SETA3.eds	L21	UNKNOWN	CTRL	CTRL SETA3	hsa-miR-525-001174	N/A	Undetermined	Undetermined	1	Undetermined	Undetermined		N/A												True	0.04	True	-1	-1	True
2018-06-06 193344 CTRL SETA2.eds	L21	UNKNOWN	CTRL	CTRL SETA2	hsa-miR-525-001174	N/A	Undetermined	Undetermined	1	Undetermined	Undetermined		N/A												True	0.04	True	-1	-1	True
2018-06-01 132053 CTRL SETA1.eds	L21	UNKNOWN	CTRL	CTRL SETA1	hsa-miR-525-001174	N/A	Undetermined	Undetermined	1	Undetermined	Undetermined		N/A												True	0.04	True	-1	-1	True
2018-06-06 164506 NGF SETA2.eds	L21	UNKNOWN	NGF30	NGF SETA2	hsa-miR-525-001174	Amp	0.705	0.811	1	34.656	34.656		N/A												True	0.04	True	3	31	True
2018-06-01 112349 NGF SETA1.eds	L21	UNKNOWN	NGF30	NGF SETA1	hsa-miR-525-001174	N/A	Undetermined	Undetermined	1	Undetermined	Undetermined		N/A												True	0.04	True	-1	-1	True
2018-06-14 163427 NGF SETA3.eds	L21	UNKNOWN	NGF30	NGF SETA3	hsa-miR-525-001174	N/A	Undetermined	Undetermined	1	Undetermined	Undetermined		N/A												True	0.04	True	-1	-1	True
2018-06-01 112349 NGF SETA1.eds	L20	UNKNOWN	NGF30	NGF SETA1	hsa-miR-525-3p-002385	N/A	Undetermined	Undetermined	1	Undetermined	Undetermined		N/A												True	0	True	-1	-1	True
2018-06-06 164506 NGF SETA2.eds	L20	UNKNOWN	NGF30	NGF SETA2	hsa-miR-525-3p-002385	N/A	Undetermined	Undetermined	1	Undetermined	Undetermined		N/A												True	0	True	-1	-1	True
2018-06-14 163427 NGF SETA3.eds	L20	UNKNOWN	NGF30	NGF SETA3	hsa-miR-525-3p-002385	N/A	Undetermined	Undetermined	1	Undetermined	Undetermined		N/A												True	0	True	-1	-1	True
2018-06-06 193344 CTRL SETA2.eds	L20	UNKNOWN	CTRL	CTRL SETA2	hsa-miR-525-3p-002385	N/A	Undetermined	Undetermined	1	Undetermined	Undetermined		N/A												True	0	True	-1	-1	True
2018-06-15 142159 CTRL SETA3.eds	L20	UNKNOWN	CTRL	CTRL SETA3	hsa-miR-525-3p-002385	N/A	Undetermined	Undetermined	1	Undetermined	Undetermined		N/A												True	0	True	-1	-1	True
2018-06-01 132053 CTRL SETA1.eds	L20	UNKNOWN	CTRL	CTRL SETA1	hsa-miR-525-3p-002385	N/A	Undetermined	Undetermined	1	Undetermined	Undetermined		N/A												True	0	True	-1	-1	True
2018-06-14 163427 NGF SETA3.eds	L22	UNKNOWN	NGF30	NGF SETA3	hsa-miR-526b-002382	N/A	Undetermined	Undetermined	1	Undetermined	Undetermined		N/A												True	0	True	-1	-1	True
2018-06-06 164506 NGF SETA2.eds	L22	UNKNOWN	NGF30	NGF SETA2	hsa-miR-526b-002382	N/A	Undetermined	Undetermined	1	Undetermined	Undetermined		N/A												True	0	True	-1	-1	True
2018-06-01 112349 NGF SETA1.eds	L22	UNKNOWN	NGF30	NGF SETA1	hsa-miR-526b-002382	N/A	Undetermined	Undetermined	1	Undetermined	Undetermined		N/A												True	0	True	-1	-1	True
2018-06-15 142159 CTRL SETA3.eds	L22	UNKNOWN	CTRL	CTRL SETA3	hsa-miR-526b-002382	N/A	Undetermined	Undetermined	1	Undetermined	Undetermined		N/A												True	0	True	-1	-1	True
2018-06-06 193344 CTRL SETA2.eds	L22	UNKNOWN	CTRL	CTRL SETA2	hsa-miR-526b-002382	N/A	Undetermined	Undetermined	1	Undetermined	Undetermined		N/A												True	0	True	-1	-1	True
2018-06-01 132053 CTRL SETA1.eds	L22	UNKNOWN	CTRL	CTRL SETA1	hsa-miR-526b-002382	N/A	Undetermined	Undetermined	1	Undetermined	Undetermined		N/A												True	0	True	-1	-1	True
2018-06-14 163427 NGF SETA3.eds	L24	UNKNOWN	NGF30	NGF SETA3	hsa-miR-532-001518	Amp	1.063	0.898	1	35.295	35.295	32.587	N/A	32.587	15.88	2.079	4.303	1.026	-7.917	9.97	0.491	0.001	241.719	0.721	True	0.14	True	3	28
2018-06-01 112349 NGF SETA1.eds	L24	UNKNOWN	NGF30	NGF SETA1	hsa-miR-532-001518	Amp	1.224	0.984	1	30.295	30.295	32.587	N/A	32.587	15.88	2.079	4.303	1.026	-7.917	9.97	0.491	0.001	241.719	0.721	True	0.14	True	3	24
2018-06-06 164506 NGF SETA2.eds	L24	UNKNOWN	NGF30	NGF SETA2	hsa-miR-532-001518	Amp	1.193	0.963	1	32.171	32.171	32.587	N/A	32.587	15.88	2.079	4.303	1.026	-7.917	9.97	0.491	0.001	241.719	0.721	True	0.14	True	3	26
2018-06-01 132053 CTRL SETA1.eds	L24	UNKNOWN	CTRL	CTRL SETA1	hsa-miR-532-001518	Amp	1.269	0.978	1	30.28	30.28	31.447	N/A	31.447	14.854	1.666	4.303	0	-7.169	7.169	1	0.007	143.935	1	True	0.14	True	3	25
2018-06-06 193344 CTRL SETA2.eds	L24	UNKNOWN	CTRL	CTRL SETA2	hsa-miR-532-001518	Amp	1.21	0.981	1	30.327	30.327	31.447	N/A	31.447	14.854	1.666	4.303	0	-7.169	7.169	1	0.007	143.935	1	True	0.14	True	3	24
2018-06-15 142159 CTRL SETA3.eds	L24	UNKNOWN	CTRL	CTRL SETA3	hsa-miR-532-001518	Amp	1.195	0.966	1	33.734	33.734	31.447	N/A	31.447	14.854	1.666	4.303	0	-7.169	7.169	1	0.007	143.935	1	True	0.14	True	3	27
2018-06-14 163427 NGF SETA3.eds	L23	UNKNOWN	NGF30	NGF SETA3	hsa-miR-532-3p-002355	Amp	1.228	0.973	1	31.92	31.92	31.199	N/A	31.199	14.492	0.918	4.303	-0.108	-4.059	3.844	1.077	0.07	16.668	0.943	True	0.083	True	3	27
2018-06-06 164506 NGF SETA2.eds	L23	UNKNOWN	NGF30	NGF SETA2	hsa-miR-532-3p-002355	Amp	1.138	0.981	1	30.711	30.711	31.199	N/A	31.199	14.492	0.918	4.303	-0.108	-4.059	3.844	1.077	0.07	16.668	0.943	True	0.083	True	3	26
2018-06-01 112349 NGF SETA1.eds	L23	UNKNOWN	NGF30	NGF SETA1	hsa-miR-532-3p-002355	Amp	1.109	0.974	1	30.965	30.965	31.199	N/A	31.199	14.492	0.918	4.303	-0.108	-4.059	3.844	1.077	0.07	16.668	0.943	True	0.083	True	3	26
2018-06-15 142159 CTRL SETA3.eds	L23	UNKNOWN	CTRL	CTRL SETA3	hsa-miR-532-3p-002355	Amp	1.183	0.969	1	32.134	32.134	31.192	N/A	31.192	14.599	1.058	4.303	0	-4.552	4.552	1	0.043	23.462	1	True	0.083	True	3	28
2018-06-06 193344 CTRL SETA2.eds	L23	UNKNOWN	CTRL	CTRL SETA2	hsa-miR-532-3p-002355	Amp	1.1	0.966	1	30.822	30.822	31.192	N/A	31.192	14.599	1.058	4.303	0	-4.552	4.552	1	0.043	23.462	1	True	0.083	True	3	26
2018-06-01 132053 CTRL SETA1.eds	L23	UNKNOWN	CTRL	CTRL SETA1	hsa-miR-532-3p-002355	Amp	1.138	0.952	1	30.621	30.621	31.192	N/A	31.192	14.599	1.058	4.303	0	-4.552	4.552	1	0.043	23.462	1	True	0.083	True	3	26
2018-06-15 142159 CTRL SETA3.eds	M01	UNKNOWN	CTRL	CTRL SETA3	hsa-miR-539-001286	Amp	1.42	0.988	1	31.354	31.354	30.443	N/A	30.443	13.851	0.925	4.303	0	-3.98	3.98	1	0.063	15.774	1	True	0.258	True	3	25
2018-06-06 193344 CTRL SETA2.eds	M01	UNKNOWN	CTRL	CTRL SETA2	hsa-miR-539-001286	Amp	1.381	0.971	1	29.473	29.473	30.443	N/A	30.443	13.851	0.925	4.303	0	-3.98	3.98	1	0.063	15.774	1	True	0.258	True	3	22
2018-06-01 132053 CTRL SETA1.eds	M01	UNKNOWN	CTRL	CTRL SETA1	hsa-miR-539-001286	Amp	1.389	0.987	1	30.503	30.503	30.443	N/A	30.443	13.851	0.925	4.303	0	-3.98	3.98	1	0.063	15.774	1	True	0.258	True	3	24
2018-06-01 112349 NGF SETA1.eds	M01	UNKNOWN	NGF30	NGF SETA1	hsa-miR-539-001286	Amp	1.369	0.986	1	30.7	30.7	30.624	N/A	30.624	13.917	0.83	4.303	0.067	-3.506	3.639	0.955	0.08	11.36	0.96	True	0.258	True	3	25
2018-06-14 163427 NGF SETA3.eds	M01	UNKNOWN	NGF30	NGF SETA3	hsa-miR-539-001286	Amp	1.498	0.989	1	31.259	31.259	30.624	N/A	30.624	13.917	0.83	4.303	0.067	-3.506	3.639	0.955	0.08	11.36	0.96	True	0.258	True	3	25
2018-06-06 164506 NGF SETA2.eds	M01	UNKNOWN	NGF30	NGF SETA2	hsa-miR-539-001286	Amp	1.372	0.989	1	29.913	29.913	30.624	N/A	30.624	13.917	0.83	4.303	0.067	-3.506	3.639	0.955	0.08	11.36	0.96	True	0.258	True	3	24
2018-06-15 142159 CTRL SETA3.eds	M02	UNKNOWN	CTRL	CTRL SETA3	hsa-miR-541-002201	N/A	Undetermined	Undetermined	1	Undetermined	Undetermined		N/A												True	0	True	-1	-1	True
2018-06-06 193344 CTRL SETA2.eds	M02	UNKNOWN	CTRL	CTRL SETA2	hsa-miR-541-002201	N/A	Undetermined	Undetermined	1	Undetermined	Undetermined		N/A												True	0	True	-1	-1	True
2018-06-01 132053 CTRL SETA1.eds	M02	UNKNOWN	CTRL	CTRL SETA1	hsa-miR-541-002201	N/A	Undetermined	Undetermined	1	Undetermined	Undetermined		N/A												True	0	True	-1	-1	True
2018-06-14 163427 NGF SETA3.eds	M02	UNKNOWN	NGF30	NGF SETA3	hsa-miR-541-002201	N/A	Undetermined	Undetermined	1	Undetermined	Undetermined		N/A												True	0	True	-1	-1	True
2018-06-06 164506 NGF SETA2.eds	M02	UNKNOWN	NGF30	NGF SETA2	hsa-miR-541-002201	N/A	Undetermined	Undetermined	1	Undetermined	Undetermined		N/A												True	0	True	-1	-1	True
2018-06-01 112349 NGF SETA1.eds	M02	UNKNOWN	NGF30	NGF SETA1	hsa-miR-541-002201	N/A	Undetermined	Undetermined	1	Undetermined	Undetermined		N/A												True	0	True	-1	-1	True
2018-06-15 142159 CTRL SETA3.eds	M03	UNKNOWN	CTRL	CTRL SETA3	hsa-miR-542-3p-001284	No Amp	0.729	0	1	Undetermined	Undetermined	38.211	N/A	38.211	21.943			0			1	1	1		True	0.134	True	3	34	True
2018-06-06 193344 CTRL SETA2.eds	M03	UNKNOWN	CTRL	CTRL SETA2	hsa-miR-542-3p-001284	Inconclusive	1.031	0.87	1	38.211	38.211	38.211	N/A	38.211	21.943			0			1	1	1		True	0.134	True	3	33
2018-06-01 132053 CTRL SETA1.eds	M03	UNKNOWN	CTRL	CTRL SETA1	hsa-miR-542-3p-001284	No Amp	0.581	0	1	Undetermined	Undetermined	38.211	N/A	38.211	21.943			0			1	1	1		True	0.134	True	3	35	True
2018-06-06 164506 NGF SETA2.eds	M03	UNKNOWN	NGF30	NGF SETA2	hsa-miR-542-3p-001284	Amp	1.261	0.978	1	34.985	34.985	35.056	N/A	35.056	18.35	0.437	4.303	-3.593	-5.475	-1.711	12.068	3.275	44.471		True	0.134	True	3	30
2018-06-14 163427 NGF SETA3.eds	M03	UNKNOWN	NGF30	NGF SETA3	hsa-miR-542-3p-001284	Amp	1.316	0.981	1	34.74	34.74	35.056	N/A	35.056	18.35	0.437	4.303	-3.593	-5.475	-1.711	12.068	3.275	44.471		True	0.134	True	3	30
2018-06-01 112349 NGF SETA1.eds	M03	UNKNOWN	NGF30	NGF SETA1	hsa-miR-542-3p-001284	Amp	1.253	0.942	1	35.444	35.444	35.056	N/A	35.056	18.35	0.437	4.303	-3.593	-5.475	-1.711	12.068	3.275	44.471		True	0.134	True	3	30
2018-06-06 164506 NGF SETA2.eds	M04	UNKNOWN	NGF30	NGF SETA2	hsa-miR-542-5p-002240	N/A	Undetermined	Undetermined	1	Undetermined	Undetermined		N/A												True	0.085	True	-1	-1	True
2018-06-01 112349 NGF SETA1.eds	M04	UNKNOWN	NGF30	NGF SETA1	hsa-miR-542-5p-002240	N/A	Undetermined	Undetermined	1	Undetermined	Undetermined		N/A												True	0.085	True	-1	-1	True
2018-06-14 163427 NGF SETA3.eds	M04	UNKNOWN	NGF30	NGF SETA3	hsa-miR-542-5p-002240	N/A	Undetermined	Undetermined	1	Undetermined	Undetermined		N/A												True	0.085	True	-1	-1	True
2018-06-01 132053 CTRL SETA1.eds	M04	UNKNOWN	CTRL	CTRL SETA1	hsa-miR-542-5p-002240	Amp	0.975	0.846	1	34.825	34.825	33.811	N/A	33.811	17.542			0			1	1	1		True	0.085	True	3	30	True
2018-06-06 193344 CTRL SETA2.eds	M04	UNKNOWN	CTRL	CTRL SETA2	hsa-miR-542-5p-002240	Amp	1.074	0.955	1	33.811	33.811	33.811	N/A	33.811	17.542			0			1	1	1		True	0.085	True	3	29
2018-06-15 142159 CTRL SETA3.eds	M04	UNKNOWN	CTRL	CTRL SETA3	hsa-miR-542-5p-002240	N/A	Undetermined	Undetermined	1	Undetermined	Undetermined	33.811	N/A	33.811	17.542			0			1	1	1		True	0.085	True	-1	-1	True
2018-06-01 132053 CTRL SETA1.eds	M05	UNKNOWN	CTRL	CTRL SETA1	hsa-miR-544-002265	N/A	Undetermined	Undetermined	1	Undetermined	Undetermined		N/A												True	0.04	True	-1	-1	True
2018-06-06 193344 CTRL SETA2.eds	M05	UNKNOWN	CTRL	CTRL SETA2	hsa-miR-544-002265	N/A	Undetermined	Undetermined	1	Undetermined	Undetermined		N/A												True	0.04	True	-1	-1	True
2018-06-15 142159 CTRL SETA3.eds	M05	UNKNOWN	CTRL	CTRL SETA3	hsa-miR-544-002265	N/A	Undetermined	Undetermined	1	Undetermined	Undetermined		N/A												True	0.04	True	-1	-1	True
2018-06-06 164506 NGF SETA2.eds	M05	UNKNOWN	NGF30	NGF SETA2	hsa-miR-544-002265	N/A	Undetermined	Undetermined	1	Undetermined	Undetermined		N/A												True	0.04	True	-1	-1	True
2018-06-14 163427 NGF SETA3.eds	M05	UNKNOWN	NGF30	NGF SETA3	hsa-miR-544-002265	Amp	1.219	0.966	1	34.29	34.29		N/A												True	0.04	True	3	31	True
2018-06-01 112349 NGF SETA1.eds	M05	UNKNOWN	NGF30	NGF SETA1	hsa-miR-544-002265	N/A	Undetermined	Undetermined	1	Undetermined	Undetermined		N/A												True	0.04	True	-1	-1	True
2018-06-14 163427 NGF SETA3.eds	M06	UNKNOWN	NGF30	NGF SETA3	hsa-miR-545-002267	N/A	Undetermined	Undetermined	1	Undetermined	Undetermined	34.426	N/A	34.426	16.509			0.447			0.734	0.734	0.734		True	0.096	True	-1	-1	True
2018-06-06 164506 NGF SETA2.eds	M06	UNKNOWN	NGF30	NGF SETA2	hsa-miR-545-002267	N/A	Undetermined	Undetermined	1	Undetermined	Undetermined	34.426	N/A	34.426	16.509			0.447			0.734	0.734	0.734		True	0.096	True	-1	-1	True
2018-06-01 112349 NGF SETA1.eds	M06	UNKNOWN	NGF30	NGF SETA1	hsa-miR-545-002267	Amp	1.07	0.928	1	34.426	34.426	34.426	N/A	34.426	16.509			0.447			0.734	0.734	0.734		True	0.096	True	3	28
2018-06-15 142159 CTRL SETA3.eds	M06	UNKNOWN	CTRL	CTRL SETA3	hsa-miR-545-002267	N/A	Undetermined	Undetermined	1	Undetermined	Undetermined	32.331	N/A	32.331	16.062			0			1	1	1		True	0.096	True	-1	-1	True
2018-06-06 193344 CTRL SETA2.eds	M06	UNKNOWN	CTRL	CTRL SETA2	hsa-miR-545-002267	Amp	1.133	0.97	1	32.331	32.331	32.331	N/A	32.331	16.062			0			1	1	1		True	0.096	True	3	28
2018-06-01 132053 CTRL SETA1.eds	M06	UNKNOWN	CTRL	CTRL SETA1	hsa-miR-545-002267	Amp	0.877	0.752	1	36.41	36.41	32.331	N/A	32.331	16.062			0			1	1	1		True	0.096	True	3	31	True
2018-06-01 132053 CTRL SETA1.eds	M07	UNKNOWN	CTRL	CTRL SETA1	hsa-miR-548a-001538	N/A	Undetermined	Undetermined	1	Undetermined	Undetermined		N/A												True	0	True	-1	-1	True
2018-06-06 193344 CTRL SETA2.eds	M07	UNKNOWN	CTRL	CTRL SETA2	hsa-miR-548a-001538	N/A	Undetermined	Undetermined	1	Undetermined	Undetermined		N/A												True	0	True	-1	-1	True
2018-06-15 142159 CTRL SETA3.eds	M07	UNKNOWN	CTRL	CTRL SETA3	hsa-miR-548a-001538	N/A	Undetermined	Undetermined	1	Undetermined	Undetermined		N/A												True	0	True	-1	-1	True
2018-06-01 112349 NGF SETA1.eds	M07	UNKNOWN	NGF30	NGF SETA1	hsa-miR-548a-001538	N/A	Undetermined	Undetermined	1	Undetermined	Undetermined		N/A												True	0	True	-1	-1	True
2018-06-06 164506 NGF SETA2.eds	M07	UNKNOWN	NGF30	NGF SETA2	hsa-miR-548a-001538	N/A	Undetermined	Undetermined	1	Undetermined	Undetermined		N/A												True	0	True	-1	-1	True
2018-06-14 163427 NGF SETA3.eds	M07	UNKNOWN	NGF30	NGF SETA3	hsa-miR-548a-001538	N/A	Undetermined	Undetermined	1	Undetermined	Undetermined		N/A												True	0	True	-1	-1	True
2018-06-06 193344 CTRL SETA2.eds	M08	UNKNOWN	CTRL	CTRL SETA2	hsa-miR-548a-5p-002412	N/A	Undetermined	Undetermined	1	Undetermined	Undetermined		N/A												True	0	True	-1	-1	True
2018-06-01 132053 CTRL SETA1.eds	M08	UNKNOWN	CTRL	CTRL SETA1	hsa-miR-548a-5p-002412	N/A	Undetermined	Undetermined	1	Undetermined	Undetermined		N/A												True	0	True	-1	-1	True
2018-06-15 142159 CTRL SETA3.eds	M08	UNKNOWN	CTRL	CTRL SETA3	hsa-miR-548a-5p-002412	N/A	Undetermined	Undetermined	1	Undetermined	Undetermined		N/A												True	0	True	-1	-1	True
2018-06-14 163427 NGF SETA3.eds	M08	UNKNOWN	NGF30	NGF SETA3	hsa-miR-548a-5p-002412	N/A	Undetermined	Undetermined	1	Undetermined	Undetermined		N/A												True	0	True	-1	-1	True
2018-06-01 112349 NGF SETA1.eds	M08	UNKNOWN	NGF30	NGF SETA1	hsa-miR-548a-5p-002412	N/A	Undetermined	Undetermined	1	Undetermined	Undetermined		N/A												True	0	True	-1	-1	True
2018-06-06 164506 NGF SETA2.eds	M08	UNKNOWN	NGF30	NGF SETA2	hsa-miR-548a-5p-002412	N/A	Undetermined	Undetermined	1	Undetermined	Undetermined		N/A												True	0	True	-1	-1	True
2018-06-01 112349 NGF SETA1.eds	M09	UNKNOWN	NGF30	NGF SETA1	hsa-miR-548b-001541	N/A	Undetermined	Undetermined	1	Undetermined	Undetermined		N/A												True	0	True	-1	-1	True
2018-06-06 164506 NGF SETA2.eds	M09	UNKNOWN	NGF30	NGF SETA2	hsa-miR-548b-001541	N/A	Undetermined	Undetermined	1	Undetermined	Undetermined		N/A												True	0	True	-1	-1	True
2018-06-14 163427 NGF SETA3.eds	M09	UNKNOWN	NGF30	NGF SETA3	hsa-miR-548b-001541	N/A	Undetermined	Undetermined	1	Undetermined	Undetermined		N/A												True	0	True	-1	-1	True
2018-06-01 132053 CTRL SETA1.eds	M09	UNKNOWN	CTRL	CTRL SETA1	hsa-miR-548b-001541	N/A	Undetermined	Undetermined	1	Undetermined	Undetermined		N/A												True	0	True	-1	-1	True
2018-06-06 193344 CTRL SETA2.eds	M09	UNKNOWN	CTRL	CTRL SETA2	hsa-miR-548b-001541	N/A	Undetermined	Undetermined	1	Undetermined	Undetermined		N/A												True	0	True	-1	-1	True
2018-06-15 142159 CTRL SETA3.eds	M09	UNKNOWN	CTRL	CTRL SETA3	hsa-miR-548b-001541	N/A	Undetermined	Undetermined	1	Undetermined	Undetermined		N/A												True	0	True	-1	-1	True
2018-06-14 163427 NGF SETA3.eds	M10	UNKNOWN	NGF30	NGF SETA3	hsa-miR-548b-5p-002408	Amp	0.885	0.896	1	35.822	35.822		N/A												True	0.04	True	3	32	True
2018-06-01 112349 NGF SETA1.eds	M10	UNKNOWN	NGF30	NGF SETA1	hsa-miR-548b-5p-002408	N/A	Undetermined	Undetermined	1	Undetermined	Undetermined		N/A												True	0.04	True	-1	-1	True
2018-06-06 164506 NGF SETA2.eds	M10	UNKNOWN	NGF30	NGF SETA2	hsa-miR-548b-5p-002408	Amp	0.727	0.746	1	37.455	37.455		N/A												True	0.04	True	3	34	True
2018-06-01 132053 CTRL SETA1.eds	M10	UNKNOWN	CTRL	CTRL SETA1	hsa-miR-548b-5p-002408	Amp	0.869	0.871	1	34.589	34.589		N/A												True	0.04	True	3	31	True
2018-06-06 193344 CTRL SETA2.eds	M10	UNKNOWN	CTRL	CTRL SETA2	hsa-miR-548b-5p-002408	Amp	1.109	0.962	1	34.099	34.099		N/A												True	0.04	True	3	31	True
2018-06-15 142159 CTRL SETA3.eds	M10	UNKNOWN	CTRL	CTRL SETA3	hsa-miR-548b-5p-002408	N/A	Undetermined	Undetermined	1	Undetermined	Undetermined		N/A												True	0.04	True	-1	-1	True
2018-06-06 193344 CTRL SETA2.eds	M11	UNKNOWN	CTRL	CTRL SETA2	hsa-miR-548c-001590	N/A	Undetermined	Undetermined	1	Undetermined	Undetermined		N/A												True	0	True	-1	-1	True
2018-06-01 132053 CTRL SETA1.eds	M11	UNKNOWN	CTRL	CTRL SETA1	hsa-miR-548c-001590	N/A	Undetermined	Undetermined	1	Undetermined	Undetermined		N/A												True	0	True	-1	-1	True
2018-06-15 142159 CTRL SETA3.eds	M11	UNKNOWN	CTRL	CTRL SETA3	hsa-miR-548c-001590	N/A	Undetermined	Undetermined	1	Undetermined	Undetermined		N/A												True	0	True	-1	-1	True
2018-06-14 163427 NGF SETA3.eds	M11	UNKNOWN	NGF30	NGF SETA3	hsa-miR-548c-001590	N/A	Undetermined	Undetermined	1	Undetermined	Undetermined		N/A												True	0	True	-1	-1	True
2018-06-01 112349 NGF SETA1.eds	M11	UNKNOWN	NGF30	NGF SETA1	hsa-miR-548c-001590	N/A	Undetermined	Undetermined	1	Undetermined	Undetermined		N/A												True	0	True	-1	-1	True
2018-06-06 164506 NGF SETA2.eds	M11	UNKNOWN	NGF30	NGF SETA2	hsa-miR-548c-001590	N/A	Undetermined	Undetermined	1	Undetermined	Undetermined		N/A												True	0	True	-1	-1	True
2018-06-06 193344 CTRL SETA2.eds	M12	UNKNOWN	CTRL	CTRL SETA2	hsa-miR-548c-5p-002429	Amp	1.22	0.967	1	35.531	35.531	35.531	N/A	35.531	19.263			0			1	1	1		True	0.107	True	3	31
2018-06-01 132053 CTRL SETA1.eds	M12	UNKNOWN	CTRL	CTRL SETA1	hsa-miR-548c-5p-002429	N/A	Undetermined	Undetermined	1	Undetermined	Undetermined	35.531	N/A	35.531	19.263			0			1	1	1		True	0.107	True	-1	-1	True
2018-06-15 142159 CTRL SETA3.eds	M12	UNKNOWN	CTRL	CTRL SETA3	hsa-miR-548c-5p-002429	N/A	Undetermined	Undetermined	1	Undetermined	Undetermined	35.531	N/A	35.531	19.263			0			1	1	1		True	0.107	True	-1	-1	True
2018-06-14 163427 NGF SETA3.eds	M12	UNKNOWN	NGF30	NGF SETA3	hsa-miR-548c-5p-002429	N/A	Undetermined	Undetermined	1	Undetermined	Undetermined		N/A												True	0.107	True	-1	-1	True
2018-06-06 164506 NGF SETA2.eds	M12	UNKNOWN	NGF30	NGF SETA2	hsa-miR-548c-5p-002429	N/A	Undetermined	Undetermined	1	Undetermined	Undetermined		N/A												True	0.107	True	-1	-1	True
2018-06-01 112349 NGF SETA1.eds	M12	UNKNOWN	NGF30	NGF SETA1	hsa-miR-548c-5p-002429	N/A	Undetermined	Undetermined	1	Undetermined	Undetermined		N/A												True	0.107	True	-1	-1	True
2018-06-14 163427 NGF SETA3.eds	M13	UNKNOWN	NGF30	NGF SETA3	hsa-miR-548d-001605	N/A	Undetermined	Undetermined	1	Undetermined	Undetermined		N/A												True	0	True	-1	-1	True
2018-06-01 112349 NGF SETA1.eds	M13	UNKNOWN	NGF30	NGF SETA1	hsa-miR-548d-001605	N/A	Undetermined	Undetermined	1	Undetermined	Undetermined		N/A												True	0	True	-1	-1	True
2018-06-06 164506 NGF SETA2.eds	M13	UNKNOWN	NGF30	NGF SETA2	hsa-miR-548d-001605	N/A	Undetermined	Undetermined	1	Undetermined	Undetermined		N/A												True	0	True	-1	-1	True
2018-06-06 193344 CTRL SETA2.eds	M13	UNKNOWN	CTRL	CTRL SETA2	hsa-miR-548d-001605	N/A	Undetermined	Undetermined	1	Undetermined	Undetermined		N/A												True	0	True	-1	-1	True
2018-06-01 132053 CTRL SETA1.eds	M13	UNKNOWN	CTRL	CTRL SETA1	hsa-miR-548d-001605	N/A	Undetermined	Undetermined	1	Undetermined	Undetermined		N/A												True	0	True	-1	-1	True
2018-06-15 142159 CTRL SETA3.eds	M13	UNKNOWN	CTRL	CTRL SETA3	hsa-miR-548d-001605	N/A	Undetermined	Undetermined	1	Undetermined	Undetermined		N/A												True	0	True	-1	-1	True
2018-06-06 193344 CTRL SETA2.eds	M14	UNKNOWN	CTRL	CTRL SETA2	hsa-miR-548d-5p-002237	Amp	0.932	0.933	1	35.968	35.968		N/A												True	0.04	True	3	33	True
2018-06-01 132053 CTRL SETA1.eds	M14	UNKNOWN	CTRL	CTRL SETA1	hsa-miR-548d-5p-002237	N/A	Undetermined	Undetermined	1	Undetermined	Undetermined		N/A												True	0.04	True	-1	-1	True
2018-06-15 142159 CTRL SETA3.eds	M14	UNKNOWN	CTRL	CTRL SETA3	hsa-miR-548d-5p-002237	Inconclusive	0.972	0.902	1	36.712	36.712		N/A												True	0.04	True	3	34	True
2018-06-14 163427 NGF SETA3.eds	M14	UNKNOWN	NGF30	NGF SETA3	hsa-miR-548d-5p-002237	N/A	Undetermined	Undetermined	1	Undetermined	Undetermined		N/A												True	0.04	True	-1	-1	True
2018-06-01 112349 NGF SETA1.eds	M14	UNKNOWN	NGF30	NGF SETA1	hsa-miR-548d-5p-002237	N/A	Undetermined	Undetermined	1	Undetermined	Undetermined		N/A												True	0.04	True	-1	-1	True
2018-06-06 164506 NGF SETA2.eds	M14	UNKNOWN	NGF30	NGF SETA2	hsa-miR-548d-5p-002237	Amp	1.056	0.944	1	34.471	34.471		N/A												True	0.04	True	3	31	True
2018-06-15 142159 CTRL SETA3.eds	M15	UNKNOWN	CTRL	CTRL SETA3	hsa-miR-551b-001535	N/A	Undetermined	Undetermined	1	Undetermined	Undetermined		N/A												True	0	True	-1	-1	True
2018-06-01 132053 CTRL SETA1.eds	M15	UNKNOWN	CTRL	CTRL SETA1	hsa-miR-551b-001535	N/A	Undetermined	Undetermined	1	Undetermined	Undetermined		N/A												True	0	True	-1	-1	True
2018-06-06 193344 CTRL SETA2.eds	M15	UNKNOWN	CTRL	CTRL SETA2	hsa-miR-551b-001535	N/A	Undetermined	Undetermined	1	Undetermined	Undetermined		N/A												True	0	True	-1	-1	True
2018-06-14 163427 NGF SETA3.eds	M15	UNKNOWN	NGF30	NGF SETA3	hsa-miR-551b-001535	N/A	Undetermined	Undetermined	1	Undetermined	Undetermined		N/A												True	0	True	-1	-1	True
2018-06-06 164506 NGF SETA2.eds	M15	UNKNOWN	NGF30	NGF SETA2	hsa-miR-551b-001535	N/A	Undetermined	Undetermined	1	Undetermined	Undetermined		N/A												True	0	True	-1	-1	True
2018-06-01 112349 NGF SETA1.eds	M15	UNKNOWN	NGF30	NGF SETA1	hsa-miR-551b-001535	N/A	Undetermined	Undetermined	1	Undetermined	Undetermined		N/A												True	0	True	-1	-1	True
2018-06-01 132053 CTRL SETA1.eds	M16	UNKNOWN	CTRL	CTRL SETA1	hsa-miR-556-3p-002345	N/A	Undetermined	Undetermined	1	Undetermined	Undetermined		N/A												True	0	True	-1	-1	True
2018-06-15 142159 CTRL SETA3.eds	M16	UNKNOWN	CTRL	CTRL SETA3	hsa-miR-556-3p-002345	N/A	Undetermined	Undetermined	1	Undetermined	Undetermined		N/A												True	0	True	-1	-1	True
2018-06-06 193344 CTRL SETA2.eds	M16	UNKNOWN	CTRL	CTRL SETA2	hsa-miR-556-3p-002345	N/A	Undetermined	Undetermined	1	Undetermined	Undetermined		N/A												True	0	True	-1	-1	True
2018-06-01 112349 NGF SETA1.eds	M16	UNKNOWN	NGF30	NGF SETA1	hsa-miR-556-3p-002345	N/A	Undetermined	Undetermined	1	Undetermined	Undetermined		N/A												True	0	True	-1	-1	True
2018-06-14 163427 NGF SETA3.eds	M16	UNKNOWN	NGF30	NGF SETA3	hsa-miR-556-3p-002345	N/A	Undetermined	Undetermined	1	Undetermined	Undetermined		N/A												True	0	True	-1	-1	True
2018-06-06 164506 NGF SETA2.eds	M16	UNKNOWN	NGF30	NGF SETA2	hsa-miR-556-3p-002345	N/A	Undetermined	Undetermined	1	Undetermined	Undetermined		N/A												True	0	True	-1	-1	True
2018-06-15 142159 CTRL SETA3.eds	M17	UNKNOWN	CTRL	CTRL SETA3	hsa-miR-556-5p-002344	N/A	Undetermined	Undetermined	1	Undetermined	Undetermined		N/A												True	0	True	-1	-1	True
2018-06-01 132053 CTRL SETA1.eds	M17	UNKNOWN	CTRL	CTRL SETA1	hsa-miR-556-5p-002344	N/A	Undetermined	Undetermined	1	Undetermined	Undetermined		N/A												True	0	True	-1	-1	True
2018-06-06 193344 CTRL SETA2.eds	M17	UNKNOWN	CTRL	CTRL SETA2	hsa-miR-556-5p-002344	N/A	Undetermined	Undetermined	1	Undetermined	Undetermined		N/A												True	0	True	-1	-1	True
2018-06-06 164506 NGF SETA2.eds	M17	UNKNOWN	NGF30	NGF SETA2	hsa-miR-556-5p-002344	N/A	Undetermined	Undetermined	1	Undetermined	Undetermined		N/A												True	0	True	-1	-1	True
2018-06-01 112349 NGF SETA1.eds	M17	UNKNOWN	NGF30	NGF SETA1	hsa-miR-556-5p-002344	N/A	Undetermined	Undetermined	1	Undetermined	Undetermined		N/A												True	0	True	-1	-1	True
2018-06-14 163427 NGF SETA3.eds	M17	UNKNOWN	NGF30	NGF SETA3	hsa-miR-556-5p-002344	N/A	Undetermined	Undetermined	1	Undetermined	Undetermined		N/A												True	0	True	-1	-1	True
2018-06-06 164506 NGF SETA2.eds	M18	UNKNOWN	NGF30	NGF SETA2	hsa-miR-561-001528	Amp	0.657	0.351	1	38.188	38.188		N/A												True	0.04	True	3	34	True
2018-06-14 163427 NGF SETA3.eds	M18	UNKNOWN	NGF30	NGF SETA3	hsa-miR-561-001528	N/A	Undetermined	Undetermined	1	Undetermined	Undetermined		N/A												True	0.04	True	-1	-1	True
2018-06-01 112349 NGF SETA1.eds	M18	UNKNOWN	NGF30	NGF SETA1	hsa-miR-561-001528	N/A	Undetermined	Undetermined	1	Undetermined	Undetermined		N/A												True	0.04	True	-1	-1	True
2018-06-01 132053 CTRL SETA1.eds	M18	UNKNOWN	CTRL	CTRL SETA1	hsa-miR-561-001528	Inconclusive	0.655	0.196	1	38.394	38.394		N/A												True	0.04	True	3	34	True
2018-06-15 142159 CTRL SETA3.eds	M18	UNKNOWN	CTRL	CTRL SETA3	hsa-miR-561-001528	Amp	0.562	0.159	1	38.546	38.546		N/A												True	0.04	True	3	33	True
2018-06-06 193344 CTRL SETA2.eds	M18	UNKNOWN	CTRL	CTRL SETA2	hsa-miR-561-001528	Inconclusive	0.702	0.639	1	36.756	36.756		N/A												True	0.04	True	3	33	True
2018-06-01 132053 CTRL SETA1.eds	M19	UNKNOWN	CTRL	CTRL SETA1	hsa-miR-570-002347	N/A	Undetermined	Undetermined	1	Undetermined	Undetermined		N/A												True	0.04	True	-1	-1	True
2018-06-06 193344 CTRL SETA2.eds	M19	UNKNOWN	CTRL	CTRL SETA2	hsa-miR-570-002347	N/A	Undetermined	Undetermined	1	Undetermined	Undetermined		N/A												True	0.04	True	-1	-1	True
2018-06-15 142159 CTRL SETA3.eds	M19	UNKNOWN	CTRL	CTRL SETA3	hsa-miR-570-002347	N/A	Undetermined	Undetermined	1	Undetermined	Undetermined		N/A												True	0.04	True	-1	-1	True
2018-06-06 164506 NGF SETA2.eds	M19	UNKNOWN	NGF30	NGF SETA2	hsa-miR-570-002347	N/A	Undetermined	Undetermined	1	Undetermined	Undetermined		N/A												True	0.04	True	-1	-1	True
2018-06-14 163427 NGF SETA3.eds	M19	UNKNOWN	NGF30	NGF SETA3	hsa-miR-570-002347	Amp	0.698	0.625	1	37.744	37.744		N/A												True	0.04	True	3	34	True
2018-06-01 112349 NGF SETA1.eds	M19	UNKNOWN	NGF30	NGF SETA1	hsa-miR-570-002347	N/A	Undetermined	Undetermined	1	Undetermined	Undetermined		N/A												True	0.04	True	-1	-1	True
2018-06-15 142159 CTRL SETA3.eds	M20	UNKNOWN	CTRL	CTRL SETA3	hsa-miR-574-3p-002349	Amp	1.277	0.989	1	25.21	25.21	24.95	N/A	24.95	8.357	0.747	4.303	0	-3.214	3.214	1	0.108	9.281	1	True	0.137	True	3	20
2018-06-06 193344 CTRL SETA2.eds	M20	UNKNOWN	CTRL	CTRL SETA2	hsa-miR-574-3p-002349	Amp	1.237	0.991	1	24.84	24.84	24.95	N/A	24.95	8.357	0.747	4.303	0	-3.214	3.214	1	0.108	9.281	1	True	0.137	True	3	20
2018-06-01 132053 CTRL SETA1.eds	M20	UNKNOWN	CTRL	CTRL SETA1	hsa-miR-574-3p-002349	Amp	1.242	0.984	1	24.8	24.8	24.95	N/A	24.95	8.357	0.747	4.303	0	-3.214	3.214	1	0.108	9.281	1	True	0.137	True	3	19
2018-06-01 112349 NGF SETA1.eds	M20	UNKNOWN	NGF30	NGF SETA1	hsa-miR-574-3p-002349	Amp	1.207	0.986	1	25.167	25.167	24.966	N/A	24.966	8.259	0.548	4.303	-0.098	-2.456	2.26	1.07	0.209	5.487	0.921	True	0.137	True	3	20
2018-06-14 163427 NGF SETA3.eds	M20	UNKNOWN	NGF30	NGF SETA3	hsa-miR-574-3p-002349	Amp	1.319	0.991	1	24.858	24.858	24.966	N/A	24.966	8.259	0.548	4.303	-0.098	-2.456	2.26	1.07	0.209	5.487	0.921	True	0.137	True	3	20
2018-06-06 164506 NGF SETA2.eds	M20	UNKNOWN	NGF30	NGF SETA2	hsa-miR-574-3p-002349	Amp	1.232	0.99	1	24.873	24.873	24.966	N/A	24.966	8.259	0.548	4.303	-0.098	-2.456	2.26	1.07	0.209	5.487	0.921	True	0.137	True	3	20
2018-06-14 163427 NGF SETA3.eds	M21	UNKNOWN	NGF30	NGF SETA3	hsa-miR-576-3p-002351	N/A	Undetermined	Undetermined	1	Undetermined	Undetermined	34.652	N/A	34.652	18.173			-0.765			1.699	1.699	1.699		True	0.132	True	-1	-1	True
2018-06-01 112349 NGF SETA1.eds	M21	UNKNOWN	NGF30	NGF SETA1	hsa-miR-576-3p-002351	No Amp	0.525	0	1	Undetermined	Undetermined	34.652	N/A	34.652	18.173			-0.765			1.699	1.699	1.699		True	0.132	True	3	34	True
2018-06-06 164506 NGF SETA2.eds	M21	UNKNOWN	NGF30	NGF SETA2	hsa-miR-576-3p-002351	Amp	1.192	0.971	1	34.652	34.652	34.652	N/A	34.652	18.173			-0.765			1.699	1.699	1.699		True	0.132	True	3	29
2018-06-06 193344 CTRL SETA2.eds	M21	UNKNOWN	CTRL	CTRL SETA2	hsa-miR-576-3p-002351	Amp	1.24	0.957	1	34.674	34.674	35.988	N/A	35.988	18.938	0.533	12.706	0	-6.767	6.767	1	0.009	108.88	1	True	0.132	True	3	30
2018-06-01 132053 CTRL SETA1.eds	M21	UNKNOWN	CTRL	CTRL SETA1	hsa-miR-576-3p-002351	Amp	1.056	0.882	1	37.301	37.301	35.988	N/A	35.988	18.938	0.533	12.706	0	-6.767	6.767	1	0.009	108.88	1	True	0.132	True	3	32
2018-06-15 142159 CTRL SETA3.eds	M21	UNKNOWN	CTRL	CTRL SETA3	hsa-miR-576-3p-002351	N/A	Undetermined	Undetermined	1	Undetermined	Undetermined	35.988	N/A	35.988	18.938	0.533	12.706	0	-6.767	6.767	1	0.009	108.88	1	True	0.132	True	-1	-1	True
2018-06-01 112349 NGF SETA1.eds	M22	UNKNOWN	NGF30	NGF SETA1	hsa-miR-576-5p-002350	N/A	Undetermined	Undetermined	1	Undetermined	Undetermined		N/A												True	0.053	True	-1	-1	True
2018-06-06 164506 NGF SETA2.eds	M22	UNKNOWN	NGF30	NGF SETA2	hsa-miR-576-5p-002350	N/A	Undetermined	Undetermined	1	Undetermined	Undetermined		N/A												True	0.053	True	-1	-1	True
2018-06-14 163427 NGF SETA3.eds	M22	UNKNOWN	NGF30	NGF SETA3	hsa-miR-576-5p-002350	N/A	Undetermined	Undetermined	1	Undetermined	Undetermined		N/A												True	0.053	True	-1	-1	True
2018-06-01 132053 CTRL SETA1.eds	M22	UNKNOWN	CTRL	CTRL SETA1	hsa-miR-576-5p-002350	Amp	0.869	0.671	1	34.708	34.708	32.779	N/A	32.779	17.1			0			1	1	1		True	0.053	True	3	31	True
2018-06-06 193344 CTRL SETA2.eds	M22	UNKNOWN	CTRL	CTRL SETA2	hsa-miR-576-5p-002350	N/A	Undetermined	Undetermined	1	Undetermined	Undetermined	32.779	N/A	32.779	17.1			0			1	1	1		True	0.053	True	-1	-1	True
2018-06-15 142159 CTRL SETA3.eds	M22	UNKNOWN	CTRL	CTRL SETA3	hsa-miR-576-5p-002350	Amp	1.244	0.968	1	32.779	32.779	32.779	N/A	32.779	17.1			0			1	1	1		True	0.053	True	3	29
2018-06-14 163427 NGF SETA3.eds	M23	UNKNOWN	NGF30	NGF SETA3	hsa-miR-579-002398	N/A	Undetermined	Undetermined	1	Undetermined	Undetermined	32.78	N/A	32.78	14.863			-4.349			20.381	20.381	20.381		True	0.066	True	-1	-1	True
2018-06-01 112349 NGF SETA1.eds	M23	UNKNOWN	NGF30	NGF SETA1	hsa-miR-579-002398	Amp	1.211	0.979	1	32.78	32.78	32.78	N/A	32.78	14.863			-4.349			20.381	20.381	20.381		True	0.066	True	3	29
2018-06-06 164506 NGF SETA2.eds	M23	UNKNOWN	NGF30	NGF SETA2	hsa-miR-579-002398	N/A	Undetermined	Undetermined	1	Undetermined	Undetermined	32.78	N/A	32.78	14.863			-4.349			20.381	20.381	20.381		True	0.066	True	-1	-1	True
2018-06-15 142159 CTRL SETA3.eds	M23	UNKNOWN	CTRL	CTRL SETA3	hsa-miR-579-002398	Amp	1.184	0.967	1	34.919	34.919	35.186	N/A	35.186	19.212	0.028	12.706	0	-0.353	0.353	1	0.783	1.277	1	True	0.066	True	3	31
2018-06-06 193344 CTRL SETA2.eds	M23	UNKNOWN	CTRL	CTRL SETA2	hsa-miR-579-002398	Amp	1.083	0.958	1	35.453	35.453	35.186	N/A	35.186	19.212	0.028	12.706	0	-0.353	0.353	1	0.783	1.277	1	True	0.066	True	3	31
2018-06-01 132053 CTRL SETA1.eds	M23	UNKNOWN	CTRL	CTRL SETA1	hsa-miR-579-002398	N/A	Undetermined	Undetermined	1	Undetermined	Undetermined	35.186	N/A	35.186	19.212	0.028	12.706	0	-0.353	0.353	1	0.783	1.277	1	True	0.066	True	-1	-1	True
2018-06-01 112349 NGF SETA1.eds	M24	UNKNOWN	NGF30	NGF SETA1	hsa-miR-582-3p-002399	Amp	0.576	0	1	Undetermined	Undetermined		N/A												True	0.04	True	3	34	True
2018-06-06 164506 NGF SETA2.eds	M24	UNKNOWN	NGF30	NGF SETA2	hsa-miR-582-3p-002399	Inconclusive	0.522	0	1	Undetermined	Undetermined		N/A												True	0.04	True	3	35	True
2018-06-14 163427 NGF SETA3.eds	M24	UNKNOWN	NGF30	NGF SETA3	hsa-miR-582-3p-002399	N/A	Undetermined	Undetermined	1	Undetermined	Undetermined		N/A												True	0.04	True	-1	-1	True
2018-06-06 193344 CTRL SETA2.eds	M24	UNKNOWN	CTRL	CTRL SETA2	hsa-miR-582-3p-002399	Amp	0.745	0.799	1	37.218	37.218		N/A												True	0.04	True	3	34	True
2018-06-15 142159 CTRL SETA3.eds	M24	UNKNOWN	CTRL	CTRL SETA3	hsa-miR-582-3p-002399	N/A	Undetermined	Undetermined	1	Undetermined	Undetermined		N/A												True	0.04	True	-1	-1	True
2018-06-01 132053 CTRL SETA1.eds	M24	UNKNOWN	CTRL	CTRL SETA1	hsa-miR-582-3p-002399	Inconclusive	0.616	0.435	1	37.639	37.639		N/A												True	0.04	True	3	34	True
2018-06-14 163427 NGF SETA3.eds	N01	UNKNOWN	NGF30	NGF SETA3	hsa-miR-582-5p-001983	N/A	Undetermined	Undetermined	1	Undetermined	Undetermined	32.54	N/A	32.54	15.342	0.24	12.706								True	0.042	True	-1	-1	True
2018-06-06 164506 NGF SETA2.eds	N01	UNKNOWN	NGF30	NGF SETA2	hsa-miR-582-5p-001983	Amp	1.166	0.97	1	32.061	32.061	32.54	N/A	32.54	15.342	0.24	12.706								True	0.042	True	3	29
2018-06-01 112349 NGF SETA1.eds	N01	UNKNOWN	NGF30	NGF SETA1	hsa-miR-582-5p-001983	Amp	1.125	0.969	1	33.019	33.019	32.54	N/A	32.54	15.342	0.24	12.706								True	0.042	True	3	30
2018-06-01 132053 CTRL SETA1.eds	N01	UNKNOWN	CTRL	CTRL SETA1	hsa-miR-582-5p-001983	N/A	Undetermined	Undetermined	1	Undetermined	Undetermined		N/A												True	0.042	True	-1	-1	True
2018-06-06 193344 CTRL SETA2.eds	N01	UNKNOWN	CTRL	CTRL SETA2	hsa-miR-582-5p-001983	Amp	0.906	0.967	1	33.81	33.81		N/A												True	0.042	True	3	30	True
2018-06-15 142159 CTRL SETA3.eds	N01	UNKNOWN	CTRL	CTRL SETA3	hsa-miR-582-5p-001983	N/A	Undetermined	Undetermined	1	Undetermined	Undetermined		N/A												True	0.042	True	-1	-1	True
2018-06-01 112349 NGF SETA1.eds	N02	UNKNOWN	NGF30	NGF SETA1	hsa-miR-589-002409	Amp	0.831	0.527	1	37.313	37.313	34.392	N/A	34.392	17.913										True	0.066	True	3	33	True
2018-06-06 164506 NGF SETA2.eds	N02	UNKNOWN	NGF30	NGF SETA2	hsa-miR-589-002409	Amp	1.046	0.921	1	34.392	34.392	34.392	N/A	34.392	17.913										True	0.066	True	3	30
2018-06-14 163427 NGF SETA3.eds	N02	UNKNOWN	NGF30	NGF SETA3	hsa-miR-589-002409	N/A	Undetermined	Undetermined	1	Undetermined	Undetermined	34.392	N/A	34.392	17.913										True	0.066	True	-1	-1	True
2018-06-15 142159 CTRL SETA3.eds	N02	UNKNOWN	CTRL	CTRL SETA3	hsa-miR-589-002409	N/A	Undetermined	Undetermined	1	Undetermined	Undetermined		N/A												True	0.066	True	-1	-1	True
2018-06-06 193344 CTRL SETA2.eds	N02	UNKNOWN	CTRL	CTRL SETA2	hsa-miR-589-002409	N/A	Undetermined	Undetermined	1	Undetermined	Undetermined		N/A												True	0.066	True	-1	-1	True
2018-06-01 132053 CTRL SETA1.eds	N02	UNKNOWN	CTRL	CTRL SETA1	hsa-miR-589-002409	N/A	Undetermined	Undetermined	1	Undetermined	Undetermined		N/A												True	0.066	True	-1	-1	True
2018-06-01 132053 CTRL SETA1.eds	N03	UNKNOWN	CTRL	CTRL SETA1	hsa-miR-590-5p-001984	Amp	1.345	0.978	1	27.497	27.497	28.062	N/A	28.062	11.469	1.068	4.303	0	-4.595	4.595	1	0.041	24.167	1	True	0.188	True	3	22
2018-06-15 142159 CTRL SETA3.eds	N03	UNKNOWN	CTRL	CTRL SETA3	hsa-miR-590-5p-001984	Amp	1.42	0.992	1	29.041	29.041	28.062	N/A	28.062	11.469	1.068	4.303	0	-4.595	4.595	1	0.041	24.167	1	True	0.188	True	3	24
2018-06-06 193344 CTRL SETA2.eds	N03	UNKNOWN	CTRL	CTRL SETA2	hsa-miR-590-5p-001984	Amp	1.338	0.987	1	27.649	27.649	28.062	N/A	28.062	11.469	1.068	4.303	0	-4.595	4.595	1	0.041	24.167	1	True	0.188	True	3	22
2018-06-14 163427 NGF SETA3.eds	N03	UNKNOWN	NGF30	NGF SETA3	hsa-miR-590-5p-001984	Amp	1.437	0.991	1	28.969	28.969	28.108	N/A	28.108	11.402	1.137	4.303	-0.068	-4.96	4.824	1.048	0.035	31.125	0.967	True	0.188	True	3	23
2018-06-06 164506 NGF SETA2.eds	N03	UNKNOWN	NGF30	NGF SETA2	hsa-miR-590-5p-001984	Amp	1.318	0.988	1	28.111	28.111	28.108	N/A	28.108	11.402	1.137	4.303	-0.068	-4.96	4.824	1.048	0.035	31.125	0.967	True	0.188	True	3	23
2018-06-01 112349 NGF SETA1.eds	N03	UNKNOWN	NGF30	NGF SETA1	hsa-miR-590-5p-001984	Amp	1.349	0.958	1	27.245	27.245	28.108	N/A	28.108	11.402	1.137	4.303	-0.068	-4.96	4.824	1.048	0.035	31.125	0.967	True	0.188	True	3	22
2018-06-15 142159 CTRL SETA3.eds	N04	UNKNOWN	CTRL	CTRL SETA3	hsa-miR-597-001551	Amp	1.095	0.894	1	36.912	36.912	35.854	N/A	35.854	19.88	1.353	12.706	0	-17.194	17.194	1	0	149,936.359	1	True	0.127	True	3	32
2018-06-01 132053 CTRL SETA1.eds	N04	UNKNOWN	CTRL	CTRL SETA1	hsa-miR-597-001551	Amp	0.789	0.002	1	38.993	38.993	35.854	N/A	35.854	19.88	1.353	12.706	0	-17.194	17.194	1	0	149,936.359	1	True	0.127	True	3	31	True
2018-06-06 193344 CTRL SETA2.eds	N04	UNKNOWN	CTRL	CTRL SETA2	hsa-miR-597-001551	Amp	1.174	0.907	1	34.795	34.795	35.854	N/A	35.854	19.88	1.353	12.706	0	-17.194	17.194	1	0	149,936.359	1	True	0.127	True	3	29
2018-06-14 163427 NGF SETA3.eds	N04	UNKNOWN	NGF30	NGF SETA3	hsa-miR-597-001551	N/A	Undetermined	Undetermined	1	Undetermined	Undetermined	34.395	N/A	34.395	16.478			-3.402			10.572	10.572	10.572		True	0.127	True	-1	-1	True
2018-06-06 164506 NGF SETA2.eds	N04	UNKNOWN	NGF30	NGF SETA2	hsa-miR-597-001551	No Amp	0.792	0	1	Undetermined	Undetermined	34.395	N/A	34.395	16.478			-3.402			10.572	10.572	10.572		True	0.127	True	3	34	True
2018-06-01 112349 NGF SETA1.eds	N04	UNKNOWN	NGF30	NGF SETA1	hsa-miR-597-001551	Amp	1.239	0.809	1	34.395	34.395	34.395	N/A	34.395	16.478			-3.402			10.572	10.572	10.572		True	0.127	True	3	30
2018-06-01 112349 NGF SETA1.eds	N05	UNKNOWN	NGF30	NGF SETA1	hsa-miR-598-001988	Amp	1.28	0.952	1	31.968	31.968	32.541	N/A	32.541	15.835	1.396	4.303	0.29	-5.714	6.295	0.818	0.013	52.503	0.879	True	0.213	True	3	25
2018-06-06 164506 NGF SETA2.eds	N05	UNKNOWN	NGF30	NGF SETA2	hsa-miR-598-001988	Amp	1.277	0.972	1	31.346	31.346	32.541	N/A	32.541	15.835	1.396	4.303	0.29	-5.714	6.295	0.818	0.013	52.503	0.879	True	0.213	True	3	25
2018-06-14 163427 NGF SETA3.eds	N05	UNKNOWN	NGF30	NGF SETA3	hsa-miR-598-001988	Amp	1.325	0.953	1	34.309	34.309	32.541	N/A	32.541	15.835	1.396	4.303	0.29	-5.714	6.295	0.818	0.013	52.503	0.879	True	0.213	True	3	28
2018-06-15 142159 CTRL SETA3.eds	N05	UNKNOWN	CTRL	CTRL SETA3	hsa-miR-598-001988	Amp	1.315	0.937	1	33.358	33.358	32.137	N/A	32.137	15.544	1.121	4.303	0	-4.822	4.822	1	0.035	28.293	1	True	0.213	True	3	26
2018-06-06 193344 CTRL SETA2.eds	N05	UNKNOWN	CTRL	CTRL SETA2	hsa-miR-598-001988	Amp	1.302	0.973	1	31.339	31.339	32.137	N/A	32.137	15.544	1.121	4.303	0	-4.822	4.822	1	0.035	28.293	1	True	0.213	True	3	25
2018-06-01 132053 CTRL SETA1.eds	N05	UNKNOWN	CTRL	CTRL SETA1	hsa-miR-598-001988	Amp	1.293	0.965	1	31.714	31.714	32.137	N/A	32.137	15.544	1.121	4.303	0	-4.822	4.822	1	0.035	28.293	1	True	0.213	True	3	25
2018-06-01 132053 CTRL SETA1.eds	N07	UNKNOWN	CTRL	CTRL SETA1	hsa-miR-615-5p-002353	N/A	Undetermined	Undetermined	1	Undetermined	Undetermined		N/A												True	0	True	-1	-1	True
2018-06-06 193344 CTRL SETA2.eds	N07	UNKNOWN	CTRL	CTRL SETA2	hsa-miR-615-5p-002353	N/A	Undetermined	Undetermined	1	Undetermined	Undetermined		N/A												True	0	True	-1	-1	True
2018-06-15 142159 CTRL SETA3.eds	N07	UNKNOWN	CTRL	CTRL SETA3	hsa-miR-615-5p-002353	N/A	Undetermined	Undetermined	1	Undetermined	Undetermined		N/A												True	0	True	-1	-1	True
2018-06-14 163427 NGF SETA3.eds	N07	UNKNOWN	NGF30	NGF SETA3	hsa-miR-615-5p-002353	N/A	Undetermined	Undetermined	1	Undetermined	Undetermined		N/A												True	0	True	-1	-1	True
2018-06-01 112349 NGF SETA1.eds	N07	UNKNOWN	NGF30	NGF SETA1	hsa-miR-615-5p-002353	N/A	Undetermined	Undetermined	1	Undetermined	Undetermined		N/A												True	0	True	-1	-1	True
2018-06-06 164506 NGF SETA2.eds	N07	UNKNOWN	NGF30	NGF SETA2	hsa-miR-615-5p-002353	N/A	Undetermined	Undetermined	1	Undetermined	Undetermined		N/A												True	0	True	-1	-1	True
2018-06-01 132053 CTRL SETA1.eds	N08	UNKNOWN	CTRL	CTRL SETA1	hsa-miR-616-002414	N/A	Undetermined	Undetermined	1	Undetermined	Undetermined	32.755	N/A	32.755	17.076			0			1	1	1		True	0.08	True	-1	-1	True
2018-06-06 193344 CTRL SETA2.eds	N08	UNKNOWN	CTRL	CTRL SETA2	hsa-miR-616-002414	N/A	Undetermined	Undetermined	1	Undetermined	Undetermined	32.755	N/A	32.755	17.076			0			1	1	1		True	0.08	True	-1	-1	True
2018-06-15 142159 CTRL SETA3.eds	N08	UNKNOWN	CTRL	CTRL SETA3	hsa-miR-616-002414	Amp	1.214	0.973	1	32.755	32.755	32.755	N/A	32.755	17.076			0			1	1	1		True	0.08	True	3	29
2018-06-01 112349 NGF SETA1.eds	N08	UNKNOWN	NGF30	NGF SETA1	hsa-miR-616-002414	Amp	1.02	0.94	1	34.867	34.867	34.073	N/A	34.073	16.875	0.075	12.706	-0.201	-1.151	0.748	1.15	0.595	2.22		True	0.08	True	3	30
2018-06-14 163427 NGF SETA3.eds	N08	UNKNOWN	NGF30	NGF SETA3	hsa-miR-616-002414	Amp	0.84	0.548	1	38.11	38.11	34.073	N/A	34.073	16.875	0.075	12.706	-0.201	-1.151	0.748	1.15	0.595	2.22		True	0.08	True	3	33	True
2018-06-06 164506 NGF SETA2.eds	N08	UNKNOWN	NGF30	NGF SETA2	hsa-miR-616-002414	Amp	1.116	0.973	1	33.279	33.279	34.073	N/A	34.073	16.875	0.075	12.706	-0.201	-1.151	0.748	1.15	0.595	2.22		True	0.08	True	3	29
2018-06-14 163427 NGF SETA3.eds	N09	UNKNOWN	NGF30	NGF SETA3	hsa-miR-618-001593	Amp	1.222	0.965	1	35.194	35.194	34.841	N/A	34.841	18.135	0.819	4.303	-0.724	-4.247	2.799	1.652	0.144	18.994	0.473	True	0.089	True	3	31
2018-06-01 112349 NGF SETA1.eds	N09	UNKNOWN	NGF30	NGF SETA1	hsa-miR-618-001593	Amp	1.189	0.934	1	34.564	34.564	34.841	N/A	34.841	18.135	0.819	4.303	-0.724	-4.247	2.799	1.652	0.144	18.994	0.473	True	0.089	True	3	30
2018-06-06 164506 NGF SETA2.eds	N09	UNKNOWN	NGF30	NGF SETA2	hsa-miR-618-001593	Amp	1.2	0.982	1	34.766	34.766	34.841	N/A	34.841	18.135	0.819	4.303	-0.724	-4.247	2.799	1.652	0.144	18.994	0.473	True	0.089	True	3	30
2018-06-15 142159 CTRL SETA3.eds	N09	UNKNOWN	CTRL	CTRL SETA3	hsa-miR-618-001593	No Amp	0.971	0.873	1	37.956	37.956	35.908	N/A	35.908	18.859	0.209	12.706	0	-2.653	2.653	1	0.159	6.291	1	True	0.089	True	3	34	True
2018-06-06 193344 CTRL SETA2.eds	N09	UNKNOWN	CTRL	CTRL SETA2	hsa-miR-618-001593	Amp	1.158	0.938	1	34.919	34.919	35.908	N/A	35.908	18.859	0.209	12.706	0	-2.653	2.653	1	0.159	6.291	1	True	0.089	True	3	31
2018-06-01 132053 CTRL SETA1.eds	N09	UNKNOWN	CTRL	CTRL SETA1	hsa-miR-618-001593	Amp	1.013	0.895	1	36.898	36.898	35.908	N/A	35.908	18.859	0.209	12.706	0	-2.653	2.653	1	0.159	6.291	1	True	0.089	True	3	32
2018-06-15 142159 CTRL SETA3.eds	N10	UNKNOWN	CTRL	CTRL SETA3	hsa-miR-624-002430	N/A	Undetermined	Undetermined	1	Undetermined	Undetermined		N/A												True	0	True	-1	-1	True
2018-06-06 193344 CTRL SETA2.eds	N10	UNKNOWN	CTRL	CTRL SETA2	hsa-miR-624-002430	N/A	Undetermined	Undetermined	1	Undetermined	Undetermined		N/A												True	0	True	-1	-1	True
2018-06-01 132053 CTRL SETA1.eds	N10	UNKNOWN	CTRL	CTRL SETA1	hsa-miR-624-002430	N/A	Undetermined	Undetermined	1	Undetermined	Undetermined		N/A												True	0	True	-1	-1	True
2018-06-14 163427 NGF SETA3.eds	N10	UNKNOWN	NGF30	NGF SETA3	hsa-miR-624-002430	N/A	Undetermined	Undetermined	1	Undetermined	Undetermined		N/A												True	0	True	-1	-1	True
2018-06-06 164506 NGF SETA2.eds	N10	UNKNOWN	NGF30	NGF SETA2	hsa-miR-624-002430	N/A	Undetermined	Undetermined	1	Undetermined	Undetermined		N/A												True	0	True	-1	-1	True
2018-06-01 112349 NGF SETA1.eds	N10	UNKNOWN	NGF30	NGF SETA1	hsa-miR-624-002430	N/A	Undetermined	Undetermined	1	Undetermined	Undetermined		N/A												True	0	True	-1	-1	True
2018-06-14 163427 NGF SETA3.eds	N11	UNKNOWN	NGF30	NGF SETA3	hsa-miR-625-002431	Amp	1.122	0.943	1	33.394	33.394	31.884	N/A	31.884	15.177	1.264	4.303	0.337	-5.102	5.776	0.792	0.018	34.356	0.864	True	0.07	True	3	29
2018-06-06 164506 NGF SETA2.eds	N11	UNKNOWN	NGF30	NGF SETA2	hsa-miR-625-002431	Amp	1.071	0.981	1	30.774	30.774	31.884	N/A	31.884	15.177	1.264	4.303	0.337	-5.102	5.776	0.792	0.018	34.356	0.864	True	0.07	True	3	27
2018-06-01 112349 NGF SETA1.eds	N11	UNKNOWN	NGF30	NGF SETA1	hsa-miR-625-002431	Amp	1.052	0.901	1	31.484	31.484	31.884	N/A	31.884	15.177	1.264	4.303	0.337	-5.102	5.776	0.792	0.018	34.356	0.864	True	0.07	True	3	27
2018-06-01 132053 CTRL SETA1.eds	N11	UNKNOWN	CTRL	CTRL SETA1	hsa-miR-625-002431	Amp	1.082	0.975	1	31.071	31.071	31.433	N/A	31.433	14.841	1.346	4.303	0	-5.79	5.79	1	0.018	55.34	1	True	0.07	True	3	27
2018-06-06 193344 CTRL SETA2.eds	N11	UNKNOWN	CTRL	CTRL SETA2	hsa-miR-625-002431	Amp	1.067	0.961	1	30.035	30.035	31.433	N/A	31.433	14.841	1.346	4.303	0	-5.79	5.79	1	0.018	55.34	1	True	0.07	True	3	26
2018-06-15 142159 CTRL SETA3.eds	N11	UNKNOWN	CTRL	CTRL SETA3	hsa-miR-625-002431	Amp	1.096	0.939	1	33.194	33.194	31.433	N/A	31.433	14.841	1.346	4.303	0	-5.79	5.79	1	0.018	55.34	1	True	0.07	True	3	29
2018-06-14 163427 NGF SETA3.eds	N12	UNKNOWN	NGF30	NGF SETA3	hsa-miR-627-001560	No Amp	0.985	0.852	1	38.145	38.145	34.624	N/A	34.624	16.706			-2.118			4.342	4.342	4.342		True	0.082	True	3	34	True
2018-06-06 164506 NGF SETA2.eds	N12	UNKNOWN	NGF30	NGF SETA2	hsa-miR-627-001560	N/A	Undetermined	Undetermined	1	Undetermined	Undetermined	34.624	N/A	34.624	16.706			-2.118			4.342	4.342	4.342		True	0.082	True	-1	-1	True
2018-06-01 112349 NGF SETA1.eds	N12	UNKNOWN	NGF30	NGF SETA1	hsa-miR-627-001560	Amp	1.261	0.986	1	34.624	34.624	34.624	N/A	34.624	16.706			-2.118			4.342	4.342	4.342		True	0.082	True	3	31
2018-06-15 142159 CTRL SETA3.eds	N12	UNKNOWN	CTRL	CTRL SETA3	hsa-miR-627-001560	No Amp	0.698	0	1	Undetermined	Undetermined	35.093	N/A	35.093	18.825			0			1	1	1		True	0.082	True	3	35	True
2018-06-06 193344 CTRL SETA2.eds	N12	UNKNOWN	CTRL	CTRL SETA2	hsa-miR-627-001560	Amp	1.113	0.954	1	35.093	35.093	35.093	N/A	35.093	18.825			0			1	1	1		True	0.082	True	3	31
2018-06-01 132053 CTRL SETA1.eds	N12	UNKNOWN	CTRL	CTRL SETA1	hsa-miR-627-001560	N/A	Undetermined	Undetermined	1	Undetermined	Undetermined	35.093	N/A	35.093	18.825			0			1	1	1		True	0.082	True	-1	-1	True
2018-06-06 193344 CTRL SETA2.eds	N13	UNKNOWN	CTRL	CTRL SETA2	hsa-miR-628-5p-002433	Amp	1.413	0.979	1	32.481	32.481	31.997	N/A	31.997	15.404	0.837	4.303	0	-3.603	3.603	1	0.082	12.153	1	True	0.182	True	3	27
2018-06-15 142159 CTRL SETA3.eds	N13	UNKNOWN	CTRL	CTRL SETA3	hsa-miR-628-5p-002433	Amp	1.411	0.99	1	31.95	31.95	31.997	N/A	31.997	15.404	0.837	4.303	0	-3.603	3.603	1	0.082	12.153	1	True	0.182	True	3	27
2018-06-01 132053 CTRL SETA1.eds	N13	UNKNOWN	CTRL	CTRL SETA1	hsa-miR-628-5p-002433	Amp	1.423	0.976	1	31.56	31.56	31.997	N/A	31.997	15.404	0.837	4.303	0	-3.603	3.603	1	0.082	12.153	1	True	0.182	True	3	26
2018-06-06 164506 NGF SETA2.eds	N13	UNKNOWN	NGF30	NGF SETA2	hsa-miR-628-5p-002433	Amp	1.41	0.991	1	32.513	32.513	31.67	N/A	31.67	14.963	0.626	4.303	-0.441	-3.136	2.254	1.358	0.21	8.793	0.696	True	0.182	True	3	27
2018-06-14 163427 NGF SETA3.eds	N13	UNKNOWN	NGF30	NGF SETA3	hsa-miR-628-5p-002433	Amp	1.466	0.991	1	30.714	30.714	31.67	N/A	31.67	14.963	0.626	4.303	-0.441	-3.136	2.254	1.358	0.21	8.793	0.696	True	0.182	True	3	26
2018-06-01 112349 NGF SETA1.eds	N13	UNKNOWN	NGF30	NGF SETA1	hsa-miR-628-5p-002433	Amp	1.432	0.992	1	31.782	31.782	31.67	N/A	31.67	14.963	0.626	4.303	-0.441	-3.136	2.254	1.358	0.21	8.793	0.696	True	0.182	True	3	26
2018-06-01 132053 CTRL SETA1.eds	N14	UNKNOWN	CTRL	CTRL SETA1	hsa-miR-629-002436	N/A	Undetermined	Undetermined	1	Undetermined	Undetermined		N/A												True	0.088	True	-1	-1	True
2018-06-06 193344 CTRL SETA2.eds	N14	UNKNOWN	CTRL	CTRL SETA2	hsa-miR-629-002436	N/A	Undetermined	Undetermined	1	Undetermined	Undetermined		N/A												True	0.088	True	-1	-1	True
2018-06-15 142159 CTRL SETA3.eds	N14	UNKNOWN	CTRL	CTRL SETA3	hsa-miR-629-002436	N/A	Undetermined	Undetermined	1	Undetermined	Undetermined		N/A												True	0.088	True	-1	-1	True
2018-06-14 163427 NGF SETA3.eds	N14	UNKNOWN	NGF30	NGF SETA3	hsa-miR-629-002436	N/A	Undetermined	Undetermined	1	Undetermined	Undetermined	35.021	N/A	35.021	17.103										True	0.088	True	-1	-1	True
2018-06-06 164506 NGF SETA2.eds	N14	UNKNOWN	NGF30	NGF SETA2	hsa-miR-629-002436	N/A	Undetermined	Undetermined	1	Undetermined	Undetermined	35.021	N/A	35.021	17.103										True	0.088	True	-1	-1	True
2018-06-01 112349 NGF SETA1.eds	N14	UNKNOWN	NGF30	NGF SETA1	hsa-miR-629-002436	Amp	1.128	0.953	1	35.021	35.021	35.021	N/A	35.021	17.103										True	0.088	True	3	30
2018-06-14 163427 NGF SETA3.eds	N15	UNKNOWN	NGF30	NGF SETA3	hsa-miR-636-002088	Amp	0.991	0.966	1	32.458	32.458	30.924	N/A	30.924	13.725	0.846	12.706	-1.324	-12.069	9.421	2.503	0.001	4,296.318	0.333	True	0.064	True	3	28	True
2018-06-06 164506 NGF SETA2.eds	N15	UNKNOWN	NGF30	NGF SETA2	hsa-miR-636-002088	Amp	1.172	0.978	1	31.05	31.05	30.924	N/A	30.924	13.725	0.846	12.706	-1.324	-12.069	9.421	2.503	0.001	4,296.318	0.333	True	0.064	True	3	27
2018-06-01 112349 NGF SETA1.eds	N15	UNKNOWN	NGF30	NGF SETA1	hsa-miR-636-002088	Amp	1.164	0.978	1	30.797	30.797	30.924	N/A	30.924	13.725	0.846	12.706	-1.324	-12.069	9.421	2.503	0.001	4,296.318	0.333	True	0.064	True	3	27
2018-06-15 142159 CTRL SETA3.eds	N15	UNKNOWN	CTRL	CTRL SETA3	hsa-miR-636-002088	Amp	1.126	0.982	1	31.482	31.482	31.642	N/A	31.642	15.049	0.398	4.303	0	-1.711	1.711	1	0.305	3.274	1	True	0.064	True	3	27
2018-06-01 132053 CTRL SETA1.eds	N15	UNKNOWN	CTRL	CTRL SETA1	hsa-miR-636-002088	Amp	1.127	0.978	1	32.284	32.284	31.642	N/A	31.642	15.049	0.398	4.303	0	-1.711	1.711	1	0.305	3.274	1	True	0.064	True	3	28
2018-06-06 193344 CTRL SETA2.eds	N15	UNKNOWN	CTRL	CTRL SETA2	hsa-miR-636-002088	Amp	1.153	0.988	1	31.159	31.159	31.642	N/A	31.642	15.049	0.398	4.303	0	-1.711	1.711	1	0.305	3.274	1	True	0.064	True	3	27
2018-06-06 164506 NGF SETA2.eds	N16	UNKNOWN	NGF30	NGF SETA2	hsa-miR-642-001592	Amp	1.205	0.98	1	33.645	33.645	34.046	N/A	34.046	16.848	0.318	12.706	-1.371	-5.417	2.676	2.586	0.157	42.73	0.101	True	0.118	True	3	29
2018-06-01 112349 NGF SETA1.eds	N16	UNKNOWN	NGF30	NGF SETA1	hsa-miR-642-001592	Amp	1.189	0.946	1	34.447	34.447	34.046	N/A	34.046	16.848	0.318	12.706	-1.371	-5.417	2.676	2.586	0.157	42.73	0.101	True	0.118	True	3	30
2018-06-14 163427 NGF SETA3.eds	N16	UNKNOWN	NGF30	NGF SETA3	hsa-miR-642-001592	N/A	Undetermined	Undetermined	1	Undetermined	Undetermined	34.046	N/A	34.046	16.848	0.318	12.706	-1.371	-5.417	2.676	2.586	0.157	42.73	0.101	True	0.118	True	-1	-1	True
2018-06-01 132053 CTRL SETA1.eds	N16	UNKNOWN	CTRL	CTRL SETA1	hsa-miR-642-001592	Amp	1.16	0.958	1	36.199	36.199	35.268	N/A	35.268	18.219	0.15	12.706	0	-1.906	1.906	1	0.267	3.746	1	True	0.118	True	3	31
2018-06-06 193344 CTRL SETA2.eds	N16	UNKNOWN	CTRL	CTRL SETA2	hsa-miR-642-001592	Amp	1.149	0.968	1	34.337	34.337	35.268	N/A	35.268	18.219	0.15	12.706	0	-1.906	1.906	1	0.267	3.746	1	True	0.118	True	3	29
2018-06-15 142159 CTRL SETA3.eds	N16	UNKNOWN	CTRL	CTRL SETA3	hsa-miR-642-001592	N/A	Undetermined	Undetermined	1	Undetermined	Undetermined	35.268	N/A	35.268	18.219	0.15	12.706	0	-1.906	1.906	1	0.267	3.746	1	True	0.118	True	-1	-1	True
2018-06-06 164506 NGF SETA2.eds	N17	UNKNOWN	NGF30	NGF SETA2	hsa-miR-651-001604	N/A	Undetermined	Undetermined	1	Undetermined	Undetermined		N/A												True	0.16	True	-1	-1	True
2018-06-01 112349 NGF SETA1.eds	N17	UNKNOWN	NGF30	NGF SETA1	hsa-miR-651-001604	N/A	Undetermined	Undetermined	1	Undetermined	Undetermined		N/A												True	0.16	True	-1	-1	True
2018-06-14 163427 NGF SETA3.eds	N17	UNKNOWN	NGF30	NGF SETA3	hsa-miR-651-001604	N/A	Undetermined	Undetermined	1	Undetermined	Undetermined		N/A												True	0.16	True	-1	-1	True
2018-06-15 142159 CTRL SETA3.eds	N17	UNKNOWN	CTRL	CTRL SETA3	hsa-miR-651-001604	N/A	Undetermined	Undetermined	1	Undetermined	Undetermined	35.047	N/A	35.047	18.779			0			1	1	1		True	0.16	True	-1	-1	True
2018-06-01 132053 CTRL SETA1.eds	N17	UNKNOWN	CTRL	CTRL SETA1	hsa-miR-651-001604	N/A	Undetermined	Undetermined	1	Undetermined	Undetermined	35.047	N/A	35.047	18.779			0			1	1	1		True	0.16	True	-1	-1	True
[truncated: 319 more rows]
