# Supplementary material for: MicroRNAs Expression in Response to rhNGF in Epithelial Corneal Cells: Focus on Neurotrophin Signaling Pathway
Source: Int J Mol Sci. 2022 Mar 25;23(7):3597. doi: 10.3390/ijms23073597 (PMC8998691; doi:10.3390/ijms23073597)
Supplement: Supplementary file 1 [file ijms-23-03597-s001.zip › ijms-1618192-SI/rhNGF30vsCTRL SETB_20200323_114819_Results_Export.xlsx]

## Sheet: Results
# Barcode:
# Created By:	GUEST
# Default CRT Analysis Start Cycle:	1.0
# Efficiency:	[hsa-miR-548M-002775 = 100.0% hsa-miR-30d-000420 = 100.0% hsa-miR-635-001578 = 100.0% hsa-miR-125b-2#-002158 = 100.0% hsa-miR-99b#-002196 = 100.0% hsa-miR-29b-1#-002165 = 100.0% hsa-miR-549-001511 = 100.0% hsa-miR-1285-002822 = 100.0% hsa-miR-558-001526 = 100.0% hsa-miR-497#-002368 = 100.0% hsa-miR-497-001043 = 100.0% hsa-miR-648-001601 = 100.0% hsa-miR-380-5p-000570 = 100.0% hsa-miR-154#-000478 …
# Instrument Type in the Study:	ViiA™ 7 Real-Time PCR System
# Last Modified Date/Time:	01-23-2020 16:45:21 CET
# Max CT:	40.0
# Normalization Method:	Endogenous Control = [U6 snRNA-001973]
# Number of Experiments in Study:	6
# RQ Min/Max Calculation:	Confidence Level = 95.0%
# Reference Biological Group:	CTRL
# Study Comments:
# Study Description:
# Study Name:	rhNGF30vsCTRL SETB
Experiment Name	Well	Task	Biological Group Name	Sample Name	Target Name	Amp Status	Amp Score	Cq Conf	Target Efficiency	Cт	EQ.Cт	Cт Mean	EQ.Cт SE	Adjusted Cт Mean	ΔCт Mean	ΔCт SE	F Factor	ΔΔCт	ΔΔCт - Fsigma	ΔΔCт + Fsigma	RQ	RQ Min	RQ Max	P-Value	Auto Threshold	Threshold	Auto Baseline	Baseline Start	Baseline End	Omit
2018-06-18 103502 NGF SETB3.eds	C11	UNKNOWN	NGF30	NGF SETB3	RNU44-001094	Amp	1.139	0.98	1	24.836	24.836	23.292	N/A	23.292	6.374	1.66	4.303	-0.074	-7.219	7.07	1.053	0.007	148.956	0.976	True	0.076	True	3	21
2018-06-07 100846 NGF SETB2.eds	C11	UNKNOWN	NGF30	NGF SETB2	RNU44-001094	Amp	1.144	0.94	1	22.086	22.086	23.292	N/A	23.292	6.374	1.66	4.303	-0.074	-7.219	7.07	1.053	0.007	148.956	0.976	True	0.076	True	3	18
2018-06-04 144541 NGF SETB1.eds	C11	UNKNOWN	NGF30	NGF SETB1	RNU44-001094	Amp	1.142	0.976	1	22.955	22.955	23.292	N/A	23.292	6.374	1.66	4.303	-0.074	-7.219	7.07	1.053	0.007	148.956	0.976	True	0.076	True	3	18
2018-06-07 123401 CTRL SETB2.eds	C11	UNKNOWN	CTRL	CTRL SETB2	RNU44-001094	Amp	1.156	0.969	1	21.656	21.656	23.138	N/A	23.138	6.448	1.575	4.303	0	-6.777	6.777	1	0.009	109.704	1	True	0.076	True	3	16
2018-06-18 130711 CTRL SETB3.eds	C11	UNKNOWN	CTRL	CTRL SETB3	RNU44-001094	Amp	1.136	0.985	1	24.541	24.541	23.138	N/A	23.138	6.448	1.575	4.303	0	-6.777	6.777	1	0.009	109.704	1	True	0.076	True	3	20
2018-06-04 173123 CTRL SETB1.eds	C11	UNKNOWN	CTRL	CTRL SETB1	RNU44-001094	Amp	1.134	0.978	1	23.217	23.217	23.138	N/A	23.138	6.448	1.575	4.303	0	-6.777	6.777	1	0.009	109.704	1	True	0.076	True	3	19
2018-06-07 123401 CTRL SETB2.eds	E11	UNKNOWN	CTRL	CTRL SETB2	RNU48-001006	Amp	1.228	0.861	1	21.561	21.561	21.378	N/A	21.378	4.688	0.687	4.303	0	-2.954	2.954	1	0.129	7.75	1	True	0.138	True	3	16
2018-06-04 173123 CTRL SETB1.eds	E11	UNKNOWN	CTRL	CTRL SETB1	RNU48-001006	Amp	1.223	0.843	1	21.647	21.647	21.378	N/A	21.378	4.688	0.687	4.303	0	-2.954	2.954	1	0.129	7.75	1	True	0.138	True	3	16
2018-06-18 130711 CTRL SETB3.eds	E11	UNKNOWN	CTRL	CTRL SETB3	RNU48-001006	Amp	1.202	0.902	1	20.925	20.925	21.378	N/A	21.378	4.688	0.687	4.303	0	-2.954	2.954	1	0.129	7.75	1	True	0.138	True	3	16
2018-06-07 100846 NGF SETB2.eds	E11	UNKNOWN	NGF30	NGF SETB2	RNU48-001006	Amp	1.208	0.88	1	21.479	21.479	21.471	N/A	21.471	4.552	0.723	4.303	-0.135	-3.246	2.975	1.098	0.127	9.488	0.899	True	0.138	True	3	16
2018-06-04 144541 NGF SETB1.eds	E11	UNKNOWN	NGF30	NGF SETB1	RNU48-001006	Amp	1.209	0.895	1	21.804	21.804	21.471	N/A	21.471	4.552	0.723	4.303	-0.135	-3.246	2.975	1.098	0.127	9.488	0.899	True	0.138	True	3	17
2018-06-18 103502 NGF SETB3.eds	E11	UNKNOWN	NGF30	NGF SETB3	RNU48-001006	Amp	1.196	0.889	1	21.129	21.129	21.471	N/A	21.471	4.552	0.723	4.303	-0.135	-3.246	2.975	1.098	0.127	9.488	0.899	True	0.138	True	3	16
2018-06-04 173123 CTRL SETB1.eds	A11	UNKNOWN	CTRL	CTRL SETB1	U6 snRNA-001973	N/A	Undetermined	Undetermined	1	Undetermined	Undetermined	16.69	N/A	16.69											True	0.065	True	-1	-1	True
2018-06-04 173123 CTRL SETB1.eds	A12	UNKNOWN	CTRL	CTRL SETB1	U6 snRNA-001973	Amp	1.15	0.968	1	18.009	18.009	16.69	N/A	16.69											True	0.065	True	3	14
2018-06-04 173123 CTRL SETB1.eds	B11	UNKNOWN	CTRL	CTRL SETB1	U6 snRNA-001973	Amp	1.155	0.907	1	18.132	18.132	16.69	N/A	16.69											True	0.065	True	3	14
2018-06-04 173123 CTRL SETB1.eds	B12	UNKNOWN	CTRL	CTRL SETB1	U6 snRNA-001973	Amp	1.149	0.989	1	17.967	17.967	16.69	N/A	16.69											True	0.065	True	3	14
2018-06-18 130711 CTRL SETB3.eds	A11	UNKNOWN	CTRL	CTRL SETB3	U6 snRNA-001973	Amp	1.174	0.969	1	14.957	14.957	16.69	N/A	16.69											True	0.065	True	3	11
2018-06-18 130711 CTRL SETB3.eds	A12	UNKNOWN	CTRL	CTRL SETB3	U6 snRNA-001973	Amp	1.174	0.986	1	14.923	14.923	16.69	N/A	16.69											True	0.065	True	3	11
2018-06-18 130711 CTRL SETB3.eds	B11	UNKNOWN	CTRL	CTRL SETB3	U6 snRNA-001973	Amp	1.187	0.932	1	14.972	14.972	16.69	N/A	16.69											True	0.065	True	3	11
2018-06-18 130711 CTRL SETB3.eds	B12	UNKNOWN	CTRL	CTRL SETB3	U6 snRNA-001973	Amp	1.188	0.919	1	14.992	14.992	16.69	N/A	16.69											True	0.065	True	3	11
2018-06-07 123401 CTRL SETB2.eds	A11	UNKNOWN	CTRL	CTRL SETB2	U6 snRNA-001973	Amp	1.153	0.987	1	16.938	16.938	16.69	N/A	16.69											True	0.065	True	3	13
2018-06-07 123401 CTRL SETB2.eds	A12	UNKNOWN	CTRL	CTRL SETB2	U6 snRNA-001973	Amp	1.157	0.971	1	17.119	17.119	16.69	N/A	16.69											True	0.065	True	3	13
2018-06-07 123401 CTRL SETB2.eds	B11	UNKNOWN	CTRL	CTRL SETB2	U6 snRNA-001973	Amp	1.164	0.984	1	16.94	16.94	16.69	N/A	16.69											True	0.065	True	3	13
2018-06-07 123401 CTRL SETB2.eds	B12	UNKNOWN	CTRL	CTRL SETB2	U6 snRNA-001973	Amp	1.156	0.942	1	17.293	17.293	16.69	N/A	16.69											True	0.065	True	3	14
2018-06-04 144541 NGF SETB1.eds	A11	UNKNOWN	NGF30	NGF SETB1	U6 snRNA-001973	Amp	1.136	0.979	1	18.022	18.022	16.918	N/A	16.918											True	0.065	True	3	14
2018-06-04 144541 NGF SETB1.eds	A12	UNKNOWN	NGF30	NGF SETB1	U6 snRNA-001973	Amp	1.137	0.933	1	18.158	18.158	16.918	N/A	16.918											True	0.065	True	3	14
2018-06-04 144541 NGF SETB1.eds	B11	UNKNOWN	NGF30	NGF SETB1	U6 snRNA-001973	Amp	1.139	0.981	1	18.027	18.027	16.918	N/A	16.918											True	0.065	True	3	14
2018-06-04 144541 NGF SETB1.eds	B12	UNKNOWN	NGF30	NGF SETB1	U6 snRNA-001973	Amp	1.135	0.951	1	18.33	18.33	16.918	N/A	16.918											True	0.065	True	3	15
2018-06-07 100846 NGF SETB2.eds	A11	UNKNOWN	NGF30	NGF SETB2	U6 snRNA-001973	Amp	1.147	0.862	1	17.869	17.869	16.918	N/A	16.918											True	0.065	True	3	14
2018-06-07 100846 NGF SETB2.eds	A12	UNKNOWN	NGF30	NGF SETB2	U6 snRNA-001973	Amp	1.149	0.89	1	17.679	17.679	16.918	N/A	16.918											True	0.065	True	3	14
2018-06-07 100846 NGF SETB2.eds	B11	UNKNOWN	NGF30	NGF SETB2	U6 snRNA-001973	Amp	1.152	0.98	1	16.749	16.749	16.918	N/A	16.918											True	0.065	True	3	12
2018-06-07 100846 NGF SETB2.eds	B12	UNKNOWN	NGF30	NGF SETB2	U6 snRNA-001973	Amp	1.156	0.896	1	17.617	17.617	16.918	N/A	16.918											True	0.065	True	3	14
2018-06-18 103502 NGF SETB3.eds	A11	UNKNOWN	NGF30	NGF SETB3	U6 snRNA-001973	Amp	1.173	0.71	1	13.994	13.994	16.918	N/A	16.918											True	0.065	True	3	8	True
2018-06-18 103502 NGF SETB3.eds	A12	UNKNOWN	NGF30	NGF SETB3	U6 snRNA-001973	Amp	1.185	0.874	1	15.002	15.002	16.918	N/A	16.918											True	0.065	True	3	10
2018-06-18 103502 NGF SETB3.eds	B11	UNKNOWN	NGF30	NGF SETB3	U6 snRNA-001973	Amp	1.191	0.853	1	15.19	15.19	16.918	N/A	16.918											True	0.065	True	3	11
2018-06-18 103502 NGF SETB3.eds	B12	UNKNOWN	NGF30	NGF SETB3	U6 snRNA-001973	Amp	1.191	0.887	1	15.237	15.237	16.918	N/A	16.918											True	0.065	True	3	11
2018-06-18 103502 NGF SETB3.eds	G11	UNKNOWN	NGF30	NGF SETB3	ath-miR159a-000338	N/A	Undetermined	Undetermined	1	Undetermined	Undetermined		N/A												True	0	True	-1	-1	True
2018-06-04 144541 NGF SETB1.eds	G11	UNKNOWN	NGF30	NGF SETB1	ath-miR159a-000338	N/A	Undetermined	Undetermined	1	Undetermined	Undetermined		N/A												True	0	True	-1	-1	True
2018-06-07 100846 NGF SETB2.eds	G11	UNKNOWN	NGF30	NGF SETB2	ath-miR159a-000338	N/A	Undetermined	Undetermined	1	Undetermined	Undetermined		N/A												True	0	True	-1	-1	True
2018-06-18 130711 CTRL SETB3.eds	G11	UNKNOWN	CTRL	CTRL SETB3	ath-miR159a-000338	N/A	Undetermined	Undetermined	1	Undetermined	Undetermined		N/A												True	0	True	-1	-1	True
2018-06-07 123401 CTRL SETB2.eds	G11	UNKNOWN	CTRL	CTRL SETB2	ath-miR159a-000338	N/A	Undetermined	Undetermined	1	Undetermined	Undetermined		N/A												True	0	True	-1	-1	True
2018-06-04 173123 CTRL SETB1.eds	G11	UNKNOWN	CTRL	CTRL SETB1	ath-miR159a-000338	N/A	Undetermined	Undetermined	1	Undetermined	Undetermined		N/A												True	0	True	-1	-1	True
2018-06-04 173123 CTRL SETB1.eds	A01	UNKNOWN	CTRL	CTRL SETB1	dme-miR-7-000268	Amp	1.156	0.957	1	34.153	34.153	33.136	N/A	33.136	15.582	0.536	12.706	0	-6.807	6.807	1	0.009	111.993	1	True	0.133	True	3	29
2018-06-07 123401 CTRL SETB2.eds	A01	UNKNOWN	CTRL	CTRL SETB2	dme-miR-7-000268	Amp	1.224	0.967	1	32.118	32.118	33.136	N/A	33.136	15.582	0.536	12.706	0	-6.807	6.807	1	0.009	111.993	1	True	0.133	True	3	27
2018-06-18 130711 CTRL SETB3.eds	A01	UNKNOWN	CTRL	CTRL SETB3	dme-miR-7-000268	N/A	Undetermined	Undetermined	1	Undetermined	Undetermined	33.136	N/A	33.136	15.582	0.536	12.706	0	-6.807	6.807	1	0.009	111.993	1	True	0.133	True	-1	-1	True
2018-06-07 100846 NGF SETB2.eds	A01	UNKNOWN	NGF30	NGF SETB2	dme-miR-7-000268	Amp	1.104	0.91	1	34.573	34.573	33.651	N/A	33.651	15.845	1.25	12.706	0.263	-15.621	16.147	0.833	0	50,389.684	0.872	True	0.133	True	3	29
2018-06-18 103502 NGF SETB3.eds	A01	UNKNOWN	NGF30	NGF SETB3	dme-miR-7-000268	N/A	Undetermined	Undetermined	1	Undetermined	Undetermined	33.651	N/A	33.651	15.845	1.25	12.706	0.263	-15.621	16.147	0.833	0	50,389.684	0.872	True	0.133	True	-1	-1	True
2018-06-04 144541 NGF SETB1.eds	A01	UNKNOWN	NGF30	NGF SETB1	dme-miR-7-000268	Amp	1.22	0.98	1	32.729	32.729	33.651	N/A	33.651	15.845	1.25	12.706	0.263	-15.621	16.147	0.833	0	50,389.684	0.872	True	0.133	True	3	28
2018-06-04 144541 NGF SETB1.eds	J14	UNKNOWN	NGF30	NGF SETB1	hsa-let-7a#-002307	Amp	0.776	0.866	1	34.492	34.492		N/A												True	0.04	True	3	31	True
2018-06-07 100846 NGF SETB2.eds	J14	UNKNOWN	NGF30	NGF SETB2	hsa-let-7a#-002307	N/A	Undetermined	Undetermined	1	Undetermined	Undetermined		N/A												True	0.04	True	-1	-1	True
2018-06-18 103502 NGF SETB3.eds	J14	UNKNOWN	NGF30	NGF SETB3	hsa-let-7a#-002307	N/A	Undetermined	Undetermined	1	Undetermined	Undetermined		N/A												True	0.04	True	-1	-1	True
2018-06-07 123401 CTRL SETB2.eds	J14	UNKNOWN	CTRL	CTRL SETB2	hsa-let-7a#-002307	Inconclusive	0.617	0.345	1	37.277	37.277		N/A												True	0.04	True	3	32	True
2018-06-04 173123 CTRL SETB1.eds	J14	UNKNOWN	CTRL	CTRL SETB1	hsa-let-7a#-002307	Amp	0.75	0.901	1	34.051	34.051		N/A												True	0.04	True	3	30	True
2018-06-18 130711 CTRL SETB3.eds	J14	UNKNOWN	CTRL	CTRL SETB3	hsa-let-7a#-002307	Amp	0.753	0.765	1	37.026	37.026		N/A												True	0.04	True	3	33	True
2018-06-18 130711 CTRL SETB3.eds	K21	UNKNOWN	CTRL	CTRL SETB3	hsa-let-7b#-002404	N/A	Undetermined	Undetermined	1	Undetermined	Undetermined		N/A												True	0.04	True	-1	-1	True
2018-06-07 123401 CTRL SETB2.eds	K21	UNKNOWN	CTRL	CTRL SETB2	hsa-let-7b#-002404	N/A	Undetermined	Undetermined	1	Undetermined	Undetermined		N/A												True	0.04	True	-1	-1	True
2018-06-04 173123 CTRL SETB1.eds	K21	UNKNOWN	CTRL	CTRL SETB1	hsa-let-7b#-002404	Inconclusive	0.637	0.805	1	34.994	34.994		N/A												True	0.04	True	3	30	True
2018-06-04 144541 NGF SETB1.eds	K21	UNKNOWN	NGF30	NGF SETB1	hsa-let-7b#-002404	Amp	0.689	0.788	1	33.677	33.677		N/A												True	0.04	True	3	30	True
2018-06-18 103502 NGF SETB3.eds	K21	UNKNOWN	NGF30	NGF SETB3	hsa-let-7b#-002404	Inconclusive	0.556	0.561	1	35.333	35.333		N/A												True	0.04	True	3	30	True
2018-06-07 100846 NGF SETB2.eds	K21	UNKNOWN	NGF30	NGF SETB2	hsa-let-7b#-002404	Amp	0.711	0.855	1	32.675	32.675		N/A												True	0.04	True	3	29	True
2018-06-18 130711 CTRL SETB3.eds	K22	UNKNOWN	CTRL	CTRL SETB3	hsa-let-7c#-002405	N/A	Undetermined	Undetermined	1	Undetermined	Undetermined		N/A												True	0	True	-1	-1	True
2018-06-07 123401 CTRL SETB2.eds	K22	UNKNOWN	CTRL	CTRL SETB2	hsa-let-7c#-002405	N/A	Undetermined	Undetermined	1	Undetermined	Undetermined		N/A												True	0	True	-1	-1	True
2018-06-04 173123 CTRL SETB1.eds	K22	UNKNOWN	CTRL	CTRL SETB1	hsa-let-7c#-002405	N/A	Undetermined	Undetermined	1	Undetermined	Undetermined		N/A												True	0	True	-1	-1	True
2018-06-04 144541 NGF SETB1.eds	K22	UNKNOWN	NGF30	NGF SETB1	hsa-let-7c#-002405	N/A	Undetermined	Undetermined	1	Undetermined	Undetermined		N/A												True	0	True	-1	-1	True
2018-06-07 100846 NGF SETB2.eds	K22	UNKNOWN	NGF30	NGF SETB2	hsa-let-7c#-002405	N/A	Undetermined	Undetermined	1	Undetermined	Undetermined		N/A												True	0	True	-1	-1	True
2018-06-18 103502 NGF SETB3.eds	K22	UNKNOWN	NGF30	NGF SETB3	hsa-let-7c#-002405	N/A	Undetermined	Undetermined	1	Undetermined	Undetermined		N/A												True	0	True	-1	-1	True
2018-06-18 130711 CTRL SETB3.eds	K23	UNKNOWN	CTRL	CTRL SETB3	hsa-let-7e#-002407	N/A	Undetermined	Undetermined	1	Undetermined	Undetermined		N/A												True	0.042	True	-1	-1	True
2018-06-07 123401 CTRL SETB2.eds	K23	UNKNOWN	CTRL	CTRL SETB2	hsa-let-7e#-002407	Amp	0.917	0.914	1	34.614	34.614		N/A												True	0.042	True	3	31	True
2018-06-18 103502 NGF SETB3.eds	K23	UNKNOWN	NGF30	NGF SETB3	hsa-let-7e#-002407	N/A	Undetermined	Undetermined	1	Undetermined	Undetermined		N/A												True	0.042	True	-1	-1	True
2018-06-07 100846 NGF SETB2.eds	K23	UNKNOWN	NGF30	NGF SETB2	hsa-let-7e#-002407	N/A	Undetermined	Undetermined	1	Undetermined	Undetermined		N/A												True	0.042	True	-1	-1	True
2018-06-04 144541 NGF SETB1.eds	K23	UNKNOWN	NGF30	NGF SETB1	hsa-let-7e#-002407	Amp	0.644	0.238	1	38.454	38.454		N/A												True	0.042	True	3	33	True
2018-06-04 173123 CTRL SETB1.eds	K23	UNKNOWN	CTRL	CTRL SETB1	hsa-let-7e#-002407	N/A	Undetermined	Undetermined	1	Undetermined	Undetermined		N/A												True	0.042	True	-1	-1	True
2018-06-04 144541 NGF SETB1.eds	L02	UNKNOWN	NGF30	NGF SETB1	hsa-let-7f-1#-002417	N/A	Undetermined	Undetermined	1	Undetermined	Undetermined		N/A												True	0.04	True	-1	-1	True
2018-06-07 100846 NGF SETB2.eds	L02	UNKNOWN	NGF30	NGF SETB2	hsa-let-7f-1#-002417	Amp	0.799	0.49	1	34.796	34.796		N/A												True	0.04	True	3	31	True
2018-06-18 103502 NGF SETB3.eds	L02	UNKNOWN	NGF30	NGF SETB3	hsa-let-7f-1#-002417	N/A	Undetermined	Undetermined	1	Undetermined	Undetermined		N/A												True	0.04	True	-1	-1	True
2018-06-04 173123 CTRL SETB1.eds	L02	UNKNOWN	CTRL	CTRL SETB1	hsa-let-7f-1#-002417	Inconclusive	0.678	0.168	1	37.283	37.283		N/A												True	0.04	True	3	32	True
2018-06-07 123401 CTRL SETB2.eds	L02	UNKNOWN	CTRL	CTRL SETB2	hsa-let-7f-1#-002417	Inconclusive	0.588	0.079	1	38.23	38.23		N/A												True	0.04	True	3	31	True
2018-06-18 130711 CTRL SETB3.eds	L02	UNKNOWN	CTRL	CTRL SETB3	hsa-let-7f-1#-002417	N/A	Undetermined	Undetermined	1	Undetermined	Undetermined		N/A												True	0.04	True	-1	-1	True
2018-06-04 173123 CTRL SETB1.eds	L03	UNKNOWN	CTRL	CTRL SETB1	hsa-let-7f-2#-002418	Inconclusive	0.698	0.386	1	36.9	36.9		N/A												True	0.04	True	3	32	True
2018-06-18 130711 CTRL SETB3.eds	L03	UNKNOWN	CTRL	CTRL SETB3	hsa-let-7f-2#-002418	N/A	Undetermined	Undetermined	1	Undetermined	Undetermined		N/A												True	0.04	True	-1	-1	True
2018-06-07 123401 CTRL SETB2.eds	L03	UNKNOWN	CTRL	CTRL SETB2	hsa-let-7f-2#-002418	N/A	Undetermined	Undetermined	1	Undetermined	Undetermined		N/A												True	0.04	True	-1	-1	True
2018-06-04 144541 NGF SETB1.eds	L03	UNKNOWN	NGF30	NGF SETB1	hsa-let-7f-2#-002418	N/A	Undetermined	Undetermined	1	Undetermined	Undetermined		N/A												True	0.04	True	-1	-1	True
2018-06-18 103502 NGF SETB3.eds	L03	UNKNOWN	NGF30	NGF SETB3	hsa-let-7f-2#-002418	N/A	Undetermined	Undetermined	1	Undetermined	Undetermined		N/A												True	0.04	True	-1	-1	True
2018-06-07 100846 NGF SETB2.eds	L03	UNKNOWN	NGF30	NGF SETB2	hsa-let-7f-2#-002418	Amp	0.933	0.733	1	34.393	34.393		N/A												True	0.04	True	3	31	True
2018-06-07 100846 NGF SETB2.eds	G03	UNKNOWN	NGF30	NGF SETB2	hsa-let-7g#-002118	Amp	0.733	0.807	1	33.658	33.658		N/A												True	0.04	True	3	30	True
2018-06-04 144541 NGF SETB1.eds	G03	UNKNOWN	NGF30	NGF SETB1	hsa-let-7g#-002118	Amp	0.635	0.839	1	35.765	35.765		N/A												True	0.04	True	3	31	True
2018-06-18 103502 NGF SETB3.eds	G03	UNKNOWN	NGF30	NGF SETB3	hsa-let-7g#-002118	N/A	Undetermined	Undetermined	1	Undetermined	Undetermined		N/A												True	0.04	True	-1	-1	True
2018-06-07 123401 CTRL SETB2.eds	G03	UNKNOWN	CTRL	CTRL SETB2	hsa-let-7g#-002118	Amp	0.761	0.884	1	33.143	33.143		N/A												True	0.04	True	3	29	True
2018-06-04 173123 CTRL SETB1.eds	G03	UNKNOWN	CTRL	CTRL SETB1	hsa-let-7g#-002118	N/A	Undetermined	Undetermined	1	Undetermined	Undetermined		N/A												True	0.04	True	-1	-1	True
2018-06-18 130711 CTRL SETB3.eds	G03	UNKNOWN	CTRL	CTRL SETB3	hsa-let-7g#-002118	Amp	0.716	0.823	1	36.21	36.21		N/A												True	0.04	True	3	32	True
2018-06-18 103502 NGF SETB3.eds	H22	UNKNOWN	NGF30	NGF SETB3	hsa-let-7i#-002172	N/A	Undetermined	Undetermined	1	Undetermined	Undetermined		N/A												True	0.061	True	-1	-1	True
2018-06-07 100846 NGF SETB2.eds	H22	UNKNOWN	NGF30	NGF SETB2	hsa-let-7i#-002172	Amp	0.978	0.939	1	34.189	34.189		N/A												True	0.061	True	3	30	True
2018-06-04 144541 NGF SETB1.eds	H22	UNKNOWN	NGF30	NGF SETB1	hsa-let-7i#-002172	N/A	Undetermined	Undetermined	1	Undetermined	Undetermined		N/A												True	0.061	True	-1	-1	True
2018-06-04 173123 CTRL SETB1.eds	H22	UNKNOWN	CTRL	CTRL SETB1	hsa-let-7i#-002172	N/A	Undetermined	Undetermined	1	Undetermined	Undetermined	33.366	N/A	33.366	16.294			0			1	1	1		True	0.061	True	-1	-1	True
2018-06-07 123401 CTRL SETB2.eds	H22	UNKNOWN	CTRL	CTRL SETB2	hsa-let-7i#-002172	Amp	1.094	0.971	1	33.366	33.366	33.366	N/A	33.366	16.294			0			1	1	1		True	0.061	True	3	30
2018-06-18 130711 CTRL SETB3.eds	H22	UNKNOWN	CTRL	CTRL SETB3	hsa-let-7i#-002172	N/A	Undetermined	Undetermined	1	Undetermined	Undetermined	33.366	N/A	33.366	16.294			0			1	1	1		True	0.061	True	-1	-1	True
2018-06-04 144541 NGF SETB1.eds	G24	UNKNOWN	NGF30	NGF SETB1	hsa-miR-100#-002142	Amp	1.365	0.957	1	31.022	31.022	31.016	N/A	31.016	13.209	0.321	12.706	-2.568	-6.652	1.516	5.931	0.35	100.571	0.134	True	0.193	True	3	25
2018-06-18 103502 NGF SETB3.eds	G24	UNKNOWN	NGF30	NGF SETB3	hsa-miR-100#-002142	No Amp	0.786	0	1	Undetermined	Undetermined	31.016	N/A	31.016	13.209	0.321	12.706	-2.568	-6.652	1.516	5.931	0.35	100.571	0.134	True	0.193	True	3	35	True
2018-06-07 100846 NGF SETB2.eds	G24	UNKNOWN	NGF30	NGF SETB2	hsa-miR-100#-002142	Amp	1.361	0.977	1	31.009	31.009	31.016	N/A	31.016	13.209	0.321	12.706	-2.568	-6.652	1.516	5.931	0.35	100.571	0.134	True	0.193	True	3	25
2018-06-07 123401 CTRL SETB2.eds	G24	UNKNOWN	CTRL	CTRL SETB2	hsa-miR-100#-002142	Amp	1.391	0.989	1	31.881	31.881	32.468	N/A	32.468	15.778	1.089	4.303	0	-4.684	4.684	1	0.039	25.701	1	True	0.193	True	3	26
2018-06-18 130711 CTRL SETB3.eds	G24	UNKNOWN	CTRL	CTRL SETB3	hsa-miR-100#-002142	Amp	1.394	0.983	1	32.912	32.912	32.468	N/A	32.468	15.778	1.089	4.303	0	-4.684	4.684	1	0.039	25.701	1	True	0.193	True	3	27
2018-06-04 173123 CTRL SETB1.eds	G24	UNKNOWN	CTRL	CTRL SETB1	hsa-miR-100#-002142	Amp	1.382	0.985	1	32.609	32.609	32.468	N/A	32.468	15.778	1.089	4.303	0	-4.684	4.684	1	0.039	25.701	1	True	0.193	True	3	27
2018-06-18 130711 CTRL SETB3.eds	H01	UNKNOWN	CTRL	CTRL SETB3	hsa-miR-101#-002143	N/A	Undetermined	Undetermined	1	Undetermined	Undetermined	33.184	N/A	33.184	15.148			0			1	1	1		True	0.048	True	-1	-1	True
2018-06-07 123401 CTRL SETB2.eds	H01	UNKNOWN	CTRL	CTRL SETB2	hsa-miR-101#-002143	N/A	Undetermined	Undetermined	1	Undetermined	Undetermined	33.184	N/A	33.184	15.148			0			1	1	1		True	0.048	True	-1	-1	True
2018-06-04 173123 CTRL SETB1.eds	H01	UNKNOWN	CTRL	CTRL SETB1	hsa-miR-101#-002143	Amp	1.075	0.805	1	33.184	33.184	33.184	N/A	33.184	15.148			0			1	1	1		True	0.048	True	3	30
2018-06-18 103502 NGF SETB3.eds	H01	UNKNOWN	NGF30	NGF SETB3	hsa-miR-101#-002143	N/A	Undetermined	Undetermined	1	Undetermined	Undetermined		N/A												True	0.048	True	-1	-1	True
2018-06-07 100846 NGF SETB2.eds	H01	UNKNOWN	NGF30	NGF SETB2	hsa-miR-101#-002143	Amp	0.802	0.818	1	35.08	35.08		N/A												True	0.048	True	3	31	True
2018-06-04 144541 NGF SETB1.eds	H01	UNKNOWN	NGF30	NGF SETB1	hsa-miR-101#-002143	N/A	Undetermined	Undetermined	1	Undetermined	Undetermined		N/A												True	0.048	True	-1	-1	True
2018-06-18 130711 CTRL SETB3.eds	H19	UNKNOWN	CTRL	CTRL SETB3	hsa-miR-105#-002168	N/A	Undetermined	Undetermined	1	Undetermined	Undetermined		N/A												True	0	True	-1	-1	True
2018-06-07 123401 CTRL SETB2.eds	H19	UNKNOWN	CTRL	CTRL SETB2	hsa-miR-105#-002168	N/A	Undetermined	Undetermined	1	Undetermined	Undetermined		N/A												True	0	True	-1	-1	True
2018-06-04 173123 CTRL SETB1.eds	H19	UNKNOWN	CTRL	CTRL SETB1	hsa-miR-105#-002168	N/A	Undetermined	Undetermined	1	Undetermined	Undetermined		N/A												True	0	True	-1	-1	True
2018-06-18 103502 NGF SETB3.eds	H19	UNKNOWN	NGF30	NGF SETB3	hsa-miR-105#-002168	N/A	Undetermined	Undetermined	1	Undetermined	Undetermined		N/A												True	0	True	-1	-1	True
2018-06-07 100846 NGF SETB2.eds	H19	UNKNOWN	NGF30	NGF SETB2	hsa-miR-105#-002168	N/A	Undetermined	Undetermined	1	Undetermined	Undetermined		N/A												True	0	True	-1	-1	True
2018-06-04 144541 NGF SETB1.eds	H19	UNKNOWN	NGF30	NGF SETB1	hsa-miR-105#-002168	N/A	Undetermined	Undetermined	1	Undetermined	Undetermined		N/A												True	0	True	-1	-1	True
2018-06-07 123401 CTRL SETB2.eds	H20	UNKNOWN	CTRL	CTRL SETB2	hsa-miR-106a#-002170	N/A	Undetermined	Undetermined	1	Undetermined	Undetermined		N/A												True	0	True	-1	-1	True
2018-06-18 130711 CTRL SETB3.eds	H20	UNKNOWN	CTRL	CTRL SETB3	hsa-miR-106a#-002170	N/A	Undetermined	Undetermined	1	Undetermined	Undetermined		N/A												True	0	True	-1	-1	True
2018-06-04 173123 CTRL SETB1.eds	H20	UNKNOWN	CTRL	CTRL SETB1	hsa-miR-106a#-002170	N/A	Undetermined	Undetermined	1	Undetermined	Undetermined		N/A												True	0	True	-1	-1	True
2018-06-18 103502 NGF SETB3.eds	H20	UNKNOWN	NGF30	NGF SETB3	hsa-miR-106a#-002170	N/A	Undetermined	Undetermined	1	Undetermined	Undetermined		N/A												True	0	True	-1	-1	True
2018-06-07 100846 NGF SETB2.eds	H20	UNKNOWN	NGF30	NGF SETB2	hsa-miR-106a#-002170	N/A	Undetermined	Undetermined	1	Undetermined	Undetermined		N/A												True	0	True	-1	-1	True
2018-06-04 144541 NGF SETB1.eds	H20	UNKNOWN	NGF30	NGF SETB1	hsa-miR-106a#-002170	N/A	Undetermined	Undetermined	1	Undetermined	Undetermined		N/A												True	0	True	-1	-1	True
2018-06-18 130711 CTRL SETB3.eds	K15	UNKNOWN	CTRL	CTRL SETB3	hsa-miR-106b#-002380	Amp	0.966	0.878	1	33.458	33.458	30.196	N/A	30.196	12.642	0.098	12.706	0	-1.24	1.24	1	0.423	2.362	1	True	0.062	True	3	29	True
2018-06-07 123401 CTRL SETB2.eds	K15	UNKNOWN	CTRL	CTRL SETB2	hsa-miR-106b#-002380	Amp	1.071	0.965	1	29.616	29.616	30.196	N/A	30.196	12.642	0.098	12.706	0	-1.24	1.24	1	0.423	2.362	1	True	0.062	True	3	26
2018-06-04 173123 CTRL SETB1.eds	K15	UNKNOWN	CTRL	CTRL SETB1	hsa-miR-106b#-002380	Amp	1.022	0.975	1	30.775	30.775	30.196	N/A	30.196	12.642	0.098	12.706	0	-1.24	1.24	1	0.423	2.362	1	True	0.062	True	3	27
2018-06-07 100846 NGF SETB2.eds	K15	UNKNOWN	NGF30	NGF SETB2	hsa-miR-106b#-002380	Amp	1.095	0.974	1	28.978	28.978	29.904	N/A	29.904	12.097	0.597	12.706	-0.544	-8.134	7.045	1.458	0.008	280.842	0.528	True	0.062	True	3	25
2018-06-18 103502 NGF SETB3.eds	K15	UNKNOWN	NGF30	NGF SETB3	hsa-miR-106b#-002380	Amp	0.859	0.674	1	35.24	35.24	29.904	N/A	29.904	12.097	0.597	12.706	-0.544	-8.134	7.045	1.458	0.008	280.842	0.528	True	0.062	True	3	30	True
2018-06-04 144541 NGF SETB1.eds	K15	UNKNOWN	NGF30	NGF SETB1	hsa-miR-106b#-002380	Amp	1.025	0.95	1	30.829	30.829	29.904	N/A	29.904	12.097	0.597	12.706	-0.544	-8.134	7.045	1.458	0.008	280.842	0.528	True	0.062	True	3	27
2018-06-07 123401 CTRL SETB2.eds	J07	UNKNOWN	CTRL	CTRL SETB2	hsa-miR-10a#-002288	N/A	Undetermined	Undetermined	1	Undetermined	Undetermined		N/A												True	0	True	-1	-1	True
2018-06-18 130711 CTRL SETB3.eds	J07	UNKNOWN	CTRL	CTRL SETB3	hsa-miR-10a#-002288	N/A	Undetermined	Undetermined	1	Undetermined	Undetermined		N/A												True	0	True	-1	-1	True
2018-06-04 173123 CTRL SETB1.eds	J07	UNKNOWN	CTRL	CTRL SETB1	hsa-miR-10a#-002288	N/A	Undetermined	Undetermined	1	Undetermined	Undetermined		N/A												True	0	True	-1	-1	True
2018-06-18 103502 NGF SETB3.eds	J07	UNKNOWN	NGF30	NGF SETB3	hsa-miR-10a#-002288	N/A	Undetermined	Undetermined	1	Undetermined	Undetermined		N/A												True	0	True	-1	-1	True
2018-06-07 100846 NGF SETB2.eds	J07	UNKNOWN	NGF30	NGF SETB2	hsa-miR-10a#-002288	N/A	Undetermined	Undetermined	1	Undetermined	Undetermined		N/A												True	0	True	-1	-1	True
2018-06-04 144541 NGF SETB1.eds	J07	UNKNOWN	NGF30	NGF SETB1	hsa-miR-10a#-002288	N/A	Undetermined	Undetermined	1	Undetermined	Undetermined		N/A												True	0	True	-1	-1	True
2018-06-04 144541 NGF SETB1.eds	J20	UNKNOWN	NGF30	NGF SETB1	hsa-miR-10b#-002315	Amp	0.824	0.907	1	36.841	36.841		N/A												True	0.04	True	3	33	True
2018-06-07 100846 NGF SETB2.eds	J20	UNKNOWN	NGF30	NGF SETB2	hsa-miR-10b#-002315	Amp	0.666	0.659	1	37.857	37.857		N/A												True	0.04	True	3	34	True
2018-06-18 103502 NGF SETB3.eds	J20	UNKNOWN	NGF30	NGF SETB3	hsa-miR-10b#-002315	N/A	Undetermined	Undetermined	1	Undetermined	Undetermined		N/A												True	0.04	True	-1	-1	True
2018-06-04 173123 CTRL SETB1.eds	J20	UNKNOWN	CTRL	CTRL SETB1	hsa-miR-10b#-002315	N/A	Undetermined	Undetermined	1	Undetermined	Undetermined		N/A												True	0.04	True	-1	-1	True
2018-06-18 130711 CTRL SETB3.eds	J20	UNKNOWN	CTRL	CTRL SETB3	hsa-miR-10b#-002315	N/A	Undetermined	Undetermined	1	Undetermined	Undetermined		N/A												True	0.04	True	-1	-1	True
2018-06-07 123401 CTRL SETB2.eds	J20	UNKNOWN	CTRL	CTRL SETB2	hsa-miR-10b#-002315	Inconclusive	0.646	0.22	1	38.559	38.559		N/A												True	0.04	True	3	34	True
2018-06-18 103502 NGF SETB3.eds	M21	UNKNOWN	NGF30	NGF SETB3	hsa-miR-1178-002777	N/A	Undetermined	Undetermined	1	Undetermined	Undetermined		N/A												True	0.04	True	-1	-1	True
2018-06-07 100846 NGF SETB2.eds	M21	UNKNOWN	NGF30	NGF SETB2	hsa-miR-1178-002777	N/A	Undetermined	Undetermined	1	Undetermined	Undetermined		N/A												True	0.04	True	-1	-1	True
2018-06-04 144541 NGF SETB1.eds	M21	UNKNOWN	NGF30	NGF SETB1	hsa-miR-1178-002777	N/A	Undetermined	Undetermined	1	Undetermined	Undetermined		N/A												True	0.04	True	-1	-1	True
2018-06-18 130711 CTRL SETB3.eds	M21	UNKNOWN	CTRL	CTRL SETB3	hsa-miR-1178-002777	N/A	Undetermined	Undetermined	1	Undetermined	Undetermined		N/A												True	0.04	True	-1	-1	True
2018-06-07 123401 CTRL SETB2.eds	M21	UNKNOWN	CTRL	CTRL SETB2	hsa-miR-1178-002777	N/A	Undetermined	Undetermined	1	Undetermined	Undetermined		N/A												True	0.04	True	-1	-1	True
2018-06-04 173123 CTRL SETB1.eds	M21	UNKNOWN	CTRL	CTRL SETB1	hsa-miR-1178-002777	Amp	0.8	0.824	1	34.895	34.895		N/A												True	0.04	True	3	31	True
2018-06-04 144541 NGF SETB1.eds	M20	UNKNOWN	NGF30	NGF SETB1	hsa-miR-1179-002776	N/A	Undetermined	Undetermined	1	Undetermined	Undetermined		N/A												True	0.078	True	-1	-1	True
2018-06-07 100846 NGF SETB2.eds	M20	UNKNOWN	NGF30	NGF SETB2	hsa-miR-1179-002776	N/A	Undetermined	Undetermined	1	Undetermined	Undetermined		N/A												True	0.078	True	-1	-1	True
2018-06-18 103502 NGF SETB3.eds	M20	UNKNOWN	NGF30	NGF SETB3	hsa-miR-1179-002776	N/A	Undetermined	Undetermined	1	Undetermined	Undetermined		N/A												True	0.078	True	-1	-1	True
2018-06-04 173123 CTRL SETB1.eds	M20	UNKNOWN	CTRL	CTRL SETB1	hsa-miR-1179-002776	N/A	Undetermined	Undetermined	1	Undetermined	Undetermined	35.501	N/A	35.501	18.429			0			1	1	1		True	0.078	True	-1	-1	True
2018-06-07 123401 CTRL SETB2.eds	M20	UNKNOWN	CTRL	CTRL SETB2	hsa-miR-1179-002776	Amp	1.069	0.933	1	35.501	35.501	35.501	N/A	35.501	18.429			0			1	1	1		True	0.078	True	3	31
2018-06-18 130711 CTRL SETB3.eds	M20	UNKNOWN	CTRL	CTRL SETB3	hsa-miR-1179-002776	N/A	Undetermined	Undetermined	1	Undetermined	Undetermined	35.501	N/A	35.501	18.429			0			1	1	1		True	0.078	True	-1	-1	True
2018-06-04 173123 CTRL SETB1.eds	O11	UNKNOWN	CTRL	CTRL SETB1	hsa-miR-1180-002847	Amp	1.198	0.981	1	30.183	30.183	31.535	N/A	31.535	14.845	1.856	4.303	0	-7.985	7.985	1	0.004	253.299	1	True	0.08	True	3	26
2018-06-07 123401 CTRL SETB2.eds	O11	UNKNOWN	CTRL	CTRL SETB2	hsa-miR-1180-002847	Amp	1.09	0.972	1	31.059	31.059	31.535	N/A	31.535	14.845	1.856	4.303	0	-7.985	7.985	1	0.004	253.299	1	True	0.08	True	3	27
2018-06-18 130711 CTRL SETB3.eds	O11	UNKNOWN	CTRL	CTRL SETB3	hsa-miR-1180-002847	Amp	1.047	0.933	1	33.362	33.362	31.535	N/A	31.535	14.845	1.856	4.303	0	-7.985	7.985	1	0.004	253.299	1	True	0.08	True	3	29
2018-06-04 144541 NGF SETB1.eds	O11	UNKNOWN	NGF30	NGF SETB1	hsa-miR-1180-002847	Amp	1.166	0.963	1	30.707	30.707	31.967	N/A	31.967	15.049	2.012	4.303	0.204	-8.454	8.861	0.868	0.002	350.615	0.944	True	0.08	True	3	27
2018-06-07 100846 NGF SETB2.eds	O11	UNKNOWN	NGF30	NGF SETB2	hsa-miR-1180-002847	Amp	1.11	0.958	1	31.017	31.017	31.967	N/A	31.967	15.049	2.012	4.303	0.204	-8.454	8.861	0.868	0.002	350.615	0.944	True	0.08	True	3	26
2018-06-18 103502 NGF SETB3.eds	O11	UNKNOWN	NGF30	NGF SETB3	hsa-miR-1180-002847	Amp	1.019	0.916	1	34.177	34.177	31.967	N/A	31.967	15.049	2.012	4.303	0.204	-8.454	8.861	0.868	0.002	350.615	0.944	True	0.08	True	3	30
2018-06-07 123401 CTRL SETB2.eds	O02	UNKNOWN	CTRL	CTRL SETB2	hsa-miR-1182-002830	N/A	Undetermined	Undetermined	1	Undetermined	Undetermined		N/A												True	0	True	-1	-1	True
2018-06-18 130711 CTRL SETB3.eds	O02	UNKNOWN	CTRL	CTRL SETB3	hsa-miR-1182-002830	N/A	Undetermined	Undetermined	1	Undetermined	Undetermined		N/A												True	0	True	-1	-1	True
2018-06-04 173123 CTRL SETB1.eds	O02	UNKNOWN	CTRL	CTRL SETB1	hsa-miR-1182-002830	N/A	Undetermined	Undetermined	1	Undetermined	Undetermined		N/A												True	0	True	-1	-1	True
2018-06-07 100846 NGF SETB2.eds	O02	UNKNOWN	NGF30	NGF SETB2	hsa-miR-1182-002830	N/A	Undetermined	Undetermined	1	Undetermined	Undetermined		N/A												True	0	True	-1	-1	True
2018-06-18 103502 NGF SETB3.eds	O02	UNKNOWN	NGF30	NGF SETB3	hsa-miR-1182-002830	N/A	Undetermined	Undetermined	1	Undetermined	Undetermined		N/A												True	0	True	-1	-1	True
2018-06-04 144541 NGF SETB1.eds	O02	UNKNOWN	NGF30	NGF SETB1	hsa-miR-1182-002830	N/A	Undetermined	Undetermined	1	Undetermined	Undetermined		N/A												True	0	True	-1	-1	True
2018-06-07 123401 CTRL SETB2.eds	O06	UNKNOWN	CTRL	CTRL SETB2	hsa-miR-1183-002841	Amp	0.965	0.922	1	31.257	31.257		N/A												True	0.04	True	3	28	True
2018-06-04 173123 CTRL SETB1.eds	O06	UNKNOWN	CTRL	CTRL SETB1	hsa-miR-1183-002841	Amp	0.828	0.806	1	32.809	32.809		N/A												True	0.04	True	3	30	True
2018-06-18 130711 CTRL SETB3.eds	O06	UNKNOWN	CTRL	CTRL SETB3	hsa-miR-1183-002841	Amp	0.956	0.888	1	34.747	34.747		N/A												True	0.04	True	3	32	True
2018-06-07 100846 NGF SETB2.eds	O06	UNKNOWN	NGF30	NGF SETB2	hsa-miR-1183-002841	Amp	0.945	0.961	1	32.356	32.356		N/A												True	0.04	True	3	29	True
2018-06-04 144541 NGF SETB1.eds	O06	UNKNOWN	NGF30	NGF SETB1	hsa-miR-1183-002841	Amp	0.876	0.834	1	33.186	33.186		N/A												True	0.04	True	3	30	True
2018-06-18 103502 NGF SETB3.eds	O06	UNKNOWN	NGF30	NGF SETB3	hsa-miR-1183-002841	Amp	0.936	0.715	1	34.838	34.838		N/A												True	0.04	True	3	32	True
2018-06-18 103502 NGF SETB3.eds	O07	UNKNOWN	NGF30	NGF SETB3	hsa-miR-1184-002842	N/A	Undetermined	Undetermined	1	Undetermined	Undetermined		N/A												True	0.2	True	-1	-1	True
2018-06-07 100846 NGF SETB2.eds	O07	UNKNOWN	NGF30	NGF SETB2	hsa-miR-1184-002842	Amp	0.681	0	1	Undetermined	Undetermined		N/A												True	0.2	True	3	34	True
2018-06-04 144541 NGF SETB1.eds	O07	UNKNOWN	NGF30	NGF SETB1	hsa-miR-1184-002842	N/A	Undetermined	Undetermined	1	Undetermined	Undetermined		N/A												True	0.2	True	-1	-1	True
2018-06-18 130711 CTRL SETB3.eds	O07	UNKNOWN	CTRL	CTRL SETB3	hsa-miR-1184-002842	N/A	Undetermined	Undetermined	1	Undetermined	Undetermined		N/A												True	0.2	True	-1	-1	True
2018-06-07 123401 CTRL SETB2.eds	O07	UNKNOWN	CTRL	CTRL SETB2	hsa-miR-1184-002842	N/A	Undetermined	Undetermined	1	Undetermined	Undetermined		N/A												True	0.2	True	-1	-1	True
2018-06-04 173123 CTRL SETB1.eds	O07	UNKNOWN	CTRL	CTRL SETB1	hsa-miR-1184-002842	N/A	Undetermined	Undetermined	1	Undetermined	Undetermined		N/A												True	0.2	True	-1	-1	True
2018-06-07 123401 CTRL SETB2.eds	N15	UNKNOWN	CTRL	CTRL SETB2	hsa-miR-1197-002810	N/A	Undetermined	Undetermined	1	Undetermined	Undetermined		N/A												True	0.04	True	-1	-1	True
2018-06-18 130711 CTRL SETB3.eds	N15	UNKNOWN	CTRL	CTRL SETB3	hsa-miR-1197-002810	N/A	Undetermined	Undetermined	1	Undetermined	Undetermined		N/A												True	0.04	True	-1	-1	True
2018-06-04 173123 CTRL SETB1.eds	N15	UNKNOWN	CTRL	CTRL SETB1	hsa-miR-1197-002810	N/A	Undetermined	Undetermined	1	Undetermined	Undetermined		N/A												True	0.04	True	-1	-1	True
2018-06-07 100846 NGF SETB2.eds	N15	UNKNOWN	NGF30	NGF SETB2	hsa-miR-1197-002810	Amp	0.75	0.818	1	35.601	35.601		N/A												True	0.04	True	3	31	True
2018-06-18 103502 NGF SETB3.eds	N15	UNKNOWN	NGF30	NGF SETB3	hsa-miR-1197-002810	N/A	Undetermined	Undetermined	1	Undetermined	Undetermined		N/A												True	0.04	True	-1	-1	True
2018-06-04 144541 NGF SETB1.eds	N15	UNKNOWN	NGF30	NGF SETB1	hsa-miR-1197-002810	N/A	Undetermined	Undetermined	1	Undetermined	Undetermined		N/A												True	0.04	True	-1	-1	True
2018-06-18 103502 NGF SETB3.eds	O01	UNKNOWN	NGF30	NGF SETB3	hsa-miR-1200-002829	N/A	Undetermined	Undetermined	1	Undetermined	Undetermined		N/A												True	0	True	-1	-1	True
2018-06-07 100846 NGF SETB2.eds	O01	UNKNOWN	NGF30	NGF SETB2	hsa-miR-1200-002829	N/A	Undetermined	Undetermined	1	Undetermined	Undetermined		N/A												True	0	True	-1	-1	True
2018-06-04 144541 NGF SETB1.eds	O01	UNKNOWN	NGF30	NGF SETB1	hsa-miR-1200-002829	N/A	Undetermined	Undetermined	1	Undetermined	Undetermined		N/A												True	0	True	-1	-1	True
2018-06-07 123401 CTRL SETB2.eds	O01	UNKNOWN	CTRL	CTRL SETB2	hsa-miR-1200-002829	N/A	Undetermined	Undetermined	1	Undetermined	Undetermined		N/A												True	0	True	-1	-1	True
2018-06-04 173123 CTRL SETB1.eds	O01	UNKNOWN	CTRL	CTRL SETB1	hsa-miR-1200-002829	N/A	Undetermined	Undetermined	1	Undetermined	Undetermined		N/A												True	0	True	-1	-1	True
2018-06-18 130711 CTRL SETB3.eds	O01	UNKNOWN	CTRL	CTRL SETB3	hsa-miR-1200-002829	N/A	Undetermined	Undetermined	1	Undetermined	Undetermined		N/A												True	0	True	-1	-1	True
2018-06-07 100846 NGF SETB2.eds	M24	UNKNOWN	NGF30	NGF SETB2	hsa-miR-1201-002781	Amp	0.917	0.954	1	31.05	31.05		N/A												True	0.04	True	3	28	True
2018-06-04 144541 NGF SETB1.eds	M24	UNKNOWN	NGF30	NGF SETB1	hsa-miR-1201-002781	Amp	0.958	0.904	1	31.063	31.063		N/A												True	0.04	True	3	28	True
2018-06-18 103502 NGF SETB3.eds	M24	UNKNOWN	NGF30	NGF SETB3	hsa-miR-1201-002781	Amp	0.919	0.886	1	33.793	33.793		N/A												True	0.04	True	3	31	True
2018-06-18 130711 CTRL SETB3.eds	M24	UNKNOWN	CTRL	CTRL SETB3	hsa-miR-1201-002781	Amp	0.859	0.928	1	34.752	34.752		N/A												True	0.04	True	3	31	True
2018-06-04 173123 CTRL SETB1.eds	M24	UNKNOWN	CTRL	CTRL SETB1	hsa-miR-1201-002781	Amp	0.828	0.86	1	32.33	32.33		N/A												True	0.04	True	3	29	True
2018-06-07 123401 CTRL SETB2.eds	M24	UNKNOWN	CTRL	CTRL SETB2	hsa-miR-1201-002781	Amp	0.951	0.95	1	30.637	30.637		N/A												True	0.04	True	3	27	True
2018-06-07 123401 CTRL SETB2.eds	P02	UNKNOWN	CTRL	CTRL SETB2	hsa-miR-1203-002877	N/A	Undetermined	Undetermined	1	Undetermined	Undetermined		N/A												True	0	True	-1	-1	True
2018-06-04 173123 CTRL SETB1.eds	P02	UNKNOWN	CTRL	CTRL SETB1	hsa-miR-1203-002877	N/A	Undetermined	Undetermined	1	Undetermined	Undetermined		N/A												True	0	True	-1	-1	True
2018-06-18 130711 CTRL SETB3.eds	P02	UNKNOWN	CTRL	CTRL SETB3	hsa-miR-1203-002877	N/A	Undetermined	Undetermined	1	Undetermined	Undetermined		N/A												True	0	True	-1	-1	True
2018-06-07 100846 NGF SETB2.eds	P02	UNKNOWN	NGF30	NGF SETB2	hsa-miR-1203-002877	N/A	Undetermined	Undetermined	1	Undetermined	Undetermined		N/A												True	0	True	-1	-1	True
2018-06-04 144541 NGF SETB1.eds	P02	UNKNOWN	NGF30	NGF SETB1	hsa-miR-1203-002877	N/A	Undetermined	Undetermined	1	Undetermined	Undetermined		N/A												True	0	True	-1	-1	True
2018-06-18 103502 NGF SETB3.eds	P02	UNKNOWN	NGF30	NGF SETB3	hsa-miR-1203-002877	N/A	Undetermined	Undetermined	1	Undetermined	Undetermined		N/A												True	0	True	-1	-1	True
2018-06-04 173123 CTRL SETB1.eds	O23	UNKNOWN	CTRL	CTRL SETB1	hsa-miR-1204-002872	N/A	Undetermined	Undetermined	1	Undetermined	Undetermined		N/A												True	0	True	-1	-1	True
2018-06-07 123401 CTRL SETB2.eds	O23	UNKNOWN	CTRL	CTRL SETB2	hsa-miR-1204-002872	N/A	Undetermined	Undetermined	1	Undetermined	Undetermined		N/A												True	0	True	-1	-1	True
2018-06-18 130711 CTRL SETB3.eds	O23	UNKNOWN	CTRL	CTRL SETB3	hsa-miR-1204-002872	N/A	Undetermined	Undetermined	1	Undetermined	Undetermined		N/A												True	0	True	-1	-1	True
2018-06-18 103502 NGF SETB3.eds	O23	UNKNOWN	NGF30	NGF SETB3	hsa-miR-1204-002872	N/A	Undetermined	Undetermined	1	Undetermined	Undetermined		N/A												True	0	True	-1	-1	True
2018-06-04 144541 NGF SETB1.eds	O23	UNKNOWN	NGF30	NGF SETB1	hsa-miR-1204-002872	N/A	Undetermined	Undetermined	1	Undetermined	Undetermined		N/A												True	0	True	-1	-1	True
2018-06-07 100846 NGF SETB2.eds	O23	UNKNOWN	NGF30	NGF SETB2	hsa-miR-1204-002872	N/A	Undetermined	Undetermined	1	Undetermined	Undetermined		N/A												True	0	True	-1	-1	True
2018-06-18 103502 NGF SETB3.eds	M22	UNKNOWN	NGF30	NGF SETB3	hsa-miR-1205-002778	N/A	Undetermined	Undetermined	1	Undetermined	Undetermined		N/A												True	0	True	-1	-1	True
2018-06-07 100846 NGF SETB2.eds	M22	UNKNOWN	NGF30	NGF SETB2	hsa-miR-1205-002778	N/A	Undetermined	Undetermined	1	Undetermined	Undetermined		N/A												True	0	True	-1	-1	True
2018-06-04 144541 NGF SETB1.eds	M22	UNKNOWN	NGF30	NGF SETB1	hsa-miR-1205-002778	N/A	Undetermined	Undetermined	1	Undetermined	Undetermined		N/A												True	0	True	-1	-1	True
2018-06-07 123401 CTRL SETB2.eds	M22	UNKNOWN	CTRL	CTRL SETB2	hsa-miR-1205-002778	N/A	Undetermined	Undetermined	1	Undetermined	Undetermined		N/A												True	0	True	-1	-1	True
2018-06-04 173123 CTRL SETB1.eds	M22	UNKNOWN	CTRL	CTRL SETB1	hsa-miR-1205-002778	N/A	Undetermined	Undetermined	1	Undetermined	Undetermined		N/A												True	0	True	-1	-1	True
2018-06-18 130711 CTRL SETB3.eds	M22	UNKNOWN	CTRL	CTRL SETB3	hsa-miR-1205-002778	N/A	Undetermined	Undetermined	1	Undetermined	Undetermined		N/A												True	0	True	-1	-1	True
2018-06-04 173123 CTRL SETB1.eds	P03	UNKNOWN	CTRL	CTRL SETB1	hsa-miR-1206-002878	N/A	Undetermined	Undetermined	1	Undetermined	Undetermined		N/A												True	0	True	-1	-1	True
2018-06-07 123401 CTRL SETB2.eds	P03	UNKNOWN	CTRL	CTRL SETB2	hsa-miR-1206-002878	N/A	Undetermined	Undetermined	1	Undetermined	Undetermined		N/A												True	0	True	-1	-1	True
2018-06-18 130711 CTRL SETB3.eds	P03	UNKNOWN	CTRL	CTRL SETB3	hsa-miR-1206-002878	N/A	Undetermined	Undetermined	1	Undetermined	Undetermined		N/A												True	0	True	-1	-1	True
2018-06-18 103502 NGF SETB3.eds	P03	UNKNOWN	NGF30	NGF SETB3	hsa-miR-1206-002878	N/A	Undetermined	Undetermined	1	Undetermined	Undetermined		N/A												True	0	True	-1	-1	True
2018-06-04 144541 NGF SETB1.eds	P03	UNKNOWN	NGF30	NGF SETB1	hsa-miR-1206-002878	N/A	Undetermined	Undetermined	1	Undetermined	Undetermined		N/A												True	0	True	-1	-1	True
2018-06-07 100846 NGF SETB2.eds	P03	UNKNOWN	NGF30	NGF SETB2	hsa-miR-1206-002878	N/A	Undetermined	Undetermined	1	Undetermined	Undetermined		N/A												True	0	True	-1	-1	True
2018-06-04 173123 CTRL SETB1.eds	P05	UNKNOWN	CTRL	CTRL SETB1	hsa-miR-1208-002880	Amp	1.045	0.926	1	29.923	29.923		N/A												True	0.04	True	3	27	True
2018-06-18 130711 CTRL SETB3.eds	P05	UNKNOWN	CTRL	CTRL SETB3	hsa-miR-1208-002880	Amp	0.805	0.759	1	32.164	32.164		N/A												True	0.04	True	3	28	True
2018-06-07 123401 CTRL SETB2.eds	P05	UNKNOWN	CTRL	CTRL SETB2	hsa-miR-1208-002880	Amp	0.935	0.826	1	29.98	29.98		N/A												True	0.04	True	3	26	True
2018-06-07 100846 NGF SETB2.eds	P05	UNKNOWN	NGF30	NGF SETB2	hsa-miR-1208-002880	Amp	1.039	0.983	1	29.015	29.015		N/A												True	0.04	True	3	26	True
2018-06-18 103502 NGF SETB3.eds	P05	UNKNOWN	NGF30	NGF SETB3	hsa-miR-1208-002880	Amp	0.803	0.849	1	31.401	31.401		N/A												True	0.04	True	3	28	True
2018-06-04 144541 NGF SETB1.eds	P05	UNKNOWN	NGF30	NGF SETB1	hsa-miR-1208-002880	Amp	1.066	0.918	1	30.033	30.033		N/A												True	0.04	True	3	27	True
2018-06-18 130711 CTRL SETB3.eds	G13	UNKNOWN	CTRL	CTRL SETB3	hsa-miR-122#-002130	N/A	Undetermined	Undetermined	1	Undetermined	Undetermined		N/A												True	0.2	True	-1	-1	True
2018-06-07 123401 CTRL SETB2.eds	G13	UNKNOWN	CTRL	CTRL SETB2	hsa-miR-122#-002130	N/A	Undetermined	Undetermined	1	Undetermined	Undetermined		N/A												True	0.2	True	-1	-1	True
2018-06-04 173123 CTRL SETB1.eds	G13	UNKNOWN	CTRL	CTRL SETB1	hsa-miR-122#-002130	Inconclusive	0.538	0	1	Undetermined	Undetermined		N/A												True	0.2	True	3	35	True
2018-06-18 103502 NGF SETB3.eds	G13	UNKNOWN	NGF30	NGF SETB3	hsa-miR-122#-002130	N/A	Undetermined	Undetermined	1	Undetermined	Undetermined		N/A												True	0.2	True	-1	-1	True
2018-06-04 144541 NGF SETB1.eds	G13	UNKNOWN	NGF30	NGF SETB1	hsa-miR-122#-002130	N/A	Undetermined	Undetermined	1	Undetermined	Undetermined		N/A												True	0.2	True	-1	-1	True
2018-06-07 100846 NGF SETB2.eds	G13	UNKNOWN	NGF30	NGF SETB2	hsa-miR-122#-002130	N/A	Undetermined	Undetermined	1	Undetermined	Undetermined		N/A												True	0.2	True	-1	-1	True
2018-06-18 103502 NGF SETB3.eds	M08	UNKNOWN	NGF30	NGF SETB3	hsa-miR-1224-3P-002752	N/A	Undetermined	Undetermined	1	Undetermined	Undetermined		N/A												True	0	True	-1	-1	True
2018-06-07 100846 NGF SETB2.eds	M08	UNKNOWN	NGF30	NGF SETB2	hsa-miR-1224-3P-002752	N/A	Undetermined	Undetermined	1	Undetermined	Undetermined		N/A												True	0	True	-1	-1	True
2018-06-04 144541 NGF SETB1.eds	M08	UNKNOWN	NGF30	NGF SETB1	hsa-miR-1224-3P-002752	N/A	Undetermined	Undetermined	1	Undetermined	Undetermined		N/A												True	0	True	-1	-1	True
2018-06-04 173123 CTRL SETB1.eds	M08	UNKNOWN	CTRL	CTRL SETB1	hsa-miR-1224-3P-002752	N/A	Undetermined	Undetermined	1	Undetermined	Undetermined		N/A												True	0	True	-1	-1	True
2018-06-07 123401 CTRL SETB2.eds	M08	UNKNOWN	CTRL	CTRL SETB2	hsa-miR-1224-3P-002752	N/A	Undetermined	Undetermined	1	Undetermined	Undetermined		N/A												True	0	True	-1	-1	True
2018-06-18 130711 CTRL SETB3.eds	M08	UNKNOWN	CTRL	CTRL SETB3	hsa-miR-1224-3P-002752	N/A	Undetermined	Undetermined	1	Undetermined	Undetermined		N/A												True	0	True	-1	-1	True
2018-06-18 130711 CTRL SETB3.eds	M15	UNKNOWN	CTRL	CTRL SETB3	hsa-miR-1225-3P-002766	Amp	1.163	0.989	1	26.914	26.914	26.293	N/A	26.293	9.603	1.186	4.303	0	-5.101	5.101	1	0.029	34.32	1	True	0.101	True	3	22
2018-06-07 123401 CTRL SETB2.eds	M15	UNKNOWN	CTRL	CTRL SETB2	hsa-miR-1225-3P-002766	Amp	1.155	0.988	1	25.777	25.777	26.293	N/A	26.293	9.603	1.186	4.303	0	-5.101	5.101	1	0.029	34.32	1	True	0.101	True	3	21
2018-06-04 173123 CTRL SETB1.eds	M15	UNKNOWN	CTRL	CTRL SETB1	hsa-miR-1225-3P-002766	Amp	1.131	0.985	1	26.188	26.188	26.293	N/A	26.293	9.603	1.186	4.303	0	-5.101	5.101	1	0.029	34.32	1	True	0.101	True	3	21
2018-06-04 144541 NGF SETB1.eds	M15	UNKNOWN	NGF30	NGF SETB1	hsa-miR-1225-3P-002766	Amp	1.126	0.985	1	26.319	26.319	26.623	N/A	26.623	9.705	1.248	4.303	0.102	-5.268	5.471	0.932	0.023	38.534	0.956	True	0.101	True	3	22
2018-06-07 100846 NGF SETB2.eds	M15	UNKNOWN	NGF30	NGF SETB2	hsa-miR-1225-3P-002766	Amp	1.126	0.979	1	26.228	26.228	26.623	N/A	26.623	9.705	1.248	4.303	0.102	-5.268	5.471	0.932	0.023	38.534	0.956	True	0.101	True	3	22
2018-06-18 103502 NGF SETB3.eds	M15	UNKNOWN	NGF30	NGF SETB3	hsa-miR-1225-3P-002766	Amp	1.15	0.982	1	27.323	27.323	26.623	N/A	26.623	9.705	1.248	4.303	0.102	-5.268	5.471	0.932	0.023	38.534	0.956	True	0.101	True	3	23
2018-06-18 103502 NGF SETB3.eds	M12	UNKNOWN	NGF30	NGF SETB3	hsa-miR-1226#-002758	N/A	Undetermined	Undetermined	1	Undetermined	Undetermined		N/A												True	0	True	-1	-1	True
2018-06-04 144541 NGF SETB1.eds	M12	UNKNOWN	NGF30	NGF SETB1	hsa-miR-1226#-002758	N/A	Undetermined	Undetermined	1	Undetermined	Undetermined		N/A												True	0	True	-1	-1	True
2018-06-07 100846 NGF SETB2.eds	M12	UNKNOWN	NGF30	NGF SETB2	hsa-miR-1226#-002758	N/A	Undetermined	Undetermined	1	Undetermined	Undetermined		N/A												True	0	True	-1	-1	True
2018-06-04 173123 CTRL SETB1.eds	M12	UNKNOWN	CTRL	CTRL SETB1	hsa-miR-1226#-002758	N/A	Undetermined	Undetermined	1	Undetermined	Undetermined		N/A												True	0	True	-1	-1	True
2018-06-07 123401 CTRL SETB2.eds	M12	UNKNOWN	CTRL	CTRL SETB2	hsa-miR-1226#-002758	N/A	Undetermined	Undetermined	1	Undetermined	Undetermined		N/A												True	0	True	-1	-1	True
2018-06-18 130711 CTRL SETB3.eds	M12	UNKNOWN	CTRL	CTRL SETB3	hsa-miR-1226#-002758	N/A	Undetermined	Undetermined	1	Undetermined	Undetermined		N/A												True	0	True	-1	-1	True
2018-06-04 173123 CTRL SETB1.eds	M17	UNKNOWN	CTRL	CTRL SETB1	hsa-miR-1227-002769	Amp	1.19	0.989	1	29.306	29.306	29.286	N/A	29.286	12.597	0.943	4.303	0	-4.057	4.057	1	0.06	16.639	1	True	0.105	True	3	25
2018-06-07 123401 CTRL SETB2.eds	M17	UNKNOWN	CTRL	CTRL SETB2	hsa-miR-1227-002769	Amp	1.227	0.969	1	29.172	29.172	29.286	N/A	29.286	12.597	0.943	4.303	0	-4.057	4.057	1	0.06	16.639	1	True	0.105	True	3	25
2018-06-18 130711 CTRL SETB3.eds	M17	UNKNOWN	CTRL	CTRL SETB3	hsa-miR-1227-002769	Amp	1.273	0.982	1	29.381	29.381	29.286	N/A	29.286	12.597	0.943	4.303	0	-4.057	4.057	1	0.06	16.639	1	True	0.105	True	3	25
2018-06-18 103502 NGF SETB3.eds	M17	UNKNOWN	NGF30	NGF SETB3	hsa-miR-1227-002769	Amp	1.242	0.986	1	29.757	29.757	29.145	N/A	29.145	12.227	1.223	4.303	-0.37	-5.634	4.894	1.292	0.034	49.644	0.823	True	0.105	True	3	25
2018-06-04 144541 NGF SETB1.eds	M17	UNKNOWN	NGF30	NGF SETB1	hsa-miR-1227-002769	Amp	1.224	0.979	1	28.701	28.701	29.145	N/A	29.145	12.227	1.223	4.303	-0.37	-5.634	4.894	1.292	0.034	49.644	0.823	True	0.105	True	3	24
2018-06-07 100846 NGF SETB2.eds	M17	UNKNOWN	NGF30	NGF SETB2	hsa-miR-1227-002769	Amp	1.211	0.988	1	28.978	28.978	29.145	N/A	29.145	12.227	1.223	4.303	-0.37	-5.634	4.894	1.292	0.034	49.644	0.823	True	0.105	True	3	24
2018-06-07 100846 NGF SETB2.eds	M14	UNKNOWN	NGF30	NGF SETB2	hsa-miR-1228#-002763	N/A	Undetermined	Undetermined	1	Undetermined	Undetermined		N/A												True	0	True	-1	-1	True
2018-06-04 144541 NGF SETB1.eds	M14	UNKNOWN	NGF30	NGF SETB1	hsa-miR-1228#-002763	N/A	Undetermined	Undetermined	1	Undetermined	Undetermined		N/A												True	0	True	-1	-1	True
2018-06-18 103502 NGF SETB3.eds	M14	UNKNOWN	NGF30	NGF SETB3	hsa-miR-1228#-002763	N/A	Undetermined	Undetermined	1	Undetermined	Undetermined		N/A												True	0	True	-1	-1	True
2018-06-04 173123 CTRL SETB1.eds	M14	UNKNOWN	CTRL	CTRL SETB1	hsa-miR-1228#-002763	N/A	Undetermined	Undetermined	1	Undetermined	Undetermined		N/A												True	0	True	-1	-1	True
2018-06-07 123401 CTRL SETB2.eds	M14	UNKNOWN	CTRL	CTRL SETB2	hsa-miR-1228#-002763	N/A	Undetermined	Undetermined	1	Undetermined	Undetermined		N/A												True	0	True	-1	-1	True
2018-06-18 130711 CTRL SETB3.eds	M14	UNKNOWN	CTRL	CTRL SETB3	hsa-miR-1228#-002763	N/A	Undetermined	Undetermined	1	Undetermined	Undetermined		N/A												True	0	True	-1	-1	True
2018-06-18 130711 CTRL SETB3.eds	M16	UNKNOWN	CTRL	CTRL SETB3	hsa-miR-1233-002768	Amp	1.168	0.99	1	26.381	26.381	25.572	N/A	25.572	8.882	1.271	4.303	0	-5.47	5.47	1	0.023	44.323	1	True	0.07	True	3	23
2018-06-04 173123 CTRL SETB1.eds	M16	UNKNOWN	CTRL	CTRL SETB1	hsa-miR-1233-002768	Amp	1.157	0.988	1	25.525	25.525	25.572	N/A	25.572	8.882	1.271	4.303	0	-5.47	5.47	1	0.023	44.323	1	True	0.07	True	3	22
2018-06-07 123401 CTRL SETB2.eds	M16	UNKNOWN	CTRL	CTRL SETB2	hsa-miR-1233-002768	Amp	1.128	0.99	1	24.808	24.808	25.572	N/A	25.572	8.882	1.271	4.303	0	-5.47	5.47	1	0.023	44.323	1	True	0.07	True	3	21
2018-06-18 103502 NGF SETB3.eds	M16	UNKNOWN	NGF30	NGF SETB3	hsa-miR-1233-002768	Amp	1.153	0.987	1	26.948	26.948	25.717	N/A	25.717	8.798	1.504	4.303	-0.083	-6.555	6.388	1.06	0.012	94.042	0.968	True	0.07	True	3	23
2018-06-04 144541 NGF SETB1.eds	M16	UNKNOWN	NGF30	NGF SETB1	hsa-miR-1233-002768	Amp	1.164	0.98	1	25.356	25.356	25.717	N/A	25.717	8.798	1.504	4.303	-0.083	-6.555	6.388	1.06	0.012	94.042	0.968	True	0.07	True	3	22
2018-06-07 100846 NGF SETB2.eds	M16	UNKNOWN	NGF30	NGF SETB2	hsa-miR-1233-002768	Amp	1.131	0.99	1	24.845	24.845	25.717	N/A	25.717	8.798	1.504	4.303	-0.083	-6.555	6.388	1.06	0.012	94.042	0.968	True	0.07	True	3	21
2018-06-07 100846 NGF SETB2.eds	M13	UNKNOWN	NGF30	NGF SETB2	hsa-miR-1236-002761	N/A	Undetermined	Undetermined	1	Undetermined	Undetermined		N/A												True	0.04	True	-1	-1	True
2018-06-04 144541 NGF SETB1.eds	M13	UNKNOWN	NGF30	NGF SETB1	hsa-miR-1236-002761	Amp	0	0.679	1	36.094	36.094		N/A												True	0.04	True	3	29	True
2018-06-18 103502 NGF SETB3.eds	M13	UNKNOWN	NGF30	NGF SETB3	hsa-miR-1236-002761	N/A	Undetermined	Undetermined	1	Undetermined	Undetermined		N/A												True	0.04	True	-1	-1	True
2018-06-07 123401 CTRL SETB2.eds	M13	UNKNOWN	CTRL	CTRL SETB2	hsa-miR-1236-002761	N/A	Undetermined	Undetermined	1	Undetermined	Undetermined		N/A												True	0.04	True	-1	-1	True
2018-06-04 173123 CTRL SETB1.eds	M13	UNKNOWN	CTRL	CTRL SETB1	hsa-miR-1236-002761	N/A	Undetermined	Undetermined	1	Undetermined	Undetermined		N/A												True	0.04	True	-1	-1	True
2018-06-18 130711 CTRL SETB3.eds	M13	UNKNOWN	CTRL	CTRL SETB3	hsa-miR-1236-002761	N/A	Undetermined	Undetermined	1	Undetermined	Undetermined		N/A												True	0.04	True	-1	-1	True
2018-06-07 100846 NGF SETB2.eds	B01	UNKNOWN	NGF30	NGF SETB2	hsa-miR-1238-002927	Amp	0.695	0.237	1	34.936	34.936		N/A												True	0.04	True	3	31	True
2018-06-04 144541 NGF SETB1.eds	B01	UNKNOWN	NGF30	NGF SETB1	hsa-miR-1238-002927	Amp	0.576	0	1	39.089	39.089		N/A												True	0.04	True	3	29	True
2018-06-18 103502 NGF SETB3.eds	B01	UNKNOWN	NGF30	NGF SETB3	hsa-miR-1238-002927	N/A	Undetermined	Undetermined	1	Undetermined	Undetermined		N/A												True	0.04	True	-1	-1	True
2018-06-07 123401 CTRL SETB2.eds	B01	UNKNOWN	CTRL	CTRL SETB2	hsa-miR-1238-002927	Amp	0.73	0.862	1	31.937	31.937		N/A												True	0.04	True	3	28	True
2018-06-04 173123 CTRL SETB1.eds	B01	UNKNOWN	CTRL	CTRL SETB1	hsa-miR-1238-002927	Amp	0.565	0.628	1	34.897	34.897		N/A												True	0.04	True	3	29	True
2018-06-18 130711 CTRL SETB3.eds	B01	UNKNOWN	CTRL	CTRL SETB3	hsa-miR-1238-002927	N/A	Undetermined	Undetermined	1	Undetermined	Undetermined		N/A												True	0.04	True	-1	-1	True
2018-06-18 130711 CTRL SETB3.eds	I14	UNKNOWN	CTRL	CTRL SETB3	hsa-miR-124#-002197	Amp	0.687	0.8	1	37.048	37.048		N/A												True	0.04	True	3	33	True
2018-06-07 123401 CTRL SETB2.eds	I14	UNKNOWN	CTRL	CTRL SETB2	hsa-miR-124#-002197	N/A	Undetermined	Undetermined	1	Undetermined	Undetermined		N/A												True	0.04	True	-1	-1	True
2018-06-04 173123 CTRL SETB1.eds	I14	UNKNOWN	CTRL	CTRL SETB1	hsa-miR-124#-002197	N/A	Undetermined	Undetermined	1	Undetermined	Undetermined		N/A												True	0.04	True	-1	-1	True
2018-06-07 100846 NGF SETB2.eds	I14	UNKNOWN	NGF30	NGF SETB2	hsa-miR-124#-002197	N/A	Undetermined	Undetermined	1	Undetermined	Undetermined		N/A												True	0.04	True	-1	-1	True
2018-06-18 103502 NGF SETB3.eds	I14	UNKNOWN	NGF30	NGF SETB3	hsa-miR-124#-002197	N/A	Undetermined	Undetermined	1	Undetermined	Undetermined		N/A												True	0.04	True	-1	-1	True
2018-06-04 144541 NGF SETB1.eds	I14	UNKNOWN	NGF30	NGF SETB1	hsa-miR-124#-002197	N/A	Undetermined	Undetermined	1	Undetermined	Undetermined		N/A												True	0.04	True	-1	-1	True
2018-06-18 103502 NGF SETB3.eds	O15	UNKNOWN	NGF30	NGF SETB3	hsa-miR-1243-002854	Amp	0.713	0	1	Undetermined	Undetermined		N/A												True	0.2	True	3	34	True
2018-06-07 100846 NGF SETB2.eds	O15	UNKNOWN	NGF30	NGF SETB2	hsa-miR-1243-002854	Amp	0.677	0	1	Undetermined	Undetermined		N/A												True	0.2	True	3	35	True
2018-06-04 144541 NGF SETB1.eds	O15	UNKNOWN	NGF30	NGF SETB1	hsa-miR-1243-002854	N/A	Undetermined	Undetermined	1	Undetermined	Undetermined		N/A												True	0.2	True	-1	-1	True
2018-06-04 173123 CTRL SETB1.eds	O15	UNKNOWN	CTRL	CTRL SETB1	hsa-miR-1243-002854	Inconclusive	0.497	0	1	Undetermined	Undetermined		N/A												True	0.2	True	3	35	True
2018-06-18 130711 CTRL SETB3.eds	O15	UNKNOWN	CTRL	CTRL SETB3	hsa-miR-1243-002854	N/A	Undetermined	Undetermined	1	Undetermined	Undetermined		N/A												True	0.2	True	-1	-1	True
2018-06-07 123401 CTRL SETB2.eds	O15	UNKNOWN	CTRL	CTRL SETB2	hsa-miR-1243-002854	Amp	0.673	0	1	Undetermined	Undetermined		N/A												True	0.2	True	3	35	True
2018-06-18 130711 CTRL SETB3.eds	N06	UNKNOWN	CTRL	CTRL SETB3	hsa-miR-1244-002791	N/A	Undetermined	Undetermined	1	Undetermined	Undetermined		N/A												True	0.069	True	-1	-1	True
2018-06-04 173123 CTRL SETB1.eds	N06	UNKNOWN	CTRL	CTRL SETB1	hsa-miR-1244-002791	N/A	Undetermined	Undetermined	1	Undetermined	Undetermined		N/A												True	0.069	True	-1	-1	True
2018-06-07 123401 CTRL SETB2.eds	N06	UNKNOWN	CTRL	CTRL SETB2	hsa-miR-1244-002791	N/A	Undetermined	Undetermined	1	Undetermined	Undetermined		N/A												True	0.069	True	-1	-1	True
2018-06-18 103502 NGF SETB3.eds	N06	UNKNOWN	NGF30	NGF SETB3	hsa-miR-1244-002791	N/A	Undetermined	Undetermined	1	Undetermined	Undetermined	35.454	N/A	35.454	17.976										True	0.069	True	-1	-1	True
2018-06-07 100846 NGF SETB2.eds	N06	UNKNOWN	NGF30	NGF SETB2	hsa-miR-1244-002791	Amp	1.048	0.932	1	35.454	35.454	35.454	N/A	35.454	17.976										True	0.069	True	3	31
2018-06-04 144541 NGF SETB1.eds	N06	UNKNOWN	NGF30	NGF SETB1	hsa-miR-1244-002791	N/A	Undetermined	Undetermined	1	Undetermined	Undetermined	35.454	N/A	35.454	17.976										True	0.069	True	-1	-1	True
2018-06-07 123401 CTRL SETB2.eds	N22	UNKNOWN	CTRL	CTRL SETB2	hsa-miR-1245-002823	N/A	Undetermined	Undetermined	1	Undetermined	Undetermined		N/A												True	0	True	-1	-1	True
2018-06-18 130711 CTRL SETB3.eds	N22	UNKNOWN	CTRL	CTRL SETB3	hsa-miR-1245-002823	N/A	Undetermined	Undetermined	1	Undetermined	Undetermined		N/A												True	0	True	-1	-1	True
2018-06-04 173123 CTRL SETB1.eds	N22	UNKNOWN	CTRL	CTRL SETB1	hsa-miR-1245-002823	N/A	Undetermined	Undetermined	1	Undetermined	Undetermined		N/A												True	0	True	-1	-1	True
2018-06-04 144541 NGF SETB1.eds	N22	UNKNOWN	NGF30	NGF SETB1	hsa-miR-1245-002823	N/A	Undetermined	Undetermined	1	Undetermined	Undetermined		N/A												True	0	True	-1	-1	True
2018-06-18 103502 NGF SETB3.eds	N22	UNKNOWN	NGF30	NGF SETB3	hsa-miR-1245-002823	N/A	Undetermined	Undetermined	1	Undetermined	Undetermined		N/A												True	0	True	-1	-1	True
2018-06-07 100846 NGF SETB2.eds	N22	UNKNOWN	NGF30	NGF SETB2	hsa-miR-1245-002823	N/A	Undetermined	Undetermined	1	Undetermined	Undetermined		N/A												True	0	True	-1	-1	True
2018-06-18 130711 CTRL SETB3.eds	P13	UNKNOWN	CTRL	CTRL SETB3	hsa-miR-1247-002893	Amp	1.004	0.976	1	29.978	29.978		N/A												True	0.04	True	3	27	True
2018-06-04 173123 CTRL SETB1.eds	P13	UNKNOWN	CTRL	CTRL SETB1	hsa-miR-1247-002893	Amp	0.859	0.958	1	30.209	30.209		N/A												True	0.04	True	3	27	True
2018-06-07 123401 CTRL SETB2.eds	P13	UNKNOWN	CTRL	CTRL SETB2	hsa-miR-1247-002893	Amp	0.879	0.928	1	28.915	28.915		N/A												True	0.04	True	3	26	True
2018-06-04 144541 NGF SETB1.eds	P13	UNKNOWN	NGF30	NGF SETB1	hsa-miR-1247-002893	Amp	0.992	0.962	1	29.085	29.085		N/A												True	0.04	True	3	26	True
2018-06-07 100846 NGF SETB2.eds	P13	UNKNOWN	NGF30	NGF SETB2	hsa-miR-1247-002893	Amp	0.933	0.968	1	28.548	28.548		N/A												True	0.04	True	3	25	True
2018-06-18 103502 NGF SETB3.eds	P13	UNKNOWN	NGF30	NGF SETB3	hsa-miR-1247-002893	Amp	1.114	0.976	1	29.293	29.293		N/A												True	0.04	True	3	26	True
2018-06-18 103502 NGF SETB3.eds	O21	UNKNOWN	NGF30	NGF SETB3	hsa-miR-1248-002870	N/A	Undetermined	Undetermined	1	Undetermined	Undetermined		N/A												True	0	True	-1	-1	True
2018-06-04 144541 NGF SETB1.eds	O21	UNKNOWN	NGF30	NGF SETB1	hsa-miR-1248-002870	N/A	Undetermined	Undetermined	1	Undetermined	Undetermined		N/A												True	0	True	-1	-1	True
2018-06-07 100846 NGF SETB2.eds	O21	UNKNOWN	NGF30	NGF SETB2	hsa-miR-1248-002870	N/A	Undetermined	Undetermined	1	Undetermined	Undetermined		N/A												True	0	True	-1	-1	True
2018-06-04 173123 CTRL SETB1.eds	O21	UNKNOWN	CTRL	CTRL SETB1	hsa-miR-1248-002870	N/A	Undetermined	Undetermined	1	Undetermined	Undetermined		N/A												True	0	True	-1	-1	True
2018-06-07 123401 CTRL SETB2.eds	O21	UNKNOWN	CTRL	CTRL SETB2	hsa-miR-1248-002870	N/A	Undetermined	Undetermined	1	Undetermined	Undetermined		N/A												True	0	True	-1	-1	True
2018-06-18 130711 CTRL SETB3.eds	O21	UNKNOWN	CTRL	CTRL SETB3	hsa-miR-1248-002870	N/A	Undetermined	Undetermined	1	Undetermined	Undetermined		N/A												True	0	True	-1	-1	True
2018-06-04 173123 CTRL SETB1.eds	O20	UNKNOWN	CTRL	CTRL SETB1	hsa-miR-1249-002868	Amp	0.698	0.748	1	32.276	32.276		N/A												True	0.04	True	3	29	True
2018-06-07 123401 CTRL SETB2.eds	O20	UNKNOWN	CTRL	CTRL SETB2	hsa-miR-1249-002868	N/A	Undetermined	Undetermined	1	Undetermined	Undetermined		N/A												True	0.04	True	-1	-1	True
2018-06-18 130711 CTRL SETB3.eds	O20	UNKNOWN	CTRL	CTRL SETB3	hsa-miR-1249-002868	Amp	0.652	0.774	1	35.327	35.327		N/A												True	0.04	True	3	31	True
2018-06-18 103502 NGF SETB3.eds	O20	UNKNOWN	NGF30	NGF SETB3	hsa-miR-1249-002868	N/A	Undetermined	Undetermined	1	Undetermined	Undetermined		N/A												True	0.04	True	-1	-1	True
2018-06-04 144541 NGF SETB1.eds	O20	UNKNOWN	NGF30	NGF SETB1	hsa-miR-1249-002868	Amp	0.779	0.884	1	30.985	30.985		N/A												True	0.04	True	3	27	True
2018-06-07 100846 NGF SETB2.eds	O20	UNKNOWN	NGF30	NGF SETB2	hsa-miR-1249-002868	Amp	0.564	0.491	1	32.14	32.14		N/A												True	0.04	True	3	28	True
2018-06-04 173123 CTRL SETB1.eds	P10	UNKNOWN	CTRL	CTRL SETB1	hsa-miR-1250-002887	N/A	Undetermined	Undetermined	1	Undetermined	Undetermined		N/A												True	0	True	-1	-1	True
2018-06-07 123401 CTRL SETB2.eds	P10	UNKNOWN	CTRL	CTRL SETB2	hsa-miR-1250-002887	N/A	Undetermined	Undetermined	1	Undetermined	Undetermined		N/A												True	0	True	-1	-1	True
2018-06-18 130711 CTRL SETB3.eds	P10	UNKNOWN	CTRL	CTRL SETB3	hsa-miR-1250-002887	N/A	Undetermined	Undetermined	1	Undetermined	Undetermined		N/A												True	0	True	-1	-1	True
2018-06-04 144541 NGF SETB1.eds	P10	UNKNOWN	NGF30	NGF SETB1	hsa-miR-1250-002887	N/A	Undetermined	Undetermined	1	Undetermined	Undetermined		N/A												True	0	True	-1	-1	True
2018-06-18 103502 NGF SETB3.eds	P10	UNKNOWN	NGF30	NGF SETB3	hsa-miR-1250-002887	N/A	Undetermined	Undetermined	1	Undetermined	Undetermined		N/A												True	0	True	-1	-1	True
2018-06-07 100846 NGF SETB2.eds	P10	UNKNOWN	NGF30	NGF SETB2	hsa-miR-1250-002887	N/A	Undetermined	Undetermined	1	Undetermined	Undetermined		N/A												True	0	True	-1	-1	True
2018-06-07 100846 NGF SETB2.eds	N20	UNKNOWN	NGF30	NGF SETB2	hsa-miR-1251-002820	N/A	Undetermined	Undetermined	1	Undetermined	Undetermined		N/A												True	0	True	-1	-1	True
2018-06-18 103502 NGF SETB3.eds	N20	UNKNOWN	NGF30	NGF SETB3	hsa-miR-1251-002820	N/A	Undetermined	Undetermined	1	Undetermined	Undetermined		N/A												True	0	True	-1	-1	True
2018-06-04 144541 NGF SETB1.eds	N20	UNKNOWN	NGF30	NGF SETB1	hsa-miR-1251-002820	N/A	Undetermined	Undetermined	1	Undetermined	Undetermined		N/A												True	0	True	-1	-1	True
2018-06-18 130711 CTRL SETB3.eds	N20	UNKNOWN	CTRL	CTRL SETB3	hsa-miR-1251-002820	N/A	Undetermined	Undetermined	1	Undetermined	Undetermined		N/A												True	0	True	-1	-1	True
2018-06-07 123401 CTRL SETB2.eds	N20	UNKNOWN	CTRL	CTRL SETB2	hsa-miR-1251-002820	N/A	Undetermined	Undetermined	1	Undetermined	Undetermined		N/A												True	0	True	-1	-1	True
2018-06-04 173123 CTRL SETB1.eds	N20	UNKNOWN	CTRL	CTRL SETB1	hsa-miR-1251-002820	N/A	Undetermined	Undetermined	1	Undetermined	Undetermined		N/A												True	0	True	-1	-1	True
2018-06-04 173123 CTRL SETB1.eds	O17	UNKNOWN	CTRL	CTRL SETB1	hsa-miR-1252-002860	N/A	Undetermined	Undetermined	1	Undetermined	Undetermined		N/A												True	0	True	-1	-1	True
2018-06-07 123401 CTRL SETB2.eds	O17	UNKNOWN	CTRL	CTRL SETB2	hsa-miR-1252-002860	N/A	Undetermined	Undetermined	1	Undetermined	Undetermined		N/A												True	0	True	-1	-1	True
2018-06-18 130711 CTRL SETB3.eds	O17	UNKNOWN	CTRL	CTRL SETB3	hsa-miR-1252-002860	N/A	Undetermined	Undetermined	1	Undetermined	Undetermined		N/A												True	0	True	-1	-1	True
2018-06-07 100846 NGF SETB2.eds	O17	UNKNOWN	NGF30	NGF SETB2	hsa-miR-1252-002860	N/A	Undetermined	Undetermined	1	Undetermined	Undetermined		N/A												True	0	True	-1	-1	True
2018-06-04 144541 NGF SETB1.eds	O17	UNKNOWN	NGF30	NGF SETB1	hsa-miR-1252-002860	N/A	Undetermined	Undetermined	1	Undetermined	Undetermined		N/A												True	0	True	-1	-1	True
2018-06-18 103502 NGF SETB3.eds	O17	UNKNOWN	NGF30	NGF SETB3	hsa-miR-1252-002860	N/A	Undetermined	Undetermined	1	Undetermined	Undetermined		N/A												True	0	True	-1	-1	True
2018-06-07 123401 CTRL SETB2.eds	P14	UNKNOWN	CTRL	CTRL SETB2	hsa-miR-1253-002894	Amp	0.785	0.856	1	31.319	31.319		N/A												True	0.04	True	3	28	True
2018-06-04 173123 CTRL SETB1.eds	P14	UNKNOWN	CTRL	CTRL SETB1	hsa-miR-1253-002894	Amp	0.685	0.768	1	31.874	31.874		N/A												True	0.04	True	3	28	True
2018-06-18 130711 CTRL SETB3.eds	P14	UNKNOWN	CTRL	CTRL SETB3	hsa-miR-1253-002894	Amp	0.693	0.765	1	34.66	34.66		N/A												True	0.04	True	3	31	True
2018-06-04 144541 NGF SETB1.eds	P14	UNKNOWN	NGF30	NGF SETB1	hsa-miR-1253-002894	Amp	0.662	0.719	1	32.882	32.882		N/A												True	0.04	True	3	29	True
2018-06-07 100846 NGF SETB2.eds	P14	UNKNOWN	NGF30	NGF SETB2	hsa-miR-1253-002894	Amp	0.788	0.923	1	31.513	31.513		N/A												True	0.04	True	3	28	True
2018-06-18 103502 NGF SETB3.eds	P14	UNKNOWN	NGF30	NGF SETB3	hsa-miR-1253-002894	Inconclusive	0	0.389	1	37.083	37.083		N/A												True	0.04	True	3	32	True
2018-06-04 173123 CTRL SETB1.eds	N18	UNKNOWN	CTRL	CTRL SETB1	hsa-miR-1254-002818	Amp	1.195	0.99	1	29.769	29.769	30.438	N/A	30.438	13.748	1.427	4.303	0	-6.141	6.141	1	0.014	70.554	1	True	0.078	True	3	25
2018-06-18 130711 CTRL SETB3.eds	N18	UNKNOWN	CTRL	CTRL SETB3	hsa-miR-1254-002818	Amp	1.225	0.984	1	31.468	31.468	30.438	N/A	30.438	13.748	1.427	4.303	0	-6.141	6.141	1	0.014	70.554	1	True	0.078	True	3	27
2018-06-07 123401 CTRL SETB2.eds	N18	UNKNOWN	CTRL	CTRL SETB2	hsa-miR-1254-002818	Amp	1.092	0.978	1	30.078	30.078	30.438	N/A	30.438	13.748	1.427	4.303	0	-6.141	6.141	1	0.014	70.554	1	True	0.078	True	3	26
2018-06-18 103502 NGF SETB3.eds	N18	UNKNOWN	NGF30	NGF SETB3	hsa-miR-1254-002818	Amp	1.255	0.981	1	30.984	30.984	30.779	N/A	30.779	13.86	1.011	4.303	0.112	-4.236	4.46	0.925	0.045	18.848	0.952	True	0.078	True	3	27
2018-06-07 100846 NGF SETB2.eds	N18	UNKNOWN	NGF30	NGF SETB2	hsa-miR-1254-002818	Amp	1.142	0.979	1	29.999	29.999	30.779	N/A	30.779	13.86	1.011	4.303	0.112	-4.236	4.46	0.925	0.045	18.848	0.952	True	0.078	True	3	26
2018-06-04 144541 NGF SETB1.eds	N18	UNKNOWN	NGF30	NGF SETB1	hsa-miR-1254-002818	Amp	1.047	0.957	1	31.353	31.353	30.779	N/A	30.779	13.86	1.011	4.303	0.112	-4.236	4.46	0.925	0.045	18.848	0.952	True	0.078	True	3	27
2018-06-04 173123 CTRL SETB1.eds	N13	UNKNOWN	CTRL	CTRL SETB1	hsa-miR-1255A-002805	N/A	Undetermined	Undetermined	1	Undetermined	Undetermined		N/A												True	0	True	-1	-1	True
2018-06-07 123401 CTRL SETB2.eds	N13	UNKNOWN	CTRL	CTRL SETB2	hsa-miR-1255A-002805	N/A	Undetermined	Undetermined	1	Undetermined	Undetermined		N/A												True	0	True	-1	-1	True
2018-06-18 130711 CTRL SETB3.eds	N13	UNKNOWN	CTRL	CTRL SETB3	hsa-miR-1255A-002805	N/A	Undetermined	Undetermined	1	Undetermined	Undetermined		N/A												True	0	True	-1	-1	True
2018-06-04 144541 NGF SETB1.eds	N13	UNKNOWN	NGF30	NGF SETB1	hsa-miR-1255A-002805	N/A	Undetermined	Undetermined	1	Undetermined	Undetermined		N/A												True	0	True	-1	-1	True
2018-06-07 100846 NGF SETB2.eds	N13	UNKNOWN	NGF30	NGF SETB2	hsa-miR-1255A-002805	N/A	Undetermined	Undetermined	1	Undetermined	Undetermined		N/A												True	0	True	-1	-1	True
2018-06-18 103502 NGF SETB3.eds	N13	UNKNOWN	NGF30	NGF SETB3	hsa-miR-1255A-002805	N/A	Undetermined	Undetermined	1	Undetermined	Undetermined		N/A												True	0	True	-1	-1	True
2018-06-18 103502 NGF SETB3.eds	N11	UNKNOWN	NGF30	NGF SETB3	hsa-miR-1255B-002801	N/A	Undetermined	Undetermined	1	Undetermined	Undetermined	28.955	N/A	28.955	11.477			-3.774			13.678	13.678	13.678		True	0.042	True	-1	-1	True
2018-06-04 144541 NGF SETB1.eds	N11	UNKNOWN	NGF30	NGF SETB1	hsa-miR-1255B-002801	Amp	0.906	0.946	1	30.408	30.408	28.955	N/A	28.955	11.477			-3.774			13.678	13.678	13.678		True	0.042	True	3	27	True
2018-06-07 100846 NGF SETB2.eds	N11	UNKNOWN	NGF30	NGF SETB2	hsa-miR-1255B-002801	Amp	1.037	0.964	1	28.955	28.955	28.955	N/A	28.955	11.477			-3.774			13.678	13.678	13.678		True	0.042	True	3	26
2018-06-04 173123 CTRL SETB1.eds	N11	UNKNOWN	CTRL	CTRL SETB1	hsa-miR-1255B-002801	Amp	0.983	0.949	1	30.245	30.245	31.267	N/A	31.267	15.251	3.324	12.706	0	-42.231	42.231	1	0	5,162,758,832,128.000	1	True	0.042	True	3	27	True
2018-06-07 123401 CTRL SETB2.eds	N11	UNKNOWN	CTRL	CTRL SETB2	hsa-miR-1255B-002801	Amp	1.144	0.989	1	28.999	28.999	31.267	N/A	31.267	15.251	3.324	12.706	0	-42.231	42.231	1	0	5,162,758,832,128.000	1	True	0.042	True	3	26
2018-06-18 130711 CTRL SETB3.eds	N11	UNKNOWN	CTRL	CTRL SETB3	hsa-miR-1255B-002801	Amp	1.134	0.941	1	33.535	33.535	31.267	N/A	31.267	15.251	3.324	12.706	0	-42.231	42.231	1	0	5,162,758,832,128.000	1	True	0.042	True	3	31
2018-06-04 144541 NGF SETB1.eds	O12	UNKNOWN	NGF30	NGF SETB1	hsa-miR-1256-002850	Amp	0.743	0.683	1	36.824	36.824		N/A												True	0.04	True	3	34	True
2018-06-18 103502 NGF SETB3.eds	O12	UNKNOWN	NGF30	NGF SETB3	hsa-miR-1256-002850	N/A	Undetermined	Undetermined	1	Undetermined	Undetermined		N/A												True	0.04	True	-1	-1	True
2018-06-07 100846 NGF SETB2.eds	O12	UNKNOWN	NGF30	NGF SETB2	hsa-miR-1256-002850	Amp	0.699	0.673	1	36.27	36.27		N/A												True	0.04	True	3	33	True
2018-06-04 173123 CTRL SETB1.eds	O12	UNKNOWN	CTRL	CTRL SETB1	hsa-miR-1256-002850	Amp	0.846	0.775	1	36.041	36.041		N/A												True	0.04	True	3	33	True
2018-06-18 130711 CTRL SETB3.eds	O12	UNKNOWN	CTRL	CTRL SETB3	hsa-miR-1256-002850	Amp	0.624	0	1	39.079	39.079		N/A												True	0.04	True	3	34	True
2018-06-07 123401 CTRL SETB2.eds	O12	UNKNOWN	CTRL	CTRL SETB2	hsa-miR-1256-002850	Amp	0.69	0.687	1	37.324	37.324		N/A												True	0.04	True	3	34	True
2018-06-04 144541 NGF SETB1.eds	A19	UNKNOWN	NGF30	NGF SETB1	hsa-miR-1257-002910	N/A	Undetermined	Undetermined	1	Undetermined	Undetermined		N/A												True	0	True	-1	-1	True
2018-06-07 100846 NGF SETB2.eds	A19	UNKNOWN	NGF30	NGF SETB2	hsa-miR-1257-002910	N/A	Undetermined	Undetermined	1	Undetermined	Undetermined		N/A												True	0	True	-1	-1	True
2018-06-18 103502 NGF SETB3.eds	A19	UNKNOWN	NGF30	NGF SETB3	hsa-miR-1257-002910	N/A	Undetermined	Undetermined	1	Undetermined	Undetermined		N/A												True	0	True	-1	-1	True
2018-06-07 123401 CTRL SETB2.eds	A19	UNKNOWN	CTRL	CTRL SETB2	hsa-miR-1257-002910	N/A	Undetermined	Undetermined	1	Undetermined	Undetermined		N/A												True	0	True	-1	-1	True
2018-06-18 130711 CTRL SETB3.eds	A19	UNKNOWN	CTRL	CTRL SETB3	hsa-miR-1257-002910	N/A	Undetermined	Undetermined	1	Undetermined	Undetermined		N/A												True	0	True	-1	-1	True
2018-06-04 173123 CTRL SETB1.eds	A19	UNKNOWN	CTRL	CTRL SETB1	hsa-miR-1257-002910	N/A	Undetermined	Undetermined	1	Undetermined	Undetermined		N/A												True	0	True	-1	-1	True
2018-06-18 103502 NGF SETB3.eds	N08	UNKNOWN	NGF30	NGF SETB3	hsa-miR-1259-002796	N/A	Undetermined	Undetermined	1	Undetermined	Undetermined		N/A												True	0	True	-1	-1	True
2018-06-07 100846 NGF SETB2.eds	N08	UNKNOWN	NGF30	NGF SETB2	hsa-miR-1259-002796	N/A	Undetermined	Undetermined	1	Undetermined	Undetermined		N/A												True	0	True	-1	-1	True
2018-06-04 144541 NGF SETB1.eds	N08	UNKNOWN	NGF30	NGF SETB1	hsa-miR-1259-002796	N/A	Undetermined	Undetermined	1	Undetermined	Undetermined		N/A												True	0	True	-1	-1	True
2018-06-18 130711 CTRL SETB3.eds	N08	UNKNOWN	CTRL	CTRL SETB3	hsa-miR-1259-002796	N/A	Undetermined	Undetermined	1	Undetermined	Undetermined		N/A												True	0	True	-1	-1	True
2018-06-07 123401 CTRL SETB2.eds	N08	UNKNOWN	CTRL	CTRL SETB2	hsa-miR-1259-002796	N/A	Undetermined	Undetermined	1	Undetermined	Undetermined		N/A												True	0	True	-1	-1	True
2018-06-04 173123 CTRL SETB1.eds	N08	UNKNOWN	CTRL	CTRL SETB1	hsa-miR-1259-002796	N/A	Undetermined	Undetermined	1	Undetermined	Undetermined		N/A												True	0	True	-1	-1	True
2018-06-04 173123 CTRL SETB1.eds	K13	UNKNOWN	CTRL	CTRL SETB1	hsa-miR-125b-1#-002378	Amp	1.041	0.957	1	34.506	34.506	33.742	N/A	33.742	17.243	0.773	12.706	0	-9.823	9.823	1	0.001	905.562	1	True	0.063	True	3	31
2018-06-07 123401 CTRL SETB2.eds	K13	UNKNOWN	CTRL	CTRL SETB2	hsa-miR-125b-1#-002378	Amp	0.991	0.932	1	33.159	33.159	33.742	N/A	33.742	17.243	0.773	12.706	0	-9.823	9.823	1	0.001	905.562	1	True	0.063	True	3	29	True
2018-06-18 130711 CTRL SETB3.eds	K13	UNKNOWN	CTRL	CTRL SETB3	hsa-miR-125b-1#-002378	Amp	1.152	0.983	1	32.977	32.977	33.742	N/A	33.742	17.243	0.773	12.706	0	-9.823	9.823	1	0.001	905.562	1	True	0.063	True	3	29
2018-06-07 100846 NGF SETB2.eds	K13	UNKNOWN	NGF30	NGF SETB2	hsa-miR-125b-1#-002378	Amp	1.031	0.964	1	33.706	33.706	34.028	N/A	34.028	16.222	0.006	12.706	-1.021	-1.092	-0.95	2.029	1.932	2.131	0.413	True	0.063	True	3	29
2018-06-18 103502 NGF SETB3.eds	K13	UNKNOWN	NGF30	NGF SETB3	hsa-miR-125b-1#-002378	Inconclusive	0.602	0	1	39.883	39.883	34.028	N/A	34.028	16.222	0.006	12.706	-1.021	-1.092	-0.95	2.029	1.932	2.131	0.413	True	0.063	True	3	34	True
2018-06-04 144541 NGF SETB1.eds	K13	UNKNOWN	NGF30	NGF SETB1	hsa-miR-125b-1#-002378	Amp	1.029	0.895	1	34.351	34.351	34.028	N/A	34.028	16.222	0.006	12.706	-1.021	-1.092	-0.95	2.029	1.932	2.131	0.413	True	0.063	True	3	30
2018-06-18 103502 NGF SETB3.eds	H12	UNKNOWN	NGF30	NGF SETB3	hsa-miR-125b-2#-002158	N/A	Undetermined	Undetermined	1	Undetermined	Undetermined		N/A												True	0.2	True	-1	-1	True
2018-06-04 144541 NGF SETB1.eds	H12	UNKNOWN	NGF30	NGF SETB1	hsa-miR-125b-2#-002158	N/A	Undetermined	Undetermined	1	Undetermined	Undetermined		N/A												True	0.2	True	-1	-1	True
2018-06-07 100846 NGF SETB2.eds	H12	UNKNOWN	NGF30	NGF SETB2	hsa-miR-125b-2#-002158	N/A	Undetermined	Undetermined	1	Undetermined	Undetermined		N/A												True	0.2	True	-1	-1	True
2018-06-07 123401 CTRL SETB2.eds	H12	UNKNOWN	CTRL	CTRL SETB2	hsa-miR-125b-2#-002158	N/A	Undetermined	Undetermined	1	Undetermined	Undetermined		N/A												True	0.2	True	-1	-1	True
2018-06-04 173123 CTRL SETB1.eds	H12	UNKNOWN	CTRL	CTRL SETB1	hsa-miR-125b-2#-002158	N/A	Undetermined	Undetermined	1	Undetermined	Undetermined		N/A												True	0.2	True	-1	-1	True
2018-06-18 130711 CTRL SETB3.eds	H12	UNKNOWN	CTRL	CTRL SETB3	hsa-miR-125b-2#-002158	Inconclusive	0.629	0	1	Undetermined	Undetermined		N/A												True	0.2	True	3	33	True
2018-06-18 130711 CTRL SETB3.eds	A08	UNKNOWN	CTRL	CTRL SETB3	hsa-miR-126#-000451	Amp	1.292	0.98	1	32.878	32.878	31.723	N/A	31.723	15.033	1.45	4.303	0	-6.238	6.238	1	0.013	75.5	1	True	0.159	True	3	28
2018-06-07 123401 CTRL SETB2.eds	A08	UNKNOWN	CTRL	CTRL SETB2	hsa-miR-126#-000451	Amp	1.245	0.977	1	30.93	30.93	31.723	N/A	31.723	15.033	1.45	4.303	0	-6.238	6.238	1	0.013	75.5	1	True	0.159	True	3	25
2018-06-04 173123 CTRL SETB1.eds	A08	UNKNOWN	CTRL	CTRL SETB1	hsa-miR-126#-000451	Amp	1.28	0.988	1	31.362	31.362	31.723	N/A	31.723	15.033	1.45	4.303	0	-6.238	6.238	1	0.013	75.5	1	True	0.159	True	3	26
2018-06-18 103502 NGF SETB3.eds	A08	UNKNOWN	NGF30	NGF SETB3	hsa-miR-126#-000451	Amp	1.28	0.975	1	33.879	33.879	31.763	N/A	31.763	14.845	1.979	4.303	-0.189	-8.703	8.326	1.14	0.003	416.812	0.943	True	0.159	True	3	29
2018-06-04 144541 NGF SETB1.eds	A08	UNKNOWN	NGF30	NGF SETB1	hsa-miR-126#-000451	Amp	1.302	0.989	1	30.407	30.407	31.763	N/A	31.763	14.845	1.979	4.303	-0.189	-8.703	8.326	1.14	0.003	416.812	0.943	True	0.159	True	3	25
2018-06-07 100846 NGF SETB2.eds	A08	UNKNOWN	NGF30	NGF SETB2	hsa-miR-126#-000451	Amp	1.234	0.961	1	31.004	31.004	31.763	N/A	31.763	14.845	1.979	4.303	-0.189	-8.703	8.326	1.14	0.003	416.812	0.943	True	0.159	True	3	26
2018-06-18 130711 CTRL SETB3.eds	P16	UNKNOWN	CTRL	CTRL SETB3	hsa-miR-1260-002896	Amp	1.139	0.986	1	25.347	25.347	25.227	N/A	25.227	8.537	0.933	4.303	0	-4.015	4.015	1	0.062	16.165	1	True	0.07	True	3	21
2018-06-07 123401 CTRL SETB2.eds	P16	UNKNOWN	CTRL	CTRL SETB2	hsa-miR-1260-002896	Amp	1.102	0.983	1	24.9	24.9	25.227	N/A	25.227	8.537	0.933	4.303	0	-4.015	4.015	1	0.062	16.165	1	True	0.07	True	3	20
2018-06-04 173123 CTRL SETB1.eds	P16	UNKNOWN	CTRL	CTRL SETB1	hsa-miR-1260-002896	Amp	1.111	0.987	1	25.432	25.432	25.227	N/A	25.227	8.537	0.933	4.303	0	-4.015	4.015	1	0.062	16.165	1	True	0.07	True	3	21
2018-06-04 144541 NGF SETB1.eds	P16	UNKNOWN	NGF30	NGF SETB1	hsa-miR-1260-002896	Amp	1.116	0.978	1	25.086	25.086	25.188	N/A	25.188	8.269	1.016	4.303	-0.268	-4.639	4.103	1.204	0.058	24.909	0.856	True	0.07	True	3	21
2018-06-07 100846 NGF SETB2.eds	P16	UNKNOWN	NGF30	NGF SETB2	hsa-miR-1260-002896	Amp	1.098	0.976	1	25.067	25.067	25.188	N/A	25.188	8.269	1.016	4.303	-0.268	-4.639	4.103	1.204	0.058	24.909	0.856	True	0.07	True	3	21
2018-06-18 103502 NGF SETB3.eds	P16	UNKNOWN	NGF30	NGF SETB3	hsa-miR-1260-002896	Amp	1.112	0.976	1	25.41	25.41	25.188	N/A	25.188	8.269	1.016	4.303	-0.268	-4.639	4.103	1.204	0.058	24.909	0.856	True	0.07	True	3	21
2018-06-07 100846 NGF SETB2.eds	O14	UNKNOWN	NGF30	NGF SETB2	hsa-miR-1262-002852	Amp	0.607	0.492	1	34.381	34.381		N/A												True	0.04	True	3	30	True
2018-06-04 144541 NGF SETB1.eds	O14	UNKNOWN	NGF30	NGF SETB1	hsa-miR-1262-002852	Amp	0.716	0.832	1	34.628	34.628		N/A												True	0.04	True	3	31	True
2018-06-18 103502 NGF SETB3.eds	O14	UNKNOWN	NGF30	NGF SETB3	hsa-miR-1262-002852	Inconclusive	0.693	0.726	1	35.245	35.245		N/A												True	0.04	True	3	31	True
2018-06-07 123401 CTRL SETB2.eds	O14	UNKNOWN	CTRL	CTRL SETB2	hsa-miR-1262-002852	Inconclusive	0.662	0.832	1	34.163	34.163		N/A												True	0.04	True	3	30	True
2018-06-04 173123 CTRL SETB1.eds	O14	UNKNOWN	CTRL	CTRL SETB1	hsa-miR-1262-002852	Amp	0.685	0.733	1	33.351	33.351		N/A												True	0.04	True	3	30	True
2018-06-18 130711 CTRL SETB3.eds	O14	UNKNOWN	CTRL	CTRL SETB3	hsa-miR-1262-002852	Amp	0.667	0.815	1	35.429	35.429		N/A												True	0.04	True	3	31	True
2018-06-04 173123 CTRL SETB1.eds	N02	UNKNOWN	CTRL	CTRL SETB1	hsa-miR-1263-002784	N/A	Undetermined	Undetermined	1	Undetermined	Undetermined		N/A												True	0	True	-1	-1	True
2018-06-07 123401 CTRL SETB2.eds	N02	UNKNOWN	CTRL	CTRL SETB2	hsa-miR-1263-002784	N/A	Undetermined	Undetermined	1	Undetermined	Undetermined		N/A												True	0	True	-1	-1	True
2018-06-18 130711 CTRL SETB3.eds	N02	UNKNOWN	CTRL	CTRL SETB3	hsa-miR-1263-002784	N/A	Undetermined	Undetermined	1	Undetermined	Undetermined		N/A												True	0	True	-1	-1	True
2018-06-18 103502 NGF SETB3.eds	N02	UNKNOWN	NGF30	NGF SETB3	hsa-miR-1263-002784	N/A	Undetermined	Undetermined	1	Undetermined	Undetermined		N/A												True	0	True	-1	-1	True
2018-06-07 100846 NGF SETB2.eds	N02	UNKNOWN	NGF30	NGF SETB2	hsa-miR-1263-002784	N/A	Undetermined	Undetermined	1	Undetermined	Undetermined		N/A												True	0	True	-1	-1	True
2018-06-04 144541 NGF SETB1.eds	N02	UNKNOWN	NGF30	NGF SETB1	hsa-miR-1263-002784	N/A	Undetermined	Undetermined	1	Undetermined	Undetermined		N/A												True	0	True	-1	-1	True
2018-06-18 103502 NGF SETB3.eds	N10	UNKNOWN	NGF30	NGF SETB3	hsa-miR-1264-002799	Amp	0.716	0.7	1	36.942	36.942		N/A												True	0.04	True	3	33	True
2018-06-07 100846 NGF SETB2.eds	N10	UNKNOWN	NGF30	NGF SETB2	hsa-miR-1264-002799	N/A	Undetermined	Undetermined	1	Undetermined	Undetermined		N/A												True	0.04	True	-1	-1	True
2018-06-04 144541 NGF SETB1.eds	N10	UNKNOWN	NGF30	NGF SETB1	hsa-miR-1264-002799	N/A	Undetermined	Undetermined	1	Undetermined	Undetermined		N/A												True	0.04	True	-1	-1	True
2018-06-07 123401 CTRL SETB2.eds	N10	UNKNOWN	CTRL	CTRL SETB2	hsa-miR-1264-002799	N/A	Undetermined	Undetermined	1	Undetermined	Undetermined		N/A												True	0.04	True	-1	-1	True
2018-06-04 173123 CTRL SETB1.eds	N10	UNKNOWN	CTRL	CTRL SETB1	hsa-miR-1264-002799	N/A	Undetermined	Undetermined	1	Undetermined	Undetermined		N/A												True	0.04	True	-1	-1	True
2018-06-18 130711 CTRL SETB3.eds	N10	UNKNOWN	CTRL	CTRL SETB3	hsa-miR-1264-002799	N/A	Undetermined	Undetermined	1	Undetermined	Undetermined		N/A												True	0.04	True	-1	-1	True
2018-06-04 173123 CTRL SETB1.eds	N05	UNKNOWN	CTRL	CTRL SETB1	hsa-miR-1265-002790	N/A	Undetermined	Undetermined	1	Undetermined	Undetermined		N/A												True	0	True	-1	-1	True
2018-06-07 123401 CTRL SETB2.eds	N05	UNKNOWN	CTRL	CTRL SETB2	hsa-miR-1265-002790	N/A	Undetermined	Undetermined	1	Undetermined	Undetermined		N/A												True	0	True	-1	-1	True
2018-06-18 130711 CTRL SETB3.eds	N05	UNKNOWN	CTRL	CTRL SETB3	hsa-miR-1265-002790	N/A	Undetermined	Undetermined	1	Undetermined	Undetermined		N/A												True	0	True	-1	-1	True
2018-06-07 100846 NGF SETB2.eds	N05	UNKNOWN	NGF30	NGF SETB2	hsa-miR-1265-002790	N/A	Undetermined	Undetermined	1	Undetermined	Undetermined		N/A												True	0	True	-1	-1	True
2018-06-04 144541 NGF SETB1.eds	N05	UNKNOWN	NGF30	NGF SETB1	hsa-miR-1265-002790	N/A	Undetermined	Undetermined	1	Undetermined	Undetermined		N/A												True	0	True	-1	-1	True
2018-06-18 103502 NGF SETB3.eds	N05	UNKNOWN	NGF30	NGF SETB3	hsa-miR-1265-002790	N/A	Undetermined	Undetermined	1	Undetermined	Undetermined		N/A												True	0	True	-1	-1	True
2018-06-18 130711 CTRL SETB3.eds	P09	UNKNOWN	CTRL	CTRL SETB3	hsa-miR-1267-002885	Amp	1.077	0.967	1	33.955	33.955	32.686	N/A	32.686	15.996	1.512	4.303	0	-6.507	6.507	1	0.011	90.957	1	True	0.075	True	3	30
2018-06-07 123401 CTRL SETB2.eds	P09	UNKNOWN	CTRL	CTRL SETB2	hsa-miR-1267-002885	Amp	1.109	0.963	1	31.918	31.918	32.686	N/A	32.686	15.996	1.512	4.303	0	-6.507	6.507	1	0.011	90.957	1	True	0.075	True	3	28
2018-06-04 173123 CTRL SETB1.eds	P09	UNKNOWN	CTRL	CTRL SETB1	hsa-miR-1267-002885	Amp	1.122	0.975	1	32.185	32.185	32.686	N/A	32.686	15.996	1.512	4.303	0	-6.507	6.507	1	0.011	90.957	1	True	0.075	True	3	28
2018-06-18 103502 NGF SETB3.eds	P09	UNKNOWN	NGF30	NGF SETB3	hsa-miR-1267-002885	Amp	1.13	0.955	1	33.238	33.238	32.503	N/A	32.503	15.585	1.265	4.303	-0.411	-5.853	5.03	1.33	0.031	57.79	0.845	True	0.075	True	3	29
2018-06-07 100846 NGF SETB2.eds	P09	UNKNOWN	NGF30	NGF SETB2	hsa-miR-1267-002885	Amp	1.121	0.959	1	32.078	32.078	32.503	N/A	32.503	15.585	1.265	4.303	-0.411	-5.853	5.03	1.33	0.031	57.79	0.845	True	0.075	True	3	28
2018-06-04 144541 NGF SETB1.eds	P09	UNKNOWN	NGF30	NGF SETB1	hsa-miR-1267-002885	Amp	1.155	0.975	1	32.194	32.194	32.503	N/A	32.503	15.585	1.265	4.303	-0.411	-5.853	5.03	1.33	0.031	57.79	0.845	True	0.075	True	3	28
2018-06-04 173123 CTRL SETB1.eds	N04	UNKNOWN	CTRL	CTRL SETB1	hsa-miR-1269-002789	N/A	Undetermined	Undetermined	1	Undetermined	Undetermined		N/A												True	0	True	-1	-1	True
2018-06-07 123401 CTRL SETB2.eds	N04	UNKNOWN	CTRL	CTRL SETB2	hsa-miR-1269-002789	N/A	Undetermined	Undetermined	1	Undetermined	Undetermined		N/A												True	0	True	-1	-1	True
2018-06-18 130711 CTRL SETB3.eds	N04	UNKNOWN	CTRL	CTRL SETB3	hsa-miR-1269-002789	N/A	Undetermined	Undetermined	1	Undetermined	Undetermined		N/A												True	0	True	-1	-1	True
2018-06-07 100846 NGF SETB2.eds	N04	UNKNOWN	NGF30	NGF SETB2	hsa-miR-1269-002789	N/A	Undetermined	Undetermined	1	Undetermined	Undetermined		N/A												True	0	True	-1	-1	True
2018-06-04 144541 NGF SETB1.eds	N04	UNKNOWN	NGF30	NGF SETB1	hsa-miR-1269-002789	N/A	Undetermined	Undetermined	1	Undetermined	Undetermined		N/A												True	0	True	-1	-1	True
2018-06-18 103502 NGF SETB3.eds	N04	UNKNOWN	NGF30	NGF SETB3	hsa-miR-1269-002789	N/A	Undetermined	Undetermined	1	Undetermined	Undetermined		N/A												True	0	True	-1	-1	True
2018-06-07 100846 NGF SETB2.eds	N14	UNKNOWN	NGF30	NGF SETB2	hsa-miR-1270-002807	Amp	0.589	0.691	1	34.095	34.095		N/A												True	0.04	True	3	28	True
2018-06-18 103502 NGF SETB3.eds	N14	UNKNOWN	NGF30	NGF SETB3	hsa-miR-1270-002807	N/A	Undetermined	Undetermined	1	Undetermined	Undetermined		N/A												True	0.04	True	-1	-1	True
2018-06-04 144541 NGF SETB1.eds	N14	UNKNOWN	NGF30	NGF SETB1	hsa-miR-1270-002807	Amp	0.677	0.711	1	33.171	33.171		N/A												True	0.04	True	3	29	True
2018-06-04 173123 CTRL SETB1.eds	N14	UNKNOWN	CTRL	CTRL SETB1	hsa-miR-1270-002807	Amp	0.821	0.903	1	32.453	32.453		N/A												True	0.04	True	3	29	True
2018-06-18 130711 CTRL SETB3.eds	N14	UNKNOWN	CTRL	CTRL SETB3	hsa-miR-1270-002807	Amp	1.173	0.973	1	31.551	31.551		N/A												True	0.04	True	3	29	True
2018-06-07 123401 CTRL SETB2.eds	N14	UNKNOWN	CTRL	CTRL SETB2	hsa-miR-1270-002807	Amp	0.769	0.927	1	32.594	32.594		N/A												True	0.04	True	3	29	True
2018-06-18 103502 NGF SETB3.eds	M23	UNKNOWN	NGF30	NGF SETB3	hsa-miR-1271-002779	Amp	1.251	0.98	1	30.278	30.278	29.41	N/A	29.41	12.491	1.35	4.303	-0.218	-6.025	5.589	1.163	0.021	65.136	0.911	True	0.146	True	3	25
2018-06-04 144541 NGF SETB1.eds	M23	UNKNOWN	NGF30	NGF SETB1	hsa-miR-1271-002779	Amp	1.235	0.982	1	28.831	28.831	29.41	N/A	29.41	12.491	1.35	4.303	-0.218	-6.025	5.589	1.163	0.021	65.136	0.911	True	0.146	True	3	23
2018-06-07 100846 NGF SETB2.eds	M23	UNKNOWN	NGF30	NGF SETB2	hsa-miR-1271-002779	Amp	1.258	0.981	1	29.12	29.12	29.41	N/A	29.41	12.491	1.35	4.303	-0.218	-6.025	5.589	1.163	0.021	65.136	0.911	True	0.146	True	3	24
2018-06-07 123401 CTRL SETB2.eds	M23	UNKNOWN	CTRL	CTRL SETB2	hsa-miR-1271-002779	Amp	1.26	0.983	1	28.848	28.848	29.399	N/A	29.399	12.709	1.247	4.303	0	-5.364	5.364	1	0.024	41.188	1	True	0.146	True	3	24
2018-06-04 173123 CTRL SETB1.eds	M23	UNKNOWN	CTRL	CTRL SETB1	hsa-miR-1271-002779	Amp	1.226	0.981	1	29.21	29.21	29.399	N/A	29.399	12.709	1.247	4.303	0	-5.364	5.364	1	0.024	41.188	1	True	0.146	True	3	24
2018-06-18 130711 CTRL SETB3.eds	M23	UNKNOWN	CTRL	CTRL SETB3	hsa-miR-1271-002779	Amp	1.219	0.987	1	30.14	30.14	29.399	N/A	29.399	12.709	1.247	4.303	0	-5.364	5.364	1	0.024	41.188	1	True	0.146	True	3	25
2018-06-07 123401 CTRL SETB2.eds	O10	UNKNOWN	CTRL	CTRL SETB2	hsa-miR-1272-002845	N/A	Undetermined	Undetermined	1	Undetermined	Undetermined		N/A												True	0	True	-1	-1	True
2018-06-18 130711 CTRL SETB3.eds	O10	UNKNOWN	CTRL	CTRL SETB3	hsa-miR-1272-002845	N/A	Undetermined	Undetermined	1	Undetermined	Undetermined		N/A												True	0	True	-1	-1	True
2018-06-04 173123 CTRL SETB1.eds	O10	UNKNOWN	CTRL	CTRL SETB1	hsa-miR-1272-002845	N/A	Undetermined	Undetermined	1	Undetermined	Undetermined		N/A												True	0	True	-1	-1	True
2018-06-07 100846 NGF SETB2.eds	O10	UNKNOWN	NGF30	NGF SETB2	hsa-miR-1272-002845	N/A	Undetermined	Undetermined	1	Undetermined	Undetermined		N/A												True	0	True	-1	-1	True
2018-06-18 103502 NGF SETB3.eds	O10	UNKNOWN	NGF30	NGF SETB3	hsa-miR-1272-002845	N/A	Undetermined	Undetermined	1	Undetermined	Undetermined		N/A												True	0	True	-1	-1	True
2018-06-04 144541 NGF SETB1.eds	O10	UNKNOWN	NGF30	NGF SETB1	hsa-miR-1272-002845	N/A	Undetermined	Undetermined	1	Undetermined	Undetermined		N/A												True	0	True	-1	-1	True
2018-06-04 173123 CTRL SETB1.eds	P07	UNKNOWN	CTRL	CTRL SETB1	hsa-miR-1274A-002883	Amp	1.25	0.966	1	22.233	22.233	22.052	N/A	22.052	5.362	1.152	4.303	0	-4.956	4.956	1	0.032	31.049	1	True	0.152	True	3	17
2018-06-07 123401 CTRL SETB2.eds	P07	UNKNOWN	CTRL	CTRL SETB2	hsa-miR-1274A-002883	Amp	1.285	0.988	1	21.295	21.295	22.052	N/A	22.052	5.362	1.152	4.303	0	-4.956	4.956	1	0.032	31.049	1	True	0.152	True	3	16
2018-06-18 130711 CTRL SETB3.eds	P07	UNKNOWN	CTRL	CTRL SETB3	hsa-miR-1274A-002883	Amp	1.288	0.96	1	22.627	22.627	22.052	N/A	22.052	5.362	1.152	4.303	0	-4.956	4.956	1	0.032	31.049	1	True	0.152	True	3	18
2018-06-18 103502 NGF SETB3.eds	P07	UNKNOWN	NGF30	NGF SETB3	hsa-miR-1274A-002883	Amp	1.299	0.983	1	22.703	22.703	22.046	N/A	22.046	5.128	1.216	4.303	-0.234	-5.467	4.999	1.176	0.031	44.235	0.896	True	0.152	True	3	17
2018-06-07 100846 NGF SETB2.eds	P07	UNKNOWN	NGF30	NGF SETB2	hsa-miR-1274A-002883	Amp	1.289	0.987	1	21.384	21.384	22.046	N/A	22.046	5.128	1.216	4.303	-0.234	-5.467	4.999	1.176	0.031	44.235	0.896	True	0.152	True	3	16
2018-06-04 144541 NGF SETB1.eds	P07	UNKNOWN	NGF30	NGF SETB1	hsa-miR-1274A-002883	Amp	1.253	0.989	1	22.051	22.051	22.046	N/A	22.046	5.128	1.216	4.303	-0.234	-5.467	4.999	1.176	0.031	44.235	0.896	True	0.152	True	3	17
2018-06-04 144541 NGF SETB1.eds	P08	UNKNOWN	NGF30	NGF SETB1	hsa-miR-1274B-002884	Amp	1.281	0.988	1	20.256	20.256	20.458	N/A	20.458	3.54	1.316	4.303	-0.321	-5.982	5.339	1.249	0.025	63.188	0.866	True	0.147	True	3	15
2018-06-07 100846 NGF SETB2.eds	P08	UNKNOWN	NGF30	NGF SETB2	hsa-miR-1274B-002884	Amp	1.281	0.983	1	19.808	19.808	20.458	N/A	20.458	3.54	1.316	4.303	-0.321	-5.982	5.339	1.249	0.025	63.188	0.866	True	0.147	True	3	15
2018-06-18 103502 NGF SETB3.eds	P08	UNKNOWN	NGF30	NGF SETB3	hsa-miR-1274B-002884	Amp	1.297	0.992	1	21.311	21.311	20.458	N/A	20.458	3.54	1.316	4.303	-0.321	-5.982	5.339	1.249	0.025	63.188	0.866	True	0.147	True	3	16
2018-06-07 123401 CTRL SETB2.eds	P08	UNKNOWN	CTRL	CTRL SETB2	hsa-miR-1274B-002884	Amp	1.294	0.98	1	19.835	19.835	20.551	N/A	20.551	3.861	1.213	4.303	0	-5.218	5.218	1	0.027	37.219	1	True	0.147	True	3	15
2018-06-04 173123 CTRL SETB1.eds	P08	UNKNOWN	CTRL	CTRL SETB1	hsa-miR-1274B-002884	Amp	1.297	0.987	1	20.574	20.574	20.551	N/A	20.551	3.861	1.213	4.303	0	-5.218	5.218	1	0.027	37.219	1	True	0.147	True	3	15
2018-06-18 130711 CTRL SETB3.eds	P08	UNKNOWN	CTRL	CTRL SETB3	hsa-miR-1274B-002884	Amp	1.279	0.965	1	21.244	21.244	20.551	N/A	20.551	3.861	1.213	4.303	0	-5.218	5.218	1	0.027	37.219	1	True	0.147	True	3	16
2018-06-04 173123 CTRL SETB1.eds	O05	UNKNOWN	CTRL	CTRL SETB1	hsa-miR-1275-002840	Amp	0.919	0.98	1	27.826	27.826		N/A												True	0.04	True	3	25	True
2018-06-18 130711 CTRL SETB3.eds	O05	UNKNOWN	CTRL	CTRL SETB3	hsa-miR-1275-002840	Amp	0.853	0.862	1	29.682	29.682		N/A												True	0.04	True	3	26	True
2018-06-07 123401 CTRL SETB2.eds	O05	UNKNOWN	CTRL	CTRL SETB2	hsa-miR-1275-002840	Amp	0.997	0.842	1	25.79	25.79		N/A												True	0.04	True	3	22	True
2018-06-07 100846 NGF SETB2.eds	O05	UNKNOWN	NGF30	NGF SETB2	hsa-miR-1275-002840	Amp	0.968	0.943	1	26.325	26.325		N/A												True	0.04	True	3	23	True
2018-06-18 103502 NGF SETB3.eds	O05	UNKNOWN	NGF30	NGF SETB3	hsa-miR-1275-002840	Amp	0.864	0.798	1	30.881	30.881		N/A												True	0.04	True	3	27	True
2018-06-04 144541 NGF SETB1.eds	O05	UNKNOWN	NGF30	NGF SETB1	hsa-miR-1275-002840	Amp	0.891	0.93	1	27.377	27.377		N/A												True	0.04	True	3	24	True
2018-06-04 173123 CTRL SETB1.eds	O08	UNKNOWN	CTRL	CTRL SETB1	hsa-miR-1276-002843	Amp	1.086	0.926	1	34.779	34.779	34.054	N/A	34.054	16.5	0.243	12.706	0	-3.093	3.093	1	0.117	8.534	1	True	0.059	True	3	31
2018-06-18 130711 CTRL SETB3.eds	O08	UNKNOWN	CTRL	CTRL SETB3	hsa-miR-1276-002843	No Amp	0.543	0	1	Undetermined	Undetermined	34.054	N/A	34.054	16.5	0.243	12.706	0	-3.093	3.093	1	0.117	8.534	1	True	0.059	True	3	34	True
2018-06-07 123401 CTRL SETB2.eds	O08	UNKNOWN	CTRL	CTRL SETB2	hsa-miR-1276-002843	Amp	1.044	0.897	1	33.329	33.329	34.054	N/A	34.054	16.5	0.243	12.706	0	-3.093	3.093	1	0.117	8.534	1	True	0.059	True	3	29
2018-06-04 144541 NGF SETB1.eds	O08	UNKNOWN	NGF30	NGF SETB1	hsa-miR-1276-002843	Amp	1.022	0.876	1	35.426	35.426	35.426	N/A	35.426	17.292			0.792			0.577	0.577	0.577		True	0.059	True	3	32
2018-06-18 103502 NGF SETB3.eds	O08	UNKNOWN	NGF30	NGF SETB3	hsa-miR-1276-002843	N/A	Undetermined	Undetermined	1	Undetermined	Undetermined	35.426	N/A	35.426	17.292			0.792			0.577	0.577	0.577		True	0.059	True	-1	-1	True
2018-06-07 100846 NGF SETB2.eds	O08	UNKNOWN	NGF30	NGF SETB2	hsa-miR-1276-002843	Amp	0.896	0.64	1	34.08	34.08	35.426	N/A	35.426	17.292			0.792			0.577	0.577	0.577		True	0.059	True	3	31	True
2018-06-18 103502 NGF SETB3.eds	O13	UNKNOWN	NGF30	NGF SETB3	hsa-miR-1278-002851	N/A	Undetermined	Undetermined	1	Undetermined	Undetermined		N/A												True	0	True	-1	-1	True
2018-06-04 144541 NGF SETB1.eds	O13	UNKNOWN	NGF30	NGF SETB1	hsa-miR-1278-002851	N/A	Undetermined	Undetermined	1	Undetermined	Undetermined		N/A												True	0	True	-1	-1	True
2018-06-07 100846 NGF SETB2.eds	O13	UNKNOWN	NGF30	NGF SETB2	hsa-miR-1278-002851	N/A	Undetermined	Undetermined	1	Undetermined	Undetermined		N/A												True	0	True	-1	-1	True
2018-06-18 130711 CTRL SETB3.eds	O13	UNKNOWN	CTRL	CTRL SETB3	hsa-miR-1278-002851	N/A	Undetermined	Undetermined	1	Undetermined	Undetermined		N/A												True	0	True	-1	-1	True
2018-06-04 173123 CTRL SETB1.eds	O13	UNKNOWN	CTRL	CTRL SETB1	hsa-miR-1278-002851	N/A	Undetermined	Undetermined	1	Undetermined	Undetermined		N/A												True	0	True	-1	-1	True
2018-06-07 123401 CTRL SETB2.eds	O13	UNKNOWN	CTRL	CTRL SETB2	hsa-miR-1278-002851	N/A	Undetermined	Undetermined	1	Undetermined	Undetermined		N/A												True	0	True	-1	-1	True
2018-06-07 123401 CTRL SETB2.eds	N12	UNKNOWN	CTRL	CTRL SETB2	hsa-miR-1282-002803	Amp	0.781	0.922	1	31.112	31.112		N/A												True	0.04	True	3	28	True
2018-06-04 173123 CTRL SETB1.eds	N12	UNKNOWN	CTRL	CTRL SETB1	hsa-miR-1282-002803	Amp	0.692	0.89	1	32.853	32.853		N/A												True	0.04	True	3	29	True
2018-06-18 130711 CTRL SETB3.eds	N12	UNKNOWN	CTRL	CTRL SETB3	hsa-miR-1282-002803	Amp	0.704	0.687	1	36.343	36.343		N/A												True	0.04	True	3	32	True
2018-06-18 103502 NGF SETB3.eds	N12	UNKNOWN	NGF30	NGF SETB3	hsa-miR-1282-002803	N/A	Undetermined	Undetermined	1	Undetermined	Undetermined		N/A												True	0.04	True	-1	-1	True
2018-06-07 100846 NGF SETB2.eds	N12	UNKNOWN	NGF30	NGF SETB2	hsa-miR-1282-002803	Amp	0.656	0.807	1	31.843	31.843		N/A												True	0.04	True	3	28	True
2018-06-04 144541 NGF SETB1.eds	N12	UNKNOWN	NGF30	NGF SETB1	hsa-miR-1282-002803	Amp	0.586	0.776	1	33.479	33.479		N/A												True	0.04	True	3	28	True
2018-06-07 123401 CTRL SETB2.eds	P12	UNKNOWN	CTRL	CTRL SETB2	hsa-miR-1283-002890	N/A	Undetermined	Undetermined	1	Undetermined	Undetermined		N/A												True	0	True	-1	-1	True
2018-06-18 130711 CTRL SETB3.eds	P12	UNKNOWN	CTRL	CTRL SETB3	hsa-miR-1283-002890	N/A	Undetermined	Undetermined	1	Undetermined	Undetermined		N/A												True	0	True	-1	-1	True
2018-06-04 173123 CTRL SETB1.eds	P12	UNKNOWN	CTRL	CTRL SETB1	hsa-miR-1283-002890	N/A	Undetermined	Undetermined	1	Undetermined	Undetermined		N/A												True	0	True	-1	-1	True
2018-06-04 144541 NGF SETB1.eds	P12	UNKNOWN	NGF30	NGF SETB1	hsa-miR-1283-002890	N/A	Undetermined	Undetermined	1	Undetermined	Undetermined		N/A												True	0	True	-1	-1	True
2018-06-18 103502 NGF SETB3.eds	P12	UNKNOWN	NGF30	NGF SETB3	hsa-miR-1283-002890	N/A	Undetermined	Undetermined	1	Undetermined	Undetermined		N/A												True	0	True	-1	-1	True
2018-06-07 100846 NGF SETB2.eds	P12	UNKNOWN	NGF30	NGF SETB2	hsa-miR-1283-002890	N/A	Undetermined	Undetermined	1	Undetermined	Undetermined		N/A												True	0	True	-1	-1	True
2018-06-07 123401 CTRL SETB2.eds	P20	UNKNOWN	CTRL	CTRL SETB2	hsa-miR-1284-002903	N/A	Undetermined	Undetermined	1	Undetermined	Undetermined		N/A												True	0	True	-1	-1	True
2018-06-18 130711 CTRL SETB3.eds	P20	UNKNOWN	CTRL	CTRL SETB3	hsa-miR-1284-002903	N/A	Undetermined	Undetermined	1	Undetermined	Undetermined		N/A												True	0	True	-1	-1	True
2018-06-04 173123 CTRL SETB1.eds	P20	UNKNOWN	CTRL	CTRL SETB1	hsa-miR-1284-002903	N/A	Undetermined	Undetermined	1	Undetermined	Undetermined		N/A												True	0	True	-1	-1	True
2018-06-07 100846 NGF SETB2.eds	P20	UNKNOWN	NGF30	NGF SETB2	hsa-miR-1284-002903	N/A	Undetermined	Undetermined	1	Undetermined	Undetermined		N/A												True	0	True	-1	-1	True
2018-06-18 103502 NGF SETB3.eds	P20	UNKNOWN	NGF30	NGF SETB3	hsa-miR-1284-002903	N/A	Undetermined	Undetermined	1	Undetermined	Undetermined		N/A												True	0	True	-1	-1	True
2018-06-04 144541 NGF SETB1.eds	P20	UNKNOWN	NGF30	NGF SETB1	hsa-miR-1284-002903	N/A	Undetermined	Undetermined	1	Undetermined	Undetermined		N/A												True	0	True	-1	-1	True
2018-06-04 173123 CTRL SETB1.eds	N21	UNKNOWN	CTRL	CTRL SETB1	hsa-miR-1285-002822	Amp	0.795	0.946	1	32.238	32.238		N/A												True	0.04	True	3	29	True
2018-06-07 123401 CTRL SETB2.eds	N21	UNKNOWN	CTRL	CTRL SETB2	hsa-miR-1285-002822	Amp	0.746	0.892	1	31.995	31.995		N/A												True	0.04	True	3	29	True
2018-06-18 130711 CTRL SETB3.eds	N21	UNKNOWN	CTRL	CTRL SETB3	hsa-miR-1285-002822	Amp	0.928	0.95	1	32.529	32.529		N/A												True	0.04	True	3	29	True
2018-06-04 144541 NGF SETB1.eds	N21	UNKNOWN	NGF30	NGF SETB1	hsa-miR-1285-002822	Amp	0.679	0.8	1	32.909	32.909		N/A												True	0.04	True	3	29	True
2018-06-07 100846 NGF SETB2.eds	N21	UNKNOWN	NGF30	NGF SETB2	hsa-miR-1285-002822	Amp	0.792	0.915	1	31.443	31.443		N/A												True	0.04	True	3	28	True
2018-06-18 103502 NGF SETB3.eds	N21	UNKNOWN	NGF30	NGF SETB3	hsa-miR-1285-002822	N/A	Undetermined	Undetermined	1	Undetermined	Undetermined		N/A												True	0.04	True	-1	-1	True
2018-06-04 144541 NGF SETB1.eds	M18	UNKNOWN	NGF30	NGF SETB1	hsa-miR-1286-002773	N/A	Undetermined	Undetermined	1	Undetermined	Undetermined		N/A												True	0	True	-1	-1	True
2018-06-07 100846 NGF SETB2.eds	M18	UNKNOWN	NGF30	NGF SETB2	hsa-miR-1286-002773	N/A	Undetermined	Undetermined	1	Undetermined	Undetermined		N/A												True	0	True	-1	-1	True
2018-06-18 103502 NGF SETB3.eds	M18	UNKNOWN	NGF30	NGF SETB3	hsa-miR-1286-002773	N/A	Undetermined	Undetermined	1	Undetermined	Undetermined		N/A												True	0	True	-1	-1	True
2018-06-18 130711 CTRL SETB3.eds	M18	UNKNOWN	CTRL	CTRL SETB3	hsa-miR-1286-002773	N/A	Undetermined	Undetermined	1	Undetermined	Undetermined		N/A												True	0	True	-1	-1	True
2018-06-07 123401 CTRL SETB2.eds	M18	UNKNOWN	CTRL	CTRL SETB2	hsa-miR-1286-002773	N/A	Undetermined	Undetermined	1	Undetermined	Undetermined		N/A												True	0	True	-1	-1	True
2018-06-04 173123 CTRL SETB1.eds	M18	UNKNOWN	CTRL	CTRL SETB1	hsa-miR-1286-002773	N/A	Undetermined	Undetermined	1	Undetermined	Undetermined		N/A												True	0	True	-1	-1	True
2018-06-07 123401 CTRL SETB2.eds	O03	UNKNOWN	CTRL	CTRL SETB2	hsa-miR-1288-002832	N/A	Undetermined	Undetermined	1	Undetermined	Undetermined		N/A												True	0	True	-1	-1	True
2018-06-04 173123 CTRL SETB1.eds	O03	UNKNOWN	CTRL	CTRL SETB1	hsa-miR-1288-002832	N/A	Undetermined	Undetermined	1	Undetermined	Undetermined		N/A												True	0	True	-1	-1	True
2018-06-18 130711 CTRL SETB3.eds	O03	UNKNOWN	CTRL	CTRL SETB3	hsa-miR-1288-002832	N/A	Undetermined	Undetermined	1	Undetermined	Undetermined		N/A												True	0	True	-1	-1	True
2018-06-18 103502 NGF SETB3.eds	O03	UNKNOWN	NGF30	NGF SETB3	hsa-miR-1288-002832	N/A	Undetermined	Undetermined	1	Undetermined	Undetermined		N/A												True	0	True	-1	-1	True
2018-06-04 144541 NGF SETB1.eds	O03	UNKNOWN	NGF30	NGF SETB1	hsa-miR-1288-002832	N/A	Undetermined	Undetermined	1	Undetermined	Undetermined		N/A												True	0	True	-1	-1	True
2018-06-07 100846 NGF SETB2.eds	O03	UNKNOWN	NGF30	NGF SETB2	hsa-miR-1288-002832	N/A	Undetermined	Undetermined	1	Undetermined	Undetermined		N/A												True	0	True	-1	-1	True
2018-06-07 100846 NGF SETB2.eds	O22	UNKNOWN	NGF30	NGF SETB2	hsa-miR-1289-002871	Amp	0.761	0.799	1	37.216	37.216		N/A												True	0.04	True	3	34	True
2018-06-04 144541 NGF SETB1.eds	O22	UNKNOWN	NGF30	NGF SETB1	hsa-miR-1289-002871	Amp	1.056	0.897	1	35.142	35.142		N/A												True	0.04	True	3	32	True
2018-06-18 103502 NGF SETB3.eds	O22	UNKNOWN	NGF30	NGF SETB3	hsa-miR-1289-002871	N/A	Undetermined	Undetermined	1	Undetermined	Undetermined		N/A												True	0.04	True	-1	-1	True
2018-06-04 173123 CTRL SETB1.eds	O22	UNKNOWN	CTRL	CTRL SETB1	hsa-miR-1289-002871	N/A	Undetermined	Undetermined	1	Undetermined	Undetermined		N/A												True	0.04	True	-1	-1	True
2018-06-07 123401 CTRL SETB2.eds	O22	UNKNOWN	CTRL	CTRL SETB2	hsa-miR-1289-002871	N/A	Undetermined	Undetermined	1	Undetermined	Undetermined		N/A												True	0.04	True	-1	-1	True
2018-06-18 130711 CTRL SETB3.eds	O22	UNKNOWN	CTRL	CTRL SETB3	hsa-miR-1289-002871	N/A	Undetermined	Undetermined	1	Undetermined	Undetermined		N/A												True	0.04	True	-1	-1	True
2018-06-04 173123 CTRL SETB1.eds	J10	UNKNOWN	CTRL	CTRL SETB1	hsa-miR-129#-002298	N/A	Undetermined	Undetermined	1	Undetermined	Undetermined		N/A												True	0	True	-1	-1	True
2018-06-07 123401 CTRL SETB2.eds	J10	UNKNOWN	CTRL	CTRL SETB2	hsa-miR-129#-002298	N/A	Undetermined	Undetermined	1	Undetermined	Undetermined		N/A												True	0	True	-1	-1	True
2018-06-18 130711 CTRL SETB3.eds	J10	UNKNOWN	CTRL	CTRL SETB3	hsa-miR-129#-002298	N/A	Undetermined	Undetermined	1	Undetermined	Undetermined		N/A												True	0	True	-1	-1	True
2018-06-18 103502 NGF SETB3.eds	J10	UNKNOWN	NGF30	NGF SETB3	hsa-miR-129#-002298	N/A	Undetermined	Undetermined	1	Undetermined	Undetermined		N/A												True	0	True	-1	-1	True
2018-06-04 144541 NGF SETB1.eds	J10	UNKNOWN	NGF30	NGF SETB1	hsa-miR-129#-002298	N/A	Undetermined	Undetermined	1	Undetermined	Undetermined		N/A												True	0	True	-1	-1	True
2018-06-07 100846 NGF SETB2.eds	J10	UNKNOWN	NGF30	NGF SETB2	hsa-miR-129#-002298	N/A	Undetermined	Undetermined	1	Undetermined	Undetermined		N/A												True	0	True	-1	-1	True
2018-06-04 173123 CTRL SETB1.eds	O19	UNKNOWN	CTRL	CTRL SETB1	hsa-miR-1290-002863	Amp	1.186	0.98	1	31.98	31.98	31.173	N/A	31.173	14.483	0.757	4.303	0	-3.257	3.257	1	0.105	9.557	1	True	0.127	True	3	27
2018-06-18 130711 CTRL SETB3.eds	O19	UNKNOWN	CTRL	CTRL SETB3	hsa-miR-1290-002863	Amp	1.387	0.988	1	30.938	30.938	31.173	N/A	31.173	14.483	0.757	4.303	0	-3.257	3.257	1	0.105	9.557	1	True	0.127	True	3	26
2018-06-07 123401 CTRL SETB2.eds	O19	UNKNOWN	CTRL	CTRL SETB2	hsa-miR-1290-002863	Amp	1.237	0.977	1	30.6	30.6	31.173	N/A	31.173	14.483	0.757	4.303	0	-3.257	3.257	1	0.105	9.557	1	True	0.127	True	3	26
2018-06-07 100846 NGF SETB2.eds	O19	UNKNOWN	NGF30	NGF SETB2	hsa-miR-1290-002863	Amp	1.241	0.978	1	30.438	30.438	31.428	N/A	31.428	14.51	1.173	4.303	0.027	-5.019	5.073	0.981	0.03	32.415	0.986	True	0.127	True	3	26
2018-06-18 103502 NGF SETB3.eds	O19	UNKNOWN	NGF30	NGF SETB3	hsa-miR-1290-002863	Amp	1.409	0.983	1	31.953	31.953	31.428	N/A	31.428	14.51	1.173	4.303	0.027	-5.019	5.073	0.981	0.03	32.415	0.986	True	0.127	True	3	27
2018-06-04 144541 NGF SETB1.eds	O19	UNKNOWN	NGF30	NGF SETB1	hsa-miR-1290-002863	Amp	1.224	0.981	1	31.894	31.894	31.428	N/A	31.428	14.51	1.173	4.303	0.027	-5.019	5.073	0.981	0.03	32.415	0.986	True	0.127	True	3	27
2018-06-04 144541 NGF SETB1.eds	O04	UNKNOWN	NGF30	NGF SETB1	hsa-miR-1291-002838	Amp	0.743	0.853	1	36.509	36.509		N/A												True	0.04	True	3	33	True
2018-06-07 100846 NGF SETB2.eds	O04	UNKNOWN	NGF30	NGF SETB2	hsa-miR-1291-002838	Amp	0.804	0.759	1	35.473	35.473		N/A												True	0.04	True	3	32	True
2018-06-18 103502 NGF SETB3.eds	O04	UNKNOWN	NGF30	NGF SETB3	hsa-miR-1291-002838	Amp	0.892	0.932	1	34.653	34.653		N/A												True	0.04	True	3	32	True
2018-06-07 123401 CTRL SETB2.eds	O04	UNKNOWN	CTRL	CTRL SETB2	hsa-miR-1291-002838	Amp	0.87	0.787	1	34.655	34.655		N/A												True	0.04	True	3	31	True
2018-06-04 173123 CTRL SETB1.eds	O04	UNKNOWN	CTRL	CTRL SETB1	hsa-miR-1291-002838	Amp	0.754	0.529	1	36.387	36.387		N/A												True	0.04	True	3	33	True
2018-06-18 130711 CTRL SETB3.eds	O04	UNKNOWN	CTRL	CTRL SETB3	hsa-miR-1291-002838	Amp	0.853	0.914	1	34.587	34.587		N/A												True	0.04	True	3	31	True
2018-06-07 123401 CTRL SETB2.eds	N23	UNKNOWN	CTRL	CTRL SETB2	hsa-miR-1292-002824	N/A	Undetermined	Undetermined	1	Undetermined	Undetermined		N/A												True	0.04	True	-1	-1	True
2018-06-04 173123 CTRL SETB1.eds	N23	UNKNOWN	CTRL	CTRL SETB1	hsa-miR-1292-002824	N/A	Undetermined	Undetermined	1	Undetermined	Undetermined		N/A												True	0.04	True	-1	-1	True
2018-06-18 130711 CTRL SETB3.eds	N23	UNKNOWN	CTRL	CTRL SETB3	hsa-miR-1292-002824	Amp	0.8	0.874	1	35.046	35.046		N/A												True	0.04	True	3	32	True
2018-06-07 100846 NGF SETB2.eds	N23	UNKNOWN	NGF30	NGF SETB2	hsa-miR-1292-002824	N/A	Undetermined	Undetermined	1	Undetermined	Undetermined		N/A												True	0.04	True	-1	-1	True
2018-06-04 144541 NGF SETB1.eds	N23	UNKNOWN	NGF30	NGF SETB1	hsa-miR-1292-002824	N/A	Undetermined	Undetermined	1	Undetermined	Undetermined		N/A												True	0.04	True	-1	-1	True
2018-06-18 103502 NGF SETB3.eds	N23	UNKNOWN	NGF30	NGF SETB3	hsa-miR-1292-002824	N/A	Undetermined	Undetermined	1	Undetermined	Undetermined		N/A												True	0.04	True	-1	-1	True
2018-06-18 103502 NGF SETB3.eds	P22	UNKNOWN	NGF30	NGF SETB3	hsa-miR-1293-002905	N/A	Undetermined	Undetermined	1	Undetermined	Undetermined		N/A												True	0.046	True	-1	-1	True
2018-06-07 100846 NGF SETB2.eds	P22	UNKNOWN	NGF30	NGF SETB2	hsa-miR-1293-002905	Amp	0.854	0.836	1	31.77	31.77		N/A												True	0.046	True	3	28	True
2018-06-04 144541 NGF SETB1.eds	P22	UNKNOWN	NGF30	NGF SETB1	hsa-miR-1293-002905	N/A	Undetermined	Undetermined	1	Undetermined	Undetermined		N/A												True	0.046	True	-1	-1	True
2018-06-07 123401 CTRL SETB2.eds	P22	UNKNOWN	CTRL	CTRL SETB2	hsa-miR-1293-002905	N/A	Undetermined	Undetermined	1	Undetermined	Undetermined		N/A												True	0.046	True	-1	-1	True
2018-06-18 130711 CTRL SETB3.eds	P22	UNKNOWN	CTRL	CTRL SETB3	hsa-miR-1293-002905	N/A	Undetermined	Undetermined	1	Undetermined	Undetermined		N/A												True	0.046	True	-1	-1	True
2018-06-04 173123 CTRL SETB1.eds	P22	UNKNOWN	CTRL	CTRL SETB1	hsa-miR-1293-002905	N/A	Undetermined	Undetermined	1	Undetermined	Undetermined		N/A												True	0.046	True	-1	-1	True
2018-06-18 130711 CTRL SETB3.eds	N03	UNKNOWN	CTRL	CTRL SETB3	hsa-miR-1294-002785	N/A	Undetermined	Undetermined	1	Undetermined	Undetermined		N/A												True	0	True	-1	-1	True
2018-06-07 123401 CTRL SETB2.eds	N03	UNKNOWN	CTRL	CTRL SETB2	hsa-miR-1294-002785	N/A	Undetermined	Undetermined	1	Undetermined	Undetermined		N/A												True	0	True	-1	-1	True
2018-06-04 173123 CTRL SETB1.eds	N03	UNKNOWN	CTRL	CTRL SETB1	hsa-miR-1294-002785	N/A	Undetermined	Undetermined	1	Undetermined	Undetermined		N/A												True	0	True	-1	-1	True
2018-06-18 103502 NGF SETB3.eds	N03	UNKNOWN	NGF30	NGF SETB3	hsa-miR-1294-002785	N/A	Undetermined	Undetermined	1	Undetermined	Undetermined		N/A												True	0	True	-1	-1	True
2018-06-07 100846 NGF SETB2.eds	N03	UNKNOWN	NGF30	NGF SETB2	hsa-miR-1294-002785	N/A	Undetermined	Undetermined	1	Undetermined	Undetermined		N/A												True	0	True	-1	-1	True
2018-06-04 144541 NGF SETB1.eds	N03	UNKNOWN	NGF30	NGF SETB1	hsa-miR-1294-002785	N/A	Undetermined	Undetermined	1	Undetermined	Undetermined		N/A												True	0	True	-1	-1	True
2018-06-04 173123 CTRL SETB1.eds	P24	UNKNOWN	CTRL	CTRL SETB1	hsa-miR-1296-002908	Amp	0	0.768	1	31.848	31.848		N/A												True	0.04	True	3	27	True
2018-06-07 123401 CTRL SETB2.eds	P24	UNKNOWN	CTRL	CTRL SETB2	hsa-miR-1296-002908	N/A	Undetermined	Undetermined	1	Undetermined	Undetermined		N/A												True	0.04	True	-1	-1	True
2018-06-18 130711 CTRL SETB3.eds	P24	UNKNOWN	CTRL	CTRL SETB3	hsa-miR-1296-002908	N/A	Undetermined	Undetermined	1	Undetermined	Undetermined		N/A												True	0.04	True	-1	-1	True
2018-06-04 144541 NGF SETB1.eds	P24	UNKNOWN	NGF30	NGF SETB1	hsa-miR-1296-002908	Amp	0.538	0.68	1	31.862	31.862		N/A												True	0.04	True	3	26	True
2018-06-18 103502 NGF SETB3.eds	P24	UNKNOWN	NGF30	NGF SETB3	hsa-miR-1296-002908	N/A	Undetermined	Undetermined	1	Undetermined	Undetermined		N/A												True	0.04	True	-1	-1	True
2018-06-07 100846 NGF SETB2.eds	P24	UNKNOWN	NGF30	NGF SETB2	hsa-miR-1296-002908	Amp	0.644	0.799	1	30.744	30.744		N/A												True	0.04	True	3	26	True
2018-06-18 130711 CTRL SETB3.eds	O18	UNKNOWN	CTRL	CTRL SETB3	hsa-miR-1298-002861	N/A	Undetermined	Undetermined	1	Undetermined	Undetermined		N/A												True	0.04	True	-1	-1	True
2018-06-07 123401 CTRL SETB2.eds	O18	UNKNOWN	CTRL	CTRL SETB2	hsa-miR-1298-002861	Amp	0.508	0.489	1	34.229	34.229		N/A												True	0.04	True	3	29	True
2018-06-04 173123 CTRL SETB1.eds	O18	UNKNOWN	CTRL	CTRL SETB1	hsa-miR-1298-002861	Inconclusive	0.593	0.636	1	34.676	34.676		N/A												True	0.04	True	3	30	True
2018-06-04 144541 NGF SETB1.eds	O18	UNKNOWN	NGF30	NGF SETB1	hsa-miR-1298-002861	N/A	Undetermined	Undetermined	1	Undetermined	Undetermined		N/A												True	0.04	True	-1	-1	True
2018-06-07 100846 NGF SETB2.eds	O18	UNKNOWN	NGF30	NGF SETB2	hsa-miR-1298-002861	N/A	Undetermined	Undetermined	1	Undetermined	Undetermined		N/A												True	0.04	True	-1	-1	True
2018-06-18 103502 NGF SETB3.eds	O18	UNKNOWN	NGF30	NGF SETB3	hsa-miR-1298-002861	N/A	Undetermined	Undetermined	1	Undetermined	Undetermined		N/A												True	0.04	True	-1	-1	True
2018-06-04 173123 CTRL SETB1.eds	P19	UNKNOWN	CTRL	CTRL SETB1	hsa-miR-1300-002902	Amp	0.872	0.897	1	32.009	32.009		N/A												True	0.04	True	3	29	True
2018-06-07 123401 CTRL SETB2.eds	P19	UNKNOWN	CTRL	CTRL SETB2	hsa-miR-1300-002902	Amp	0.869	0.963	1	31.672	31.672		N/A												True	0.04	True	3	28	True
2018-06-18 130711 CTRL SETB3.eds	P19	UNKNOWN	CTRL	CTRL SETB3	hsa-miR-1300-002902	Amp	1.037	0.976	1	31.201	31.201		N/A												True	0.04	True	3	28	True
2018-06-18 103502 NGF SETB3.eds	P19	UNKNOWN	NGF30	NGF SETB3	hsa-miR-1300-002902	Amp	0.965	0.939	1	32.102	32.102		N/A												True	0.04	True	3	29	True
2018-06-07 100846 NGF SETB2.eds	P19	UNKNOWN	NGF30	NGF SETB2	hsa-miR-1300-002902	Amp	0.961	0.973	1	30.946	30.946		N/A												True	0.04	True	3	28	True
2018-06-04 144541 NGF SETB1.eds	P19	UNKNOWN	NGF30	NGF SETB1	hsa-miR-1300-002902	Amp	0.933	0.947	1	31.334	31.334		N/A												True	0.04	True	3	28	True
2018-06-18 130711 CTRL SETB3.eds	N24	UNKNOWN	CTRL	CTRL SETB3	hsa-miR-1301-002827	N/A	Undetermined	Undetermined	1	Undetermined	Undetermined		N/A												True	0	True	-1	-1	True
2018-06-04 173123 CTRL SETB1.eds	N24	UNKNOWN	CTRL	CTRL SETB1	hsa-miR-1301-002827	N/A	Undetermined	Undetermined	1	Undetermined	Undetermined		N/A												True	0	True	-1	-1	True
2018-06-07 123401 CTRL SETB2.eds	N24	UNKNOWN	CTRL	CTRL SETB2	hsa-miR-1301-002827	N/A	Undetermined	Undetermined	1	Undetermined	Undetermined		N/A												True	0	True	-1	-1	True
2018-06-04 144541 NGF SETB1.eds	N24	UNKNOWN	NGF30	NGF SETB1	hsa-miR-1301-002827	N/A	Undetermined	Undetermined	1	Undetermined	Undetermined		N/A												True	0	True	-1	-1	True
2018-06-07 100846 NGF SETB2.eds	N24	UNKNOWN	NGF30	NGF SETB2	hsa-miR-1301-002827	N/A	Undetermined	Undetermined	1	Undetermined	Undetermined		N/A												True	0	True	-1	-1	True
2018-06-18 103502 NGF SETB3.eds	N24	UNKNOWN	NGF30	NGF SETB3	hsa-miR-1301-002827	N/A	Undetermined	Undetermined	1	Undetermined	Undetermined		N/A												True	0	True	-1	-1	True
2018-06-07 123401 CTRL SETB2.eds	P18	UNKNOWN	CTRL	CTRL SETB2	hsa-miR-1302-002901	N/A	Undetermined	Undetermined	1	Undetermined	Undetermined		N/A												True	0	True	-1	-1	True
2018-06-04 173123 CTRL SETB1.eds	P18	UNKNOWN	CTRL	CTRL SETB1	hsa-miR-1302-002901	N/A	Undetermined	Undetermined	1	Undetermined	Undetermined		N/A												True	0	True	-1	-1	True
2018-06-18 130711 CTRL SETB3.eds	P18	UNKNOWN	CTRL	CTRL SETB3	hsa-miR-1302-002901	N/A	Undetermined	Undetermined	1	Undetermined	Undetermined		N/A												True	0	True	-1	-1	True
2018-06-07 100846 NGF SETB2.eds	P18	UNKNOWN	NGF30	NGF SETB2	hsa-miR-1302-002901	N/A	Undetermined	Undetermined	1	Undetermined	Undetermined		N/A												True	0	True	-1	-1	True
2018-06-04 144541 NGF SETB1.eds	P18	UNKNOWN	NGF30	NGF SETB1	hsa-miR-1302-002901	N/A	Undetermined	Undetermined	1	Undetermined	Undetermined		N/A												True	0	True	-1	-1	True
2018-06-18 103502 NGF SETB3.eds	P18	UNKNOWN	NGF30	NGF SETB3	hsa-miR-1302-002901	N/A	Undetermined	Undetermined	1	Undetermined	Undetermined		N/A												True	0	True	-1	-1	True
2018-06-04 144541 NGF SETB1.eds	N07	UNKNOWN	NGF30	NGF SETB1	hsa-miR-1303-002792	Amp	0.774	0.861	1	33.633	33.633		N/A												True	0.04	True	3	30	True
2018-06-07 100846 NGF SETB2.eds	N07	UNKNOWN	NGF30	NGF SETB2	hsa-miR-1303-002792	Amp	0.777	0.912	1	32.894	32.894		N/A												True	0.04	True	3	29	True
2018-06-18 103502 NGF SETB3.eds	N07	UNKNOWN	NGF30	NGF SETB3	hsa-miR-1303-002792	N/A	Undetermined	Undetermined	1	Undetermined	Undetermined		N/A												True	0.04	True	-1	-1	True
2018-06-18 130711 CTRL SETB3.eds	N07	UNKNOWN	CTRL	CTRL SETB3	hsa-miR-1303-002792	N/A	Undetermined	Undetermined	1	Undetermined	Undetermined		N/A												True	0.04	True	-1	-1	True
2018-06-07 123401 CTRL SETB2.eds	N07	UNKNOWN	CTRL	CTRL SETB2	hsa-miR-1303-002792	N/A	Undetermined	Undetermined	1	Undetermined	Undetermined		N/A												True	0.04	True	-1	-1	True
2018-06-04 173123 CTRL SETB1.eds	N07	UNKNOWN	CTRL	CTRL SETB1	hsa-miR-1303-002792	Amp	0.937	0.875	1	31.607	31.607		N/A												True	0.04	True	3	28	True
2018-06-04 173123 CTRL SETB1.eds	P01	UNKNOWN	CTRL	CTRL SETB1	hsa-miR-1304-002874	N/A	Undetermined	Undetermined	1	Undetermined	Undetermined		N/A												True	0	True	-1	-1	True
2018-06-07 123401 CTRL SETB2.eds	P01	UNKNOWN	CTRL	CTRL SETB2	hsa-miR-1304-002874	N/A	Undetermined	Undetermined	1	Undetermined	Undetermined		N/A												True	0	True	-1	-1	True
2018-06-18 130711 CTRL SETB3.eds	P01	UNKNOWN	CTRL	CTRL SETB3	hsa-miR-1304-002874	N/A	Undetermined	Undetermined	1	Undetermined	Undetermined		N/A												True	0	True	-1	-1	True
2018-06-18 103502 NGF SETB3.eds	P01	UNKNOWN	NGF30	NGF SETB3	hsa-miR-1304-002874	N/A	Undetermined	Undetermined	1	Undetermined	Undetermined		N/A												True	0	True	-1	-1	True
2018-06-07 100846 NGF SETB2.eds	P01	UNKNOWN	NGF30	NGF SETB2	hsa-miR-1304-002874	N/A	Undetermined	Undetermined	1	Undetermined	Undetermined		N/A												True	0	True	-1	-1	True
2018-06-04 144541 NGF SETB1.eds	P01	UNKNOWN	NGF30	NGF SETB1	hsa-miR-1304-002874	N/A	Undetermined	Undetermined	1	Undetermined	Undetermined		N/A												True	0	True	-1	-1	True
2018-06-18 103502 NGF SETB3.eds	M09	UNKNOWN	NGF30	NGF SETB3	hsa-miR-1305-002867	Amp	0.634	0.374	1	38.236	38.236		N/A												True	0.04	True	3	35	True
2018-06-07 100846 NGF SETB2.eds	M09	UNKNOWN	NGF30	NGF SETB2	hsa-miR-1305-002867	Amp	1.111	0.978	1	33.588	33.588		N/A												True	0.04	True	3	30	True
2018-06-04 144541 NGF SETB1.eds	M09	UNKNOWN	NGF30	NGF SETB1	hsa-miR-1305-002867	Amp	1.028	0.922	1	35.18	35.18		N/A												True	0.04	True	3	32	True
2018-06-07 123401 CTRL SETB2.eds	M09	UNKNOWN	CTRL	CTRL SETB2	hsa-miR-1305-002867	Amp	0.71	0.557	1	37.518	37.518		N/A												True	0.04	True	3	34	True
2018-06-04 173123 CTRL SETB1.eds	M09	UNKNOWN	CTRL	CTRL SETB1	hsa-miR-1305-002867	Amp	0.834	0.806	1	37.007	37.007		N/A												True	0.04	True	3	34	True
2018-06-18 130711 CTRL SETB3.eds	M09	UNKNOWN	CTRL	CTRL SETB3	hsa-miR-1305-002867	Amp	0.806	0.78	1	34.767	34.767		N/A												True	0.04	True	3	32	True
2018-06-18 103502 NGF SETB3.eds	G14	UNKNOWN	NGF30	NGF SETB3	hsa-miR-130a#-002131	N/A	Undetermined	Undetermined	1	Undetermined	Undetermined		N/A												True	0	True	-1	-1	True
2018-06-07 100846 NGF SETB2.eds	G14	UNKNOWN	NGF30	NGF SETB2	hsa-miR-130a#-002131	N/A	Undetermined	Undetermined	1	Undetermined	Undetermined		N/A												True	0	True	-1	-1	True
2018-06-04 144541 NGF SETB1.eds	G14	UNKNOWN	NGF30	NGF SETB1	hsa-miR-130a#-002131	N/A	Undetermined	Undetermined	1	Undetermined	Undetermined		N/A												True	0	True	-1	-1	True
2018-06-04 173123 CTRL SETB1.eds	G14	UNKNOWN	CTRL	CTRL SETB1	hsa-miR-130a#-002131	N/A	Undetermined	Undetermined	1	Undetermined	Undetermined		N/A												True	0	True	-1	-1	True
2018-06-07 123401 CTRL SETB2.eds	G14	UNKNOWN	CTRL	CTRL SETB2	hsa-miR-130a#-002131	N/A	Undetermined	Undetermined	1	Undetermined	Undetermined		N/A												True	0	True	-1	-1	True
2018-06-18 130711 CTRL SETB3.eds	G14	UNKNOWN	CTRL	CTRL SETB3	hsa-miR-130a#-002131	N/A	Undetermined	Undetermined	1	Undetermined	Undetermined		N/A												True	0	True	-1	-1	True
2018-06-07 123401 CTRL SETB2.eds	F24	UNKNOWN	CTRL	CTRL SETB2	hsa-miR-130b#-002114	Amp	0.921	0.951	1	28.894	28.894		N/A												True	0.04	True	3	25	True
2018-06-18 130711 CTRL SETB3.eds	F24	UNKNOWN	CTRL	CTRL SETB3	hsa-miR-130b#-002114	Amp	0.944	0.968	1	28.803	28.803		N/A												True	0.04	True	3	25	True
2018-06-04 173123 CTRL SETB1.eds	F24	UNKNOWN	CTRL	CTRL SETB1	hsa-miR-130b#-002114	Amp	0.882	0.972	1	29.422	29.422		N/A												True	0.04	True	3	26	True
2018-06-04 144541 NGF SETB1.eds	F24	UNKNOWN	NGF30	NGF SETB1	hsa-miR-130b#-002114	Amp	0.948	0.969	1	28.855	28.855		N/A												True	0.04	True	3	26	True
2018-06-07 100846 NGF SETB2.eds	F24	UNKNOWN	NGF30	NGF SETB2	hsa-miR-130b#-002114	Amp	0.895	0.965	1	29.097	29.097		N/A												True	0.04	True	3	26	True
2018-06-18 103502 NGF SETB3.eds	F24	UNKNOWN	NGF30	NGF SETB3	hsa-miR-130b#-002114	Amp	0.931	0.963	1	29.439	29.439		N/A												True	0.04	True	3	26	True
2018-06-04 144541 NGF SETB1.eds	G15	UNKNOWN	NGF30	NGF SETB1	hsa-miR-132#-002132	N/A	Undetermined	Undetermined	1	Undetermined	Undetermined		N/A												True	0	True	-1	-1	True
2018-06-18 103502 NGF SETB3.eds	G15	UNKNOWN	NGF30	NGF SETB3	hsa-miR-132#-002132	N/A	Undetermined	Undetermined	1	Undetermined	Undetermined		N/A												True	0	True	-1	-1	True
2018-06-07 100846 NGF SETB2.eds	G15	UNKNOWN	NGF30	NGF SETB2	hsa-miR-132#-002132	N/A	Undetermined	Undetermined	1	Undetermined	Undetermined		N/A												True	0	True	-1	-1	True
2018-06-04 173123 CTRL SETB1.eds	G15	UNKNOWN	CTRL	CTRL SETB1	hsa-miR-132#-002132	N/A	Undetermined	Undetermined	1	Undetermined	Undetermined		N/A												True	0	True	-1	-1	True
2018-06-07 123401 CTRL SETB2.eds	G15	UNKNOWN	CTRL	CTRL SETB2	hsa-miR-132#-002132	N/A	Undetermined	Undetermined	1	Undetermined	Undetermined		N/A												True	0	True	-1	-1	True
2018-06-18 130711 CTRL SETB3.eds	G15	UNKNOWN	CTRL	CTRL SETB3	hsa-miR-132#-002132	N/A	Undetermined	Undetermined	1	Undetermined	Undetermined		N/A												True	0	True	-1	-1	True
2018-06-07 123401 CTRL SETB2.eds	N16	UNKNOWN	CTRL	CTRL SETB2	hsa-miR-1324-002815	N/A	Undetermined	Undetermined	1	Undetermined	Undetermined		N/A												True	0	True	-1	-1	True
2018-06-04 173123 CTRL SETB1.eds	N16	UNKNOWN	CTRL	CTRL SETB1	hsa-miR-1324-002815	N/A	Undetermined	Undetermined	1	Undetermined	Undetermined		N/A												True	0	True	-1	-1	True
2018-06-18 130711 CTRL SETB3.eds	N16	UNKNOWN	CTRL	CTRL SETB3	hsa-miR-1324-002815	N/A	Undetermined	Undetermined	1	Undetermined	Undetermined		N/A												True	0	True	-1	-1	True
2018-06-07 100846 NGF SETB2.eds	N16	UNKNOWN	NGF30	NGF SETB2	hsa-miR-1324-002815	N/A	Undetermined	Undetermined	1	Undetermined	Undetermined		N/A												True	0	True	-1	-1	True
2018-06-04 144541 NGF SETB1.eds	N16	UNKNOWN	NGF30	NGF SETB1	hsa-miR-1324-002815	N/A	Undetermined	Undetermined	1	Undetermined	Undetermined		N/A												True	0	True	-1	-1	True
2018-06-18 103502 NGF SETB3.eds	N16	UNKNOWN	NGF30	NGF SETB3	hsa-miR-1324-002815	N/A	Undetermined	Undetermined	1	Undetermined	Undetermined		N/A												True	0	True	-1	-1	True
2018-06-07 100846 NGF SETB2.eds	H13	UNKNOWN	NGF30	NGF SETB2	hsa-miR-135b#-002159	Amp	0.843	0.831	1	32.967	32.967	31.47	N/A	31.47	16.327										True	0.053	True	3	29	True
2018-06-18 103502 NGF SETB3.eds	H13	UNKNOWN	NGF30	NGF SETB3	hsa-miR-135b#-002159	Amp	1.148	0.962	1	31.47	31.47	31.47	N/A	31.47	16.327										True	0.053	True	3	28
2018-06-04 144541 NGF SETB1.eds	H13	UNKNOWN	NGF30	NGF SETB1	hsa-miR-135b#-002159	Amp	0.642	0.469	1	37.424	37.424	31.47	N/A	31.47	16.327										True	0.053	True	3	31	True
2018-06-18 130711 CTRL SETB3.eds	H13	UNKNOWN	CTRL	CTRL SETB3	hsa-miR-135b#-002159	N/A	Undetermined	Undetermined	1	Undetermined	Undetermined		N/A												True	0.053	True	-1	-1	True
2018-06-07 123401 CTRL SETB2.eds	H13	UNKNOWN	CTRL	CTRL SETB2	hsa-miR-135b#-002159	Amp	0.983	0.867	1	32.376	32.376		N/A												True	0.053	True	3	28	True
2018-06-04 173123 CTRL SETB1.eds	H13	UNKNOWN	CTRL	CTRL SETB1	hsa-miR-135b#-002159	No Amp	0	0	1	Undetermined	Undetermined		N/A												True	0.053	True	3	33	True
2018-06-18 103502 NGF SETB3.eds	F15	UNKNOWN	NGF30	NGF SETB3	hsa-miR-136#-002100	Amp	1.241	0.964	1	34.822	34.822	33.308	N/A	33.308	16.39	1.664	4.303	0.582	-6.579	7.743	0.668	0.005	95.573	0.818	True	0.129	True	3	30
2018-06-07 100846 NGF SETB2.eds	F15	UNKNOWN	NGF30	NGF SETB2	hsa-miR-136#-002100	Amp	1.217	0.948	1	31.782	31.782	33.308	N/A	33.308	16.39	1.664	4.303	0.582	-6.579	7.743	0.668	0.005	95.573	0.818	True	0.129	True	3	27
2018-06-04 144541 NGF SETB1.eds	F15	UNKNOWN	NGF30	NGF SETB1	hsa-miR-136#-002100	Amp	1.222	0.977	1	33.32	33.32	33.308	N/A	33.308	16.39	1.664	4.303	0.582	-6.579	7.743	0.668	0.005	95.573	0.818	True	0.129	True	3	28
2018-06-18 130711 CTRL SETB3.eds	F15	UNKNOWN	CTRL	CTRL SETB3	hsa-miR-136#-002100	Amp	1.263	0.974	1	34.027	34.027	32.497	N/A	32.497	15.807	1.681	4.303	0	-7.234	7.234	1	0.007	150.54	1	True	0.129	True	3	29
2018-06-07 123401 CTRL SETB2.eds	F15	UNKNOWN	CTRL	CTRL SETB2	hsa-miR-136#-002100	Amp	1.247	0.984	1	31.97	31.97	32.497	N/A	32.497	15.807	1.681	4.303	0	-7.234	7.234	1	0.007	150.54	1	True	0.129	True	3	27
2018-06-04 173123 CTRL SETB1.eds	F15	UNKNOWN	CTRL	CTRL SETB1	hsa-miR-136#-002100	Amp	1.263	0.982	1	31.495	31.495	32.497	N/A	32.497	15.807	1.681	4.303	0	-7.234	7.234	1	0.007	150.54	1	True	0.129	True	3	27
2018-06-07 123401 CTRL SETB2.eds	H02	UNKNOWN	CTRL	CTRL SETB2	hsa-miR-138-2#-002144	N/A	Undetermined	Undetermined	1	Undetermined	Undetermined		N/A												True	0	True	-1	-1	True
2018-06-18 130711 CTRL SETB3.eds	H02	UNKNOWN	CTRL	CTRL SETB3	hsa-miR-138-2#-002144	N/A	Undetermined	Undetermined	1	Undetermined	Undetermined		N/A												True	0	True	-1	-1	True
2018-06-04 173123 CTRL SETB1.eds	H02	UNKNOWN	CTRL	CTRL SETB1	hsa-miR-138-2#-002144	N/A	Undetermined	Undetermined	1	Undetermined	Undetermined		N/A												True	0	True	-1	-1	True
2018-06-04 144541 NGF SETB1.eds	H02	UNKNOWN	NGF30	NGF SETB1	hsa-miR-138-2#-002144	N/A	Undetermined	Undetermined	1	Undetermined	Undetermined		N/A												True	0	True	-1	-1	True
2018-06-18 103502 NGF SETB3.eds	H02	UNKNOWN	NGF30	NGF SETB3	hsa-miR-138-2#-002144	N/A	Undetermined	Undetermined	1	Undetermined	Undetermined		N/A												True	0	True	-1	-1	True
2018-06-07 100846 NGF SETB2.eds	H02	UNKNOWN	NGF30	NGF SETB2	hsa-miR-138-2#-002144	N/A	Undetermined	Undetermined	1	Undetermined	Undetermined		N/A												True	0	True	-1	-1	True
2018-06-04 173123 CTRL SETB1.eds	H03	UNKNOWN	CTRL	CTRL SETB1	hsa-miR-141#-002145	N/A	Undetermined	Undetermined	1	Undetermined	Undetermined		N/A												True	0	True	-1	-1	True
2018-06-18 130711 CTRL SETB3.eds	H03	UNKNOWN	CTRL	CTRL SETB3	hsa-miR-141#-002145	N/A	Undetermined	Undetermined	1	Undetermined	Undetermined		N/A												True	0	True	-1	-1	True
2018-06-07 123401 CTRL SETB2.eds	H03	UNKNOWN	CTRL	CTRL SETB2	hsa-miR-141#-002145	N/A	Undetermined	Undetermined	1	Undetermined	Undetermined		N/A												True	0	True	-1	-1	True
2018-06-04 144541 NGF SETB1.eds	H03	UNKNOWN	NGF30	NGF SETB1	hsa-miR-141#-002145	N/A	Undetermined	Undetermined	1	Undetermined	Undetermined		N/A												True	0	True	-1	-1	True
2018-06-07 100846 NGF SETB2.eds	H03	UNKNOWN	NGF30	NGF SETB2	hsa-miR-141#-002145	N/A	Undetermined	Undetermined	1	Undetermined	Undetermined		N/A												True	0	True	-1	-1	True
2018-06-18 103502 NGF SETB3.eds	H03	UNKNOWN	NGF30	NGF SETB3	hsa-miR-141#-002145	N/A	Undetermined	Undetermined	1	Undetermined	Undetermined		N/A												True	0	True	-1	-1	True
2018-06-18 130711 CTRL SETB3.eds	H04	UNKNOWN	CTRL	CTRL SETB3	hsa-miR-143#-002146	N/A	Undetermined	Undetermined	1	Undetermined	Undetermined		N/A												True	0	True	-1	-1	True
2018-06-07 123401 CTRL SETB2.eds	H04	UNKNOWN	CTRL	CTRL SETB2	hsa-miR-143#-002146	N/A	Undetermined	Undetermined	1	Undetermined	Undetermined		N/A												True	0	True	-1	-1	True
2018-06-04 173123 CTRL SETB1.eds	H04	UNKNOWN	CTRL	CTRL SETB1	hsa-miR-143#-002146	N/A	Undetermined	Undetermined	1	Undetermined	Undetermined		N/A												True	0	True	-1	-1	True
2018-06-04 144541 NGF SETB1.eds	H04	UNKNOWN	NGF30	NGF SETB1	hsa-miR-143#-002146	N/A	Undetermined	Undetermined	1	Undetermined	Undetermined		N/A												True	0	True	-1	-1	True
2018-06-07 100846 NGF SETB2.eds	H04	UNKNOWN	NGF30	NGF SETB2	hsa-miR-143#-002146	N/A	Undetermined	Undetermined	1	Undetermined	Undetermined		N/A												True	0	True	-1	-1	True
2018-06-18 103502 NGF SETB3.eds	H04	UNKNOWN	NGF30	NGF SETB3	hsa-miR-143#-002146	N/A	Undetermined	Undetermined	1	Undetermined	Undetermined		N/A												True	0	True	-1	-1	True
2018-06-04 173123 CTRL SETB1.eds	H05	UNKNOWN	CTRL	CTRL SETB1	hsa-miR-144#-002148	Amp	0.908	0.941	1	32.541	32.541		N/A												True	0.04	True	3	29	True
2018-06-18 130711 CTRL SETB3.eds	H05	UNKNOWN	CTRL	CTRL SETB3	hsa-miR-144#-002148	Amp	0.817	0.696	1	35.084	35.084		N/A												True	0.04	True	3	32	True
2018-06-07 123401 CTRL SETB2.eds	H05	UNKNOWN	CTRL	CTRL SETB2	hsa-miR-144#-002148	Amp	0.869	0.895	1	31.925	31.925		N/A												True	0.04	True	3	28	True
2018-06-07 100846 NGF SETB2.eds	H05	UNKNOWN	NGF30	NGF SETB2	hsa-miR-144#-002148	Amp	0.85	0.853	1	32.595	32.595		N/A												True	0.04	True	3	29	True
2018-06-18 103502 NGF SETB3.eds	H05	UNKNOWN	NGF30	NGF SETB3	hsa-miR-144#-002148	Amp	0.801	0.842	1	34.842	34.842		N/A												True	0.04	True	3	31	True
2018-06-04 144541 NGF SETB1.eds	H05	UNKNOWN	NGF30	NGF SETB1	hsa-miR-144#-002148	Amp	0.842	0.899	1	32.721	32.721		N/A												True	0.04	True	3	29	True
2018-06-18 130711 CTRL SETB3.eds	M03	UNKNOWN	CTRL	CTRL SETB3	hsa-miR-144-002676	Amp	0.609	0.769	1	36.063	36.063		N/A												True	0.04	True	3	31	True
2018-06-07 123401 CTRL SETB2.eds	M03	UNKNOWN	CTRL	CTRL SETB2	hsa-miR-144-002676	N/A	Undetermined	Undetermined	1	Undetermined	Undetermined		N/A												True	0.04	True	-1	-1	True
2018-06-04 173123 CTRL SETB1.eds	M03	UNKNOWN	CTRL	CTRL SETB1	hsa-miR-144-002676	N/A	Undetermined	Undetermined	1	Undetermined	Undetermined		N/A												True	0.04	True	-1	-1	True
2018-06-07 100846 NGF SETB2.eds	M03	UNKNOWN	NGF30	NGF SETB2	hsa-miR-144-002676	N/A	Undetermined	Undetermined	1	Undetermined	Undetermined		N/A												True	0.04	True	-1	-1	True
2018-06-04 144541 NGF SETB1.eds	M03	UNKNOWN	NGF30	NGF SETB1	hsa-miR-144-002676	N/A	Undetermined	Undetermined	1	Undetermined	Undetermined		N/A												True	0.04	True	-1	-1	True
2018-06-18 103502 NGF SETB3.eds	M03	UNKNOWN	NGF30	NGF SETB3	hsa-miR-144-002676	Amp	0.644	0.538	1	35.984	35.984		N/A												True	0.04	True	3	32	True
2018-06-18 130711 CTRL SETB3.eds	H06	UNKNOWN	CTRL	CTRL SETB3	hsa-miR-145#-002149	N/A	Undetermined	Undetermined	1	Undetermined	Undetermined		N/A												True	0.04	True	-1	-1	True
2018-06-07 123401 CTRL SETB2.eds	H06	UNKNOWN	CTRL	CTRL SETB2	hsa-miR-145#-002149	Amp	0.601	0.256	1	36.395	36.395		N/A												True	0.04	True	3	29	True
2018-06-04 173123 CTRL SETB1.eds	H06	UNKNOWN	CTRL	CTRL SETB1	hsa-miR-145#-002149	N/A	Undetermined	Undetermined	1	Undetermined	Undetermined		N/A												True	0.04	True	-1	-1	True
2018-06-04 144541 NGF SETB1.eds	H06	UNKNOWN	NGF30	NGF SETB1	hsa-miR-145#-002149	Amp	0.547	0.665	1	34.96	34.96		N/A												True	0.04	True	3	29	True
2018-06-18 103502 NGF SETB3.eds	H06	UNKNOWN	NGF30	NGF SETB3	hsa-miR-145#-002149	N/A	Undetermined	Undetermined	1	Undetermined	Undetermined		N/A												True	0.04	True	-1	-1	True
2018-06-07 100846 NGF SETB2.eds	H06	UNKNOWN	NGF30	NGF SETB2	hsa-miR-145#-002149	Inconclusive	0.609	0.611	1	34.022	34.022		N/A												True	0.04	True	3	30	True
2018-06-04 144541 NGF SETB1.eds	H15	UNKNOWN	NGF30	NGF SETB1	hsa-miR-146a#-002163	N/A	Undetermined	Undetermined	1	Undetermined	Undetermined		N/A												True	0	True	-1	-1	True
2018-06-18 103502 NGF SETB3.eds	H15	UNKNOWN	NGF30	NGF SETB3	hsa-miR-146a#-002163	N/A	Undetermined	Undetermined	1	Undetermined	Undetermined		N/A												True	0	True	-1	-1	True
2018-06-07 100846 NGF SETB2.eds	H15	UNKNOWN	NGF30	NGF SETB2	hsa-miR-146a#-002163	N/A	Undetermined	Undetermined	1	Undetermined	Undetermined		N/A												True	0	True	-1	-1	True
2018-06-04 173123 CTRL SETB1.eds	H15	UNKNOWN	CTRL	CTRL SETB1	hsa-miR-146a#-002163	N/A	Undetermined	Undetermined	1	Undetermined	Undetermined		N/A												True	0	True	-1	-1	True
2018-06-18 130711 CTRL SETB3.eds	H15	UNKNOWN	CTRL	CTRL SETB3	hsa-miR-146a#-002163	N/A	Undetermined	Undetermined	1	Undetermined	Undetermined		N/A												True	0	True	-1	-1	True
2018-06-07 123401 CTRL SETB2.eds	H15	UNKNOWN	CTRL	CTRL SETB2	hsa-miR-146a#-002163	N/A	Undetermined	Undetermined	1	Undetermined	Undetermined		N/A												True	0	True	-1	-1	True
2018-06-07 100846 NGF SETB2.eds	G16	UNKNOWN	NGF30	NGF SETB2	hsa-miR-148a#-002134	N/A	Undetermined	Undetermined	1	Undetermined	Undetermined		N/A												True	0	True	-1	-1	True
2018-06-18 103502 NGF SETB3.eds	G16	UNKNOWN	NGF30	NGF SETB3	hsa-miR-148a#-002134	N/A	Undetermined	Undetermined	1	Undetermined	Undetermined		N/A												True	0	True	-1	-1	True
2018-06-04 144541 NGF SETB1.eds	G16	UNKNOWN	NGF30	NGF SETB1	hsa-miR-148a#-002134	N/A	Undetermined	Undetermined	1	Undetermined	Undetermined		N/A												True	0	True	-1	-1	True
2018-06-18 130711 CTRL SETB3.eds	G16	UNKNOWN	CTRL	CTRL SETB3	hsa-miR-148a#-002134	N/A	Undetermined	Undetermined	1	Undetermined	Undetermined		N/A												True	0	True	-1	-1	True
2018-06-07 123401 CTRL SETB2.eds	G16	UNKNOWN	CTRL	CTRL SETB2	hsa-miR-148a#-002134	N/A	Undetermined	Undetermined	1	Undetermined	Undetermined		N/A												True	0	True	-1	-1	True
2018-06-04 173123 CTRL SETB1.eds	G16	UNKNOWN	CTRL	CTRL SETB1	hsa-miR-148a#-002134	N/A	Undetermined	Undetermined	1	Undetermined	Undetermined		N/A												True	0	True	-1	-1	True
2018-06-07 100846 NGF SETB2.eds	H14	UNKNOWN	NGF30	NGF SETB2	hsa-miR-148b#-002160	Amp	1.376	0.973	1	35.201	35.201	34.215	N/A	34.215	17.297	0.724	4.303	0.478	-2.636	3.592	0.718	0.083	6.215	0.75	True	0.25	True	3	30
2018-06-18 103502 NGF SETB3.eds	H14	UNKNOWN	NGF30	NGF SETB3	hsa-miR-148b#-002160	Amp	1.418	0.984	1	33.425	33.425	34.215	N/A	34.215	17.297	0.724	4.303	0.478	-2.636	3.592	0.718	0.083	6.215	0.75	True	0.25	True	3	28
2018-06-04 144541 NGF SETB1.eds	H14	UNKNOWN	NGF30	NGF SETB1	hsa-miR-148b#-002160	Amp	1.39	0.975	1	34.02	34.02	34.215	N/A	34.215	17.297	0.724	4.303	0.478	-2.636	3.592	0.718	0.083	6.215	0.75	True	0.25	True	3	28
2018-06-04 173123 CTRL SETB1.eds	H14	UNKNOWN	CTRL	CTRL SETB1	hsa-miR-148b#-002160	Amp	1.413	0.985	1	33.216	33.216	33.509	N/A	33.509	16.819	1.175	4.303	0	-5.054	5.054	1	0.03	33.225	1	True	0.25	True	3	27
2018-06-07 123401 CTRL SETB2.eds	H14	UNKNOWN	CTRL	CTRL SETB2	hsa-miR-148b#-002160	Amp	1.407	0.983	1	33.252	33.252	33.509	N/A	33.509	16.819	1.175	4.303	0	-5.054	5.054	1	0.03	33.225	1	True	0.25	True	3	26
2018-06-18 130711 CTRL SETB3.eds	H14	UNKNOWN	CTRL	CTRL SETB3	hsa-miR-148b#-002160	Amp	1.396	0.983	1	34.057	34.057	33.509	N/A	33.509	16.819	1.175	4.303	0	-5.054	5.054	1	0.03	33.225	1	True	0.25	True	3	28
2018-06-18 130711 CTRL SETB3.eds	H16	UNKNOWN	CTRL	CTRL SETB3	hsa-miR-149#-002164	Amp	0.631	0.844	1	33.654	33.654		N/A												True	0.04	True	3	29	True
2018-06-07 123401 CTRL SETB2.eds	H16	UNKNOWN	CTRL	CTRL SETB2	hsa-miR-149#-002164	Amp	0.849	0.926	1	26.142	26.142		N/A												True	0.04	True	3	23	True
2018-06-04 173123 CTRL SETB1.eds	H16	UNKNOWN	CTRL	CTRL SETB1	hsa-miR-149#-002164	Amp	0.756	0.85	1	29.627	29.627		N/A												True	0.04	True	3	26	True
2018-06-04 144541 NGF SETB1.eds	H16	UNKNOWN	NGF30	NGF SETB1	hsa-miR-149#-002164	Amp	0.684	0.853	1	30.409	30.409		N/A												True	0.04	True	3	26	True
2018-06-07 100846 NGF SETB2.eds	H16	UNKNOWN	NGF30	NGF SETB2	hsa-miR-149#-002164	Amp	0.787	0.946	1	26.172	26.172		N/A												True	0.04	True	3	23	True
2018-06-18 103502 NGF SETB3.eds	H16	UNKNOWN	NGF30	NGF SETB3	hsa-miR-149#-002164	N/A	Undetermined	Undetermined	1	Undetermined	Undetermined		N/A												True	0.04	True	-1	-1	True
2018-06-18 130711 CTRL SETB3.eds	I22	UNKNOWN	CTRL	CTRL SETB3	hsa-miR-151-3p-002254	Amp	1.355	0.984	1	27.228	27.228	26.858	N/A	26.858	10.168	1.071	4.303	0	-4.61	4.61	1	0.041	24.416	1	True	0.169	True	3	22
2018-06-07 123401 CTRL SETB2.eds	I22	UNKNOWN	CTRL	CTRL SETB2	hsa-miR-151-3p-002254	Amp	1.36	0.983	1	26.563	26.563	26.858	N/A	26.858	10.168	1.071	4.303	0	-4.61	4.61	1	0.041	24.416	1	True	0.169	True	3	21
2018-06-04 173123 CTRL SETB1.eds	I22	UNKNOWN	CTRL	CTRL SETB1	hsa-miR-151-3p-002254	Amp	1.346	0.99	1	26.782	26.782	26.858	N/A	26.858	10.168	1.071	4.303	0	-4.61	4.61	1	0.041	24.416	1	True	0.169	True	3	22
2018-06-18 103502 NGF SETB3.eds	I22	UNKNOWN	NGF30	NGF SETB3	hsa-miR-151-3p-002254	Amp	1.39	0.99	1	27.342	27.342	27.015	N/A	27.015	10.097	1.062	4.303	-0.071	-4.642	4.499	1.051	0.044	24.962	0.965	True	0.169	True	3	22
2018-06-04 144541 NGF SETB1.eds	I22	UNKNOWN	NGF30	NGF SETB1	hsa-miR-151-3p-002254	Amp	1.326	0.992	1	26.913	26.913	27.015	N/A	27.015	10.097	1.062	4.303	-0.071	-4.642	4.499	1.051	0.044	24.962	0.965	True	0.169	True	3	22
2018-06-07 100846 NGF SETB2.eds	I22	UNKNOWN	NGF30	NGF SETB2	hsa-miR-151-3p-002254	Amp	1.332	0.986	1	26.79	26.79	27.015	N/A	27.015	10.097	1.062	4.303	-0.071	-4.642	4.499	1.051	0.044	24.962	0.965	True	0.169	True	3	22
2018-06-07 100846 NGF SETB2.eds	L22	UNKNOWN	NGF30	NGF SETB2	hsa-miR-151-5P-002642	Amp	1.15	0.97	1	28.482	28.482	29.49	N/A	29.49	12.571	1.644	4.303	0.064	-7.011	7.14	0.957	0.007	129.02	0.977	True	0.093	True	3	24
2018-06-18 103502 NGF SETB3.eds	L22	UNKNOWN	NGF30	NGF SETB3	hsa-miR-151-5P-002642	Amp	1.218	0.955	1	31.002	31.002	29.49	N/A	29.49	12.571	1.644	4.303	0.064	-7.011	7.14	0.957	0.007	129.02	0.977	True	0.093	True	3	26
2018-06-04 144541 NGF SETB1.eds	L22	UNKNOWN	NGF30	NGF SETB1	hsa-miR-151-5P-002642	Amp	1.148	0.966	1	28.984	28.984	29.49	N/A	29.49	12.571	1.644	4.303	0.064	-7.011	7.14	0.957	0.007	129.02	0.977	True	0.093	True	3	24
2018-06-04 173123 CTRL SETB1.eds	L22	UNKNOWN	CTRL	CTRL SETB1	hsa-miR-151-5P-002642	Amp	1.142	0.979	1	29.238	29.238	29.197	N/A	29.197	12.507	1.31	4.303	0	-5.637	5.637	1	0.02	49.747	1	True	0.093	True	3	25
2018-06-07 123401 CTRL SETB2.eds	L22	UNKNOWN	CTRL	CTRL SETB2	hsa-miR-151-5P-002642	Amp	1.154	0.968	1	28.265	28.265	29.197	N/A	29.197	12.507	1.31	4.303	0	-5.637	5.637	1	0.02	49.747	1	True	0.093	True	3	24
2018-06-18 130711 CTRL SETB3.eds	L22	UNKNOWN	CTRL	CTRL SETB3	hsa-miR-151-5P-002642	Amp	1.178	0.965	1	30.088	30.088	29.197	N/A	29.197	12.507	1.31	4.303	0	-5.637	5.637	1	0.02	49.747	1	True	0.093	True	3	26
2018-06-18 103502 NGF SETB3.eds	A09	UNKNOWN	NGF30	NGF SETB3	hsa-miR-154#-000478	N/A	Undetermined	Undetermined	1	Undetermined	Undetermined	33.821	N/A	33.821	16.015	0.006	12.706	-1.526	-1.604	-1.447	2.88	2.727	3.04		True	0.086	True	-1	-1	True
2018-06-04 144541 NGF SETB1.eds	A09	UNKNOWN	NGF30	NGF SETB1	hsa-miR-154#-000478	Amp	1.116	0.958	1	34.156	34.156	33.821	N/A	33.821	16.015	0.006	12.706	-1.526	-1.604	-1.447	2.88	2.727	3.04		True	0.086	True	3	30
2018-06-07 100846 NGF SETB2.eds	A09	UNKNOWN	NGF30	NGF SETB2	hsa-miR-154#-000478	Amp	1.146	0.895	1	33.487	33.487	33.821	N/A	33.821	16.015	0.006	12.706	-1.526	-1.604	-1.447	2.88	2.727	3.04		True	0.086	True	3	29
2018-06-07 123401 CTRL SETB2.eds	A09	UNKNOWN	CTRL	CTRL SETB2	hsa-miR-154#-000478	Amp	1.057	0.876	1	34.613	34.613	34.613	N/A	34.613	17.541			0			1	1	1		True	0.086	True	3	30
2018-06-04 173123 CTRL SETB1.eds	A09	UNKNOWN	CTRL	CTRL SETB1	hsa-miR-154#-000478	N/A	Undetermined	Undetermined	1	Undetermined	Undetermined	34.613	N/A	34.613	17.541			0			1	1	1		True	0.086	True	-1	-1	True
2018-06-18 130711 CTRL SETB3.eds	A09	UNKNOWN	CTRL	CTRL SETB3	hsa-miR-154#-000478	N/A	Undetermined	Undetermined	1	Undetermined	Undetermined	34.613	N/A	34.613	17.541			0			1	1	1		True	0.086	True	-1	-1	True
2018-06-04 173123 CTRL SETB1.eds	J06	UNKNOWN	CTRL	CTRL SETB1	hsa-miR-155#-002287	N/A	Undetermined	Undetermined	1	Undetermined	Undetermined		N/A												True	0	True	-1	-1	True
2018-06-18 130711 CTRL SETB3.eds	J06	UNKNOWN	CTRL	CTRL SETB3	hsa-miR-155#-002287	N/A	Undetermined	Undetermined	1	Undetermined	Undetermined		N/A												True	0	True	-1	-1	True
2018-06-07 123401 CTRL SETB2.eds	J06	UNKNOWN	CTRL	CTRL SETB2	hsa-miR-155#-002287	N/A	Undetermined	Undetermined	1	Undetermined	Undetermined		N/A												True	0	True	-1	-1	True
2018-06-04 144541 NGF SETB1.eds	J06	UNKNOWN	NGF30	NGF SETB1	hsa-miR-155#-002287	N/A	Undetermined	Undetermined	1	Undetermined	Undetermined		N/A												True	0	True	-1	-1	True
2018-06-18 103502 NGF SETB3.eds	J06	UNKNOWN	NGF30	NGF SETB3	hsa-miR-155#-002287	N/A	Undetermined	Undetermined	1	Undetermined	Undetermined		N/A												True	0	True	-1	-1	True
2018-06-07 100846 NGF SETB2.eds	J06	UNKNOWN	NGF30	NGF SETB2	hsa-miR-155#-002287	N/A	Undetermined	Undetermined	1	Undetermined	Undetermined		N/A												True	0	True	-1	-1	True
2018-06-04 144541 NGF SETB1.eds	L04	UNKNOWN	NGF30	NGF SETB1	hsa-miR-15a#-002419	Amp	1.082	0.966	1	31.634	31.634	32.255	N/A	32.255	15.337	1.363	4.303	1.491	-4.374	7.357	0.356	0.006	20.739	0.388	True	0.069	True	3	28
2018-06-07 100846 NGF SETB2.eds	L04	UNKNOWN	NGF30	NGF SETB2	hsa-miR-15a#-002419	Amp	1.067	0.925	1	31.989	31.989	32.255	N/A	32.255	15.337	1.363	4.303	1.491	-4.374	7.357	0.356	0.006	20.739	0.388	True	0.069	True	3	28
2018-06-18 103502 NGF SETB3.eds	L04	UNKNOWN	NGF30	NGF SETB3	hsa-miR-15a#-002419	Amp	1.142	0.949	1	33.143	33.143	32.255	N/A	32.255	15.337	1.363	4.303	1.491	-4.374	7.357	0.356	0.006	20.739	0.388	True	0.069	True	3	29
2018-06-04 173123 CTRL SETB1.eds	L04	UNKNOWN	CTRL	CTRL SETB1	hsa-miR-15a#-002419	Amp	1.102	0.897	1	31.722	31.722	31.4	N/A	31.4	13.846	0.159	12.706	0	-2.024	2.024	1	0.246	4.067	1	True	0.069	True	3	28
2018-06-07 123401 CTRL SETB2.eds	L04	UNKNOWN	CTRL	CTRL SETB2	hsa-miR-15a#-002419	Amp	1.125	0.972	1	31.077	31.077	31.4	N/A	31.4	13.846	0.159	12.706	0	-2.024	2.024	1	0.246	4.067	1	True	0.069	True	3	27
2018-06-18 130711 CTRL SETB3.eds	L04	UNKNOWN	CTRL	CTRL SETB3	hsa-miR-15a#-002419	N/A	Undetermined	Undetermined	1	Undetermined	Undetermined	31.4	N/A	31.4	13.846	0.159	12.706	0	-2.024	2.024	1	0.246	4.067	1	True	0.069	True	-1	-1	True
2018-06-18 130711 CTRL SETB3.eds	H23	UNKNOWN	CTRL	CTRL SETB3	hsa-miR-15b#-002173	Amp	1.105	0.924	1	32.505	32.505	30.823	N/A	30.823	14.133	1.74	4.303	0	-7.486	7.486	1	0.006	179.324	1	True	0.14	True	3	25
2018-06-07 123401 CTRL SETB2.eds	H23	UNKNOWN	CTRL	CTRL SETB2	hsa-miR-15b#-002173	Amp	1.112	0.948	1	30.095	30.095	30.823	N/A	30.823	14.133	1.74	4.303	0	-7.486	7.486	1	0.006	179.324	1	True	0.14	True	3	24
2018-06-04 173123 CTRL SETB1.eds	H23	UNKNOWN	CTRL	CTRL SETB1	hsa-miR-15b#-002173	Amp	1.151	0.977	1	29.868	29.868	30.823	N/A	30.823	14.133	1.74	4.303	0	-7.486	7.486	1	0.006	179.324	1	True	0.14	True	3	24
2018-06-18 103502 NGF SETB3.eds	H23	UNKNOWN	NGF30	NGF SETB3	hsa-miR-15b#-002173	Amp	1.069	0.915	1	33.816	33.816	30.869	N/A	30.869	13.951	2.366	4.303	-0.182	-10.362	9.999	1.134	0.001	1,316.447	0.954	True	0.14	True	3	26
2018-06-04 144541 NGF SETB1.eds	H23	UNKNOWN	NGF30	NGF SETB1	hsa-miR-15b#-002173	Amp	1.167	0.964	1	29.452	29.452	30.869	N/A	30.869	13.951	2.366	4.303	-0.182	-10.362	9.999	1.134	0.001	1,316.447	0.954	True	0.14	True	3	24
2018-06-07 100846 NGF SETB2.eds	H23	UNKNOWN	NGF30	NGF SETB2	hsa-miR-15b#-002173	Amp	1.16	0.972	1	29.34	29.34	30.869	N/A	30.869	13.951	2.366	4.303	-0.182	-10.362	9.999	1.134	0.001	1,316.447	0.954	True	0.14	True	3	23
2018-06-18 130711 CTRL SETB3.eds	L05	UNKNOWN	CTRL	CTRL SETB3	hsa-miR-16-1#-002420	Amp	1.148	0.937	1	34.403	34.403	32.703	N/A	32.703	16.013	1.75	4.303	0	-7.529	7.529	1	0.005	184.662	1	True	0.104	True	3	30
2018-06-07 123401 CTRL SETB2.eds	L05	UNKNOWN	CTRL	CTRL SETB2	hsa-miR-16-1#-002420	Amp	1.175	0.968	1	31.976	31.976	32.703	N/A	32.703	16.013	1.75	4.303	0	-7.529	7.529	1	0.005	184.662	1	True	0.104	True	3	27
2018-06-04 173123 CTRL SETB1.eds	L05	UNKNOWN	CTRL	CTRL SETB1	hsa-miR-16-1#-002420	Amp	1.229	0.974	1	31.729	31.729	32.703	N/A	32.703	16.013	1.75	4.303	0	-7.529	7.529	1	0.005	184.662	1	True	0.104	True	3	27
2018-06-18 103502 NGF SETB3.eds	L05	UNKNOWN	NGF30	NGF SETB3	hsa-miR-16-1#-002420	Amp	1.194	0.987	1	32.996	32.996	32.488	N/A	32.488	15.569	1.176	4.303	-0.444	-5.505	4.617	1.36	0.041	45.409	0.845	True	0.104	True	3	28
2018-06-07 100846 NGF SETB2.eds	L05	UNKNOWN	NGF30	NGF SETB2	hsa-miR-16-1#-002420	Amp	1.179	0.94	1	31.417	31.417	32.488	N/A	32.488	15.569	1.176	4.303	-0.444	-5.505	4.617	1.36	0.041	45.409	0.845	True	0.104	True	3	27
2018-06-04 144541 NGF SETB1.eds	L05	UNKNOWN	NGF30	NGF SETB1	hsa-miR-16-1#-002420	Amp	1.143	0.957	1	33.049	33.049	32.488	N/A	32.488	15.569	1.176	4.303	-0.444	-5.505	4.617	1.36	0.041	45.409	0.845	True	0.104	True	3	28
2018-06-18 130711 CTRL SETB3.eds	H21	UNKNOWN	CTRL	CTRL SETB3	hsa-miR-16-2#-002171	N/A	Undetermined	Undetermined	1	Undetermined	Undetermined		N/A												True	0	True	-1	-1	True
2018-06-04 173123 CTRL SETB1.eds	H21	UNKNOWN	CTRL	CTRL SETB1	hsa-miR-16-2#-002171	N/A	Undetermined	Undetermined	1	Undetermined	Undetermined		N/A												True	0	True	-1	-1	True
2018-06-07 123401 CTRL SETB2.eds	H21	UNKNOWN	CTRL	CTRL SETB2	hsa-miR-16-2#-002171	N/A	Undetermined	Undetermined	1	Undetermined	Undetermined		N/A												True	0	True	-1	-1	True
2018-06-07 100846 NGF SETB2.eds	H21	UNKNOWN	NGF30	NGF SETB2	hsa-miR-16-2#-002171	N/A	Undetermined	Undetermined	1	Undetermined	Undetermined		N/A												True	0	True	-1	-1	True
2018-06-04 144541 NGF SETB1.eds	H21	UNKNOWN	NGF30	NGF SETB1	hsa-miR-16-2#-002171	N/A	Undetermined	Undetermined	1	Undetermined	Undetermined		N/A												True	0	True	-1	-1	True
2018-06-18 103502 NGF SETB3.eds	H21	UNKNOWN	NGF30	NGF SETB3	hsa-miR-16-2#-002171	N/A	Undetermined	Undetermined	1	Undetermined	Undetermined		N/A												True	0	True	-1	-1	True
2018-06-18 130711 CTRL SETB3.eds	L06	UNKNOWN	CTRL	CTRL SETB3	hsa-miR-17#-002421	Amp	1.023	0.932	1	35.249	35.249	35.249	N/A	35.249	20.288			0			1	1	1		True	0.073	True	3	31
2018-06-07 123401 CTRL SETB2.eds	L06	UNKNOWN	CTRL	CTRL SETB2	hsa-miR-17#-002421	Amp	0.967	0.84	1	34.289	34.289	35.249	N/A	35.249	20.288			0			1	1	1		True	0.073	True	3	29	True
2018-06-04 173123 CTRL SETB1.eds	L06	UNKNOWN	CTRL	CTRL SETB1	hsa-miR-17#-002421	Amp	0.996	0.946	1	32.383	32.383	35.249	N/A	35.249	20.288			0			1	1	1		True	0.073	True	3	28	True
2018-06-18 103502 NGF SETB3.eds	L06	UNKNOWN	NGF30	NGF SETB3	hsa-miR-17#-002421	N/A	Undetermined	Undetermined	1	Undetermined	Undetermined	33.399	N/A	33.399	15.265			-5.023			32.52	32.52	32.52		True	0.073	True	-1	-1	True
2018-06-07 100846 NGF SETB2.eds	L06	UNKNOWN	NGF30	NGF SETB2	hsa-miR-17#-002421	Amp	0.932	0.786	1	34.449	34.449	33.399	N/A	33.399	15.265			-5.023			32.52	32.52	32.52		True	0.073	True	3	29	True
2018-06-04 144541 NGF SETB1.eds	L06	UNKNOWN	NGF30	NGF SETB1	hsa-miR-17#-002421	Amp	1.005	0.941	1	33.399	33.399	33.399	N/A	33.399	15.265			-5.023			32.52	32.52	32.52		True	0.073	True	3	29
2018-06-18 130711 CTRL SETB3.eds	J22	UNKNOWN	CTRL	CTRL SETB3	hsa-miR-181a-2#-002317	Amp	1.21	0.983	1	32.288	32.288	31.388	N/A	31.388	14.699	1.343	4.303	0	-5.78	5.78	1	0.018	54.958	1	True	0.117	True	3	27
2018-06-04 173123 CTRL SETB1.eds	J22	UNKNOWN	CTRL	CTRL SETB1	hsa-miR-181a-2#-002317	Amp	1.203	0.99	1	30.939	30.939	31.388	N/A	31.388	14.699	1.343	4.303	0	-5.78	5.78	1	0.018	54.958	1	True	0.117	True	3	26
2018-06-07 123401 CTRL SETB2.eds	J22	UNKNOWN	CTRL	CTRL SETB2	hsa-miR-181a-2#-002317	Amp	1.176	0.987	1	30.937	30.937	31.388	N/A	31.388	14.699	1.343	4.303	0	-5.78	5.78	1	0.018	54.958	1	True	0.117	True	3	26
2018-06-18 103502 NGF SETB3.eds	J22	UNKNOWN	NGF30	NGF SETB3	hsa-miR-181a-2#-002317	Amp	1.241	0.974	1	32.833	32.833	31.451	N/A	31.451	14.533	1.583	4.303	-0.166	-6.978	6.646	1.122	0.01	126.032	0.94	True	0.117	True	3	28
2018-06-07 100846 NGF SETB2.eds	J22	UNKNOWN	NGF30	NGF SETB2	hsa-miR-181a-2#-002317	Amp	1.176	0.981	1	30.223	30.223	31.451	N/A	31.451	14.533	1.583	4.303	-0.166	-6.978	6.646	1.122	0.01	126.032	0.94	True	0.117	True	3	25
2018-06-04 144541 NGF SETB1.eds	J22	UNKNOWN	NGF30	NGF SETB1	hsa-miR-181a-2#-002317	Amp	1.179	0.985	1	31.298	31.298	31.451	N/A	31.451	14.533	1.583	4.303	-0.166	-6.978	6.646	1.122	0.01	126.032	0.94	True	0.117	True	3	26
2018-06-04 173123 CTRL SETB1.eds	K02	UNKNOWN	CTRL	CTRL SETB1	hsa-miR-181c#-002333	Inconclusive	0.707	0.625	1	36.198	36.198		N/A												True	0.04	True	3	32	True
2018-06-07 123401 CTRL SETB2.eds	K02	UNKNOWN	CTRL	CTRL SETB2	hsa-miR-181c#-002333	Amp	0.798	0.898	1	33.22	33.22		N/A												True	0.04	True	3	30	True
2018-06-18 130711 CTRL SETB3.eds	K02	UNKNOWN	CTRL	CTRL SETB3	hsa-miR-181c#-002333	N/A	Undetermined	Undetermined	1	Undetermined	Undetermined		N/A												True	0.04	True	-1	-1	True
2018-06-07 100846 NGF SETB2.eds	K02	UNKNOWN	NGF30	NGF SETB2	hsa-miR-181c#-002333	Amp	0.66	0.66	1	35.752	35.752		N/A												True	0.04	True	3	32	True
2018-06-18 103502 NGF SETB3.eds	K02	UNKNOWN	NGF30	NGF SETB3	hsa-miR-181c#-002333	N/A	Undetermined	Undetermined	1	Undetermined	Undetermined		N/A												True	0.04	True	-1	-1	True
2018-06-04 144541 NGF SETB1.eds	K02	UNKNOWN	NGF30	NGF SETB1	hsa-miR-181c#-002333	Amp	0.718	0.755	1	35.261	35.261		N/A												True	0.04	True	3	31	True
2018-06-04 173123 CTRL SETB1.eds	A10	UNKNOWN	CTRL	CTRL SETB1	hsa-miR-182#-000483	N/A	Undetermined	Undetermined	1	Undetermined	Undetermined		N/A												True	0	True	-1	-1	True
2018-06-07 123401 CTRL SETB2.eds	A10	UNKNOWN	CTRL	CTRL SETB2	hsa-miR-182#-000483	N/A	Undetermined	Undetermined	1	Undetermined	Undetermined		N/A												True	0	True	-1	-1	True
2018-06-18 130711 CTRL SETB3.eds	A10	UNKNOWN	CTRL	CTRL SETB3	hsa-miR-182#-000483	N/A	Undetermined	Undetermined	1	Undetermined	Undetermined		N/A												True	0	True	-1	-1	True
2018-06-07 100846 NGF SETB2.eds	A10	UNKNOWN	NGF30	NGF SETB2	hsa-miR-182#-000483	N/A	Undetermined	Undetermined	1	Undetermined	Undetermined		N/A												True	0	True	-1	-1	True
2018-06-18 103502 NGF SETB3.eds	A10	UNKNOWN	NGF30	NGF SETB3	hsa-miR-182#-000483	N/A	Undetermined	Undetermined	1	Undetermined	Undetermined		N/A												True	0	True	-1	-1	True
2018-06-04 144541 NGF SETB1.eds	A10	UNKNOWN	NGF30	NGF SETB1	hsa-miR-182#-000483	N/A	Undetermined	Undetermined	1	Undetermined	Undetermined		N/A												True	0	True	-1	-1	True
2018-06-07 100846 NGF SETB2.eds	P23	UNKNOWN	NGF30	NGF SETB2	hsa-miR-1825-002907	Amp	0.707	0.891	1	28.875	28.875		N/A												True	0.04	True	3	25	True
2018-06-04 144541 NGF SETB1.eds	P23	UNKNOWN	NGF30	NGF SETB1	hsa-miR-1825-002907	Amp	0.82	0.908	1	28.237	28.237		N/A												True	0.04	True	3	25	True
2018-06-18 103502 NGF SETB3.eds	P23	UNKNOWN	NGF30	NGF SETB3	hsa-miR-1825-002907	Amp	0.783	0.712	1	29.602	29.602		N/A												True	0.04	True	3	27	True
2018-06-18 130711 CTRL SETB3.eds	P23	UNKNOWN	CTRL	CTRL SETB3	hsa-miR-1825-002907	Amp	0.741	0.889	1	31.435	31.435		N/A												True	0.04	True	3	28	True
2018-06-04 173123 CTRL SETB1.eds	P23	UNKNOWN	CTRL	CTRL SETB1	hsa-miR-1825-002907	Amp	0.758	0.876	1	28.484	28.484		N/A												True	0.04	True	3	25	True
2018-06-07 123401 CTRL SETB2.eds	P23	UNKNOWN	CTRL	CTRL SETB2	hsa-miR-1825-002907	Amp	0.743	0.909	1	28.618	28.618		N/A												True	0.04	True	3	25	True
2018-06-04 173123 CTRL SETB1.eds	O24	UNKNOWN	CTRL	CTRL SETB1	hsa-miR-1826-002873	N/A	Undetermined	Undetermined	1	Undetermined	Undetermined		N/A												True	0	True	-1	-1	True
2018-06-18 130711 CTRL SETB3.eds	O24	UNKNOWN	CTRL	CTRL SETB3	hsa-miR-1826-002873	N/A	Undetermined	Undetermined	1	Undetermined	Undetermined		N/A												True	0	True	-1	-1	True
2018-06-07 123401 CTRL SETB2.eds	O24	UNKNOWN	CTRL	CTRL SETB2	hsa-miR-1826-002873	N/A	Undetermined	Undetermined	1	Undetermined	Undetermined		N/A												True	0	True	-1	-1	True
2018-06-04 144541 NGF SETB1.eds	O24	UNKNOWN	NGF30	NGF SETB1	hsa-miR-1826-002873	N/A	Undetermined	Undetermined	1	Undetermined	Undetermined		N/A												True	0	True	-1	-1	True
2018-06-18 103502 NGF SETB3.eds	O24	UNKNOWN	NGF30	NGF SETB3	hsa-miR-1826-002873	N/A	Undetermined	Undetermined	1	Undetermined	Undetermined		N/A												True	0	True	-1	-1	True
2018-06-07 100846 NGF SETB2.eds	O24	UNKNOWN	NGF30	NGF SETB2	hsa-miR-1826-002873	N/A	Undetermined	Undetermined	1	Undetermined	Undetermined		N/A												True	0	True	-1	-1	True
2018-06-18 103502 NGF SETB3.eds	J02	UNKNOWN	NGF30	NGF SETB3	hsa-miR-183#-002270	Amp	1.086	0.797	1	33.289	33.289		N/A												True	0.04	True	3	30	True
2018-06-04 144541 NGF SETB1.eds	J02	UNKNOWN	NGF30	NGF SETB1	hsa-miR-183#-002270	Amp	0.725	0.768	1	33.417	33.417		N/A												True	0.04	True	3	30	True
2018-06-07 100846 NGF SETB2.eds	J02	UNKNOWN	NGF30	NGF SETB2	hsa-miR-183#-002270	No Amp	0.701	0.18	1	37.184	37.184		N/A												True	0.04	True	3	32	True
2018-06-07 123401 CTRL SETB2.eds	J02	UNKNOWN	CTRL	CTRL SETB2	hsa-miR-183#-002270	Amp	0.576	0.743	1	34.671	34.671		N/A												True	0.04	True	3	29	True
2018-06-04 173123 CTRL SETB1.eds	J02	UNKNOWN	CTRL	CTRL SETB1	hsa-miR-183#-002270	Amp	0.919	0.809	1	32.553	32.553		N/A												True	0.04	True	3	29	True
2018-06-18 130711 CTRL SETB3.eds	J02	UNKNOWN	CTRL	CTRL SETB3	hsa-miR-183#-002270	N/A	Undetermined	Undetermined	1	Undetermined	Undetermined		N/A												True	0.04	True	-1	-1	True
2018-06-04 144541 NGF SETB1.eds	F17	UNKNOWN	NGF30	NGF SETB1	hsa-miR-185#-002104	N/A	Undetermined	Undetermined	1	Undetermined	Undetermined		N/A												True	0	True	-1	-1	True
2018-06-07 100846 NGF SETB2.eds	F17	UNKNOWN	NGF30	NGF SETB2	hsa-miR-185#-002104	N/A	Undetermined	Undetermined	1	Undetermined	Undetermined		N/A												True	0	True	-1	-1	True
2018-06-18 103502 NGF SETB3.eds	F17	UNKNOWN	NGF30	NGF SETB3	hsa-miR-185#-002104	N/A	Undetermined	Undetermined	1	Undetermined	Undetermined		N/A												True	0	True	-1	-1	True
2018-06-04 173123 CTRL SETB1.eds	F17	UNKNOWN	CTRL	CTRL SETB1	hsa-miR-185#-002104	N/A	Undetermined	Undetermined	1	Undetermined	Undetermined		N/A												True	0	True	-1	-1	True
2018-06-07 123401 CTRL SETB2.eds	F17	UNKNOWN	CTRL	CTRL SETB2	hsa-miR-185#-002104	N/A	Undetermined	Undetermined	1	Undetermined	Undetermined		N/A												True	0	True	-1	-1	True
2018-06-18 130711 CTRL SETB3.eds	F17	UNKNOWN	CTRL	CTRL SETB3	hsa-miR-185#-002104	N/A	Undetermined	Undetermined	1	Undetermined	Undetermined		N/A												True	0	True	-1	-1	True
2018-06-18 103502 NGF SETB3.eds	F18	UNKNOWN	NGF30	NGF SETB3	hsa-miR-186#-002105	N/A	Undetermined	Undetermined	1	Undetermined	Undetermined		N/A												True	0	True	-1	-1	True
2018-06-07 100846 NGF SETB2.eds	F18	UNKNOWN	NGF30	NGF SETB2	hsa-miR-186#-002105	N/A	Undetermined	Undetermined	1	Undetermined	Undetermined		N/A												True	0	True	-1	-1	True
2018-06-04 144541 NGF SETB1.eds	F18	UNKNOWN	NGF30	NGF SETB1	hsa-miR-186#-002105	N/A	Undetermined	Undetermined	1	Undetermined	Undetermined		N/A												True	0	True	-1	-1	True
2018-06-18 130711 CTRL SETB3.eds	F18	UNKNOWN	CTRL	CTRL SETB3	hsa-miR-186#-002105	N/A	Undetermined	Undetermined	1	Undetermined	Undetermined		N/A												True	0	True	-1	-1	True
2018-06-04 173123 CTRL SETB1.eds	F18	UNKNOWN	CTRL	CTRL SETB1	hsa-miR-186#-002105	N/A	Undetermined	Undetermined	1	Undetermined	Undetermined		N/A												True	0	True	-1	-1	True
2018-06-07 123401 CTRL SETB2.eds	F18	UNKNOWN	CTRL	CTRL SETB2	hsa-miR-186#-002105	N/A	Undetermined	Undetermined	1	Undetermined	Undetermined		N/A												True	0	True	-1	-1	True
2018-06-04 173123 CTRL SETB1.eds	L07	UNKNOWN	CTRL	CTRL SETB1	hsa-miR-18a#-002423	Amp	1.182	0.932	1	33.187	33.187	32.709	N/A	32.709	15.155	0.004	12.706	0	-0.053	0.053	1	0.964	1.037	1	True	0.109	True	3	29
2018-06-07 123401 CTRL SETB2.eds	L07	UNKNOWN	CTRL	CTRL SETB2	hsa-miR-18a#-002423	Amp	1.165	0.979	1	32.231	32.231	32.709	N/A	32.709	15.155	0.004	12.706	0	-0.053	0.053	1	0.964	1.037	1	True	0.109	True	3	27
2018-06-18 130711 CTRL SETB3.eds	L07	UNKNOWN	CTRL	CTRL SETB3	hsa-miR-18a#-002423	Amp	0.955	0.932	1	37.872	37.872	32.709	N/A	32.709	15.155	0.004	12.706	0	-0.053	0.053	1	0.964	1.037	1	True	0.109	True	3	33	True
2018-06-18 103502 NGF SETB3.eds	L07	UNKNOWN	NGF30	NGF SETB3	hsa-miR-18a#-002423	Amp	1.238	0.971	1	33.346	33.346	32.888	N/A	32.888	15.97	1.118	4.303	0.815	-3.996	5.627	0.568	0.02	15.956	0.542	True	0.109	True	3	29
2018-06-07 100846 NGF SETB2.eds	L07	UNKNOWN	NGF30	NGF SETB2	hsa-miR-18a#-002423	Amp	1.186	0.975	1	32.44	32.44	32.888	N/A	32.888	15.97	1.118	4.303	0.815	-3.996	5.627	0.568	0.02	15.956	0.542	True	0.109	True	3	28
2018-06-04 144541 NGF SETB1.eds	L07	UNKNOWN	NGF30	NGF SETB1	hsa-miR-18a#-002423	Amp	1.196	0.978	1	32.879	32.879	32.888	N/A	32.888	15.97	1.118	4.303	0.815	-3.996	5.627	0.568	0.02	15.956	0.542	True	0.109	True	3	28
2018-06-04 173123 CTRL SETB1.eds	J16	UNKNOWN	CTRL	CTRL SETB1	hsa-miR-18b#-002310	N/A	Undetermined	Undetermined	1	Undetermined	Undetermined		N/A												True	0	True	-1	-1	True
2018-06-07 123401 CTRL SETB2.eds	J16	UNKNOWN	CTRL	CTRL SETB2	hsa-miR-18b#-002310	N/A	Undetermined	Undetermined	1	Undetermined	Undetermined		N/A												True	0	True	-1	-1	True
2018-06-18 130711 CTRL SETB3.eds	J16	UNKNOWN	CTRL	CTRL SETB3	hsa-miR-18b#-002310	N/A	Undetermined	Undetermined	1	Undetermined	Undetermined		N/A												True	0	True	-1	-1	True
2018-06-04 144541 NGF SETB1.eds	J16	UNKNOWN	NGF30	NGF SETB1	hsa-miR-18b#-002310	N/A	Undetermined	Undetermined	1	Undetermined	Undetermined		N/A												True	0	True	-1	-1	True
2018-06-07 100846 NGF SETB2.eds	J16	UNKNOWN	NGF30	NGF SETB2	hsa-miR-18b#-002310	N/A	Undetermined	Undetermined	1	Undetermined	Undetermined		N/A												True	0	True	-1	-1	True
2018-06-18 103502 NGF SETB3.eds	J16	UNKNOWN	NGF30	NGF SETB3	hsa-miR-18b#-002310	N/A	Undetermined	Undetermined	1	Undetermined	Undetermined		N/A												True	0	True	-1	-1	True
2018-06-04 173123 CTRL SETB1.eds	I24	UNKNOWN	CTRL	CTRL SETB1	hsa-miR-190b-002263	Amp	1.351	0.976	1	34.442	34.442	34.442	N/A	34.442	16.406			0			1	1	1		True	0.208	True	3	29
2018-06-07 123401 CTRL SETB2.eds	I24	UNKNOWN	CTRL	CTRL SETB2	hsa-miR-190b-002263	Amp	0.944	0	1	39.633	39.633	34.442	N/A	34.442	16.406			0			1	1	1		True	0.208	True	3	32	True
2018-06-18 130711 CTRL SETB3.eds	I24	UNKNOWN	CTRL	CTRL SETB3	hsa-miR-190b-002263	N/A	Undetermined	Undetermined	1	Undetermined	Undetermined	34.442	N/A	34.442	16.406			0			1	1	1		True	0.208	True	-1	-1	True
2018-06-04 144541 NGF SETB1.eds	I24	UNKNOWN	NGF30	NGF SETB1	hsa-miR-190b-002263	No Amp	0	0	1	Undetermined	Undetermined	34.659	N/A	34.659	17.181			0.775			0.584	0.584	0.584		True	0.208	True	3	35	True
2018-06-07 100846 NGF SETB2.eds	I24	UNKNOWN	NGF30	NGF SETB2	hsa-miR-190b-002263	Amp	1.331	0.977	1	34.659	34.659	34.659	N/A	34.659	17.181			0.775			0.584	0.584	0.584		True	0.208	True	3	29
2018-06-18 103502 NGF SETB3.eds	I24	UNKNOWN	NGF30	NGF SETB3	hsa-miR-190b-002263	N/A	Undetermined	Undetermined	1	Undetermined	Undetermined	34.659	N/A	34.659	17.181			0.775			0.584	0.584	0.584		True	0.208	True	-1	-1	True
2018-06-07 100846 NGF SETB2.eds	M05	UNKNOWN	NGF30	NGF SETB2	hsa-miR-191#-002678	Amp	0.872	0.832	1	33.432	33.432		N/A												True	0.047	True	3	30	True
2018-06-18 103502 NGF SETB3.eds	M05	UNKNOWN	NGF30	NGF SETB3	hsa-miR-191#-002678	N/A	Undetermined	Undetermined	1	Undetermined	Undetermined		N/A												True	0.047	True	-1	-1	True
2018-06-04 144541 NGF SETB1.eds	M05	UNKNOWN	NGF30	NGF SETB1	hsa-miR-191#-002678	Amp	0.951	0.875	1	32.633	32.633		N/A												True	0.047	True	3	29	True
2018-06-04 173123 CTRL SETB1.eds	M05	UNKNOWN	CTRL	CTRL SETB1	hsa-miR-191#-002678	N/A	Undetermined	Undetermined	1	Undetermined	Undetermined		N/A												True	0.047	True	-1	-1	True
2018-06-07 123401 CTRL SETB2.eds	M05	UNKNOWN	CTRL	CTRL SETB2	hsa-miR-191#-002678	N/A	Undetermined	Undetermined	1	Undetermined	Undetermined		N/A												True	0.047	True	-1	-1	True
2018-06-18 130711 CTRL SETB3.eds	M05	UNKNOWN	CTRL	CTRL SETB3	hsa-miR-191#-002678	N/A	Undetermined	Undetermined	1	Undetermined	Undetermined		N/A												True	0.047	True	-1	-1	True
2018-06-18 103502 NGF SETB3.eds	J03	UNKNOWN	NGF30	NGF SETB3	hsa-miR-192#-002272	Amp	1.3	0.962	1	34.479	34.479	34.632	N/A	34.632	18.322	1.015	12.706	1.864	-11.027	14.755	0.275	0	2,086.656		True	0.159	True	3	29
2018-06-07 100846 NGF SETB2.eds	J03	UNKNOWN	NGF30	NGF SETB2	hsa-miR-192#-002272	Amp	1.231	0.952	1	34.785	34.785	34.632	N/A	34.632	18.322	1.015	12.706	1.864	-11.027	14.755	0.275	0	2,086.656		True	0.159	True	3	29
2018-06-04 144541 NGF SETB1.eds	J03	UNKNOWN	NGF30	NGF SETB1	hsa-miR-192#-002272	N/A	Undetermined	Undetermined	1	Undetermined	Undetermined	34.632	N/A	34.632	18.322	1.015	12.706	1.864	-11.027	14.755	0.275	0	2,086.656		True	0.159	True	-1	-1	True
2018-06-18 130711 CTRL SETB3.eds	J03	UNKNOWN	CTRL	CTRL SETB3	hsa-miR-192#-002272	N/A	Undetermined	Undetermined	1	Undetermined	Undetermined	33.53	N/A	33.53	16.457			0			1	1	1		True	0.159	True	-1	-1	True
2018-06-04 173123 CTRL SETB1.eds	J03	UNKNOWN	CTRL	CTRL SETB1	hsa-miR-192#-002272	N/A	Undetermined	Undetermined	1	Undetermined	Undetermined	33.53	N/A	33.53	16.457			0			1	1	1		True	0.159	True	-1	-1	True
2018-06-07 123401 CTRL SETB2.eds	J03	UNKNOWN	CTRL	CTRL SETB2	hsa-miR-192#-002272	Amp	1.26	0.981	1	33.53	33.53	33.53	N/A	33.53	16.457			0			1	1	1		True	0.159	True	3	28
2018-06-04 173123 CTRL SETB1.eds	K09	UNKNOWN	CTRL	CTRL SETB1	hsa-miR-193b#-002366	N/A	Undetermined	Undetermined	1	Undetermined	Undetermined		N/A												True	0.068	True	-1	-1	True
2018-06-18 130711 CTRL SETB3.eds	K09	UNKNOWN	CTRL	CTRL SETB3	hsa-miR-193b#-002366	N/A	Undetermined	Undetermined	1	Undetermined	Undetermined		N/A												True	0.068	True	-1	-1	True
2018-06-07 123401 CTRL SETB2.eds	K09	UNKNOWN	CTRL	CTRL SETB2	hsa-miR-193b#-002366	N/A	Undetermined	Undetermined	1	Undetermined	Undetermined		N/A												True	0.068	True	-1	-1	True
2018-06-18 103502 NGF SETB3.eds	K09	UNKNOWN	NGF30	NGF SETB3	hsa-miR-193b#-002366	Amp	0.853	0.799	1	33.851	33.851		N/A												True	0.068	True	3	29	True
2018-06-07 100846 NGF SETB2.eds	K09	UNKNOWN	NGF30	NGF SETB2	hsa-miR-193b#-002366	N/A	Undetermined	Undetermined	1	Undetermined	Undetermined		N/A												True	0.068	True	-1	-1	True
2018-06-04 144541 NGF SETB1.eds	K09	UNKNOWN	NGF30	NGF SETB1	hsa-miR-193b#-002366	Amp	0.615	0.621	1	36.854	36.854		N/A												True	0.068	True	3	29	True
2018-06-18 103502 NGF SETB3.eds	K14	UNKNOWN	NGF30	NGF SETB3	hsa-miR-194#-002379	N/A	Undetermined	Undetermined	1	Undetermined	Undetermined		N/A												True	0	True	-1	-1	True
2018-06-07 100846 NGF SETB2.eds	K14	UNKNOWN	NGF30	NGF SETB2	hsa-miR-194#-002379	N/A	Undetermined	Undetermined	1	Undetermined	Undetermined		N/A												True	0	True	-1	-1	True
2018-06-04 144541 NGF SETB1.eds	K14	UNKNOWN	NGF30	NGF SETB1	hsa-miR-194#-002379	N/A	Undetermined	Undetermined	1	Undetermined	Undetermined		N/A												True	0	True	-1	-1	True
2018-06-07 123401 CTRL SETB2.eds	K14	UNKNOWN	CTRL	CTRL SETB2	hsa-miR-194#-002379	N/A	Undetermined	Undetermined	1	Undetermined	Undetermined		N/A												True	0	True	-1	-1	True
2018-06-04 173123 CTRL SETB1.eds	K14	UNKNOWN	CTRL	CTRL SETB1	hsa-miR-194#-002379	N/A	Undetermined	Undetermined	1	Undetermined	Undetermined		N/A												True	0	True	-1	-1	True
2018-06-18 130711 CTRL SETB3.eds	K14	UNKNOWN	CTRL	CTRL SETB3	hsa-miR-194#-002379	N/A	Undetermined	Undetermined	1	Undetermined	Undetermined		N/A												True	0	True	-1	-1	True
2018-06-18 103502 NGF SETB3.eds	F19	UNKNOWN	NGF30	NGF SETB3	hsa-miR-195#-002107	N/A	Undetermined	Undetermined	1	Undetermined	Undetermined		N/A												True	0	True	-1	-1	True
2018-06-04 144541 NGF SETB1.eds	F19	UNKNOWN	NGF30	NGF SETB1	hsa-miR-195#-002107	N/A	Undetermined	Undetermined	1	Undetermined	Undetermined		N/A												True	0	True	-1	-1	True
2018-06-07 100846 NGF SETB2.eds	F19	UNKNOWN	NGF30	NGF SETB2	hsa-miR-195#-002107	N/A	Undetermined	Undetermined	1	Undetermined	Undetermined		N/A												True	0	True	-1	-1	True
2018-06-04 173123 CTRL SETB1.eds	F19	UNKNOWN	CTRL	CTRL SETB1	hsa-miR-195#-002107	N/A	Undetermined	Undetermined	1	Undetermined	Undetermined		N/A												True	0	True	-1	-1	True
2018-06-07 123401 CTRL SETB2.eds	F19	UNKNOWN	CTRL	CTRL SETB2	hsa-miR-195#-002107	N/A	Undetermined	Undetermined	1	Undetermined	Undetermined		N/A												True	0	True	-1	-1	True
2018-06-18 130711 CTRL SETB3.eds	F19	UNKNOWN	CTRL	CTRL SETB3	hsa-miR-195#-002107	N/A	Undetermined	Undetermined	1	Undetermined	Undetermined		N/A												True	0	True	-1	-1	True
2018-06-18 130711 CTRL SETB3.eds	K03	UNKNOWN	CTRL	CTRL SETB3	hsa-miR-196a#-002336	N/A	Undetermined	Undetermined	1	Undetermined	Undetermined		N/A												True	0.04	True	-1	-1	True
2018-06-07 123401 CTRL SETB2.eds	K03	UNKNOWN	CTRL	CTRL SETB2	hsa-miR-196a#-002336	N/A	Undetermined	Undetermined	1	Undetermined	Undetermined		N/A												True	0.04	True	-1	-1	True
2018-06-04 173123 CTRL SETB1.eds	K03	UNKNOWN	CTRL	CTRL SETB1	hsa-miR-196a#-002336	N/A	Undetermined	Undetermined	1	Undetermined	Undetermined		N/A												True	0.04	True	-1	-1	True
2018-06-04 144541 NGF SETB1.eds	K03	UNKNOWN	NGF30	NGF SETB1	hsa-miR-196a#-002336	N/A	Undetermined	Undetermined	1	Undetermined	Undetermined		N/A												True	0.04	True	-1	-1	True
2018-06-07 100846 NGF SETB2.eds	K03	UNKNOWN	NGF30	NGF SETB2	hsa-miR-196a#-002336	Amp	0.704	0.783	1	37.055	37.055		N/A												True	0.04	True	3	33	True
2018-06-18 103502 NGF SETB3.eds	K03	UNKNOWN	NGF30	NGF SETB3	hsa-miR-196a#-002336	N/A	Undetermined	Undetermined	1	Undetermined	Undetermined		N/A												True	0.04	True	-1	-1	True
2018-06-18 103502 NGF SETB3.eds	L08	UNKNOWN	NGF30	NGF SETB3	hsa-miR-19a#-002424	N/A	Undetermined	Undetermined	1	Undetermined	Undetermined	34.306	N/A	34.306	16.172			0.601			0.659	0.659	0.659		True	0.063	True	-1	-1	True
2018-06-04 144541 NGF SETB1.eds	L08	UNKNOWN	NGF30	NGF SETB1	hsa-miR-19a#-002424	Amp	1	0.895	1	34.306	34.306	34.306	N/A	34.306	16.172			0.601			0.659	0.659	0.659		True	0.063	True	3	30
2018-06-07 100846 NGF SETB2.eds	L08	UNKNOWN	NGF30	NGF SETB2	hsa-miR-19a#-002424	Amp	0.991	0.933	1	33.674	33.674	34.306	N/A	34.306	16.172			0.601			0.659	0.659	0.659		True	0.063	True	3	29	True
2018-06-18 130711 CTRL SETB3.eds	L08	UNKNOWN	CTRL	CTRL SETB3	hsa-miR-19a#-002424	N/A	Undetermined	Undetermined	1	Undetermined	Undetermined	33.126	N/A	33.126	15.571	0.699	12.706	0	-8.882	8.882	1	0.002	471.918	1	True	0.063	True	-1	-1	True
2018-06-07 123401 CTRL SETB2.eds	L08	UNKNOWN	CTRL	CTRL SETB2	hsa-miR-19a#-002424	Amp	1.222	0.963	1	31.945	31.945	33.126	N/A	33.126	15.571	0.699	12.706	0	-8.882	8.882	1	0.002	471.918	1	True	0.063	True	3	28
2018-06-04 173123 CTRL SETB1.eds	L08	UNKNOWN	CTRL	CTRL SETB1	hsa-miR-19a#-002424	Amp	1.045	0.946	1	34.307	34.307	33.126	N/A	33.126	15.571	0.699	12.706	0	-8.882	8.882	1	0.002	471.918	1	True	0.063	True	3	30
2018-06-18 103502 NGF SETB3.eds	L09	UNKNOWN	NGF30	NGF SETB3	hsa-miR-19b-1#-002425	Amp	1.268	0.978	1	32.698	32.698	31.142	N/A	31.142	14.223	1.667	4.303	0.045	-7.129	7.219	0.969	0.007	139.974	0.985	True	0.155	True	3	28
2018-06-07 100846 NGF SETB2.eds	L09	UNKNOWN	NGF30	NGF SETB2	hsa-miR-19b-1#-002425	Amp	1.247	0.982	1	30.15	30.15	31.142	N/A	31.142	14.223	1.667	4.303	0.045	-7.129	7.219	0.969	0.007	139.974	0.985	True	0.155	True	3	25
2018-06-04 144541 NGF SETB1.eds	L09	UNKNOWN	NGF30	NGF SETB1	hsa-miR-19b-1#-002425	Amp	1.266	0.979	1	30.576	30.576	31.142	N/A	31.142	14.223	1.667	4.303	0.045	-7.129	7.219	0.969	0.007	139.974	0.985	True	0.155	True	3	25
2018-06-04 173123 CTRL SETB1.eds	L09	UNKNOWN	CTRL	CTRL SETB1	hsa-miR-19b-1#-002425	Amp	1.248	0.983	1	30.298	30.298	30.868	N/A	30.868	14.178	1.526	4.303	0	-6.565	6.565	1	0.011	94.682	1	True	0.155	True	3	25
2018-06-07 123401 CTRL SETB2.eds	L09	UNKNOWN	CTRL	CTRL SETB2	hsa-miR-19b-1#-002425	Amp	1.25	0.977	1	30.152	30.152	30.868	N/A	30.868	14.178	1.526	4.303	0	-6.565	6.565	1	0.011	94.682	1	True	0.155	True	3	25
2018-06-18 130711 CTRL SETB3.eds	L09	UNKNOWN	CTRL	CTRL SETB3	hsa-miR-19b-1#-002425	Amp	1.247	0.959	1	32.154	32.154	30.868	N/A	30.868	14.178	1.526	4.303	0	-6.565	6.565	1	0.011	94.682	1	True	0.155	True	3	27
2018-06-18 130711 CTRL SETB3.eds	A20	UNKNOWN	CTRL	CTRL SETB3	hsa-miR-200a#-001011	N/A	Undetermined	Undetermined	1	Undetermined	Undetermined		N/A												True	0	True	-1	-1	True
2018-06-07 123401 CTRL SETB2.eds	A20	UNKNOWN	CTRL	CTRL SETB2	hsa-miR-200a#-001011	N/A	Undetermined	Undetermined	1	Undetermined	Undetermined		N/A												True	0	True	-1	-1	True
2018-06-04 173123 CTRL SETB1.eds	A20	UNKNOWN	CTRL	CTRL SETB1	hsa-miR-200a#-001011	N/A	Undetermined	Undetermined	1	Undetermined	Undetermined		N/A												True	0	True	-1	-1	True
2018-06-07 100846 NGF SETB2.eds	A20	UNKNOWN	NGF30	NGF SETB2	hsa-miR-200a#-001011	N/A	Undetermined	Undetermined	1	Undetermined	Undetermined		N/A												True	0	True	-1	-1	True
2018-06-18 103502 NGF SETB3.eds	A20	UNKNOWN	NGF30	NGF SETB3	hsa-miR-200a#-001011	N/A	Undetermined	Undetermined	1	Undetermined	Undetermined		N/A												True	0	True	-1	-1	True
2018-06-04 144541 NGF SETB1.eds	A20	UNKNOWN	NGF30	NGF SETB1	hsa-miR-200a#-001011	N/A	Undetermined	Undetermined	1	Undetermined	Undetermined		N/A												True	0	True	-1	-1	True
2018-06-07 123401 CTRL SETB2.eds	J04	UNKNOWN	CTRL	CTRL SETB2	hsa-miR-200b#-002274	N/A	Undetermined	Undetermined	1	Undetermined	Undetermined		N/A												True	0	True	-1	-1	True
2018-06-04 173123 CTRL SETB1.eds	J04	UNKNOWN	CTRL	CTRL SETB1	hsa-miR-200b#-002274	N/A	Undetermined	Undetermined	1	Undetermined	Undetermined		N/A												True	0	True	-1	-1	True
2018-06-18 130711 CTRL SETB3.eds	J04	UNKNOWN	CTRL	CTRL SETB3	hsa-miR-200b#-002274	N/A	Undetermined	Undetermined	1	Undetermined	Undetermined		N/A												True	0	True	-1	-1	True
2018-06-07 100846 NGF SETB2.eds	J04	UNKNOWN	NGF30	NGF SETB2	hsa-miR-200b#-002274	N/A	Undetermined	Undetermined	1	Undetermined	Undetermined		N/A												True	0	True	-1	-1	True
2018-06-04 144541 NGF SETB1.eds	J04	UNKNOWN	NGF30	NGF SETB1	hsa-miR-200b#-002274	N/A	Undetermined	Undetermined	1	Undetermined	Undetermined		N/A												True	0	True	-1	-1	True
2018-06-18 103502 NGF SETB3.eds	J04	UNKNOWN	NGF30	NGF SETB3	hsa-miR-200b#-002274	N/A	Undetermined	Undetermined	1	Undetermined	Undetermined		N/A												True	0	True	-1	-1	True
2018-06-07 123401 CTRL SETB2.eds	J05	UNKNOWN	CTRL	CTRL SETB2	hsa-miR-200c#-002286	N/A	Undetermined	Undetermined	1	Undetermined	Undetermined		N/A												True	0	True	-1	-1	True
2018-06-04 173123 CTRL SETB1.eds	J05	UNKNOWN	CTRL	CTRL SETB1	hsa-miR-200c#-002286	N/A	Undetermined	Undetermined	1	Undetermined	Undetermined		N/A												True	0	True	-1	-1	True
2018-06-18 130711 CTRL SETB3.eds	J05	UNKNOWN	CTRL	CTRL SETB3	hsa-miR-200c#-002286	N/A	Undetermined	Undetermined	1	Undetermined	Undetermined		N/A												True	0	True	-1	-1	True
2018-06-18 103502 NGF SETB3.eds	J05	UNKNOWN	NGF30	NGF SETB3	hsa-miR-200c#-002286	N/A	Undetermined	Undetermined	1	Undetermined	Undetermined		N/A												True	0	True	-1	-1	True
2018-06-07 100846 NGF SETB2.eds	J05	UNKNOWN	NGF30	NGF SETB2	hsa-miR-200c#-002286	N/A	Undetermined	Undetermined	1	Undetermined	Undetermined		N/A												True	0	True	-1	-1	True
2018-06-04 144541 NGF SETB1.eds	J05	UNKNOWN	NGF30	NGF SETB1	hsa-miR-200c#-002286	N/A	Undetermined	Undetermined	1	Undetermined	Undetermined		N/A												True	0	True	-1	-1	True
2018-06-04 173123 CTRL SETB1.eds	K08	UNKNOWN	CTRL	CTRL SETB1	hsa-miR-202#-002362	N/A	Undetermined	Undetermined	1	Undetermined	Undetermined		N/A												True	0	True	-1	-1	True
2018-06-07 123401 CTRL SETB2.eds	K08	UNKNOWN	CTRL	CTRL SETB2	hsa-miR-202#-002362	N/A	Undetermined	Undetermined	1	Undetermined	Undetermined		N/A												True	0	True	-1	-1	True
2018-06-18 130711 CTRL SETB3.eds	K08	UNKNOWN	CTRL	CTRL SETB3	hsa-miR-202#-002362	N/A	Undetermined	Undetermined	1	Undetermined	Undetermined		N/A												True	0	True	-1	-1	True
2018-06-04 144541 NGF SETB1.eds	K08	UNKNOWN	NGF30	NGF SETB1	hsa-miR-202#-002362	N/A	Undetermined	Undetermined	1	Undetermined	Undetermined		N/A												True	0	True	-1	-1	True
2018-06-07 100846 NGF SETB2.eds	K08	UNKNOWN	NGF30	NGF SETB2	hsa-miR-202#-002362	N/A	Undetermined	Undetermined	1	Undetermined	Undetermined		N/A												True	0	True	-1	-1	True
2018-06-18 103502 NGF SETB3.eds	K08	UNKNOWN	NGF30	NGF SETB3	hsa-miR-202#-002362	N/A	Undetermined	Undetermined	1	Undetermined	Undetermined		N/A												True	0	True	-1	-1	True
2018-06-07 100846 NGF SETB2.eds	A13	UNKNOWN	NGF30	NGF SETB2	hsa-miR-206-000510	Amp	1.277	0.966	1	34.172	34.172	34.172	N/A	34.172	16.694			1.807			0.286	0.286	0.286		True	0.04	True	3	31
2018-06-04 144541 NGF SETB1.eds	A13	UNKNOWN	NGF30	NGF SETB1	hsa-miR-206-000510	No Amp	0.827	0.824	1	38.272	38.272	34.172	N/A	34.172	16.694			1.807			0.286	0.286	0.286		True	0.04	True	3	35	True
2018-06-18 103502 NGF SETB3.eds	A13	UNKNOWN	NGF30	NGF SETB3	hsa-miR-206-000510	N/A	Undetermined	Undetermined	1	Undetermined	Undetermined	34.172	N/A	34.172	16.694			1.807			0.286	0.286	0.286		True	0.04	True	-1	-1	True
2018-06-18 130711 CTRL SETB3.eds	A13	UNKNOWN	CTRL	CTRL SETB3	hsa-miR-206-000510	N/A	Undetermined	Undetermined	1	Undetermined	Undetermined	31.96	N/A	31.96	14.887			0			1	1	1		True	0.04	True	-1	-1	True
2018-06-04 173123 CTRL SETB1.eds	A13	UNKNOWN	CTRL	CTRL SETB1	hsa-miR-206-000510	No Amp	0.538	0	1	Undetermined	Undetermined	31.96	N/A	31.96	14.887			0			1	1	1		True	0.04	True	3	35	True
2018-06-07 123401 CTRL SETB2.eds	A13	UNKNOWN	CTRL	CTRL SETB2	hsa-miR-206-000510	Amp	1.367	0.976	1	31.96	31.96	31.96	N/A	31.96	14.887			0			1	1	1		True	0.04	True	3	29
2018-06-18 103502 NGF SETB3.eds	L12	UNKNOWN	NGF30	NGF SETB3	hsa-miR-20a#-002437	Amp	1.283	0.97	1	34.12	34.12	32.295	N/A	32.295	15.376	1.813	4.303	0.187	-7.613	7.988	0.878	0.004	195.77	0.936	True	0.165	True	3	29
2018-06-07 100846 NGF SETB2.eds	L12	UNKNOWN	NGF30	NGF SETB2	hsa-miR-20a#-002437	Amp	1.233	0.98	1	31.428	31.428	32.295	N/A	32.295	15.376	1.813	4.303	0.187	-7.613	7.988	0.878	0.004	195.77	0.936	True	0.165	True	3	26
2018-06-04 144541 NGF SETB1.eds	L12	UNKNOWN	NGF30	NGF SETB1	hsa-miR-20a#-002437	Amp	1.268	0.981	1	31.337	31.337	32.295	N/A	32.295	15.376	1.813	4.303	0.187	-7.613	7.988	0.878	0.004	195.77	0.936	True	0.165	True	3	26
2018-06-18 130711 CTRL SETB3.eds	L12	UNKNOWN	CTRL	CTRL SETB3	hsa-miR-20a#-002437	Amp	1.273	0.981	1	32.569	32.569	31.879	N/A	31.879	15.189	1.217	4.303	0	-5.236	5.236	1	0.027	37.687	1	True	0.165	True	3	27
2018-06-04 173123 CTRL SETB1.eds	L12	UNKNOWN	CTRL	CTRL SETB1	hsa-miR-20a#-002437	Amp	1.261	0.983	1	31.785	31.785	31.879	N/A	31.879	15.189	1.217	4.303	0	-5.236	5.236	1	0.027	37.687	1	True	0.165	True	3	26
2018-06-07 123401 CTRL SETB2.eds	L12	UNKNOWN	CTRL	CTRL SETB2	hsa-miR-20a#-002437	Amp	1.248	0.982	1	31.283	31.283	31.879	N/A	31.879	15.189	1.217	4.303	0	-5.236	5.236	1	0.027	37.687	1	True	0.165	True	3	26
2018-06-18 130711 CTRL SETB3.eds	J17	UNKNOWN	CTRL	CTRL SETB3	hsa-miR-20b#-002311	N/A	Undetermined	Undetermined	1	Undetermined	Undetermined		N/A												True	0.2	True	-1	-1	True
2018-06-07 123401 CTRL SETB2.eds	J17	UNKNOWN	CTRL	CTRL SETB2	hsa-miR-20b#-002311	Amp	0.538	0	1	Undetermined	Undetermined		N/A												True	0.2	True	3	34	True
2018-06-04 173123 CTRL SETB1.eds	J17	UNKNOWN	CTRL	CTRL SETB1	hsa-miR-20b#-002311	N/A	Undetermined	Undetermined	1	Undetermined	Undetermined		N/A												True	0.2	True	-1	-1	True
2018-06-04 144541 NGF SETB1.eds	J17	UNKNOWN	NGF30	NGF SETB1	hsa-miR-20b#-002311	N/A	Undetermined	Undetermined	1	Undetermined	Undetermined		N/A												True	0.2	True	-1	-1	True
2018-06-07 100846 NGF SETB2.eds	J17	UNKNOWN	NGF30	NGF SETB2	hsa-miR-20b#-002311	N/A	Undetermined	Undetermined	1	Undetermined	Undetermined		N/A												True	0.2	True	-1	-1	True
2018-06-18 103502 NGF SETB3.eds	J17	UNKNOWN	NGF30	NGF SETB3	hsa-miR-20b#-002311	N/A	Undetermined	Undetermined	1	Undetermined	Undetermined		N/A												True	0.2	True	-1	-1	True
2018-06-18 103502 NGF SETB3.eds	L13	UNKNOWN	NGF30	NGF SETB3	hsa-miR-21#-002438	Amp	1.145	0.97	1	32.789	32.789	31.156	N/A	31.156	14.237	1.716	4.303	0.716	-6.667	8.098	0.609	0.004	101.617	0.743	True	0.082	True	3	28
2018-06-07 100846 NGF SETB2.eds	L13	UNKNOWN	NGF30	NGF SETB2	hsa-miR-21#-002438	Amp	1.131	0.977	1	30.36	30.36	31.156	N/A	31.156	14.237	1.716	4.303	0.716	-6.667	8.098	0.609	0.004	101.617	0.743	True	0.082	True	3	26
2018-06-04 144541 NGF SETB1.eds	L13	UNKNOWN	NGF30	NGF SETB1	hsa-miR-21#-002438	Amp	1.155	0.972	1	30.319	30.319	31.156	N/A	31.156	14.237	1.716	4.303	0.716	-6.667	8.098	0.609	0.004	101.617	0.743	True	0.082	True	3	26
2018-06-04 173123 CTRL SETB1.eds	L13	UNKNOWN	CTRL	CTRL SETB1	hsa-miR-21#-002438	Amp	1.189	0.981	1	30.156	30.156	30.212	N/A	30.212	13.522	1.043	4.303	0	-4.488	4.488	1	0.045	22.438	1	True	0.082	True	3	26
2018-06-07 123401 CTRL SETB2.eds	L13	UNKNOWN	CTRL	CTRL SETB2	hsa-miR-21#-002438	Amp	1.162	0.983	1	29.957	29.957	30.212	N/A	30.212	13.522	1.043	4.303	0	-4.488	4.488	1	0.045	22.438	1	True	0.082	True	3	26
2018-06-18 130711 CTRL SETB3.eds	L13	UNKNOWN	CTRL	CTRL SETB3	hsa-miR-21#-002438	Amp	1.179	0.978	1	30.522	30.522	30.212	N/A	30.212	13.522	1.043	4.303	0	-4.488	4.488	1	0.045	22.438	1	True	0.082	True	3	26
2018-06-07 123401 CTRL SETB2.eds	A14	UNKNOWN	CTRL	CTRL SETB2	hsa-miR-213-000516	Amp	1.158	0.977	1	30.834	30.834	31.948	N/A	31.948	15.258	1.49	4.303	0	-6.41	6.41	1	0.012	85.019	1	True	0.091	True	3	26
2018-06-04 173123 CTRL SETB1.eds	A14	UNKNOWN	CTRL	CTRL SETB1	hsa-miR-213-000516	Amp	1.16	0.985	1	31.812	31.812	31.948	N/A	31.948	15.258	1.49	4.303	0	-6.41	6.41	1	0.012	85.019	1	True	0.091	True	3	27
2018-06-18 130711 CTRL SETB3.eds	A14	UNKNOWN	CTRL	CTRL SETB3	hsa-miR-213-000516	Amp	1.224	0.98	1	33.199	33.199	31.948	N/A	31.948	15.258	1.49	4.303	0	-6.41	6.41	1	0.012	85.019	1	True	0.091	True	3	29
2018-06-18 103502 NGF SETB3.eds	A14	UNKNOWN	NGF30	NGF SETB3	hsa-miR-213-000516	Amp	1.219	0.97	1	33.992	33.992	32.766	N/A	32.766	15.848	1.569	4.303	0.589	-6.161	7.34	0.665	0.006	71.579	0.799	True	0.091	True	3	29
2018-06-07 100846 NGF SETB2.eds	A14	UNKNOWN	NGF30	NGF SETB2	hsa-miR-213-000516	Amp	1.099	0.939	1	32.619	32.619	32.766	N/A	32.766	15.848	1.569	4.303	0.589	-6.161	7.34	0.665	0.006	71.579	0.799	True	0.091	True	3	28
2018-06-04 144541 NGF SETB1.eds	A14	UNKNOWN	NGF30	NGF SETB1	hsa-miR-213-000516	Amp	1.18	0.979	1	31.688	31.688	32.766	N/A	32.766	15.848	1.569	4.303	0.589	-6.161	7.34	0.665	0.006	71.579	0.799	True	0.091	True	3	27
2018-06-18 103502 NGF SETB3.eds	J08	UNKNOWN	NGF30	NGF SETB3	hsa-miR-214#-002293	N/A	Undetermined	Undetermined	1	Undetermined	Undetermined		N/A												True	0	True	-1	-1	True
2018-06-07 100846 NGF SETB2.eds	J08	UNKNOWN	NGF30	NGF SETB2	hsa-miR-214#-002293	N/A	Undetermined	Undetermined	1	Undetermined	Undetermined		N/A												True	0	True	-1	-1	True
2018-06-04 144541 NGF SETB1.eds	J08	UNKNOWN	NGF30	NGF SETB1	hsa-miR-214#-002293	N/A	Undetermined	Undetermined	1	Undetermined	Undetermined		N/A												True	0	True	-1	-1	True
2018-06-04 173123 CTRL SETB1.eds	J08	UNKNOWN	CTRL	CTRL SETB1	hsa-miR-214#-002293	N/A	Undetermined	Undetermined	1	Undetermined	Undetermined		N/A												True	0	True	-1	-1	True
2018-06-07 123401 CTRL SETB2.eds	J08	UNKNOWN	CTRL	CTRL SETB2	hsa-miR-214#-002293	N/A	Undetermined	Undetermined	1	Undetermined	Undetermined		N/A												True	0	True	-1	-1	True
2018-06-18 130711 CTRL SETB3.eds	J08	UNKNOWN	CTRL	CTRL SETB3	hsa-miR-214#-002293	N/A	Undetermined	Undetermined	1	Undetermined	Undetermined		N/A												True	0	True	-1	-1	True
2018-06-04 144541 NGF SETB1.eds	F11	UNKNOWN	NGF30	NGF SETB1	hsa-miR-218-1#-002094	N/A	Undetermined	Undetermined	1	Undetermined	Undetermined		N/A												True	0	True	-1	-1	True
2018-06-07 100846 NGF SETB2.eds	F11	UNKNOWN	NGF30	NGF SETB2	hsa-miR-218-1#-002094	N/A	Undetermined	Undetermined	1	Undetermined	Undetermined		N/A												True	0	True	-1	-1	True
2018-06-18 103502 NGF SETB3.eds	F11	UNKNOWN	NGF30	NGF SETB3	hsa-miR-218-1#-002094	N/A	Undetermined	Undetermined	1	Undetermined	Undetermined		N/A												True	0	True	-1	-1	True
2018-06-07 123401 CTRL SETB2.eds	F11	UNKNOWN	CTRL	CTRL SETB2	hsa-miR-218-1#-002094	N/A	Undetermined	Undetermined	1	Undetermined	Undetermined		N/A												True	0	True	-1	-1	True
2018-06-18 130711 CTRL SETB3.eds	F11	UNKNOWN	CTRL	CTRL SETB3	hsa-miR-218-1#-002094	N/A	Undetermined	Undetermined	1	Undetermined	Undetermined		N/A												True	0	True	-1	-1	True
2018-06-04 173123 CTRL SETB1.eds	F11	UNKNOWN	CTRL	CTRL SETB1	hsa-miR-218-1#-002094	N/A	Undetermined	Undetermined	1	Undetermined	Undetermined		N/A												True	0	True	-1	-1	True
2018-06-18 130711 CTRL SETB3.eds	J09	UNKNOWN	CTRL	CTRL SETB3	hsa-miR-218-2#-002294	N/A	Undetermined	Undetermined	1	Undetermined	Undetermined		N/A												True	0.04	True	-1	-1	True
2018-06-04 173123 CTRL SETB1.eds	J09	UNKNOWN	CTRL	CTRL SETB1	hsa-miR-218-2#-002294	Amp	1.143	0.953	1	34.503	34.503		N/A												True	0.04	True	3	31	True
2018-06-07 123401 CTRL SETB2.eds	J09	UNKNOWN	CTRL	CTRL SETB2	hsa-miR-218-2#-002294	Amp	1.05	0.93	1	35.318	35.318		N/A												True	0.04	True	3	32	True
2018-06-18 103502 NGF SETB3.eds	J09	UNKNOWN	NGF30	NGF SETB3	hsa-miR-218-2#-002294	N/A	Undetermined	Undetermined	1	Undetermined	Undetermined		N/A												True	0.04	True	-1	-1	True
2018-06-04 144541 NGF SETB1.eds	J09	UNKNOWN	NGF30	NGF SETB1	hsa-miR-218-2#-002294	N/A	Undetermined	Undetermined	1	Undetermined	Undetermined		N/A												True	0.04	True	-1	-1	True
2018-06-07 100846 NGF SETB2.eds	J09	UNKNOWN	NGF30	NGF SETB2	hsa-miR-218-2#-002294	N/A	Undetermined	Undetermined	1	Undetermined	Undetermined		N/A												True	0.04	True	-1	-1	True
2018-06-04 144541 NGF SETB1.eds	J11	UNKNOWN	NGF30	NGF SETB1	hsa-miR-22#-002301	Amp	1.034	0.962	1	31.043	31.043	30.74	N/A	30.74	12.934	0.025	12.706	-0.619	-0.937	-0.3	1.535	1.231	1.915	0.289	True	0.052	True	3	27
2018-06-07 100846 NGF SETB2.eds	J11	UNKNOWN	NGF30	NGF SETB2	hsa-miR-22#-002301	Amp	1.05	0.976	1	30.437	30.437	30.74	N/A	30.74	12.934	0.025	12.706	-0.619	-0.937	-0.3	1.535	1.231	1.915	0.289	True	0.052	True	3	27
2018-06-18 103502 NGF SETB3.eds	J11	UNKNOWN	NGF30	NGF SETB3	hsa-miR-22#-002301	N/A	Undetermined	Undetermined	1	Undetermined	Undetermined	30.74	N/A	30.74	12.934	0.025	12.706	-0.619	-0.937	-0.3	1.535	1.231	1.915	0.289	True	0.052	True	-1	-1	True
2018-06-18 130711 CTRL SETB3.eds	J11	UNKNOWN	CTRL	CTRL SETB3	hsa-miR-22#-002301	Amp	0.987	0.969	1	34.324	34.324	31.107	N/A	31.107	13.553	0.304	12.706	0	-3.864	3.864	1	0.069	14.563	1	True	0.052	True	3	31	True
2018-06-07 123401 CTRL SETB2.eds	J11	UNKNOWN	CTRL	CTRL SETB2	hsa-miR-22#-002301	Amp	1.042	0.967	1	30.929	30.929	31.107	N/A	31.107	13.553	0.304	12.706	0	-3.864	3.864	1	0.069	14.563	1	True	0.052	True	3	27
2018-06-04 173123 CTRL SETB1.eds	J11	UNKNOWN	CTRL	CTRL SETB1	hsa-miR-22#-002301	Amp	1.043	0.972	1	31.285	31.285	31.107	N/A	31.107	13.553	0.304	12.706	0	-3.864	3.864	1	0.069	14.563	1	True	0.052	True	3	28
2018-06-07 123401 CTRL SETB2.eds	F12	UNKNOWN	CTRL	CTRL SETB2	hsa-miR-221#-002096	Amp	1.027	0.772	1	33.689	33.689		N/A												True	0.04	True	3	30	True
2018-06-18 130711 CTRL SETB3.eds	F12	UNKNOWN	CTRL	CTRL SETB3	hsa-miR-221#-002096	N/A	Undetermined	Undetermined	1	Undetermined	Undetermined		N/A												True	0.04	True	-1	-1	True
2018-06-04 173123 CTRL SETB1.eds	F12	UNKNOWN	CTRL	CTRL SETB1	hsa-miR-221#-002096	Amp	0.881	0.672	1	34.922	34.922		N/A												True	0.04	True	3	31	True
2018-06-18 103502 NGF SETB3.eds	F12	UNKNOWN	NGF30	NGF SETB3	hsa-miR-221#-002096	N/A	Undetermined	Undetermined	1	Undetermined	Undetermined		N/A												True	0.04	True	-1	-1	True
2018-06-07 100846 NGF SETB2.eds	F12	UNKNOWN	NGF30	NGF SETB2	hsa-miR-221#-002096	N/A	Undetermined	Undetermined	1	Undetermined	Undetermined		N/A												True	0.04	True	-1	-1	True
2018-06-04 144541 NGF SETB1.eds	F12	UNKNOWN	NGF30	NGF SETB1	hsa-miR-221#-002096	N/A	Undetermined	Undetermined	1	Undetermined	Undetermined		N/A												True	0.04	True	-1	-1	True
2018-06-18 130711 CTRL SETB3.eds	F13	UNKNOWN	CTRL	CTRL SETB3	hsa-miR-222#-002097	Amp	1.176	0.975	1	29.789	29.789	28.874	N/A	28.874	12.184	1.322	4.303	0	-5.69	5.69	1	0.019	51.627	1	True	0.092	True	3	25
2018-06-07 123401 CTRL SETB2.eds	F13	UNKNOWN	CTRL	CTRL SETB2	hsa-miR-222#-002097	Amp	1.215	0.983	1	27.89	27.89	28.874	N/A	28.874	12.184	1.322	4.303	0	-5.69	5.69	1	0.019	51.627	1	True	0.092	True	3	24
2018-06-04 173123 CTRL SETB1.eds	F13	UNKNOWN	CTRL	CTRL SETB1	hsa-miR-222#-002097	Amp	1.182	0.949	1	28.941	28.941	28.874	N/A	28.874	12.184	1.322	4.303	0	-5.69	5.69	1	0.019	51.627	1	True	0.092	True	3	25
2018-06-04 144541 NGF SETB1.eds	F13	UNKNOWN	NGF30	NGF SETB1	hsa-miR-222#-002097	Amp	1.18	0.973	1	28.532	28.532	29.083	N/A	29.083	12.165	1.57	4.303	-0.019	-6.774	6.736	1.013	0.009	109.461	0.993	True	0.092	True	3	24
2018-06-18 103502 NGF SETB3.eds	F13	UNKNOWN	NGF30	NGF SETB3	hsa-miR-222#-002097	Amp	1.214	0.981	1	30.439	30.439	29.083	N/A	29.083	12.165	1.57	4.303	-0.019	-6.774	6.736	1.013	0.009	109.461	0.993	True	0.092	True	3	26
2018-06-07 100846 NGF SETB2.eds	F13	UNKNOWN	NGF30	NGF SETB2	hsa-miR-222#-002097	Amp	1.173	0.985	1	28.279	28.279	29.083	N/A	29.083	12.165	1.57	4.303	-0.019	-6.774	6.736	1.013	0.009	109.461	0.993	True	0.092	True	3	24
2018-06-18 130711 CTRL SETB3.eds	F14	UNKNOWN	CTRL	CTRL SETB3	hsa-miR-223#-002098	Amp	0	0	1	Undetermined	Undetermined		N/A												True	0.04	True	3	34	True
2018-06-07 123401 CTRL SETB2.eds	F14	UNKNOWN	CTRL	CTRL SETB2	hsa-miR-223#-002098	N/A	Undetermined	Undetermined	1	Undetermined	Undetermined		N/A												True	0.04	True	-1	-1	True
2018-06-04 173123 CTRL SETB1.eds	F14	UNKNOWN	CTRL	CTRL SETB1	hsa-miR-223#-002098	N/A	Undetermined	Undetermined	1	Undetermined	Undetermined		N/A												True	0.04	True	-1	-1	True
2018-06-04 144541 NGF SETB1.eds	F14	UNKNOWN	NGF30	NGF SETB1	hsa-miR-223#-002098	Inconclusive	0.598	0.276	1	38.064	38.064		N/A												True	0.04	True	3	33	True
2018-06-18 103502 NGF SETB3.eds	F14	UNKNOWN	NGF30	NGF SETB3	hsa-miR-223#-002098	N/A	Undetermined	Undetermined	1	Undetermined	Undetermined		N/A												True	0.04	True	-1	-1	True
2018-06-07 100846 NGF SETB2.eds	F14	UNKNOWN	NGF30	NGF SETB2	hsa-miR-223#-002098	N/A	Undetermined	Undetermined	1	Undetermined	Undetermined		N/A												True	0.04	True	-1	-1	True
2018-06-04 173123 CTRL SETB1.eds	L14	UNKNOWN	CTRL	CTRL SETB1	hsa-miR-23a#-002439	N/A	Undetermined	Undetermined	1	Undetermined	Undetermined		N/A												True	0.04	True	-1	-1	True
2018-06-07 123401 CTRL SETB2.eds	L14	UNKNOWN	CTRL	CTRL SETB2	hsa-miR-23a#-002439	Inconclusive	0.693	0.602	1	37.803	37.803		N/A												True	0.04	True	3	34	True
2018-06-18 130711 CTRL SETB3.eds	L14	UNKNOWN	CTRL	CTRL SETB3	hsa-miR-23a#-002439	N/A	Undetermined	Undetermined	1	Undetermined	Undetermined		N/A												True	0.04	True	-1	-1	True
2018-06-18 103502 NGF SETB3.eds	L14	UNKNOWN	NGF30	NGF SETB3	hsa-miR-23a#-002439	N/A	Undetermined	Undetermined	1	Undetermined	Undetermined		N/A												True	0.04	True	-1	-1	True
2018-06-07 100846 NGF SETB2.eds	L14	UNKNOWN	NGF30	NGF SETB2	hsa-miR-23a#-002439	Amp	0.806	0.714	1	36.628	36.628		N/A												True	0.04	True	3	33	True
2018-06-04 144541 NGF SETB1.eds	L14	UNKNOWN	NGF30	NGF SETB1	hsa-miR-23a#-002439	N/A	Undetermined	Undetermined	1	Undetermined	Undetermined		N/A												True	0.04	True	-1	-1	True
2018-06-07 100846 NGF SETB2.eds	G08	UNKNOWN	NGF30	NGF SETB2	hsa-miR-23b#-002126	N/A	Undetermined	Undetermined	1	Undetermined	Undetermined		N/A												True	0	True	-1	-1	True
2018-06-18 103502 NGF SETB3.eds	G08	UNKNOWN	NGF30	NGF SETB3	hsa-miR-23b#-002126	N/A	Undetermined	Undetermined	1	Undetermined	Undetermined		N/A												True	0	True	-1	-1	True
2018-06-04 144541 NGF SETB1.eds	G08	UNKNOWN	NGF30	NGF SETB1	hsa-miR-23b#-002126	N/A	Undetermined	Undetermined	1	Undetermined	Undetermined		N/A												True	0	True	-1	-1	True
2018-06-04 173123 CTRL SETB1.eds	G08	UNKNOWN	CTRL	CTRL SETB1	hsa-miR-23b#-002126	N/A	Undetermined	Undetermined	1	Undetermined	Undetermined		N/A												True	0	True	-1	-1	True
2018-06-07 123401 CTRL SETB2.eds	G08	UNKNOWN	CTRL	CTRL SETB2	hsa-miR-23b#-002126	N/A	Undetermined	Undetermined	1	Undetermined	Undetermined		N/A												True	0	True	-1	-1	True
2018-06-18 130711 CTRL SETB3.eds	G08	UNKNOWN	CTRL	CTRL SETB3	hsa-miR-23b#-002126	N/A	Undetermined	Undetermined	1	Undetermined	Undetermined		N/A												True	0	True	-1	-1	True
2018-06-07 123401 CTRL SETB2.eds	L15	UNKNOWN	CTRL	CTRL SETB2	hsa-miR-24-1#-002440	N/A	Undetermined	Undetermined	1	Undetermined	Undetermined		N/A												True	0	True	-1	-1	True
2018-06-18 130711 CTRL SETB3.eds	L15	UNKNOWN	CTRL	CTRL SETB3	hsa-miR-24-1#-002440	N/A	Undetermined	Undetermined	1	Undetermined	Undetermined		N/A												True	0	True	-1	-1	True
2018-06-04 173123 CTRL SETB1.eds	L15	UNKNOWN	CTRL	CTRL SETB1	hsa-miR-24-1#-002440	N/A	Undetermined	Undetermined	1	Undetermined	Undetermined		N/A												True	0	True	-1	-1	True
2018-06-04 144541 NGF SETB1.eds	L15	UNKNOWN	NGF30	NGF SETB1	hsa-miR-24-1#-002440	N/A	Undetermined	Undetermined	1	Undetermined	Undetermined		N/A												True	0	True	-1	-1	True
2018-06-18 103502 NGF SETB3.eds	L15	UNKNOWN	NGF30	NGF SETB3	hsa-miR-24-1#-002440	N/A	Undetermined	Undetermined	1	Undetermined	Undetermined		N/A												True	0	True	-1	-1	True
2018-06-07 100846 NGF SETB2.eds	L15	UNKNOWN	NGF30	NGF SETB2	hsa-miR-24-1#-002440	N/A	Undetermined	Undetermined	1	Undetermined	Undetermined		N/A												True	0	True	-1	-1	True
2018-06-18 103502 NGF SETB3.eds	L16	UNKNOWN	NGF30	NGF SETB3	hsa-miR-24-2#-002441	Amp	1.152	0.957	1	32.234	32.234		N/A												True	0.04	True	3	29	True
2018-06-07 100846 NGF SETB2.eds	L16	UNKNOWN	NGF30	NGF SETB2	hsa-miR-24-2#-002441	Amp	1.101	0.98	1	30.455	30.455		N/A												True	0.04	True	3	27	True
2018-06-04 144541 NGF SETB1.eds	L16	UNKNOWN	NGF30	NGF SETB1	hsa-miR-24-2#-002441	Amp	0.989	0.961	1	32.444	32.444		N/A												True	0.04	True	3	29	True
2018-06-07 123401 CTRL SETB2.eds	L16	UNKNOWN	CTRL	CTRL SETB2	hsa-miR-24-2#-002441	Amp	1.136	0.983	1	29.648	29.648		N/A												True	0.04	True	3	27	True
2018-06-18 130711 CTRL SETB3.eds	L16	UNKNOWN	CTRL	CTRL SETB3	hsa-miR-24-2#-002441	Amp	0.891	0.921	1	35.659	35.659		N/A												True	0.04	True	3	32	True
2018-06-04 173123 CTRL SETB1.eds	L16	UNKNOWN	CTRL	CTRL SETB1	hsa-miR-24-2#-002441	Amp	1.048	0.987	1	30.992	30.992		N/A												True	0.04	True	3	28	True
2018-06-04 144541 NGF SETB1.eds	L17	UNKNOWN	NGF30	NGF SETB1	hsa-miR-25#-002442	N/A	Undetermined	Undetermined	1	Undetermined	Undetermined		N/A												True	0.055	True	-1	-1	True
2018-06-07 100846 NGF SETB2.eds	L17	UNKNOWN	NGF30	NGF SETB2	hsa-miR-25#-002442	Amp	0.813	0.835	1	35.067	35.067		N/A												True	0.055	True	3	29	True
2018-06-18 103502 NGF SETB3.eds	L17	UNKNOWN	NGF30	NGF SETB3	hsa-miR-25#-002442	Amp	0.97	0.917	1	30.989	30.989		N/A												True	0.055	True	3	27	True
2018-06-18 130711 CTRL SETB3.eds	L17	UNKNOWN	CTRL	CTRL SETB3	hsa-miR-25#-002442	Amp	1.011	0.977	1	30.614	30.614	30.614	N/A	30.614	15.653			0			1	1	1		True	0.055	True	3	27
2018-06-04 173123 CTRL SETB1.eds	L17	UNKNOWN	CTRL	CTRL SETB1	hsa-miR-25#-002442	N/A	Undetermined	Undetermined	1	Undetermined	Undetermined	30.614	N/A	30.614	15.653			0			1	1	1		True	0.055	True	-1	-1	True
2018-06-07 123401 CTRL SETB2.eds	L17	UNKNOWN	CTRL	CTRL SETB2	hsa-miR-25#-002442	Amp	0.632	0.742	1	36.212	36.212	30.614	N/A	30.614	15.653			0			1	1	1		True	0.055	True	3	30	True
2018-06-04 173123 CTRL SETB1.eds	L18	UNKNOWN	CTRL	CTRL SETB1	hsa-miR-26a-1#-002443	Amp	1.108	0.97	1	31.92	31.92	31.44	N/A	31.44	14.75	0.47	4.303	0	-2.024	2.024	1	0.246	4.068	1	True	0.085	True	3	28
2018-06-07 123401 CTRL SETB2.eds	L18	UNKNOWN	CTRL	CTRL SETB2	hsa-miR-26a-1#-002443	Amp	1.106	0.935	1	31.937	31.937	31.44	N/A	31.44	14.75	0.47	4.303	0	-2.024	2.024	1	0.246	4.068	1	True	0.085	True	3	27
2018-06-18 130711 CTRL SETB3.eds	L18	UNKNOWN	CTRL	CTRL SETB3	hsa-miR-26a-1#-002443	Amp	1.168	0.982	1	30.462	30.462	31.44	N/A	31.44	14.75	0.47	4.303	0	-2.024	2.024	1	0.246	4.068	1	True	0.085	True	3	26
2018-06-07 100846 NGF SETB2.eds	L18	UNKNOWN	NGF30	NGF SETB2	hsa-miR-26a-1#-002443	Amp	1.139	0.954	1	31.442	31.442	31.33	N/A	31.33	14.411	0.747	4.303	-0.338	-3.554	2.877	1.264	0.136	11.746	0.724	True	0.085	True	3	27
2018-06-18 103502 NGF SETB3.eds	L18	UNKNOWN	NGF30	NGF SETB3	hsa-miR-26a-1#-002443	Amp	1.171	0.969	1	31.013	31.013	31.33	N/A	31.33	14.411	0.747	4.303	-0.338	-3.554	2.877	1.264	0.136	11.746	0.724	True	0.085	True	3	27
2018-06-04 144541 NGF SETB1.eds	L18	UNKNOWN	NGF30	NGF SETB1	hsa-miR-26a-1#-002443	Amp	1.146	0.975	1	31.534	31.534	31.33	N/A	31.33	14.411	0.747	4.303	-0.338	-3.554	2.877	1.264	0.136	11.746	0.724	True	0.085	True	3	27
2018-06-04 144541 NGF SETB1.eds	G01	UNKNOWN	NGF30	NGF SETB1	hsa-miR-26a-2#-002115	N/A	Undetermined	Undetermined	1	Undetermined	Undetermined		N/A												True	0.04	True	-1	-1	True
2018-06-07 100846 NGF SETB2.eds	G01	UNKNOWN	NGF30	NGF SETB2	hsa-miR-26a-2#-002115	Amp	1.008	0.796	1	35.723	35.723		N/A												True	0.04	True	3	32	True
2018-06-18 103502 NGF SETB3.eds	G01	UNKNOWN	NGF30	NGF SETB3	hsa-miR-26a-2#-002115	N/A	Undetermined	Undetermined	1	Undetermined	Undetermined		N/A												True	0.04	True	-1	-1	True
2018-06-04 173123 CTRL SETB1.eds	G01	UNKNOWN	CTRL	CTRL SETB1	hsa-miR-26a-2#-002115	N/A	Undetermined	Undetermined	1	Undetermined	Undetermined		N/A												True	0.04	True	-1	-1	True
2018-06-07 123401 CTRL SETB2.eds	G01	UNKNOWN	CTRL	CTRL SETB2	hsa-miR-26a-2#-002115	Amp	1.254	0.978	1	32.308	32.308		N/A												True	0.04	True	3	29	True
2018-06-18 130711 CTRL SETB3.eds	G01	UNKNOWN	CTRL	CTRL SETB3	hsa-miR-26a-2#-002115	N/A	Undetermined	Undetermined	1	Undetermined	Undetermined		N/A												True	0.04	True	-1	-1	True
2018-06-07 100846 NGF SETB2.eds	L19	UNKNOWN	NGF30	NGF SETB2	hsa-miR-26b#-002444	Amp	1.15	0.971	1	32.593	32.593	33.974	N/A	33.974	17.056	2.382	4.303	0.693	-9.556	10.942	0.619	0.001	752.87	0.813	True	0.099	True	3	28
2018-06-18 103502 NGF SETB3.eds	L19	UNKNOWN	NGF30	NGF SETB3	hsa-miR-26b#-002444	Amp	1.02	0.877	1	36.937	36.937	33.974	N/A	33.974	17.056	2.382	4.303	0.693	-9.556	10.942	0.619	0.001	752.87	0.813	True	0.099	True	3	32
2018-06-04 144541 NGF SETB1.eds	L19	UNKNOWN	NGF30	NGF SETB1	hsa-miR-26b#-002444	Amp	1.117	0.957	1	32.392	32.392	33.974	N/A	33.974	17.056	2.382	4.303	0.693	-9.556	10.942	0.619	0.001	752.87	0.813	True	0.099	True	3	28
2018-06-04 173123 CTRL SETB1.eds	L19	UNKNOWN	CTRL	CTRL SETB1	hsa-miR-26b#-002444	Amp	1.152	0.973	1	33.051	33.051	33.053	N/A	33.053	16.363	1.232	4.303	0	-5.299	5.299	1	0.025	39.382	1	True	0.099	True	3	28
2018-06-18 130711 CTRL SETB3.eds	L19	UNKNOWN	CTRL	CTRL SETB3	hsa-miR-26b#-002444	Amp	1.14	0.964	1	33.784	33.784	33.053	N/A	33.053	16.363	1.232	4.303	0	-5.299	5.299	1	0.025	39.382	1	True	0.099	True	3	29
2018-06-07 123401 CTRL SETB2.eds	L19	UNKNOWN	CTRL	CTRL SETB2	hsa-miR-26b#-002444	Amp	1.187	0.985	1	32.324	32.324	33.053	N/A	33.053	16.363	1.232	4.303	0	-5.299	5.299	1	0.025	39.382	1	True	0.099	True	3	27
2018-06-18 130711 CTRL SETB3.eds	L20	UNKNOWN	CTRL	CTRL SETB3	hsa-miR-27a#-002445	Amp	1.186	0.984	1	29.145	29.145	28.642	N/A	28.642	11.952	1.129	4.303	0	-4.857	4.857	1	0.035	28.978	1	True	0.108	True	3	24
2018-06-04 173123 CTRL SETB1.eds	L20	UNKNOWN	CTRL	CTRL SETB1	hsa-miR-27a#-002445	Amp	1.186	0.983	1	28.577	28.577	28.642	N/A	28.642	11.952	1.129	4.303	0	-4.857	4.857	1	0.035	28.978	1	True	0.108	True	3	24
2018-06-07 123401 CTRL SETB2.eds	L20	UNKNOWN	CTRL	CTRL SETB2	hsa-miR-27a#-002445	Amp	1.166	0.982	1	28.203	28.203	28.642	N/A	28.642	11.952	1.129	4.303	0	-4.857	4.857	1	0.035	28.978	1	True	0.108	True	3	24
2018-06-18 103502 NGF SETB3.eds	L20	UNKNOWN	NGF30	NGF SETB3	hsa-miR-27a#-002445	Amp	1.207	0.977	1	29.978	29.978	29.082	N/A	29.082	12.164	1.336	4.303	0.212	-5.535	5.959	0.863	0.016	46.374	0.909	True	0.108	True	3	25
2018-06-04 144541 NGF SETB1.eds	L20	UNKNOWN	NGF30	NGF SETB1	hsa-miR-27a#-002445	Amp	1.177	0.979	1	28.938	28.938	29.082	N/A	29.082	12.164	1.336	4.303	0.212	-5.535	5.959	0.863	0.016	46.374	0.909	True	0.108	True	3	24
2018-06-07 100846 NGF SETB2.eds	L20	UNKNOWN	NGF30	NGF SETB2	hsa-miR-27a#-002445	Amp	1.178	0.98	1	28.33	28.33	29.082	N/A	29.082	12.164	1.336	4.303	0.212	-5.535	5.959	0.863	0.016	46.374	0.909	True	0.108	True	3	23
2018-06-04 144541 NGF SETB1.eds	H24	UNKNOWN	NGF30	NGF SETB1	hsa-miR-27b#-002174	Amp	1.05	0.978	1	30.259	30.259	29.782	N/A	29.782	12.863	1.026	4.303	-0.232	-4.647	4.183	1.175	0.055	25.062	0.87	True	0.062	True	3	26
2018-06-07 100846 NGF SETB2.eds	H24	UNKNOWN	NGF30	NGF SETB2	hsa-miR-27b#-002174	Amp	1.081	0.982	1	29.052	29.052	29.782	N/A	29.782	12.863	1.026	4.303	-0.232	-4.647	4.183	1.175	0.055	25.062	0.87	True	0.062	True	3	25
2018-06-18 103502 NGF SETB3.eds	H24	UNKNOWN	NGF30	NGF SETB3	hsa-miR-27b#-002174	Amp	1.182	0.98	1	30.034	30.034	29.782	N/A	29.782	12.863	1.026	4.303	-0.232	-4.647	4.183	1.175	0.055	25.062	0.87	True	0.062	True	3	26
2018-06-04 173123 CTRL SETB1.eds	H24	UNKNOWN	CTRL	CTRL SETB1	hsa-miR-27b#-002174	Amp	1.08	0.989	1	29.954	29.954	29.785	N/A	29.785	13.095	0.848	4.303	0	-3.648	3.648	1	0.08	12.539	1	True	0.062	True	3	26
2018-06-07 123401 CTRL SETB2.eds	H24	UNKNOWN	CTRL	CTRL SETB2	hsa-miR-27b#-002174	Amp	1.053	0.982	1	29.699	29.699	29.785	N/A	29.785	13.095	0.848	4.303	0	-3.648	3.648	1	0.08	12.539	1	True	0.062	True	3	26
2018-06-18 130711 CTRL SETB3.eds	H24	UNKNOWN	CTRL	CTRL SETB3	hsa-miR-27b#-002174	Amp	1.169	0.99	1	29.702	29.702	29.785	N/A	29.785	13.095	0.848	4.303	0	-3.648	3.648	1	0.08	12.539	1	True	0.062	True	3	26
2018-06-18 130711 CTRL SETB3.eds	L21	UNKNOWN	CTRL	CTRL SETB3	hsa-miR-29a#-002447	N/A	Undetermined	Undetermined	1	Undetermined	Undetermined	32.526	N/A	32.526	14.972	0.381	12.706	0	-4.84	4.84	1	0.035	28.636	1	True	0.088	True	-1	-1	True
2018-06-04 173123 CTRL SETB1.eds	L21	UNKNOWN	CTRL	CTRL SETB1	hsa-miR-29a#-002447	Amp	1.127	0.974	1	32.627	32.627	32.526	N/A	32.526	14.972	0.381	12.706	0	-4.84	4.84	1	0.035	28.636	1	True	0.088	True	3	28
2018-06-07 123401 CTRL SETB2.eds	L21	UNKNOWN	CTRL	CTRL SETB2	hsa-miR-29a#-002447	Amp	1.063	0.96	1	32.425	32.425	32.526	N/A	32.526	14.972	0.381	12.706	0	-4.84	4.84	1	0.035	28.636	1	True	0.088	True	3	28
2018-06-18 103502 NGF SETB3.eds	L21	UNKNOWN	NGF30	NGF SETB3	hsa-miR-29a#-002447	N/A	Undetermined	Undetermined	1	Undetermined	Undetermined	32.143	N/A	32.143	14.337	0.214	12.706	-0.635	-3.358	2.088	1.553	0.235	10.25	0.314	True	0.088	True	-1	-1	True
2018-06-04 144541 NGF SETB1.eds	L21	UNKNOWN	NGF30	NGF SETB1	hsa-miR-29a#-002447	Amp	1.115	0.968	1	32.257	32.257	32.143	N/A	32.143	14.337	0.214	12.706	-0.635	-3.358	2.088	1.553	0.235	10.25	0.314	True	0.088	True	3	28
2018-06-07 100846 NGF SETB2.eds	L21	UNKNOWN	NGF30	NGF SETB2	hsa-miR-29a#-002447	Amp	1.12	0.971	1	32.029	32.029	32.143	N/A	32.143	14.337	0.214	12.706	-0.635	-3.358	2.088	1.553	0.235	10.25	0.314	True	0.088	True	3	28
2018-06-18 130711 CTRL SETB3.eds	H17	UNKNOWN	CTRL	CTRL SETB3	hsa-miR-29b-1#-002165	Amp	0.954	0.868	1	35.227	35.227		N/A												True	0.082	True	3	29	True
2018-06-04 173123 CTRL SETB1.eds	H17	UNKNOWN	CTRL	CTRL SETB1	hsa-miR-29b-1#-002165	N/A	Undetermined	Undetermined	1	Undetermined	Undetermined		N/A												True	0.082	True	-1	-1	True
2018-06-07 123401 CTRL SETB2.eds	H17	UNKNOWN	CTRL	CTRL SETB2	hsa-miR-29b-1#-002165	N/A	Undetermined	Undetermined	1	Undetermined	Undetermined		N/A												True	0.082	True	-1	-1	True
2018-06-04 144541 NGF SETB1.eds	H17	UNKNOWN	NGF30	NGF SETB1	hsa-miR-29b-1#-002165	N/A	Undetermined	Undetermined	1	Undetermined	Undetermined	32.913	N/A	32.913	15.435										True	0.082	True	-1	-1	True
2018-06-07 100846 NGF SETB2.eds	H17	UNKNOWN	NGF30	NGF SETB2	hsa-miR-29b-1#-002165	Amp	1.071	0.959	1	32.913	32.913	32.913	N/A	32.913	15.435										True	0.082	True	3	28
2018-06-18 103502 NGF SETB3.eds	H17	UNKNOWN	NGF30	NGF SETB3	hsa-miR-29b-1#-002165	N/A	Undetermined	Undetermined	1	Undetermined	Undetermined	32.913	N/A	32.913	15.435										True	0.082	True	-1	-1	True
2018-06-18 103502 NGF SETB3.eds	H18	UNKNOWN	NGF30	NGF SETB3	hsa-miR-29b-2#-002166	N/A	Undetermined	Undetermined	1	Undetermined	Undetermined		N/A												True	0.088	True	-1	-1	True
2018-06-04 144541 NGF SETB1.eds	H18	UNKNOWN	NGF30	NGF SETB1	hsa-miR-29b-2#-002166	N/A	Undetermined	Undetermined	1	Undetermined	Undetermined		N/A												True	0.088	True	-1	-1	True
2018-06-07 100846 NGF SETB2.eds	H18	UNKNOWN	NGF30	NGF SETB2	hsa-miR-29b-2#-002166	N/A	Undetermined	Undetermined	1	Undetermined	Undetermined		N/A												True	0.088	True	-1	-1	True
2018-06-04 173123 CTRL SETB1.eds	H18	UNKNOWN	CTRL	CTRL SETB1	hsa-miR-29b-2#-002166	N/A	Undetermined	Undetermined	1	Undetermined	Undetermined	34.235	N/A	34.235	17.163			0			1	1	1		True	0.088	True	-1	-1	True
2018-06-07 123401 CTRL SETB2.eds	H18	UNKNOWN	CTRL	CTRL SETB2	hsa-miR-29b-2#-002166	Amp	1.059	0.955	1	34.235	34.235	34.235	N/A	34.235	17.163			0			1	1	1		True	0.088	True	3	29
2018-06-18 130711 CTRL SETB3.eds	H18	UNKNOWN	CTRL	CTRL SETB3	hsa-miR-29b-2#-002166	N/A	Undetermined	Undetermined	1	Undetermined	Undetermined	34.235	N/A	34.235	17.163			0			1	1	1		True	0.088	True	-1	-1	True
2018-06-04 144541 NGF SETB1.eds	K16	UNKNOWN	NGF30	NGF SETB1	hsa-miR-302a#-002381	Amp	0.846	0.825	1	35.989	35.989		N/A												True	0.04	True	3	32	True
2018-06-07 100846 NGF SETB2.eds	K16	UNKNOWN	NGF30	NGF SETB2	hsa-miR-302a#-002381	Amp	0.555	0.46	1	35.33	35.33		N/A												True	0.04	True	3	30	True
2018-06-18 103502 NGF SETB3.eds	K16	UNKNOWN	NGF30	NGF SETB3	hsa-miR-302a#-002381	N/A	Undetermined	Undetermined	1	Undetermined	Undetermined		N/A												True	0.04	True	-1	-1	True
2018-06-18 130711 CTRL SETB3.eds	K16	UNKNOWN	CTRL	CTRL SETB3	hsa-miR-302a#-002381	N/A	Undetermined	Undetermined	1	Undetermined	Undetermined		N/A												True	0.04	True	-1	-1	True
2018-06-07 123401 CTRL SETB2.eds	K16	UNKNOWN	CTRL	CTRL SETB2	hsa-miR-302a#-002381	Amp	0.636	0.667	1	34.71	34.71		N/A												True	0.04	True	3	30	True
2018-06-04 173123 CTRL SETB1.eds	K16	UNKNOWN	CTRL	CTRL SETB1	hsa-miR-302a#-002381	N/A	Undetermined	Undetermined	1	Undetermined	Undetermined		N/A												True	0.04	True	-1	-1	True
2018-06-04 173123 CTRL SETB1.eds	G04	UNKNOWN	CTRL	CTRL SETB1	hsa-miR-302b#-002119	N/A	Undetermined	Undetermined	1	Undetermined	Undetermined		N/A												True	0	True	-1	-1	True
2018-06-07 123401 CTRL SETB2.eds	G04	UNKNOWN	CTRL	CTRL SETB2	hsa-miR-302b#-002119	N/A	Undetermined	Undetermined	1	Undetermined	Undetermined		N/A												True	0	True	-1	-1	True
2018-06-18 130711 CTRL SETB3.eds	G04	UNKNOWN	CTRL	CTRL SETB3	hsa-miR-302b#-002119	N/A	Undetermined	Undetermined	1	Undetermined	Undetermined		N/A												True	0	True	-1	-1	True
2018-06-04 144541 NGF SETB1.eds	G04	UNKNOWN	NGF30	NGF SETB1	hsa-miR-302b#-002119	N/A	Undetermined	Undetermined	1	Undetermined	Undetermined		N/A												True	0	True	-1	-1	True
2018-06-07 100846 NGF SETB2.eds	G04	UNKNOWN	NGF30	NGF SETB2	hsa-miR-302b#-002119	N/A	Undetermined	Undetermined	1	Undetermined	Undetermined		N/A												True	0	True	-1	-1	True
2018-06-18 103502 NGF SETB3.eds	G04	UNKNOWN	NGF30	NGF SETB3	hsa-miR-302b#-002119	N/A	Undetermined	Undetermined	1	Undetermined	Undetermined		N/A												True	0	True	-1	-1	True
2018-06-04 173123 CTRL SETB1.eds	A15	UNKNOWN	CTRL	CTRL SETB1	hsa-miR-302c#-000534	N/A	Undetermined	Undetermined	1	Undetermined	Undetermined		N/A												True	0	True	-1	-1	True
2018-06-07 123401 CTRL SETB2.eds	A15	UNKNOWN	CTRL	CTRL SETB2	hsa-miR-302c#-000534	N/A	Undetermined	Undetermined	1	Undetermined	Undetermined		N/A												True	0	True	-1	-1	True
2018-06-18 130711 CTRL SETB3.eds	A15	UNKNOWN	CTRL	CTRL SETB3	hsa-miR-302c#-000534	N/A	Undetermined	Undetermined	1	Undetermined	Undetermined		N/A												True	0	True	-1	-1	True
2018-06-04 144541 NGF SETB1.eds	A15	UNKNOWN	NGF30	NGF SETB1	hsa-miR-302c#-000534	N/A	Undetermined	Undetermined	1	Undetermined	Undetermined		N/A												True	0	True	-1	-1	True
2018-06-18 103502 NGF SETB3.eds	A15	UNKNOWN	NGF30	NGF SETB3	hsa-miR-302c#-000534	N/A	Undetermined	Undetermined	1	Undetermined	Undetermined		N/A												True	0	True	-1	-1	True
2018-06-07 100846 NGF SETB2.eds	A15	UNKNOWN	NGF30	NGF SETB2	hsa-miR-302c#-000534	N/A	Undetermined	Undetermined	1	Undetermined	Undetermined		N/A												True	0	True	-1	-1	True
2018-06-18 103502 NGF SETB3.eds	G05	UNKNOWN	NGF30	NGF SETB3	hsa-miR-302d#-002120	N/A	Undetermined	Undetermined	1	Undetermined	Undetermined		N/A												True	0	True	-1	-1	True
2018-06-07 100846 NGF SETB2.eds	G05	UNKNOWN	NGF30	NGF SETB2	hsa-miR-302d#-002120	N/A	Undetermined	Undetermined	1	Undetermined	Undetermined		N/A												True	0	True	-1	-1	True
2018-06-04 144541 NGF SETB1.eds	G05	UNKNOWN	NGF30	NGF SETB1	hsa-miR-302d#-002120	N/A	Undetermined	Undetermined	1	Undetermined	Undetermined		N/A												True	0	True	-1	-1	True
2018-06-04 173123 CTRL SETB1.eds	G05	UNKNOWN	CTRL	CTRL SETB1	hsa-miR-302d#-002120	N/A	Undetermined	Undetermined	1	Undetermined	Undetermined		N/A												True	0	True	-1	-1	True
2018-06-18 130711 CTRL SETB3.eds	G05	UNKNOWN	CTRL	CTRL SETB3	hsa-miR-302d#-002120	N/A	Undetermined	Undetermined	1	Undetermined	Undetermined		N/A												True	0	True	-1	-1	True
2018-06-07 123401 CTRL SETB2.eds	G05	UNKNOWN	CTRL	CTRL SETB2	hsa-miR-302d#-002120	N/A	Undetermined	Undetermined	1	Undetermined	Undetermined		N/A												True	0	True	-1	-1	True
2018-06-18 103502 NGF SETB3.eds	A16	UNKNOWN	NGF30	NGF SETB3	hsa-miR-302d-000535	N/A	Undetermined	Undetermined	1	Undetermined	Undetermined		N/A												True	0	True	-1	-1	True
2018-06-07 100846 NGF SETB2.eds	A16	UNKNOWN	NGF30	NGF SETB2	hsa-miR-302d-000535	N/A	Undetermined	Undetermined	1	Undetermined	Undetermined		N/A												True	0	True	-1	-1	True
2018-06-04 144541 NGF SETB1.eds	A16	UNKNOWN	NGF30	NGF SETB1	hsa-miR-302d-000535	N/A	Undetermined	Undetermined	1	Undetermined	Undetermined		N/A												True	0	True	-1	-1	True
2018-06-04 173123 CTRL SETB1.eds	A16	UNKNOWN	CTRL	CTRL SETB1	hsa-miR-302d-000535	N/A	Undetermined	Undetermined	1	Undetermined	Undetermined		N/A												True	0	True	-1	-1	True
2018-06-07 123401 CTRL SETB2.eds	A16	UNKNOWN	CTRL	CTRL SETB2	hsa-miR-302d-000535	N/A	Undetermined	Undetermined	1	Undetermined	Undetermined		N/A												True	0	True	-1	-1	True
2018-06-18 130711 CTRL SETB3.eds	A16	UNKNOWN	CTRL	CTRL SETB3	hsa-miR-302d-000535	N/A	Undetermined	Undetermined	1	Undetermined	Undetermined		N/A												True	0	True	-1	-1	True
2018-06-04 173123 CTRL SETB1.eds	A03	UNKNOWN	CTRL	CTRL SETB1	hsa-miR-30a-3p-000416	Amp	1.372	0.992	1	26.274	26.274	26.509	N/A	26.509	9.819	1.049	4.303	0	-4.512	4.512	1	0.044	22.822	1	True	0.19	True	3	21
2018-06-07 123401 CTRL SETB2.eds	A03	UNKNOWN	CTRL	CTRL SETB2	hsa-miR-30a-3p-000416	Amp	1.351	0.991	1	26.49	26.49	26.509	N/A	26.509	9.819	1.049	4.303	0	-4.512	4.512	1	0.044	22.822	1	True	0.19	True	3	21
2018-06-18 130711 CTRL SETB3.eds	A03	UNKNOWN	CTRL	CTRL SETB3	hsa-miR-30a-3p-000416	Amp	1.359	0.993	1	26.764	26.764	26.509	N/A	26.509	9.819	1.049	4.303	0	-4.512	4.512	1	0.044	22.822	1	True	0.19	True	3	21
2018-06-18 103502 NGF SETB3.eds	A03	UNKNOWN	NGF30	NGF SETB3	hsa-miR-30a-3p-000416	Amp	1.371	0.994	1	26.889	26.889	26.609	N/A	26.609	9.69	1.046	4.303	-0.129	-4.63	4.372	1.094	0.048	24.765	0.935	True	0.19	True	3	22
2018-06-07 100846 NGF SETB2.eds	A03	UNKNOWN	NGF30	NGF SETB2	hsa-miR-30a-3p-000416	Amp	1.361	0.99	1	26.48	26.48	26.609	N/A	26.609	9.69	1.046	4.303	-0.129	-4.63	4.372	1.094	0.048	24.765	0.935	True	0.19	True	3	21
2018-06-04 144541 NGF SETB1.eds	A03	UNKNOWN	NGF30	NGF SETB1	hsa-miR-30a-3p-000416	Amp	1.358	0.994	1	26.458	26.458	26.609	N/A	26.609	9.69	1.046	4.303	-0.129	-4.63	4.372	1.094	0.048	24.765	0.935	True	0.19	True	3	21
2018-06-04 173123 CTRL SETB1.eds	A04	UNKNOWN	CTRL	CTRL SETB1	hsa-miR-30a-5p-000417	Amp	1.405	0.991	1	28.873	28.873	29.687	N/A	29.687	12.997	1.788	4.303	0	-7.692	7.692	1	0.005	206.751	1	True	0.227	True	3	23
2018-06-07 123401 CTRL SETB2.eds	A04	UNKNOWN	CTRL	CTRL SETB2	hsa-miR-30a-5p-000417	Amp	1.413	0.994	1	28.683	28.683	29.687	N/A	29.687	12.997	1.788	4.303	0	-7.692	7.692	1	0.005	206.751	1	True	0.227	True	3	23
2018-06-18 130711 CTRL SETB3.eds	A04	UNKNOWN	CTRL	CTRL SETB3	hsa-miR-30a-5p-000417	Amp	1.4	0.99	1	31.506	31.506	29.687	N/A	29.687	12.997	1.788	4.303	0	-7.692	7.692	1	0.005	206.751	1	True	0.227	True	3	26
2018-06-07 100846 NGF SETB2.eds	A04	UNKNOWN	NGF30	NGF SETB2	hsa-miR-30a-5p-000417	Amp	1.401	0.982	1	28.914	28.914	30.018	N/A	30.018	13.099	1.858	4.303	0.102	-7.892	8.096	0.932	0.004	237.528	0.97	True	0.227	True	3	23
2018-06-04 144541 NGF SETB1.eds	A04	UNKNOWN	NGF30	NGF SETB1	hsa-miR-30a-5p-000417	Amp	1.395	0.979	1	29.188	29.188	30.018	N/A	30.018	13.099	1.858	4.303	0.102	-7.892	8.096	0.932	0.004	237.528	0.97	True	0.227	True	3	24
2018-06-18 103502 NGF SETB3.eds	A04	UNKNOWN	NGF30	NGF SETB3	hsa-miR-30a-5p-000417	Amp	1.414	0.985	1	31.952	31.952	30.018	N/A	30.018	13.099	1.858	4.303	0.102	-7.892	8.096	0.932	0.004	237.528	0.97	True	0.227	True	3	26
2018-06-07 123401 CTRL SETB2.eds	G12	UNKNOWN	CTRL	CTRL SETB2	hsa-miR-30b#-002129	N/A	Undetermined	Undetermined	1	Undetermined	Undetermined		N/A												True	0	True	-1	-1	True
2018-06-04 173123 CTRL SETB1.eds	G12	UNKNOWN	CTRL	CTRL SETB1	hsa-miR-30b#-002129	N/A	Undetermined	Undetermined	1	Undetermined	Undetermined		N/A												True	0	True	-1	-1	True
2018-06-18 130711 CTRL SETB3.eds	G12	UNKNOWN	CTRL	CTRL SETB3	hsa-miR-30b#-002129	N/A	Undetermined	Undetermined	1	Undetermined	Undetermined		N/A												True	0	True	-1	-1	True
2018-06-07 100846 NGF SETB2.eds	G12	UNKNOWN	NGF30	NGF SETB2	hsa-miR-30b#-002129	N/A	Undetermined	Undetermined	1	Undetermined	Undetermined		N/A												True	0	True	-1	-1	True
2018-06-04 144541 NGF SETB1.eds	G12	UNKNOWN	NGF30	NGF SETB1	hsa-miR-30b#-002129	N/A	Undetermined	Undetermined	1	Undetermined	Undetermined		N/A												True	0	True	-1	-1	True
2018-06-18 103502 NGF SETB3.eds	G12	UNKNOWN	NGF30	NGF SETB3	hsa-miR-30b#-002129	N/A	Undetermined	Undetermined	1	Undetermined	Undetermined		N/A												True	0	True	-1	-1	True
2018-06-04 173123 CTRL SETB1.eds	F20	UNKNOWN	CTRL	CTRL SETB1	hsa-miR-30c-1#-002108	N/A	Undetermined	Undetermined	1	Undetermined	Undetermined		N/A												True	0.04	True	-1	-1	True
2018-06-07 123401 CTRL SETB2.eds	F20	UNKNOWN	CTRL	CTRL SETB2	hsa-miR-30c-1#-002108	N/A	Undetermined	Undetermined	1	Undetermined	Undetermined		N/A												True	0.04	True	-1	-1	True
2018-06-18 130711 CTRL SETB3.eds	F20	UNKNOWN	CTRL	CTRL SETB3	hsa-miR-30c-1#-002108	N/A	Undetermined	Undetermined	1	Undetermined	Undetermined		N/A												True	0.04	True	-1	-1	True
2018-06-18 103502 NGF SETB3.eds	F20	UNKNOWN	NGF30	NGF SETB3	hsa-miR-30c-1#-002108	N/A	Undetermined	Undetermined	1	Undetermined	Undetermined		N/A												True	0.04	True	-1	-1	True
2018-06-07 100846 NGF SETB2.eds	F20	UNKNOWN	NGF30	NGF SETB2	hsa-miR-30c-1#-002108	Amp	0.688	0.824	1	33.721	33.721		N/A												True	0.04	True	3	30	True
2018-06-04 144541 NGF SETB1.eds	F20	UNKNOWN	NGF30	NGF SETB1	hsa-miR-30c-1#-002108	Amp	0.71	0.858	1	33.672	33.672		N/A												True	0.04	True	3	30	True
2018-06-18 130711 CTRL SETB3.eds	F21	UNKNOWN	CTRL	CTRL SETB3	hsa-miR-30c-2#-002110	N/A	Undetermined	Undetermined	1	Undetermined	Undetermined		N/A												True	0	True	-1	-1	True
2018-06-04 173123 CTRL SETB1.eds	F21	UNKNOWN	CTRL	CTRL SETB1	hsa-miR-30c-2#-002110	N/A	Undetermined	Undetermined	1	Undetermined	Undetermined		N/A												True	0	True	-1	-1	True
2018-06-07 123401 CTRL SETB2.eds	F21	UNKNOWN	CTRL	CTRL SETB2	hsa-miR-30c-2#-002110	N/A	Undetermined	Undetermined	1	Undetermined	Undetermined		N/A												True	0	True	-1	-1	True
2018-06-18 103502 NGF SETB3.eds	F21	UNKNOWN	NGF30	NGF SETB3	hsa-miR-30c-2#-002110	N/A	Undetermined	Undetermined	1	Undetermined	Undetermined		N/A												True	0	True	-1	-1	True
2018-06-07 100846 NGF SETB2.eds	F21	UNKNOWN	NGF30	NGF SETB2	hsa-miR-30c-2#-002110	N/A	Undetermined	Undetermined	1	Undetermined	Undetermined		N/A												True	0	True	-1	-1	True
2018-06-04 144541 NGF SETB1.eds	F21	UNKNOWN	NGF30	NGF SETB1	hsa-miR-30c-2#-002110	N/A	Undetermined	Undetermined	1	Undetermined	Undetermined		N/A												True	0	True	-1	-1	True
2018-06-04 173123 CTRL SETB1.eds	J13	UNKNOWN	CTRL	CTRL SETB1	hsa-miR-30d#-002305	Amp	1.064	0.968	1	31.347	31.347	31.235	N/A	31.235	13.68	0.37	12.706	0	-4.698	4.698	1	0.039	25.962	1	True	0.058	True	3	28
2018-06-07 123401 CTRL SETB2.eds	J13	UNKNOWN	CTRL	CTRL SETB2	hsa-miR-30d#-002305	Amp	1.133	0.981	1	31.122	31.122	31.235	N/A	31.235	13.68	0.37	12.706	0	-4.698	4.698	1	0.039	25.962	1	True	0.058	True	3	27
2018-06-18 130711 CTRL SETB3.eds	J13	UNKNOWN	CTRL	CTRL SETB3	hsa-miR-30d#-002305	Amp	0.875	0.902	1	33.747	33.747	31.235	N/A	31.235	13.68	0.37	12.706	0	-4.698	4.698	1	0.039	25.962	1	True	0.058	True	3	30	True
2018-06-18 103502 NGF SETB3.eds	J13	UNKNOWN	NGF30	NGF SETB3	hsa-miR-30d#-002305	Amp	1.248	0.95	1	31.903	31.903	31.205	N/A	31.205	14.287	1.236	4.303	0.607	-4.713	5.926	0.657	0.016	26.226	0.679	True	0.058	True	3	28
2018-06-07 100846 NGF SETB2.eds	J13	UNKNOWN	NGF30	NGF SETB2	hsa-miR-30d#-002305	Amp	1.183	0.975	1	30.512	30.512	31.205	N/A	31.205	14.287	1.236	4.303	0.607	-4.713	5.926	0.657	0.016	26.226	0.679	True	0.058	True	3	27
2018-06-04 144541 NGF SETB1.eds	J13	UNKNOWN	NGF30	NGF SETB1	hsa-miR-30d#-002305	Amp	1.054	0.962	1	31.201	31.201	31.205	N/A	31.205	14.287	1.236	4.303	0.607	-4.713	5.926	0.657	0.016	26.226	0.679	True	0.058	True	3	27
2018-06-18 103502 NGF SETB3.eds	A05	UNKNOWN	NGF30	NGF SETB3	hsa-miR-30d-000420	Amp	1.27	0.985	1	33.249	33.249	31.105	N/A	31.105	14.186	1.977	4.303	0.513	-7.993	9.019	0.701	0.002	254.69	0.854	True	0.122	True	3	29
2018-06-07 100846 NGF SETB2.eds	A05	UNKNOWN	NGF30	NGF SETB2	hsa-miR-30d-000420	Amp	1.214	0.951	1	30.155	30.155	31.105	N/A	31.105	14.186	1.977	4.303	0.513	-7.993	9.019	0.701	0.002	254.69	0.854	True	0.122	True	3	25
2018-06-04 144541 NGF SETB1.eds	A05	UNKNOWN	NGF30	NGF SETB1	hsa-miR-30d-000420	Amp	1.216	0.988	1	29.911	29.911	31.105	N/A	31.105	14.186	1.977	4.303	0.513	-7.993	9.019	0.701	0.002	254.69	0.854	True	0.122	True	3	25
2018-06-07 123401 CTRL SETB2.eds	A05	UNKNOWN	CTRL	CTRL SETB2	hsa-miR-30d-000420	Amp	1.261	0.915	1	29.561	29.561	30.363	N/A	30.363	13.673	1.696	4.303	0	-7.299	7.299	1	0.006	157.498	1	True	0.122	True	3	25
2018-06-18 130711 CTRL SETB3.eds	A05	UNKNOWN	CTRL	CTRL SETB3	hsa-miR-30d-000420	Amp	1.245	0.99	1	31.98	31.98	30.363	N/A	30.363	13.673	1.696	4.303	0	-7.299	7.299	1	0.006	157.498	1	True	0.122	True	3	27
2018-06-04 173123 CTRL SETB1.eds	A05	UNKNOWN	CTRL	CTRL SETB1	hsa-miR-30d-000420	Amp	1.231	0.986	1	29.549	29.549	30.363	N/A	30.363	13.673	1.696	4.303	0	-7.299	7.299	1	0.006	157.498	1	True	0.122	True	3	25
2018-06-04 144541 NGF SETB1.eds	A06	UNKNOWN	NGF30	NGF SETB1	hsa-miR-30e-3p-000422	Amp	1.352	0.984	1	27.573	27.573	27.424	N/A	27.424	10.505	0.852	4.303	-0.162	-3.828	3.505	1.118	0.088	14.198	0.894	True	0.205	True	3	22
2018-06-07 100846 NGF SETB2.eds	A06	UNKNOWN	NGF30	NGF SETB2	hsa-miR-30e-3p-000422	Amp	1.356	0.932	1	27.366	27.366	27.424	N/A	27.424	10.505	0.852	4.303	-0.162	-3.828	3.505	1.118	0.088	14.198	0.894	True	0.205	True	3	22
2018-06-18 103502 NGF SETB3.eds	A06	UNKNOWN	NGF30	NGF SETB3	hsa-miR-30e-3p-000422	Amp	1.386	0.989	1	27.333	27.333	27.424	N/A	27.424	10.505	0.852	4.303	-0.162	-3.828	3.505	1.118	0.088	14.198	0.894	True	0.205	True	3	22
2018-06-04 173123 CTRL SETB1.eds	A06	UNKNOWN	CTRL	CTRL SETB1	hsa-miR-30e-3p-000422	Amp	1.345	0.965	1	27.612	27.612	27.357	N/A	27.357	10.667	0.759	4.303	0	-3.265	3.265	1	0.104	9.612	1	True	0.205	True	3	22
2018-06-07 123401 CTRL SETB2.eds	A06	UNKNOWN	CTRL	CTRL SETB2	hsa-miR-30e-3p-000422	Amp	1.354	0.966	1	27.372	27.372	27.357	N/A	27.357	10.667	0.759	4.303	0	-3.265	3.265	1	0.104	9.612	1	True	0.205	True	3	22
2018-06-18 130711 CTRL SETB3.eds	A06	UNKNOWN	CTRL	CTRL SETB3	hsa-miR-30e-3p-000422	Amp	1.347	0.989	1	27.087	27.087	27.357	N/A	27.357	10.667	0.759	4.303	0	-3.265	3.265	1	0.104	9.612	1	True	0.205	True	3	22
2018-06-04 173123 CTRL SETB1.eds	F23	UNKNOWN	CTRL	CTRL SETB1	hsa-miR-31#-002113	Amp	1.235	0.985	1	25.941	25.941	25.816	N/A	25.816	9.126	1.092	4.303	0	-4.7	4.7	1	0.038	25.994	1	True	0.158	True	3	21
2018-06-07 123401 CTRL SETB2.eds	F23	UNKNOWN	CTRL	CTRL SETB2	hsa-miR-31#-002113	Amp	1.235	0.982	1	25.24	25.24	25.816	N/A	25.816	9.126	1.092	4.303	0	-4.7	4.7	1	0.038	25.994	1	True	0.158	True	3	20
2018-06-18 130711 CTRL SETB3.eds	F23	UNKNOWN	CTRL	CTRL SETB3	hsa-miR-31#-002113	Amp	1.292	0.988	1	26.267	26.267	25.816	N/A	25.816	9.126	1.092	4.303	0	-4.7	4.7	1	0.038	25.994	1	True	0.158	True	3	21
2018-06-18 103502 NGF SETB3.eds	F23	UNKNOWN	NGF30	NGF SETB3	hsa-miR-31#-002113	Amp	1.308	0.984	1	26.911	26.911	26.181	N/A	26.181	9.263	1.253	4.303	0.137	-5.255	5.528	0.91	0.022	38.195	0.939	True	0.158	True	3	22
2018-06-07 100846 NGF SETB2.eds	F23	UNKNOWN	NGF30	NGF SETB2	hsa-miR-31#-002113	Amp	1.213	0.98	1	25.425	25.425	26.181	N/A	26.181	9.263	1.253	4.303	0.137	-5.255	5.528	0.91	0.022	38.195	0.939	True	0.158	True	3	20
2018-06-04 144541 NGF SETB1.eds	F23	UNKNOWN	NGF30	NGF SETB1	hsa-miR-31#-002113	Amp	1.236	0.985	1	26.207	26.207	26.181	N/A	26.181	9.263	1.253	4.303	0.137	-5.255	5.528	0.91	0.022	38.195	0.939	True	0.158	True	3	21
2018-06-04 144541 NGF SETB1.eds	F22	UNKNOWN	NGF30	NGF SETB1	hsa-miR-32#-002111	N/A	Undetermined	Undetermined	1	Undetermined	Undetermined		N/A												True	0	True	-1	-1	True
2018-06-18 103502 NGF SETB3.eds	F22	UNKNOWN	NGF30	NGF SETB3	hsa-miR-32#-002111	N/A	Undetermined	Undetermined	1	Undetermined	Undetermined		N/A												True	0	True	-1	-1	True
2018-06-07 100846 NGF SETB2.eds	F22	UNKNOWN	NGF30	NGF SETB2	hsa-miR-32#-002111	N/A	Undetermined	Undetermined	1	Undetermined	Undetermined		N/A												True	0	True	-1	-1	True
2018-06-18 130711 CTRL SETB3.eds	F22	UNKNOWN	CTRL	CTRL SETB3	hsa-miR-32#-002111	N/A	Undetermined	Undetermined	1	Undetermined	Undetermined		N/A												True	0	True	-1	-1	True
2018-06-07 123401 CTRL SETB2.eds	F22	UNKNOWN	CTRL	CTRL SETB2	hsa-miR-32#-002111	N/A	Undetermined	Undetermined	1	Undetermined	Undetermined		N/A												True	0	True	-1	-1	True
2018-06-04 173123 CTRL SETB1.eds	F22	UNKNOWN	CTRL	CTRL SETB1	hsa-miR-32#-002111	N/A	Undetermined	Undetermined	1	Undetermined	Undetermined		N/A												True	0	True	-1	-1	True
2018-06-18 103502 NGF SETB3.eds	O09	UNKNOWN	NGF30	NGF SETB3	hsa-miR-320B-002844	N/A	Undetermined	Undetermined	1	Undetermined	Undetermined	31.748	N/A	31.748	13.942	0.683	12.706	-1.278	-9.956	7.399	2.425	0.006	993.058	0.544	True	0.094	True	-1	-1	True
2018-06-07 100846 NGF SETB2.eds	O09	UNKNOWN	NGF30	NGF SETB2	hsa-miR-320B-002844	Amp	1.291	0.971	1	30.737	30.737	31.748	N/A	31.748	13.942	0.683	12.706	-1.278	-9.956	7.399	2.425	0.006	993.058	0.544	True	0.094	True	3	26
2018-06-04 144541 NGF SETB1.eds	O09	UNKNOWN	NGF30	NGF SETB1	hsa-miR-320B-002844	Amp	1.217	0.974	1	32.759	32.759	31.748	N/A	31.748	13.942	0.683	12.706	-1.278	-9.956	7.399	2.425	0.006	993.058	0.544	True	0.094	True	3	28
2018-06-18 130711 CTRL SETB3.eds	O09	UNKNOWN	CTRL	CTRL SETB3	hsa-miR-320B-002844	Amp	1.275	0.973	1	33.518	33.518	31.91	N/A	31.91	15.22	1.702	4.303	0	-7.325	7.325	1	0.006	160.344	1	True	0.094	True	3	29
2018-06-07 123401 CTRL SETB2.eds	O09	UNKNOWN	CTRL	CTRL SETB2	hsa-miR-320B-002844	Amp	1.28	0.986	1	30.039	30.039	31.91	N/A	31.91	15.22	1.702	4.303	0	-7.325	7.325	1	0.006	160.344	1	True	0.094	True	3	26
2018-06-04 173123 CTRL SETB1.eds	O09	UNKNOWN	CTRL	CTRL SETB1	hsa-miR-320B-002844	Amp	1.271	0.989	1	32.172	32.172	31.91	N/A	31.91	15.22	1.702	4.303	0	-7.325	7.325	1	0.006	160.344	1	True	0.094	True	3	28
2018-06-07 123401 CTRL SETB2.eds	I09	UNKNOWN	CTRL	CTRL SETB2	hsa-miR-335#-002185	Amp	1.3	0.976	1	29.845	29.845	30.217	N/A	30.217	13.527	1.375	4.303	0	-5.915	5.915	1	0.017	60.338	1	True	0.177	True	3	24
2018-06-04 173123 CTRL SETB1.eds	I09	UNKNOWN	CTRL	CTRL SETB1	hsa-miR-335#-002185	Amp	1.312	0.989	1	29.65	29.65	30.217	N/A	30.217	13.527	1.375	4.303	0	-5.915	5.915	1	0.017	60.338	1	True	0.177	True	3	24
2018-06-18 130711 CTRL SETB3.eds	I09	UNKNOWN	CTRL	CTRL SETB3	hsa-miR-335#-002185	Amp	1.295	0.983	1	31.155	31.155	30.217	N/A	30.217	13.527	1.375	4.303	0	-5.915	5.915	1	0.017	60.338	1	True	0.177	True	3	26
2018-06-18 103502 NGF SETB3.eds	I09	UNKNOWN	NGF30	NGF SETB3	hsa-miR-335#-002185	Amp	1.275	0.975	1	31.606	31.606	30.457	N/A	30.457	13.538	1.463	4.303	0.011	-6.282	6.305	0.992	0.013	77.842	0.996	True	0.177	True	3	26
2018-06-04 144541 NGF SETB1.eds	I09	UNKNOWN	NGF30	NGF SETB1	hsa-miR-335#-002185	Amp	1.285	0.981	1	30.136	30.136	30.457	N/A	30.457	13.538	1.463	4.303	0.011	-6.282	6.305	0.992	0.013	77.842	0.996	True	0.177	True	3	25
2018-06-07 100846 NGF SETB2.eds	I09	UNKNOWN	NGF30	NGF SETB2	hsa-miR-335#-002185	Amp	1.294	0.988	1	29.629	29.629	30.457	N/A	30.457	13.538	1.463	4.303	0.011	-6.282	6.305	0.992	0.013	77.842	0.996	True	0.177	True	3	24
2018-06-18 130711 CTRL SETB3.eds	H11	UNKNOWN	CTRL	CTRL SETB3	hsa-miR-337-3p-002157	Amp	0.977	0.896	1	33.655	33.655		N/A												True	0.04	True	3	31	True
2018-06-07 123401 CTRL SETB2.eds	H11	UNKNOWN	CTRL	CTRL SETB2	hsa-miR-337-3p-002157	Amp	0.936	0.831	1	32.248	32.248		N/A												True	0.04	True	3	29	True
2018-06-04 173123 CTRL SETB1.eds	H11	UNKNOWN	CTRL	CTRL SETB1	hsa-miR-337-3p-002157	N/A	Undetermined	Undetermined	1	Undetermined	Undetermined		N/A												True	0.04	True	-1	-1	True
2018-06-18 103502 NGF SETB3.eds	H11	UNKNOWN	NGF30	NGF SETB3	hsa-miR-337-3p-002157	N/A	Undetermined	Undetermined	1	Undetermined	Undetermined		N/A												True	0.04	True	-1	-1	True
2018-06-07 100846 NGF SETB2.eds	H11	UNKNOWN	NGF30	NGF SETB2	hsa-miR-337-3p-002157	Amp	0.726	0.749	1	35.556	35.556		N/A												True	0.04	True	3	32	True
2018-06-04 144541 NGF SETB1.eds	H11	UNKNOWN	NGF30	NGF SETB1	hsa-miR-337-3p-002157	Amp	0.882	0.902	1	33.974	33.974		N/A												True	0.04	True	3	31	True
2018-06-07 123401 CTRL SETB2.eds	L24	UNKNOWN	CTRL	CTRL SETB2	hsa-miR-338-5P-002658	Amp	1.069	0.91	1	32.243	32.243	32.243	N/A	32.243	15.17			0			1	1	1		True	0.077	True	3	26
2018-06-18 130711 CTRL SETB3.eds	L24	UNKNOWN	CTRL	CTRL SETB3	hsa-miR-338-5P-002658	N/A	Undetermined	Undetermined	1	Undetermined	Undetermined	32.243	N/A	32.243	15.17			0			1	1	1		True	0.077	True	-1	-1	True
2018-06-04 173123 CTRL SETB1.eds	L24	UNKNOWN	CTRL	CTRL SETB1	hsa-miR-338-5P-002658	Amp	0.85	0.837	1	34.952	34.952	32.243	N/A	32.243	15.17			0			1	1	1		True	0.077	True	3	28	True
2018-06-04 144541 NGF SETB1.eds	L24	UNKNOWN	NGF30	NGF SETB1	hsa-miR-338-5P-002658	Amp	0.649	0.64	1	34.085	34.085	30.815	N/A	30.815	13.337			-1.833			3.563	3.563	3.563		True	0.077	True	3	27	True
2018-06-18 103502 NGF SETB3.eds	L24	UNKNOWN	NGF30	NGF SETB3	hsa-miR-338-5P-002658	Amp	0.652	0	1	Undetermined	Undetermined	30.815	N/A	30.815	13.337			-1.833			3.563	3.563	3.563		True	0.077	True	3	34	True
2018-06-07 100846 NGF SETB2.eds	L24	UNKNOWN	NGF30	NGF SETB2	hsa-miR-338-5P-002658	Amp	1.109	0.941	1	30.815	30.815	30.815	N/A	30.815	13.337			-1.833			3.563	3.563	3.563		True	0.077	True	3	26
2018-06-04 173123 CTRL SETB1.eds	G18	UNKNOWN	CTRL	CTRL SETB1	hsa-miR-33a#-002136	Amp	0.96	0.973	1	32.3	32.3	30.229	N/A	30.229	13.157			0			1	1	1		True	0.053	True	3	29	True
2018-06-07 123401 CTRL SETB2.eds	G18	UNKNOWN	CTRL	CTRL SETB2	hsa-miR-33a#-002136	Amp	1.117	0.977	1	30.229	30.229	30.229	N/A	30.229	13.157			0			1	1	1		True	0.053	True	3	26
2018-06-18 130711 CTRL SETB3.eds	G18	UNKNOWN	CTRL	CTRL SETB3	hsa-miR-33a#-002136	No Amp	0.548	0	1	Undetermined	Undetermined	30.229	N/A	30.229	13.157			0			1	1	1		True	0.053	True	3	34	True
2018-06-04 144541 NGF SETB1.eds	G18	UNKNOWN	NGF30	NGF SETB1	hsa-miR-33a#-002136	Amp	1.038	0.979	1	31.479	31.479	31.479	N/A	31.479	13.345			0.188			0.878	0.878	0.878		True	0.053	True	3	28
2018-06-07 100846 NGF SETB2.eds	G18	UNKNOWN	NGF30	NGF SETB2	hsa-miR-33a#-002136	Amp	0.996	0.94	1	31.848	31.848	31.479	N/A	31.479	13.345			0.188			0.878	0.878	0.878		True	0.053	True	3	28	True
2018-06-18 103502 NGF SETB3.eds	G18	UNKNOWN	NGF30	NGF SETB3	hsa-miR-33a#-002136	N/A	Undetermined	Undetermined	1	Undetermined	Undetermined	31.479	N/A	31.479	13.345			0.188			0.878	0.878	0.878		True	0.053	True	-1	-1	True
2018-06-07 100846 NGF SETB2.eds	G17	UNKNOWN	NGF30	NGF SETB2	hsa-miR-33a-002135	Inconclusive	0.682	0.634	1	35.199	35.199		N/A												True	0.04	True	3	31	True
2018-06-04 144541 NGF SETB1.eds	G17	UNKNOWN	NGF30	NGF SETB1	hsa-miR-33a-002135	Amp	0.596	0.529	1	36.855	36.855		N/A												True	0.04	True	3	31	True
2018-06-18 103502 NGF SETB3.eds	G17	UNKNOWN	NGF30	NGF SETB3	hsa-miR-33a-002135	Inconclusive	0.633	0.681	1	35.549	35.549		N/A												True	0.04	True	3	32	True
2018-06-04 173123 CTRL SETB1.eds	G17	UNKNOWN	CTRL	CTRL SETB1	hsa-miR-33a-002135	Amp	0.66	0.714	1	35.785	35.785		N/A												True	0.04	True	3	31	True
2018-06-07 123401 CTRL SETB2.eds	G17	UNKNOWN	CTRL	CTRL SETB2	hsa-miR-33a-002135	Amp	0.648	0.825	1	34.314	34.314		N/A												True	0.04	True	3	30	True
2018-06-18 130711 CTRL SETB3.eds	G17	UNKNOWN	CTRL	CTRL SETB3	hsa-miR-33a-002135	Amp	0.623	0.68	1	35.005	35.005		N/A												True	0.04	True	3	31	True
2018-06-18 103502 NGF SETB3.eds	I23	UNKNOWN	NGF30	NGF SETB3	hsa-miR-340#-002259	N/A	Undetermined	Undetermined	1	Undetermined	Undetermined	33.17	N/A	33.17	15.364	0.865	12.706	-1.477	-12.472	9.519	2.783	0.001	5,679.653	0.387	True	0.144	True	-1	-1	True
2018-06-04 144541 NGF SETB1.eds	I23	UNKNOWN	NGF30	NGF SETB1	hsa-miR-340#-002259	Amp	1.228	0.959	1	32.633	32.633	33.17	N/A	33.17	15.364	0.865	12.706	-1.477	-12.472	9.519	2.783	0.001	5,679.653	0.387	True	0.144	True	3	27
2018-06-07 100846 NGF SETB2.eds	I23	UNKNOWN	NGF30	NGF SETB2	hsa-miR-340#-002259	Amp	1.218	0.977	1	33.708	33.708	33.17	N/A	33.17	15.364	0.865	12.706	-1.477	-12.472	9.519	2.783	0.001	5,679.653	0.387	True	0.144	True	3	28
2018-06-18 130711 CTRL SETB3.eds	I23	UNKNOWN	CTRL	CTRL SETB3	hsa-miR-340#-002259	Amp	1.261	0.964	1	34.107	34.107	33.531	N/A	33.531	16.841	1.18	4.303	0	-5.077	5.077	1	0.03	33.745	1	True	0.144	True	3	29
2018-06-04 173123 CTRL SETB1.eds	I23	UNKNOWN	CTRL	CTRL SETB1	hsa-miR-340#-002259	Amp	1.233	0.956	1	34.162	34.162	33.531	N/A	33.531	16.841	1.18	4.303	0	-5.077	5.077	1	0.03	33.745	1	True	0.144	True	3	29
2018-06-07 123401 CTRL SETB2.eds	I23	UNKNOWN	CTRL	CTRL SETB2	hsa-miR-340#-002259	Amp	1.261	0.972	1	32.323	32.323	33.531	N/A	33.531	16.841	1.18	4.303	0	-5.077	5.077	1	0.03	33.745	1	True	0.144	True	3	27
2018-06-07 100846 NGF SETB2.eds	J21	UNKNOWN	NGF30	NGF SETB2	hsa-miR-34a#-002316	Amp	1.315	0.981	1	32.455	32.455	32.241	N/A	32.241	15.323	0.888	4.303	0.049	-3.771	3.87	0.967	0.068	13.656	0.969	True	0.208	True	3	27
2018-06-18 103502 NGF SETB3.eds	J21	UNKNOWN	NGF30	NGF SETB3	hsa-miR-34a#-002316	Amp	1.335	0.977	1	32.148	32.148	32.241	N/A	32.241	15.323	0.888	4.303	0.049	-3.771	3.87	0.967	0.068	13.656	0.969	True	0.208	True	3	26
2018-06-04 144541 NGF SETB1.eds	J21	UNKNOWN	NGF30	NGF SETB1	hsa-miR-34a#-002316	Amp	1.336	0.975	1	32.122	32.122	32.241	N/A	32.241	15.323	0.888	4.303	0.049	-3.771	3.87	0.967	0.068	13.656	0.969	True	0.208	True	3	26
2018-06-18 130711 CTRL SETB3.eds	J21	UNKNOWN	CTRL	CTRL SETB3	hsa-miR-34a#-002316	Amp	1.317	0.987	1	31.761	31.761	31.964	N/A	31.964	15.274	0.799	4.303	0	-3.44	3.44	1	0.092	10.852	1	True	0.208	True	3	26
2018-06-07 123401 CTRL SETB2.eds	J21	UNKNOWN	CTRL	CTRL SETB2	hsa-miR-34a#-002316	Amp	1.325	0.987	1	31.996	31.996	31.964	N/A	31.964	15.274	0.799	4.303	0	-3.44	3.44	1	0.092	10.852	1	True	0.208	True	3	26
2018-06-04 173123 CTRL SETB1.eds	J21	UNKNOWN	CTRL	CTRL SETB1	hsa-miR-34a#-002316	Amp	1.346	0.985	1	32.134	32.134	31.964	N/A	31.964	15.274	0.799	4.303	0	-3.44	3.44	1	0.092	10.852	1	True	0.208	True	3	27
2018-06-07 123401 CTRL SETB2.eds	A07	UNKNOWN	CTRL	CTRL SETB2	hsa-miR-34b-000427	N/A	Undetermined	Undetermined	1	Undetermined	Undetermined		N/A												True	0.051	True	-1	-1	True
2018-06-04 173123 CTRL SETB1.eds	A07	UNKNOWN	CTRL	CTRL SETB1	hsa-miR-34b-000427	N/A	Undetermined	Undetermined	1	Undetermined	Undetermined		N/A												True	0.051	True	-1	-1	True
2018-06-18 130711 CTRL SETB3.eds	A07	UNKNOWN	CTRL	CTRL SETB3	hsa-miR-34b-000427	N/A	Undetermined	Undetermined	1	Undetermined	Undetermined		N/A												True	0.051	True	-1	-1	True
2018-06-18 103502 NGF SETB3.eds	A07	UNKNOWN	NGF30	NGF SETB3	hsa-miR-34b-000427	Amp	1.112	0.924	1	34.868	34.868	33.965	N/A	33.965	17.654	2.071	12.706								True	0.051	True	3	32
2018-06-07 100846 NGF SETB2.eds	A07	UNKNOWN	NGF30	NGF SETB2	hsa-miR-34b-000427	Amp	1.061	0.944	1	33.061	33.061	33.965	N/A	33.965	17.654	2.071	12.706								True	0.051	True	3	30
2018-06-04 144541 NGF SETB1.eds	A07	UNKNOWN	NGF30	NGF SETB1	hsa-miR-34b-000427	N/A	Undetermined	Undetermined	1	Undetermined	Undetermined	33.965	N/A	33.965	17.654	2.071	12.706								True	0.051	True	-1	-1	True
2018-06-04 173123 CTRL SETB1.eds	F16	UNKNOWN	CTRL	CTRL SETB1	hsa-miR-34b-002102	Amp	1.114	0.955	1	30.147	30.147	29.888	N/A	29.888	13.198	0.94	4.303	0	-4.045	4.045	1	0.061	16.512	1	True	0.082	True	3	26
2018-06-07 123401 CTRL SETB2.eds	F16	UNKNOWN	CTRL	CTRL SETB2	hsa-miR-34b-002102	Amp	1.161	0.9	1	29.486	29.486	29.888	N/A	29.888	13.198	0.94	4.303	0	-4.045	4.045	1	0.061	16.512	1	True	0.082	True	3	25
2018-06-18 130711 CTRL SETB3.eds	F16	UNKNOWN	CTRL	CTRL SETB3	hsa-miR-34b-002102	Amp	1.19	0.972	1	30.032	30.032	29.888	N/A	29.888	13.198	0.94	4.303	0	-4.045	4.045	1	0.061	16.512	1	True	0.082	True	3	26
2018-06-18 103502 NGF SETB3.eds	F16	UNKNOWN	NGF30	NGF SETB3	hsa-miR-34b-002102	Amp	1.208	0.984	1	29.982	29.982	29.861	N/A	29.861	12.943	0.987	4.303	-0.256	-4.503	3.992	1.194	0.063	22.675	0.86	True	0.082	True	3	25
2018-06-07 100846 NGF SETB2.eds	F16	UNKNOWN	NGF30	NGF SETB2	hsa-miR-34b-002102	Amp	1.159	0.887	1	29.949	29.949	29.861	N/A	29.861	12.943	0.987	4.303	-0.256	-4.503	3.992	1.194	0.063	22.675	0.86	True	0.082	True	3	26
2018-06-04 144541 NGF SETB1.eds	F16	UNKNOWN	NGF30	NGF SETB1	hsa-miR-34b-002102	Amp	1.103	0.981	1	29.652	29.652	29.861	N/A	29.861	12.943	0.987	4.303	-0.256	-4.503	3.992	1.194	0.063	22.675	0.86	True	0.082	True	3	25
2018-06-18 103502 NGF SETB3.eds	G02	UNKNOWN	NGF30	NGF SETB3	hsa-miR-361-3p-002116	N/A	Undetermined	Undetermined	1	Undetermined	Undetermined		N/A												True	0.04	True	-1	-1	True
2018-06-04 144541 NGF SETB1.eds	G02	UNKNOWN	NGF30	NGF SETB1	hsa-miR-361-3p-002116	Amp	0.699	0.867	1	31.856	31.856		N/A												True	0.04	True	3	28	True
2018-06-07 100846 NGF SETB2.eds	G02	UNKNOWN	NGF30	NGF SETB2	hsa-miR-361-3p-002116	Amp	0.716	0.641	1	30.303	30.303		N/A												True	0.04	True	3	27	True
2018-06-07 123401 CTRL SETB2.eds	G02	UNKNOWN	CTRL	CTRL SETB2	hsa-miR-361-3p-002116	N/A	Undetermined	Undetermined	1	Undetermined	Undetermined		N/A												True	0.04	True	-1	-1	True
2018-06-04 173123 CTRL SETB1.eds	G02	UNKNOWN	CTRL	CTRL SETB1	hsa-miR-361-3p-002116	N/A	Undetermined	Undetermined	1	Undetermined	Undetermined		N/A												True	0.04	True	-1	-1	True
2018-06-18 130711 CTRL SETB3.eds	G02	UNKNOWN	CTRL	CTRL SETB3	hsa-miR-361-3p-002116	N/A	Undetermined	Undetermined	1	Undetermined	Undetermined		N/A												True	0.04	True	-1	-1	True
2018-06-04 173123 CTRL SETB1.eds	B10	UNKNOWN	CTRL	CTRL SETB1	hsa-miR-363#-001283	N/A	Undetermined	Undetermined	1	Undetermined	Undetermined		N/A												True	0	True	-1	-1	True
2018-06-18 130711 CTRL SETB3.eds	B10	UNKNOWN	CTRL	CTRL SETB3	hsa-miR-363#-001283	N/A	Undetermined	Undetermined	1	Undetermined	Undetermined		N/A												True	0	True	-1	-1	True
2018-06-07 123401 CTRL SETB2.eds	B10	UNKNOWN	CTRL	CTRL SETB2	hsa-miR-363#-001283	N/A	Undetermined	Undetermined	1	Undetermined	Undetermined		N/A												True	0	True	-1	-1	True
2018-06-07 100846 NGF SETB2.eds	B10	UNKNOWN	NGF30	NGF SETB2	hsa-miR-363#-001283	N/A	Undetermined	Undetermined	1	Undetermined	Undetermined		N/A												True	0	True	-1	-1	True
2018-06-18 103502 NGF SETB3.eds	B10	UNKNOWN	NGF30	NGF SETB3	hsa-miR-363#-001283	N/A	Undetermined	Undetermined	1	Undetermined	Undetermined		N/A												True	0	True	-1	-1	True
2018-06-04 144541 NGF SETB1.eds	B10	UNKNOWN	NGF30	NGF SETB1	hsa-miR-363#-001283	N/A	Undetermined	Undetermined	1	Undetermined	Undetermined		N/A												True	0	True	-1	-1	True
2018-06-04 144541 NGF SETB1.eds	G06	UNKNOWN	NGF30	NGF SETB1	hsa-miR-367#-002121	N/A	Undetermined	Undetermined	1	Undetermined	Undetermined		N/A												True	0.04	True	-1	-1	True
2018-06-07 100846 NGF SETB2.eds	G06	UNKNOWN	NGF30	NGF SETB2	hsa-miR-367#-002121	N/A	Undetermined	Undetermined	1	Undetermined	Undetermined		N/A												True	0.04	True	-1	-1	True
2018-06-18 103502 NGF SETB3.eds	G06	UNKNOWN	NGF30	NGF SETB3	hsa-miR-367#-002121	Amp	0.599	0.422	1	37.553	37.553		N/A												True	0.04	True	3	33	True
2018-06-04 173123 CTRL SETB1.eds	G06	UNKNOWN	CTRL	CTRL SETB1	hsa-miR-367#-002121	N/A	Undetermined	Undetermined	1	Undetermined	Undetermined		N/A												True	0.04	True	-1	-1	True
2018-06-07 123401 CTRL SETB2.eds	G06	UNKNOWN	CTRL	CTRL SETB2	hsa-miR-367#-002121	N/A	Undetermined	Undetermined	1	Undetermined	Undetermined		N/A												True	0.04	True	-1	-1	True
2018-06-18 130711 CTRL SETB3.eds	G06	UNKNOWN	CTRL	CTRL SETB3	hsa-miR-367#-002121	Inconclusive	0	0	1	Undetermined	Undetermined		N/A												True	0.04	True	3	33	True
2018-06-18 103502 NGF SETB3.eds	G07	UNKNOWN	NGF30	NGF SETB3	hsa-miR-374a#-002125	N/A	Undetermined	Undetermined	1	Undetermined	Undetermined		N/A												True	0.04	True	-1	-1	True
2018-06-04 144541 NGF SETB1.eds	G07	UNKNOWN	NGF30	NGF SETB1	hsa-miR-374a#-002125	N/A	Undetermined	Undetermined	1	Undetermined	Undetermined		N/A												True	0.04	True	-1	-1	True
2018-06-07 100846 NGF SETB2.eds	G07	UNKNOWN	NGF30	NGF SETB2	hsa-miR-374a#-002125	N/A	Undetermined	Undetermined	1	Undetermined	Undetermined		N/A												True	0.04	True	-1	-1	True
2018-06-04 173123 CTRL SETB1.eds	G07	UNKNOWN	CTRL	CTRL SETB1	hsa-miR-374a#-002125	Amp	1.131	0.954	1	34.291	34.291		N/A												True	0.04	True	3	31	True
2018-06-07 123401 CTRL SETB2.eds	G07	UNKNOWN	CTRL	CTRL SETB2	hsa-miR-374a#-002125	No Amp	0.498	0	1	Undetermined	Undetermined		N/A												True	0.04	True	3	35	True
2018-06-18 130711 CTRL SETB3.eds	G07	UNKNOWN	CTRL	CTRL SETB3	hsa-miR-374a#-002125	N/A	Undetermined	Undetermined	1	Undetermined	Undetermined		N/A												True	0.04	True	-1	-1	True
2018-06-04 173123 CTRL SETB1.eds	K19	UNKNOWN	CTRL	CTRL SETB1	hsa-miR-374b#-002391	N/A	Undetermined	Undetermined	1	Undetermined	Undetermined		N/A												True	0.092	True	-1	-1	True
2018-06-07 123401 CTRL SETB2.eds	K19	UNKNOWN	CTRL	CTRL SETB2	hsa-miR-374b#-002391	N/A	Undetermined	Undetermined	1	Undetermined	Undetermined		N/A												True	0.092	True	-1	-1	True
2018-06-18 130711 CTRL SETB3.eds	K19	UNKNOWN	CTRL	CTRL SETB3	hsa-miR-374b#-002391	N/A	Undetermined	Undetermined	1	Undetermined	Undetermined		N/A												True	0.092	True	-1	-1	True
2018-06-04 144541 NGF SETB1.eds	K19	UNKNOWN	NGF30	NGF SETB1	hsa-miR-374b#-002391	N/A	Undetermined	Undetermined	1	Undetermined	Undetermined	35.388	N/A	35.388	17.91										True	0.092	True	-1	-1	True
2018-06-07 100846 NGF SETB2.eds	K19	UNKNOWN	NGF30	NGF SETB2	hsa-miR-374b#-002391	Amp	1.118	0.96	1	35.388	35.388	35.388	N/A	35.388	17.91										True	0.092	True	3	31
2018-06-18 103502 NGF SETB3.eds	K19	UNKNOWN	NGF30	NGF SETB3	hsa-miR-374b#-002391	N/A	Undetermined	Undetermined	1	Undetermined	Undetermined	35.388	N/A	35.388	17.91										True	0.092	True	-1	-1	True
2018-06-18 103502 NGF SETB3.eds	G09	UNKNOWN	NGF30	NGF SETB3	hsa-miR-376a#-002127	No Amp	0.656	0	1	Undetermined	Undetermined	34.988	N/A	34.988	17.51			0.699			0.616	0.616	0.616		True	0.204	True	3	34	True
2018-06-07 100846 NGF SETB2.eds	G09	UNKNOWN	NGF30	NGF SETB2	hsa-miR-376a#-002127	Amp	1.32	0.938	1	34.988	34.988	34.988	N/A	34.988	17.51			0.699			0.616	0.616	0.616		True	0.204	True	3	29
2018-06-04 144541 NGF SETB1.eds	G09	UNKNOWN	NGF30	NGF SETB1	hsa-miR-376a#-002127	Amp	1.032	0.506	1	38.247	38.247	34.988	N/A	34.988	17.51			0.699			0.616	0.616	0.616		True	0.204	True	3	32	True
2018-06-07 123401 CTRL SETB2.eds	G09	UNKNOWN	CTRL	CTRL SETB2	hsa-miR-376a#-002127	Amp	1.371	0.983	1	33.884	33.884	33.884	N/A	33.884	16.811			0			1	1	1		True	0.204	True	3	29
2018-06-04 173123 CTRL SETB1.eds	G09	UNKNOWN	CTRL	CTRL SETB1	hsa-miR-376a#-002127	N/A	Undetermined	Undetermined	1	Undetermined	Undetermined	33.884	N/A	33.884	16.811			0			1	1	1		True	0.204	True	-1	-1	True
2018-06-18 130711 CTRL SETB3.eds	G09	UNKNOWN	CTRL	CTRL SETB3	hsa-miR-376a#-002127	No Amp	0.615	0	1	Undetermined	Undetermined	33.884	N/A	33.884	16.811			0			1	1	1		True	0.204	True	3	34	True
2018-06-18 103502 NGF SETB3.eds	G10	UNKNOWN	NGF30	NGF SETB3	hsa-miR-377#-002128	N/A	Undetermined	Undetermined	1	Undetermined	Undetermined		N/A												True	0	True	-1	-1	True
2018-06-07 100846 NGF SETB2.eds	G10	UNKNOWN	NGF30	NGF SETB2	hsa-miR-377#-002128	N/A	Undetermined	Undetermined	1	Undetermined	Undetermined		N/A												True	0	True	-1	-1	True
2018-06-04 144541 NGF SETB1.eds	G10	UNKNOWN	NGF30	NGF SETB1	hsa-miR-377#-002128	N/A	Undetermined	Undetermined	1	Undetermined	Undetermined		N/A												True	0	True	-1	-1	True
2018-06-07 123401 CTRL SETB2.eds	G10	UNKNOWN	CTRL	CTRL SETB2	hsa-miR-377#-002128	N/A	Undetermined	Undetermined	1	Undetermined	Undetermined		N/A												True	0	True	-1	-1	True
2018-06-18 130711 CTRL SETB3.eds	G10	UNKNOWN	CTRL	CTRL SETB3	hsa-miR-377#-002128	N/A	Undetermined	Undetermined	1	Undetermined	Undetermined		N/A												True	0	True	-1	-1	True
2018-06-04 173123 CTRL SETB1.eds	G10	UNKNOWN	CTRL	CTRL SETB1	hsa-miR-377#-002128	N/A	Undetermined	Undetermined	1	Undetermined	Undetermined		N/A												True	0	True	-1	-1	True
2018-06-18 103502 NGF SETB3.eds	A17	UNKNOWN	NGF30	NGF SETB3	hsa-miR-378-000567	Amp	1.198	0.938	1	35.327	35.327	33.173	N/A	33.173	16.255	1.965	4.303	1.348	-7.107	9.802	0.393	0.001	137.831	0.564	True	0.134	True	3	30
2018-06-07 100846 NGF SETB2.eds	A17	UNKNOWN	NGF30	NGF SETB2	hsa-miR-378-000567	Amp	1.367	0.989	1	31.677	31.677	33.173	N/A	33.173	16.255	1.965	4.303	1.348	-7.107	9.802	0.393	0.001	137.831	0.564	True	0.134	True	3	27
2018-06-04 144541 NGF SETB1.eds	A17	UNKNOWN	NGF30	NGF SETB1	hsa-miR-378-000567	Amp	1.344	0.982	1	32.517	32.517	33.173	N/A	33.173	16.255	1.965	4.303	1.348	-7.107	9.802	0.393	0.001	137.831	0.564	True	0.134	True	3	28
2018-06-07 123401 CTRL SETB2.eds	A17	UNKNOWN	CTRL	CTRL SETB2	hsa-miR-378-000567	Amp	1.309	0.977	1	32.192	32.192	32.462	N/A	32.462	14.907	0.212	12.706	0	-2.696	2.696	1	0.154	6.481	1	True	0.134	True	3	28
2018-06-04 173123 CTRL SETB1.eds	A17	UNKNOWN	CTRL	CTRL SETB1	hsa-miR-378-000567	Amp	1.337	0.98	1	32.731	32.731	32.462	N/A	32.462	14.907	0.212	12.706	0	-2.696	2.696	1	0.154	6.481	1	True	0.134	True	3	28
2018-06-18 130711 CTRL SETB3.eds	A17	UNKNOWN	CTRL	CTRL SETB3	hsa-miR-378-000567	No Amp	0.756	0	1	Undetermined	Undetermined	32.462	N/A	32.462	14.907	0.212	12.706	0	-2.696	2.696	1	0.154	6.481	1	True	0.134	True	3	32	True
2018-06-18 103502 NGF SETB3.eds	I21	UNKNOWN	NGF30	NGF SETB3	hsa-miR-378-002243	Amp	1.44	0.986	1	28.777	28.777	27.768	N/A	27.768	10.849	1.397	4.303	-0.246	-6.258	5.765	1.186	0.018	76.513	0.909	True	0.192	True	3	23
2018-06-07 100846 NGF SETB2.eds	I21	UNKNOWN	NGF30	NGF SETB2	hsa-miR-378-002243	Amp	1.366	0.982	1	27.134	27.134	27.768	N/A	27.768	10.849	1.397	4.303	-0.246	-6.258	5.765	1.186	0.018	76.513	0.909	True	0.192	True	3	22
2018-06-04 144541 NGF SETB1.eds	I21	UNKNOWN	NGF30	NGF SETB1	hsa-miR-378-002243	Amp	1.362	0.984	1	27.392	27.392	27.768	N/A	27.768	10.849	1.397	4.303	-0.246	-6.258	5.765	1.186	0.018	76.513	0.909	True	0.192	True	3	22
2018-06-07 123401 CTRL SETB2.eds	I21	UNKNOWN	CTRL	CTRL SETB2	hsa-miR-378-002243	Amp	1.366	0.987	1	27.259	27.259	27.786	N/A	27.786	11.096	1.476	4.303	0	-6.35	6.35	1	0.012	81.561	1	True	0.192	True	3	22
2018-06-18 130711 CTRL SETB3.eds	I21	UNKNOWN	CTRL	CTRL SETB3	hsa-miR-378-002243	Amp	1.389	0.99	1	28.943	28.943	27.786	N/A	27.786	11.096	1.476	4.303	0	-6.35	6.35	1	0.012	81.561	1	True	0.192	True	3	24
2018-06-04 173123 CTRL SETB1.eds	I21	UNKNOWN	CTRL	CTRL SETB1	hsa-miR-378-002243	Amp	1.388	0.983	1	27.154	27.154	27.786	N/A	27.786	11.096	1.476	4.303	0	-6.35	6.35	1	0.012	81.561	1	True	0.192	True	3	22
2018-06-07 123401 CTRL SETB2.eds	A18	UNKNOWN	CTRL	CTRL SETB2	hsa-miR-380-5p-000570	N/A	Undetermined	Undetermined	1	Undetermined	Undetermined		N/A												True	0	True	-1	-1	True
2018-06-18 130711 CTRL SETB3.eds	A18	UNKNOWN	CTRL	CTRL SETB3	hsa-miR-380-5p-000570	N/A	Undetermined	Undetermined	1	Undetermined	Undetermined		N/A												True	0	True	-1	-1	True
2018-06-04 173123 CTRL SETB1.eds	A18	UNKNOWN	CTRL	CTRL SETB1	hsa-miR-380-5p-000570	N/A	Undetermined	Undetermined	1	Undetermined	Undetermined		N/A												True	0	True	-1	-1	True
2018-06-07 100846 NGF SETB2.eds	A18	UNKNOWN	NGF30	NGF SETB2	hsa-miR-380-5p-000570	N/A	Undetermined	Undetermined	1	Undetermined	Undetermined		N/A												True	0	True	-1	-1	True
2018-06-18 103502 NGF SETB3.eds	A18	UNKNOWN	NGF30	NGF SETB3	hsa-miR-380-5p-000570	N/A	Undetermined	Undetermined	1	Undetermined	Undetermined		N/A												True	0	True	-1	-1	True
2018-06-04 144541 NGF SETB1.eds	A18	UNKNOWN	NGF30	NGF SETB1	hsa-miR-380-5p-000570	N/A	Undetermined	Undetermined	1	Undetermined	Undetermined		N/A												True	0	True	-1	-1	True
2018-06-18 130711 CTRL SETB3.eds	K01	UNKNOWN	CTRL	CTRL SETB3	hsa-miR-409-3p-002332	Amp	1.291	0.969	1	26.73	26.73	26.951	N/A	26.951	10.261	0.786	4.303	0	-3.382	3.382	1	0.096	10.424	1	True	0.139	True	3	22
2018-06-07 123401 CTRL SETB2.eds	K01	UNKNOWN	CTRL	CTRL SETB2	hsa-miR-409-3p-002332	Amp	1.224	0.934	1	26.964	26.964	26.951	N/A	26.951	10.261	0.786	4.303	0	-3.382	3.382	1	0.096	10.424	1	True	0.139	True	3	22
2018-06-04 173123 CTRL SETB1.eds	K01	UNKNOWN	CTRL	CTRL SETB1	hsa-miR-409-3p-002332	Amp	1.228	0.951	1	27.159	27.159	26.951	N/A	26.951	10.261	0.786	4.303	0	-3.382	3.382	1	0.096	10.424	1	True	0.139	True	3	22
2018-06-04 144541 NGF SETB1.eds	K01	UNKNOWN	NGF30	NGF SETB1	hsa-miR-409-3p-002332	Amp	1.212	0.949	1	26.989	26.989	26.855	N/A	26.855	9.936	1.002	4.303	-0.325	-4.637	3.987	1.253	0.063	24.887	0.812	True	0.139	True	3	22
2018-06-07 100846 NGF SETB2.eds	K01	UNKNOWN	NGF30	NGF SETB2	hsa-miR-409-3p-002332	Amp	1.253	0.985	1	26.493	26.493	26.855	N/A	26.855	9.936	1.002	4.303	-0.325	-4.637	3.987	1.253	0.063	24.887	0.812	True	0.139	True	3	21
2018-06-18 103502 NGF SETB3.eds	K01	UNKNOWN	NGF30	NGF SETB3	hsa-miR-409-3p-002332	Amp	1.277	0.97	1	27.082	27.082	26.855	N/A	26.855	9.936	1.002	4.303	-0.325	-4.637	3.987	1.253	0.063	24.887	0.812	True	0.139	True	3	22
2018-06-18 130711 CTRL SETB3.eds	I20	UNKNOWN	CTRL	CTRL SETB3	hsa-miR-411#-002238	Amp	1.272	0.984	1	33.113	33.113	32.801	N/A	32.801	16.302	1.849	12.706	0	-23.498	23.498	1	0	11,845,341.000	1	True	0.061	True	3	29
2018-06-07 123401 CTRL SETB2.eds	I20	UNKNOWN	CTRL	CTRL SETB2	hsa-miR-411#-002238	N/A	Undetermined	Undetermined	1	Undetermined	Undetermined	32.801	N/A	32.801	16.302	1.849	12.706	0	-23.498	23.498	1	0	11,845,341.000	1	True	0.061	True	-1	-1	True
2018-06-04 173123 CTRL SETB1.eds	I20	UNKNOWN	CTRL	CTRL SETB1	hsa-miR-411#-002238	Amp	1.096	0.966	1	32.489	32.489	32.801	N/A	32.801	16.302	1.849	12.706	0	-23.498	23.498	1	0	11,845,341.000	1	True	0.061	True	3	28
2018-06-07 100846 NGF SETB2.eds	I20	UNKNOWN	NGF30	NGF SETB2	hsa-miR-411#-002238	No Amp	0.635	0	1	Undetermined	Undetermined	31.91	N/A	31.91	16.767			0.465			0.725	0.725	0.725		True	0.061	True	3	34	True
2018-06-04 144541 NGF SETB1.eds	I20	UNKNOWN	NGF30	NGF SETB1	hsa-miR-411#-002238	Amp	0.952	0.88	1	35.055	35.055	31.91	N/A	31.91	16.767			0.465			0.725	0.725	0.725		True	0.061	True	3	30	True
2018-06-18 103502 NGF SETB3.eds	I20	UNKNOWN	NGF30	NGF SETB3	hsa-miR-411#-002238	Amp	1.251	0.99	1	31.91	31.91	31.91	N/A	31.91	16.767			0.465			0.725	0.725	0.725		True	0.061	True	3	28
2018-06-07 123401 CTRL SETB2.eds	J15	UNKNOWN	CTRL	CTRL SETB2	hsa-miR-424#-002309	Amp	0.869	0.922	1	31.257	31.257		N/A												True	0.04	True	3	27	True
2018-06-18 130711 CTRL SETB3.eds	J15	UNKNOWN	CTRL	CTRL SETB3	hsa-miR-424#-002309	Amp	1.011	0.962	1	32.894	32.894		N/A												True	0.04	True	3	30	True
2018-06-04 173123 CTRL SETB1.eds	J15	UNKNOWN	CTRL	CTRL SETB1	hsa-miR-424#-002309	Amp	1.003	0.953	1	30.301	30.301		N/A												True	0.04	True	3	27	True
2018-06-18 103502 NGF SETB3.eds	J15	UNKNOWN	NGF30	NGF SETB3	hsa-miR-424#-002309	Amp	1.093	0.963	1	32.401	32.401		N/A												True	0.04	True	3	29	True
2018-06-07 100846 NGF SETB2.eds	J15	UNKNOWN	NGF30	NGF SETB2	hsa-miR-424#-002309	Amp	0.919	0.867	1	30.196	30.196		N/A												True	0.04	True	3	27	True
2018-06-04 144541 NGF SETB1.eds	J15	UNKNOWN	NGF30	NGF SETB1	hsa-miR-424#-002309	Amp	0.97	0.957	1	30.398	30.398		N/A												True	0.04	True	3	27	True
2018-06-07 100846 NGF SETB2.eds	J12	UNKNOWN	NGF30	NGF SETB2	hsa-miR-425#-002302	Amp	1.219	0.979	1	31.418	31.418	32.272	N/A	32.272	15.354	1.346	4.303	-0.06	-5.853	5.733	1.042	0.019	57.799	0.974	True	0.126	True	3	27
2018-06-18 103502 NGF SETB3.eds	J12	UNKNOWN	NGF30	NGF SETB3	hsa-miR-425#-002302	Amp	1.163	0.97	1	33.189	33.189	32.272	N/A	32.272	15.354	1.346	4.303	-0.06	-5.853	5.733	1.042	0.019	57.799	0.974	True	0.126	True	3	28
2018-06-04 144541 NGF SETB1.eds	J12	UNKNOWN	NGF30	NGF SETB1	hsa-miR-425#-002302	Amp	1.172	0.979	1	32.21	32.21	32.272	N/A	32.272	15.354	1.346	4.303	-0.06	-5.853	5.733	1.042	0.019	57.799	0.974	True	0.126	True	3	27
2018-06-18 130711 CTRL SETB3.eds	J12	UNKNOWN	CTRL	CTRL SETB3	hsa-miR-425#-002302	Amp	1.175	0.979	1	32.413	32.413	32.104	N/A	32.104	15.414	1.021	4.303	0	-4.394	4.394	1	0.048	21.02	1	True	0.126	True	3	27
2018-06-07 123401 CTRL SETB2.eds	J12	UNKNOWN	CTRL	CTRL SETB2	hsa-miR-425#-002302	Amp	1.209	0.977	1	31.581	31.581	32.104	N/A	32.104	15.414	1.021	4.303	0	-4.394	4.394	1	0.048	21.02	1	True	0.126	True	3	26
2018-06-04 173123 CTRL SETB1.eds	J12	UNKNOWN	CTRL	CTRL SETB1	hsa-miR-425#-002302	Amp	1.212	0.981	1	32.317	32.317	32.104	N/A	32.104	15.414	1.021	4.303	0	-4.394	4.394	1	0.048	21.02	1	True	0.126	True	3	27
2018-06-18 130711 CTRL SETB3.eds	J18	UNKNOWN	CTRL	CTRL SETB3	hsa-miR-431#-002312	N/A	Undetermined	Undetermined	1	Undetermined	Undetermined		N/A												True	0.04	True	-1	-1	True
2018-06-07 123401 CTRL SETB2.eds	J18	UNKNOWN	CTRL	CTRL SETB2	hsa-miR-431#-002312	Amp	0.69	0.729	1	36.196	36.196		N/A												True	0.04	True	3	32	True
2018-06-04 173123 CTRL SETB1.eds	J18	UNKNOWN	CTRL	CTRL SETB1	hsa-miR-431#-002312	N/A	Undetermined	Undetermined	1	Undetermined	Undetermined		N/A												True	0.04	True	-1	-1	True
2018-06-04 144541 NGF SETB1.eds	J18	UNKNOWN	NGF30	NGF SETB1	hsa-miR-431#-002312	N/A	Undetermined	Undetermined	1	Undetermined	Undetermined		N/A												True	0.04	True	-1	-1	True
2018-06-18 103502 NGF SETB3.eds	J18	UNKNOWN	NGF30	NGF SETB3	hsa-miR-431#-002312	N/A	Undetermined	Undetermined	1	Undetermined	Undetermined		N/A												True	0.04	True	-1	-1	True
2018-06-07 100846 NGF SETB2.eds	J18	UNKNOWN	NGF30	NGF SETB2	hsa-miR-431#-002312	N/A	Undetermined	Undetermined	1	Undetermined	Undetermined		N/A												True	0.04	True	-1	-1	True
2018-06-07 123401 CTRL SETB2.eds	A22	UNKNOWN	CTRL	CTRL SETB2	hsa-miR-432#-001027	Amp	0.927	0.938	1	30.028	30.028		N/A												True	0.04	True	3	27	True
2018-06-04 173123 CTRL SETB1.eds	A22	UNKNOWN	CTRL	CTRL SETB1	hsa-miR-432#-001027	Amp	0.864	0.954	1	30.878	30.878		N/A												True	0.04	True	3	28	True
2018-06-18 130711 CTRL SETB3.eds	A22	UNKNOWN	CTRL	CTRL SETB3	hsa-miR-432#-001027	Amp	0.758	0.852	1	34.549	34.549		N/A												True	0.04	True	3	31	True
2018-06-07 100846 NGF SETB2.eds	A22	UNKNOWN	NGF30	NGF SETB2	hsa-miR-432#-001027	Amp	0.86	0.915	1	31.121	31.121		N/A												True	0.04	True	3	28	True
2018-06-04 144541 NGF SETB1.eds	A22	UNKNOWN	NGF30	NGF SETB1	hsa-miR-432#-001027	Amp	0.913	0.949	1	30.567	30.567		N/A												True	0.04	True	3	27	True
2018-06-18 103502 NGF SETB3.eds	A22	UNKNOWN	NGF30	NGF SETB3	hsa-miR-432#-001027	Amp	0.865	0.873	1	34.393	34.393		N/A												True	0.04	True	3	31	True
2018-06-18 103502 NGF SETB3.eds	A21	UNKNOWN	NGF30	NGF SETB3	hsa-miR-432-001026	Amp	1.345	0.974	1	29.481	29.481	30.539	N/A	30.539	13.621	0.395	4.303	-0.354	-2.052	1.344	1.278	0.394	4.145	0.648	True	0.125	True	3	25
2018-06-07 100846 NGF SETB2.eds	A21	UNKNOWN	NGF30	NGF SETB2	hsa-miR-432-001026	Amp	1.325	0.973	1	31.025	31.025	30.539	N/A	30.539	13.621	0.395	4.303	-0.354	-2.052	1.344	1.278	0.394	4.145	0.648	True	0.125	True	3	26
2018-06-04 144541 NGF SETB1.eds	A21	UNKNOWN	NGF30	NGF SETB1	hsa-miR-432-001026	Amp	1.351	0.976	1	31.111	31.111	30.539	N/A	30.539	13.621	0.395	4.303	-0.354	-2.052	1.344	1.278	0.394	4.145	0.648	True	0.125	True	3	26
2018-06-04 173123 CTRL SETB1.eds	A21	UNKNOWN	CTRL	CTRL SETB1	hsa-miR-432-001026	Amp	1.317	0.983	1	32.446	32.446	30.664	N/A	30.664	13.974	0.59	4.303	0	-2.539	2.539	1	0.172	5.81	1	True	0.125	True	3	27
2018-06-07 123401 CTRL SETB2.eds	A21	UNKNOWN	CTRL	CTRL SETB2	hsa-miR-432-001026	Amp	1.373	0.978	1	29.879	29.879	30.664	N/A	30.664	13.974	0.59	4.303	0	-2.539	2.539	1	0.172	5.81	1	True	0.125	True	3	25
2018-06-18 130711 CTRL SETB3.eds	A21	UNKNOWN	CTRL	CTRL SETB3	hsa-miR-432-001026	Amp	1.323	0.98	1	29.668	29.668	30.664	N/A	30.664	13.974	0.59	4.303	0	-2.539	2.539	1	0.172	5.81	1	True	0.125	True	3	25
2018-06-04 173123 CTRL SETB1.eds	J24	UNKNOWN	CTRL	CTRL SETB1	hsa-miR-452#-002330	N/A	Undetermined	Undetermined	1	Undetermined	Undetermined		N/A												True	0	True	-1	-1	True
2018-06-07 123401 CTRL SETB2.eds	J24	UNKNOWN	CTRL	CTRL SETB2	hsa-miR-452#-002330	N/A	Undetermined	Undetermined	1	Undetermined	Undetermined		N/A												True	0	True	-1	-1	True
2018-06-18 130711 CTRL SETB3.eds	J24	UNKNOWN	CTRL	CTRL SETB3	hsa-miR-452#-002330	N/A	Undetermined	Undetermined	1	Undetermined	Undetermined		N/A												True	0	True	-1	-1	True
2018-06-07 100846 NGF SETB2.eds	J24	UNKNOWN	NGF30	NGF SETB2	hsa-miR-452#-002330	N/A	Undetermined	Undetermined	1	Undetermined	Undetermined		N/A												True	0	True	-1	-1	True
2018-06-04 144541 NGF SETB1.eds	J24	UNKNOWN	NGF30	NGF SETB1	hsa-miR-452#-002330	N/A	Undetermined	Undetermined	1	Undetermined	Undetermined		N/A												True	0	True	-1	-1	True
2018-06-18 103502 NGF SETB3.eds	J24	UNKNOWN	NGF30	NGF SETB3	hsa-miR-452#-002330	N/A	Undetermined	Undetermined	1	Undetermined	Undetermined		N/A												True	0	True	-1	-1	True
2018-06-18 103502 NGF SETB3.eds	F04	UNKNOWN	NGF30	NGF SETB3	hsa-miR-454#-001996	Amp	1.073	0.934	1	35.984	35.984	34.741	N/A	34.741	17.823	1.584	4.303	-0.074	-6.89	6.742	1.053	0.009	118.575	0.974	True	0.067	True	3	32
2018-06-07 100846 NGF SETB2.eds	F04	UNKNOWN	NGF30	NGF SETB2	hsa-miR-454#-001996	Amp	1.073	0.968	1	34.627	34.627	34.741	N/A	34.741	17.823	1.584	4.303	-0.074	-6.89	6.742	1.053	0.009	118.575	0.974	True	0.067	True	3	30
2018-06-04 144541 NGF SETB1.eds	F04	UNKNOWN	NGF30	NGF SETB1	hsa-miR-454#-001996	Amp	1.12	0.97	1	33.613	33.613	34.741	N/A	34.741	17.823	1.584	4.303	-0.074	-6.89	6.742	1.053	0.009	118.575	0.974	True	0.067	True	3	30
2018-06-04 173123 CTRL SETB1.eds	F04	UNKNOWN	CTRL	CTRL SETB1	hsa-miR-454#-001996	Amp	1.129	0.969	1	33.63	33.63	34.587	N/A	34.587	17.897	1.369	4.303	0	-5.89	5.89	1	0.017	59.3	1	True	0.067	True	3	30
2018-06-18 130711 CTRL SETB3.eds	F04	UNKNOWN	CTRL	CTRL SETB3	hsa-miR-454#-001996	Amp	1.086	0.966	1	35.292	35.292	34.587	N/A	34.587	17.897	1.369	4.303	0	-5.89	5.89	1	0.017	59.3	1	True	0.067	True	3	31
2018-06-07 123401 CTRL SETB2.eds	F04	UNKNOWN	CTRL	CTRL SETB2	hsa-miR-454#-001996	Amp	1.07	0.963	1	34.838	34.838	34.587	N/A	34.587	17.897	1.369	4.303	0	-5.89	5.89	1	0.017	59.3	1	True	0.067	True	3	31
2018-06-07 123401 CTRL SETB2.eds	K04	UNKNOWN	CTRL	CTRL SETB2	hsa-miR-483-3p-002339	N/A	Undetermined	Undetermined	1	Undetermined	Undetermined		N/A												True	0.04	True	-1	-1	True
2018-06-04 173123 CTRL SETB1.eds	K04	UNKNOWN	CTRL	CTRL SETB1	hsa-miR-483-3p-002339	Amp	0.598	0.852	1	33.328	33.328		N/A												True	0.04	True	3	28	True
2018-06-18 130711 CTRL SETB3.eds	K04	UNKNOWN	CTRL	CTRL SETB3	hsa-miR-483-3p-002339	N/A	Undetermined	Undetermined	1	Undetermined	Undetermined		N/A												True	0.04	True	-1	-1	True
2018-06-18 103502 NGF SETB3.eds	K04	UNKNOWN	NGF30	NGF SETB3	hsa-miR-483-3p-002339	N/A	Undetermined	Undetermined	1	Undetermined	Undetermined		N/A												True	0.04	True	-1	-1	True
2018-06-04 144541 NGF SETB1.eds	K04	UNKNOWN	NGF30	NGF SETB1	hsa-miR-483-3p-002339	N/A	Undetermined	Undetermined	1	Undetermined	Undetermined		N/A												True	0.04	True	-1	-1	True
2018-06-07 100846 NGF SETB2.eds	K04	UNKNOWN	NGF30	NGF SETB2	hsa-miR-483-3p-002339	Amp	0.616	0.802	1	31.698	31.698		N/A												True	0.04	True	3	27	True
2018-06-07 123401 CTRL SETB2.eds	B02	UNKNOWN	CTRL	CTRL SETB2	hsa-miR-488-001106	Amp	1.068	0.959	1	33.242	33.242	33.242	N/A	33.242	16.17			0			1	1	1		True	0.046	True	3	30
2018-06-04 173123 CTRL SETB1.eds	B02	UNKNOWN	CTRL	CTRL SETB1	hsa-miR-488-001106	Amp	0.598	0	1	39.418	39.418	33.242	N/A	33.242	16.17			0			1	1	1		True	0.046	True	3	34	True
2018-06-18 130711 CTRL SETB3.eds	B02	UNKNOWN	CTRL	CTRL SETB3	hsa-miR-488-001106	N/A	Undetermined	Undetermined	1	Undetermined	Undetermined	33.242	N/A	33.242	16.17			0			1	1	1		True	0.046	True	-1	-1	True
2018-06-07 100846 NGF SETB2.eds	B02	UNKNOWN	NGF30	NGF SETB2	hsa-miR-488-001106	Amp	1.044	0.909	1	34.362	34.362	34.896	N/A	34.896	17.09	0.205	12.706	0.92	-1.689	3.528	0.529	0.087	3.225		True	0.046	True	3	31
2018-06-04 144541 NGF SETB1.eds	B02	UNKNOWN	NGF30	NGF SETB1	hsa-miR-488-001106	Amp	1.016	0.849	1	35.429	35.429	34.896	N/A	34.896	17.09	0.205	12.706	0.92	-1.689	3.528	0.529	0.087	3.225		True	0.046	True	3	32
2018-06-18 103502 NGF SETB3.eds	B02	UNKNOWN	NGF30	NGF SETB3	hsa-miR-488-001106	N/A	Undetermined	Undetermined	1	Undetermined	Undetermined	34.896	N/A	34.896	17.09	0.205	12.706	0.92	-1.689	3.528	0.529	0.087	3.225		True	0.046	True	-1	-1	True
2018-06-04 144541 NGF SETB1.eds	K10	UNKNOWN	NGF30	NGF SETB1	hsa-miR-497#-002368	N/A	Undetermined	Undetermined	1	Undetermined	Undetermined		N/A												True	0	True	-1	-1	True
2018-06-07 100846 NGF SETB2.eds	K10	UNKNOWN	NGF30	NGF SETB2	hsa-miR-497#-002368	N/A	Undetermined	Undetermined	1	Undetermined	Undetermined		N/A												True	0	True	-1	-1	True
2018-06-18 103502 NGF SETB3.eds	K10	UNKNOWN	NGF30	NGF SETB3	hsa-miR-497#-002368	N/A	Undetermined	Undetermined	1	Undetermined	Undetermined		N/A												True	0	True	-1	-1	True
2018-06-07 123401 CTRL SETB2.eds	K10	UNKNOWN	CTRL	CTRL SETB2	hsa-miR-497#-002368	N/A	Undetermined	Undetermined	1	Undetermined	Undetermined		N/A												True	0	True	-1	-1	True
2018-06-04 173123 CTRL SETB1.eds	K10	UNKNOWN	CTRL	CTRL SETB1	hsa-miR-497#-002368	N/A	Undetermined	Undetermined	1	Undetermined	Undetermined		N/A												True	0	True	-1	-1	True
2018-06-18 130711 CTRL SETB3.eds	K10	UNKNOWN	CTRL	CTRL SETB3	hsa-miR-497#-002368	N/A	Undetermined	Undetermined	1	Undetermined	Undetermined		N/A												True	0	True	-1	-1	True
2018-06-04 144541 NGF SETB1.eds	A23	UNKNOWN	NGF30	NGF SETB1	hsa-miR-497-001043	N/A	Undetermined	Undetermined	1	Undetermined	Undetermined		N/A												True	0.04	True	-1	-1	True
2018-06-07 100846 NGF SETB2.eds	A23	UNKNOWN	NGF30	NGF SETB2	hsa-miR-497-001043	N/A	Undetermined	Undetermined	1	Undetermined	Undetermined		N/A												True	0.04	True	-1	-1	True
2018-06-18 103502 NGF SETB3.eds	A23	UNKNOWN	NGF30	NGF SETB3	hsa-miR-497-001043	N/A	Undetermined	Undetermined	1	Undetermined	Undetermined		N/A												True	0.04	True	-1	-1	True
2018-06-18 130711 CTRL SETB3.eds	A23	UNKNOWN	CTRL	CTRL SETB3	hsa-miR-497-001043	N/A	Undetermined	Undetermined	1	Undetermined	Undetermined		N/A												True	0.04	True	-1	-1	True
2018-06-04 173123 CTRL SETB1.eds	A23	UNKNOWN	CTRL	CTRL SETB1	hsa-miR-497-001043	Amp	0.588	0.677	1	36.503	36.503		N/A												True	0.04	True	3	32	True
2018-06-07 123401 CTRL SETB2.eds	A23	UNKNOWN	CTRL	CTRL SETB2	hsa-miR-497-001043	N/A	Undetermined	Undetermined	1	Undetermined	Undetermined		N/A												True	0.04	True	-1	-1	True
2018-06-18 130711 CTRL SETB3.eds	A24	UNKNOWN	CTRL	CTRL SETB3	hsa-miR-500-001046	N/A	Undetermined	Undetermined	1	Undetermined	Undetermined		N/A												True	0	True	-1	-1	True
2018-06-07 123401 CTRL SETB2.eds	A24	UNKNOWN	CTRL	CTRL SETB2	hsa-miR-500-001046	N/A	Undetermined	Undetermined	1	Undetermined	Undetermined		N/A												True	0	True	-1	-1	True
2018-06-04 173123 CTRL SETB1.eds	A24	UNKNOWN	CTRL	CTRL SETB1	hsa-miR-500-001046	N/A	Undetermined	Undetermined	1	Undetermined	Undetermined		N/A												True	0	True	-1	-1	True
2018-06-04 144541 NGF SETB1.eds	A24	UNKNOWN	NGF30	NGF SETB1	hsa-miR-500-001046	N/A	Undetermined	Undetermined	1	Undetermined	Undetermined		N/A												True	0	True	-1	-1	True
2018-06-07 100846 NGF SETB2.eds	A24	UNKNOWN	NGF30	NGF SETB2	hsa-miR-500-001046	N/A	Undetermined	Undetermined	1	Undetermined	Undetermined		N/A												True	0	True	-1	-1	True
2018-06-18 103502 NGF SETB3.eds	A24	UNKNOWN	NGF30	NGF SETB3	hsa-miR-500-001046	N/A	Undetermined	Undetermined	1	Undetermined	Undetermined		N/A												True	0	True	-1	-1	True
2018-06-18 130711 CTRL SETB3.eds	F10	UNKNOWN	CTRL	CTRL SETB3	hsa-miR-505#-002087	Amp	1.023	0.946	1	33.917	33.917		N/A												True	0.04	True	3	31	True
2018-06-07 123401 CTRL SETB2.eds	F10	UNKNOWN	CTRL	CTRL SETB2	hsa-miR-505#-002087	Amp	0.86	0.909	1	33.192	33.192		N/A												True	0.04	True	3	30	True
2018-06-04 173123 CTRL SETB1.eds	F10	UNKNOWN	CTRL	CTRL SETB1	hsa-miR-505#-002087	N/A	Undetermined	Undetermined	1	Undetermined	Undetermined		N/A												True	0.04	True	-1	-1	True
2018-06-18 103502 NGF SETB3.eds	F10	UNKNOWN	NGF30	NGF SETB3	hsa-miR-505#-002087	Amp	1.053	0.888	1	33.843	33.843		N/A												True	0.04	True	3	31	True
2018-06-04 144541 NGF SETB1.eds	F10	UNKNOWN	NGF30	NGF SETB1	hsa-miR-505#-002087	Amp	0.818	0.836	1	35.588	35.588		N/A												True	0.04	True	3	32	True
2018-06-07 100846 NGF SETB2.eds	F10	UNKNOWN	NGF30	NGF SETB2	hsa-miR-505#-002087	N/A	Undetermined	Undetermined	1	Undetermined	Undetermined		N/A												True	0.04	True	-1	-1	True
2018-06-04 144541 NGF SETB1.eds	M11	UNKNOWN	NGF30	NGF SETB1	hsa-miR-513B-002757	N/A	Undetermined	Undetermined	1	Undetermined	Undetermined		N/A												True	0	True	-1	-1	True
2018-06-07 100846 NGF SETB2.eds	M11	UNKNOWN	NGF30	NGF SETB2	hsa-miR-513B-002757	N/A	Undetermined	Undetermined	1	Undetermined	Undetermined		N/A												True	0	True	-1	-1	True
2018-06-18 103502 NGF SETB3.eds	M11	UNKNOWN	NGF30	NGF SETB3	hsa-miR-513B-002757	N/A	Undetermined	Undetermined	1	Undetermined	Undetermined		N/A												True	0	True	-1	-1	True
2018-06-07 123401 CTRL SETB2.eds	M11	UNKNOWN	CTRL	CTRL SETB2	hsa-miR-513B-002757	N/A	Undetermined	Undetermined	1	Undetermined	Undetermined		N/A												True	0	True	-1	-1	True
2018-06-04 173123 CTRL SETB1.eds	M11	UNKNOWN	CTRL	CTRL SETB1	hsa-miR-513B-002757	N/A	Undetermined	Undetermined	1	Undetermined	Undetermined		N/A												True	0	True	-1	-1	True
2018-06-18 130711 CTRL SETB3.eds	M11	UNKNOWN	CTRL	CTRL SETB3	hsa-miR-513B-002757	N/A	Undetermined	Undetermined	1	Undetermined	Undetermined		N/A												True	0	True	-1	-1	True
2018-06-07 100846 NGF SETB2.eds	M10	UNKNOWN	NGF30	NGF SETB2	hsa-miR-513C-002756	N/A	Undetermined	Undetermined	1	Undetermined	Undetermined		N/A												True	0	True	-1	-1	True
2018-06-04 144541 NGF SETB1.eds	M10	UNKNOWN	NGF30	NGF SETB1	hsa-miR-513C-002756	N/A	Undetermined	Undetermined	1	Undetermined	Undetermined		N/A												True	0	True	-1	-1	True
2018-06-18 103502 NGF SETB3.eds	M10	UNKNOWN	NGF30	NGF SETB3	hsa-miR-513C-002756	N/A	Undetermined	Undetermined	1	Undetermined	Undetermined		N/A												True	0	True	-1	-1	True
2018-06-07 123401 CTRL SETB2.eds	M10	UNKNOWN	CTRL	CTRL SETB2	hsa-miR-513C-002756	N/A	Undetermined	Undetermined	1	Undetermined	Undetermined		N/A												True	0	True	-1	-1	True
2018-06-04 173123 CTRL SETB1.eds	M10	UNKNOWN	CTRL	CTRL SETB1	hsa-miR-513C-002756	N/A	Undetermined	Undetermined	1	Undetermined	Undetermined		N/A												True	0	True	-1	-1	True
2018-06-18 130711 CTRL SETB3.eds	M10	UNKNOWN	CTRL	CTRL SETB3	hsa-miR-513C-002756	N/A	Undetermined	Undetermined	1	Undetermined	Undetermined		N/A												True	0	True	-1	-1	True
2018-06-04 144541 NGF SETB1.eds	B04	UNKNOWN	NGF30	NGF SETB1	hsa-miR-516-3p-001149	Amp	0.982	0.955	1	32.798	32.798		N/A												True	0.04	True	3	30	True
2018-06-18 103502 NGF SETB3.eds	B04	UNKNOWN	NGF30	NGF SETB3	hsa-miR-516-3p-001149	Inconclusive	0.9	0.922	1	36.745	36.745		N/A												True	0.04	True	3	33	True
2018-06-07 100846 NGF SETB2.eds	B04	UNKNOWN	NGF30	NGF SETB2	hsa-miR-516-3p-001149	Amp	1.033	0.875	1	31.1	31.1		N/A												True	0.04	True	3	28	True
2018-06-18 130711 CTRL SETB3.eds	B04	UNKNOWN	CTRL	CTRL SETB3	hsa-miR-516-3p-001149	Amp	0.851	0.837	1	35.815	35.815		N/A												True	0.04	True	3	32	True
2018-06-07 123401 CTRL SETB2.eds	B04	UNKNOWN	CTRL	CTRL SETB2	hsa-miR-516-3p-001149	Amp	0.984	0.946	1	32.448	32.448		N/A												True	0.04	True	3	29	True
2018-06-04 173123 CTRL SETB1.eds	B04	UNKNOWN	CTRL	CTRL SETB1	hsa-miR-516-3p-001149	Amp	0.829	0.907	1	34.443	34.443		N/A												True	0.04	True	3	31	True
2018-06-04 144541 NGF SETB1.eds	B03	UNKNOWN	NGF30	NGF SETB1	hsa-miR-517#-001113	Inconclusive	0.547	0	1	Undetermined	Undetermined		N/A												True	0.04	True	3	32	True
2018-06-07 100846 NGF SETB2.eds	B03	UNKNOWN	NGF30	NGF SETB2	hsa-miR-517#-001113	Inconclusive	0.631	0.717	1	35.316	35.316		N/A												True	0.04	True	3	31	True
2018-06-18 103502 NGF SETB3.eds	B03	UNKNOWN	NGF30	NGF SETB3	hsa-miR-517#-001113	N/A	Undetermined	Undetermined	1	Undetermined	Undetermined		N/A												True	0.04	True	-1	-1	True
2018-06-07 123401 CTRL SETB2.eds	B03	UNKNOWN	CTRL	CTRL SETB2	hsa-miR-517#-001113	N/A	Undetermined	Undetermined	1	Undetermined	Undetermined		N/A												True	0.04	True	-1	-1	True
2018-06-04 173123 CTRL SETB1.eds	B03	UNKNOWN	CTRL	CTRL SETB1	hsa-miR-517#-001113	Amp	0.844	0.614	1	35.089	35.089		N/A												True	0.04	True	3	31	True
2018-06-18 130711 CTRL SETB3.eds	B03	UNKNOWN	CTRL	CTRL SETB3	hsa-miR-517#-001113	Amp	0.676	0	1	39.191	39.191		N/A												True	0.04	True	3	34	True
2018-06-04 173123 CTRL SETB1.eds	B05	UNKNOWN	CTRL	CTRL SETB1	hsa-miR-518c#-001158	Amp	0.638	0.819	1	34.494	34.494		N/A												True	0.04	True	3	30	True
2018-06-07 123401 CTRL SETB2.eds	B05	UNKNOWN	CTRL	CTRL SETB2	hsa-miR-518c#-001158	Amp	0.561	0.705	1	35.345	35.345		N/A												True	0.04	True	3	28	True
2018-06-18 130711 CTRL SETB3.eds	B05	UNKNOWN	CTRL	CTRL SETB3	hsa-miR-518c#-001158	N/A	Undetermined	Undetermined	1	Undetermined	Undetermined		N/A												True	0.04	True	-1	-1	True
2018-06-04 144541 NGF SETB1.eds	B05	UNKNOWN	NGF30	NGF SETB1	hsa-miR-518c#-001158	Amp	0.836	0.88	1	33.224	33.224		N/A												True	0.04	True	3	30	True
2018-06-07 100846 NGF SETB2.eds	B05	UNKNOWN	NGF30	NGF SETB2	hsa-miR-518c#-001158	N/A	Undetermined	Undetermined	1	Undetermined	Undetermined		N/A												True	0.04	True	-1	-1	True
2018-06-18 103502 NGF SETB3.eds	B05	UNKNOWN	NGF30	NGF SETB3	hsa-miR-518c#-001158	N/A	Undetermined	Undetermined	1	Undetermined	Undetermined		N/A												True	0.04	True	-1	-1	True
2018-06-18 103502 NGF SETB3.eds	K11	UNKNOWN	NGF30	NGF SETB3	hsa-miR-518e#-002371	N/A	Undetermined	Undetermined	1	Undetermined	Undetermined		N/A												True	0.04	True	-1	-1	True
2018-06-07 100846 NGF SETB2.eds	K11	UNKNOWN	NGF30	NGF SETB2	hsa-miR-518e#-002371	Amp	0.679	0.737	1	34.688	34.688		N/A												True	0.04	True	3	31	True
2018-06-04 144541 NGF SETB1.eds	K11	UNKNOWN	NGF30	NGF SETB1	hsa-miR-518e#-002371	N/A	Undetermined	Undetermined	1	Undetermined	Undetermined		N/A												True	0.04	True	-1	-1	True
2018-06-04 173123 CTRL SETB1.eds	K11	UNKNOWN	CTRL	CTRL SETB1	hsa-miR-518e#-002371	N/A	Undetermined	Undetermined	1	Undetermined	Undetermined		N/A												True	0.04	True	-1	-1	True
2018-06-07 123401 CTRL SETB2.eds	K11	UNKNOWN	CTRL	CTRL SETB2	hsa-miR-518e#-002371	N/A	Undetermined	Undetermined	1	Undetermined	Undetermined		N/A												True	0.04	True	-1	-1	True
2018-06-18 130711 CTRL SETB3.eds	K11	UNKNOWN	CTRL	CTRL SETB3	hsa-miR-518e#-002371	N/A	Undetermined	Undetermined	1	Undetermined	Undetermined		N/A												True	0.04	True	-1	-1	True
2018-06-07 100846 NGF SETB2.eds	K18	UNKNOWN	NGF30	NGF SETB2	hsa-miR-518f#-002387	N/A	Undetermined	Undetermined	1	Undetermined	Undetermined		N/A												True	0	True	-1	-1	True
2018-06-18 103502 NGF SETB3.eds	K18	UNKNOWN	NGF30	NGF SETB3	hsa-miR-518f#-002387	N/A	Undetermined	Undetermined	1	Undetermined	Undetermined		N/A												True	0	True	-1	-1	True
2018-06-04 144541 NGF SETB1.eds	K18	UNKNOWN	NGF30	NGF SETB1	hsa-miR-518f#-002387	N/A	Undetermined	Undetermined	1	Undetermined	Undetermined		N/A												True	0	True	-1	-1	True
2018-06-07 123401 CTRL SETB2.eds	K18	UNKNOWN	CTRL	CTRL SETB2	hsa-miR-518f#-002387	N/A	Undetermined	Undetermined	1	Undetermined	Undetermined		N/A												True	0	True	-1	-1	True
2018-06-18 130711 CTRL SETB3.eds	K18	UNKNOWN	CTRL	CTRL SETB3	hsa-miR-518f#-002387	N/A	Undetermined	Undetermined	1	Undetermined	Undetermined		N/A												True	0	True	-1	-1	True
2018-06-04 173123 CTRL SETB1.eds	K18	UNKNOWN	CTRL	CTRL SETB1	hsa-miR-518f#-002387	N/A	Undetermined	Undetermined	1	Undetermined	Undetermined		N/A												True	0	True	-1	-1	True
2018-06-18 130711 CTRL SETB3.eds	K17	UNKNOWN	CTRL	CTRL SETB3	hsa-miR-519b-3p-002384	N/A	Undetermined	Undetermined	1	Undetermined	Undetermined		N/A												True	0.046	True	-1	-1	True
2018-06-07 123401 CTRL SETB2.eds	K17	UNKNOWN	CTRL	CTRL SETB2	hsa-miR-519b-3p-002384	Amp	0.969	0.888	1	35.171	35.171		N/A												True	0.046	True	3	32	True
2018-06-04 173123 CTRL SETB1.eds	K17	UNKNOWN	CTRL	CTRL SETB1	hsa-miR-519b-3p-002384	Inconclusive	0.717	0.395	1	38.532	38.532		N/A												True	0.046	True	3	35	True
2018-06-18 103502 NGF SETB3.eds	K17	UNKNOWN	NGF30	NGF SETB3	hsa-miR-519b-3p-002384	N/A	Undetermined	Undetermined	1	Undetermined	Undetermined		N/A												True	0.046	True	-1	-1	True
2018-06-07 100846 NGF SETB2.eds	K17	UNKNOWN	NGF30	NGF SETB2	hsa-miR-519b-3p-002384	Amp	0.542	0.386	1	37.47	37.47		N/A												True	0.046	True	3	31	True
2018-06-04 144541 NGF SETB1.eds	K17	UNKNOWN	NGF30	NGF SETB1	hsa-miR-519b-3p-002384	Amp	0.6	0	1	39.624	39.624		N/A												True	0.046	True	3	35	True
2018-06-18 103502 NGF SETB3.eds	B06	UNKNOWN	NGF30	NGF SETB3	hsa-miR-519e#-001166	N/A	Undetermined	Undetermined	1	Undetermined	Undetermined		N/A												True	0	True	-1	-1	True
2018-06-07 100846 NGF SETB2.eds	B06	UNKNOWN	NGF30	NGF SETB2	hsa-miR-519e#-001166	N/A	Undetermined	Undetermined	1	Undetermined	Undetermined		N/A												True	0	True	-1	-1	True
2018-06-04 144541 NGF SETB1.eds	B06	UNKNOWN	NGF30	NGF SETB1	hsa-miR-519e#-001166	N/A	Undetermined	Undetermined	1	Undetermined	Undetermined		N/A												True	0	True	-1	-1	True
2018-06-04 173123 CTRL SETB1.eds	B06	UNKNOWN	CTRL	CTRL SETB1	hsa-miR-519e#-001166	N/A	Undetermined	Undetermined	1	Undetermined	Undetermined		N/A												True	0	True	-1	-1	True
2018-06-18 130711 CTRL SETB3.eds	B06	UNKNOWN	CTRL	CTRL SETB3	hsa-miR-519e#-001166	N/A	Undetermined	Undetermined	1	Undetermined	Undetermined		N/A												True	0	True	-1	-1	True
2018-06-07 123401 CTRL SETB2.eds	B06	UNKNOWN	CTRL	CTRL SETB2	hsa-miR-519e#-001166	N/A	Undetermined	Undetermined	1	Undetermined	Undetermined		N/A												True	0	True	-1	-1	True
2018-06-07 123401 CTRL SETB2.eds	M07	UNKNOWN	CTRL	CTRL SETB2	hsa-miR-520D-3P-002743	Amp	1.091	0.893	1	34.491	34.491	33.782	N/A	33.782	16.228	1.191	12.706	0	-15.136	15.136	1	0	36,011.297	1	True	0.057	True	3	31
2018-06-18 130711 CTRL SETB3.eds	M07	UNKNOWN	CTRL	CTRL SETB3	hsa-miR-520D-3P-002743	No Amp	0.741	0.489	1	38.138	38.138	33.782	N/A	33.782	16.228	1.191	12.706	0	-15.136	15.136	1	0	36,011.297	1	True	0.057	True	3	34	True
2018-06-04 173123 CTRL SETB1.eds	M07	UNKNOWN	CTRL	CTRL SETB1	hsa-miR-520D-3P-002743	Amp	1.166	0.967	1	33.072	33.072	33.782	N/A	33.782	16.228	1.191	12.706	0	-15.136	15.136	1	0	36,011.297	1	True	0.057	True	3	30
2018-06-04 144541 NGF SETB1.eds	M07	UNKNOWN	NGF30	NGF SETB1	hsa-miR-520D-3P-002743	Amp	1.325	0.98	1	33.191	33.191	33.959	N/A	33.959	17.041	1.531	4.303	0.813	-5.774	7.4	0.569	0.006	54.727	0.704	True	0.057	True	3	30
2018-06-07 100846 NGF SETB2.eds	M07	UNKNOWN	NGF30	NGF SETB2	hsa-miR-520D-3P-002743	Amp	1.104	0.912	1	33.491	33.491	33.959	N/A	33.959	17.041	1.531	4.303	0.813	-5.774	7.4	0.569	0.006	54.727	0.704	True	0.057	True	3	30
2018-06-18 103502 NGF SETB3.eds	M07	UNKNOWN	NGF30	NGF SETB3	hsa-miR-520D-3P-002743	Amp	1.023	0.942	1	35.196	35.196	33.959	N/A	33.959	17.041	1.531	4.303	0.813	-5.774	7.4	0.569	0.006	54.727	0.704	True	0.057	True	3	31
2018-06-04 144541 NGF SETB1.eds	K20	UNKNOWN	NGF30	NGF SETB1	hsa-miR-520c-3p-002400	Amp	1.057	0.864	1	34.084	34.084		N/A												True	0.04	True	3	31	True
2018-06-07 100846 NGF SETB2.eds	K20	UNKNOWN	NGF30	NGF SETB2	hsa-miR-520c-3p-002400	Amp	0.991	0.899	1	35.351	35.351		N/A												True	0.04	True	3	32	True
2018-06-18 103502 NGF SETB3.eds	K20	UNKNOWN	NGF30	NGF SETB3	hsa-miR-520c-3p-002400	N/A	Undetermined	Undetermined	1	Undetermined	Undetermined		N/A												True	0.04	True	-1	-1	True
2018-06-18 130711 CTRL SETB3.eds	K20	UNKNOWN	CTRL	CTRL SETB3	hsa-miR-520c-3p-002400	Inconclusive	0.973	0.956	1	36.791	36.791		N/A												True	0.04	True	3	34	True
2018-06-04 173123 CTRL SETB1.eds	K20	UNKNOWN	CTRL	CTRL SETB1	hsa-miR-520c-3p-002400	Amp	0.865	0.827	1	36.478	36.478		N/A												True	0.04	True	3	33	True
2018-06-07 123401 CTRL SETB2.eds	K20	UNKNOWN	CTRL	CTRL SETB2	hsa-miR-520c-3p-002400	Amp	1.033	0.949	1	35.05	35.05		N/A												True	0.04	True	3	32	True
2018-06-18 130711 CTRL SETB3.eds	B07	UNKNOWN	CTRL	CTRL SETB3	hsa-miR-520h-001170	N/A	Undetermined	Undetermined	1	Undetermined	Undetermined		N/A												True	0	True	-1	-1	True
2018-06-07 123401 CTRL SETB2.eds	B07	UNKNOWN	CTRL	CTRL SETB2	hsa-miR-520h-001170	N/A	Undetermined	Undetermined	1	Undetermined	Undetermined		N/A												True	0	True	-1	-1	True
2018-06-04 173123 CTRL SETB1.eds	B07	UNKNOWN	CTRL	CTRL SETB1	hsa-miR-520h-001170	N/A	Undetermined	Undetermined	1	Undetermined	Undetermined		N/A												True	0	True	-1	-1	True
2018-06-07 100846 NGF SETB2.eds	B07	UNKNOWN	NGF30	NGF SETB2	hsa-miR-520h-001170	N/A	Undetermined	Undetermined	1	Undetermined	Undetermined		N/A												True	0	True	-1	-1	True
2018-06-04 144541 NGF SETB1.eds	B07	UNKNOWN	NGF30	NGF SETB1	hsa-miR-520h-001170	N/A	Undetermined	Undetermined	1	Undetermined	Undetermined		N/A												True	0	True	-1	-1	True
2018-06-18 103502 NGF SETB3.eds	B07	UNKNOWN	NGF30	NGF SETB3	hsa-miR-520h-001170	N/A	Undetermined	Undetermined	1	Undetermined	Undetermined		N/A												True	0	True	-1	-1	True
2018-06-07 100846 NGF SETB2.eds	B08	UNKNOWN	NGF30	NGF SETB2	hsa-miR-524-001173	Amp	0.623	0.602	1	34.919	34.919		N/A												True	0.04	True	3	31	True
2018-06-18 103502 NGF SETB3.eds	B08	UNKNOWN	NGF30	NGF SETB3	hsa-miR-524-001173	Inconclusive	0.595	0.044	1	38.792	38.792		N/A												True	0.04	True	3	34	True
2018-06-04 144541 NGF SETB1.eds	B08	UNKNOWN	NGF30	NGF SETB1	hsa-miR-524-001173	N/A	Undetermined	Undetermined	1	Undetermined	Undetermined		N/A												True	0.04	True	-1	-1	True
2018-06-07 123401 CTRL SETB2.eds	B08	UNKNOWN	CTRL	CTRL SETB2	hsa-miR-524-001173	Amp	0.751	0.899	1	32.941	32.941		N/A												True	0.04	True	3	29	True
2018-06-18 130711 CTRL SETB3.eds	B08	UNKNOWN	CTRL	CTRL SETB3	hsa-miR-524-001173	N/A	Undetermined	Undetermined	1	Undetermined	Undetermined		N/A												True	0.04	True	-1	-1	True
2018-06-04 173123 CTRL SETB1.eds	B08	UNKNOWN	CTRL	CTRL SETB1	hsa-miR-524-001173	Amp	0.603	0.633	1	35.254	35.254		N/A												True	0.04	True	3	31	True
2018-06-07 100846 NGF SETB2.eds	I15	UNKNOWN	NGF30	NGF SETB2	hsa-miR-541#-002200	N/A	Undetermined	Undetermined	1	Undetermined	Undetermined		N/A												True	0	True	-1	-1	True
2018-06-18 103502 NGF SETB3.eds	I15	UNKNOWN	NGF30	NGF SETB3	hsa-miR-541#-002200	N/A	Undetermined	Undetermined	1	Undetermined	Undetermined		N/A												True	0	True	-1	-1	True
2018-06-04 144541 NGF SETB1.eds	I15	UNKNOWN	NGF30	NGF SETB1	hsa-miR-541#-002200	N/A	Undetermined	Undetermined	1	Undetermined	Undetermined		N/A												True	0	True	-1	-1	True
2018-06-04 173123 CTRL SETB1.eds	I15	UNKNOWN	CTRL	CTRL SETB1	hsa-miR-541#-002200	N/A	Undetermined	Undetermined	1	Undetermined	Undetermined		N/A												True	0	True	-1	-1	True
2018-06-18 130711 CTRL SETB3.eds	I15	UNKNOWN	CTRL	CTRL SETB3	hsa-miR-541#-002200	N/A	Undetermined	Undetermined	1	Undetermined	Undetermined		N/A												True	0	True	-1	-1	True
2018-06-07 123401 CTRL SETB2.eds	I15	UNKNOWN	CTRL	CTRL SETB2	hsa-miR-541#-002200	N/A	Undetermined	Undetermined	1	Undetermined	Undetermined		N/A												True	0	True	-1	-1	True
2018-06-18 103502 NGF SETB3.eds	K12	UNKNOWN	NGF30	NGF SETB3	hsa-miR-543-002376	Inconclusive	0.718	0.177	1	38.363	38.363	32.257	N/A	32.257	14.451	0.167	12.706	-1.622	-3.747	0.504	3.077	0.705	13.427	0.361	True	0.082	True	3	31	True
2018-06-04 144541 NGF SETB1.eds	K12	UNKNOWN	NGF30	NGF SETB1	hsa-miR-543-002376	Amp	1.141	0.968	1	32.417	32.417	32.257	N/A	32.257	14.451	0.167	12.706	-1.622	-3.747	0.504	3.077	0.705	13.427	0.361	True	0.082	True	3	28
2018-06-07 100846 NGF SETB2.eds	K12	UNKNOWN	NGF30	NGF SETB2	hsa-miR-543-002376	Amp	1.113	0.963	1	32.096	32.096	32.257	N/A	32.257	14.451	0.167	12.706	-1.622	-3.747	0.504	3.077	0.705	13.427	0.361	True	0.082	True	3	28
2018-06-04 173123 CTRL SETB1.eds	K12	UNKNOWN	CTRL	CTRL SETB1	hsa-miR-543-002376	Amp	1.169	0.98	1	32.101	32.101	32.762	N/A	32.762	16.072	1.382	4.303	0	-5.945	5.945	1	0.016	61.595	1	True	0.082	True	3	28
2018-06-07 123401 CTRL SETB2.eds	K12	UNKNOWN	CTRL	CTRL SETB2	hsa-miR-543-002376	Amp	1.099	0.973	1	32.504	32.504	32.762	N/A	32.762	16.072	1.382	4.303	0	-5.945	5.945	1	0.016	61.595	1	True	0.082	True	3	28
2018-06-18 130711 CTRL SETB3.eds	K12	UNKNOWN	CTRL	CTRL SETB3	hsa-miR-543-002376	Amp	1.083	0.958	1	33.681	33.681	32.762	N/A	32.762	16.072	1.382	4.303	0	-5.945	5.945	1	0.016	61.595	1	True	0.082	True	3	29
2018-06-04 173123 CTRL SETB1.eds	J01	UNKNOWN	CTRL	CTRL SETB1	hsa-miR-545#-002266	Inconclusive	1.118	0.889	1	36.087	36.087		N/A												True	0.04	True	3	33	True
2018-06-18 130711 CTRL SETB3.eds	J01	UNKNOWN	CTRL	CTRL SETB3	hsa-miR-545#-002266	N/A	Undetermined	Undetermined	1	Undetermined	Undetermined		N/A												True	0.04	True	-1	-1	True
2018-06-07 123401 CTRL SETB2.eds	J01	UNKNOWN	CTRL	CTRL SETB2	hsa-miR-545#-002266	No Amp	0.606	0	1	Undetermined	Undetermined		N/A												True	0.04	True	3	35	True
2018-06-18 103502 NGF SETB3.eds	J01	UNKNOWN	NGF30	NGF SETB3	hsa-miR-545#-002266	N/A	Undetermined	Undetermined	1	Undetermined	Undetermined		N/A												True	0.04	True	-1	-1	True
2018-06-07 100846 NGF SETB2.eds	J01	UNKNOWN	NGF30	NGF SETB2	hsa-miR-545#-002266	No Amp	0.552	0	1	Undetermined	Undetermined		N/A												True	0.04	True	3	35	True
2018-06-04 144541 NGF SETB1.eds	J01	UNKNOWN	NGF30	NGF SETB1	hsa-miR-545#-002266	Amp	1.192	0.879	1	34.834	34.834		N/A												True	0.04	True	3	32	True
2018-06-04 144541 NGF SETB1.eds	P06	UNKNOWN	NGF30	NGF SETB1	hsa-miR-548E-002881	N/A	Undetermined	Undetermined	1	Undetermined	Undetermined		N/A												True	0	True	-1	-1	True
2018-06-07 100846 NGF SETB2.eds	P06	UNKNOWN	NGF30	NGF SETB2	hsa-miR-548E-002881	N/A	Undetermined	Undetermined	1	Undetermined	Undetermined		N/A												True	0	True	-1	-1	True
2018-06-18 103502 NGF SETB3.eds	P06	UNKNOWN	NGF30	NGF SETB3	hsa-miR-548E-002881	N/A	Undetermined	Undetermined	1	Undetermined	Undetermined		N/A												True	0	True	-1	-1	True
2018-06-18 130711 CTRL SETB3.eds	P06	UNKNOWN	CTRL	CTRL SETB3	hsa-miR-548E-002881	N/A	Undetermined	Undetermined	1	Undetermined	Undetermined		N/A												True	0	True	-1	-1	True
2018-06-07 123401 CTRL SETB2.eds	P06	UNKNOWN	CTRL	CTRL SETB2	hsa-miR-548E-002881	N/A	Undetermined	Undetermined	1	Undetermined	Undetermined		N/A												True	0	True	-1	-1	True
2018-06-04 173123 CTRL SETB1.eds	P06	UNKNOWN	CTRL	CTRL SETB1	hsa-miR-548E-002881	N/A	Undetermined	Undetermined	1	Undetermined	Undetermined		N/A												True	0	True	-1	-1	True
2018-06-04 144541 NGF SETB1.eds	P04	UNKNOWN	NGF30	NGF SETB1	hsa-miR-548G-002879	N/A	Undetermined	Undetermined	1	Undetermined	Undetermined		N/A												True	0	True	-1	-1	True
2018-06-07 100846 NGF SETB2.eds	P04	UNKNOWN	NGF30	NGF SETB2	hsa-miR-548G-002879	N/A	Undetermined	Undetermined	1	Undetermined	Undetermined		N/A												True	0	True	-1	-1	True
2018-06-18 103502 NGF SETB3.eds	P04	UNKNOWN	NGF30	NGF SETB3	hsa-miR-548G-002879	N/A	Undetermined	Undetermined	1	Undetermined	Undetermined		N/A												True	0	True	-1	-1	True
2018-06-07 123401 CTRL SETB2.eds	P04	UNKNOWN	CTRL	CTRL SETB2	hsa-miR-548G-002879	N/A	Undetermined	Undetermined	1	Undetermined	Undetermined		N/A												True	0	True	-1	-1	True
2018-06-04 173123 CTRL SETB1.eds	P04	UNKNOWN	CTRL	CTRL SETB1	hsa-miR-548G-002879	N/A	Undetermined	Undetermined	1	Undetermined	Undetermined		N/A												True	0	True	-1	-1	True
2018-06-18 130711 CTRL SETB3.eds	P04	UNKNOWN	CTRL	CTRL SETB3	hsa-miR-548G-002879	N/A	Undetermined	Undetermined	1	Undetermined	Undetermined		N/A												True	0	True	-1	-1	True
2018-06-18 130711 CTRL SETB3.eds	N17	UNKNOWN	CTRL	CTRL SETB3	hsa-miR-548H-002816	N/A	Undetermined	Undetermined	1	Undetermined	Undetermined		N/A												True	0	True	-1	-1	True
2018-06-04 173123 CTRL SETB1.eds	N17	UNKNOWN	CTRL	CTRL SETB1	hsa-miR-548H-002816	N/A	Undetermined	Undetermined	1	Undetermined	Undetermined		N/A												True	0	True	-1	-1	True
2018-06-07 123401 CTRL SETB2.eds	N17	UNKNOWN	CTRL	CTRL SETB2	hsa-miR-548H-002816	N/A	Undetermined	Undetermined	1	Undetermined	Undetermined		N/A												True	0	True	-1	-1	True
2018-06-07 100846 NGF SETB2.eds	N17	UNKNOWN	NGF30	NGF SETB2	hsa-miR-548H-002816	N/A	Undetermined	Undetermined	1	Undetermined	Undetermined		N/A												True	0	True	-1	-1	True
2018-06-04 144541 NGF SETB1.eds	N17	UNKNOWN	NGF30	NGF SETB1	hsa-miR-548H-002816	N/A	Undetermined	Undetermined	1	Undetermined	Undetermined		N/A												True	0	True	-1	-1	True
2018-06-18 103502 NGF SETB3.eds	N17	UNKNOWN	NGF30	NGF SETB3	hsa-miR-548H-002816	N/A	Undetermined	Undetermined	1	Undetermined	Undetermined		N/A												True	0	True	-1	-1	True
2018-06-18 103502 NGF SETB3.eds	A02	UNKNOWN	NGF30	NGF SETB3	hsa-miR-548I-002909	N/A	Undetermined	Undetermined	1	Undetermined	Undetermined		N/A												True	0	True	-1	-1	True
2018-06-04 144541 NGF SETB1.eds	A02	UNKNOWN	NGF30	NGF SETB1	hsa-miR-548I-002909	N/A	Undetermined	Undetermined	1	Undetermined	Undetermined		N/A												True	0	True	-1	-1	True
2018-06-07 100846 NGF SETB2.eds	A02	UNKNOWN	NGF30	NGF SETB2	hsa-miR-548I-002909	N/A	Undetermined	Undetermined	1	Undetermined	Undetermined		N/A												True	0	True	-1	-1	True
2018-06-07 123401 CTRL SETB2.eds	A02	UNKNOWN	CTRL	CTRL SETB2	hsa-miR-548I-002909	N/A	Undetermined	Undetermined	1	Undetermined	Undetermined		N/A												True	0	True	-1	-1	True
2018-06-04 173123 CTRL SETB1.eds	A02	UNKNOWN	CTRL	CTRL SETB1	hsa-miR-548I-002909	N/A	Undetermined	Undetermined	1	Undetermined	Undetermined		N/A												True	0	True	-1	-1	True
2018-06-18 130711 CTRL SETB3.eds	A02	UNKNOWN	CTRL	CTRL SETB3	hsa-miR-548I-002909	N/A	Undetermined	Undetermined	1	Undetermined	Undetermined		N/A												True	0	True	-1	-1	True
2018-06-18 103502 NGF SETB3.eds	N01	UNKNOWN	NGF30	NGF SETB3	hsa-miR-548J-002783	N/A	Undetermined	Undetermined	1	Undetermined	Undetermined		N/A												True	0	True	-1	-1	True
2018-06-07 100846 NGF SETB2.eds	N01	UNKNOWN	NGF30	NGF SETB2	hsa-miR-548J-002783	N/A	Undetermined	Undetermined	1	Undetermined	Undetermined		N/A												True	0	True	-1	-1	True
2018-06-04 144541 NGF SETB1.eds	N01	UNKNOWN	NGF30	NGF SETB1	hsa-miR-548J-002783	N/A	Undetermined	Undetermined	1	Undetermined	Undetermined		N/A												True	0	True	-1	-1	True
2018-06-04 173123 CTRL SETB1.eds	N01	UNKNOWN	CTRL	CTRL SETB1	hsa-miR-548J-002783	N/A	Undetermined	Undetermined	1	Undetermined	Undetermined		N/A												True	0	True	-1	-1	True
2018-06-18 130711 CTRL SETB3.eds	N01	UNKNOWN	CTRL	CTRL SETB3	hsa-miR-548J-002783	N/A	Undetermined	Undetermined	1	Undetermined	Undetermined		N/A												True	0	True	-1	-1	True
2018-06-07 123401 CTRL SETB2.eds	N01	UNKNOWN	CTRL	CTRL SETB2	hsa-miR-548J-002783	N/A	Undetermined	Undetermined	1	Undetermined	Undetermined		N/A												True	0	True	-1	-1	True
2018-06-18 103502 NGF SETB3.eds	N19	UNKNOWN	NGF30	NGF SETB3	hsa-miR-548K-002819	N/A	Undetermined	Undetermined	1	Undetermined	Undetermined		N/A												True	0.04	True	-1	-1	True
2018-06-04 144541 NGF SETB1.eds	N19	UNKNOWN	NGF30	NGF SETB1	hsa-miR-548K-002819	N/A	Undetermined	Undetermined	1	Undetermined	Undetermined		N/A												True	0.04	True	-1	-1	True
2018-06-07 100846 NGF SETB2.eds	N19	UNKNOWN	NGF30	NGF SETB2	hsa-miR-548K-002819	N/A	Undetermined	Undetermined	1	Undetermined	Undetermined		N/A												True	0.04	True	-1	-1	True
2018-06-07 123401 CTRL SETB2.eds	N19	UNKNOWN	CTRL	CTRL SETB2	hsa-miR-548K-002819	Amp	0.679	0.256	1	38.596	38.596		N/A												True	0.04	True	3	34	True
2018-06-04 173123 CTRL SETB1.eds	N19	UNKNOWN	CTRL	CTRL SETB1	hsa-miR-548K-002819	N/A	Undetermined	Undetermined	1	Undetermined	Undetermined		N/A												True	0.04	True	-1	-1	True
2018-06-18 130711 CTRL SETB3.eds	N19	UNKNOWN	CTRL	CTRL SETB3	hsa-miR-548K-002819	N/A	Undetermined	Undetermined	1	Undetermined	Undetermined		N/A												True	0.04	True	-1	-1	True
2018-06-04 144541 NGF SETB1.eds	P21	UNKNOWN	NGF30	NGF SETB1	hsa-miR-548L-002904	N/A	Undetermined	Undetermined	1	Undetermined	Undetermined		N/A												True	0	True	-1	-1	True
2018-06-07 100846 NGF SETB2.eds	P21	UNKNOWN	NGF30	NGF SETB2	hsa-miR-548L-002904	N/A	Undetermined	Undetermined	1	Undetermined	Undetermined		N/A												True	0	True	-1	-1	True
2018-06-18 103502 NGF SETB3.eds	P21	UNKNOWN	NGF30	NGF SETB3	hsa-miR-548L-002904	N/A	Undetermined	Undetermined	1	Undetermined	Undetermined		N/A												True	0	True	-1	-1	True
2018-06-07 123401 CTRL SETB2.eds	P21	UNKNOWN	CTRL	CTRL SETB2	hsa-miR-548L-002904	N/A	Undetermined	Undetermined	1	Undetermined	Undetermined		N/A												True	0	True	-1	-1	True
2018-06-04 173123 CTRL SETB1.eds	P21	UNKNOWN	CTRL	CTRL SETB1	hsa-miR-548L-002904	N/A	Undetermined	Undetermined	1	Undetermined	Undetermined		N/A												True	0	True	-1	-1	True
2018-06-18 130711 CTRL SETB3.eds	P21	UNKNOWN	CTRL	CTRL SETB3	hsa-miR-548L-002904	N/A	Undetermined	Undetermined	1	Undetermined	Undetermined		N/A												True	0	True	-1	-1	True
2018-06-04 144541 NGF SETB1.eds	M19	UNKNOWN	NGF30	NGF SETB1	hsa-miR-548M-002775	N/A	Undetermined	Undetermined	1	Undetermined	Undetermined		N/A												True	0	True	-1	-1	True
2018-06-18 103502 NGF SETB3.eds	M19	UNKNOWN	NGF30	NGF SETB3	hsa-miR-548M-002775	N/A	Undetermined	Undetermined	1	Undetermined	Undetermined		N/A												True	0	True	-1	-1	True
2018-06-07 100846 NGF SETB2.eds	M19	UNKNOWN	NGF30	NGF SETB2	hsa-miR-548M-002775	N/A	Undetermined	Undetermined	1	Undetermined	Undetermined		N/A												True	0	True	-1	-1	True
2018-06-07 123401 CTRL SETB2.eds	M19	UNKNOWN	CTRL	CTRL SETB2	hsa-miR-548M-002775	N/A	Undetermined	Undetermined	1	Undetermined	Undetermined		N/A												True	0	True	-1	-1	True
2018-06-18 130711 CTRL SETB3.eds	M19	UNKNOWN	CTRL	CTRL SETB3	hsa-miR-548M-002775	N/A	Undetermined	Undetermined	1	Undetermined	Undetermined		N/A												True	0	True	-1	-1	True
2018-06-04 173123 CTRL SETB1.eds	M19	UNKNOWN	CTRL	CTRL SETB1	hsa-miR-548M-002775	N/A	Undetermined	Undetermined	1	Undetermined	Undetermined		N/A												True	0	True	-1	-1	True
2018-06-04 144541 NGF SETB1.eds	P11	UNKNOWN	NGF30	NGF SETB1	hsa-miR-548N-002888	N/A	Undetermined	Undetermined	1	Undetermined	Undetermined		N/A												True	0	True	-1	-1	True
2018-06-07 100846 NGF SETB2.eds	P11	UNKNOWN	NGF30	NGF SETB2	hsa-miR-548N-002888	N/A	Undetermined	Undetermined	1	Undetermined	Undetermined		N/A												True	0	True	-1	-1	True
2018-06-18 103502 NGF SETB3.eds	P11	UNKNOWN	NGF30	NGF SETB3	hsa-miR-548N-002888	N/A	Undetermined	Undetermined	1	Undetermined	Undetermined		N/A												True	0	True	-1	-1	True
2018-06-07 123401 CTRL SETB2.eds	P11	UNKNOWN	CTRL	CTRL SETB2	hsa-miR-548N-002888	N/A	Undetermined	Undetermined	1	Undetermined	Undetermined		N/A												True	0	True	-1	-1	True
2018-06-18 130711 CTRL SETB3.eds	P11	UNKNOWN	CTRL	CTRL SETB3	hsa-miR-548N-002888	N/A	Undetermined	Undetermined	1	Undetermined	Undetermined		N/A												True	0	True	-1	-1	True
2018-06-04 173123 CTRL SETB1.eds	P11	UNKNOWN	CTRL	CTRL SETB1	hsa-miR-548N-002888	N/A	Undetermined	Undetermined	1	Undetermined	Undetermined		N/A												True	0	True	-1	-1	True
2018-06-04 144541 NGF SETB1.eds	N09	UNKNOWN	NGF30	NGF SETB1	hsa-miR-548P-002798	Amp	1.009	0.845	1	35.429	35.429	35.429	N/A	35.429	17.295										True	0.074	True	3	31
2018-06-07 100846 NGF SETB2.eds	N09	UNKNOWN	NGF30	NGF SETB2	hsa-miR-548P-002798	N/A	Undetermined	Undetermined	1	Undetermined	Undetermined	35.429	N/A	35.429	17.295										True	0.074	True	-1	-1	True
2018-06-18 103502 NGF SETB3.eds	N09	UNKNOWN	NGF30	NGF SETB3	hsa-miR-548P-002798	N/A	Undetermined	Undetermined	1	Undetermined	Undetermined	35.429	N/A	35.429	17.295										True	0.074	True	-1	-1	True
2018-06-04 173123 CTRL SETB1.eds	N09	UNKNOWN	CTRL	CTRL SETB1	hsa-miR-548P-002798	N/A	Undetermined	Undetermined	1	Undetermined	Undetermined		N/A												True	0.074	True	-1	-1	True
2018-06-07 123401 CTRL SETB2.eds	N09	UNKNOWN	CTRL	CTRL SETB2	hsa-miR-548P-002798	N/A	Undetermined	Undetermined	1	Undetermined	Undetermined		N/A												True	0.074	True	-1	-1	True
2018-06-18 130711 CTRL SETB3.eds	N09	UNKNOWN	CTRL	CTRL SETB3	hsa-miR-548P-002798	N/A	Undetermined	Undetermined	1	Undetermined	Undetermined		N/A												True	0.074	True	-1	-1	True
2018-06-04 144541 NGF SETB1.eds	B15	UNKNOWN	NGF30	NGF SETB1	hsa-miR-549-001511	N/A	Undetermined	Undetermined	1	Undetermined	Undetermined		N/A												True	0.04	True	-1	-1	True
2018-06-07 100846 NGF SETB2.eds	B15	UNKNOWN	NGF30	NGF SETB2	hsa-miR-549-001511	Amp	0.774	0.752	1	35.389	35.389		N/A												True	0.04	True	3	32	True
2018-06-18 103502 NGF SETB3.eds	B15	UNKNOWN	NGF30	NGF SETB3	hsa-miR-549-001511	N/A	Undetermined	Undetermined	1	Undetermined	Undetermined		N/A												True	0.04	True	-1	-1	True
2018-06-04 173123 CTRL SETB1.eds	B15	UNKNOWN	CTRL	CTRL SETB1	hsa-miR-549-001511	Amp	0.818	0.9	1	36.105	36.105		N/A												True	0.04	True	3	33	True
2018-06-07 123401 CTRL SETB2.eds	B15	UNKNOWN	CTRL	CTRL SETB2	hsa-miR-549-001511	Amp	0.844	0.895	1	33.913	33.913		N/A												True	0.04	True	3	31	True
2018-06-18 130711 CTRL SETB3.eds	B15	UNKNOWN	CTRL	CTRL SETB3	hsa-miR-549-001511	N/A	Undetermined	Undetermined	1	Undetermined	Undetermined		N/A												True	0.04	True	-1	-1	True
2018-06-18 103502 NGF SETB3.eds	C14	UNKNOWN	NGF30	NGF SETB3	hsa-miR-550-001544	Amp	1.203	0.983	1	32.247	32.247	31.534	N/A	31.534	14.615	1.278	4.303	-0.183	-5.681	5.316	1.135	0.025	51.296	0.925	True	0.079	True	3	28
2018-06-07 100846 NGF SETB2.eds	C14	UNKNOWN	NGF30	NGF SETB2	hsa-miR-550-001544	Amp	1.112	0.911	1	31.352	31.352	31.534	N/A	31.534	14.615	1.278	4.303	-0.183	-5.681	5.316	1.135	0.025	51.296	0.925	True	0.079	True	3	27
2018-06-04 144541 NGF SETB1.eds	C14	UNKNOWN	NGF30	NGF SETB1	hsa-miR-550-001544	Amp	1.162	0.983	1	31.002	31.002	31.534	N/A	31.534	14.615	1.278	4.303	-0.183	-5.681	5.316	1.135	0.025	51.296	0.925	True	0.079	True	3	27
2018-06-07 123401 CTRL SETB2.eds	C14	UNKNOWN	CTRL	CTRL SETB2	hsa-miR-550-001544	Amp	1.142	0.939	1	31.055	31.055	31.488	N/A	31.488	14.798	1.298	4.303	0	-5.583	5.583	1	0.021	47.939	1	True	0.079	True	3	27
2018-06-04 173123 CTRL SETB1.eds	C14	UNKNOWN	CTRL	CTRL SETB1	hsa-miR-550-001544	Amp	1.201	0.984	1	31.108	31.108	31.488	N/A	31.488	14.798	1.298	4.303	0	-5.583	5.583	1	0.021	47.939	1	True	0.079	True	3	27
2018-06-18 130711 CTRL SETB3.eds	C14	UNKNOWN	CTRL	CTRL SETB3	hsa-miR-550-001544	Amp	1.198	0.984	1	32.3	32.3	31.488	N/A	31.488	14.798	1.298	4.303	0	-5.583	5.583	1	0.021	47.939	1	True	0.079	True	3	28
2018-06-18 103502 NGF SETB3.eds	K24	UNKNOWN	NGF30	NGF SETB3	hsa-miR-550-002410	Amp	1.257	0.937	1	32.795	32.795	32.805	N/A	32.805	15.886	0.883	4.303	-0.054	-3.854	3.745	1.038	0.075	14.459	0.961	True	0.107	True	3	28
2018-06-07 100846 NGF SETB2.eds	K24	UNKNOWN	NGF30	NGF SETB2	hsa-miR-550-002410	Amp	1.231	0.979	1	32.52	32.52	32.805	N/A	32.805	15.886	0.883	4.303	-0.054	-3.854	3.745	1.038	0.075	14.459	0.961	True	0.107	True	3	28
2018-06-04 144541 NGF SETB1.eds	K24	UNKNOWN	NGF30	NGF SETB1	hsa-miR-550-002410	Amp	1.226	0.982	1	33.099	33.099	32.805	N/A	32.805	15.886	0.883	4.303	-0.054	-3.854	3.745	1.038	0.075	14.459	0.961	True	0.107	True	3	28
2018-06-07 123401 CTRL SETB2.eds	K24	UNKNOWN	CTRL	CTRL SETB2	hsa-miR-550-002410	Amp	1.212	0.971	1	32.492	32.492	32.631	N/A	32.631	15.941	0.52	4.303	0	-2.238	2.238	1	0.212	4.717	1	True	0.107	True	3	28
2018-06-18 130711 CTRL SETB3.eds	K24	UNKNOWN	CTRL	CTRL SETB3	hsa-miR-550-002410	Amp	1.262	0.975	1	31.942	31.942	32.631	N/A	32.631	15.941	0.52	4.303	0	-2.238	2.238	1	0.212	4.717	1	True	0.107	True	3	27
2018-06-04 173123 CTRL SETB1.eds	K24	UNKNOWN	CTRL	CTRL SETB1	hsa-miR-550-002410	Amp	1.167	0.974	1	33.457	33.457	32.631	N/A	32.631	15.941	0.52	4.303	0	-2.238	2.238	1	0.212	4.717	1	True	0.107	True	3	28
2018-06-07 123401 CTRL SETB2.eds	B19	UNKNOWN	CTRL	CTRL SETB2	hsa-miR-551a-001519	N/A	Undetermined	Undetermined	1	Undetermined	Undetermined		N/A												True	0.04	True	-1	-1	True
2018-06-04 173123 CTRL SETB1.eds	B19	UNKNOWN	CTRL	CTRL SETB1	hsa-miR-551a-001519	Amp	0.639	0.586	1	37.71	37.71		N/A												True	0.04	True	3	34	True
2018-06-18 130711 CTRL SETB3.eds	B19	UNKNOWN	CTRL	CTRL SETB3	hsa-miR-551a-001519	N/A	Undetermined	Undetermined	1	Undetermined	Undetermined		N/A												True	0.04	True	-1	-1	True
2018-06-04 144541 NGF SETB1.eds	B19	UNKNOWN	NGF30	NGF SETB1	hsa-miR-551a-001519	N/A	Undetermined	Undetermined	1	Undetermined	Undetermined		N/A												True	0.04	True	-1	-1	True
2018-06-07 100846 NGF SETB2.eds	B19	UNKNOWN	NGF30	NGF SETB2	hsa-miR-551a-001519	N/A	Undetermined	Undetermined	1	Undetermined	Undetermined		N/A												True	0.04	True	-1	-1	True
2018-06-18 103502 NGF SETB3.eds	B19	UNKNOWN	NGF30	NGF SETB3	hsa-miR-551a-001519	N/A	Undetermined	Undetermined	1	Undetermined	Undetermined		N/A												True	0.04	True	-1	-1	True
2018-06-18 130711 CTRL SETB3.eds	K07	UNKNOWN	CTRL	CTRL SETB3	hsa-miR-551b#-002346	N/A	Undetermined	Undetermined	1	Undetermined	Undetermined	33.905	N/A	33.905	16.351	0.375	12.706	0	-4.767	4.767	1	0.037	27.226	1	True	0.042	True	-1	-1	True
2018-06-07 123401 CTRL SETB2.eds	K07	UNKNOWN	CTRL	CTRL SETB2	hsa-miR-551b#-002346	Amp	1.029	0.942	1	33.048	33.048	33.905	N/A	33.905	16.351	0.375	12.706	0	-4.767	4.767	1	0.037	27.226	1	True	0.042	True	3	30
2018-06-04 173123 CTRL SETB1.eds	K07	UNKNOWN	CTRL	CTRL SETB1	hsa-miR-551b#-002346	Amp	1.005	0.938	1	34.762	34.762	33.905	N/A	33.905	16.351	0.375	12.706	0	-4.767	4.767	1	0.037	27.226	1	True	0.042	True	3	31
2018-06-04 144541 NGF SETB1.eds	K07	UNKNOWN	NGF30	NGF SETB1	hsa-miR-551b#-002346	Amp	0.773	0.791	1	36.818	36.818		N/A												True	0.042	True	3	33	True
2018-06-07 100846 NGF SETB2.eds	K07	UNKNOWN	NGF30	NGF SETB2	hsa-miR-551b#-002346	Amp	0.96	0.871	1	33.473	33.473		N/A												True	0.042	True	3	30	True
2018-06-18 103502 NGF SETB3.eds	K07	UNKNOWN	NGF30	NGF SETB3	hsa-miR-551b#-002346	N/A	Undetermined	Undetermined	1	Undetermined	Undetermined		N/A												True	0.042	True	-1	-1	True
2018-06-18 130711 CTRL SETB3.eds	B20	UNKNOWN	CTRL	CTRL SETB3	hsa-miR-552-001520	N/A	Undetermined	Undetermined	1	Undetermined	Undetermined		N/A												True	0	True	-1	-1	True
2018-06-04 173123 CTRL SETB1.eds	B20	UNKNOWN	CTRL	CTRL SETB1	hsa-miR-552-001520	N/A	Undetermined	Undetermined	1	Undetermined	Undetermined		N/A												True	0	True	-1	-1	True
2018-06-07 123401 CTRL SETB2.eds	B20	UNKNOWN	CTRL	CTRL SETB2	hsa-miR-552-001520	N/A	Undetermined	Undetermined	1	Undetermined	Undetermined		N/A												True	0	True	-1	-1	True
2018-06-18 103502 NGF SETB3.eds	B20	UNKNOWN	NGF30	NGF SETB3	hsa-miR-552-001520	N/A	Undetermined	Undetermined	1	Undetermined	Undetermined		N/A												True	0	True	-1	-1	True
2018-06-04 144541 NGF SETB1.eds	B20	UNKNOWN	NGF30	NGF SETB1	hsa-miR-552-001520	N/A	Undetermined	Undetermined	1	Undetermined	Undetermined		N/A												True	0	True	-1	-1	True
2018-06-07 100846 NGF SETB2.eds	B20	UNKNOWN	NGF30	NGF SETB2	hsa-miR-552-001520	N/A	Undetermined	Undetermined	1	Undetermined	Undetermined		N/A												True	0	True	-1	-1	True
2018-06-18 130711 CTRL SETB3.eds	B21	UNKNOWN	CTRL	CTRL SETB3	hsa-miR-553-001521	Amp	0.699	0	1	Undetermined	Undetermined	35.319	N/A	35.319	18.246			0			1	1	1		True	0.12	True	3	34	True
2018-06-07 123401 CTRL SETB2.eds	B21	UNKNOWN	CTRL	CTRL SETB2	hsa-miR-553-001521	Amp	1.199	0.956	1	35.319	35.319	35.319	N/A	35.319	18.246			0			1	1	1		True	0.12	True	3	30
2018-06-04 173123 CTRL SETB1.eds	B21	UNKNOWN	CTRL	CTRL SETB1	hsa-miR-553-001521	N/A	Undetermined	Undetermined	1	Undetermined	Undetermined	35.319	N/A	35.319	18.246			0			1	1	1		True	0.12	True	-1	-1	True
2018-06-04 144541 NGF SETB1.eds	B21	UNKNOWN	NGF30	NGF SETB1	hsa-miR-553-001521	N/A	Undetermined	Undetermined	1	Undetermined	Undetermined		N/A												True	0.12	True	-1	-1	True
2018-06-07 100846 NGF SETB2.eds	B21	UNKNOWN	NGF30	NGF SETB2	hsa-miR-553-001521	N/A	Undetermined	Undetermined	1	Undetermined	Undetermined		N/A												True	0.12	True	-1	-1	True
2018-06-18 103502 NGF SETB3.eds	B21	UNKNOWN	NGF30	NGF SETB3	hsa-miR-553-001521	N/A	Undetermined	Undetermined	1	Undetermined	Undetermined		N/A												True	0.12	True	-1	-1	True
2018-06-18 130711 CTRL SETB3.eds	B22	UNKNOWN	CTRL	CTRL SETB3	hsa-miR-554-001522	N/A	Undetermined	Undetermined	1	Undetermined	Undetermined		N/A												True	0.04	True	-1	-1	True
2018-06-04 173123 CTRL SETB1.eds	B22	UNKNOWN	CTRL	CTRL SETB1	hsa-miR-554-001522	Amp	0.55	0	1	Undetermined	Undetermined		N/A												True	0.04	True	3	33	True
2018-06-07 123401 CTRL SETB2.eds	B22	UNKNOWN	CTRL	CTRL SETB2	hsa-miR-554-001522	N/A	Undetermined	Undetermined	1	Undetermined	Undetermined		N/A												True	0.04	True	-1	-1	True
2018-06-18 103502 NGF SETB3.eds	B22	UNKNOWN	NGF30	NGF SETB3	hsa-miR-554-001522	N/A	Undetermined	Undetermined	1	Undetermined	Undetermined		N/A												True	0.04	True	-1	-1	True
2018-06-04 144541 NGF SETB1.eds	B22	UNKNOWN	NGF30	NGF SETB1	hsa-miR-554-001522	N/A	Undetermined	Undetermined	1	Undetermined	Undetermined		N/A												True	0.04	True	-1	-1	True
2018-06-07 100846 NGF SETB2.eds	B22	UNKNOWN	NGF30	NGF SETB2	hsa-miR-554-001522	N/A	Undetermined	Undetermined	1	Undetermined	Undetermined		N/A												True	0.04	True	-1	-1	True
2018-06-18 130711 CTRL SETB3.eds	B23	UNKNOWN	CTRL	CTRL SETB3	hsa-miR-555-001523	N/A	Undetermined	Undetermined	1	Undetermined	Undetermined		N/A												True	0.04	True	-1	-1	True
2018-06-04 173123 CTRL SETB1.eds	B23	UNKNOWN	CTRL	CTRL SETB1	hsa-miR-555-001523	Amp	0.833	0.883	1	34.345	34.345		N/A												True	0.04	True	3	31	True
2018-06-07 123401 CTRL SETB2.eds	B23	UNKNOWN	CTRL	CTRL SETB2	hsa-miR-555-001523	Inconclusive	0.688	0.637	1	35.75	35.75		N/A												True	0.04	True	3	32	True
2018-06-07 100846 NGF SETB2.eds	B23	UNKNOWN	NGF30	NGF SETB2	hsa-miR-555-001523	N/A	Undetermined	Undetermined	1	Undetermined	Undetermined		N/A												True	0.04	True	-1	-1	True
2018-06-04 144541 NGF SETB1.eds	B23	UNKNOWN	NGF30	NGF SETB1	hsa-miR-555-001523	N/A	Undetermined	Undetermined	1	Undetermined	Undetermined		N/A												True	0.04	True	-1	-1	True
2018-06-18 103502 NGF SETB3.eds	B23	UNKNOWN	NGF30	NGF SETB3	hsa-miR-555-001523	N/A	Undetermined	Undetermined	1	Undetermined	Undetermined		N/A												True	0.04	True	-1	-1	True
2018-06-04 173123 CTRL SETB1.eds	B24	UNKNOWN	CTRL	CTRL SETB1	hsa-miR-557-001525	N/A	Undetermined	Undetermined	1	Undetermined	Undetermined		N/A												True	0.2	True	-1	-1	True
2018-06-07 123401 CTRL SETB2.eds	B24	UNKNOWN	CTRL	CTRL SETB2	hsa-miR-557-001525	Amp	0.569	0	1	Undetermined	Undetermined		N/A												True	0.2	True	3	34	True
2018-06-18 130711 CTRL SETB3.eds	B24	UNKNOWN	CTRL	CTRL SETB3	hsa-miR-557-001525	N/A	Undetermined	Undetermined	1	Undetermined	Undetermined		N/A												True	0.2	True	-1	-1	True
2018-06-18 103502 NGF SETB3.eds	B24	UNKNOWN	NGF30	NGF SETB3	hsa-miR-557-001525	N/A	Undetermined	Undetermined	1	Undetermined	Undetermined		N/A												True	0.2	True	-1	-1	True
2018-06-04 144541 NGF SETB1.eds	B24	UNKNOWN	NGF30	NGF SETB1	hsa-miR-557-001525	N/A	Undetermined	Undetermined	1	Undetermined	Undetermined		N/A												True	0.2	True	-1	-1	True
2018-06-07 100846 NGF SETB2.eds	B24	UNKNOWN	NGF30	NGF SETB2	hsa-miR-557-001525	N/A	Undetermined	Undetermined	1	Undetermined	Undetermined		N/A												True	0.2	True	-1	-1	True
2018-06-18 103502 NGF SETB3.eds	C01	UNKNOWN	NGF30	NGF SETB3	hsa-miR-558-001526	N/A	Undetermined	Undetermined	1	Undetermined	Undetermined		N/A												True	0	True	-1	-1	True
2018-06-04 144541 NGF SETB1.eds	C01	UNKNOWN	NGF30	NGF SETB1	hsa-miR-558-001526	N/A	Undetermined	Undetermined	1	Undetermined	Undetermined		N/A												True	0	True	-1	-1	True
2018-06-07 100846 NGF SETB2.eds	C01	UNKNOWN	NGF30	NGF SETB2	hsa-miR-558-001526	N/A	Undetermined	Undetermined	1	Undetermined	Undetermined		N/A												True	0	True	-1	-1	True
2018-06-18 130711 CTRL SETB3.eds	C01	UNKNOWN	CTRL	CTRL SETB3	hsa-miR-558-001526	N/A	Undetermined	Undetermined	1	Undetermined	Undetermined		N/A												True	0	True	-1	-1	True
2018-06-04 173123 CTRL SETB1.eds	C01	UNKNOWN	CTRL	CTRL SETB1	hsa-miR-558-001526	N/A	Undetermined	Undetermined	1	Undetermined	Undetermined		N/A												True	0	True	-1	-1	True
2018-06-07 123401 CTRL SETB2.eds	C01	UNKNOWN	CTRL	CTRL SETB2	hsa-miR-558-001526	N/A	Undetermined	Undetermined	1	Undetermined	Undetermined		N/A												True	0	True	-1	-1	True
2018-06-18 130711 CTRL SETB3.eds	C02	UNKNOWN	CTRL	CTRL SETB3	hsa-miR-559-001527	Inconclusive	0.576	0	1	Undetermined	Undetermined		N/A												True	0.04	True	3	34	True
2018-06-04 173123 CTRL SETB1.eds	C02	UNKNOWN	CTRL	CTRL SETB1	hsa-miR-559-001527	N/A	Undetermined	Undetermined	1	Undetermined	Undetermined		N/A												True	0.04	True	-1	-1	True
2018-06-07 123401 CTRL SETB2.eds	C02	UNKNOWN	CTRL	CTRL SETB2	hsa-miR-559-001527	Amp	0.606	0.096	1	38.43	38.43		N/A												True	0.04	True	3	31	True
2018-06-04 144541 NGF SETB1.eds	C02	UNKNOWN	NGF30	NGF SETB1	hsa-miR-559-001527	Amp	0.667	0.529	1	37.316	37.316		N/A												True	0.04	True	3	33	True
2018-06-07 100846 NGF SETB2.eds	C02	UNKNOWN	NGF30	NGF SETB2	hsa-miR-559-001527	Amp	0.585	0.492	1	36.352	36.352		N/A												True	0.04	True	3	32	True
2018-06-18 103502 NGF SETB3.eds	C02	UNKNOWN	NGF30	NGF SETB3	hsa-miR-559-001527	Inconclusive	0.728	0.494	1	37.886	37.886		N/A												True	0.04	True	3	35	True
2018-06-18 103502 NGF SETB3.eds	C03	UNKNOWN	NGF30	NGF SETB3	hsa-miR-562-001529	N/A	Undetermined	Undetermined	1	Undetermined	Undetermined		N/A												True	0	True	-1	-1	True
2018-06-07 100846 NGF SETB2.eds	C03	UNKNOWN	NGF30	NGF SETB2	hsa-miR-562-001529	N/A	Undetermined	Undetermined	1	Undetermined	Undetermined		N/A												True	0	True	-1	-1	True
2018-06-04 144541 NGF SETB1.eds	C03	UNKNOWN	NGF30	NGF SETB1	hsa-miR-562-001529	N/A	Undetermined	Undetermined	1	Undetermined	Undetermined		N/A												True	0	True	-1	-1	True
2018-06-18 130711 CTRL SETB3.eds	C03	UNKNOWN	CTRL	CTRL SETB3	hsa-miR-562-001529	N/A	Undetermined	Undetermined	1	Undetermined	Undetermined		N/A												True	0	True	-1	-1	True
2018-06-04 173123 CTRL SETB1.eds	C03	UNKNOWN	CTRL	CTRL SETB1	hsa-miR-562-001529	N/A	Undetermined	Undetermined	1	Undetermined	Undetermined		N/A												True	0	True	-1	-1	True
2018-06-07 123401 CTRL SETB2.eds	C03	UNKNOWN	CTRL	CTRL SETB2	hsa-miR-562-001529	N/A	Undetermined	Undetermined	1	Undetermined	Undetermined		N/A												True	0	True	-1	-1	True
2018-06-18 130711 CTRL SETB3.eds	C04	UNKNOWN	CTRL	CTRL SETB3	hsa-miR-563-001530	N/A	Undetermined	Undetermined	1	Undetermined	Undetermined		N/A												True	0.04	True	-1	-1	True
2018-06-07 123401 CTRL SETB2.eds	C04	UNKNOWN	CTRL	CTRL SETB2	hsa-miR-563-001530	N/A	Undetermined	Undetermined	1	Undetermined	Undetermined		N/A												True	0.04	True	-1	-1	True
2018-06-04 173123 CTRL SETB1.eds	C04	UNKNOWN	CTRL	CTRL SETB1	hsa-miR-563-001530	N/A	Undetermined	Undetermined	1	Undetermined	Undetermined		N/A												True	0.04	True	-1	-1	True
2018-06-04 144541 NGF SETB1.eds	C04	UNKNOWN	NGF30	NGF SETB1	hsa-miR-563-001530	Amp	0.682	0.629	1	37.204	37.204		N/A												True	0.04	True	3	33	True
2018-06-18 103502 NGF SETB3.eds	C04	UNKNOWN	NGF30	NGF SETB3	hsa-miR-563-001530	N/A	Undetermined	Undetermined	1	Undetermined	Undetermined		N/A												True	0.04	True	-1	-1	True
2018-06-07 100846 NGF SETB2.eds	C04	UNKNOWN	NGF30	NGF SETB2	hsa-miR-563-001530	N/A	Undetermined	Undetermined	1	Undetermined	Undetermined		N/A												True	0.04	True	-1	-1	True
2018-06-04 173123 CTRL SETB1.eds	C05	UNKNOWN	CTRL	CTRL SETB1	hsa-miR-564-001531	Amp	0.638	0.784	1	32.705	32.705		N/A												True	0.04	True	3	29	True
2018-06-18 130711 CTRL SETB3.eds	C05	UNKNOWN	CTRL	CTRL SETB3	hsa-miR-564-001531	Amp	0.55	0.559	1	37.179	37.179		N/A												True	0.04	True	3	31	True
2018-06-07 123401 CTRL SETB2.eds	C05	UNKNOWN	CTRL	CTRL SETB2	hsa-miR-564-001531	Amp	0.823	0.939	1	31.065	31.065		N/A												True	0.04	True	3	28	True
2018-06-07 100846 NGF SETB2.eds	C05	UNKNOWN	NGF30	NGF SETB2	hsa-miR-564-001531	Amp	0.85	0.868	1	30.603	30.603		N/A												True	0.04	True	3	27	True
2018-06-18 103502 NGF SETB3.eds	C05	UNKNOWN	NGF30	NGF SETB3	hsa-miR-564-001531	Amp	0.768	0.858	1	34.155	34.155		N/A												True	0.04	True	3	31	True
2018-06-04 144541 NGF SETB1.eds	C05	UNKNOWN	NGF30	NGF SETB1	hsa-miR-564-001531	Amp	0.788	0.936	1	31.556	31.556		N/A												True	0.04	True	3	28	True
2018-06-07 100846 NGF SETB2.eds	C06	UNKNOWN	NGF30	NGF SETB2	hsa-miR-566-001533	Amp	0.525	0.493	1	30.605	30.605		N/A												True	0.04	True	3	27	True
2018-06-18 103502 NGF SETB3.eds	C06	UNKNOWN	NGF30	NGF SETB3	hsa-miR-566-001533	N/A	Undetermined	Undetermined	1	Undetermined	Undetermined		N/A												True	0.04	True	-1	-1	True
2018-06-04 144541 NGF SETB1.eds	C06	UNKNOWN	NGF30	NGF SETB1	hsa-miR-566-001533	N/A	Undetermined	Undetermined	1	Undetermined	Undetermined		N/A												True	0.04	True	-1	-1	True
2018-06-04 173123 CTRL SETB1.eds	C06	UNKNOWN	CTRL	CTRL SETB1	hsa-miR-566-001533	Amp	0.541	0.644	1	33.015	33.015		N/A												True	0.04	True	3	28	True
2018-06-07 123401 CTRL SETB2.eds	C06	UNKNOWN	CTRL	CTRL SETB2	hsa-miR-566-001533	Amp	0.619	0.647	1	32.576	32.576		N/A												True	0.04	True	3	29	True
2018-06-18 130711 CTRL SETB3.eds	C06	UNKNOWN	CTRL	CTRL SETB3	hsa-miR-566-001533	N/A	Undetermined	Undetermined	1	Undetermined	Undetermined		N/A												True	0.04	True	-1	-1	True
2018-06-04 144541 NGF SETB1.eds	C07	UNKNOWN	NGF30	NGF SETB1	hsa-miR-567-001534	N/A	Undetermined	Undetermined	1	Undetermined	Undetermined		N/A												True	0.057	True	-1	-1	True
2018-06-07 100846 NGF SETB2.eds	C07	UNKNOWN	NGF30	NGF SETB2	hsa-miR-567-001534	Amp	0.732	0.753	1	34.632	34.632		N/A												True	0.057	True	3	28	True
2018-06-18 103502 NGF SETB3.eds	C07	UNKNOWN	NGF30	NGF SETB3	hsa-miR-567-001534	N/A	Undetermined	Undetermined	1	Undetermined	Undetermined		N/A												True	0.057	True	-1	-1	True
2018-06-04 173123 CTRL SETB1.eds	C07	UNKNOWN	CTRL	CTRL SETB1	hsa-miR-567-001534	Amp	0.808	0.667	1	35.466	35.466		N/A												True	0.057	True	3	30	True
2018-06-07 123401 CTRL SETB2.eds	C07	UNKNOWN	CTRL	CTRL SETB2	hsa-miR-567-001534	Inconclusive	0.703	0.733	1	35.391	35.391		N/A												True	0.057	True	3	29	True
2018-06-18 130711 CTRL SETB3.eds	C07	UNKNOWN	CTRL	CTRL SETB3	hsa-miR-567-001534	N/A	Undetermined	Undetermined	1	Undetermined	Undetermined		N/A												True	0.057	True	-1	-1	True
2018-06-07 123401 CTRL SETB2.eds	C08	UNKNOWN	CTRL	CTRL SETB2	hsa-miR-569-001536	N/A	Undetermined	Undetermined	1	Undetermined	Undetermined		N/A												True	0	True	-1	-1	True
2018-06-18 130711 CTRL SETB3.eds	C08	UNKNOWN	CTRL	CTRL SETB3	hsa-miR-569-001536	N/A	Undetermined	Undetermined	1	Undetermined	Undetermined		N/A												True	0	True	-1	-1	True
2018-06-04 173123 CTRL SETB1.eds	C08	UNKNOWN	CTRL	CTRL SETB1	hsa-miR-569-001536	N/A	Undetermined	Undetermined	1	Undetermined	Undetermined		N/A												True	0	True	-1	-1	True
2018-06-04 144541 NGF SETB1.eds	C08	UNKNOWN	NGF30	NGF SETB1	hsa-miR-569-001536	N/A	Undetermined	Undetermined	1	Undetermined	Undetermined		N/A												True	0	True	-1	-1	True
2018-06-18 103502 NGF SETB3.eds	C08	UNKNOWN	NGF30	NGF SETB3	hsa-miR-569-001536	N/A	Undetermined	Undetermined	1	Undetermined	Undetermined		N/A												True	0	True	-1	-1	True
2018-06-07 100846 NGF SETB2.eds	C08	UNKNOWN	NGF30	NGF SETB2	hsa-miR-569-001536	N/A	Undetermined	Undetermined	1	Undetermined	Undetermined		N/A												True	0	True	-1	-1	True
2018-06-18 103502 NGF SETB3.eds	E12	UNKNOWN	NGF30	NGF SETB3	hsa-miR-571-001613	Amp	0.979	0.959	1	29.918	29.918		N/A												True	0.04	True	3	27	True
2018-06-07 100846 NGF SETB2.eds	E12	UNKNOWN	NGF30	NGF SETB2	hsa-miR-571-001613	Amp	0.877	0.903	1	28.835	28.835		N/A												True	0.04	True	3	26	True
2018-06-04 144541 NGF SETB1.eds	E12	UNKNOWN	NGF30	NGF SETB1	hsa-miR-571-001613	Amp	0.877	0.953	1	29.147	29.147		N/A												True	0.04	True	3	26	True
2018-06-18 130711 CTRL SETB3.eds	E12	UNKNOWN	CTRL	CTRL SETB3	hsa-miR-571-001613	Amp	0.957	0.954	1	29.807	29.807		N/A												True	0.04	True	3	27	True
2018-06-04 173123 CTRL SETB1.eds	E12	UNKNOWN	CTRL	CTRL SETB1	hsa-miR-571-001613	Amp	0.87	0.886	1	29.058	29.058		N/A												True	0.04	True	3	26	True
2018-06-07 123401 CTRL SETB2.eds	E12	UNKNOWN	CTRL	CTRL SETB2	hsa-miR-571-001613	Amp	0.946	0.964	1	28.332	28.332		N/A												True	0.04	True	3	25	True
2018-06-18 130711 CTRL SETB3.eds	E13	UNKNOWN	CTRL	CTRL SETB3	hsa-miR-572-001614	Amp	0.958	0.792	1	35.312	35.312	32.057	N/A	32.057	14.502	0.4	12.706	0	-5.082	5.082	1	0.03	33.872	1	True	0.05	True	3	31	True
2018-06-07 123401 CTRL SETB2.eds	E13	UNKNOWN	CTRL	CTRL SETB2	hsa-miR-572-001614	Amp	1.105	0.956	1	31.175	31.175	32.057	N/A	32.057	14.502	0.4	12.706	0	-5.082	5.082	1	0.03	33.872	1	True	0.05	True	3	28
2018-06-04 173123 CTRL SETB1.eds	E13	UNKNOWN	CTRL	CTRL SETB1	hsa-miR-572-001614	Amp	1.053	0.974	1	32.938	32.938	32.057	N/A	32.057	14.502	0.4	12.706	0	-5.082	5.082	1	0.03	33.872	1	True	0.05	True	3	29
2018-06-07 100846 NGF SETB2.eds	E13	UNKNOWN	NGF30	NGF SETB2	hsa-miR-572-001614	Amp	1.01	0.899	1	32.715	32.715	32.715	N/A	32.715	15.237			0.734			0.601	0.601	0.601		True	0.05	True	3	29
2018-06-04 144541 NGF SETB1.eds	E13	UNKNOWN	NGF30	NGF SETB1	hsa-miR-572-001614	Amp	0.964	0.925	1	34.465	34.465	32.715	N/A	32.715	15.237			0.734			0.601	0.601	0.601		True	0.05	True	3	30	True
2018-06-18 103502 NGF SETB3.eds	E13	UNKNOWN	NGF30	NGF SETB3	hsa-miR-572-001614	Amp	0.82	0.89	1	36.814	36.814	32.715	N/A	32.715	15.237			0.734			0.601	0.601	0.601		True	0.05	True	3	33	True
2018-06-04 144541 NGF SETB1.eds	E14	UNKNOWN	NGF30	NGF SETB1	hsa-miR-573-001615	Amp	1.057	0.966	1	31.879	31.879	31.949	N/A	31.949	15.03	1.288	4.303	-0.112	-5.655	5.43	1.081	0.023	50.378	0.951	True	0.062	True	3	27
2018-06-07 100846 NGF SETB2.eds	E14	UNKNOWN	NGF30	NGF SETB2	hsa-miR-573-001615	Amp	1.088	0.932	1	31.217	31.217	31.949	N/A	31.949	15.03	1.288	4.303	-0.112	-5.655	5.43	1.081	0.023	50.378	0.951	True	0.062	True	3	27
2018-06-18 103502 NGF SETB3.eds	E14	UNKNOWN	NGF30	NGF SETB3	hsa-miR-573-001615	Amp	1.216	0.984	1	32.75	32.75	31.949	N/A	31.949	15.03	1.288	4.303	-0.112	-5.655	5.43	1.081	0.023	50.378	0.951	True	0.062	True	3	29
2018-06-07 123401 CTRL SETB2.eds	E14	UNKNOWN	CTRL	CTRL SETB2	hsa-miR-573-001615	Amp	1.147	0.976	1	31.048	31.048	31.832	N/A	31.832	15.143	1.107	4.303	0	-4.762	4.762	1	0.037	27.13	1	True	0.062	True	3	28
2018-06-04 173123 CTRL SETB1.eds	E14	UNKNOWN	CTRL	CTRL SETB1	hsa-miR-573-001615	Amp	1.123	0.969	1	32.133	32.133	31.832	N/A	31.832	15.143	1.107	4.303	0	-4.762	4.762	1	0.037	27.13	1	True	0.062	True	3	28
2018-06-18 130711 CTRL SETB3.eds	E14	UNKNOWN	CTRL	CTRL SETB3	hsa-miR-573-001615	Amp	1.132	0.982	1	32.316	32.316	31.832	N/A	31.832	15.143	1.107	4.303	0	-4.762	4.762	1	0.037	27.13	1	True	0.062	True	3	29
2018-06-07 123401 CTRL SETB2.eds	E15	UNKNOWN	CTRL	CTRL SETB2	hsa-miR-575-001617	Amp	0.759	0.88	1	32.307	32.307		N/A												True	0.04	True	3	27	True
2018-06-04 173123 CTRL SETB1.eds	E15	UNKNOWN	CTRL	CTRL SETB1	hsa-miR-575-001617	Amp	0.543	0.208	1	38.204	38.204		N/A												True	0.04	True	3	31	True
2018-06-18 130711 CTRL SETB3.eds	E15	UNKNOWN	CTRL	CTRL SETB3	hsa-miR-575-001617	Amp	0.672	0.268	1	38.409	38.409		N/A												True	0.04	True	3	34	True
2018-06-18 103502 NGF SETB3.eds	E15	UNKNOWN	NGF30	NGF SETB3	hsa-miR-575-001617	Amp	0.74	0.844	1	36.479	36.479		N/A												True	0.04	True	3	33	True
2018-06-07 100846 NGF SETB2.eds	E15	UNKNOWN	NGF30	NGF SETB2	hsa-miR-575-001617	Amp	0.768	0.889	1	32.537	32.537		N/A												True	0.04	True	3	29	True
2018-06-04 144541 NGF SETB1.eds	E15	UNKNOWN	NGF30	NGF SETB1	hsa-miR-575-001617	N/A	Undetermined	Undetermined	1	Undetermined	Undetermined		N/A												True	0.04	True	-1	-1	True
2018-06-18 103502 NGF SETB3.eds	M02	UNKNOWN	NGF30	NGF SETB3	hsa-miR-577-002675	Amp	1.367	0.957	1	33.735	33.735	32.791	N/A	32.791	15.873	1.468	4.303	0.333	-5.983	6.648	0.794	0.01	63.246	0.877	True	0.226	True	3	28
2018-06-07 100846 NGF SETB2.eds	M02	UNKNOWN	NGF30	NGF SETB2	hsa-miR-577-002675	Amp	1.363	0.97	1	32.951	32.951	32.791	N/A	32.791	15.873	1.468	4.303	0.333	-5.983	6.648	0.794	0.01	63.246	0.877	True	0.226	True	3	27
2018-06-04 144541 NGF SETB1.eds	M02	UNKNOWN	NGF30	NGF SETB1	hsa-miR-577-002675	Amp	1.371	0.983	1	31.688	31.688	32.791	N/A	32.791	15.873	1.468	4.303	0.333	-5.983	6.648	0.794	0.01	63.246	0.877	True	0.226	True	3	25
2018-06-04 173123 CTRL SETB1.eds	M02	UNKNOWN	CTRL	CTRL SETB1	hsa-miR-577-002675	Amp	1.373	0.981	1	31.606	31.606	32.23	N/A	32.23	15.54	1.388	4.303	0	-5.973	5.973	1	0.016	62.809	1	True	0.226	True	3	26
2018-06-18 130711 CTRL SETB3.eds	M02	UNKNOWN	CTRL	CTRL SETB3	hsa-miR-577-002675	Amp	1.352	0.986	1	33.18	33.18	32.23	N/A	32.23	15.54	1.388	4.303	0	-5.973	5.973	1	0.016	62.809	1	True	0.226	True	3	27
2018-06-07 123401 CTRL SETB2.eds	M02	UNKNOWN	CTRL	CTRL SETB2	hsa-miR-577-002675	Amp	1.37	0.976	1	31.904	31.904	32.23	N/A	32.23	15.54	1.388	4.303	0	-5.973	5.973	1	0.016	62.809	1	True	0.226	True	3	26
2018-06-18 103502 NGF SETB3.eds	E16	UNKNOWN	NGF30	NGF SETB3	hsa-miR-578-001619	N/A	Undetermined	Undetermined	1	Undetermined	Undetermined		N/A												True	0	True	-1	-1	True
2018-06-07 100846 NGF SETB2.eds	E16	UNKNOWN	NGF30	NGF SETB2	hsa-miR-578-001619	N/A	Undetermined	Undetermined	1	Undetermined	Undetermined		N/A												True	0	True	-1	-1	True
2018-06-04 144541 NGF SETB1.eds	E16	UNKNOWN	NGF30	NGF SETB1	hsa-miR-578-001619	N/A	Undetermined	Undetermined	1	Undetermined	Undetermined		N/A												True	0	True	-1	-1	True
2018-06-07 123401 CTRL SETB2.eds	E16	UNKNOWN	CTRL	CTRL SETB2	hsa-miR-578-001619	N/A	Undetermined	Undetermined	1	Undetermined	Undetermined		N/A												True	0	True	-1	-1	True
2018-06-18 130711 CTRL SETB3.eds	E16	UNKNOWN	CTRL	CTRL SETB3	hsa-miR-578-001619	N/A	Undetermined	Undetermined	1	Undetermined	Undetermined		N/A												True	0	True	-1	-1	True
2018-06-04 173123 CTRL SETB1.eds	E16	UNKNOWN	CTRL	CTRL SETB1	hsa-miR-578-001619	N/A	Undetermined	Undetermined	1	Undetermined	Undetermined		N/A												True	0	True	-1	-1	True
2018-06-04 173123 CTRL SETB1.eds	E17	UNKNOWN	CTRL	CTRL SETB1	hsa-miR-580-001621	Amp	0.615	0.664	1	36.033	36.033		N/A												True	0.04	True	3	32	True
2018-06-07 123401 CTRL SETB2.eds	E17	UNKNOWN	CTRL	CTRL SETB2	hsa-miR-580-001621	Amp	0.679	0.859	1	34.994	34.994		N/A												True	0.04	True	3	31	True
2018-06-18 130711 CTRL SETB3.eds	E17	UNKNOWN	CTRL	CTRL SETB3	hsa-miR-580-001621	Amp	0.693	0.818	1	37.337	37.337		N/A												True	0.04	True	3	34	True
2018-06-04 144541 NGF SETB1.eds	E17	UNKNOWN	NGF30	NGF SETB1	hsa-miR-580-001621	Amp	0.654	0.8	1	36.068	36.068		N/A												True	0.04	True	3	32	True
2018-06-18 103502 NGF SETB3.eds	E17	UNKNOWN	NGF30	NGF SETB3	hsa-miR-580-001621	Amp	0.64	0.505	1	37.306	37.306		N/A												True	0.04	True	3	34	True
2018-06-07 100846 NGF SETB2.eds	E17	UNKNOWN	NGF30	NGF SETB2	hsa-miR-580-001621	Amp	0.777	0.87	1	34.452	34.452		N/A												True	0.04	True	3	31	True
2018-06-04 144541 NGF SETB1.eds	E18	UNKNOWN	NGF30	NGF SETB1	hsa-miR-581-001622	Amp	0.732	0.861	1	37.305	37.305		N/A												True	0.04	True	3	34	True
2018-06-07 100846 NGF SETB2.eds	E18	UNKNOWN	NGF30	NGF SETB2	hsa-miR-581-001622	Inconclusive	0.58	0.484	1	35.904	35.904		N/A												True	0.04	True	3	32	True
2018-06-18 103502 NGF SETB3.eds	E18	UNKNOWN	NGF30	NGF SETB3	hsa-miR-581-001622	N/A	Undetermined	Undetermined	1	Undetermined	Undetermined		N/A												True	0.04	True	-1	-1	True
2018-06-04 173123 CTRL SETB1.eds	E18	UNKNOWN	CTRL	CTRL SETB1	hsa-miR-581-001622	Amp	0.641	0.747	1	36.232	36.232		N/A												True	0.04	True	3	32	True
2018-06-07 123401 CTRL SETB2.eds	E18	UNKNOWN	CTRL	CTRL SETB2	hsa-miR-581-001622	Amp	0.728	0.781	1	34.456	34.456		N/A												True	0.04	True	3	31	True
2018-06-18 130711 CTRL SETB3.eds	E18	UNKNOWN	CTRL	CTRL SETB3	hsa-miR-581-001622	N/A	Undetermined	Undetermined	1	Undetermined	Undetermined		N/A												True	0.04	True	-1	-1	True
2018-06-18 130711 CTRL SETB3.eds	E19	UNKNOWN	CTRL	CTRL SETB3	hsa-miR-583-001623	Amp	0.772	0.794	1	34.126	34.126		N/A												True	0.04	True	3	30	True
2018-06-04 173123 CTRL SETB1.eds	E19	UNKNOWN	CTRL	CTRL SETB1	hsa-miR-583-001623	N/A	Undetermined	Undetermined	1	Undetermined	Undetermined		N/A												True	0.04	True	-1	-1	True
2018-06-07 123401 CTRL SETB2.eds	E19	UNKNOWN	CTRL	CTRL SETB2	hsa-miR-583-001623	N/A	Undetermined	Undetermined	1	Undetermined	Undetermined		N/A												True	0.04	True	-1	-1	True
2018-06-18 103502 NGF SETB3.eds	E19	UNKNOWN	NGF30	NGF SETB3	hsa-miR-583-001623	Amp	0.644	0.601	1	37.487	37.487		N/A												True	0.04	True	3	33	True
2018-06-04 144541 NGF SETB1.eds	E19	UNKNOWN	NGF30	NGF SETB1	hsa-miR-583-001623	N/A	Undetermined	Undetermined	1	Undetermined	Undetermined		N/A												True	0.04	True	-1	-1	True
2018-06-07 100846 NGF SETB2.eds	E19	UNKNOWN	NGF30	NGF SETB2	hsa-miR-583-001623	N/A	Undetermined	Undetermined	1	Undetermined	Undetermined		N/A												True	0.04	True	-1	-1	True
2018-06-07 123401 CTRL SETB2.eds	E20	UNKNOWN	CTRL	CTRL SETB2	hsa-miR-584-001624	Amp	0.615	0.842	1	33.311	33.311		N/A												True	0.04	True	3	28	True
2018-06-04 173123 CTRL SETB1.eds	E20	UNKNOWN	CTRL	CTRL SETB1	hsa-miR-584-001624	Amp	0.688	0.83	1	33.136	33.136		N/A												True	0.04	True	3	29	True
2018-06-18 130711 CTRL SETB3.eds	E20	UNKNOWN	CTRL	CTRL SETB3	hsa-miR-584-001624	Amp	0.598	0.479	1	37.283	37.283		N/A												True	0.04	True	3	32	True
2018-06-18 103502 NGF SETB3.eds	E20	UNKNOWN	NGF30	NGF SETB3	hsa-miR-584-001624	Amp	0.741	0.772	1	35.482	35.482		N/A												True	0.04	True	3	32	True
2018-06-04 144541 NGF SETB1.eds	E20	UNKNOWN	NGF30	NGF SETB1	hsa-miR-584-001624	N/A	Undetermined	Undetermined	1	Undetermined	Undetermined		N/A												True	0.04	True	-1	-1	True
2018-06-07 100846 NGF SETB2.eds	E20	UNKNOWN	NGF30	NGF SETB2	hsa-miR-584-001624	Amp	0.656	0.796	1	33.191	33.191		N/A												True	0.04	True	3	29	True
2018-06-04 144541 NGF SETB1.eds	E21	UNKNOWN	NGF30	NGF SETB1	hsa-miR-585-001625	N/A	Undetermined	Undetermined	1	Undetermined	Undetermined		N/A												True	0.2	True	-1	-1	True
2018-06-07 100846 NGF SETB2.eds	E21	UNKNOWN	NGF30	NGF SETB2	hsa-miR-585-001625	N/A	Undetermined	Undetermined	1	Undetermined	Undetermined		N/A												True	0.2	True	-1	-1	True
2018-06-18 103502 NGF SETB3.eds	E21	UNKNOWN	NGF30	NGF SETB3	hsa-miR-585-001625	Inconclusive	0.634	0	1	Undetermined	Undetermined		N/A												True	0.2	True	3	32	True
2018-06-07 123401 CTRL SETB2.eds	E21	UNKNOWN	CTRL	CTRL SETB2	hsa-miR-585-001625	N/A	Undetermined	Undetermined	1	Undetermined	Undetermined		N/A												True	0.2	True	-1	-1	True
2018-06-04 173123 CTRL SETB1.eds	E21	UNKNOWN	CTRL	CTRL SETB1	hsa-miR-585-001625	N/A	Undetermined	Undetermined	1	Undetermined	Undetermined		N/A												True	0.2	True	-1	-1	True
2018-06-18 130711 CTRL SETB3.eds	E21	UNKNOWN	CTRL	CTRL SETB3	hsa-miR-585-001625	N/A	Undetermined	Undetermined	1	Undetermined	Undetermined		N/A												True	0.2	True	-1	-1	True
2018-06-04 144541 NGF SETB1.eds	C09	UNKNOWN	NGF30	NGF SETB1	hsa-miR-586-001539	N/A	Undetermined	Undetermined	1	Undetermined	Undetermined		N/A												True	0.04	True	-1	-1	True
2018-06-07 100846 NGF SETB2.eds	C09	UNKNOWN	NGF30	NGF SETB2	hsa-miR-586-001539	N/A	Undetermined	Undetermined	1	Undetermined	Undetermined		N/A												True	0.04	True	-1	-1	True
2018-06-18 103502 NGF SETB3.eds	C09	UNKNOWN	NGF30	NGF SETB3	hsa-miR-586-001539	N/A	Undetermined	Undetermined	1	Undetermined	Undetermined		N/A												True	0.04	True	-1	-1	True
2018-06-18 130711 CTRL SETB3.eds	C09	UNKNOWN	CTRL	CTRL SETB3	hsa-miR-586-001539	Inconclusive	0.594	0.688	1	35.903	35.903		N/A												True	0.04	True	3	31	True
2018-06-07 123401 CTRL SETB2.eds	C09	UNKNOWN	CTRL	CTRL SETB2	hsa-miR-586-001539	N/A	Undetermined	Undetermined	1	Undetermined	Undetermined		N/A												True	0.04	True	-1	-1	True
2018-06-04 173123 CTRL SETB1.eds	C09	UNKNOWN	CTRL	CTRL SETB1	hsa-miR-586-001539	N/A	Undetermined	Undetermined	1	Undetermined	Undetermined		N/A												True	0.04	True	-1	-1	True
2018-06-18 103502 NGF SETB3.eds	C10	UNKNOWN	NGF30	NGF SETB3	hsa-miR-587-001540	N/A	Undetermined	Undetermined	1	Undetermined	Undetermined		N/A												True	0.04	True	-1	-1	True
2018-06-07 100846 NGF SETB2.eds	C10	UNKNOWN	NGF30	NGF SETB2	hsa-miR-587-001540	Inconclusive	0.596	0.045	1	38.239	38.239		N/A												True	0.04	True	3	31	True
2018-06-04 144541 NGF SETB1.eds	C10	UNKNOWN	NGF30	NGF SETB1	hsa-miR-587-001540	Inconclusive	0	0	1	39.182	39.182		N/A												True	0.04	True	3	32	True
2018-06-18 130711 CTRL SETB3.eds	C10	UNKNOWN	CTRL	CTRL SETB3	hsa-miR-587-001540	Amp	0.555	0.06	1	38.548	38.548		N/A												True	0.04	True	3	31	True
2018-06-07 123401 CTRL SETB2.eds	C10	UNKNOWN	CTRL	CTRL SETB2	hsa-miR-587-001540	Inconclusive	0.604	0.375	1	36.186	36.186		N/A												True	0.04	True	3	29	True
2018-06-04 173123 CTRL SETB1.eds	C10	UNKNOWN	CTRL	CTRL SETB1	hsa-miR-587-001540	N/A	Undetermined	Undetermined	1	Undetermined	Undetermined		N/A												True	0.04	True	-1	-1	True
2018-06-18 130711 CTRL SETB3.eds	C12	UNKNOWN	CTRL	CTRL SETB3	hsa-miR-588-001542	N/A	Undetermined	Undetermined	1	Undetermined	Undetermined		N/A												True	0	True	-1	-1	True
2018-06-07 123401 CTRL SETB2.eds	C12	UNKNOWN	CTRL	CTRL SETB2	hsa-miR-588-001542	N/A	Undetermined	Undetermined	1	Undetermined	Undetermined		N/A												True	0	True	-1	-1	True
2018-06-04 173123 CTRL SETB1.eds	C12	UNKNOWN	CTRL	CTRL SETB1	hsa-miR-588-001542	N/A	Undetermined	Undetermined	1	Undetermined	Undetermined		N/A												True	0	True	-1	-1	True
2018-06-07 100846 NGF SETB2.eds	C12	UNKNOWN	NGF30	NGF SETB2	hsa-miR-588-001542	N/A	Undetermined	Undetermined	1	Undetermined	Undetermined		N/A												True	0	True	-1	-1	True
2018-06-18 103502 NGF SETB3.eds	C12	UNKNOWN	NGF30	NGF SETB3	hsa-miR-588-001542	N/A	Undetermined	Undetermined	1	Undetermined	Undetermined		N/A												True	0	True	-1	-1	True
2018-06-04 144541 NGF SETB1.eds	C12	UNKNOWN	NGF30	NGF SETB1	hsa-miR-588-001542	N/A	Undetermined	Undetermined	1	Undetermined	Undetermined		N/A												True	0	True	-1	-1	True
2018-06-07 100846 NGF SETB2.eds	C13	UNKNOWN	NGF30	NGF SETB2	hsa-miR-589-001543	Amp	1.035	0.93	1	30.908	30.908	31.038	N/A	31.038	14.119	1.286	4.303	-1.749	-7.283	3.785	3.361	0.073	155.722	0.502	True	0.062	True	3	27
2018-06-18 103502 NGF SETB3.eds	C13	UNKNOWN	NGF30	NGF SETB3	hsa-miR-589-001543	Amp	1.09	0.957	1	31.753	31.753	31.038	N/A	31.038	14.119	1.286	4.303	-1.749	-7.283	3.785	3.361	0.073	155.722	0.502	True	0.062	True	3	28
2018-06-04 144541 NGF SETB1.eds	C13	UNKNOWN	NGF30	NGF SETB1	hsa-miR-589-001543	Amp	1.163	0.981	1	30.452	30.452	31.038	N/A	31.038	14.119	1.286	4.303	-1.749	-7.283	3.785	3.361	0.073	155.722	0.502	True	0.062	True	3	26
2018-06-07 123401 CTRL SETB2.eds	C13	UNKNOWN	CTRL	CTRL SETB2	hsa-miR-589-001543	Amp	0.939	0.889	1	31.832	31.832	32.367	N/A	32.367	15.868	1.746	12.706	0	-22.18	22.18	1	0	4,750,480.500	1	True	0.062	True	3	28	True
2018-06-18 130711 CTRL SETB3.eds	C13	UNKNOWN	CTRL	CTRL SETB3	hsa-miR-589-001543	Amp	1.06	0.965	1	32.575	32.575	32.367	N/A	32.367	15.868	1.746	12.706	0	-22.18	22.18	1	0	4,750,480.500	1	True	0.062	True	3	28
2018-06-04 173123 CTRL SETB1.eds	C13	UNKNOWN	CTRL	CTRL SETB1	hsa-miR-589-001543	Amp	1.025	0.962	1	32.159	32.159	32.367	N/A	32.367	15.868	1.746	12.706	0	-22.18	22.18	1	0	4,750,480.500	1	True	0.062	True	3	28
2018-06-07 123401 CTRL SETB2.eds	M04	UNKNOWN	CTRL	CTRL SETB2	hsa-miR-590-3P-002677	Amp	1.281	0.981	1	29.098	29.098	29.95	N/A	29.95	13.26	1.433	4.303	0	-6.167	6.167	1	0.014	71.872	1	True	0.164	True	3	23
2018-06-04 173123 CTRL SETB1.eds	M04	UNKNOWN	CTRL	CTRL SETB1	hsa-miR-590-3P-002677	Amp	1.269	0.98	1	29.673	29.673	29.95	N/A	29.95	13.26	1.433	4.303	0	-6.167	6.167	1	0.014	71.872	1	True	0.164	True	3	24
2018-06-18 130711 CTRL SETB3.eds	M04	UNKNOWN	CTRL	CTRL SETB3	hsa-miR-590-3P-002677	Amp	1.257	0.964	1	31.079	31.079	29.95	N/A	29.95	13.26	1.433	4.303	0	-6.167	6.167	1	0.014	71.872	1	True	0.164	True	3	26
2018-06-04 144541 NGF SETB1.eds	M04	UNKNOWN	NGF30	NGF SETB1	hsa-miR-590-3P-002677	Amp	1.298	0.986	1	29.097	29.097	30.075	N/A	30.075	13.157	1.828	4.303	-0.103	-7.968	7.761	1.074	0.005	250.348	0.967	True	0.164	True	3	23
2018-06-07 100846 NGF SETB2.eds	M04	UNKNOWN	NGF30	NGF SETB2	hsa-miR-590-3P-002677	Amp	1.274	0.971	1	29.2	29.2	30.075	N/A	30.075	13.157	1.828	4.303	-0.103	-7.968	7.761	1.074	0.005	250.348	0.967	True	0.164	True	3	23
2018-06-18 103502 NGF SETB3.eds	M04	UNKNOWN	NGF30	NGF SETB3	hsa-miR-590-3P-002677	Amp	1.251	0.986	1	31.929	31.929	30.075	N/A	30.075	13.157	1.828	4.303	-0.103	-7.968	7.761	1.074	0.005	250.348	0.967	True	0.164	True	3	26
2018-06-18 130711 CTRL SETB3.eds	C15	UNKNOWN	CTRL	CTRL SETB3	hsa-miR-591-001545	Amp	0.561	0	1	Undetermined	Undetermined		N/A												True	0.088	True	3	33	True
2018-06-07 123401 CTRL SETB2.eds	C15	UNKNOWN	CTRL	CTRL SETB2	hsa-miR-591-001545	N/A	Undetermined	Undetermined	1	Undetermined	Undetermined		N/A												True	0.088	True	-1	-1	True
2018-06-04 173123 CTRL SETB1.eds	C15	UNKNOWN	CTRL	CTRL SETB1	hsa-miR-591-001545	N/A	Undetermined	Undetermined	1	Undetermined	Undetermined		N/A												True	0.088	True	-1	-1	True
2018-06-18 103502 NGF SETB3.eds	C15	UNKNOWN	NGF30	NGF SETB3	hsa-miR-591-001545	Amp	1.104	0.935	1	34.863	34.863	34.863	N/A	34.863	19.72										True	0.088	True	3	30
2018-06-07 100846 NGF SETB2.eds	C15	UNKNOWN	NGF30	NGF SETB2	hsa-miR-591-001545	N/A	Undetermined	Undetermined	1	Undetermined	Undetermined	34.863	N/A	34.863	19.72										True	0.088	True	-1	-1	True
2018-06-04 144541 NGF SETB1.eds	C15	UNKNOWN	NGF30	NGF SETB1	hsa-miR-591-001545	Amp	0.59	0	1	Undetermined	Undetermined	34.863	N/A	34.863	19.72										True	0.088	True	3	29	True
2018-06-07 100846 NGF SETB2.eds	C16	UNKNOWN	NGF30	NGF SETB2	hsa-miR-592-001546	Amp	0.731	0	1	Undetermined	Undetermined		N/A												True	0.205	True	3	30	True
2018-06-04 144541 NGF SETB1.eds	C16	UNKNOWN	NGF30	NGF SETB1	hsa-miR-592-001546	N/A	Undetermined	Undetermined	1	Undetermined	Undetermined		N/A												True	0.205	True	-1	-1	True
2018-06-18 103502 NGF SETB3.eds	C16	UNKNOWN	NGF30	NGF SETB3	hsa-miR-592-001546	N/A	Undetermined	Undetermined	1	Undetermined	Undetermined		N/A												True	0.205	True	-1	-1	True
2018-06-18 130711 CTRL SETB3.eds	C16	UNKNOWN	CTRL	CTRL SETB3	hsa-miR-592-001546	Amp	1.32	0.98	1	34.492	34.492	34.492	N/A	34.492	19.531			0			1	1	1		True	0.205	True	3	29
2018-06-04 173123 CTRL SETB1.eds	C16	UNKNOWN	CTRL	CTRL SETB1	hsa-miR-592-001546	N/A	Undetermined	Undetermined	1	Undetermined	Undetermined	34.492	N/A	34.492	19.531			0			1	1	1		True	0.205	True	-1	-1	True
2018-06-07 123401 CTRL SETB2.eds	C16	UNKNOWN	CTRL	CTRL SETB2	hsa-miR-592-001546	N/A	Undetermined	Undetermined	1	Undetermined	Undetermined	34.492	N/A	34.492	19.531			0			1	1	1		True	0.205	True	-1	-1	True
2018-06-18 130711 CTRL SETB3.eds	C17	UNKNOWN	CTRL	CTRL SETB3	hsa-miR-593-001547	N/A	Undetermined	Undetermined	1	Undetermined	Undetermined		N/A												True	0	True	-1	-1	True
2018-06-04 173123 CTRL SETB1.eds	C17	UNKNOWN	CTRL	CTRL SETB1	hsa-miR-593-001547	N/A	Undetermined	Undetermined	1	Undetermined	Undetermined		N/A												True	0	True	-1	-1	True
2018-06-07 123401 CTRL SETB2.eds	C17	UNKNOWN	CTRL	CTRL SETB2	hsa-miR-593-001547	N/A	Undetermined	Undetermined	1	Undetermined	Undetermined		N/A												True	0	True	-1	-1	True
2018-06-04 144541 NGF SETB1.eds	C17	UNKNOWN	NGF30	NGF SETB1	hsa-miR-593-001547	N/A	Undetermined	Undetermined	1	Undetermined	Undetermined		N/A												True	0	True	-1	-1	True
2018-06-07 100846 NGF SETB2.eds	C17	UNKNOWN	NGF30	NGF SETB2	hsa-miR-593-001547	N/A	Undetermined	Undetermined	1	Undetermined	Undetermined		N/A												True	0	True	-1	-1	True
2018-06-18 103502 NGF SETB3.eds	C17	UNKNOWN	NGF30	NGF SETB3	hsa-miR-593-001547	N/A	Undetermined	Undetermined	1	Undetermined	Undetermined		N/A												True	0	True	-1	-1	True
2018-06-04 144541 NGF SETB1.eds	L01	UNKNOWN	NGF30	NGF SETB1	hsa-miR-593-002411	N/A	Undetermined	Undetermined	1	Undetermined	Undetermined		N/A												True	0.2	True	-1	-1	True
2018-06-18 103502 NGF SETB3.eds	L01	UNKNOWN	NGF30	NGF SETB3	hsa-miR-593-002411	N/A	Undetermined	Undetermined	1	Undetermined	Undetermined		N/A												True	0.2	True	-1	-1	True
2018-06-07 100846 NGF SETB2.eds	L01	UNKNOWN	NGF30	NGF SETB2	hsa-miR-593-002411	Inconclusive	0.669	0	1	Undetermined	Undetermined		N/A												True	0.2	True	3	32	True
2018-06-04 173123 CTRL SETB1.eds	L01	UNKNOWN	CTRL	CTRL SETB1	hsa-miR-593-002411	N/A	Undetermined	Undetermined	1	Undetermined	Undetermined		N/A												True	0.2	True	-1	-1	True
2018-06-18 130711 CTRL SETB3.eds	L01	UNKNOWN	CTRL	CTRL SETB3	hsa-miR-593-002411	N/A	Undetermined	Undetermined	1	Undetermined	Undetermined		N/A												True	0.2	True	-1	-1	True
2018-06-07 123401 CTRL SETB2.eds	L01	UNKNOWN	CTRL	CTRL SETB2	hsa-miR-593-002411	N/A	Undetermined	Undetermined	1	Undetermined	Undetermined		N/A												True	0.2	True	-1	-1	True
2018-06-18 130711 CTRL SETB3.eds	E24	UNKNOWN	CTRL	CTRL SETB3	hsa-miR-595-001987	N/A	Undetermined	Undetermined	1	Undetermined	Undetermined		N/A												True	0.04	True	-1	-1	True
2018-06-04 173123 CTRL SETB1.eds	E24	UNKNOWN	CTRL	CTRL SETB1	hsa-miR-595-001987	N/A	Undetermined	Undetermined	1	Undetermined	Undetermined		N/A												True	0.04	True	-1	-1	True
2018-06-07 123401 CTRL SETB2.eds	E24	UNKNOWN	CTRL	CTRL SETB2	hsa-miR-595-001987	N/A	Undetermined	Undetermined	1	Undetermined	Undetermined		N/A												True	0.04	True	-1	-1	True
2018-06-07 100846 NGF SETB2.eds	E24	UNKNOWN	NGF30	NGF SETB2	hsa-miR-595-001987	Inconclusive	0.685	0.737	1	36.074	36.074		N/A												True	0.04	True	3	32	True
2018-06-04 144541 NGF SETB1.eds	E24	UNKNOWN	NGF30	NGF SETB1	hsa-miR-595-001987	N/A	Undetermined	Undetermined	1	Undetermined	Undetermined		N/A												True	0.04	True	-1	-1	True
2018-06-18 103502 NGF SETB3.eds	E24	UNKNOWN	NGF30	NGF SETB3	hsa-miR-595-001987	N/A	Undetermined	Undetermined	1	Undetermined	Undetermined		N/A												True	0.04	True	-1	-1	True
2018-06-04 144541 NGF SETB1.eds	C18	UNKNOWN	NGF30	NGF SETB1	hsa-miR-596-001550	Amp	0.786	0.954	1	26.398	26.398		N/A												True	0.04	True	3	23	True
2018-06-18 103502 NGF SETB3.eds	C18	UNKNOWN	NGF30	NGF SETB3	hsa-miR-596-001550	Amp	0.726	0.911	1	30.145	30.145		N/A												True	0.04	True	3	26	True
2018-06-07 100846 NGF SETB2.eds	C18	UNKNOWN	NGF30	NGF SETB2	hsa-miR-596-001550	Amp	0.781	0.956	1	25.686	25.686		N/A												True	0.04	True	3	22	True
2018-06-18 130711 CTRL SETB3.eds	C18	UNKNOWN	CTRL	CTRL SETB3	hsa-miR-596-001550	Amp	0.698	0.932	1	30.408	30.408		N/A												True	0.04	True	3	26	True
2018-06-07 123401 CTRL SETB2.eds	C18	UNKNOWN	CTRL	CTRL SETB2	hsa-miR-596-001550	Amp	0.815	0.964	1	25.848	25.848		N/A												True	0.04	True	3	22	True
2018-06-04 173123 CTRL SETB1.eds	C18	UNKNOWN	CTRL	CTRL SETB1	hsa-miR-596-001550	Amp	0.765	0.952	1	26.649	26.649		N/A												True	0.04	True	3	23	True
2018-06-04 144541 NGF SETB1.eds	C20	UNKNOWN	NGF30	NGF SETB1	hsa-miR-599-001554	N/A	Undetermined	Undetermined	1	Undetermined	Undetermined		N/A												True	0	True	-1	-1	True
2018-06-07 100846 NGF SETB2.eds	C20	UNKNOWN	NGF30	NGF SETB2	hsa-miR-599-001554	N/A	Undetermined	Undetermined	1	Undetermined	Undetermined		N/A												True	0	True	-1	-1	True
2018-06-18 103502 NGF SETB3.eds	C20	UNKNOWN	NGF30	NGF SETB3	hsa-miR-599-001554	N/A	Undetermined	Undetermined	1	Undetermined	Undetermined		N/A												True	0	True	-1	-1	True
2018-06-18 130711 CTRL SETB3.eds	C20	UNKNOWN	CTRL	CTRL SETB3	hsa-miR-599-001554	N/A	Undetermined	Undetermined	1	Undetermined	Undetermined		N/A												True	0	True	-1	-1	True
2018-06-04 173123 CTRL SETB1.eds	C20	UNKNOWN	CTRL	CTRL SETB1	hsa-miR-599-001554	N/A	Undetermined	Undetermined	1	Undetermined	Undetermined		N/A												True	0	True	-1	-1	True
2018-06-07 123401 CTRL SETB2.eds	C20	UNKNOWN	CTRL	CTRL SETB2	hsa-miR-599-001554	N/A	Undetermined	Undetermined	1	Undetermined	Undetermined		N/A												True	0	True	-1	-1	True
2018-06-04 173123 CTRL SETB1.eds	C22	UNKNOWN	CTRL	CTRL SETB1	hsa-miR-600-001556	Amp	0.875	0.953	1	31.381	31.381		N/A												True	0.04	True	3	28	True
2018-06-04 144541 NGF SETB1.eds	C22	UNKNOWN	NGF30	NGF SETB1	hsa-miR-600-001556	Amp	0.547	0.432	1	37.055	37.055		N/A												True	0.04	True	3	30	True
2018-06-07 100846 NGF SETB2.eds	C22	UNKNOWN	NGF30	NGF SETB2	hsa-miR-600-001556	Amp	0.791	0.9	1	32.084	32.084		N/A												True	0.04	True	3	29	True
2018-06-18 103502 NGF SETB3.eds	C22	UNKNOWN	NGF30	NGF SETB3	hsa-miR-600-001556	Inconclusive	0.631	0.657	1	37.128	37.128		N/A												True	0.04	True	3	33	True
2018-06-07 123401 CTRL SETB2.eds	C22	UNKNOWN	CTRL	CTRL SETB2	hsa-miR-600-001556	Amp	0.622	0.747	1	33.288	33.288		N/A												True	0.04	True	3	29	True
2018-06-18 130711 CTRL SETB3.eds	C22	UNKNOWN	CTRL	CTRL SETB3	hsa-miR-600-001556	N/A	Undetermined	Undetermined	1	Undetermined	Undetermined		N/A												True	0.04	True	-1	-1	True
2018-06-18 103502 NGF SETB3.eds	C24	UNKNOWN	NGF30	NGF SETB3	hsa-miR-601-001558	Amp	0.776	0.495	1	36.523	36.523		N/A												True	0.04	True	3	34	True
2018-06-04 144541 NGF SETB1.eds	C24	UNKNOWN	NGF30	NGF SETB1	hsa-miR-601-001558	Amp	1.175	0.945	1	34.706	34.706		N/A												True	0.04	True	3	32	True
2018-06-07 100846 NGF SETB2.eds	C24	UNKNOWN	NGF30	NGF SETB2	hsa-miR-601-001558	No Amp	0.926	0.73	1	37.293	37.293		N/A												True	0.04	True	3	35	True
2018-06-18 130711 CTRL SETB3.eds	C24	UNKNOWN	CTRL	CTRL SETB3	hsa-miR-601-001558	No Amp	0.536	0	1	Undetermined	Undetermined		N/A												True	0.04	True	3	35	True
2018-06-04 173123 CTRL SETB1.eds	C24	UNKNOWN	CTRL	CTRL SETB1	hsa-miR-601-001558	Amp	1.12	0.942	1	35.521	35.521		N/A												True	0.04	True	3	33	True
2018-06-07 123401 CTRL SETB2.eds	C24	UNKNOWN	CTRL	CTRL SETB2	hsa-miR-601-001558	Amp	1.182	0.949	1	34.26	34.26		N/A												True	0.04	True	3	31	True
2018-06-07 123401 CTRL SETB2.eds	D05	UNKNOWN	CTRL	CTRL SETB2	hsa-miR-603-001566	Amp	0.829	0.793	1	33.067	33.067		N/A												True	0.04	True	3	30	True
2018-06-18 130711 CTRL SETB3.eds	D05	UNKNOWN	CTRL	CTRL SETB3	hsa-miR-603-001566	N/A	Undetermined	Undetermined	1	Undetermined	Undetermined		N/A												True	0.04	True	-1	-1	True
2018-06-04 173123 CTRL SETB1.eds	D05	UNKNOWN	CTRL	CTRL SETB1	hsa-miR-603-001566	N/A	Undetermined	Undetermined	1	Undetermined	Undetermined		N/A												True	0.04	True	-1	-1	True
2018-06-18 103502 NGF SETB3.eds	D05	UNKNOWN	NGF30	NGF SETB3	hsa-miR-603-001566	N/A	Undetermined	Undetermined	1	Undetermined	Undetermined		N/A												True	0.04	True	-1	-1	True
2018-06-07 100846 NGF SETB2.eds	D05	UNKNOWN	NGF30	NGF SETB2	hsa-miR-603-001566	N/A	Undetermined	Undetermined	1	Undetermined	Undetermined		N/A												True	0.04	True	-1	-1	True
2018-06-04 144541 NGF SETB1.eds	D05	UNKNOWN	NGF30	NGF SETB1	hsa-miR-603-001566	N/A	Undetermined	Undetermined	1	Undetermined	Undetermined		N/A												True	0.04	True	-1	-1	True
2018-06-04 173123 CTRL SETB1.eds	D06	UNKNOWN	CTRL	CTRL SETB1	hsa-miR-604-001567	Amp	0.725	0.591	1	36.379	36.379		N/A												True	0.04	True	3	32	True
2018-06-18 130711 CTRL SETB3.eds	D06	UNKNOWN	CTRL	CTRL SETB3	hsa-miR-604-001567	Amp	1.073	0.894	1	33.896	33.896		N/A												True	0.04	True	3	31	True
2018-06-07 123401 CTRL SETB2.eds	D06	UNKNOWN	CTRL	CTRL SETB2	hsa-miR-604-001567	N/A	Undetermined	Undetermined	1	Undetermined	Undetermined		N/A												True	0.04	True	-1	-1	True
2018-06-07 100846 NGF SETB2.eds	D06	UNKNOWN	NGF30	NGF SETB2	hsa-miR-604-001567	Amp	0.832	0.49	1	35.613	35.613		N/A												True	0.04	True	3	31	True
2018-06-18 103502 NGF SETB3.eds	D06	UNKNOWN	NGF30	NGF SETB3	hsa-miR-604-001567	N/A	Undetermined	Undetermined	1	Undetermined	Undetermined		N/A												True	0.04	True	-1	-1	True
2018-06-04 144541 NGF SETB1.eds	D06	UNKNOWN	NGF30	NGF SETB1	hsa-miR-604-001567	No Amp	0.634	0.085	1	38.43	38.43		N/A												True	0.04	True	3	31	True
2018-06-07 123401 CTRL SETB2.eds	D07	UNKNOWN	CTRL	CTRL SETB2	hsa-miR-605-001568	Amp	0.967	0.872	1	29.986	29.986		N/A												True	0.04	True	3	27	True
2018-06-18 130711 CTRL SETB3.eds	D07	UNKNOWN	CTRL	CTRL SETB3	hsa-miR-605-001568	Amp	0.946	0.95	1	31.857	31.857		N/A												True	0.04	True	3	29	True
2018-06-04 173123 CTRL SETB1.eds	D07	UNKNOWN	CTRL	CTRL SETB1	hsa-miR-605-001568	Amp	1.013	0.843	1	29.296	29.296		N/A												True	0.04	True	3	26	True
2018-06-18 103502 NGF SETB3.eds	D07	UNKNOWN	NGF30	NGF SETB3	hsa-miR-605-001568	Amp	1.095	0.957	1	31.559	31.559		N/A												True	0.04	True	3	28	True
2018-06-07 100846 NGF SETB2.eds	D07	UNKNOWN	NGF30	NGF SETB2	hsa-miR-605-001568	Amp	1.051	0.873	1	29.184	29.184		N/A												True	0.04	True	3	26	True
2018-06-04 144541 NGF SETB1.eds	D07	UNKNOWN	NGF30	NGF SETB1	hsa-miR-605-001568	Amp	1.04	0.899	1	29.284	29.284		N/A												True	0.04	True	3	26	True
2018-06-04 173123 CTRL SETB1.eds	D08	UNKNOWN	CTRL	CTRL SETB1	hsa-miR-606-001569	N/A	Undetermined	Undetermined	1	Undetermined	Undetermined		N/A												True	0.04	True	-1	-1	True
2018-06-07 123401 CTRL SETB2.eds	D08	UNKNOWN	CTRL	CTRL SETB2	hsa-miR-606-001569	Amp	0.535	0.098	1	37.818	37.818		N/A												True	0.04	True	3	29	True
2018-06-18 130711 CTRL SETB3.eds	D08	UNKNOWN	CTRL	CTRL SETB3	hsa-miR-606-001569	N/A	Undetermined	Undetermined	1	Undetermined	Undetermined		N/A												True	0.04	True	-1	-1	True
2018-06-07 100846 NGF SETB2.eds	D08	UNKNOWN	NGF30	NGF SETB2	hsa-miR-606-001569	Inconclusive	0.61	0.083	1	37.561	37.561		N/A												True	0.04	True	3	30	True
2018-06-18 103502 NGF SETB3.eds	D08	UNKNOWN	NGF30	NGF SETB3	hsa-miR-606-001569	N/A	Undetermined	Undetermined	1	Undetermined	Undetermined		N/A												True	0.04	True	-1	-1	True
2018-06-04 144541 NGF SETB1.eds	D08	UNKNOWN	NGF30	NGF SETB1	hsa-miR-606-001569	N/A	Undetermined	Undetermined	1	Undetermined	Undetermined		N/A												True	0.04	True	-1	-1	True
2018-06-18 103502 NGF SETB3.eds	D09	UNKNOWN	NGF30	NGF SETB3	hsa-miR-607-001570	N/A	Undetermined	Undetermined	1	Undetermined	Undetermined		N/A												True	0	True	-1	-1	True
2018-06-04 144541 NGF SETB1.eds	D09	UNKNOWN	NGF30	NGF SETB1	hsa-miR-607-001570	N/A	Undetermined	Undetermined	1	Undetermined	Undetermined		N/A												True	0	True	-1	-1	True
2018-06-07 100846 NGF SETB2.eds	D09	UNKNOWN	NGF30	NGF SETB2	hsa-miR-607-001570	N/A	Undetermined	Undetermined	1	Undetermined	Undetermined		N/A												True	0	True	-1	-1	True
2018-06-18 130711 CTRL SETB3.eds	D09	UNKNOWN	CTRL	CTRL SETB3	hsa-miR-607-001570	N/A	Undetermined	Undetermined	1	Undetermined	Undetermined		N/A												True	0	True	-1	-1	True
2018-06-07 123401 CTRL SETB2.eds	D09	UNKNOWN	CTRL	CTRL SETB2	hsa-miR-607-001570	N/A	Undetermined	Undetermined	1	Undetermined	Undetermined		N/A												True	0	True	-1	-1	True
2018-06-04 173123 CTRL SETB1.eds	D09	UNKNOWN	CTRL	CTRL SETB1	hsa-miR-607-001570	N/A	Undetermined	Undetermined	1	Undetermined	Undetermined		N/A												True	0	True	-1	-1	True
2018-06-18 130711 CTRL SETB3.eds	D10	UNKNOWN	CTRL	CTRL SETB3	hsa-miR-608-001571	N/A	Undetermined	Undetermined	1	Undetermined	Undetermined		N/A												True	0	True	-1	-1	True
2018-06-04 173123 CTRL SETB1.eds	D10	UNKNOWN	CTRL	CTRL SETB1	hsa-miR-608-001571	N/A	Undetermined	Undetermined	1	Undetermined	Undetermined		N/A												True	0	True	-1	-1	True
2018-06-07 123401 CTRL SETB2.eds	D10	UNKNOWN	CTRL	CTRL SETB2	hsa-miR-608-001571	N/A	Undetermined	Undetermined	1	Undetermined	Undetermined		N/A												True	0	True	-1	-1	True
2018-06-07 100846 NGF SETB2.eds	D10	UNKNOWN	NGF30	NGF SETB2	hsa-miR-608-001571	N/A	Undetermined	Undetermined	1	Undetermined	Undetermined		N/A												True	0	True	-1	-1	True
2018-06-04 144541 NGF SETB1.eds	D10	UNKNOWN	NGF30	NGF SETB1	hsa-miR-608-001571	N/A	Undetermined	Undetermined	1	Undetermined	Undetermined		N/A												True	0	True	-1	-1	True
2018-06-18 103502 NGF SETB3.eds	D10	UNKNOWN	NGF30	NGF SETB3	hsa-miR-608-001571	N/A	Undetermined	Undetermined	1	Undetermined	Undetermined		N/A												True	0	True	-1	-1	True
2018-06-04 173123 CTRL SETB1.eds	D11	UNKNOWN	CTRL	CTRL SETB1	hsa-miR-609-001573	Amp	0.616	0.634	1	36.366	36.366		N/A												True	0.04	True	3	32	True
2018-06-18 130711 CTRL SETB3.eds	D11	UNKNOWN	CTRL	CTRL SETB3	hsa-miR-609-001573	N/A	Undetermined	Undetermined	1	Undetermined	Undetermined		N/A												True	0.04	True	-1	-1	True
2018-06-07 123401 CTRL SETB2.eds	D11	UNKNOWN	CTRL	CTRL SETB2	hsa-miR-609-001573	N/A	Undetermined	Undetermined	1	Undetermined	Undetermined		N/A												True	0.04	True	-1	-1	True
2018-06-07 100846 NGF SETB2.eds	D11	UNKNOWN	NGF30	NGF SETB2	hsa-miR-609-001573	N/A	Undetermined	Undetermined	1	Undetermined	Undetermined		N/A												True	0.04	True	-1	-1	True
2018-06-18 103502 NGF SETB3.eds	D11	UNKNOWN	NGF30	NGF SETB3	hsa-miR-609-001573	N/A	Undetermined	Undetermined	1	Undetermined	Undetermined		N/A												True	0.04	True	-1	-1	True
2018-06-04 144541 NGF SETB1.eds	D11	UNKNOWN	NGF30	NGF SETB1	hsa-miR-609-001573	Inconclusive	0.607	0.768	1	35.407	35.407		N/A												True	0.04	True	3	30	True
2018-06-04 173123 CTRL SETB1.eds	D20	UNKNOWN	CTRL	CTRL SETB1	hsa-miR-613-001586	N/A	Undetermined	Undetermined	1	Undetermined	Undetermined		N/A												True	0	True	-1	-1	True
2018-06-07 123401 CTRL SETB2.eds	D20	UNKNOWN	CTRL	CTRL SETB2	hsa-miR-613-001586	N/A	Undetermined	Undetermined	1	Undetermined	Undetermined		N/A												True	0	True	-1	-1	True
2018-06-18 130711 CTRL SETB3.eds	D20	UNKNOWN	CTRL	CTRL SETB3	hsa-miR-613-001586	N/A	Undetermined	Undetermined	1	Undetermined	Undetermined		N/A												True	0	True	-1	-1	True
2018-06-18 103502 NGF SETB3.eds	D20	UNKNOWN	NGF30	NGF SETB3	hsa-miR-613-001586	N/A	Undetermined	Undetermined	1	Undetermined	Undetermined		N/A												True	0	True	-1	-1	True
2018-06-04 144541 NGF SETB1.eds	D20	UNKNOWN	NGF30	NGF SETB1	hsa-miR-613-001586	N/A	Undetermined	Undetermined	1	Undetermined	Undetermined		N/A												True	0	True	-1	-1	True
2018-06-07 100846 NGF SETB2.eds	D20	UNKNOWN	NGF30	NGF SETB2	hsa-miR-613-001586	N/A	Undetermined	Undetermined	1	Undetermined	Undetermined		N/A												True	0	True	-1	-1	True
2018-06-18 130711 CTRL SETB3.eds	D21	UNKNOWN	CTRL	CTRL SETB3	hsa-miR-614-001587	Amp	0.599	0.165	1	38.501	38.501		N/A												True	0.04	True	3	33	True
2018-06-04 173123 CTRL SETB1.eds	D21	UNKNOWN	CTRL	CTRL SETB1	hsa-miR-614-001587	N/A	Undetermined	Undetermined	1	Undetermined	Undetermined		N/A												True	0.04	True	-1	-1	True
2018-06-07 123401 CTRL SETB2.eds	D21	UNKNOWN	CTRL	CTRL SETB2	hsa-miR-614-001587	Amp	0.757	0.887	1	36.328	36.328		N/A												True	0.04	True	3	32	True
2018-06-04 144541 NGF SETB1.eds	D21	UNKNOWN	NGF30	NGF SETB1	hsa-miR-614-001587	Amp	0.745	0.833	1	35.998	35.998		N/A												True	0.04	True	3	32	True
2018-06-07 100846 NGF SETB2.eds	D21	UNKNOWN	NGF30	NGF SETB2	hsa-miR-614-001587	N/A	Undetermined	Undetermined	1	Undetermined	Undetermined		N/A												True	0.04	True	-1	-1	True
2018-06-18 103502 NGF SETB3.eds	D21	UNKNOWN	NGF30	NGF SETB3	hsa-miR-614-001587	N/A	Undetermined	Undetermined	1	Undetermined	Undetermined		N/A												True	0.04	True	-1	-1	True
2018-06-18 103502 NGF SETB3.eds	D22	UNKNOWN	NGF30	NGF SETB3	hsa-miR-616-001589	N/A	Undetermined	Undetermined	1	Undetermined	Undetermined		N/A												True	0.044	True	-1	-1	True
2018-06-07 100846 NGF SETB2.eds	D22	UNKNOWN	NGF30	NGF SETB2	hsa-miR-616-001589	N/A	Undetermined	Undetermined	1	Undetermined	Undetermined		N/A												True	0.044	True	-1	-1	True
2018-06-04 144541 NGF SETB1.eds	D22	UNKNOWN	NGF30	NGF SETB1	hsa-miR-616-001589	N/A	Undetermined	Undetermined	1	Undetermined	Undetermined		N/A												True	0.044	True	-1	-1	True
2018-06-07 123401 CTRL SETB2.eds	D22	UNKNOWN	CTRL	CTRL SETB2	hsa-miR-616-001589	Amp	0.669	0.845	1	36.637	36.637		N/A												True	0.044	True	3	32	True
2018-06-04 173123 CTRL SETB1.eds	D22	UNKNOWN	CTRL	CTRL SETB1	hsa-miR-616-001589	Amp	0.935	0.936	1	34.698	34.698		N/A												True	0.044	True	3	31	True
2018-06-18 130711 CTRL SETB3.eds	D22	UNKNOWN	CTRL	CTRL SETB3	hsa-miR-616-001589	N/A	Undetermined	Undetermined	1	Undetermined	Undetermined		N/A												True	0.044	True	-1	-1	True
2018-06-07 123401 CTRL SETB2.eds	D23	UNKNOWN	CTRL	CTRL SETB2	hsa-miR-617-001591	N/A	Undetermined	Undetermined	1	Undetermined	Undetermined		N/A												True	0	True	-1	-1	True
2018-06-04 173123 CTRL SETB1.eds	D23	UNKNOWN	CTRL	CTRL SETB1	hsa-miR-617-001591	N/A	Undetermined	Undetermined	1	Undetermined	Undetermined		N/A												True	0	True	-1	-1	True
2018-06-18 130711 CTRL SETB3.eds	D23	UNKNOWN	CTRL	CTRL SETB3	hsa-miR-617-001591	N/A	Undetermined	Undetermined	1	Undetermined	Undetermined		N/A												True	0	True	-1	-1	True
2018-06-04 144541 NGF SETB1.eds	D23	UNKNOWN	NGF30	NGF SETB1	hsa-miR-617-001591	N/A	Undetermined	Undetermined	1	Undetermined	Undetermined		N/A												True	0	True	-1	-1	True
2018-06-07 100846 NGF SETB2.eds	D23	UNKNOWN	NGF30	NGF SETB2	hsa-miR-617-001591	N/A	Undetermined	Undetermined	1	Undetermined	Undetermined		N/A												True	0	True	-1	-1	True
2018-06-18 103502 NGF SETB3.eds	D23	UNKNOWN	NGF30	NGF SETB3	hsa-miR-617-001591	N/A	Undetermined	Undetermined	1	Undetermined	Undetermined		N/A												True	0	True	-1	-1	True
2018-06-04 144541 NGF SETB1.eds	M01	UNKNOWN	NGF30	NGF SETB1	hsa-miR-620-002672	Amp	0.652	0.746	1	36.267	36.267		N/A												True	0.04	True	3	32	True
2018-06-18 103502 NGF SETB3.eds	M01	UNKNOWN	NGF30	NGF SETB3	hsa-miR-620-002672	N/A	Undetermined	Undetermined	1	Undetermined	Undetermined		N/A												True	0.04	True	-1	-1	True
2018-06-07 100846 NGF SETB2.eds	M01	UNKNOWN	NGF30	NGF SETB2	hsa-miR-620-002672	Amp	0.548	0.494	1	33.902	33.902		N/A												True	0.04	True	3	30	True
2018-06-07 123401 CTRL SETB2.eds	M01	UNKNOWN	CTRL	CTRL SETB2	hsa-miR-620-002672	N/A	Undetermined	Undetermined	1	Undetermined	Undetermined		N/A												True	0.04	True	-1	-1	True
2018-06-18 130711 CTRL SETB3.eds	M01	UNKNOWN	CTRL	CTRL SETB3	hsa-miR-620-002672	N/A	Undetermined	Undetermined	1	Undetermined	Undetermined		N/A												True	0.04	True	-1	-1	True
2018-06-04 173123 CTRL SETB1.eds	M01	UNKNOWN	CTRL	CTRL SETB1	hsa-miR-620-002672	N/A	Undetermined	Undetermined	1	Undetermined	Undetermined		N/A												True	0.04	True	-1	-1	True
2018-06-18 103502 NGF SETB3.eds	E03	UNKNOWN	NGF30	NGF SETB3	hsa-miR-621-001598	N/A	Undetermined	Undetermined	1	Undetermined	Undetermined		N/A												True	0	True	-1	-1	True
2018-06-04 144541 NGF SETB1.eds	E03	UNKNOWN	NGF30	NGF SETB1	hsa-miR-621-001598	N/A	Undetermined	Undetermined	1	Undetermined	Undetermined		N/A												True	0	True	-1	-1	True
2018-06-07 100846 NGF SETB2.eds	E03	UNKNOWN	NGF30	NGF SETB2	hsa-miR-621-001598	N/A	Undetermined	Undetermined	1	Undetermined	Undetermined		N/A												True	0	True	-1	-1	True
2018-06-18 130711 CTRL SETB3.eds	E03	UNKNOWN	CTRL	CTRL SETB3	hsa-miR-621-001598	N/A	Undetermined	Undetermined	1	Undetermined	Undetermined		N/A												True	0	True	-1	-1	True
2018-06-04 173123 CTRL SETB1.eds	E03	UNKNOWN	CTRL	CTRL SETB1	hsa-miR-621-001598	N/A	Undetermined	Undetermined	1	Undetermined	Undetermined		N/A												True	0	True	-1	-1	True
2018-06-07 123401 CTRL SETB2.eds	E03	UNKNOWN	CTRL	CTRL SETB2	hsa-miR-621-001598	N/A	Undetermined	Undetermined	1	Undetermined	Undetermined		N/A												True	0	True	-1	-1	True
2018-06-18 130711 CTRL SETB3.eds	C19	UNKNOWN	CTRL	CTRL SETB3	hsa-miR-622-001553	N/A	Undetermined	Undetermined	1	Undetermined	Undetermined		N/A												True	0.04	True	-1	-1	True
2018-06-04 173123 CTRL SETB1.eds	C19	UNKNOWN	CTRL	CTRL SETB1	hsa-miR-622-001553	N/A	Undetermined	Undetermined	1	Undetermined	Undetermined		N/A												True	0.04	True	-1	-1	True
2018-06-07 123401 CTRL SETB2.eds	C19	UNKNOWN	CTRL	CTRL SETB2	hsa-miR-622-001553	N/A	Undetermined	Undetermined	1	Undetermined	Undetermined		N/A												True	0.04	True	-1	-1	True
2018-06-18 103502 NGF SETB3.eds	C19	UNKNOWN	NGF30	NGF SETB3	hsa-miR-622-001553	N/A	Undetermined	Undetermined	1	Undetermined	Undetermined		N/A												True	0.04	True	-1	-1	True
2018-06-04 144541 NGF SETB1.eds	C19	UNKNOWN	NGF30	NGF SETB1	hsa-miR-622-001553	N/A	Undetermined	Undetermined	1	Undetermined	Undetermined		N/A												True	0.04	True	-1	-1	True
2018-06-07 100846 NGF SETB2.eds	C19	UNKNOWN	NGF30	NGF SETB2	hsa-miR-622-001553	Amp	0.735	0.734	1	36.898	36.898		N/A												True	0.04	True	3	33	True
2018-06-04 144541 NGF SETB1.eds	C21	UNKNOWN	NGF30	NGF SETB1	hsa-miR-623-001555	N/A	Undetermined	Undetermined	1	Undetermined	Undetermined		N/A												True	0.04	True	-1	-1	True
2018-06-18 103502 NGF SETB3.eds	C21	UNKNOWN	NGF30	NGF SETB3	hsa-miR-623-001555	Amp	0.659	0.837	1	35.33	35.33		N/A												True	0.04	True	3	31	True
2018-06-07 100846 NGF SETB2.eds	C21	UNKNOWN	NGF30	NGF SETB2	hsa-miR-623-001555	Amp	0	0.808	1	34.781	34.781		N/A												True	0.04	True	3	28	True
2018-06-04 173123 CTRL SETB1.eds	C21	UNKNOWN	CTRL	CTRL SETB1	hsa-miR-623-001555	N/A	Undetermined	Undetermined	1	Undetermined	Undetermined		N/A												True	0.04	True	-1	-1	True
2018-06-18 130711 CTRL SETB3.eds	C21	UNKNOWN	CTRL	CTRL SETB3	hsa-miR-623-001555	Amp	0.642	0.716	1	35.453	35.453		N/A												True	0.04	True	3	31	True
2018-06-07 123401 CTRL SETB2.eds	C21	UNKNOWN	CTRL	CTRL SETB2	hsa-miR-623-001555	Amp	0.824	0.828	1	31.593	31.593		N/A												True	0.04	True	3	28	True
2018-06-18 130711 CTRL SETB3.eds	C23	UNKNOWN	CTRL	CTRL SETB3	hsa-miR-624-001557	N/A	Undetermined	Undetermined	1	Undetermined	Undetermined		N/A												True	0.04	True	-1	-1	True
2018-06-07 123401 CTRL SETB2.eds	C23	UNKNOWN	CTRL	CTRL SETB2	hsa-miR-624-001557	Amp	0.769	0.784	1	35.25	35.25		N/A												True	0.04	True	3	32	True
2018-06-04 173123 CTRL SETB1.eds	C23	UNKNOWN	CTRL	CTRL SETB1	hsa-miR-624-001557	Amp	0.925	0.89	1	34.607	34.607		N/A												True	0.04	True	3	32	True
2018-06-18 103502 NGF SETB3.eds	C23	UNKNOWN	NGF30	NGF SETB3	hsa-miR-624-001557	N/A	Undetermined	Undetermined	1	Undetermined	Undetermined		N/A												True	0.04	True	-1	-1	True
2018-06-04 144541 NGF SETB1.eds	C23	UNKNOWN	NGF30	NGF SETB1	hsa-miR-624-001557	N/A	Undetermined	Undetermined	1	Undetermined	Undetermined		N/A												True	0.04	True	-1	-1	True
2018-06-07 100846 NGF SETB2.eds	C23	UNKNOWN	NGF30	NGF SETB2	hsa-miR-624-001557	Amp	0.58	0.357	1	37.366	37.366		N/A												True	0.04	True	3	32	True
2018-06-07 100846 NGF SETB2.eds	L10	UNKNOWN	NGF30	NGF SETB2	hsa-miR-625#-002432	Amp	1.323	0.989	1	27.126	27.126	27.151	N/A	27.151	10.232	0.885	4.303	-0.059	-3.866	3.748	1.042	0.074	14.579	0.964	True	0.194	True	3	22
2018-06-18 103502 NGF SETB3.eds	L10	UNKNOWN	NGF30	NGF SETB3	hsa-miR-625#-002432	Amp	1.321	0.987	1	27.114	27.114	27.151	N/A	27.151	10.232	0.885	4.303	-0.059	-3.866	3.748	1.042	0.074	14.579	0.964	True	0.194	True	3	22
2018-06-04 144541 NGF SETB1.eds	L10	UNKNOWN	NGF30	NGF SETB1	hsa-miR-625#-002432	Amp	1.328	0.989	1	27.212	27.212	27.151	N/A	27.151	10.232	0.885	4.303	-0.059	-3.866	3.748	1.042	0.074	14.579	0.964	True	0.194	True	3	22
2018-06-04 173123 CTRL SETB1.eds	L10	UNKNOWN	CTRL	CTRL SETB1	hsa-miR-625#-002432	Amp	1.331	0.989	1	27.164	27.164	26.981	N/A	26.981	10.291	0.873	4.303	0	-3.755	3.755	1	0.074	13.497	1	True	0.194	True	3	22
2018-06-18 130711 CTRL SETB3.eds	L10	UNKNOWN	CTRL	CTRL SETB3	hsa-miR-625#-002432	Amp	1.306	0.992	1	26.961	26.961	26.981	N/A	26.981	10.291	0.873	4.303	0	-3.755	3.755	1	0.074	13.497	1	True	0.194	True	3	21
2018-06-07 123401 CTRL SETB2.eds	L10	UNKNOWN	CTRL	CTRL SETB2	hsa-miR-625#-002432	Amp	1.351	0.99	1	26.818	26.818	26.981	N/A	26.981	10.291	0.873	4.303	0	-3.755	3.755	1	0.074	13.497	1	True	0.194	True	3	22
2018-06-18 103502 NGF SETB3.eds	D01	UNKNOWN	NGF30	NGF SETB3	hsa-miR-626-001559	N/A	Undetermined	Undetermined	1	Undetermined	Undetermined		N/A												True	0.04	True	-1	-1	True
2018-06-04 144541 NGF SETB1.eds	D01	UNKNOWN	NGF30	NGF SETB1	hsa-miR-626-001559	N/A	Undetermined	Undetermined	1	Undetermined	Undetermined		N/A												True	0.04	True	-1	-1	True
2018-06-07 100846 NGF SETB2.eds	D01	UNKNOWN	NGF30	NGF SETB2	hsa-miR-626-001559	N/A	Undetermined	Undetermined	1	Undetermined	Undetermined		N/A												True	0.04	True	-1	-1	True
2018-06-18 130711 CTRL SETB3.eds	D01	UNKNOWN	CTRL	CTRL SETB3	hsa-miR-626-001559	N/A	Undetermined	Undetermined	1	Undetermined	Undetermined		N/A												True	0.04	True	-1	-1	True
2018-06-07 123401 CTRL SETB2.eds	D01	UNKNOWN	CTRL	CTRL SETB2	hsa-miR-626-001559	N/A	Undetermined	Undetermined	1	Undetermined	Undetermined		N/A												True	0.04	True	-1	-1	True
2018-06-04 173123 CTRL SETB1.eds	D01	UNKNOWN	CTRL	CTRL SETB1	hsa-miR-626-001559	No Amp	0.184	0.427	1	24.064	24.064		N/A												True	0.04	True	3	12	True
2018-06-04 173123 CTRL SETB1.eds	L11	UNKNOWN	CTRL	CTRL SETB1	hsa-miR-628-3p-002434	Amp	0.974	0.939	1	34.461	34.461	31.484	N/A	31.484	16.523			0			1	1	1		True	0.059	True	3	30	True
2018-06-07 100846 NGF SETB2.eds	L11	UNKNOWN	NGF30	NGF SETB2	hsa-miR-628-3p-002434	Amp	0.957	0.961	1	34.738	34.738	33.754	N/A	33.754	17.115	2.916	12.706	0.592	-36.455	37.639	0.663	0	94,174,322,688.000		True	0.059	True	3	30	True
2018-06-18 103502 NGF SETB3.eds	L11	UNKNOWN	NGF30	NGF SETB3	hsa-miR-628-3p-002434	Amp	1.052	0.921	1	35.174	35.174	33.754	N/A	33.754	17.115	2.916	12.706	0.592	-36.455	37.639	0.663	0	94,174,322,688.000		True	0.059	True	3	31
2018-06-18 130711 CTRL SETB3.eds	L11	UNKNOWN	CTRL	CTRL SETB3	hsa-miR-628-3p-002434	Amp	1.219	0.988	1	31.484	31.484	31.484	N/A	31.484	16.523			0			1	1	1		True	0.059	True	3	28
2018-06-04 144541 NGF SETB1.eds	L11	UNKNOWN	NGF30	NGF SETB1	hsa-miR-628-3p-002434	Amp	1.074	0.968	1	32.334	32.334	33.754	N/A	33.754	17.115	2.916	12.706	0.592	-36.455	37.639	0.663	0	94,174,322,688.000		True	0.059	True	3	28
2018-06-07 123401 CTRL SETB2.eds	L11	UNKNOWN	CTRL	CTRL SETB2	hsa-miR-628-3p-002434	Amp	0.999	0.905	1	33.673	33.673	31.484	N/A	31.484	16.523			0			1	1	1		True	0.059	True	3	29	True
2018-06-04 173123 CTRL SETB1.eds	D02	UNKNOWN	CTRL	CTRL SETB1	hsa-miR-629-001562	Amp	1.09	0.88	1	30.33	30.33	29.772	N/A	29.772	13.082	0.508	4.303	0	-2.186	2.186	1	0.22	4.549	1	True	0.059	True	3	27
2018-06-18 130711 CTRL SETB3.eds	D02	UNKNOWN	CTRL	CTRL SETB3	hsa-miR-629-001562	Amp	1.15	0.982	1	28.992	28.992	29.772	N/A	29.772	13.082	0.508	4.303	0	-2.186	2.186	1	0.22	4.549	1	True	0.059	True	3	25
2018-06-07 123401 CTRL SETB2.eds	D02	UNKNOWN	CTRL	CTRL SETB2	hsa-miR-629-001562	Amp	1.085	0.857	1	29.994	29.994	29.772	N/A	29.772	13.082	0.508	4.303	0	-2.186	2.186	1	0.22	4.549	1	True	0.059	True	3	26
2018-06-04 144541 NGF SETB1.eds	D02	UNKNOWN	NGF30	NGF SETB1	hsa-miR-629-001562	Amp	1.109	0.878	1	30.438	30.438	29.891	N/A	29.891	12.972	0.429	4.303	-0.11	-1.955	1.736	1.079	0.3	3.878	0.877	True	0.059	True	3	27
2018-06-07 100846 NGF SETB2.eds	D02	UNKNOWN	NGF30	NGF SETB2	hsa-miR-629-001562	Amp	1.116	0.838	1	30.319	30.319	29.891	N/A	29.891	12.972	0.429	4.303	-0.11	-1.955	1.736	1.079	0.3	3.878	0.877	True	0.059	True	3	27
2018-06-18 103502 NGF SETB3.eds	D02	UNKNOWN	NGF30	NGF SETB3	hsa-miR-629-001562	Amp	1.141	0.981	1	28.915	28.915	29.891	N/A	29.891	12.972	0.429	4.303	-0.11	-1.955	1.736	1.079	0.3	3.878	0.877	True	0.059	True	3	25
2018-06-18 103502 NGF SETB3.eds	D03	UNKNOWN	NGF30	NGF SETB3	hsa-miR-630-001563	Inconclusive	0.761	0.083	1	38.723	38.723		N/A												True	0.04	True	3	35	True
2018-06-04 144541 NGF SETB1.eds	D03	UNKNOWN	NGF30	NGF SETB1	hsa-miR-630-001563	Inconclusive	0.613	0.219	1	38.272	38.272		N/A												True	0.04	True	3	34	True
2018-06-07 100846 NGF SETB2.eds	D03	UNKNOWN	NGF30	NGF SETB2	hsa-miR-630-001563	Amp	0.842	0.539	1	35.652	35.652		N/A												True	0.04	True	3	32	True
2018-06-18 130711 CTRL SETB3.eds	D03	UNKNOWN	CTRL	CTRL SETB3	hsa-miR-630-001563	N/A	Undetermined	Undetermined	1	Undetermined	Undetermined		N/A												True	0.04	True	-1	-1	True
2018-06-04 173123 CTRL SETB1.eds	D03	UNKNOWN	CTRL	CTRL SETB1	hsa-miR-630-001563	Amp	0.767	0.575	1	36.009	36.009		N/A												True	0.04	True	3	32	True
2018-06-07 123401 CTRL SETB2.eds	D03	UNKNOWN	CTRL	CTRL SETB2	hsa-miR-630-001563	Amp	0.636	0.527	1	37.049	37.049		N/A												True	0.04	True	3	33	True
2018-06-18 130711 CTRL SETB3.eds	D04	UNKNOWN	CTRL	CTRL SETB3	hsa-miR-631-001564	N/A	Undetermined	Undetermined	1	Undetermined	Undetermined		N/A												True	0	True	-1	-1	True
2018-06-07 123401 CTRL SETB2.eds	D04	UNKNOWN	CTRL	CTRL SETB2	hsa-miR-631-001564	N/A	Undetermined	Undetermined	1	Undetermined	Undetermined		N/A												True	0	True	-1	-1	True
2018-06-04 173123 CTRL SETB1.eds	D04	UNKNOWN	CTRL	CTRL SETB1	hsa-miR-631-001564	N/A	Undetermined	Undetermined	1	Undetermined	Undetermined		N/A												True	0	True	-1	-1	True
2018-06-18 103502 NGF SETB3.eds	D04	UNKNOWN	NGF30	NGF SETB3	hsa-miR-631-001564	N/A	Undetermined	Undetermined	1	Undetermined	Undetermined		N/A												True	0	True	-1	-1	True
2018-06-04 144541 NGF SETB1.eds	D04	UNKNOWN	NGF30	NGF SETB1	hsa-miR-631-001564	N/A	Undetermined	Undetermined	1	Undetermined	Undetermined		N/A												True	0	True	-1	-1	True
2018-06-07 100846 NGF SETB2.eds	D04	UNKNOWN	NGF30	NGF SETB2	hsa-miR-631-001564	N/A	Undetermined	Undetermined	1	Undetermined	Undetermined		N/A												True	0	True	-1	-1	True
2018-06-04 144541 NGF SETB1.eds	D12	UNKNOWN	NGF30	NGF SETB1	hsa-miR-633-001574	N/A	Undetermined	Undetermined	1	Undetermined	Undetermined		N/A												True	0	True	-1	-1	True
2018-06-07 100846 NGF SETB2.eds	D12	UNKNOWN	NGF30	NGF SETB2	hsa-miR-633-001574	N/A	Undetermined	Undetermined	1	Undetermined	Undetermined		N/A												True	0	True	-1	-1	True
2018-06-18 103502 NGF SETB3.eds	D12	UNKNOWN	NGF30	NGF SETB3	hsa-miR-633-001574	N/A	Undetermined	Undetermined	1	Undetermined	Undetermined		N/A												True	0	True	-1	-1	True
2018-06-04 173123 CTRL SETB1.eds	D12	UNKNOWN	CTRL	CTRL SETB1	hsa-miR-633-001574	N/A	Undetermined	Undetermined	1	Undetermined	Undetermined		N/A												True	0	True	-1	-1	True
2018-06-07 123401 CTRL SETB2.eds	D12	UNKNOWN	CTRL	CTRL SETB2	hsa-miR-633-001574	N/A	Undetermined	Undetermined	1	Undetermined	Undetermined		N/A												True	0	True	-1	-1	True
2018-06-18 130711 CTRL SETB3.eds	D12	UNKNOWN	CTRL	CTRL SETB3	hsa-miR-633-001574	N/A	Undetermined	Undetermined	1	Undetermined	Undetermined		N/A												True	0	True	-1	-1	True
2018-06-04 173123 CTRL SETB1.eds	D13	UNKNOWN	CTRL	CTRL SETB1	hsa-miR-634-001576	N/A	Undetermined	Undetermined	1	Undetermined	Undetermined		N/A												True	0	True	-1	-1	True
2018-06-07 123401 CTRL SETB2.eds	D13	UNKNOWN	CTRL	CTRL SETB2	hsa-miR-634-001576	N/A	Undetermined	Undetermined	1	Undetermined	Undetermined		N/A												True	0	True	-1	-1	True
2018-06-18 130711 CTRL SETB3.eds	D13	UNKNOWN	CTRL	CTRL SETB3	hsa-miR-634-001576	N/A	Undetermined	Undetermined	1	Undetermined	Undetermined		N/A												True	0	True	-1	-1	True
2018-06-18 103502 NGF SETB3.eds	D13	UNKNOWN	NGF30	NGF SETB3	hsa-miR-634-001576	N/A	Undetermined	Undetermined	1	Undetermined	Undetermined		N/A												True	0	True	-1	-1	True
2018-06-04 144541 NGF SETB1.eds	D13	UNKNOWN	NGF30	NGF SETB1	hsa-miR-634-001576	N/A	Undetermined	Undetermined	1	Undetermined	Undetermined		N/A												True	0	True	-1	-1	True
2018-06-07 100846 NGF SETB2.eds	D13	UNKNOWN	NGF30	NGF SETB2	hsa-miR-634-001576	N/A	Undetermined	Undetermined	1	Undetermined	Undetermined		N/A												True	0	True	-1	-1	True
2018-06-04 173123 CTRL SETB1.eds	D14	UNKNOWN	CTRL	CTRL SETB1	hsa-miR-635-001578	Amp	0.971	0.797	1	34.661	34.661		N/A												True	0.04	True	3	31	True
2018-06-18 130711 CTRL SETB3.eds	D14	UNKNOWN	CTRL	CTRL SETB3	hsa-miR-635-001578	Amp	0.78	0.837	1	37.484	37.484		N/A												True	0.04	True	3	34	True
2018-06-07 123401 CTRL SETB2.eds	D14	UNKNOWN	CTRL	CTRL SETB2	hsa-miR-635-001578	Amp	0.716	0.359	1	37.027	37.027		N/A												True	0.04	True	3	33	True
2018-06-04 144541 NGF SETB1.eds	D14	UNKNOWN	NGF30	NGF SETB1	hsa-miR-635-001578	Inconclusive	0.63	0.008	1	38.958	38.958		N/A												True	0.04	True	3	33	True
2018-06-18 103502 NGF SETB3.eds	D14	UNKNOWN	NGF30	NGF SETB3	hsa-miR-635-001578	Amp	1.027	0.936	1	36.082	36.082		N/A												True	0.04	True	3	33	True
2018-06-07 100846 NGF SETB2.eds	D14	UNKNOWN	NGF30	NGF SETB2	hsa-miR-635-001578	Amp	0.684	0.204	1	37.481	37.481		N/A												True	0.04	True	3	33	True
2018-06-04 144541 NGF SETB1.eds	D15	UNKNOWN	NGF30	NGF SETB1	hsa-miR-637-001581	N/A	Undetermined	Undetermined	1	Undetermined	Undetermined		N/A												True	0	True	-1	-1	True
2018-06-18 103502 NGF SETB3.eds	D15	UNKNOWN	NGF30	NGF SETB3	hsa-miR-637-001581	N/A	Undetermined	Undetermined	1	Undetermined	Undetermined		N/A												True	0	True	-1	-1	True
2018-06-07 100846 NGF SETB2.eds	D15	UNKNOWN	NGF30	NGF SETB2	hsa-miR-637-001581	N/A	Undetermined	Undetermined	1	Undetermined	Undetermined		N/A												True	0	True	-1	-1	True
2018-06-04 173123 CTRL SETB1.eds	D15	UNKNOWN	CTRL	CTRL SETB1	hsa-miR-637-001581	N/A	Undetermined	Undetermined	1	Undetermined	Undetermined		N/A												True	0	True	-1	-1	True
2018-06-18 130711 CTRL SETB3.eds	D15	UNKNOWN	CTRL	CTRL SETB3	hsa-miR-637-001581	N/A	Undetermined	Undetermined	1	Undetermined	Undetermined		N/A												True	0	True	-1	-1	True
2018-06-07 123401 CTRL SETB2.eds	D15	UNKNOWN	CTRL	CTRL SETB2	hsa-miR-637-001581	N/A	Undetermined	Undetermined	1	Undetermined	Undetermined		N/A												True	0	True	-1	-1	True
2018-06-04 173123 CTRL SETB1.eds	D16	UNKNOWN	CTRL	CTRL SETB1	hsa-miR-638-001582	Amp	1.059	0.978	1	30.918	30.918	30.514	N/A	30.514	12.96	0.078	12.706	0	-0.994	0.994	1	0.502	1.991	1	True	0.043	True	3	28
2018-06-18 130711 CTRL SETB3.eds	D16	UNKNOWN	CTRL	CTRL SETB3	hsa-miR-638-001582	Amp	0.64	0.812	1	36.12	36.12	30.514	N/A	30.514	12.96	0.078	12.706	0	-0.994	0.994	1	0.502	1.991	1	True	0.043	True	3	31	True
2018-06-07 123401 CTRL SETB2.eds	D16	UNKNOWN	CTRL	CTRL SETB2	hsa-miR-638-001582	Amp	1.032	0.978	1	30.111	30.111	30.514	N/A	30.514	12.96	0.078	12.706	0	-0.994	0.994	1	0.502	1.991	1	True	0.043	True	3	27
2018-06-04 144541 NGF SETB1.eds	D16	UNKNOWN	NGF30	NGF SETB1	hsa-miR-638-001582	Amp	1.034	0.974	1	31.239	31.239	32.273	N/A	32.273	15.634	2.53	12.706	2.674	-29.466	34.814	0.157	0	741,785,856.000	0.482	True	0.043	True	3	28
2018-06-18 103502 NGF SETB3.eds	D16	UNKNOWN	NGF30	NGF SETB3	hsa-miR-638-001582	Amp	1.01	0.942	1	33.307	33.307	32.273	N/A	32.273	15.634	2.53	12.706	2.674	-29.466	34.814	0.157	0	741,785,856.000	0.482	True	0.043	True	3	30
2018-06-07 100846 NGF SETB2.eds	D16	UNKNOWN	NGF30	NGF SETB2	hsa-miR-638-001582	Amp	0.975	0.856	1	31.103	31.103	32.273	N/A	32.273	15.634	2.53	12.706	2.674	-29.466	34.814	0.157	0	741,785,856.000	0.482	True	0.043	True	3	28	True
2018-06-04 173123 CTRL SETB1.eds	D17	UNKNOWN	CTRL	CTRL SETB1	hsa-miR-639-001583	Amp	0.751	0.702	1	35.654	35.654		N/A												True	0.04	True	3	32	True
2018-06-07 123401 CTRL SETB2.eds	D17	UNKNOWN	CTRL	CTRL SETB2	hsa-miR-639-001583	Amp	0.744	0.881	1	34.497	34.497		N/A												True	0.04	True	3	31	True
2018-06-18 130711 CTRL SETB3.eds	D17	UNKNOWN	CTRL	CTRL SETB3	hsa-miR-639-001583	Inconclusive	0.64	0.749	1	35.476	35.476		N/A												True	0.04	True	3	31	True
2018-06-18 103502 NGF SETB3.eds	D17	UNKNOWN	NGF30	NGF SETB3	hsa-miR-639-001583	Amp	0.776	0.767	1	34.527	34.527		N/A												True	0.04	True	3	31	True
2018-06-07 100846 NGF SETB2.eds	D17	UNKNOWN	NGF30	NGF SETB2	hsa-miR-639-001583	Inconclusive	0.691	0.749	1	35.413	35.413		N/A												True	0.04	True	3	32	True
2018-06-04 144541 NGF SETB1.eds	D17	UNKNOWN	NGF30	NGF SETB1	hsa-miR-639-001583	N/A	Undetermined	Undetermined	1	Undetermined	Undetermined		N/A												True	0.04	True	-1	-1	True
2018-06-04 144541 NGF SETB1.eds	D18	UNKNOWN	NGF30	NGF SETB1	hsa-miR-640-001584	N/A	Undetermined	Undetermined	1	Undetermined	Undetermined		N/A												True	0.04	True	-1	-1	True
2018-06-07 100846 NGF SETB2.eds	D18	UNKNOWN	NGF30	NGF SETB2	hsa-miR-640-001584	N/A	Undetermined	Undetermined	1	Undetermined	Undetermined		N/A												True	0.04	True	-1	-1	True
2018-06-18 103502 NGF SETB3.eds	D18	UNKNOWN	NGF30	NGF SETB3	hsa-miR-640-001584	Amp	0.566	0.699	1	37.044	37.044		N/A												True	0.04	True	3	31	True
2018-06-18 130711 CTRL SETB3.eds	D18	UNKNOWN	CTRL	CTRL SETB3	hsa-miR-640-001584	N/A	Undetermined	Undetermined	1	Undetermined	Undetermined		N/A												True	0.04	True	-1	-1	True
2018-06-07 123401 CTRL SETB2.eds	D18	UNKNOWN	CTRL	CTRL SETB2	hsa-miR-640-001584	Inconclusive	0.642	0.491	1	35.613	35.613		N/A												True	0.04	True	3	30	True
2018-06-04 173123 CTRL SETB1.eds	D18	UNKNOWN	CTRL	CTRL SETB1	hsa-miR-640-001584	N/A	Undetermined	Undetermined	1	Undetermined	Undetermined		N/A												True	0.04	True	-1	-1	True
2018-06-07 123401 CTRL SETB2.eds	D19	UNKNOWN	CTRL	CTRL SETB2	hsa-miR-641-001585	N/A	Undetermined	Undetermined	1	Undetermined	Undetermined		N/A												True	0.04	True	-1	-1	True
2018-06-04 173123 CTRL SETB1.eds	D19	UNKNOWN	CTRL	CTRL SETB1	hsa-miR-641-001585	Inconclusive	0.61	0.132	1	38.315	38.315		N/A												True	0.04	True	3	33	True
2018-06-18 130711 CTRL SETB3.eds	D19	UNKNOWN	CTRL	CTRL SETB3	hsa-miR-641-001585	N/A	Undetermined	Undetermined	1	Undetermined	Undetermined		N/A												True	0.04	True	-1	-1	True
2018-06-04 144541 NGF SETB1.eds	D19	UNKNOWN	NGF30	NGF SETB1	hsa-miR-641-001585	Amp	0.717	0.88	1	35.281	35.281		N/A												True	0.04	True	3	31	True
2018-06-07 100846 NGF SETB2.eds	D19	UNKNOWN	NGF30	NGF SETB2	hsa-miR-641-001585	Amp	0.626	0.15	1	37.143	37.143		N/A												True	0.04	True	3	31	True
2018-06-18 103502 NGF SETB3.eds	D19	UNKNOWN	NGF30	NGF SETB3	hsa-miR-641-001585	N/A	Undetermined	Undetermined	1	Undetermined	Undetermined		N/A												True	0.04	True	-1	-1	True
2018-06-04 144541 NGF SETB1.eds	D24	UNKNOWN	NGF30	NGF SETB1	hsa-miR-643-001594	Amp	0.941	0.884	1	31.62	31.62		N/A												True	0.04	True	3	28	True
2018-06-07 100846 NGF SETB2.eds	D24	UNKNOWN	NGF30	NGF SETB2	hsa-miR-643-001594	Amp	0.878	0.941	1	31.607	31.607		N/A												True	0.04	True	3	28	True
2018-06-18 103502 NGF SETB3.eds	D24	UNKNOWN	NGF30	NGF SETB3	hsa-miR-643-001594	Amp	0.95	0.955	1	32.588	32.588		N/A												True	0.04	True	3	29	True
2018-06-18 130711 CTRL SETB3.eds	D24	UNKNOWN	CTRL	CTRL SETB3	hsa-miR-643-001594	Amp	1.095	0.968	1	31.977	31.977		N/A												True	0.04	True	3	29	True
2018-06-04 173123 CTRL SETB1.eds	D24	UNKNOWN	CTRL	CTRL SETB1	hsa-miR-643-001594	Amp	1.018	0.951	1	31.308	31.308		N/A												True	0.04	True	3	28	True
2018-06-07 123401 CTRL SETB2.eds	D24	UNKNOWN	CTRL	CTRL SETB2	hsa-miR-643-001594	Amp	0.933	0.947	1	31.31	31.31		N/A												True	0.04	True	3	28	True
2018-06-04 173123 CTRL SETB1.eds	E01	UNKNOWN	CTRL	CTRL SETB1	hsa-miR-644-001596	Amp	0.682	0.813	1	32.542	32.542		N/A												True	0.04	True	3	29	True
2018-06-18 130711 CTRL SETB3.eds	E01	UNKNOWN	CTRL	CTRL SETB3	hsa-miR-644-001596	N/A	Undetermined	Undetermined	1	Undetermined	Undetermined		N/A												True	0.04	True	-1	-1	True
2018-06-07 123401 CTRL SETB2.eds	E01	UNKNOWN	CTRL	CTRL SETB2	hsa-miR-644-001596	Amp	0.764	0.779	1	31.085	31.085		N/A												True	0.04	True	3	28	True
2018-06-18 103502 NGF SETB3.eds	E01	UNKNOWN	NGF30	NGF SETB3	hsa-miR-644-001596	N/A	Undetermined	Undetermined	1	Undetermined	Undetermined		N/A												True	0.04	True	-1	-1	True
2018-06-07 100846 NGF SETB2.eds	E01	UNKNOWN	NGF30	NGF SETB2	hsa-miR-644-001596	Amp	0.626	0.54	1	32.329	32.329		N/A												True	0.04	True	3	29	True
2018-06-04 144541 NGF SETB1.eds	E01	UNKNOWN	NGF30	NGF SETB1	hsa-miR-644-001596	Amp	0.687	0.815	1	32.661	32.661		N/A												True	0.04	True	3	29	True
2018-06-04 173123 CTRL SETB1.eds	E02	UNKNOWN	CTRL	CTRL SETB1	hsa-miR-645-001597	N/A	Undetermined	Undetermined	1	Undetermined	Undetermined		N/A												True	0.2	True	-1	-1	True
2018-06-07 123401 CTRL SETB2.eds	E02	UNKNOWN	CTRL	CTRL SETB2	hsa-miR-645-001597	N/A	Undetermined	Undetermined	1	Undetermined	Undetermined		N/A												True	0.2	True	-1	-1	True
2018-06-18 130711 CTRL SETB3.eds	E02	UNKNOWN	CTRL	CTRL SETB3	hsa-miR-645-001597	N/A	Undetermined	Undetermined	1	Undetermined	Undetermined		N/A												True	0.2	True	-1	-1	True
2018-06-04 144541 NGF SETB1.eds	E02	UNKNOWN	NGF30	NGF SETB1	hsa-miR-645-001597	N/A	Undetermined	Undetermined	1	Undetermined	Undetermined		N/A												True	0.2	True	-1	-1	True
2018-06-07 100846 NGF SETB2.eds	E02	UNKNOWN	NGF30	NGF SETB2	hsa-miR-645-001597	Amp	0.549	0	1	Undetermined	Undetermined		N/A												True	0.2	True	3	35	True
2018-06-18 103502 NGF SETB3.eds	E02	UNKNOWN	NGF30	NGF SETB3	hsa-miR-645-001597	N/A	Undetermined	Undetermined	1	Undetermined	Undetermined		N/A												True	0.2	True	-1	-1	True
2018-06-18 130711 CTRL SETB3.eds	E04	UNKNOWN	CTRL	CTRL SETB3	hsa-miR-646-001599	Amp	0.643	0.599	1	35.508	35.508		N/A												True	0.04	True	3	31	True
2018-06-04 173123 CTRL SETB1.eds	E04	UNKNOWN	CTRL	CTRL SETB1	hsa-miR-646-001599	Amp	0.646	0.888	1	30.923	30.923		N/A												True	0.04	True	3	27	True
2018-06-07 123401 CTRL SETB2.eds	E04	UNKNOWN	CTRL	CTRL SETB2	hsa-miR-646-001599	Amp	0.7	0.849	1	29.379	29.379		N/A												True	0.04	True	3	25	True
2018-06-07 100846 NGF SETB2.eds	E04	UNKNOWN	NGF30	NGF SETB2	hsa-miR-646-001599	Amp	0.598	0.807	1	30.724	30.724		N/A												True	0.04	True	3	26	True
2018-06-04 144541 NGF SETB1.eds	E04	UNKNOWN	NGF30	NGF SETB1	hsa-miR-646-001599	Amp	0.664	0.729	1	32.171	32.171		N/A												True	0.04	True	3	28	True
2018-06-18 103502 NGF SETB3.eds	E04	UNKNOWN	NGF30	NGF SETB3	hsa-miR-646-001599	N/A	Undetermined	Undetermined	1	Undetermined	Undetermined		N/A												True	0.04	True	-1	-1	True
2018-06-07 100846 NGF SETB2.eds	E05	UNKNOWN	NGF30	NGF SETB2	hsa-miR-647-001600	N/A	Undetermined	Undetermined	1	Undetermined	Undetermined		N/A												True	0	True	-1	-1	True
2018-06-04 144541 NGF SETB1.eds	E05	UNKNOWN	NGF30	NGF SETB1	hsa-miR-647-001600	N/A	Undetermined	Undetermined	1	Undetermined	Undetermined		N/A												True	0	True	-1	-1	True
2018-06-18 103502 NGF SETB3.eds	E05	UNKNOWN	NGF30	NGF SETB3	hsa-miR-647-001600	N/A	Undetermined	Undetermined	1	Undetermined	Undetermined		N/A												True	0	True	-1	-1	True
2018-06-04 173123 CTRL SETB1.eds	E05	UNKNOWN	CTRL	CTRL SETB1	hsa-miR-647-001600	N/A	Undetermined	Undetermined	1	Undetermined	Undetermined		N/A												True	0	True	-1	-1	True
2018-06-07 123401 CTRL SETB2.eds	E05	UNKNOWN	CTRL	CTRL SETB2	hsa-miR-647-001600	N/A	Undetermined	Undetermined	1	Undetermined	Undetermined		N/A												True	0	True	-1	-1	True
2018-06-18 130711 CTRL SETB3.eds	E05	UNKNOWN	CTRL	CTRL SETB3	hsa-miR-647-001600	N/A	Undetermined	Undetermined	1	Undetermined	Undetermined		N/A												True	0	True	-1	-1	True
2018-06-07 123401 CTRL SETB2.eds	E06	UNKNOWN	CTRL	CTRL SETB2	hsa-miR-648-001601	N/A	Undetermined	Undetermined	1	Undetermined	Undetermined		N/A												True	0.04	True	-1	-1	True
2018-06-04 173123 CTRL SETB1.eds	E06	UNKNOWN	CTRL	CTRL SETB1	hsa-miR-648-001601	Amp	0.691	0.744	1	34.838	34.838		N/A												True	0.04	True	3	31	True
2018-06-18 130711 CTRL SETB3.eds	E06	UNKNOWN	CTRL	CTRL SETB3	hsa-miR-648-001601	N/A	Undetermined	Undetermined	1	Undetermined	Undetermined		N/A												True	0.04	True	-1	-1	True
2018-06-18 103502 NGF SETB3.eds	E06	UNKNOWN	NGF30	NGF SETB3	hsa-miR-648-001601	N/A	Undetermined	Undetermined	1	Undetermined	Undetermined		N/A												True	0.04	True	-1	-1	True
2018-06-04 144541 NGF SETB1.eds	E06	UNKNOWN	NGF30	NGF SETB1	hsa-miR-648-001601	Amp	0.618	0.849	1	35.725	35.725		N/A												True	0.04	True	3	31	True
2018-06-07 100846 NGF SETB2.eds	E06	UNKNOWN	NGF30	NGF SETB2	hsa-miR-648-001601	N/A	Undetermined	Undetermined	1	Undetermined	Undetermined		N/A												True	0.04	True	-1	-1	True
2018-06-18 130711 CTRL SETB3.eds	E07	UNKNOWN	CTRL	CTRL SETB3	hsa-miR-649-001602	N/A	Undetermined	Undetermined	1	Undetermined	Undetermined		N/A												True	0	True	-1	-1	True
2018-06-04 173123 CTRL SETB1.eds	E07	UNKNOWN	CTRL	CTRL SETB1	hsa-miR-649-001602	N/A	Undetermined	Undetermined	1	Undetermined	Undetermined		N/A												True	0	True	-1	-1	True
2018-06-07 123401 CTRL SETB2.eds	E07	UNKNOWN	CTRL	CTRL SETB2	hsa-miR-649-001602	N/A	Undetermined	Undetermined	1	Undetermined	Undetermined		N/A												True	0	True	-1	-1	True
2018-06-18 103502 NGF SETB3.eds	E07	UNKNOWN	NGF30	NGF SETB3	hsa-miR-649-001602	N/A	Undetermined	Undetermined	1	Undetermined	Undetermined		N/A												True	0	True	-1	-1	True
2018-06-07 100846 NGF SETB2.eds	E07	UNKNOWN	NGF30	NGF SETB2	hsa-miR-649-001602	N/A	Undetermined	Undetermined	1	Undetermined	Undetermined		N/A												True	0	True	-1	-1	True
[truncated: 319 more rows]
