# Supplementary material for: MicroRNAs Expression in Response to rhNGF in Epithelial Corneal Cells: Focus on Neurotrophin Signaling Pathway
Source: Int J Mol Sci. 2022 Mar 25;23(7):3597. doi: 10.3390/ijms23073597 (PMC8998691; doi:10.3390/ijms23073597)
Supplement: Supplementary file 1 [file ijms-23-03597-s001.zip › ijms-1618192-SI/rhNGF48vsrhNGF12 SETA_20200323_121048_Results_Export[1].xlsx]

## Sheet: Results
# Barcode:
# Created By:	GUEST
# Default CRT Analysis Start Cycle:	1.0
# Efficiency:	[hsa-miR-548b-001541 = 100.0% hsa-miR-519c-001163 = 100.0% hsa-miR-296-3p-002101 = 100.0% hsa-miR-106b-000442 = 100.0% hsa-miR-193a-5p-002281 = 100.0% mmu-miR-96-000186 = 100.0% hsa-miR-146b-001097 = 100.0% hsa-miR-362-001273 = 100.0% hsa-miR-672-002327 = 100.0% hsa-miR-142-5p-002248 = 100.0% mmu-miR-153-001191 = 100.0% hsa-miR-214-002306 = 100.0% hsa-miR-107-000443 = 100.0% hsa-miR-30c-000419 = …
# Instrument Type in the Study:	ViiA™ 7 Real-Time PCR System
# Last Modified Date/Time:	01-22-2020 18:37:11 CET
# Max CT:	40.0
# Normalization Method:	Endogenous Control = [U6 snRNA-001973]
# Number of Experiments in Study:	8
# RQ Min/Max Calculation:	Confidence Level = 95.0%
# Reference Biological Group:	NGF12
# Study Comments:
# Study Description:
# Study Name:	rhNGF48vsrhNGF12 SETA
Experiment Name	Well	Task	Biological Group Name	Sample Name	Target Name	Amp Status	Amp Score	Cq Conf	Target Efficiency	Cт	EQ.Cт	Cт Mean	EQ.Cт SE	Adjusted Cт Mean	ΔCт Mean	ΔCт SE	F Factor	ΔΔCт	ΔΔCт - Fsigma	ΔΔCт + Fsigma	RQ	RQ Min	RQ Max	P-Value	Auto Threshold	Threshold	Auto Baseline	Baseline Start	Baseline End	Omit
2020-01-22 114414 NGF12 SETA4.eds	C11	UNKNOWN	NGF12	NGF12 SETA4	RNU44-001094	Amp	1.184	0.982	1	24.975	24.975	24.828	N/A	24.828	8.807	0.784	3.182	0	-2.497	2.497	1	0.177	5.643	1	True	0.077	True	3	21
2018-07-12 165218 NGF12 SETA1.eds	C11	UNKNOWN	NGF12	NGF12 SETA1	RNU44-001094	Amp	1.157	0.981	1	23.947	23.947	24.828	N/A	24.828	8.807	0.784	3.182	0	-2.497	2.497	1	0.177	5.643	1	True	0.077	True	3	20
2018-07-13 083350 NGF12 SETA2.eds	C11	UNKNOWN	NGF12	NGF12 SETA2	RNU44-001094	Amp	1.155	0.924	1	24.004	24.004	24.828	N/A	24.828	8.807	0.784	3.182	0	-2.497	2.497	1	0.177	5.643	1	True	0.077	True	3	20
2018-07-13 153612 NGF12 SETA3.eds	C11	UNKNOWN	NGF12	NGF12 SETA3	RNU44-001094	Amp	1.164	0.985	1	26.388	26.388	24.828	N/A	24.828	8.807	0.784	3.182	0	-2.497	2.497	1	0.177	5.643	1	True	0.077	True	3	23
2018-07-27 144541 NGF48 SETA3.eds	C11	UNKNOWN	NGF48	NGF48SETA3	RNU44-001094	Amp	1.172	0.981	1	24.031	24.031	24.825	N/A	24.825	8.286	0.747	3.182	-0.521	-2.899	1.858	1.435	0.276	7.461	0.648	True	0.077	True	3	20
2018-07-26 165753 NGF48 SETA1.eds	C11	UNKNOWN	NGF48	NGF48SETA1	RNU44-001094	Amp	1.17	0.877	1	25.174	25.174	24.825	N/A	24.825	8.286	0.747	3.182	-0.521	-2.899	1.858	1.435	0.276	7.461	0.648	True	0.077	True	3	22
2018-07-27 092843 NGF48 SETA2.eds	C11	UNKNOWN	NGF48	NGF48SETA2	RNU44-001094	Amp	1.14	0.931	1	25.679	25.679	24.825	N/A	24.825	8.286	0.747	3.182	-0.521	-2.899	1.858	1.435	0.276	7.461	0.648	True	0.077	True	3	22
2020-01-22 143823 NGF48 SETA4.eds	C11	UNKNOWN	NGF48	NGF48 SETA4	RNU44-001094	Amp	1.208	0.958	1	24.417	24.417	24.825	N/A	24.825	8.286	0.747	3.182	-0.521	-2.899	1.858	1.435	0.276	7.461	0.648	True	0.077	True	3	20
2018-07-12 165218 NGF12 SETA1.eds	E11	UNKNOWN	NGF12	NGF12 SETA1	RNU48-001006	Amp	1.236	0.841	1	21.345	21.345	21.086	N/A	21.086	5.065	0.216	3.182	0	-0.688	0.688	1	0.621	1.611	1	True	0.172	True	3	16
2018-07-13 083350 NGF12 SETA2.eds	E11	UNKNOWN	NGF12	NGF12 SETA2	RNU48-001006	Amp	1.249	0.829	1	20.609	20.609	21.086	N/A	21.086	5.065	0.216	3.182	0	-0.688	0.688	1	0.621	1.611	1	True	0.172	True	3	15
2018-07-13 153612 NGF12 SETA3.eds	E11	UNKNOWN	NGF12	NGF12 SETA3	RNU48-001006	Amp	1.243	0.842	1	21.003	21.003	21.086	N/A	21.086	5.065	0.216	3.182	0	-0.688	0.688	1	0.621	1.611	1	True	0.172	True	3	15
2020-01-22 114414 NGF12 SETA4.eds	E11	UNKNOWN	NGF12	NGF12 SETA4	RNU48-001006	Amp	1.236	0.852	1	21.388	21.388	21.086	N/A	21.086	5.065	0.216	3.182	0	-0.688	0.688	1	0.621	1.611	1	True	0.172	True	3	16
2020-01-22 143823 NGF48 SETA4.eds	E11	UNKNOWN	NGF48	NGF48 SETA4	RNU48-001006	Amp	1.262	0.802	1	20.565	20.565	21.191	N/A	21.191	4.652	0.341	3.182	-0.413	-1.497	0.672	1.331	0.628	2.823	0.352	True	0.172	True	3	15
2018-07-27 092843 NGF48 SETA2.eds	E11	UNKNOWN	NGF48	NGF48SETA2	RNU48-001006	Amp	1.233	0.838	1	21.133	21.133	21.191	N/A	21.191	4.652	0.341	3.182	-0.413	-1.497	0.672	1.331	0.628	2.823	0.352	True	0.172	True	3	15
2018-07-27 144541 NGF48 SETA3.eds	E11	UNKNOWN	NGF48	NGF48SETA3	RNU48-001006	Amp	1.241	0.867	1	21.569	21.569	21.191	N/A	21.191	4.652	0.341	3.182	-0.413	-1.497	0.672	1.331	0.628	2.823	0.352	True	0.172	True	3	16
2018-07-26 165753 NGF48 SETA1.eds	E11	UNKNOWN	NGF48	NGF48SETA1	RNU48-001006	Amp	1.252	0.848	1	21.497	21.497	21.191	N/A	21.191	4.652	0.341	3.182	-0.413	-1.497	0.672	1.331	0.628	2.823	0.352	True	0.172	True	3	16
2018-07-27 144541 NGF48 SETA3.eds	A11	UNKNOWN	NGF48	NGF48SETA3	U6 snRNA-001973	Amp	1.151	0.98	1	17.4	17.4	16.539	N/A	16.539											True	0.091	True	3	11
2018-07-27 144541 NGF48 SETA3.eds	A12	UNKNOWN	NGF48	NGF48SETA3	U6 snRNA-001973	Amp	1.163	0.992	1	17.88	17.88	16.539	N/A	16.539											True	0.091	True	3	13
2018-07-27 144541 NGF48 SETA3.eds	B11	UNKNOWN	NGF48	NGF48SETA3	U6 snRNA-001973	Amp	1.165	0.953	1	17.874	17.874	16.539	N/A	16.539											True	0.091	True	3	14
2018-07-27 144541 NGF48 SETA3.eds	B12	UNKNOWN	NGF48	NGF48SETA3	U6 snRNA-001973	Amp	1.167	0.98	1	17.49	17.49	16.539	N/A	16.539											True	0.091	True	3	13
2018-07-26 165753 NGF48 SETA1.eds	A11	UNKNOWN	NGF48	NGF48SETA1	U6 snRNA-001973	Amp	1.176	0.981	1	17.387	17.387	16.539	N/A	16.539											True	0.091	True	3	14
2018-07-26 165753 NGF48 SETA1.eds	A12	UNKNOWN	NGF48	NGF48SETA1	U6 snRNA-001973	Amp	1.187	0.982	1	17.17	17.17	16.539	N/A	16.539											True	0.091	True	3	12
2018-07-26 165753 NGF48 SETA1.eds	B11	UNKNOWN	NGF48	NGF48SETA1	U6 snRNA-001973	Amp	1.193	0.929	1	17.424	17.424	16.539	N/A	16.539											True	0.091	True	3	14
2018-07-26 165753 NGF48 SETA1.eds	B12	UNKNOWN	NGF48	NGF48SETA1	U6 snRNA-001973	Amp	1.18	0.973	1	17.046	17.046	16.539	N/A	16.539											True	0.091	True	3	11
2018-07-27 092843 NGF48 SETA2.eds	A11	UNKNOWN	NGF48	NGF48SETA2	U6 snRNA-001973	Amp	1.18	0.988	1	16.503	16.503	16.539	N/A	16.539											True	0.091	True	3	12
2018-07-27 092843 NGF48 SETA2.eds	A12	UNKNOWN	NGF48	NGF48SETA2	U6 snRNA-001973	Amp	1.198	0.854	1	15.533	15.533	16.539	N/A	16.539											True	0.091	True	3	10
2018-07-27 092843 NGF48 SETA2.eds	B11	UNKNOWN	NGF48	NGF48SETA2	U6 snRNA-001973	Amp	1.189	0.808	1	15.453	15.453	16.539	N/A	16.539											True	0.091	True	3	10
2018-07-27 092843 NGF48 SETA2.eds	B12	UNKNOWN	NGF48	NGF48SETA2	U6 snRNA-001973	Amp	1.195	0.897	1	16	16	16.539	N/A	16.539											True	0.091	True	3	11
2020-01-22 143823 NGF48 SETA4.eds	A11	UNKNOWN	NGF48	NGF48 SETA4	U6 snRNA-001973	Amp	1.202	0.967	1	14.93	14.93	16.539	N/A	16.539											True	0.091	True	3	9
2020-01-22 143823 NGF48 SETA4.eds	A12	UNKNOWN	NGF48	NGF48 SETA4	U6 snRNA-001973	Amp	1.214	0.92	1	15.835	15.835	16.539	N/A	16.539											True	0.091	True	3	12
2020-01-22 143823 NGF48 SETA4.eds	B11	UNKNOWN	NGF48	NGF48 SETA4	U6 snRNA-001973	Amp	1.197	0.817	1	16.016	16.016	16.539	N/A	16.539											True	0.091	True	3	12
2020-01-22 143823 NGF48 SETA4.eds	B12	UNKNOWN	NGF48	NGF48 SETA4	U6 snRNA-001973	Amp	1.211	0.867	1	14.682	14.682	16.539	N/A	16.539											True	0.091	True	3	8
2018-07-12 165218 NGF12 SETA1.eds	A11	UNKNOWN	NGF12	NGF12 SETA1	U6 snRNA-001973	Amp	1.159	0.977	1	16.63	16.63	16.022	N/A	16.022											True	0.091	True	3	11
2018-07-12 165218 NGF12 SETA1.eds	A12	UNKNOWN	NGF12	NGF12 SETA1	U6 snRNA-001973	Amp	1.185	0.982	1	16.582	16.582	16.022	N/A	16.022											True	0.091	True	3	11
2018-07-12 165218 NGF12 SETA1.eds	B11	UNKNOWN	NGF12	NGF12 SETA1	U6 snRNA-001973	Amp	1.175	0.873	1	17.213	17.213	16.022	N/A	16.022											True	0.091	True	3	13
2018-07-12 165218 NGF12 SETA1.eds	B12	UNKNOWN	NGF12	NGF12 SETA1	U6 snRNA-001973	Amp	1.181	0.987	1	16.959	16.959	16.022	N/A	16.022											True	0.091	True	3	13
2018-07-13 153612 NGF12 SETA3.eds	A11	UNKNOWN	NGF12	NGF12 SETA3	U6 snRNA-001973	Amp	1.188	0.96	1	15.673	15.673	16.022	N/A	16.022											True	0.091	True	3	11
2018-07-13 153612 NGF12 SETA3.eds	A12	UNKNOWN	NGF12	NGF12 SETA3	U6 snRNA-001973	Amp	1.202	0.988	1	15.359	15.359	16.022	N/A	16.022											True	0.091	True	3	11
2018-07-13 153612 NGF12 SETA3.eds	B11	UNKNOWN	NGF12	NGF12 SETA3	U6 snRNA-001973	Amp	1.19	0.907	1	15.717	15.717	16.022	N/A	16.022											True	0.091	True	3	11
2018-07-13 153612 NGF12 SETA3.eds	B12	UNKNOWN	NGF12	NGF12 SETA3	U6 snRNA-001973	Amp	1.19	0.958	1	15.3	15.3	16.022	N/A	16.022											True	0.091	True	3	11
2018-07-13 083350 NGF12 SETA2.eds	A11	UNKNOWN	NGF12	NGF12 SETA2	U6 snRNA-001973	Amp	1.17	0.97	1	15.539	15.539	16.022	N/A	16.022											True	0.091	True	3	11
2018-07-13 083350 NGF12 SETA2.eds	A12	UNKNOWN	NGF12	NGF12 SETA2	U6 snRNA-001973	Amp	1.176	0.987	1	15.786	15.786	16.022	N/A	16.022											True	0.091	True	3	11
2018-07-13 083350 NGF12 SETA2.eds	B11	UNKNOWN	NGF12	NGF12 SETA2	U6 snRNA-001973	Amp	1.178	0.945	1	15.232	15.232	16.022	N/A	16.022											True	0.091	True	3	11
2018-07-13 083350 NGF12 SETA2.eds	B12	UNKNOWN	NGF12	NGF12 SETA2	U6 snRNA-001973	Amp	1.19	0.929	1	15.968	15.968	16.022	N/A	16.022											True	0.091	True	3	12
2020-01-22 114414 NGF12 SETA4.eds	A11	UNKNOWN	NGF12	NGF12 SETA4	U6 snRNA-001973	Amp	1.199	0.984	1	15.993	15.993	16.022	N/A	16.022											True	0.091	True	3	11
2020-01-22 114414 NGF12 SETA4.eds	A12	UNKNOWN	NGF12	NGF12 SETA4	U6 snRNA-001973	Amp	1.206	0.983	1	16.02	16.02	16.022	N/A	16.022											True	0.091	True	3	11
2020-01-22 114414 NGF12 SETA4.eds	B11	UNKNOWN	NGF12	NGF12 SETA4	U6 snRNA-001973	Amp	1.192	0.964	1	16.344	16.344	16.022	N/A	16.022											True	0.091	True	3	12
2020-01-22 114414 NGF12 SETA4.eds	B12	UNKNOWN	NGF12	NGF12 SETA4	U6 snRNA-001973	Amp	1.207	0.983	1	16.028	16.028	16.022	N/A	16.022											True	0.091	True	3	12
2018-07-26 165753 NGF48 SETA1.eds	G11	UNKNOWN	NGF48	NGF48SETA1	ath-miR159a-000338	N/A	Undetermined	Undetermined	1	Undetermined	Undetermined		N/A												True	0.2	True	-1	-1	True
2018-07-27 092843 NGF48 SETA2.eds	G11	UNKNOWN	NGF48	NGF48SETA2	ath-miR159a-000338	N/A	Undetermined	Undetermined	1	Undetermined	Undetermined		N/A												True	0.2	True	-1	-1	True
2018-07-27 144541 NGF48 SETA3.eds	G11	UNKNOWN	NGF48	NGF48SETA3	ath-miR159a-000338	Inconclusive	0	0	1	Undetermined	Undetermined		N/A												True	0.2	True	3	31	True
2018-07-12 165218 NGF12 SETA1.eds	G11	UNKNOWN	NGF12	NGF12 SETA1	ath-miR159a-000338	N/A	Undetermined	Undetermined	1	Undetermined	Undetermined		N/A												True	0.2	True	-1	-1	True
2018-07-13 083350 NGF12 SETA2.eds	G11	UNKNOWN	NGF12	NGF12 SETA2	ath-miR159a-000338	N/A	Undetermined	Undetermined	1	Undetermined	Undetermined		N/A												True	0.2	True	-1	-1	True
2020-01-22 114414 NGF12 SETA4.eds	G11	UNKNOWN	NGF12	NGF12 SETA4	ath-miR159a-000338	N/A	Undetermined	Undetermined	1	Undetermined	Undetermined		N/A												True	0.2	True	-1	-1	True
2018-07-13 153612 NGF12 SETA3.eds	G11	UNKNOWN	NGF12	NGF12 SETA3	ath-miR159a-000338	N/A	Undetermined	Undetermined	1	Undetermined	Undetermined		N/A												True	0.2	True	-1	-1	True
2020-01-22 143823 NGF48 SETA4.eds	G11	UNKNOWN	NGF48	NGF48 SETA4	ath-miR159a-000338	N/A	Undetermined	Undetermined	1	Undetermined	Undetermined		N/A												True	0.2	True	-1	-1	True
2018-07-12 165218 NGF12 SETA1.eds	A01	UNKNOWN	NGF12	NGF12 SETA1	hsa-let-7a-000377	Amp	1.128	0.946	1	29.584	29.584	29.589	N/A	29.589	13.398	0.383	4.303	0	-1.647	1.647	1	0.319	3.133	1	True	0.058	True	3	26
2018-07-13 083350 NGF12 SETA2.eds	A01	UNKNOWN	NGF12	NGF12 SETA2	hsa-let-7a-000377	Amp	1.126	0.928	1	29.023	29.023	29.589	N/A	29.589	13.398	0.383	4.303	0	-1.647	1.647	1	0.319	3.133	1	True	0.058	True	3	25
2018-07-13 153612 NGF12 SETA3.eds	A01	UNKNOWN	NGF12	NGF12 SETA3	hsa-let-7a-000377	Amp	0.889	0.789	1	35.425	35.425	29.589	N/A	29.589	13.398	0.383	4.303	0	-1.647	1.647	1	0.319	3.133	1	True	0.058	True	3	31	True
2020-01-22 114414 NGF12 SETA4.eds	A01	UNKNOWN	NGF12	NGF12 SETA4	hsa-let-7a-000377	Amp	1.12	0.976	1	30.16	30.16	29.589	N/A	29.589	13.398	0.383	4.303	0	-1.647	1.647	1	0.319	3.133	1	True	0.058	True	3	26
2018-07-27 144541 NGF48 SETA3.eds	A01	UNKNOWN	NGF48	NGF48SETA3	hsa-let-7a-000377	Amp	1.144	0.946	1	29.226	29.226	30.134	N/A	30.134	13.595	1.115	3.182	0.197	-3.35	3.744	0.872	0.075	10.194	0.876	True	0.058	True	3	25
2018-07-27 092843 NGF48 SETA2.eds	A01	UNKNOWN	NGF48	NGF48SETA2	hsa-let-7a-000377	Amp	1.112	0.869	1	32.032	32.032	30.134	N/A	30.134	13.595	1.115	3.182	0.197	-3.35	3.744	0.872	0.075	10.194	0.876	True	0.058	True	3	28
2018-07-26 165753 NGF48 SETA1.eds	A01	UNKNOWN	NGF48	NGF48SETA1	hsa-let-7a-000377	Amp	1.164	0.978	1	29.159	29.159	30.134	N/A	30.134	13.595	1.115	3.182	0.197	-3.35	3.744	0.872	0.075	10.194	0.876	True	0.058	True	3	25
2020-01-22 143823 NGF48 SETA4.eds	A01	UNKNOWN	NGF48	NGF48 SETA4	hsa-let-7a-000377	Amp	1.176	0.988	1	30.12	30.12	30.134	N/A	30.134	13.595	1.115	3.182	0.197	-3.35	3.744	0.872	0.075	10.194	0.876	True	0.058	True	3	26
2018-07-13 153612 NGF12 SETA3.eds	H08	UNKNOWN	NGF12	NGF12 SETA3	hsa-let-7b-002619	Amp	0.876	0.908	1	29.909	29.909		N/A												True	0.04	True	3	27	True
2020-01-22 114414 NGF12 SETA4.eds	H08	UNKNOWN	NGF12	NGF12 SETA4	hsa-let-7b-002619	Amp	0.958	0.966	1	26.349	26.349		N/A												True	0.04	True	3	23	True
2018-07-12 165218 NGF12 SETA1.eds	H08	UNKNOWN	NGF12	NGF12 SETA1	hsa-let-7b-002619	Amp	0.972	0.963	1	27.326	27.326		N/A												True	0.04	True	3	24	True
2018-07-13 083350 NGF12 SETA2.eds	H08	UNKNOWN	NGF12	NGF12 SETA2	hsa-let-7b-002619	Amp	0.96	0.905	1	27.332	27.332		N/A												True	0.04	True	3	24	True
2018-07-26 165753 NGF48 SETA1.eds	H08	UNKNOWN	NGF48	NGF48SETA1	hsa-let-7b-002619	Amp	1.034	0.964	1	27.258	27.258		N/A												True	0.04	True	3	24	True
2018-07-27 144541 NGF48 SETA3.eds	H08	UNKNOWN	NGF48	NGF48SETA3	hsa-let-7b-002619	Amp	1	0.965	1	27.05	27.05		N/A												True	0.04	True	3	24	True
2018-07-27 092843 NGF48 SETA2.eds	H08	UNKNOWN	NGF48	NGF48SETA2	hsa-let-7b-002619	Amp	0.984	0.945	1	27.708	27.708		N/A												True	0.04	True	3	25	True
2020-01-22 143823 NGF48 SETA4.eds	H08	UNKNOWN	NGF48	NGF48 SETA4	hsa-let-7b-002619	Amp	0.997	0.803	1	25.962	25.962		N/A												True	0.04	True	3	23	True
2018-07-13 153612 NGF12 SETA3.eds	A02	UNKNOWN	NGF12	NGF12 SETA3	hsa-let-7c-000379	N/A	Undetermined	Undetermined	1	Undetermined	Undetermined	34.923	N/A	34.923	18.731	0.171	4.303	0	-0.735	0.735	1	0.601	1.664	1	True	0.128	True	-1	-1	True
2020-01-22 114414 NGF12 SETA4.eds	A02	UNKNOWN	NGF12	NGF12 SETA4	hsa-let-7c-000379	Amp	1.289	0.982	1	34.71	34.71	34.923	N/A	34.923	18.731	0.171	4.303	0	-0.735	0.735	1	0.601	1.664	1	True	0.128	True	3	30
2018-07-12 165218 NGF12 SETA1.eds	A02	UNKNOWN	NGF12	NGF12 SETA1	hsa-let-7c-000379	Amp	1.237	0.954	1	35.359	35.359	34.923	N/A	34.923	18.731	0.171	4.303	0	-0.735	0.735	1	0.601	1.664	1	True	0.128	True	3	30
2018-07-13 083350 NGF12 SETA2.eds	A02	UNKNOWN	NGF12	NGF12 SETA2	hsa-let-7c-000379	Amp	1.256	0.974	1	34.699	34.699	34.923	N/A	34.923	18.731	0.171	4.303	0	-0.735	0.735	1	0.601	1.664	1	True	0.128	True	3	30
2020-01-22 143823 NGF48 SETA4.eds	A02	UNKNOWN	NGF48	NGF48 SETA4	hsa-let-7c-000379	Amp	1.321	0.967	1	34.921	34.921	34.567	N/A	34.567	18.028	0.598	3.182	-0.704	-2.608	1.201	1.629	0.435	6.097	0.33	True	0.128	True	3	30
2018-07-27 092843 NGF48 SETA2.eds	A02	UNKNOWN	NGF48	NGF48SETA2	hsa-let-7c-000379	Amp	1.28	0.985	1	33.504	33.504	34.567	N/A	34.567	18.028	0.598	3.182	-0.704	-2.608	1.201	1.629	0.435	6.097	0.33	True	0.128	True	3	28
2018-07-27 144541 NGF48 SETA3.eds	A02	UNKNOWN	NGF48	NGF48SETA3	hsa-let-7c-000379	Amp	1.24	0.916	1	34.36	34.36	34.567	N/A	34.567	18.028	0.598	3.182	-0.704	-2.608	1.201	1.629	0.435	6.097	0.33	True	0.128	True	3	29
2018-07-26 165753 NGF48 SETA1.eds	A02	UNKNOWN	NGF48	NGF48SETA1	hsa-let-7c-000379	Amp	1.239	0.964	1	35.482	35.482	34.567	N/A	34.567	18.028	0.598	3.182	-0.704	-2.608	1.201	1.629	0.435	6.097	0.33	True	0.128	True	3	30
2018-07-27 144541 NGF48 SETA3.eds	A03	UNKNOWN	NGF48	NGF48SETA3	hsa-let-7d-002283	Amp	1.261	0.985	1	30.792	30.792	31.436	N/A	31.436	14.897	0.915	3.182	-0.765	-3.677	2.148	1.699	0.226	12.792	0.548	True	0.121	True	3	26
2018-07-26 165753 NGF48 SETA1.eds	A03	UNKNOWN	NGF48	NGF48SETA1	hsa-let-7d-002283	Amp	1.285	0.987	1	30.771	30.771	31.436	N/A	31.436	14.897	0.915	3.182	-0.765	-3.677	2.148	1.699	0.226	12.792	0.548	True	0.121	True	3	26
2018-07-27 092843 NGF48 SETA2.eds	A03	UNKNOWN	NGF48	NGF48SETA2	hsa-let-7d-002283	Amp	1.306	0.982	1	32.521	32.521	31.436	N/A	31.436	14.897	0.915	3.182	-0.765	-3.677	2.148	1.699	0.226	12.792	0.548	True	0.121	True	3	28
2018-07-12 165218 NGF12 SETA1.eds	A03	UNKNOWN	NGF12	NGF12 SETA1	hsa-let-7d-002283	Amp	1.295	0.989	1	31.097	31.097	31.683	N/A	31.683	15.662	0.778	3.182	0	-2.475	2.475	1	0.18	5.559	1	True	0.121	True	3	26
2018-07-13 153612 NGF12 SETA3.eds	A03	UNKNOWN	NGF12	NGF12 SETA3	hsa-let-7d-002283	Amp	1.212	0.978	1	33.383	33.383	31.683	N/A	31.683	15.662	0.778	3.182	0	-2.475	2.475	1	0.18	5.559	1	True	0.121	True	3	28
2018-07-13 083350 NGF12 SETA2.eds	A03	UNKNOWN	NGF12	NGF12 SETA2	hsa-let-7d-002283	Amp	1.283	0.986	1	31.084	31.084	31.683	N/A	31.683	15.662	0.778	3.182	0	-2.475	2.475	1	0.18	5.559	1	True	0.121	True	3	26
2020-01-22 114414 NGF12 SETA4.eds	A03	UNKNOWN	NGF12	NGF12 SETA4	hsa-let-7d-002283	Amp	1.287	0.987	1	31.17	31.17	31.683	N/A	31.683	15.662	0.778	3.182	0	-2.475	2.475	1	0.18	5.559	1	True	0.121	True	3	26
2020-01-22 143823 NGF48 SETA4.eds	A03	UNKNOWN	NGF48	NGF48 SETA4	hsa-let-7d-002283	Amp	1.305	0.984	1	31.66	31.66	31.436	N/A	31.436	14.897	0.915	3.182	-0.765	-3.677	2.148	1.699	0.226	12.792	0.548	True	0.121	True	3	27
2018-07-27 144541 NGF48 SETA3.eds	A04	UNKNOWN	NGF48	NGF48SETA3	hsa-let-7e-002406	Amp	1.327	0.972	1	27.359	27.359	27.681	N/A	27.681	11.142	0.636	3.182	-0.694	-2.717	1.329	1.617	0.398	6.573	0.525	True	0.195	True	3	22
2018-07-27 092843 NGF48 SETA2.eds	A04	UNKNOWN	NGF48	NGF48SETA2	hsa-let-7e-002406	Amp	1.34	0.977	1	28.359	28.359	27.681	N/A	27.681	11.142	0.636	3.182	-0.694	-2.717	1.329	1.617	0.398	6.573	0.525	True	0.195	True	3	22
2018-07-26 165753 NGF48 SETA1.eds	A04	UNKNOWN	NGF48	NGF48SETA1	hsa-let-7e-002406	Amp	1.32	0.984	1	27.759	27.759	27.681	N/A	27.681	11.142	0.636	3.182	-0.694	-2.717	1.329	1.617	0.398	6.573	0.525	True	0.195	True	3	22
2020-01-22 114414 NGF12 SETA4.eds	A04	UNKNOWN	NGF12	NGF12 SETA4	hsa-let-7e-002406	Amp	1.306	0.985	1	27.26	27.26	27.857	N/A	27.857	11.836	0.803	3.182	0	-2.555	2.555	1	0.17	5.875	1	True	0.195	True	3	21
2018-07-12 165218 NGF12 SETA1.eds	A04	UNKNOWN	NGF12	NGF12 SETA1	hsa-let-7e-002406	Amp	1.325	0.975	1	27.58	27.58	27.857	N/A	27.857	11.836	0.803	3.182	0	-2.555	2.555	1	0.17	5.875	1	True	0.195	True	3	22
2018-07-13 153612 NGF12 SETA3.eds	A04	UNKNOWN	NGF12	NGF12 SETA3	hsa-let-7e-002406	Amp	1.308	0.983	1	29.734	29.734	27.857	N/A	27.857	11.836	0.803	3.182	0	-2.555	2.555	1	0.17	5.875	1	True	0.195	True	3	24
2018-07-13 083350 NGF12 SETA2.eds	A04	UNKNOWN	NGF12	NGF12 SETA2	hsa-let-7e-002406	Amp	1.329	0.982	1	26.855	26.855	27.857	N/A	27.857	11.836	0.803	3.182	0	-2.555	2.555	1	0.17	5.875	1	True	0.195	True	3	21
2020-01-22 143823 NGF48 SETA4.eds	A04	UNKNOWN	NGF48	NGF48 SETA4	hsa-let-7e-002406	Amp	1.365	0.921	1	27.247	27.247	27.681	N/A	27.681	11.142	0.636	3.182	-0.694	-2.717	1.329	1.617	0.398	6.573	0.525	True	0.195	True	3	22
2018-07-27 092843 NGF48 SETA2.eds	A05	UNKNOWN	NGF48	NGF48SETA2	hsa-let-7f-000382	Amp	1.131	0.928	1	31.657	31.657		N/A												True	0.04	True	3	29	True
2018-07-26 165753 NGF48 SETA1.eds	A05	UNKNOWN	NGF48	NGF48SETA1	hsa-let-7f-000382	Amp	1.117	0.952	1	31.186	31.186		N/A												True	0.04	True	3	28	True
2018-07-27 144541 NGF48 SETA3.eds	A05	UNKNOWN	NGF48	NGF48SETA3	hsa-let-7f-000382	Amp	1.133	0.965	1	30.454	30.454		N/A												True	0.04	True	3	27	True
2020-01-22 114414 NGF12 SETA4.eds	A05	UNKNOWN	NGF12	NGF12 SETA4	hsa-let-7f-000382	Amp	1.137	0.984	1	30.896	30.896		N/A												True	0.04	True	3	28	True
2018-07-12 165218 NGF12 SETA1.eds	A05	UNKNOWN	NGF12	NGF12 SETA1	hsa-let-7f-000382	Amp	1.109	0.936	1	30.324	30.324		N/A												True	0.04	True	3	27	True
2018-07-13 083350 NGF12 SETA2.eds	A05	UNKNOWN	NGF12	NGF12 SETA2	hsa-let-7f-000382	Amp	1.115	0.958	1	30.808	30.808		N/A												True	0.04	True	3	28	True
2018-07-13 153612 NGF12 SETA3.eds	A05	UNKNOWN	NGF12	NGF12 SETA3	hsa-let-7f-000382	Amp	0.91	0.852	1	34.405	34.405		N/A												True	0.04	True	3	31	True
2020-01-22 143823 NGF48 SETA4.eds	A05	UNKNOWN	NGF48	NGF48 SETA4	hsa-let-7f-000382	Amp	1.052	0.888	1	32.455	32.455		N/A												True	0.04	True	3	29	True
2018-07-26 165753 NGF48 SETA1.eds	A06	UNKNOWN	NGF48	NGF48SETA1	hsa-let-7g-002282	Amp	1.277	0.992	1	28.851	28.851	28.433	N/A	28.433	11.894	0.643	3.182	-1.054	-3.099	0.991	2.076	0.503	8.57	0.399	True	0.138	True	3	24
2018-07-27 092843 NGF48 SETA2.eds	A06	UNKNOWN	NGF48	NGF48SETA2	hsa-let-7g-002282	Amp	1.278	0.974	1	28.996	28.996	28.433	N/A	28.433	11.894	0.643	3.182	-1.054	-3.099	0.991	2.076	0.503	8.57	0.399	True	0.138	True	3	24
2018-07-27 144541 NGF48 SETA3.eds	A06	UNKNOWN	NGF48	NGF48SETA3	hsa-let-7g-002282	Amp	1.284	0.991	1	27.882	27.882	28.433	N/A	28.433	11.894	0.643	3.182	-1.054	-3.099	0.991	2.076	0.503	8.57	0.399	True	0.138	True	3	23
2020-01-22 114414 NGF12 SETA4.eds	A06	UNKNOWN	NGF12	NGF12 SETA4	hsa-let-7g-002282	Amp	1.239	0.982	1	29.001	29.001	28.97	N/A	28.97	12.948	0.952	3.182	0	-3.028	3.028	1	0.123	8.158	1	True	0.138	True	3	24
2018-07-12 165218 NGF12 SETA1.eds	A06	UNKNOWN	NGF12	NGF12 SETA1	hsa-let-7g-002282	Amp	1.286	0.99	1	27.946	27.946	28.97	N/A	28.97	12.948	0.952	3.182	0	-3.028	3.028	1	0.123	8.158	1	True	0.138	True	3	23
2018-07-13 083350 NGF12 SETA2.eds	A06	UNKNOWN	NGF12	NGF12 SETA2	hsa-let-7g-002282	Amp	1.281	0.988	1	27.843	27.843	28.97	N/A	28.97	12.948	0.952	3.182	0	-3.028	3.028	1	0.123	8.158	1	True	0.138	True	3	22
2018-07-13 153612 NGF12 SETA3.eds	A06	UNKNOWN	NGF12	NGF12 SETA3	hsa-let-7g-002282	Amp	1.189	0.979	1	31.088	31.088	28.97	N/A	28.97	12.948	0.952	3.182	0	-3.028	3.028	1	0.123	8.158	1	True	0.138	True	3	26
2020-01-22 143823 NGF48 SETA4.eds	A06	UNKNOWN	NGF48	NGF48 SETA4	hsa-let-7g-002282	Amp	1.317	0.983	1	28.003	28.003	28.433	N/A	28.433	11.894	0.643	3.182	-1.054	-3.099	0.991	2.076	0.503	8.57	0.399	True	0.138	True	3	23
2018-07-26 165753 NGF48 SETA1.eds	A07	UNKNOWN	NGF48	NGF48SETA1	hsa-miR-1-002222	N/A	Undetermined	Undetermined	1	Undetermined	Undetermined		N/A												True	0	True	-1	-1	True
2018-07-27 092843 NGF48 SETA2.eds	A07	UNKNOWN	NGF48	NGF48SETA2	hsa-miR-1-002222	N/A	Undetermined	Undetermined	1	Undetermined	Undetermined		N/A												True	0	True	-1	-1	True
2018-07-27 144541 NGF48 SETA3.eds	A07	UNKNOWN	NGF48	NGF48SETA3	hsa-miR-1-002222	N/A	Undetermined	Undetermined	1	Undetermined	Undetermined		N/A												True	0	True	-1	-1	True
2020-01-22 143823 NGF48 SETA4.eds	A07	UNKNOWN	NGF48	NGF48 SETA4	hsa-miR-1-002222	N/A	Undetermined	Undetermined	1	Undetermined	Undetermined		N/A												True	0	True	-1	-1	True
2018-07-13 153612 NGF12 SETA3.eds	A07	UNKNOWN	NGF12	NGF12 SETA3	hsa-miR-1-002222	N/A	Undetermined	Undetermined	1	Undetermined	Undetermined		N/A												True	0	True	-1	-1	True
2018-07-13 083350 NGF12 SETA2.eds	A07	UNKNOWN	NGF12	NGF12 SETA2	hsa-miR-1-002222	N/A	Undetermined	Undetermined	1	Undetermined	Undetermined		N/A												True	0	True	-1	-1	True
2018-07-12 165218 NGF12 SETA1.eds	A07	UNKNOWN	NGF12	NGF12 SETA1	hsa-miR-1-002222	N/A	Undetermined	Undetermined	1	Undetermined	Undetermined		N/A												True	0	True	-1	-1	True
2020-01-22 114414 NGF12 SETA4.eds	A07	UNKNOWN	NGF12	NGF12 SETA4	hsa-miR-1-002222	N/A	Undetermined	Undetermined	1	Undetermined	Undetermined		N/A												True	0	True	-1	-1	True
2018-07-13 153612 NGF12 SETA3.eds	C06	UNKNOWN	NGF12	NGF12 SETA3	hsa-miR-100-000437	Amp	1.25	0.977	1	29.022	29.022	27.099	N/A	27.099	11.077	0.872	3.182	0	-2.776	2.776	1	0.146	6.851	1	True	0.123	True	3	24
2018-07-13 083350 NGF12 SETA2.eds	C06	UNKNOWN	NGF12	NGF12 SETA2	hsa-miR-100-000437	Amp	1.228	0.97	1	26.277	26.277	27.099	N/A	27.099	11.077	0.872	3.182	0	-2.776	2.776	1	0.146	6.851	1	True	0.123	True	3	22
2018-07-12 165218 NGF12 SETA1.eds	C06	UNKNOWN	NGF12	NGF12 SETA1	hsa-miR-100-000437	Amp	1.241	0.972	1	26.206	26.206	27.099	N/A	27.099	11.077	0.872	3.182	0	-2.776	2.776	1	0.146	6.851	1	True	0.123	True	3	21
2020-01-22 114414 NGF12 SETA4.eds	C06	UNKNOWN	NGF12	NGF12 SETA4	hsa-miR-100-000437	Amp	1.233	0.991	1	26.89	26.89	27.099	N/A	27.099	11.077	0.872	3.182	0	-2.776	2.776	1	0.146	6.851	1	True	0.123	True	3	22
2018-07-27 144541 NGF48 SETA3.eds	C06	UNKNOWN	NGF48	NGF48SETA3	hsa-miR-100-000437	Amp	1.224	0.983	1	26.172	26.172	27.118	N/A	27.118	10.579	0.823	3.182	-0.498	-3.118	2.122	1.413	0.23	8.685	0.692	True	0.123	True	3	21
2018-07-26 165753 NGF48 SETA1.eds	C06	UNKNOWN	NGF48	NGF48SETA1	hsa-miR-100-000437	Amp	1.243	0.956	1	27.291	27.291	27.118	N/A	27.118	10.579	0.823	3.182	-0.498	-3.118	2.122	1.413	0.23	8.685	0.692	True	0.123	True	3	22
2018-07-27 092843 NGF48 SETA2.eds	C06	UNKNOWN	NGF48	NGF48SETA2	hsa-miR-100-000437	Amp	1.246	0.974	1	27.489	27.489	27.118	N/A	27.118	10.579	0.823	3.182	-0.498	-3.118	2.122	1.413	0.23	8.685	0.692	True	0.123	True	3	23
2020-01-22 143823 NGF48 SETA4.eds	C06	UNKNOWN	NGF48	NGF48 SETA4	hsa-miR-100-000437	Amp	1.253	0.953	1	27.52	27.52	27.118	N/A	27.118	10.579	0.823	3.182	-0.498	-3.118	2.122	1.413	0.23	8.685	0.692	True	0.123	True	3	23
2018-07-27 092843 NGF48 SETA2.eds	C07	UNKNOWN	NGF48	NGF48SETA2	hsa-miR-101-002253	Amp	1.339	0.989	1	32.632	32.632		N/A												True	0.04	True	3	29	True
2018-07-27 144541 NGF48 SETA3.eds	C07	UNKNOWN	NGF48	NGF48SETA3	hsa-miR-101-002253	Amp	1.311	0.975	1	32.414	32.414		N/A												True	0.04	True	3	29	True
2018-07-26 165753 NGF48 SETA1.eds	C07	UNKNOWN	NGF48	NGF48SETA1	hsa-miR-101-002253	Inconclusive	1.058	0.959	1	36.094	36.094		N/A												True	0.04	True	3	33	True
2020-01-22 143823 NGF48 SETA4.eds	C07	UNKNOWN	NGF48	NGF48 SETA4	hsa-miR-101-002253	N/A	Undetermined	Undetermined	1	Undetermined	Undetermined		N/A												True	0.04	True	-1	-1	True
2020-01-22 114414 NGF12 SETA4.eds	C07	UNKNOWN	NGF12	NGF12 SETA4	hsa-miR-101-002253	N/A	Undetermined	Undetermined	1	Undetermined	Undetermined		N/A												True	0.04	True	-1	-1	True
2018-07-13 153612 NGF12 SETA3.eds	C07	UNKNOWN	NGF12	NGF12 SETA3	hsa-miR-101-002253	Amp	1.09	0.923	1	34.607	34.607		N/A												True	0.04	True	3	31	True
2018-07-13 083350 NGF12 SETA2.eds	C07	UNKNOWN	NGF12	NGF12 SETA2	hsa-miR-101-002253	Amp	0.792	0.798	1	35.942	35.942		N/A												True	0.04	True	3	32	True
2018-07-12 165218 NGF12 SETA1.eds	C07	UNKNOWN	NGF12	NGF12 SETA1	hsa-miR-101-002253	N/A	Undetermined	Undetermined	1	Undetermined	Undetermined		N/A												True	0.04	True	-1	-1	True
2020-01-22 114414 NGF12 SETA4.eds	C08	UNKNOWN	NGF12	NGF12 SETA4	hsa-miR-103-000439	Amp	1.237	0.982	1	31.162	31.162	30.991	N/A	30.991	14.969	0.69	3.182	0	-2.197	2.197	1	0.218	4.584	1	True	0.113	True	3	26
2018-07-13 153612 NGF12 SETA3.eds	C08	UNKNOWN	NGF12	NGF12 SETA3	hsa-miR-103-000439	Amp	1.223	0.986	1	32.371	32.371	30.991	N/A	30.991	14.969	0.69	3.182	0	-2.197	2.197	1	0.218	4.584	1	True	0.113	True	3	27
2018-07-13 083350 NGF12 SETA2.eds	C08	UNKNOWN	NGF12	NGF12 SETA2	hsa-miR-103-000439	Amp	1.208	0.98	1	29.9	29.9	30.991	N/A	30.991	14.969	0.69	3.182	0	-2.197	2.197	1	0.218	4.584	1	True	0.113	True	3	25
2018-07-12 165218 NGF12 SETA1.eds	C08	UNKNOWN	NGF12	NGF12 SETA1	hsa-miR-103-000439	Amp	1.184	0.973	1	30.531	30.531	30.991	N/A	30.991	14.969	0.69	3.182	0	-2.197	2.197	1	0.218	4.584	1	True	0.113	True	3	26
2020-01-22 143823 NGF48 SETA4.eds	C08	UNKNOWN	NGF48	NGF48 SETA4	hsa-miR-103-000439	Amp	1.222	0.99	1	30.984	30.984	30.939	N/A	30.939	14.4	0.575	3.182	-0.57	-2.4	1.261	1.484	0.417	5.278	0.55	True	0.113	True	3	26
2018-07-27 144541 NGF48 SETA3.eds	C08	UNKNOWN	NGF48	NGF48SETA3	hsa-miR-103-000439	Amp	1.165	0.976	1	30.868	30.868	30.939	N/A	30.939	14.4	0.575	3.182	-0.57	-2.4	1.261	1.484	0.417	5.278	0.55	True	0.113	True	3	26
2018-07-27 092843 NGF48 SETA2.eds	C08	UNKNOWN	NGF48	NGF48SETA2	hsa-miR-103-000439	Amp	1.253	0.974	1	30.988	30.988	30.939	N/A	30.939	14.4	0.575	3.182	-0.57	-2.4	1.261	1.484	0.417	5.278	0.55	True	0.113	True	3	26
2018-07-26 165753 NGF48 SETA1.eds	C08	UNKNOWN	NGF48	NGF48SETA1	hsa-miR-103-000439	Amp	1.197	0.977	1	30.915	30.915	30.939	N/A	30.939	14.4	0.575	3.182	-0.57	-2.4	1.261	1.484	0.417	5.278	0.55	True	0.113	True	3	26
2020-01-22 114414 NGF12 SETA4.eds	C09	UNKNOWN	NGF12	NGF12 SETA4	hsa-miR-105-002167	N/A	Undetermined	Undetermined	1	Undetermined	Undetermined		N/A												True	0	True	-1	-1	True
2018-07-13 153612 NGF12 SETA3.eds	C09	UNKNOWN	NGF12	NGF12 SETA3	hsa-miR-105-002167	N/A	Undetermined	Undetermined	1	Undetermined	Undetermined		N/A												True	0	True	-1	-1	True
2018-07-13 083350 NGF12 SETA2.eds	C09	UNKNOWN	NGF12	NGF12 SETA2	hsa-miR-105-002167	N/A	Undetermined	Undetermined	1	Undetermined	Undetermined		N/A												True	0	True	-1	-1	True
2018-07-12 165218 NGF12 SETA1.eds	C09	UNKNOWN	NGF12	NGF12 SETA1	hsa-miR-105-002167	N/A	Undetermined	Undetermined	1	Undetermined	Undetermined		N/A												True	0	True	-1	-1	True
2018-07-27 092843 NGF48 SETA2.eds	C09	UNKNOWN	NGF48	NGF48SETA2	hsa-miR-105-002167	N/A	Undetermined	Undetermined	1	Undetermined	Undetermined		N/A												True	0	True	-1	-1	True
2018-07-27 144541 NGF48 SETA3.eds	C09	UNKNOWN	NGF48	NGF48SETA3	hsa-miR-105-002167	N/A	Undetermined	Undetermined	1	Undetermined	Undetermined		N/A												True	0	True	-1	-1	True
2018-07-26 165753 NGF48 SETA1.eds	C09	UNKNOWN	NGF48	NGF48SETA1	hsa-miR-105-002167	N/A	Undetermined	Undetermined	1	Undetermined	Undetermined		N/A												True	0	True	-1	-1	True
2020-01-22 143823 NGF48 SETA4.eds	C09	UNKNOWN	NGF48	NGF48 SETA4	hsa-miR-105-002167	N/A	Undetermined	Undetermined	1	Undetermined	Undetermined		N/A												True	0	True	-1	-1	True
2018-07-27 092843 NGF48 SETA2.eds	C10	UNKNOWN	NGF48	NGF48SETA2	hsa-miR-106a-002169	Amp	1.402	0.986	1	24.773	24.773	24.381	N/A	24.381	7.842	0.856	3.182	-0.704	-3.43	2.022	1.629	0.246	10.777	0.612	True	0.262	True	3	19
2018-07-27 144541 NGF48 SETA3.eds	C10	UNKNOWN	NGF48	NGF48SETA3	hsa-miR-106a-002169	Amp	1.401	0.986	1	23.35	23.35	24.381	N/A	24.381	7.842	0.856	3.182	-0.704	-3.43	2.022	1.629	0.246	10.777	0.612	True	0.262	True	3	17
2018-07-26 165753 NGF48 SETA1.eds	C10	UNKNOWN	NGF48	NGF48SETA1	hsa-miR-106a-002169	Amp	1.401	0.982	1	24.54	24.54	24.381	N/A	24.381	7.842	0.856	3.182	-0.704	-3.43	2.022	1.629	0.246	10.777	0.612	True	0.262	True	3	19
2018-07-13 083350 NGF12 SETA2.eds	C10	UNKNOWN	NGF12	NGF12 SETA2	hsa-miR-106a-002169	Amp	1.405	0.989	1	23.566	23.566	24.568	N/A	24.568	8.546	1	3.182	0	-3.183	3.183	1	0.11	9.079	1	True	0.262	True	3	18
2018-07-12 165218 NGF12 SETA1.eds	C10	UNKNOWN	NGF12	NGF12 SETA1	hsa-miR-106a-002169	Amp	1.405	0.987	1	23.456	23.456	24.568	N/A	24.568	8.546	1	3.182	0	-3.183	3.183	1	0.11	9.079	1	True	0.262	True	3	17
2020-01-22 114414 NGF12 SETA4.eds	C10	UNKNOWN	NGF12	NGF12 SETA4	hsa-miR-106a-002169	Amp	1.386	0.986	1	24.394	24.394	24.568	N/A	24.568	8.546	1	3.182	0	-3.183	3.183	1	0.11	9.079	1	True	0.262	True	3	18
2018-07-13 153612 NGF12 SETA3.eds	C10	UNKNOWN	NGF12	NGF12 SETA3	hsa-miR-106a-002169	Amp	1.385	0.986	1	26.854	26.854	24.568	N/A	24.568	8.546	1	3.182	0	-3.183	3.183	1	0.11	9.079	1	True	0.262	True	3	21
2020-01-22 143823 NGF48 SETA4.eds	C10	UNKNOWN	NGF48	NGF48 SETA4	hsa-miR-106a-002169	Amp	1.403	0.979	1	24.861	24.861	24.381	N/A	24.381	7.842	0.856	3.182	-0.704	-3.43	2.022	1.629	0.246	10.777	0.612	True	0.262	True	3	19
2018-07-27 092843 NGF48 SETA2.eds	C12	UNKNOWN	NGF48	NGF48SETA2	hsa-miR-106b-000442	Amp	1.354	0.961	1	30.268	30.268	30.143	N/A	30.143	13.604	0.837	3.182	-0.7	-3.363	1.963	1.625	0.257	10.289	0.591	True	0.212	True	3	25
2018-07-26 165753 NGF48 SETA1.eds	C12	UNKNOWN	NGF48	NGF48SETA1	hsa-miR-106b-000442	Amp	1.329	0.98	1	30.003	30.003	30.143	N/A	30.143	13.604	0.837	3.182	-0.7	-3.363	1.963	1.625	0.257	10.289	0.591	True	0.212	True	3	24
2018-07-27 144541 NGF48 SETA3.eds	C12	UNKNOWN	NGF48	NGF48SETA3	hsa-miR-106b-000442	Amp	1.339	0.966	1	29.422	29.422	30.143	N/A	30.143	13.604	0.837	3.182	-0.7	-3.363	1.963	1.625	0.257	10.289	0.591	True	0.212	True	3	24
2018-07-13 153612 NGF12 SETA3.eds	C12	UNKNOWN	NGF12	NGF12 SETA3	hsa-miR-106b-000442	Amp	1.338	0.978	1	32.389	32.389	30.325	N/A	30.325	14.304	0.905	3.182	0	-2.88	2.88	1	0.136	7.363	1	True	0.212	True	3	27
2018-07-13 083350 NGF12 SETA2.eds	C12	UNKNOWN	NGF12	NGF12 SETA2	hsa-miR-106b-000442	Amp	1.34	0.976	1	29.047	29.047	30.325	N/A	30.325	14.304	0.905	3.182	0	-2.88	2.88	1	0.136	7.363	1	True	0.212	True	3	23
2018-07-12 165218 NGF12 SETA1.eds	C12	UNKNOWN	NGF12	NGF12 SETA1	hsa-miR-106b-000442	Amp	1.342	0.986	1	29.598	29.598	30.325	N/A	30.325	14.304	0.905	3.182	0	-2.88	2.88	1	0.136	7.363	1	True	0.212	True	3	24
2020-01-22 114414 NGF12 SETA4.eds	C12	UNKNOWN	NGF12	NGF12 SETA4	hsa-miR-106b-000442	Amp	1.322	0.986	1	30.268	30.268	30.325	N/A	30.325	14.304	0.905	3.182	0	-2.88	2.88	1	0.136	7.363	1	True	0.212	True	3	25
2020-01-22 143823 NGF48 SETA4.eds	C12	UNKNOWN	NGF48	NGF48 SETA4	hsa-miR-106b-000442	Amp	1.354	0.954	1	30.878	30.878	30.143	N/A	30.143	13.604	0.837	3.182	-0.7	-3.363	1.963	1.625	0.257	10.289	0.591	True	0.212	True	3	25
2018-07-27 144541 NGF48 SETA3.eds	C13	UNKNOWN	NGF48	NGF48SETA3	hsa-miR-107-000443	N/A	Undetermined	Undetermined	1	Undetermined	Undetermined		N/A												True	0	True	-1	-1	True
2018-07-26 165753 NGF48 SETA1.eds	C13	UNKNOWN	NGF48	NGF48SETA1	hsa-miR-107-000443	N/A	Undetermined	Undetermined	1	Undetermined	Undetermined		N/A												True	0	True	-1	-1	True
2018-07-27 092843 NGF48 SETA2.eds	C13	UNKNOWN	NGF48	NGF48SETA2	hsa-miR-107-000443	N/A	Undetermined	Undetermined	1	Undetermined	Undetermined		N/A												True	0	True	-1	-1	True
2020-01-22 143823 NGF48 SETA4.eds	C13	UNKNOWN	NGF48	NGF48 SETA4	hsa-miR-107-000443	N/A	Undetermined	Undetermined	1	Undetermined	Undetermined		N/A												True	0	True	-1	-1	True
2018-07-12 165218 NGF12 SETA1.eds	C13	UNKNOWN	NGF12	NGF12 SETA1	hsa-miR-107-000443	N/A	Undetermined	Undetermined	1	Undetermined	Undetermined		N/A												True	0	True	-1	-1	True
2018-07-13 083350 NGF12 SETA2.eds	C13	UNKNOWN	NGF12	NGF12 SETA2	hsa-miR-107-000443	N/A	Undetermined	Undetermined	1	Undetermined	Undetermined		N/A												True	0	True	-1	-1	True
2018-07-13 153612 NGF12 SETA3.eds	C13	UNKNOWN	NGF12	NGF12 SETA3	hsa-miR-107-000443	N/A	Undetermined	Undetermined	1	Undetermined	Undetermined		N/A												True	0	True	-1	-1	True
2020-01-22 114414 NGF12 SETA4.eds	C13	UNKNOWN	NGF12	NGF12 SETA4	hsa-miR-107-000443	N/A	Undetermined	Undetermined	1	Undetermined	Undetermined		N/A												True	0	True	-1	-1	True
2018-07-12 165218 NGF12 SETA1.eds	A09	UNKNOWN	NGF12	NGF12 SETA1	hsa-miR-10a-000387	Amp	1.016	0.967	1	30.412	30.412		N/A												True	0.04	True	3	27	True
2018-07-13 083350 NGF12 SETA2.eds	A09	UNKNOWN	NGF12	NGF12 SETA2	hsa-miR-10a-000387	Amp	0.966	0.971	1	31.257	31.257		N/A												True	0.04	True	3	28	True
2020-01-22 114414 NGF12 SETA4.eds	A09	UNKNOWN	NGF12	NGF12 SETA4	hsa-miR-10a-000387	Amp	0.975	0.888	1	31.173	31.173		N/A												True	0.04	True	3	28	True
2018-07-13 153612 NGF12 SETA3.eds	A09	UNKNOWN	NGF12	NGF12 SETA3	hsa-miR-10a-000387	Amp	0.82	0.896	1	35.95	35.95		N/A												True	0.04	True	3	32	True
2018-07-26 165753 NGF48 SETA1.eds	A09	UNKNOWN	NGF48	NGF48SETA1	hsa-miR-10a-000387	Amp	1.065	0.928	1	31.68	31.68		N/A												True	0.04	True	3	28	True
2018-07-27 144541 NGF48 SETA3.eds	A09	UNKNOWN	NGF48	NGF48SETA3	hsa-miR-10a-000387	Amp	0.931	0.972	1	31.199	31.199		N/A												True	0.04	True	3	28	True
2018-07-27 092843 NGF48 SETA2.eds	A09	UNKNOWN	NGF48	NGF48SETA2	hsa-miR-10a-000387	Amp	0.99	0.93	1	33.381	33.381		N/A												True	0.04	True	3	30	True
2020-01-22 143823 NGF48 SETA4.eds	A09	UNKNOWN	NGF48	NGF48 SETA4	hsa-miR-10a-000387	Amp	0.975	0.892	1	31.077	31.077		N/A												True	0.04	True	3	28	True
2018-07-26 165753 NGF48 SETA1.eds	A10	UNKNOWN	NGF48	NGF48SETA1	hsa-miR-10b-002218	N/A	Undetermined	Undetermined	1	Undetermined	Undetermined		N/A												True	0	True	-1	-1	True
2018-07-27 092843 NGF48 SETA2.eds	A10	UNKNOWN	NGF48	NGF48SETA2	hsa-miR-10b-002218	N/A	Undetermined	Undetermined	1	Undetermined	Undetermined		N/A												True	0	True	-1	-1	True
2018-07-27 144541 NGF48 SETA3.eds	A10	UNKNOWN	NGF48	NGF48SETA3	hsa-miR-10b-002218	N/A	Undetermined	Undetermined	1	Undetermined	Undetermined		N/A												True	0	True	-1	-1	True
2018-07-13 153612 NGF12 SETA3.eds	A10	UNKNOWN	NGF12	NGF12 SETA3	hsa-miR-10b-002218	N/A	Undetermined	Undetermined	1	Undetermined	Undetermined		N/A												True	0	True	-1	-1	True
2020-01-22 114414 NGF12 SETA4.eds	A10	UNKNOWN	NGF12	NGF12 SETA4	hsa-miR-10b-002218	N/A	Undetermined	Undetermined	1	Undetermined	Undetermined		N/A												True	0	True	-1	-1	True
2018-07-12 165218 NGF12 SETA1.eds	A10	UNKNOWN	NGF12	NGF12 SETA1	hsa-miR-10b-002218	N/A	Undetermined	Undetermined	1	Undetermined	Undetermined		N/A												True	0	True	-1	-1	True
2018-07-13 083350 NGF12 SETA2.eds	A10	UNKNOWN	NGF12	NGF12 SETA2	hsa-miR-10b-002218	N/A	Undetermined	Undetermined	1	Undetermined	Undetermined		N/A												True	0	True	-1	-1	True
2020-01-22 143823 NGF48 SETA4.eds	A10	UNKNOWN	NGF48	NGF48 SETA4	hsa-miR-10b-002218	N/A	Undetermined	Undetermined	1	Undetermined	Undetermined		N/A												True	0	True	-1	-1	True
2020-01-22 114414 NGF12 SETA4.eds	C14	UNKNOWN	NGF12	NGF12 SETA4	hsa-miR-122-002245	N/A	Undetermined	Undetermined	1	Undetermined	Undetermined		N/A												True	0	True	-1	-1	True
2018-07-13 153612 NGF12 SETA3.eds	C14	UNKNOWN	NGF12	NGF12 SETA3	hsa-miR-122-002245	N/A	Undetermined	Undetermined	1	Undetermined	Undetermined		N/A												True	0	True	-1	-1	True
2018-07-12 165218 NGF12 SETA1.eds	C14	UNKNOWN	NGF12	NGF12 SETA1	hsa-miR-122-002245	N/A	Undetermined	Undetermined	1	Undetermined	Undetermined		N/A												True	0	True	-1	-1	True
2018-07-13 083350 NGF12 SETA2.eds	C14	UNKNOWN	NGF12	NGF12 SETA2	hsa-miR-122-002245	N/A	Undetermined	Undetermined	1	Undetermined	Undetermined		N/A												True	0	True	-1	-1	True
2018-07-27 144541 NGF48 SETA3.eds	C14	UNKNOWN	NGF48	NGF48SETA3	hsa-miR-122-002245	N/A	Undetermined	Undetermined	1	Undetermined	Undetermined		N/A												True	0	True	-1	-1	True
2018-07-27 092843 NGF48 SETA2.eds	C14	UNKNOWN	NGF48	NGF48SETA2	hsa-miR-122-002245	N/A	Undetermined	Undetermined	1	Undetermined	Undetermined		N/A												True	0	True	-1	-1	True
2018-07-26 165753 NGF48 SETA1.eds	C14	UNKNOWN	NGF48	NGF48SETA1	hsa-miR-122-002245	N/A	Undetermined	Undetermined	1	Undetermined	Undetermined		N/A												True	0	True	-1	-1	True
2020-01-22 143823 NGF48 SETA4.eds	C14	UNKNOWN	NGF48	NGF48 SETA4	hsa-miR-122-002245	N/A	Undetermined	Undetermined	1	Undetermined	Undetermined		N/A												True	0	True	-1	-1	True
2018-07-13 153612 NGF12 SETA3.eds	C16	UNKNOWN	NGF12	NGF12 SETA3	hsa-miR-125a-3p-002199	Amp	1.249	0.973	1	34.21	34.21	33.939	N/A	33.939	17.918	0.714	3.182	0	-2.271	2.271	1	0.207	4.827	1	True	0.104	True	3	29
2020-01-22 114414 NGF12 SETA4.eds	C16	UNKNOWN	NGF12	NGF12 SETA4	hsa-miR-125a-3p-002199	Amp	1.236	0.963	1	34.763	34.763	33.939	N/A	33.939	17.918	0.714	3.182	0	-2.271	2.271	1	0.207	4.827	1	True	0.104	True	3	29
2018-07-12 165218 NGF12 SETA1.eds	C16	UNKNOWN	NGF12	NGF12 SETA1	hsa-miR-125a-3p-002199	Amp	1.226	0.98	1	32.626	32.626	33.939	N/A	33.939	17.918	0.714	3.182	0	-2.271	2.271	1	0.207	4.827	1	True	0.104	True	3	28
2018-07-13 083350 NGF12 SETA2.eds	C16	UNKNOWN	NGF12	NGF12 SETA2	hsa-miR-125a-3p-002199	Amp	1.16	0.951	1	34.159	34.159	33.939	N/A	33.939	17.918	0.714	3.182	0	-2.271	2.271	1	0.207	4.827	1	True	0.104	True	3	29
2020-01-22 143823 NGF48 SETA4.eds	C16	UNKNOWN	NGF48	NGF48 SETA4	hsa-miR-125a-3p-002199	Amp	1.211	0.97	1	35.096	35.096	34.271	N/A	34.271	18.106	0.812	4.303	0.188	-3.306	3.683	0.878	0.078	9.889	0.869	True	0.104	True	3	30
2018-07-27 144541 NGF48 SETA3.eds	C16	UNKNOWN	NGF48	NGF48SETA3	hsa-miR-125a-3p-002199	N/A	Undetermined	Undetermined	1	Undetermined	Undetermined	34.271	N/A	34.271	18.106	0.812	4.303	0.188	-3.306	3.683	0.878	0.078	9.889	0.869	True	0.104	True	-1	-1	True
2018-07-27 092843 NGF48 SETA2.eds	C16	UNKNOWN	NGF48	NGF48SETA2	hsa-miR-125a-3p-002199	Amp	1.284	0.984	1	33.18	33.18	34.271	N/A	34.271	18.106	0.812	4.303	0.188	-3.306	3.683	0.878	0.078	9.889	0.869	True	0.104	True	3	28
2018-07-26 165753 NGF48 SETA1.eds	C16	UNKNOWN	NGF48	NGF48SETA1	hsa-miR-125a-3p-002199	Amp	1.248	0.961	1	34.538	34.538	34.271	N/A	34.271	18.106	0.812	4.303	0.188	-3.306	3.683	0.878	0.078	9.889	0.869	True	0.104	True	3	30
2018-07-12 165218 NGF12 SETA1.eds	C17	UNKNOWN	NGF12	NGF12 SETA1	hsa-miR-125a-5p-002198	Amp	1.243	0.981	1	26.064	26.064	25.782	N/A	25.782	9.76	0.247	3.182	0	-0.787	0.787	1	0.58	1.725	1	True	0.141	True	3	21
2018-07-13 083350 NGF12 SETA2.eds	C17	UNKNOWN	NGF12	NGF12 SETA2	hsa-miR-125a-5p-002198	Amp	1.239	0.988	1	25.29	25.29	25.782	N/A	25.782	9.76	0.247	3.182	0	-0.787	0.787	1	0.58	1.725	1	True	0.141	True	3	20
2018-07-13 153612 NGF12 SETA3.eds	C17	UNKNOWN	NGF12	NGF12 SETA3	hsa-miR-125a-5p-002198	Amp	1.246	0.991	1	25.928	25.928	25.782	N/A	25.782	9.76	0.247	3.182	0	-0.787	0.787	1	0.58	1.725	1	True	0.141	True	3	21
2020-01-22 114414 NGF12 SETA4.eds	C17	UNKNOWN	NGF12	NGF12 SETA4	hsa-miR-125a-5p-002198	Amp	1.254	0.991	1	25.845	25.845	25.782	N/A	25.782	9.76	0.247	3.182	0	-0.787	0.787	1	0.58	1.725	1	True	0.141	True	3	21
2018-07-26 165753 NGF48 SETA1.eds	C17	UNKNOWN	NGF48	NGF48SETA1	hsa-miR-125a-5p-002198	Amp	1.251	0.993	1	25.682	25.682	25.387	N/A	25.387	8.848	0.363	3.182	-0.912	-2.067	0.242	1.882	0.845	4.189	0.089	True	0.141	True	3	21
2018-07-27 092843 NGF48 SETA2.eds	C17	UNKNOWN	NGF48	NGF48SETA2	hsa-miR-125a-5p-002198	Amp	1.266	0.992	1	25.293	25.293	25.387	N/A	25.387	8.848	0.363	3.182	-0.912	-2.067	0.242	1.882	0.845	4.189	0.089	True	0.141	True	3	20
2018-07-27 144541 NGF48 SETA3.eds	C17	UNKNOWN	NGF48	NGF48SETA3	hsa-miR-125a-5p-002198	Amp	1.245	0.987	1	25.706	25.706	25.387	N/A	25.387	8.848	0.363	3.182	-0.912	-2.067	0.242	1.882	0.845	4.189	0.089	True	0.141	True	3	20
2020-01-22 143823 NGF48 SETA4.eds	C17	UNKNOWN	NGF48	NGF48 SETA4	hsa-miR-125a-5p-002198	Amp	1.277	0.986	1	24.868	24.868	25.387	N/A	25.387	8.848	0.363	3.182	-0.912	-2.067	0.242	1.882	0.845	4.189	0.089	True	0.141	True	3	20
2018-07-13 153612 NGF12 SETA3.eds	C18	UNKNOWN	NGF12	NGF12 SETA3	hsa-miR-125b-000449	Amp	1.261	0.986	1	32.026	32.026	29.185	N/A	29.185	13.163	1.186	3.182	0	-3.776	3.776	1	0.073	13.695	1	True	0.146	True	3	27
2018-07-13 083350 NGF12 SETA2.eds	C18	UNKNOWN	NGF12	NGF12 SETA2	hsa-miR-125b-000449	Amp	1.244	0.992	1	27.929	27.929	29.185	N/A	29.185	13.163	1.186	3.182	0	-3.776	3.776	1	0.073	13.695	1	True	0.146	True	3	23
2018-07-12 165218 NGF12 SETA1.eds	C18	UNKNOWN	NGF12	NGF12 SETA1	hsa-miR-125b-000449	Amp	1.25	0.984	1	27.81	27.81	29.185	N/A	29.185	13.163	1.186	3.182	0	-3.776	3.776	1	0.073	13.695	1	True	0.146	True	3	22
2020-01-22 114414 NGF12 SETA4.eds	C18	UNKNOWN	NGF12	NGF12 SETA4	hsa-miR-125b-000449	Amp	1.28	0.985	1	28.974	28.974	29.185	N/A	29.185	13.163	1.186	3.182	0	-3.776	3.776	1	0.073	13.695	1	True	0.146	True	3	23
2018-07-26 165753 NGF48 SETA1.eds	C18	UNKNOWN	NGF48	NGF48SETA1	hsa-miR-125b-000449	Amp	1.247	0.992	1	28.762	28.762	28.64	N/A	28.64	12.101	0.841	3.182	-1.062	-3.738	1.614	2.088	0.327	13.345	0.496	True	0.146	True	3	24
2018-07-27 092843 NGF48 SETA2.eds	C18	UNKNOWN	NGF48	NGF48SETA2	hsa-miR-125b-000449	Amp	1.269	0.984	1	29.436	29.436	28.64	N/A	28.64	12.101	0.841	3.182	-1.062	-3.738	1.614	2.088	0.327	13.345	0.496	True	0.146	True	3	24
2018-07-27 144541 NGF48 SETA3.eds	C18	UNKNOWN	NGF48	NGF48SETA3	hsa-miR-125b-000449	Amp	1.245	0.988	1	27.653	27.653	28.64	N/A	28.64	12.101	0.841	3.182	-1.062	-3.738	1.614	2.088	0.327	13.345	0.496	True	0.146	True	3	22
2020-01-22 143823 NGF48 SETA4.eds	C18	UNKNOWN	NGF48	NGF48 SETA4	hsa-miR-125b-000449	Amp	1.309	0.985	1	28.709	28.709	28.64	N/A	28.64	12.101	0.841	3.182	-1.062	-3.738	1.614	2.088	0.327	13.345	0.496	True	0.146	True	3	24
2020-01-22 143823 NGF48 SETA4.eds	C19	UNKNOWN	NGF48	NGF48 SETA4	hsa-miR-126-002228	Amp	1.293	0.982	1	28.805	28.805	29.267	N/A	29.267	12.728	0.507	3.182	-0.711	-2.324	0.902	1.637	0.535	5.007	0.316	True	0.153	True	3	23
2018-07-12 165218 NGF12 SETA1.eds	C19	UNKNOWN	NGF12	NGF12 SETA1	hsa-miR-126-002228	Amp	1.259	0.984	1	29.587	29.587	29.461	N/A	29.461	13.439	0.402	3.182	0	-1.279	1.279	1	0.412	2.427	1	True	0.153	True	3	24
2020-01-22 114414 NGF12 SETA4.eds	C19	UNKNOWN	NGF12	NGF12 SETA4	hsa-miR-126-002228	Amp	1.276	0.986	1	29.282	29.282	29.461	N/A	29.461	13.439	0.402	3.182	0	-1.279	1.279	1	0.412	2.427	1	True	0.153	True	3	24
2018-07-13 083350 NGF12 SETA2.eds	C19	UNKNOWN	NGF12	NGF12 SETA2	hsa-miR-126-002228	Amp	1.251	0.988	1	28.863	28.863	29.461	N/A	29.461	13.439	0.402	3.182	0	-1.279	1.279	1	0.412	2.427	1	True	0.153	True	3	23
2018-07-13 153612 NGF12 SETA3.eds	C19	UNKNOWN	NGF12	NGF12 SETA3	hsa-miR-126-002228	Amp	1.251	0.984	1	30.111	30.111	29.461	N/A	29.461	13.439	0.402	3.182	0	-1.279	1.279	1	0.412	2.427	1	True	0.153	True	3	25
2018-07-27 092843 NGF48 SETA2.eds	C19	UNKNOWN	NGF48	NGF48SETA2	hsa-miR-126-002228	Amp	1.273	0.984	1	29.595	29.595	29.267	N/A	29.267	12.728	0.507	3.182	-0.711	-2.324	0.902	1.637	0.535	5.007	0.316	True	0.153	True	3	25
2018-07-26 165753 NGF48 SETA1.eds	C19	UNKNOWN	NGF48	NGF48SETA1	hsa-miR-126-002228	Amp	1.258	0.985	1	29.395	29.395	29.267	N/A	29.267	12.728	0.507	3.182	-0.711	-2.324	0.902	1.637	0.535	5.007	0.316	True	0.153	True	3	24
2018-07-27 144541 NGF48 SETA3.eds	C19	UNKNOWN	NGF48	NGF48SETA3	hsa-miR-126-002228	Amp	1.262	0.99	1	29.275	29.275	29.267	N/A	29.267	12.728	0.507	3.182	-0.711	-2.324	0.902	1.637	0.535	5.007	0.316	True	0.153	True	3	24
2018-07-27 144541 NGF48 SETA3.eds	C20	UNKNOWN	NGF48	NGF48SETA3	hsa-miR-127-000452	Amp	1.296	0.982	1	30.28	30.28	31.104	N/A	31.104	14.565	0.926	3.182	-0.342	-3.289	2.605	1.268	0.164	9.773	0.812	True	0.142	True	3	25
2018-07-27 092843 NGF48 SETA2.eds	C20	UNKNOWN	NGF48	NGF48SETA2	hsa-miR-127-000452	Amp	1.363	0.99	1	30.914	30.914	31.104	N/A	31.104	14.565	0.926	3.182	-0.342	-3.289	2.605	1.268	0.164	9.773	0.812	True	0.142	True	3	26
2018-07-26 165753 NGF48 SETA1.eds	C20	UNKNOWN	NGF48	NGF48SETA1	hsa-miR-127-000452	Amp	1.338	0.981	1	30.947	30.947	31.104	N/A	31.104	14.565	0.926	3.182	-0.342	-3.289	2.605	1.268	0.164	9.773	0.812	True	0.142	True	3	26
2020-01-22 143823 NGF48 SETA4.eds	C20	UNKNOWN	NGF48	NGF48 SETA4	hsa-miR-127-000452	Amp	1.277	0.978	1	32.277	32.277	31.104	N/A	31.104	14.565	0.926	3.182	-0.342	-3.289	2.605	1.268	0.164	9.773	0.812	True	0.142	True	3	27
2020-01-22 114414 NGF12 SETA4.eds	C20	UNKNOWN	NGF12	NGF12 SETA4	hsa-miR-127-000452	Amp	1.298	0.989	1	31.759	31.759	30.929	N/A	30.929	14.907	1.019	3.182	0	-3.241	3.241	1	0.106	9.457	1	True	0.142	True	3	26
2018-07-12 165218 NGF12 SETA1.eds	C20	UNKNOWN	NGF12	NGF12 SETA1	hsa-miR-127-000452	Amp	1.335	0.989	1	29.436	29.436	30.929	N/A	30.929	14.907	1.019	3.182	0	-3.241	3.241	1	0.106	9.457	1	True	0.142	True	3	24
2018-07-13 083350 NGF12 SETA2.eds	C20	UNKNOWN	NGF12	NGF12 SETA2	hsa-miR-127-000452	Amp	1.332	0.986	1	29.693	29.693	30.929	N/A	30.929	14.907	1.019	3.182	0	-3.241	3.241	1	0.106	9.457	1	True	0.142	True	3	25
2018-07-13 153612 NGF12 SETA3.eds	C20	UNKNOWN	NGF12	NGF12 SETA3	hsa-miR-127-000452	Amp	1.284	0.982	1	32.827	32.827	30.929	N/A	30.929	14.907	1.019	3.182	0	-3.241	3.241	1	0.106	9.457	1	True	0.142	True	3	28
2020-01-22 143823 NGF48 SETA4.eds	C21	UNKNOWN	NGF48	NGF48 SETA4	hsa-miR-127-5p-002229	N/A	Undetermined	Undetermined	1	Undetermined	Undetermined	33.968	N/A	33.968	16.711										True	0.074	True	-1	-1	True
2018-07-12 165218 NGF12 SETA1.eds	C21	UNKNOWN	NGF12	NGF12 SETA1	hsa-miR-127-5p-002229	N/A	Undetermined	Undetermined	1	Undetermined	Undetermined		N/A												True	0.074	True	-1	-1	True
2020-01-22 114414 NGF12 SETA4.eds	C21	UNKNOWN	NGF12	NGF12 SETA4	hsa-miR-127-5p-002229	N/A	Undetermined	Undetermined	1	Undetermined	Undetermined		N/A												True	0.074	True	-1	-1	True
2018-07-13 083350 NGF12 SETA2.eds	C21	UNKNOWN	NGF12	NGF12 SETA2	hsa-miR-127-5p-002229	N/A	Undetermined	Undetermined	1	Undetermined	Undetermined		N/A												True	0.074	True	-1	-1	True
2018-07-13 153612 NGF12 SETA3.eds	C21	UNKNOWN	NGF12	NGF12 SETA3	hsa-miR-127-5p-002229	N/A	Undetermined	Undetermined	1	Undetermined	Undetermined		N/A												True	0.074	True	-1	-1	True
2018-07-26 165753 NGF48 SETA1.eds	C21	UNKNOWN	NGF48	NGF48SETA1	hsa-miR-127-5p-002229	Amp	1.094	0.947	1	33.968	33.968	33.968	N/A	33.968	16.711										True	0.074	True	3	30
2018-07-27 092843 NGF48 SETA2.eds	C21	UNKNOWN	NGF48	NGF48SETA2	hsa-miR-127-5p-002229	N/A	Undetermined	Undetermined	1	Undetermined	Undetermined	33.968	N/A	33.968	16.711										True	0.074	True	-1	-1	True
2018-07-27 144541 NGF48 SETA3.eds	C21	UNKNOWN	NGF48	NGF48SETA3	hsa-miR-127-5p-002229	Amp	0.988	0.934	1	34.548	34.548	33.968	N/A	33.968	16.711										True	0.074	True	3	30	True
2018-07-26 165753 NGF48 SETA1.eds	C22	UNKNOWN	NGF48	NGF48SETA1	hsa-miR-128a-002216	N/A	Undetermined	Undetermined	1	Undetermined	Undetermined	35.113	N/A	35.113	18.814	1.335	4.303	1.462	-4.284	7.207	0.363	0.007	19.481		True	0.136	True	-1	-1	True
2018-07-27 092843 NGF48 SETA2.eds	C22	UNKNOWN	NGF48	NGF48SETA2	hsa-miR-128a-002216	Amp	1.178	0.954	1	36.462	36.462	35.113	N/A	35.113	18.814	1.335	4.303	1.462	-4.284	7.207	0.363	0.007	19.481		True	0.136	True	3	31
2018-07-27 144541 NGF48 SETA3.eds	C22	UNKNOWN	NGF48	NGF48SETA3	hsa-miR-128a-002216	Amp	1.215	0.983	1	33.859	33.859	35.113	N/A	35.113	18.814	1.335	4.303	1.462	-4.284	7.207	0.363	0.007	19.481		True	0.136	True	3	28
2020-01-22 143823 NGF48 SETA4.eds	C22	UNKNOWN	NGF48	NGF48 SETA4	hsa-miR-128a-002216	Amp	1.252	0.967	1	35.019	35.019	35.113	N/A	35.113	18.814	1.335	4.303	1.462	-4.284	7.207	0.363	0.007	19.481		True	0.136	True	3	30
2018-07-12 165218 NGF12 SETA1.eds	C22	UNKNOWN	NGF12	NGF12 SETA1	hsa-miR-128a-002216	Amp	1.276	0.968	1	34.198	34.198	34.198	N/A	34.198	17.352			0			1	1	1		True	0.136	True	3	29
2018-07-13 083350 NGF12 SETA2.eds	C22	UNKNOWN	NGF12	NGF12 SETA2	hsa-miR-128a-002216	N/A	Undetermined	Undetermined	1	Undetermined	Undetermined	34.198	N/A	34.198	17.352			0			1	1	1		True	0.136	True	-1	-1	True
2018-07-13 153612 NGF12 SETA3.eds	C22	UNKNOWN	NGF12	NGF12 SETA3	hsa-miR-128a-002216	Amp	0.819	0	1	Undetermined	Undetermined	34.198	N/A	34.198	17.352			0			1	1	1		True	0.136	True	3	34	True
2020-01-22 114414 NGF12 SETA4.eds	C22	UNKNOWN	NGF12	NGF12 SETA4	hsa-miR-128a-002216	N/A	Undetermined	Undetermined	1	Undetermined	Undetermined	34.198	N/A	34.198	17.352			0			1	1	1		True	0.136	True	-1	-1	True
2020-01-22 143823 NGF48 SETA4.eds	C24	UNKNOWN	NGF48	NGF48 SETA4	hsa-miR-129-000590	N/A	Undetermined	Undetermined	1	Undetermined	Undetermined		N/A												True	0	True	-1	-1	True
2018-07-13 153612 NGF12 SETA3.eds	C24	UNKNOWN	NGF12	NGF12 SETA3	hsa-miR-129-000590	N/A	Undetermined	Undetermined	1	Undetermined	Undetermined		N/A												True	0	True	-1	-1	True
2020-01-22 114414 NGF12 SETA4.eds	C24	UNKNOWN	NGF12	NGF12 SETA4	hsa-miR-129-000590	N/A	Undetermined	Undetermined	1	Undetermined	Undetermined		N/A												True	0	True	-1	-1	True
2018-07-12 165218 NGF12 SETA1.eds	C24	UNKNOWN	NGF12	NGF12 SETA1	hsa-miR-129-000590	N/A	Undetermined	Undetermined	1	Undetermined	Undetermined		N/A												True	0	True	-1	-1	True
2018-07-13 083350 NGF12 SETA2.eds	C24	UNKNOWN	NGF12	NGF12 SETA2	hsa-miR-129-000590	N/A	Undetermined	Undetermined	1	Undetermined	Undetermined		N/A												True	0	True	-1	-1	True
2018-07-26 165753 NGF48 SETA1.eds	C24	UNKNOWN	NGF48	NGF48SETA1	hsa-miR-129-000590	N/A	Undetermined	Undetermined	1	Undetermined	Undetermined		N/A												True	0	True	-1	-1	True
2018-07-27 144541 NGF48 SETA3.eds	C24	UNKNOWN	NGF48	NGF48SETA3	hsa-miR-129-000590	N/A	Undetermined	Undetermined	1	Undetermined	Undetermined		N/A												True	0	True	-1	-1	True
2018-07-27 092843 NGF48 SETA2.eds	C24	UNKNOWN	NGF48	NGF48SETA2	hsa-miR-129-000590	N/A	Undetermined	Undetermined	1	Undetermined	Undetermined		N/A												True	0	True	-1	-1	True
2018-07-26 165753 NGF48 SETA1.eds	D01	UNKNOWN	NGF48	NGF48SETA1	hsa-miR-130a-000454	Amp	1.343	0.937	1	30.832	30.832	31.255	N/A	31.255	14.716	1.021	3.182	-1.444	-4.692	1.805	2.72	0.286	25.847	0.424	True	0.133	True	3	26
2018-07-27 092843 NGF48 SETA2.eds	D01	UNKNOWN	NGF48	NGF48SETA2	hsa-miR-130a-000454	Amp	1.326	0.941	1	32.114	32.114	31.255	N/A	31.255	14.716	1.021	3.182	-1.444	-4.692	1.805	2.72	0.286	25.847	0.424	True	0.133	True	3	27
2018-07-27 144541 NGF48 SETA3.eds	D01	UNKNOWN	NGF48	NGF48SETA3	hsa-miR-130a-000454	Amp	1.289	0.964	1	30.087	30.087	31.255	N/A	31.255	14.716	1.021	3.182	-1.444	-4.692	1.805	2.72	0.286	25.847	0.424	True	0.133	True	3	25
2018-07-12 165218 NGF12 SETA1.eds	D01	UNKNOWN	NGF12	NGF12 SETA1	hsa-miR-130a-000454	Amp	1.318	0.962	1	30.173	30.173	32.181	N/A	32.181	16.159	1.326	3.182	0	-4.221	4.221	1	0.054	18.644	1	True	0.133	True	3	25
2018-07-13 083350 NGF12 SETA2.eds	D01	UNKNOWN	NGF12	NGF12 SETA2	hsa-miR-130a-000454	Amp	1.25	0.984	1	31.15	31.15	32.181	N/A	32.181	16.159	1.326	3.182	0	-4.221	4.221	1	0.054	18.644	1	True	0.133	True	3	26
2018-07-13 153612 NGF12 SETA3.eds	D01	UNKNOWN	NGF12	NGF12 SETA3	hsa-miR-130a-000454	Amp	1.218	0.906	1	35.23	35.23	32.181	N/A	32.181	16.159	1.326	3.182	0	-4.221	4.221	1	0.054	18.644	1	True	0.133	True	3	30
2020-01-22 114414 NGF12 SETA4.eds	D01	UNKNOWN	NGF12	NGF12 SETA4	hsa-miR-130a-000454	Amp	1.245	0.976	1	32.171	32.171	32.181	N/A	32.181	16.159	1.326	3.182	0	-4.221	4.221	1	0.054	18.644	1	True	0.133	True	3	27
2020-01-22 143823 NGF48 SETA4.eds	D01	UNKNOWN	NGF48	NGF48 SETA4	hsa-miR-130a-000454	Amp	1.258	0.979	1	31.986	31.986	31.255	N/A	31.255	14.716	1.021	3.182	-1.444	-4.692	1.805	2.72	0.286	25.847	0.424	True	0.133	True	3	27
2018-07-27 092843 NGF48 SETA2.eds	D02	UNKNOWN	NGF48	NGF48SETA2	hsa-miR-130b-000456	Amp	1.216	0.913	1	32.785	32.785	32.144	N/A	32.144	15.605	0.899	3.182	-0.302	-3.165	2.56	1.233	0.17	8.968	0.857	True	0.099	True	3	28
2018-07-26 165753 NGF48 SETA1.eds	D02	UNKNOWN	NGF48	NGF48SETA1	hsa-miR-130b-000456	Amp	1.124	0.976	1	32.946	32.946	32.144	N/A	32.144	15.605	0.899	3.182	-0.302	-3.165	2.56	1.233	0.17	8.968	0.857	True	0.099	True	3	28
2018-07-27 144541 NGF48 SETA3.eds	D02	UNKNOWN	NGF48	NGF48SETA3	hsa-miR-130b-000456	Amp	1.214	0.988	1	30.697	30.697	32.144	N/A	32.144	15.605	0.899	3.182	-0.302	-3.165	2.56	1.233	0.17	8.968	0.857	True	0.099	True	3	26
2020-01-22 143823 NGF48 SETA4.eds	D02	UNKNOWN	NGF48	NGF48 SETA4	hsa-miR-130b-000456	Amp	1.261	0.942	1	32.149	32.149	32.144	N/A	32.144	15.605	0.899	3.182	-0.302	-3.165	2.56	1.233	0.17	8.968	0.857	True	0.099	True	3	28
2020-01-22 114414 NGF12 SETA4.eds	D02	UNKNOWN	NGF12	NGF12 SETA4	hsa-miR-130b-000456	Amp	1.142	0.952	1	34.485	34.485	32.099	N/A	32.099	15.907	1.29	4.303	0	-5.55	5.55	1	0.021	46.835	1	True	0.099	True	3	30
2018-07-13 153612 NGF12 SETA3.eds	D02	UNKNOWN	NGF12	NGF12 SETA3	hsa-miR-130b-000456	N/A	Undetermined	Undetermined	1	Undetermined	Undetermined	32.099	N/A	32.099	15.907	1.29	4.303	0	-5.55	5.55	1	0.021	46.835	1	True	0.099	True	-1	-1	True
2018-07-13 083350 NGF12 SETA2.eds	D02	UNKNOWN	NGF12	NGF12 SETA2	hsa-miR-130b-000456	Amp	1.199	0.991	1	30.909	30.909	32.099	N/A	32.099	15.907	1.29	4.303	0	-5.55	5.55	1	0.021	46.835	1	True	0.099	True	3	26
2018-07-12 165218 NGF12 SETA1.eds	D02	UNKNOWN	NGF12	NGF12 SETA1	hsa-miR-130b-000456	Amp	1.206	0.964	1	30.902	30.902	32.099	N/A	32.099	15.907	1.29	4.303	0	-5.55	5.55	1	0.021	46.835	1	True	0.099	True	3	26
2020-01-22 143823 NGF48 SETA4.eds	D03	UNKNOWN	NGF48	NGF48 SETA4	hsa-miR-132-000457	Amp	1.361	0.987	1	31.017	31.017	30.068	N/A	30.068	13.529	0.955	3.182	-1.478	-4.516	1.56	2.785	0.339	22.878	0.458	True	0.198	True	3	25
2018-07-13 153612 NGF12 SETA3.eds	D03	UNKNOWN	NGF12	NGF12 SETA3	hsa-miR-132-000457	Amp	1.191	0.96	1	34.909	34.909	31.029	N/A	31.029	15.007	1.568	3.182	0	-4.989	4.989	1	0.031	31.752	1	True	0.198	True	3	28
2020-01-22 114414 NGF12 SETA4.eds	D03	UNKNOWN	NGF12	NGF12 SETA4	hsa-miR-132-000457	Amp	1.33	0.986	1	31.12	31.12	31.029	N/A	31.029	15.007	1.568	3.182	0	-4.989	4.989	1	0.031	31.752	1	True	0.198	True	3	26
2018-07-12 165218 NGF12 SETA1.eds	D03	UNKNOWN	NGF12	NGF12 SETA1	hsa-miR-132-000457	Amp	1.344	0.961	1	29.142	29.142	31.029	N/A	31.029	15.007	1.568	3.182	0	-4.989	4.989	1	0.031	31.752	1	True	0.198	True	3	24
2018-07-13 083350 NGF12 SETA2.eds	D03	UNKNOWN	NGF12	NGF12 SETA2	hsa-miR-132-000457	Amp	1.341	0.987	1	28.944	28.944	31.029	N/A	31.029	15.007	1.568	3.182	0	-4.989	4.989	1	0.031	31.752	1	True	0.198	True	3	24
2018-07-26 165753 NGF48 SETA1.eds	D03	UNKNOWN	NGF48	NGF48SETA1	hsa-miR-132-000457	Amp	1.347	0.992	1	30.331	30.331	30.068	N/A	30.068	13.529	0.955	3.182	-1.478	-4.516	1.56	2.785	0.339	22.878	0.458	True	0.198	True	3	25
2018-07-27 092843 NGF48 SETA2.eds	D03	UNKNOWN	NGF48	NGF48SETA2	hsa-miR-132-000457	Amp	1.343	0.934	1	30.123	30.123	30.068	N/A	30.068	13.529	0.955	3.182	-1.478	-4.516	1.56	2.785	0.339	22.878	0.458	True	0.198	True	3	25
2018-07-27 144541 NGF48 SETA3.eds	D03	UNKNOWN	NGF48	NGF48SETA3	hsa-miR-132-000457	Amp	1.347	0.992	1	28.802	28.802	30.068	N/A	30.068	13.529	0.955	3.182	-1.478	-4.516	1.56	2.785	0.339	22.878	0.458	True	0.198	True	3	24
2018-07-27 144541 NGF48 SETA3.eds	D04	UNKNOWN	NGF48	NGF48SETA3	hsa-miR-133a-002246	N/A	Undetermined	Undetermined	1	Undetermined	Undetermined		N/A												True	0	True	-1	-1	True
2018-07-27 092843 NGF48 SETA2.eds	D04	UNKNOWN	NGF48	NGF48SETA2	hsa-miR-133a-002246	N/A	Undetermined	Undetermined	1	Undetermined	Undetermined		N/A												True	0	True	-1	-1	True
2018-07-26 165753 NGF48 SETA1.eds	D04	UNKNOWN	NGF48	NGF48SETA1	hsa-miR-133a-002246	N/A	Undetermined	Undetermined	1	Undetermined	Undetermined		N/A												True	0	True	-1	-1	True
2020-01-22 143823 NGF48 SETA4.eds	D04	UNKNOWN	NGF48	NGF48 SETA4	hsa-miR-133a-002246	N/A	Undetermined	Undetermined	1	Undetermined	Undetermined		N/A												True	0	True	-1	-1	True
2018-07-13 083350 NGF12 SETA2.eds	D04	UNKNOWN	NGF12	NGF12 SETA2	hsa-miR-133a-002246	N/A	Undetermined	Undetermined	1	Undetermined	Undetermined		N/A												True	0	True	-1	-1	True
2018-07-12 165218 NGF12 SETA1.eds	D04	UNKNOWN	NGF12	NGF12 SETA1	hsa-miR-133a-002246	N/A	Undetermined	Undetermined	1	Undetermined	Undetermined		N/A												True	0	True	-1	-1	True
2020-01-22 114414 NGF12 SETA4.eds	D04	UNKNOWN	NGF12	NGF12 SETA4	hsa-miR-133a-002246	N/A	Undetermined	Undetermined	1	Undetermined	Undetermined		N/A												True	0	True	-1	-1	True
2018-07-13 153612 NGF12 SETA3.eds	D04	UNKNOWN	NGF12	NGF12 SETA3	hsa-miR-133a-002246	N/A	Undetermined	Undetermined	1	Undetermined	Undetermined		N/A												True	0	True	-1	-1	True
2020-01-22 114414 NGF12 SETA4.eds	D05	UNKNOWN	NGF12	NGF12 SETA4	hsa-miR-133b-002247	N/A	Undetermined	Undetermined	1	Undetermined	Undetermined		N/A												True	0	True	-1	-1	True
2018-07-13 153612 NGF12 SETA3.eds	D05	UNKNOWN	NGF12	NGF12 SETA3	hsa-miR-133b-002247	N/A	Undetermined	Undetermined	1	Undetermined	Undetermined		N/A												True	0	True	-1	-1	True
2018-07-13 083350 NGF12 SETA2.eds	D05	UNKNOWN	NGF12	NGF12 SETA2	hsa-miR-133b-002247	N/A	Undetermined	Undetermined	1	Undetermined	Undetermined		N/A												True	0	True	-1	-1	True
2018-07-12 165218 NGF12 SETA1.eds	D05	UNKNOWN	NGF12	NGF12 SETA1	hsa-miR-133b-002247	N/A	Undetermined	Undetermined	1	Undetermined	Undetermined		N/A												True	0	True	-1	-1	True
2020-01-22 143823 NGF48 SETA4.eds	D05	UNKNOWN	NGF48	NGF48 SETA4	hsa-miR-133b-002247	N/A	Undetermined	Undetermined	1	Undetermined	Undetermined		N/A												True	0	True	-1	-1	True
2018-07-26 165753 NGF48 SETA1.eds	D05	UNKNOWN	NGF48	NGF48SETA1	hsa-miR-133b-002247	N/A	Undetermined	Undetermined	1	Undetermined	Undetermined		N/A												True	0	True	-1	-1	True
2018-07-27 144541 NGF48 SETA3.eds	D05	UNKNOWN	NGF48	NGF48SETA3	hsa-miR-133b-002247	N/A	Undetermined	Undetermined	1	Undetermined	Undetermined		N/A												True	0	True	-1	-1	True
2018-07-27 092843 NGF48 SETA2.eds	D05	UNKNOWN	NGF48	NGF48SETA2	hsa-miR-133b-002247	N/A	Undetermined	Undetermined	1	Undetermined	Undetermined		N/A												True	0	True	-1	-1	True
2018-07-13 083350 NGF12 SETA2.eds	D07	UNKNOWN	NGF12	NGF12 SETA2	hsa-miR-135a-000460	N/A	Undetermined	Undetermined	1	Undetermined	Undetermined		N/A												True	0.04	True	-1	-1	True
2018-07-12 165218 NGF12 SETA1.eds	D07	UNKNOWN	NGF12	NGF12 SETA1	hsa-miR-135a-000460	Amp	1.174	0.831	1	35.229	35.229		N/A												True	0.04	True	3	32	True
2020-01-22 114414 NGF12 SETA4.eds	D07	UNKNOWN	NGF12	NGF12 SETA4	hsa-miR-135a-000460	N/A	Undetermined	Undetermined	1	Undetermined	Undetermined		N/A												True	0.04	True	-1	-1	True
2018-07-13 153612 NGF12 SETA3.eds	D07	UNKNOWN	NGF12	NGF12 SETA3	hsa-miR-135a-000460	N/A	Undetermined	Undetermined	1	Undetermined	Undetermined		N/A												True	0.04	True	-1	-1	True
2018-07-26 165753 NGF48 SETA1.eds	D07	UNKNOWN	NGF48	NGF48SETA1	hsa-miR-135a-000460	No Amp	0.55	0	1	39.287	39.287		N/A												True	0.04	True	3	35	True
2018-07-27 092843 NGF48 SETA2.eds	D07	UNKNOWN	NGF48	NGF48SETA2	hsa-miR-135a-000460	N/A	Undetermined	Undetermined	1	Undetermined	Undetermined		N/A												True	0.04	True	-1	-1	True
2018-07-27 144541 NGF48 SETA3.eds	D07	UNKNOWN	NGF48	NGF48SETA3	hsa-miR-135a-000460	Amp	0.683	0.115	1	38.13	38.13		N/A												True	0.04	True	3	34	True
2020-01-22 143823 NGF48 SETA4.eds	D07	UNKNOWN	NGF48	NGF48 SETA4	hsa-miR-135a-000460	N/A	Undetermined	Undetermined	1	Undetermined	Undetermined		N/A												True	0.04	True	-1	-1	True
2018-07-27 144541 NGF48 SETA3.eds	D08	UNKNOWN	NGF48	NGF48SETA3	hsa-miR-135b-002261	Amp	1.283	0.974	1	31.771	31.771	31.893	N/A	31.893	15.354	0.61	3.182	-0.627	-2.568	1.314	1.544	0.402	5.929	0.562	True	0.17	True	3	27
2018-07-27 092843 NGF48 SETA2.eds	D08	UNKNOWN	NGF48	NGF48SETA2	hsa-miR-135b-002261	Amp	1.359	0.962	1	31.49	31.49	31.893	N/A	31.893	15.354	0.61	3.182	-0.627	-2.568	1.314	1.544	0.402	5.929	0.562	True	0.17	True	3	26
2018-07-26 165753 NGF48 SETA1.eds	D08	UNKNOWN	NGF48	NGF48SETA1	hsa-miR-135b-002261	Amp	1.269	0.983	1	32.014	32.014	31.893	N/A	31.893	15.354	0.61	3.182	-0.627	-2.568	1.314	1.544	0.402	5.929	0.562	True	0.17	True	3	27
2020-01-22 143823 NGF48 SETA4.eds	D08	UNKNOWN	NGF48	NGF48 SETA4	hsa-miR-135b-002261	Amp	1.35	0.943	1	32.298	32.298	31.893	N/A	31.893	15.354	0.61	3.182	-0.627	-2.568	1.314	1.544	0.402	5.929	0.562	True	0.17	True	3	27
2018-07-12 165218 NGF12 SETA1.eds	D08	UNKNOWN	NGF12	NGF12 SETA1	hsa-miR-135b-002261	Amp	1.329	0.955	1	30.82	30.82	32.002	N/A	32.002	15.981	0.813	3.182	0	-2.586	2.586	1	0.167	6.005	1	True	0.17	True	3	26
2018-07-13 083350 NGF12 SETA2.eds	D08	UNKNOWN	NGF12	NGF12 SETA2	hsa-miR-135b-002261	Amp	1.309	0.978	1	31.651	31.651	32.002	N/A	32.002	15.981	0.813	3.182	0	-2.586	2.586	1	0.167	6.005	1	True	0.17	True	3	26
2020-01-22 114414 NGF12 SETA4.eds	D08	UNKNOWN	NGF12	NGF12 SETA4	hsa-miR-135b-002261	Amp	1.309	0.947	1	32.071	32.071	32.002	N/A	32.002	15.981	0.813	3.182	0	-2.586	2.586	1	0.167	6.005	1	True	0.17	True	3	27
2018-07-13 153612 NGF12 SETA3.eds	D08	UNKNOWN	NGF12	NGF12 SETA3	hsa-miR-135b-002261	Amp	1.338	0.989	1	33.467	33.467	32.002	N/A	32.002	15.981	0.813	3.182	0	-2.586	2.586	1	0.167	6.005	1	True	0.17	True	3	28
2018-07-27 144541 NGF48 SETA3.eds	D09	UNKNOWN	NGF48	NGF48SETA3	hsa-miR-136-000592	Amp	1.135	0.947	1	35.363	35.363		N/A												True	0.04	True	3	32	True
2018-07-27 092843 NGF48 SETA2.eds	D09	UNKNOWN	NGF48	NGF48SETA2	hsa-miR-136-000592	Amp	1.174	0.884	1	35.028	35.028		N/A												True	0.04	True	3	32	True
2018-07-26 165753 NGF48 SETA1.eds	D09	UNKNOWN	NGF48	NGF48SETA1	hsa-miR-136-000592	N/A	Undetermined	Undetermined	1	Undetermined	Undetermined		N/A												True	0.04	True	-1	-1	True
2018-07-13 083350 NGF12 SETA2.eds	D09	UNKNOWN	NGF12	NGF12 SETA2	hsa-miR-136-000592	Amp	1.291	0.987	1	33.217	33.217		N/A												True	0.04	True	3	30	True
2018-07-12 165218 NGF12 SETA1.eds	D09	UNKNOWN	NGF12	NGF12 SETA1	hsa-miR-136-000592	No Amp	0.761	0.105	1	38.711	38.711		N/A												True	0.04	True	3	35	True
2020-01-22 114414 NGF12 SETA4.eds	D09	UNKNOWN	NGF12	NGF12 SETA4	hsa-miR-136-000592	N/A	Undetermined	Undetermined	1	Undetermined	Undetermined		N/A												True	0.04	True	-1	-1	True
2018-07-13 153612 NGF12 SETA3.eds	D09	UNKNOWN	NGF12	NGF12 SETA3	hsa-miR-136-000592	No Amp	1.08	0.767	1	36.676	36.676		N/A												True	0.04	True	3	34	True
2020-01-22 143823 NGF48 SETA4.eds	D09	UNKNOWN	NGF48	NGF48 SETA4	hsa-miR-136-000592	Amp	1.195	0.947	1	34.373	34.373		N/A												True	0.04	True	3	31	True
2018-07-13 083350 NGF12 SETA2.eds	D11	UNKNOWN	NGF12	NGF12 SETA2	hsa-miR-138-002284	Amp	1.372	0.974	1	24.231	24.231	24.845	N/A	24.845	8.823	0.418	3.182	0	-1.329	1.329	1	0.398	2.513	1	True	0.287	True	3	18
2018-07-12 165218 NGF12 SETA1.eds	D11	UNKNOWN	NGF12	NGF12 SETA1	hsa-miR-138-002284	Amp	1.391	0.958	1	24.75	24.75	24.845	N/A	24.845	8.823	0.418	3.182	0	-1.329	1.329	1	0.398	2.513	1	True	0.287	True	3	19
2020-01-22 114414 NGF12 SETA4.eds	D11	UNKNOWN	NGF12	NGF12 SETA4	hsa-miR-138-002284	Amp	1.386	0.978	1	24.968	24.968	24.845	N/A	24.845	8.823	0.418	3.182	0	-1.329	1.329	1	0.398	2.513	1	True	0.287	True	3	19
2018-07-13 153612 NGF12 SETA3.eds	D11	UNKNOWN	NGF12	NGF12 SETA3	hsa-miR-138-002284	Amp	1.398	0.989	1	25.429	25.429	24.845	N/A	24.845	8.823	0.418	3.182	0	-1.329	1.329	1	0.398	2.513	1	True	0.287	True	3	19
2020-01-22 143823 NGF48 SETA4.eds	D11	UNKNOWN	NGF48	NGF48 SETA4	hsa-miR-138-002284	Amp	1.379	0.946	1	25.258	25.258	25.538	N/A	25.538	8.999	0.444	3.182	0.176	-1.237	1.588	0.885	0.333	2.357	0.783	True	0.287	True	3	20
2018-07-27 144541 NGF48 SETA3.eds	D11	UNKNOWN	NGF48	NGF48SETA3	hsa-miR-138-002284	Amp	1.392	0.972	1	25.79	25.79	25.538	N/A	25.538	8.999	0.444	3.182	0.176	-1.237	1.588	0.885	0.333	2.357	0.783	True	0.287	True	3	20
2018-07-27 092843 NGF48 SETA2.eds	D11	UNKNOWN	NGF48	NGF48SETA2	hsa-miR-138-002284	Amp	1.415	0.957	1	25.495	25.495	25.538	N/A	25.538	8.999	0.444	3.182	0.176	-1.237	1.588	0.885	0.333	2.357	0.783	True	0.287	True	3	20
2018-07-26 165753 NGF48 SETA1.eds	D11	UNKNOWN	NGF48	NGF48SETA1	hsa-miR-138-002284	Amp	1.403	0.988	1	25.607	25.607	25.538	N/A	25.538	8.999	0.444	3.182	0.176	-1.237	1.588	0.885	0.333	2.357	0.783	True	0.287	True	3	19
2018-07-27 092843 NGF48 SETA2.eds	D12	UNKNOWN	NGF48	NGF48SETA2	hsa-miR-139-3p-002313	N/A	Undetermined	Undetermined	1	Undetermined	Undetermined		N/A												True	0.2	True	-1	-1	True
2018-07-27 144541 NGF48 SETA3.eds	D12	UNKNOWN	NGF48	NGF48SETA3	hsa-miR-139-3p-002313	Amp	0	0	1	Undetermined	Undetermined		N/A												True	0.2	True	3	31	True
2018-07-26 165753 NGF48 SETA1.eds	D12	UNKNOWN	NGF48	NGF48SETA1	hsa-miR-139-3p-002313	N/A	Undetermined	Undetermined	1	Undetermined	Undetermined		N/A												True	0.2	True	-1	-1	True
2020-01-22 143823 NGF48 SETA4.eds	D12	UNKNOWN	NGF48	NGF48 SETA4	hsa-miR-139-3p-002313	N/A	Undetermined	Undetermined	1	Undetermined	Undetermined		N/A												True	0.2	True	-1	-1	True
2018-07-13 153612 NGF12 SETA3.eds	D12	UNKNOWN	NGF12	NGF12 SETA3	hsa-miR-139-3p-002313	N/A	Undetermined	Undetermined	1	Undetermined	Undetermined		N/A												True	0.2	True	-1	-1	True
2020-01-22 114414 NGF12 SETA4.eds	D12	UNKNOWN	NGF12	NGF12 SETA4	hsa-miR-139-3p-002313	N/A	Undetermined	Undetermined	1	Undetermined	Undetermined		N/A												True	0.2	True	-1	-1	True
2018-07-12 165218 NGF12 SETA1.eds	D12	UNKNOWN	NGF12	NGF12 SETA1	hsa-miR-139-3p-002313	N/A	Undetermined	Undetermined	1	Undetermined	Undetermined		N/A												True	0.2	True	-1	-1	True
2018-07-13 083350 NGF12 SETA2.eds	D12	UNKNOWN	NGF12	NGF12 SETA2	hsa-miR-139-3p-002313	N/A	Undetermined	Undetermined	1	Undetermined	Undetermined		N/A												True	0.2	True	-1	-1	True
2018-07-27 092843 NGF48 SETA2.eds	D13	UNKNOWN	NGF48	NGF48SETA2	hsa-miR-139-5p-002289	Amp	1.257	0.924	1	32.999	32.999	33.204	N/A	33.204	16.665	0.883	3.182	0.313	-2.496	3.122	0.805	0.115	5.641	0.768	True	0.105	True	3	28
2018-07-27 144541 NGF48 SETA3.eds	D13	UNKNOWN	NGF48	NGF48SETA3	hsa-miR-139-5p-002289	Amp	1.242	0.933	1	32.149	32.149	33.204	N/A	33.204	16.665	0.883	3.182	0.313	-2.496	3.122	0.805	0.115	5.641	0.768	True	0.105	True	3	27
2018-07-26 165753 NGF48 SETA1.eds	D13	UNKNOWN	NGF48	NGF48SETA1	hsa-miR-139-5p-002289	Amp	1.215	0.927	1	33.571	33.571	33.204	N/A	33.204	16.665	0.883	3.182	0.313	-2.496	3.122	0.805	0.115	5.641	0.768	True	0.105	True	3	29
2020-01-22 143823 NGF48 SETA4.eds	D13	UNKNOWN	NGF48	NGF48 SETA4	hsa-miR-139-5p-002289	Amp	1.103	0.941	1	34.097	34.097	33.204	N/A	33.204	16.665	0.883	3.182	0.313	-2.496	3.122	0.805	0.115	5.641	0.768	True	0.105	True	3	29
2020-01-22 114414 NGF12 SETA4.eds	D13	UNKNOWN	NGF12	NGF12 SETA4	hsa-miR-139-5p-002289	Amp	1.216	0.972	1	32.139	32.139	32.374	N/A	32.374	16.352	0.471	3.182	0	-1.498	1.498	1	0.354	2.824	1	True	0.105	True	3	27
2018-07-13 153612 NGF12 SETA3.eds	D13	UNKNOWN	NGF12	NGF12 SETA3	hsa-miR-139-5p-002289	Amp	1.225	0.917	1	32.7	32.7	32.374	N/A	32.374	16.352	0.471	3.182	0	-1.498	1.498	1	0.354	2.824	1	True	0.105	True	3	28
2018-07-13 083350 NGF12 SETA2.eds	D13	UNKNOWN	NGF12	NGF12 SETA2	hsa-miR-139-5p-002289	Amp	1.183	0.902	1	32.649	32.649	32.374	N/A	32.374	16.352	0.471	3.182	0	-1.498	1.498	1	0.354	2.824	1	True	0.105	True	3	28
2018-07-12 165218 NGF12 SETA1.eds	D13	UNKNOWN	NGF12	NGF12 SETA1	hsa-miR-139-5p-002289	Amp	1.191	0.921	1	32.006	32.006	32.374	N/A	32.374	16.352	0.471	3.182	0	-1.498	1.498	1	0.354	2.824	1	True	0.105	True	3	27
2018-07-13 153612 NGF12 SETA3.eds	D14	UNKNOWN	NGF12	NGF12 SETA3	hsa-miR-140-3p-002234	Amp	1.181	0.977	1	29.347	29.347	29.588	N/A	29.588	13.566	0.18	3.182	0	-0.572	0.572	1	0.673	1.487	1	True	0.108	True	3	24
2020-01-22 114414 NGF12 SETA4.eds	D14	UNKNOWN	NGF12	NGF12 SETA4	hsa-miR-140-3p-002234	Amp	1.166	0.973	1	29.654	29.654	29.588	N/A	29.588	13.566	0.18	3.182	0	-0.572	0.572	1	0.673	1.487	1	True	0.108	True	3	25
2018-07-12 165218 NGF12 SETA1.eds	D14	UNKNOWN	NGF12	NGF12 SETA1	hsa-miR-140-3p-002234	Amp	1.15	0.955	1	29.907	29.907	29.588	N/A	29.588	13.566	0.18	3.182	0	-0.572	0.572	1	0.673	1.487	1	True	0.108	True	3	25
2018-07-13 083350 NGF12 SETA2.eds	D14	UNKNOWN	NGF12	NGF12 SETA2	hsa-miR-140-3p-002234	Amp	1.129	0.958	1	29.442	29.442	29.588	N/A	29.588	13.566	0.18	3.182	0	-0.572	0.572	1	0.673	1.487	1	True	0.108	True	3	24
2020-01-22 143823 NGF48 SETA4.eds	D14	UNKNOWN	NGF48	NGF48 SETA4	hsa-miR-140-3p-002234	Amp	1.208	0.98	1	28.412	28.412	29.448	N/A	29.448	12.909	0.244	3.182	-0.657	-1.433	0.119	1.577	0.921	2.701	0.077	True	0.108	True	3	23
2018-07-27 092843 NGF48 SETA2.eds	D14	UNKNOWN	NGF48	NGF48SETA2	hsa-miR-140-3p-002234	Amp	1.177	0.977	1	29.319	29.319	29.448	N/A	29.448	12.909	0.244	3.182	-0.657	-1.433	0.119	1.577	0.921	2.701	0.077	True	0.108	True	3	24
2018-07-27 144541 NGF48 SETA3.eds	D14	UNKNOWN	NGF48	NGF48SETA3	hsa-miR-140-3p-002234	Amp	1.154	0.987	1	29.934	29.934	29.448	N/A	29.448	12.909	0.244	3.182	-0.657	-1.433	0.119	1.577	0.921	2.701	0.077	True	0.108	True	3	25
2018-07-26 165753 NGF48 SETA1.eds	D14	UNKNOWN	NGF48	NGF48SETA1	hsa-miR-140-3p-002234	Amp	1.148	0.983	1	30.127	30.127	29.448	N/A	29.448	12.909	0.244	3.182	-0.657	-1.433	0.119	1.577	0.921	2.701	0.077	True	0.108	True	3	25
2018-07-13 153612 NGF12 SETA3.eds	D16	UNKNOWN	NGF12	NGF12 SETA3	hsa-miR-141-000463	Amp	1.362	0.96	1	35.408	35.408	35.058	N/A	35.058	19.061	0.661	4.303	0	-2.844	2.844	1	0.139	7.182	1	True	0.157	True	3	30
2018-07-13 083350 NGF12 SETA2.eds	D16	UNKNOWN	NGF12	NGF12 SETA2	hsa-miR-141-000463	Amp	1.267	0.972	1	35.164	35.164	35.058	N/A	35.058	19.061	0.661	4.303	0	-2.844	2.844	1	0.139	7.182	1	True	0.157	True	3	30
2018-07-12 165218 NGF12 SETA1.eds	D16	UNKNOWN	NGF12	NGF12 SETA1	hsa-miR-141-000463	Amp	1.371	0.981	1	34.602	34.602	35.058	N/A	35.058	19.061	0.661	4.303	0	-2.844	2.844	1	0.139	7.182	1	True	0.157	True	3	29
2020-01-22 114414 NGF12 SETA4.eds	D16	UNKNOWN	NGF12	NGF12 SETA4	hsa-miR-141-000463	N/A	Undetermined	Undetermined	1	Undetermined	Undetermined	35.058	N/A	35.058	19.061	0.661	4.303	0	-2.844	2.844	1	0.139	7.182	1	True	0.157	True	-1	-1	True
2020-01-22 143823 NGF48 SETA4.eds	D16	UNKNOWN	NGF48	NGF48 SETA4	hsa-miR-141-000463	N/A	Undetermined	Undetermined	1	Undetermined	Undetermined	33.761	N/A	33.761	16.994	1.232	12.706	-2.067	-17.719	13.584	4.192	0	215,777.891	0.306	True	0.157	True	-1	-1	True
2018-07-26 165753 NGF48 SETA1.eds	D16	UNKNOWN	NGF48	NGF48SETA1	hsa-miR-141-000463	N/A	Undetermined	Undetermined	1	Undetermined	Undetermined	33.761	N/A	33.761	16.994	1.232	12.706	-2.067	-17.719	13.584	4.192	0	215,777.891	0.306	True	0.157	True	-1	-1	True
2018-07-27 092843 NGF48 SETA2.eds	D16	UNKNOWN	NGF48	NGF48SETA2	hsa-miR-141-000463	Amp	1.388	0.982	1	34.098	34.098	33.761	N/A	33.761	16.994	1.232	12.706	-2.067	-17.719	13.584	4.192	0	215,777.891	0.306	True	0.157	True	3	29
2018-07-27 144541 NGF48 SETA3.eds	D16	UNKNOWN	NGF48	NGF48SETA3	hsa-miR-141-000463	Amp	1.369	0.986	1	33.423	33.423	33.761	N/A	33.761	16.994	1.232	12.706	-2.067	-17.719	13.584	4.192	0	215,777.891	0.306	True	0.157	True	3	28
2018-07-13 083350 NGF12 SETA2.eds	D17	UNKNOWN	NGF12	NGF12 SETA2	hsa-miR-142-3p-000464	Amp	1.277	0.909	1	34.824	34.824	34.824	N/A	34.824	19.193			0			1	1	1		True	0.156	True	3	30
2018-07-13 153612 NGF12 SETA3.eds	D17	UNKNOWN	NGF12	NGF12 SETA3	hsa-miR-142-3p-000464	N/A	Undetermined	Undetermined	1	Undetermined	Undetermined	34.824	N/A	34.824	19.193			0			1	1	1		True	0.156	True	-1	-1	True
2018-07-12 165218 NGF12 SETA1.eds	D17	UNKNOWN	NGF12	NGF12 SETA1	hsa-miR-142-3p-000464	Inconclusive	1.018	0.163	1	38.831	38.831	34.824	N/A	34.824	19.193			0			1	1	1		True	0.156	True	3	34	True
2020-01-22 114414 NGF12 SETA4.eds	D17	UNKNOWN	NGF12	NGF12 SETA4	hsa-miR-142-3p-000464	N/A	Undetermined	Undetermined	1	Undetermined	Undetermined	34.824	N/A	34.824	19.193			0			1	1	1		True	0.156	True	-1	-1	True
2020-01-22 143823 NGF48 SETA4.eds	D17	UNKNOWN	NGF48	NGF48 SETA4	hsa-miR-142-3p-000464	N/A	Undetermined	Undetermined	1	Undetermined	Undetermined	34.988	N/A	34.988	19.116			-0.077			1.055	1.055	1.055		True	0.156	True	-1	-1	True
2018-07-26 165753 NGF48 SETA1.eds	D17	UNKNOWN	NGF48	NGF48SETA1	hsa-miR-142-3p-000464	N/A	Undetermined	Undetermined	1	Undetermined	Undetermined	34.988	N/A	34.988	19.116			-0.077			1.055	1.055	1.055		True	0.156	True	-1	-1	True
2018-07-27 092843 NGF48 SETA2.eds	D17	UNKNOWN	NGF48	NGF48SETA2	hsa-miR-142-3p-000464	Amp	1.303	0.967	1	34.988	34.988	34.988	N/A	34.988	19.116			-0.077			1.055	1.055	1.055		True	0.156	True	3	30
2018-07-27 144541 NGF48 SETA3.eds	D17	UNKNOWN	NGF48	NGF48SETA3	hsa-miR-142-3p-000464	N/A	Undetermined	Undetermined	1	Undetermined	Undetermined	34.988	N/A	34.988	19.116			-0.077			1.055	1.055	1.055		True	0.156	True	-1	-1	True
2020-01-22 143823 NGF48 SETA4.eds	D18	UNKNOWN	NGF48	NGF48 SETA4	hsa-miR-142-5p-002248	N/A	Undetermined	Undetermined	1	Undetermined	Undetermined		N/A												True	0.04	True	-1	-1	True
2018-07-13 153612 NGF12 SETA3.eds	D18	UNKNOWN	NGF12	NGF12 SETA3	hsa-miR-142-5p-002248	N/A	Undetermined	Undetermined	1	Undetermined	Undetermined		N/A												True	0.04	True	-1	-1	True
2018-07-13 083350 NGF12 SETA2.eds	D18	UNKNOWN	NGF12	NGF12 SETA2	hsa-miR-142-5p-002248	Amp	0.646	0.158	1	38.552	38.552		N/A												True	0.04	True	3	35	True
2018-07-12 165218 NGF12 SETA1.eds	D18	UNKNOWN	NGF12	NGF12 SETA1	hsa-miR-142-5p-002248	Amp	0.758	0.622	1	38.011	38.011		N/A												True	0.04	True	3	35	True
2020-01-22 114414 NGF12 SETA4.eds	D18	UNKNOWN	NGF12	NGF12 SETA4	hsa-miR-142-5p-002248	N/A	Undetermined	Undetermined	1	Undetermined	Undetermined		N/A												True	0.04	True	-1	-1	True
2018-07-27 144541 NGF48 SETA3.eds	D18	UNKNOWN	NGF48	NGF48SETA3	hsa-miR-142-5p-002248	N/A	Undetermined	Undetermined	1	Undetermined	Undetermined		N/A												True	0.04	True	-1	-1	True
2018-07-26 165753 NGF48 SETA1.eds	D18	UNKNOWN	NGF48	NGF48SETA1	hsa-miR-142-5p-002248	N/A	Undetermined	Undetermined	1	Undetermined	Undetermined		N/A												True	0.04	True	-1	-1	True
2018-07-27 092843 NGF48 SETA2.eds	D18	UNKNOWN	NGF48	NGF48SETA2	hsa-miR-142-5p-002248	N/A	Undetermined	Undetermined	1	Undetermined	Undetermined		N/A												True	0.04	True	-1	-1	True
2020-01-22 143823 NGF48 SETA4.eds	D19	UNKNOWN	NGF48	NGF48 SETA4	hsa-miR-143-002249	Amp	1.151	0.927	1	35.086	35.086	35.086	N/A	35.086	19.72										True	0.144	True	3	29
2018-07-12 165218 NGF12 SETA1.eds	D19	UNKNOWN	NGF12	NGF12 SETA1	hsa-miR-143-002249	N/A	Undetermined	Undetermined	1	Undetermined	Undetermined		N/A												True	0.144	True	-1	-1	True
2018-07-13 083350 NGF12 SETA2.eds	D19	UNKNOWN	NGF12	NGF12 SETA2	hsa-miR-143-002249	N/A	Undetermined	Undetermined	1	Undetermined	Undetermined		N/A												True	0.144	True	-1	-1	True
2018-07-13 153612 NGF12 SETA3.eds	D19	UNKNOWN	NGF12	NGF12 SETA3	hsa-miR-143-002249	N/A	Undetermined	Undetermined	1	Undetermined	Undetermined		N/A												True	0.144	True	-1	-1	True
2020-01-22 114414 NGF12 SETA4.eds	D19	UNKNOWN	NGF12	NGF12 SETA4	hsa-miR-143-002249	N/A	Undetermined	Undetermined	1	Undetermined	Undetermined		N/A												True	0.144	True	-1	-1	True
2018-07-26 165753 NGF48 SETA1.eds	D19	UNKNOWN	NGF48	NGF48SETA1	hsa-miR-143-002249	N/A	Undetermined	Undetermined	1	Undetermined	Undetermined	35.086	N/A	35.086	19.72										True	0.144	True	-1	-1	True
2018-07-27 092843 NGF48 SETA2.eds	D19	UNKNOWN	NGF48	NGF48SETA2	hsa-miR-143-002249	N/A	Undetermined	Undetermined	1	Undetermined	Undetermined	35.086	N/A	35.086	19.72										True	0.144	True	-1	-1	True
2018-07-27 144541 NGF48 SETA3.eds	D19	UNKNOWN	NGF48	NGF48SETA3	hsa-miR-143-002249	N/A	Undetermined	Undetermined	1	Undetermined	Undetermined	35.086	N/A	35.086	19.72										True	0.144	True	-1	-1	True
2018-07-13 153612 NGF12 SETA3.eds	D20	UNKNOWN	NGF12	NGF12 SETA3	hsa-miR-145-002278	N/A	Undetermined	Undetermined	1	Undetermined	Undetermined		N/A												True	0.04	True	-1	-1	True
2018-07-13 083350 NGF12 SETA2.eds	D20	UNKNOWN	NGF12	NGF12 SETA2	hsa-miR-145-002278	Amp	1.022	0.941	1	33.551	33.551		N/A												True	0.04	True	3	30	True
2018-07-12 165218 NGF12 SETA1.eds	D20	UNKNOWN	NGF12	NGF12 SETA1	hsa-miR-145-002278	Amp	1.029	0.915	1	33.336	33.336		N/A												True	0.04	True	3	30	True
2020-01-22 114414 NGF12 SETA4.eds	D20	UNKNOWN	NGF12	NGF12 SETA4	hsa-miR-145-002278	N/A	Undetermined	Undetermined	1	Undetermined	Undetermined		N/A												True	0.04	True	-1	-1	True
2020-01-22 143823 NGF48 SETA4.eds	D20	UNKNOWN	NGF48	NGF48 SETA4	hsa-miR-145-002278	Amp	0.965	0.872	1	34.587	34.587		N/A												True	0.04	True	3	31	True
2018-07-27 144541 NGF48 SETA3.eds	D20	UNKNOWN	NGF48	NGF48SETA3	hsa-miR-145-002278	Amp	0.843	0.827	1	34.931	34.931		N/A												True	0.04	True	3	31	True
2018-07-27 092843 NGF48 SETA2.eds	D20	UNKNOWN	NGF48	NGF48SETA2	hsa-miR-145-002278	N/A	Undetermined	Undetermined	1	Undetermined	Undetermined		N/A												True	0.04	True	-1	-1	True
2018-07-26 165753 NGF48 SETA1.eds	D20	UNKNOWN	NGF48	NGF48SETA1	hsa-miR-145-002278	Amp	0.999	0.901	1	34.994	34.994		N/A												True	0.04	True	3	32	True
2020-01-22 143823 NGF48 SETA4.eds	D21	UNKNOWN	NGF48	NGF48 SETA4	hsa-miR-146a-000468	Amp	1.324	0.971	1	30.619	30.619	30.467	N/A	30.467	13.928	0.627	3.182	-1.513	-3.509	0.483	2.854	0.715	11.388	0.125	True	0.203	True	3	25
2018-07-27 092843 NGF48 SETA2.eds	D21	UNKNOWN	NGF48	NGF48SETA2	hsa-miR-146a-000468	Amp	1.332	0.988	1	30.52	30.52	30.467	N/A	30.467	13.928	0.627	3.182	-1.513	-3.509	0.483	2.854	0.715	11.388	0.125	True	0.203	True	3	25
2018-07-27 144541 NGF48 SETA3.eds	D21	UNKNOWN	NGF48	NGF48SETA3	hsa-miR-146a-000468	Amp	1.308	0.976	1	30.144	30.144	30.467	N/A	30.467	13.928	0.627	3.182	-1.513	-3.509	0.483	2.854	0.715	11.388	0.125	True	0.203	True	3	25
2018-07-26 165753 NGF48 SETA1.eds	D21	UNKNOWN	NGF48	NGF48SETA1	hsa-miR-146a-000468	Amp	1.314	0.986	1	30.585	30.585	30.467	N/A	30.467	13.928	0.627	3.182	-1.513	-3.509	0.483	2.854	0.715	11.388	0.125	True	0.203	True	3	25
2018-07-12 165218 NGF12 SETA1.eds	D21	UNKNOWN	NGF12	NGF12 SETA1	hsa-miR-146a-000468	Amp	1.296	0.982	1	31.084	31.084	31.463	N/A	31.463	15.441	0.571	3.182	0	-1.818	1.818	1	0.284	3.525	1	True	0.203	True	3	25
2018-07-13 083350 NGF12 SETA2.eds	D21	UNKNOWN	NGF12	NGF12 SETA2	hsa-miR-146a-000468	Amp	1.313	0.984	1	30.565	30.565	31.463	N/A	31.463	15.441	0.571	3.182	0	-1.818	1.818	1	0.284	3.525	1	True	0.203	True	3	25
2018-07-13 153612 NGF12 SETA3.eds	D21	UNKNOWN	NGF12	NGF12 SETA3	hsa-miR-146a-000468	Amp	1.314	0.982	1	32.42	32.42	31.463	N/A	31.463	15.441	0.571	3.182	0	-1.818	1.818	1	0.284	3.525	1	True	0.203	True	3	26
2020-01-22 114414 NGF12 SETA4.eds	D21	UNKNOWN	NGF12	NGF12 SETA4	hsa-miR-146a-000468	Amp	1.316	0.981	1	31.782	31.782	31.463	N/A	31.463	15.441	0.571	3.182	0	-1.818	1.818	1	0.284	3.525	1	True	0.203	True	3	26
2018-07-27 092843 NGF48 SETA2.eds	D23	UNKNOWN	NGF48	NGF48SETA2	hsa-miR-146b-001097	Amp	1.344	0.987	1	27.917	27.917	27.939	N/A	27.939	11.399	0.493	3.182	-0.769	-2.336	0.798	1.704	0.575	5.05	0.239	True	0.168	True	3	23
2018-07-27 144541 NGF48 SETA3.eds	D23	UNKNOWN	NGF48	NGF48SETA3	hsa-miR-146b-001097	Amp	1.3	0.985	1	27.94	27.94	27.939	N/A	27.939	11.399	0.493	3.182	-0.769	-2.336	0.798	1.704	0.575	5.05	0.239	True	0.168	True	3	22
2018-07-26 165753 NGF48 SETA1.eds	D23	UNKNOWN	NGF48	NGF48SETA1	hsa-miR-146b-001097	Amp	1.291	0.985	1	28.143	28.143	27.939	N/A	27.939	11.399	0.493	3.182	-0.769	-2.336	0.798	1.704	0.575	5.05	0.239	True	0.168	True	3	23
2018-07-13 153612 NGF12 SETA3.eds	D23	UNKNOWN	NGF12	NGF12 SETA3	hsa-miR-146b-001097	Amp	1.331	0.99	1	28.375	28.375	28.19	N/A	28.19	12.168	0.296	3.182	0	-0.943	0.943	1	0.52	1.922	1	True	0.168	True	3	23
2020-01-22 114414 NGF12 SETA4.eds	D23	UNKNOWN	NGF12	NGF12 SETA4	hsa-miR-146b-001097	Amp	1.326	0.99	1	28.121	28.121	28.19	N/A	28.19	12.168	0.296	3.182	0	-0.943	0.943	1	0.52	1.922	1	True	0.168	True	3	23
2018-07-12 165218 NGF12 SETA1.eds	D23	UNKNOWN	NGF12	NGF12 SETA1	hsa-miR-146b-001097	Amp	1.315	0.989	1	28.293	28.293	28.19	N/A	28.19	12.168	0.296	3.182	0	-0.943	0.943	1	0.52	1.922	1	True	0.168	True	3	23
2018-07-13 083350 NGF12 SETA2.eds	D23	UNKNOWN	NGF12	NGF12 SETA2	hsa-miR-146b-001097	Amp	1.312	0.992	1	27.971	27.971	28.19	N/A	28.19	12.168	0.296	3.182	0	-0.943	0.943	1	0.52	1.922	1	True	0.168	True	3	23
2020-01-22 143823 NGF48 SETA4.eds	D23	UNKNOWN	NGF48	NGF48 SETA4	hsa-miR-146b-001097	Amp	1.297	0.986	1	27.754	27.754	27.939	N/A	27.939	11.399	0.493	3.182	-0.769	-2.336	0.798	1.704	0.575	5.05	0.239	True	0.168	True	3	22
2018-07-13 083350 NGF12 SETA2.eds	D22	UNKNOWN	NGF12	NGF12 SETA2	hsa-miR-146b-3p-002361	N/A	Undetermined	Undetermined	1	Undetermined	Undetermined	34.856	N/A	34.856	18.76			0			1	1	1		True	0.087	True	-1	-1	True
2018-07-13 153612 NGF12 SETA3.eds	D22	UNKNOWN	NGF12	NGF12 SETA3	hsa-miR-146b-3p-002361	N/A	Undetermined	Undetermined	1	Undetermined	Undetermined	34.856	N/A	34.856	18.76			0			1	1	1		True	0.087	True	-1	-1	True
2020-01-22 114414 NGF12 SETA4.eds	D22	UNKNOWN	NGF12	NGF12 SETA4	hsa-miR-146b-3p-002361	Amp	1.083	0.963	1	34.856	34.856	34.856	N/A	34.856	18.76			0			1	1	1		True	0.087	True	3	30
2018-07-12 165218 NGF12 SETA1.eds	D22	UNKNOWN	NGF12	NGF12 SETA1	hsa-miR-146b-3p-002361	N/A	Undetermined	Undetermined	1	Undetermined	Undetermined	34.856	N/A	34.856	18.76			0			1	1	1		True	0.087	True	-1	-1	True
2018-07-27 144541 NGF48 SETA3.eds	D22	UNKNOWN	NGF48	NGF48SETA3	hsa-miR-146b-3p-002361	N/A	Undetermined	Undetermined	1	Undetermined	Undetermined		N/A												True	0.087	True	-1	-1	True
2018-07-26 165753 NGF48 SETA1.eds	D22	UNKNOWN	NGF48	NGF48SETA1	hsa-miR-146b-3p-002361	N/A	Undetermined	Undetermined	1	Undetermined	Undetermined		N/A												True	0.087	True	-1	-1	True
2018-07-27 092843 NGF48 SETA2.eds	D22	UNKNOWN	NGF48	NGF48SETA2	hsa-miR-146b-3p-002361	N/A	Undetermined	Undetermined	1	Undetermined	Undetermined		N/A												True	0.087	True	-1	-1	True
2020-01-22 143823 NGF48 SETA4.eds	D22	UNKNOWN	NGF48	NGF48 SETA4	hsa-miR-146b-3p-002361	N/A	Undetermined	Undetermined	1	Undetermined	Undetermined		N/A												True	0.087	True	-1	-1	True
2018-07-12 165218 NGF12 SETA1.eds	O24	UNKNOWN	NGF12	NGF12 SETA1	hsa-miR-147-000469	Amp	0.611	0	1	Undetermined	Undetermined		N/A												True	0.2	True	3	35	True
2018-07-13 153612 NGF12 SETA3.eds	O24	UNKNOWN	NGF12	NGF12 SETA3	hsa-miR-147-000469	N/A	Undetermined	Undetermined	1	Undetermined	Undetermined		N/A												True	0.2	True	-1	-1	True
2018-07-13 083350 NGF12 SETA2.eds	O24	UNKNOWN	NGF12	NGF12 SETA2	hsa-miR-147-000469	N/A	Undetermined	Undetermined	1	Undetermined	Undetermined		N/A												True	0.2	True	-1	-1	True
2020-01-22 114414 NGF12 SETA4.eds	O24	UNKNOWN	NGF12	NGF12 SETA4	hsa-miR-147-000469	N/A	Undetermined	Undetermined	1	Undetermined	Undetermined		N/A												True	0.2	True	-1	-1	True
2020-01-22 143823 NGF48 SETA4.eds	O24	UNKNOWN	NGF48	NGF48 SETA4	hsa-miR-147-000469	N/A	Undetermined	Undetermined	1	Undetermined	Undetermined		N/A												True	0.2	True	-1	-1	True
2018-07-27 144541 NGF48 SETA3.eds	O24	UNKNOWN	NGF48	NGF48SETA3	hsa-miR-147-000469	N/A	Undetermined	Undetermined	1	Undetermined	Undetermined		N/A												True	0.2	True	-1	-1	True
2018-07-26 165753 NGF48 SETA1.eds	O24	UNKNOWN	NGF48	NGF48SETA1	hsa-miR-147-000469	N/A	Undetermined	Undetermined	1	Undetermined	Undetermined		N/A												True	0.2	True	-1	-1	True
2018-07-27 092843 NGF48 SETA2.eds	O24	UNKNOWN	NGF48	NGF48SETA2	hsa-miR-147-000469	N/A	Undetermined	Undetermined	1	Undetermined	Undetermined		N/A												True	0.2	True	-1	-1	True
2020-01-22 143823 NGF48 SETA4.eds	D24	UNKNOWN	NGF48	NGF48 SETA4	hsa-miR-147b-002262	N/A	Undetermined	Undetermined	1	Undetermined	Undetermined		N/A												True	0	True	-1	-1	True
2018-07-13 153612 NGF12 SETA3.eds	D24	UNKNOWN	NGF12	NGF12 SETA3	hsa-miR-147b-002262	N/A	Undetermined	Undetermined	1	Undetermined	Undetermined		N/A												True	0	True	-1	-1	True
2020-01-22 114414 NGF12 SETA4.eds	D24	UNKNOWN	NGF12	NGF12 SETA4	hsa-miR-147b-002262	N/A	Undetermined	Undetermined	1	Undetermined	Undetermined		N/A												True	0	True	-1	-1	True
2018-07-12 165218 NGF12 SETA1.eds	D24	UNKNOWN	NGF12	NGF12 SETA1	hsa-miR-147b-002262	N/A	Undetermined	Undetermined	1	Undetermined	Undetermined		N/A												True	0	True	-1	-1	True
2018-07-13 083350 NGF12 SETA2.eds	D24	UNKNOWN	NGF12	NGF12 SETA2	hsa-miR-147b-002262	N/A	Undetermined	Undetermined	1	Undetermined	Undetermined		N/A												True	0	True	-1	-1	True
2018-07-27 144541 NGF48 SETA3.eds	D24	UNKNOWN	NGF48	NGF48SETA3	hsa-miR-147b-002262	N/A	Undetermined	Undetermined	1	Undetermined	Undetermined		N/A												True	0	True	-1	-1	True
2018-07-27 092843 NGF48 SETA2.eds	D24	UNKNOWN	NGF48	NGF48SETA2	hsa-miR-147b-002262	N/A	Undetermined	Undetermined	1	Undetermined	Undetermined		N/A												True	0	True	-1	-1	True
2018-07-26 165753 NGF48 SETA1.eds	D24	UNKNOWN	NGF48	NGF48SETA1	hsa-miR-147b-002262	N/A	Undetermined	Undetermined	1	Undetermined	Undetermined		N/A												True	0	True	-1	-1	True
2018-07-12 165218 NGF12 SETA1.eds	E01	UNKNOWN	NGF12	NGF12 SETA1	hsa-miR-148a-000470	Amp	1.247	0.989	1	33.189	33.189	34.948	N/A	34.948	18.926	0.938	3.182	0	-2.984	2.984	1	0.126	7.909	1	True	0.068	True	3	29
2018-07-13 153612 NGF12 SETA3.eds	E01	UNKNOWN	NGF12	NGF12 SETA3	hsa-miR-148a-000470	Inconclusive	1.112	0.933	1	36.192	36.192	34.948	N/A	34.948	18.926	0.938	3.182	0	-2.984	2.984	1	0.126	7.909	1	True	0.068	True	3	32
2018-07-13 083350 NGF12 SETA2.eds	E01	UNKNOWN	NGF12	NGF12 SETA2	hsa-miR-148a-000470	Amp	1.084	0.912	1	35.45	35.45	34.948	N/A	34.948	18.926	0.938	3.182	0	-2.984	2.984	1	0.126	7.909	1	True	0.068	True	3	31
2020-01-22 114414 NGF12 SETA4.eds	E01	UNKNOWN	NGF12	NGF12 SETA4	hsa-miR-148a-000470	Amp	1.227	0.962	1	34.96	34.96	34.948	N/A	34.948	18.926	0.938	3.182	0	-2.984	2.984	1	0.126	7.909	1	True	0.068	True	3	31
2020-01-22 143823 NGF48 SETA4.eds	E01	UNKNOWN	NGF48	NGF48 SETA4	hsa-miR-148a-000470	Amp	1.094	0.842	1	35.257	35.257	32.856	N/A	32.856	16.317	1.246	3.182	-2.609	-6.574	1.356	6.101	0.391	95.242	0.149	True	0.068	True	3	31
2018-07-27 144541 NGF48 SETA3.eds	E01	UNKNOWN	NGF48	NGF48SETA3	hsa-miR-148a-000470	Amp	1.248	0.96	1	32.044	32.044	32.856	N/A	32.856	16.317	1.246	3.182	-2.609	-6.574	1.356	6.101	0.391	95.242	0.149	True	0.068	True	3	28
2018-07-27 092843 NGF48 SETA2.eds	E01	UNKNOWN	NGF48	NGF48SETA2	hsa-miR-148a-000470	Amp	1.259	0.976	1	31.988	31.988	32.856	N/A	32.856	16.317	1.246	3.182	-2.609	-6.574	1.356	6.101	0.391	95.242	0.149	True	0.068	True	3	28
2018-07-26 165753 NGF48 SETA1.eds	E01	UNKNOWN	NGF48	NGF48SETA1	hsa-miR-148a-000470	Amp	1.266	0.977	1	32.136	32.136	32.856	N/A	32.856	16.317	1.246	3.182	-2.609	-6.574	1.356	6.101	0.391	95.242	0.149	True	0.068	True	3	28
2018-07-27 092843 NGF48 SETA2.eds	E02	UNKNOWN	NGF48	NGF48SETA2	hsa-miR-148b-000471	Amp	1.115	0.902	1	35.35	35.35	34.831	N/A	34.831	18.532	1.02	4.303	0.926	-3.461	5.313	0.526	0.025	11.015	0.461	True	0.088	True	3	31
2018-07-26 165753 NGF48 SETA1.eds	E02	UNKNOWN	NGF48	NGF48SETA1	hsa-miR-148b-000471	Amp	0.861	0.715	1	37.767	37.767	34.831	N/A	34.831	18.532	1.02	4.303	0.926	-3.461	5.313	0.526	0.025	11.015	0.461	True	0.088	True	3	33	True
2018-07-27 144541 NGF48 SETA3.eds	E02	UNKNOWN	NGF48	NGF48SETA3	hsa-miR-148b-000471	Amp	1.159	0.955	1	34.155	34.155	34.831	N/A	34.831	18.532	1.02	4.303	0.926	-3.461	5.313	0.526	0.025	11.015	0.461	True	0.088	True	3	30
2018-07-12 165218 NGF12 SETA1.eds	E02	UNKNOWN	NGF12	NGF12 SETA1	hsa-miR-148b-000471	Amp	1.148	0.927	1	34.284	34.284	33.797	N/A	33.797	17.606	0.156	4.303	0	-0.67	0.67	1	0.629	1.591	1	True	0.088	True	3	30
2018-07-13 083350 NGF12 SETA2.eds	E02	UNKNOWN	NGF12	NGF12 SETA2	hsa-miR-148b-000471	Amp	1.179	0.96	1	33.095	33.095	33.797	N/A	33.797	17.606	0.156	4.303	0	-0.67	0.67	1	0.629	1.591	1	True	0.088	True	3	29
2018-07-13 153612 NGF12 SETA3.eds	E02	UNKNOWN	NGF12	NGF12 SETA3	hsa-miR-148b-000471	N/A	Undetermined	Undetermined	1	Undetermined	Undetermined	33.797	N/A	33.797	17.606	0.156	4.303	0	-0.67	0.67	1	0.629	1.591	1	True	0.088	True	-1	-1	True
2020-01-22 114414 NGF12 SETA4.eds	E02	UNKNOWN	NGF12	NGF12 SETA4	hsa-miR-148b-000471	Amp	1.18	0.971	1	34.013	34.013	33.797	N/A	33.797	17.606	0.156	4.303	0	-0.67	0.67	1	0.629	1.591	1	True	0.088	True	3	29
2020-01-22 143823 NGF48 SETA4.eds	E02	UNKNOWN	NGF48	NGF48 SETA4	hsa-miR-148b-000471	Amp	1.151	0.88	1	34.989	34.989	34.831	N/A	34.831	18.532	1.02	4.303	0.926	-3.461	5.313	0.526	0.025	11.015	0.461	True	0.088	True	3	31
2020-01-22 143823 NGF48 SETA4.eds	E03	UNKNOWN	NGF48	NGF48 SETA4	hsa-miR-149-002255	Amp	1.11	0.952	1	30.854	30.854	30.574	N/A	30.574	14.035	0.865	3.182	0.111	-2.642	2.863	0.926	0.137	6.241	0.921	True	0.096	True	3	26
2018-07-27 144541 NGF48 SETA3.eds	E03	UNKNOWN	NGF48	NGF48SETA3	hsa-miR-149-002255	Amp	1.176	0.95	1	29.849	29.849	30.574	N/A	30.574	14.035	0.865	3.182	0.111	-2.642	2.863	0.926	0.137	6.241	0.921	True	0.096	True	3	26
2018-07-27 092843 NGF48 SETA2.eds	E03	UNKNOWN	NGF48	NGF48SETA2	hsa-miR-149-002255	Amp	1.146	0.887	1	31.404	31.404	30.574	N/A	30.574	14.035	0.865	3.182	0.111	-2.642	2.863	0.926	0.137	6.241	0.921	True	0.096	True	3	27
2018-07-26 165753 NGF48 SETA1.eds	E03	UNKNOWN	NGF48	NGF48SETA1	hsa-miR-149-002255	Amp	1.191	0.968	1	30.19	30.19	30.574	N/A	30.574	14.035	0.865	3.182	0.111	-2.642	2.863	0.926	0.137	6.241	0.921	True	0.096	True	3	26
2020-01-22 114414 NGF12 SETA4.eds	E03	UNKNOWN	NGF12	NGF12 SETA4	hsa-miR-149-002255	Amp	1.192	0.983	1	30.491	30.491	29.946	N/A	29.946	13.924	0.614	3.182	0	-1.955	1.955	1	0.258	3.876	1	True	0.096	True	3	26
2018-07-13 153612 NGF12 SETA3.eds	E03	UNKNOWN	NGF12	NGF12 SETA3	hsa-miR-149-002255	Amp	1.188	0.976	1	30.771	30.771	29.946	N/A	29.946	13.924	0.614	3.182	0	-1.955	1.955	1	0.258	3.876	1	True	0.096	True	3	26
2018-07-13 083350 NGF12 SETA2.eds	E03	UNKNOWN	NGF12	NGF12 SETA2	hsa-miR-149-002255	Amp	1.186	0.972	1	29.324	29.324	29.946	N/A	29.946	13.924	0.614	3.182	0	-1.955	1.955	1	0.258	3.876	1	True	0.096	True	3	25
2018-07-12 165218 NGF12 SETA1.eds	E03	UNKNOWN	NGF12	NGF12 SETA1	hsa-miR-149-002255	Amp	1.202	0.937	1	29.198	29.198	29.946	N/A	29.946	13.924	0.614	3.182	0	-1.955	1.955	1	0.258	3.876	1	True	0.096	True	3	25
2020-01-22 114414 NGF12 SETA4.eds	E04	UNKNOWN	NGF12	NGF12 SETA4	hsa-miR-150-000473	Amp	1.343	0.984	1	33.662	33.662	33.569	N/A	33.569	17.548	0.478	3.182	0	-1.523	1.523	1	0.348	2.873	1	True	0.202	True	3	28
2018-07-13 153612 NGF12 SETA3.eds	E04	UNKNOWN	NGF12	NGF12 SETA3	hsa-miR-150-000473	Amp	1.349	0.979	1	34.408	34.408	33.569	N/A	33.569	17.548	0.478	3.182	0	-1.523	1.523	1	0.348	2.873	1	True	0.202	True	3	29
2018-07-13 083350 NGF12 SETA2.eds	E04	UNKNOWN	NGF12	NGF12 SETA2	hsa-miR-150-000473	Amp	1.373	0.983	1	32.474	32.474	33.569	N/A	33.569	17.548	0.478	3.182	0	-1.523	1.523	1	0.348	2.873	1	True	0.202	True	3	27
2018-07-12 165218 NGF12 SETA1.eds	E04	UNKNOWN	NGF12	NGF12 SETA1	hsa-miR-150-000473	Amp	1.361	0.987	1	33.734	33.734	33.569	N/A	33.569	17.548	0.478	3.182	0	-1.523	1.523	1	0.348	2.873	1	True	0.202	True	3	28
2018-07-27 144541 NGF48 SETA3.eds	E04	UNKNOWN	NGF48	NGF48SETA3	hsa-miR-150-000473	Amp	1.345	0.984	1	33.961	33.961	33.853	N/A	33.853	17.092	0.507	4.303	-0.456	-2.639	1.727	1.372	0.302	6.228	0.544	True	0.202	True	3	28
2018-07-27 092843 NGF48 SETA2.eds	E04	UNKNOWN	NGF48	NGF48SETA2	hsa-miR-150-000473	No Amp	0.569	0	1	Undetermined	Undetermined	33.853	N/A	33.853	17.092	0.507	4.303	-0.456	-2.639	1.727	1.372	0.302	6.228	0.544	True	0.202	True	3	35	True
2018-07-26 165753 NGF48 SETA1.eds	E04	UNKNOWN	NGF48	NGF48SETA1	hsa-miR-150-000473	Amp	1.341	0.971	1	34.196	34.196	33.853	N/A	33.853	17.092	0.507	4.303	-0.456	-2.639	1.727	1.372	0.302	6.228	0.544	True	0.202	True	3	29
2020-01-22 143823 NGF48 SETA4.eds	E04	UNKNOWN	NGF48	NGF48 SETA4	hsa-miR-150-000473	Amp	1.395	0.967	1	33.403	33.403	33.853	N/A	33.853	17.092	0.507	4.303	-0.456	-2.639	1.727	1.372	0.302	6.228	0.544	True	0.202	True	3	28
2020-01-22 143823 NGF48 SETA4.eds	E05	UNKNOWN	NGF48	NGF48 SETA4	hsa-miR-152-000475	Amp	1.443	0.963	1	31.541	31.541	31.006	N/A	31.006	14.467	0.852	3.182	-0.655	-3.366	2.056	1.575	0.24	10.313	0.572	True	0.225	True	3	26
2018-07-27 144541 NGF48 SETA3.eds	E05	UNKNOWN	NGF48	NGF48SETA3	hsa-miR-152-000475	Amp	1.373	0.989	1	30.04	30.04	31.006	N/A	31.006	14.467	0.852	3.182	-0.655	-3.366	2.056	1.575	0.24	10.313	0.572	True	0.225	True	3	24
2018-07-27 092843 NGF48 SETA2.eds	E05	UNKNOWN	NGF48	NGF48SETA2	hsa-miR-152-000475	Amp	1.387	0.978	1	31.353	31.353	31.006	N/A	31.006	14.467	0.852	3.182	-0.655	-3.366	2.056	1.575	0.24	10.313	0.572	True	0.225	True	3	26
2018-07-26 165753 NGF48 SETA1.eds	E05	UNKNOWN	NGF48	NGF48SETA1	hsa-miR-152-000475	Amp	1.378	0.978	1	31.088	31.088	31.006	N/A	31.006	14.467	0.852	3.182	-0.655	-3.366	2.056	1.575	0.24	10.313	0.572	True	0.225	True	3	25
2018-07-12 165218 NGF12 SETA1.eds	E05	UNKNOWN	NGF12	NGF12 SETA1	hsa-miR-152-000475	Amp	1.383	0.981	1	30.421	30.421	31.143	N/A	31.143	15.122	0.685	3.182	0	-2.178	2.178	1	0.221	4.527	1	True	0.225	True	3	25
2018-07-13 083350 NGF12 SETA2.eds	E05	UNKNOWN	NGF12	NGF12 SETA2	hsa-miR-152-000475	Amp	1.377	0.982	1	30.527	30.527	31.143	N/A	31.143	15.122	0.685	3.182	0	-2.178	2.178	1	0.221	4.527	1	True	0.225	True	3	25
2018-07-13 153612 NGF12 SETA3.eds	E05	UNKNOWN	NGF12	NGF12 SETA3	hsa-miR-152-000475	Amp	1.389	0.984	1	32.417	32.417	31.143	N/A	31.143	15.122	0.685	3.182	0	-2.178	2.178	1	0.221	4.527	1	True	0.225	True	3	27
2020-01-22 114414 NGF12 SETA4.eds	E05	UNKNOWN	NGF12	NGF12 SETA4	hsa-miR-152-000475	Amp	1.394	0.989	1	31.209	31.209	31.143	N/A	31.143	15.122	0.685	3.182	0	-2.178	2.178	1	0.221	4.527	1	True	0.225	True	3	25
2020-01-22 143823 NGF48 SETA4.eds	E07	UNKNOWN	NGF48	NGF48 SETA4	hsa-miR-154-000477	N/A	Undetermined	Undetermined	1	Undetermined	Undetermined		N/A												True	0	True	-1	-1	True
2018-07-26 165753 NGF48 SETA1.eds	E07	UNKNOWN	NGF48	NGF48SETA1	hsa-miR-154-000477	N/A	Undetermined	Undetermined	1	Undetermined	Undetermined		N/A												True	0	True	-1	-1	True
2018-07-27 092843 NGF48 SETA2.eds	E07	UNKNOWN	NGF48	NGF48SETA2	hsa-miR-154-000477	N/A	Undetermined	Undetermined	1	Undetermined	Undetermined		N/A												True	0	True	-1	-1	True
2018-07-27 144541 NGF48 SETA3.eds	E07	UNKNOWN	NGF48	NGF48SETA3	hsa-miR-154-000477	N/A	Undetermined	Undetermined	1	Undetermined	Undetermined		N/A												True	0	True	-1	-1	True
2018-07-13 153612 NGF12 SETA3.eds	E07	UNKNOWN	NGF12	NGF12 SETA3	hsa-miR-154-000477	N/A	Undetermined	Undetermined	1	Undetermined	Undetermined		N/A												True	0	True	-1	-1	True
2020-01-22 114414 NGF12 SETA4.eds	E07	UNKNOWN	NGF12	NGF12 SETA4	hsa-miR-154-000477	N/A	Undetermined	Undetermined	1	Undetermined	Undetermined		N/A												True	0	True	-1	-1	True
2018-07-12 165218 NGF12 SETA1.eds	E07	UNKNOWN	NGF12	NGF12 SETA1	hsa-miR-154-000477	N/A	Undetermined	Undetermined	1	Undetermined	Undetermined		N/A												True	0	True	-1	-1	True
2018-07-13 083350 NGF12 SETA2.eds	E07	UNKNOWN	NGF12	NGF12 SETA2	hsa-miR-154-000477	N/A	Undetermined	Undetermined	1	Undetermined	Undetermined		N/A												True	0	True	-1	-1	True
2020-01-22 143823 NGF48 SETA4.eds	H07	UNKNOWN	NGF48	NGF48 SETA4	hsa-miR-155-002623	Amp	1.416	0.988	1	26.626	26.626	26.467	N/A	26.467	9.928	0.63	3.182	-0.567	-2.571	1.437	1.481	0.369	5.94	0.508	True	0.232	True	3	21
2018-07-26 165753 NGF48 SETA1.eds	H07	UNKNOWN	NGF48	NGF48SETA1	hsa-miR-155-002623	Amp	1.404	0.99	1	26.493	26.493	26.467	N/A	26.467	9.928	0.63	3.182	-0.567	-2.571	1.437	1.481	0.369	5.94	0.508	True	0.232	True	3	21
2018-07-27 144541 NGF48 SETA3.eds	H07	UNKNOWN	NGF48	NGF48SETA3	hsa-miR-155-002623	Amp	1.381	0.985	1	26.197	26.197	26.467	N/A	26.467	9.928	0.63	3.182	-0.567	-2.571	1.437	1.481	0.369	5.94	0.508	True	0.232	True	3	21
2018-07-27 092843 NGF48 SETA2.eds	H07	UNKNOWN	NGF48	NGF48SETA2	hsa-miR-155-002623	Amp	1.406	0.978	1	26.552	26.552	26.467	N/A	26.467	9.928	0.63	3.182	-0.567	-2.571	1.437	1.481	0.369	5.94	0.508	True	0.232	True	3	21
2018-07-12 165218 NGF12 SETA1.eds	H07	UNKNOWN	NGF12	NGF12 SETA1	hsa-miR-155-002623	Amp	1.389	0.988	1	26.048	26.048	26.516	N/A	26.516	10.495	0.499	3.182	0	-1.589	1.589	1	0.332	3.009	1	True	0.232	True	3	20
2018-07-13 083350 NGF12 SETA2.eds	H07	UNKNOWN	NGF12	NGF12 SETA2	hsa-miR-155-002623	Amp	1.386	0.99	1	25.968	25.968	26.516	N/A	26.516	10.495	0.499	3.182	0	-1.589	1.589	1	0.332	3.009	1	True	0.232	True	3	20
2018-07-13 153612 NGF12 SETA3.eds	H07	UNKNOWN	NGF12	NGF12 SETA3	hsa-miR-155-002623	Amp	1.411	0.982	1	27.081	27.081	26.516	N/A	26.516	10.495	0.499	3.182	0	-1.589	1.589	1	0.332	3.009	1	True	0.232	True	3	22
2020-01-22 114414 NGF12 SETA4.eds	H07	UNKNOWN	NGF12	NGF12 SETA4	hsa-miR-155-002623	Amp	1.364	0.988	1	26.969	26.969	26.516	N/A	26.516	10.495	0.499	3.182	0	-1.589	1.589	1	0.332	3.009	1	True	0.232	True	3	21
2018-07-27 144541 NGF48 SETA3.eds	A13	UNKNOWN	NGF48	NGF48SETA3	hsa-miR-15a-000389	Amp	1.048	0.959	1	30.124	30.124	30.504	N/A	30.504	13.045	0.583	12.706	-3.479	-10.883	3.925	11.15	0.066	1,888.098		True	0.061	True	3	26
2018-07-26 165753 NGF48 SETA1.eds	A13	UNKNOWN	NGF48	NGF48SETA1	hsa-miR-15a-000389	Amp	1.097	0.977	1	30.885	30.885	30.504	N/A	30.504	13.045	0.583	12.706	-3.479	-10.883	3.925	11.15	0.066	1,888.098		True	0.061	True	3	27
2018-07-27 092843 NGF48 SETA2.eds	A13	UNKNOWN	NGF48	NGF48SETA2	hsa-miR-15a-000389	Amp	0.946	0.889	1	33.41	33.41	30.504	N/A	30.504	13.045	0.583	12.706	-3.479	-10.883	3.925	11.15	0.066	1,888.098		True	0.061	True	3	29	True
2020-01-22 114414 NGF12 SETA4.eds	A13	UNKNOWN	NGF12	NGF12 SETA4	hsa-miR-15a-000389	Amp	1.021	0.953	1	32.621	32.621	32.621	N/A	32.621	16.524			0			1	1	1		True	0.061	True	3	28
2018-07-12 165218 NGF12 SETA1.eds	A13	UNKNOWN	NGF12	NGF12 SETA1	hsa-miR-15a-000389	Amp	0.901	0.826	1	34.017	34.017	32.621	N/A	32.621	16.524			0			1	1	1		True	0.061	True	3	29	True
2018-07-13 153612 NGF12 SETA3.eds	A13	UNKNOWN	NGF12	NGF12 SETA3	hsa-miR-15a-000389	Amp	0.983	0.958	1	33.754	33.754	32.621	N/A	32.621	16.524			0			1	1	1		True	0.061	True	3	30	True
2018-07-13 083350 NGF12 SETA2.eds	A13	UNKNOWN	NGF12	NGF12 SETA2	hsa-miR-15a-000389	Amp	0.922	0.913	1	33.047	33.047	32.621	N/A	32.621	16.524			0			1	1	1		True	0.061	True	3	28	True
2020-01-22 143823 NGF48 SETA4.eds	A13	UNKNOWN	NGF48	NGF48 SETA4	hsa-miR-15a-000389	Amp	0.981	0.926	1	30.064	30.064	30.504	N/A	30.504	13.045	0.583	12.706	-3.479	-10.883	3.925	11.15	0.066	1,888.098		True	0.061	True	3	25	True
2018-07-12 165218 NGF12 SETA1.eds	A14	UNKNOWN	NGF12	NGF12 SETA1	hsa-miR-15b-000390	Amp	1.247	0.989	1	28.855	28.855	29.7	N/A	29.7	13.678	0.83	3.182	0	-2.643	2.643	1	0.16	6.246	1	True	0.178	True	3	23
2018-07-13 083350 NGF12 SETA2.eds	A14	UNKNOWN	NGF12	NGF12 SETA2	hsa-miR-15b-000390	Amp	1.237	0.989	1	28.701	28.701	29.7	N/A	29.7	13.678	0.83	3.182	0	-2.643	2.643	1	0.16	6.246	1	True	0.178	True	3	23
2018-07-13 153612 NGF12 SETA3.eds	A14	UNKNOWN	NGF12	NGF12 SETA3	hsa-miR-15b-000390	Amp	1.221	0.974	1	31.453	31.453	29.7	N/A	29.7	13.678	0.83	3.182	0	-2.643	2.643	1	0.16	6.246	1	True	0.178	True	3	25
2020-01-22 114414 NGF12 SETA4.eds	A14	UNKNOWN	NGF12	NGF12 SETA4	hsa-miR-15b-000390	Amp	1.239	0.986	1	29.79	29.79	29.7	N/A	29.7	13.678	0.83	3.182	0	-2.643	2.643	1	0.16	6.246	1	True	0.178	True	3	24
2018-07-26 165753 NGF48 SETA1.eds	A14	UNKNOWN	NGF48	NGF48SETA1	hsa-miR-15b-000390	Amp	1.249	0.981	1	29.262	29.262	29.372	N/A	29.372	12.832	0.975	3.182	-0.846	-3.948	2.256	1.797	0.209	15.429	0.534	True	0.178	True	3	23
2018-07-27 092843 NGF48 SETA2.eds	A14	UNKNOWN	NGF48	NGF48SETA2	hsa-miR-15b-000390	Amp	1.257	0.972	1	30.282	30.282	29.372	N/A	29.372	12.832	0.975	3.182	-0.846	-3.948	2.256	1.797	0.209	15.429	0.534	True	0.178	True	3	24
2018-07-27 144541 NGF48 SETA3.eds	A14	UNKNOWN	NGF48	NGF48SETA3	hsa-miR-15b-000390	Amp	1.239	0.986	1	28.126	28.126	29.372	N/A	29.372	12.832	0.975	3.182	-0.846	-3.948	2.256	1.797	0.209	15.429	0.534	True	0.178	True	3	22
2020-01-22 143823 NGF48 SETA4.eds	A14	UNKNOWN	NGF48	NGF48 SETA4	hsa-miR-15b-000390	Amp	1.281	0.98	1	29.816	29.816	29.372	N/A	29.372	12.832	0.975	3.182	-0.846	-3.948	2.256	1.797	0.209	15.429	0.534	True	0.178	True	3	24
2018-07-27 092843 NGF48 SETA2.eds	A15	UNKNOWN	NGF48	NGF48SETA2	hsa-miR-16-000391	Amp	1.341	0.988	1	23.119	23.119	23.1	N/A	23.1	6.561	0.533	3.182	-0.62	-2.317	1.077	1.537	0.474	4.983	0.447	True	0.219	True	3	17
2018-07-27 144541 NGF48 SETA3.eds	A15	UNKNOWN	NGF48	NGF48SETA3	hsa-miR-16-000391	Amp	1.308	0.985	1	23.058	23.058	23.1	N/A	23.1	6.561	0.533	3.182	-0.62	-2.317	1.077	1.537	0.474	4.983	0.447	True	0.219	True	3	17
2018-07-26 165753 NGF48 SETA1.eds	A15	UNKNOWN	NGF48	NGF48SETA1	hsa-miR-16-000391	Amp	1.322	0.987	1	23.199	23.199	23.1	N/A	23.1	6.561	0.533	3.182	-0.62	-2.317	1.077	1.537	0.474	4.983	0.447	True	0.219	True	3	17
2020-01-22 143823 NGF48 SETA4.eds	A15	UNKNOWN	NGF48	NGF48 SETA4	hsa-miR-16-000391	Amp	1.313	0.984	1	23.025	23.025	23.1	N/A	23.1	6.561	0.533	3.182	-0.62	-2.317	1.077	1.537	0.474	4.983	0.447	True	0.219	True	3	17
2018-07-13 153612 NGF12 SETA3.eds	A15	UNKNOWN	NGF12	NGF12 SETA3	hsa-miR-16-000391	Amp	1.329	0.986	1	24.153	24.153	23.203	N/A	23.203	7.181	0.544	3.182	0	-1.732	1.732	1	0.301	3.322	1	True	0.219	True	3	18
2020-01-22 114414 NGF12 SETA4.eds	A15	UNKNOWN	NGF12	NGF12 SETA4	hsa-miR-16-000391	Amp	1.304	0.986	1	23.307	23.307	23.203	N/A	23.203	7.181	0.544	3.182	0	-1.732	1.732	1	0.301	3.322	1	True	0.219	True	3	17
2018-07-12 165218 NGF12 SETA1.eds	A15	UNKNOWN	NGF12	NGF12 SETA1	hsa-miR-16-000391	Amp	1.328	0.99	1	22.886	22.886	23.203	N/A	23.203	7.181	0.544	3.182	0	-1.732	1.732	1	0.301	3.322	1	True	0.219	True	3	17
2018-07-13 083350 NGF12 SETA2.eds	A15	UNKNOWN	NGF12	NGF12 SETA2	hsa-miR-16-000391	Amp	1.327	0.989	1	22.463	22.463	23.203	N/A	23.203	7.181	0.544	3.182	0	-1.732	1.732	1	0.301	3.322	1	True	0.219	True	3	17
2020-01-22 114414 NGF12 SETA4.eds	A16	UNKNOWN	NGF12	NGF12 SETA4	hsa-miR-17-002308	Amp	1.374	0.987	1	24.401	24.401	24.574	N/A	24.574	8.553	0.923	3.182	0	-2.939	2.939	1	0.13	7.668	1	True	0.247	True	3	18
2018-07-12 165218 NGF12 SETA1.eds	A16	UNKNOWN	NGF12	NGF12 SETA1	hsa-miR-17-002308	Amp	1.393	0.992	1	23.573	23.573	24.574	N/A	24.574	8.553	0.923	3.182	0	-2.939	2.939	1	0.13	7.668	1	True	0.247	True	3	18
2018-07-13 153612 NGF12 SETA3.eds	A16	UNKNOWN	NGF12	NGF12 SETA3	hsa-miR-17-002308	Amp	1.377	0.989	1	26.633	26.633	24.574	N/A	24.574	8.553	0.923	3.182	0	-2.939	2.939	1	0.13	7.668	1	True	0.247	True	3	21
2018-07-13 083350 NGF12 SETA2.eds	A16	UNKNOWN	NGF12	NGF12 SETA2	hsa-miR-17-002308	Amp	1.363	0.988	1	23.689	23.689	24.574	N/A	24.574	8.553	0.923	3.182	0	-2.939	2.939	1	0.13	7.668	1	True	0.247	True	3	18
2020-01-22 143823 NGF48 SETA4.eds	A16	UNKNOWN	NGF48	NGF48 SETA4	hsa-miR-17-002308	Amp	1.406	0.99	1	24.652	24.652	24.382	N/A	24.382	7.843	0.83	3.182	-0.71	-3.351	1.932	1.635	0.262	10.203	0.589	True	0.247	True	3	19
2018-07-27 144541 NGF48 SETA3.eds	A16	UNKNOWN	NGF48	NGF48SETA3	hsa-miR-17-002308	Amp	1.38	0.989	1	23.434	23.434	24.382	N/A	24.382	7.843	0.83	3.182	-0.71	-3.351	1.932	1.635	0.262	10.203	0.589	True	0.247	True	3	17
2018-07-27 092843 NGF48 SETA2.eds	A16	UNKNOWN	NGF48	NGF48SETA2	hsa-miR-17-002308	Amp	1.391	0.993	1	24.951	24.951	24.382	N/A	24.382	7.843	0.83	3.182	-0.71	-3.351	1.932	1.635	0.262	10.203	0.589	True	0.247	True	3	19
2018-07-26 165753 NGF48 SETA1.eds	A16	UNKNOWN	NGF48	NGF48SETA1	hsa-miR-17-002308	Amp	1.371	0.988	1	24.491	24.491	24.382	N/A	24.382	7.843	0.83	3.182	-0.71	-3.351	1.932	1.635	0.262	10.203	0.589	True	0.247	True	3	18
2018-07-26 165753 NGF48 SETA1.eds	E08	UNKNOWN	NGF48	NGF48SETA1	hsa-miR-181a-000480	Amp	1.123	0.92	1	32.334	32.334	31.556	N/A	31.556	15.017	0.832	3.182	-0.559	-3.207	2.089	1.473	0.235	9.237	0.599	True	0.073	True	3	28
2018-07-27 092843 NGF48 SETA2.eds	E08	UNKNOWN	NGF48	NGF48SETA2	hsa-miR-181a-000480	Amp	1.109	0.937	1	32.184	32.184	31.556	N/A	31.556	15.017	0.832	3.182	-0.559	-3.207	2.089	1.473	0.235	9.237	0.599	True	0.073	True	3	28
2018-07-27 144541 NGF48 SETA3.eds	E08	UNKNOWN	NGF48	NGF48SETA3	hsa-miR-181a-000480	Amp	1.081	0.955	1	30.311	30.311	31.556	N/A	31.556	15.017	0.832	3.182	-0.559	-3.207	2.089	1.473	0.235	9.237	0.599	True	0.073	True	3	26
2020-01-22 114414 NGF12 SETA4.eds	E08	UNKNOWN	NGF12	NGF12 SETA4	hsa-miR-181a-000480	Amp	1.102	0.94	1	32.66	32.66	31.767	N/A	31.767	15.576	0.542	4.303	0	-2.33	2.33	1	0.199	5.029	1	True	0.073	True	3	29
2018-07-13 153612 NGF12 SETA3.eds	E08	UNKNOWN	NGF12	NGF12 SETA3	hsa-miR-181a-000480	Amp	0.845	0.193	1	38.829	38.829	31.767	N/A	31.767	15.576	0.542	4.303	0	-2.33	2.33	1	0.199	5.029	1	True	0.073	True	3	35	True
2018-07-13 083350 NGF12 SETA2.eds	E08	UNKNOWN	NGF12	NGF12 SETA2	hsa-miR-181a-000480	Amp	1.103	0.963	1	31.099	31.099	31.767	N/A	31.767	15.576	0.542	4.303	0	-2.33	2.33	1	0.199	5.029	1	True	0.073	True	3	27
2018-07-12 165218 NGF12 SETA1.eds	E08	UNKNOWN	NGF12	NGF12 SETA1	hsa-miR-181a-000480	Amp	1.092	0.956	1	31.543	31.543	31.767	N/A	31.767	15.576	0.542	4.303	0	-2.33	2.33	1	0.199	5.029	1	True	0.073	True	3	27
2020-01-22 143823 NGF48 SETA4.eds	E08	UNKNOWN	NGF48	NGF48 SETA4	hsa-miR-181a-000480	Amp	1.16	0.935	1	31.396	31.396	31.556	N/A	31.556	15.017	0.832	3.182	-0.559	-3.207	2.089	1.473	0.235	9.237	0.599	True	0.073	True	3	27
2020-01-22 143823 NGF48 SETA4.eds	E09	UNKNOWN	NGF48	NGF48 SETA4	hsa-miR-181c-000482	Amp	1.098	0.913	1	34.021	34.021	34.197	N/A	34.197	17.435	0.748	4.303	-0.733	-3.951	2.484	1.663	0.179	15.467	0.653	True	0.047	True	3	31
2018-07-13 083350 NGF12 SETA2.eds	E09	UNKNOWN	NGF12	NGF12 SETA2	hsa-miR-181c-000482	Amp	1.009	0.918	1	34.964	34.964	34.407	N/A	34.407	18.169	1.164	12.706	0	-14.787	14.787	1	0	28,270.672	1	True	0.047	True	3	32
2018-07-13 153612 NGF12 SETA3.eds	E09	UNKNOWN	NGF12	NGF12 SETA3	hsa-miR-181c-000482	Amp	0.927	0.848	1	36.602	36.602	34.407	N/A	34.407	18.169	1.164	12.706	0	-14.787	14.787	1	0	28,270.672	1	True	0.047	True	3	33	True
2020-01-22 114414 NGF12 SETA4.eds	E09	UNKNOWN	NGF12	NGF12 SETA4	hsa-miR-181c-000482	N/A	Undetermined	Undetermined	1	Undetermined	Undetermined	34.407	N/A	34.407	18.169	1.164	12.706	0	-14.787	14.787	1	0	28,270.672	1	True	0.047	True	-1	-1	True
2018-07-27 144541 NGF48 SETA3.eds	E09	UNKNOWN	NGF48	NGF48SETA3	hsa-miR-181c-000482	Amp	1.071	0.963	1	33.737	33.737	34.197	N/A	34.197	17.435	0.748	4.303	-0.733	-3.951	2.484	1.663	0.179	15.467	0.653	True	0.047	True	3	30
2018-07-26 165753 NGF48 SETA1.eds	E09	UNKNOWN	NGF48	NGF48SETA1	hsa-miR-181c-000482	Amp	1.051	0.858	1	34.832	34.832	34.197	N/A	34.197	17.435	0.748	4.303	-0.733	-3.951	2.484	1.663	0.179	15.467	0.653	True	0.047	True	3	32
2018-07-27 092843 NGF48 SETA2.eds	E09	UNKNOWN	NGF48	NGF48SETA2	hsa-miR-181c-000482	Amp	0.913	0.922	1	36.828	36.828	34.197	N/A	34.197	17.435	0.748	4.303	-0.733	-3.951	2.484	1.663	0.179	15.467	0.653	True	0.047	True	3	33	True
2018-07-12 165218 NGF12 SETA1.eds	E09	UNKNOWN	NGF12	NGF12 SETA1	hsa-miR-181c-000482	Amp	1.025	0.913	1	33.851	33.851	34.407	N/A	34.407	18.169	1.164	12.706	0	-14.787	14.787	1	0	28,270.672	1	True	0.047	True	3	30
2020-01-22 143823 NGF48 SETA4.eds	E10	UNKNOWN	NGF48	NGF48 SETA4	hsa-miR-182-002334	Amp	1.114	0.88	1	37.146	37.146	35.853	N/A	35.853	19.314	1.152	3.182	1.219	-2.448	4.886	0.43	0.034	5.456	0.377	True	0.147	True	3	32
2018-07-13 153612 NGF12 SETA3.eds	E10	UNKNOWN	NGF12	NGF12 SETA3	hsa-miR-182-002334	N/A	Undetermined	Undetermined	1	Undetermined	Undetermined	34.333	N/A	34.333	18.095	0.356	12.706	0	-4.529	4.529	1	0.043	23.082	1	True	0.147	True	-1	-1	True
2018-07-13 083350 NGF12 SETA2.eds	E10	UNKNOWN	NGF12	NGF12 SETA2	hsa-miR-182-002334	Amp	1.286	0.977	1	34.082	34.082	34.333	N/A	34.333	18.095	0.356	12.706	0	-4.529	4.529	1	0.043	23.082	1	True	0.147	True	3	29
2018-07-12 165218 NGF12 SETA1.eds	E10	UNKNOWN	NGF12	NGF12 SETA1	hsa-miR-182-002334	Amp	1.264	0.938	1	34.584	34.584	34.333	N/A	34.333	18.095	0.356	12.706	0	-4.529	4.529	1	0.043	23.082	1	True	0.147	True	3	29
2020-01-22 114414 NGF12 SETA4.eds	E10	UNKNOWN	NGF12	NGF12 SETA4	hsa-miR-182-002334	N/A	Undetermined	Undetermined	1	Undetermined	Undetermined	34.333	N/A	34.333	18.095	0.356	12.706	0	-4.529	4.529	1	0.043	23.082	1	True	0.147	True	-1	-1	True
2018-07-27 144541 NGF48 SETA3.eds	E10	UNKNOWN	NGF48	NGF48SETA3	hsa-miR-182-002334	Amp	1.243	0.959	1	35.39	35.39	35.853	N/A	35.853	19.314	1.152	3.182	1.219	-2.448	4.886	0.43	0.034	5.456	0.377	True	0.147	True	3	30
2018-07-27 092843 NGF48 SETA2.eds	E10	UNKNOWN	NGF48	NGF48SETA2	hsa-miR-182-002334	Amp	1.179	0.947	1	36.61	36.61	35.853	N/A	35.853	19.314	1.152	3.182	1.219	-2.448	4.886	0.43	0.034	5.456	0.377	True	0.147	True	3	31
2018-07-26 165753 NGF48 SETA1.eds	E10	UNKNOWN	NGF48	NGF48SETA1	hsa-miR-182-002334	Amp	1.289	0.972	1	34.266	34.266	35.853	N/A	35.853	19.314	1.152	3.182	1.219	-2.448	4.886	0.43	0.034	5.456	0.377	True	0.147	True	3	28
2020-01-22 143823 NGF48 SETA4.eds	E12	UNKNOWN	NGF48	NGF48 SETA4	hsa-miR-183-002269	N/A	Undetermined	Undetermined	1	Undetermined	Undetermined		N/A												True	0.06	True	-1	-1	True
2018-07-26 165753 NGF48 SETA1.eds	E12	UNKNOWN	NGF48	NGF48SETA1	hsa-miR-183-002269	N/A	Undetermined	Undetermined	1	Undetermined	Undetermined		N/A												True	0.06	True	-1	-1	True
2018-07-27 092843 NGF48 SETA2.eds	E12	UNKNOWN	NGF48	NGF48SETA2	hsa-miR-183-002269	N/A	Undetermined	Undetermined	1	Undetermined	Undetermined		N/A												True	0.06	True	-1	-1	True
2018-07-27 144541 NGF48 SETA3.eds	E12	UNKNOWN	NGF48	NGF48SETA3	hsa-miR-183-002269	N/A	Undetermined	Undetermined	1	Undetermined	Undetermined		N/A												True	0.06	True	-1	-1	True
2020-01-22 114414 NGF12 SETA4.eds	E12	UNKNOWN	NGF12	NGF12 SETA4	hsa-miR-183-002269	N/A	Undetermined	Undetermined	1	Undetermined	Undetermined	34.487	N/A	34.487	17.641			0			1	1	1		True	0.06	True	-1	-1	True
2018-07-12 165218 NGF12 SETA1.eds	E12	UNKNOWN	NGF12	NGF12 SETA1	hsa-miR-183-002269	Amp	1.003	0.924	1	34.487	34.487	34.487	N/A	34.487	17.641			0			1	1	1		True	0.06	True	3	30
2018-07-13 083350 NGF12 SETA2.eds	E12	UNKNOWN	NGF12	NGF12 SETA2	hsa-miR-183-002269	Amp	0.947	0.905	1	34.997	34.997	34.487	N/A	34.487	17.641			0			1	1	1		True	0.06	True	3	31	True
2018-07-13 153612 NGF12 SETA3.eds	E12	UNKNOWN	NGF12	NGF12 SETA3	hsa-miR-183-002269	N/A	Undetermined	Undetermined	1	Undetermined	Undetermined	34.487	N/A	34.487	17.641			0			1	1	1		True	0.06	True	-1	-1	True
2020-01-22 143823 NGF48 SETA4.eds	E13	UNKNOWN	NGF48	NGF48 SETA4	hsa-miR-184-000485	N/A	Undetermined	Undetermined	1	Undetermined	Undetermined	35.172	N/A	35.172	17.511										True	0.216	True	-1	-1	True
2018-07-13 083350 NGF12 SETA2.eds	E13	UNKNOWN	NGF12	NGF12 SETA2	hsa-miR-184-000485	N/A	Undetermined	Undetermined	1	Undetermined	Undetermined		N/A												True	0.216	True	-1	-1	True
2018-07-12 165218 NGF12 SETA1.eds	E13	UNKNOWN	NGF12	NGF12 SETA1	hsa-miR-184-000485	N/A	Undetermined	Undetermined	1	Undetermined	Undetermined		N/A												True	0.216	True	-1	-1	True
2020-01-22 114414 NGF12 SETA4.eds	E13	UNKNOWN	NGF12	NGF12 SETA4	hsa-miR-184-000485	N/A	Undetermined	Undetermined	1	Undetermined	Undetermined		N/A												True	0.216	True	-1	-1	True
2018-07-13 153612 NGF12 SETA3.eds	E13	UNKNOWN	NGF12	NGF12 SETA3	hsa-miR-184-000485	N/A	Undetermined	Undetermined	1	Undetermined	Undetermined		N/A												True	0.216	True	-1	-1	True
2018-07-27 144541 NGF48 SETA3.eds	E13	UNKNOWN	NGF48	NGF48SETA3	hsa-miR-184-000485	Amp	1.343	0.98	1	35.172	35.172	35.172	N/A	35.172	17.511										True	0.216	True	3	29
2018-07-27 092843 NGF48 SETA2.eds	E13	UNKNOWN	NGF48	NGF48SETA2	hsa-miR-184-000485	No Amp	0	0	1	Undetermined	Undetermined	35.172	N/A	35.172	17.511										True	0.216	True	3	30	True
2018-07-26 165753 NGF48 SETA1.eds	E13	UNKNOWN	NGF48	NGF48SETA1	hsa-miR-184-000485	N/A	Undetermined	Undetermined	1	Undetermined	Undetermined	35.172	N/A	35.172	17.511										True	0.216	True	-1	-1	True
2018-07-26 165753 NGF48 SETA1.eds	E14	UNKNOWN	NGF48	NGF48SETA1	hsa-miR-185-002271	N/A	Undetermined	Undetermined	1	Undetermined	Undetermined	33.678	N/A	33.678	17.165	1.976	12.706	0.524	-24.586	25.634	0.696	0	25,192,228.000	0.838	True	0.104	True	-1	-1	True
2018-07-27 092843 NGF48 SETA2.eds	E14	UNKNOWN	NGF48	NGF48SETA2	hsa-miR-185-002271	No Amp	0.614	0	1	Undetermined	Undetermined	33.678	N/A	33.678	17.165	1.976	12.706	0.524	-24.586	25.634	0.696	0	25,192,228.000	0.838	True	0.104	True	3	31	True
2018-07-27 144541 NGF48 SETA3.eds	E14	UNKNOWN	NGF48	NGF48SETA3	hsa-miR-185-002271	Amp	1.136	0.977	1	32.85	32.85	33.678	N/A	33.678	17.165	1.976	12.706	0.524	-24.586	25.634	0.696	0	25,192,228.000	0.838	True	0.104	True	3	28
2018-07-13 153612 NGF12 SETA3.eds	E14	UNKNOWN	NGF12	NGF12 SETA3	hsa-miR-185-002271	Amp	1.218	0.977	1	33.756	33.756	32.637	N/A	32.637	16.641	0.821	4.303	0	-3.534	3.534	1	0.086	11.581	1	True	0.104	True	3	29
2020-01-22 114414 NGF12 SETA4.eds	E14	UNKNOWN	NGF12	NGF12 SETA4	hsa-miR-185-002271	N/A	Undetermined	Undetermined	1	Undetermined	Undetermined	32.637	N/A	32.637	16.641	0.821	4.303	0	-3.534	3.534	1	0.086	11.581	1	True	0.104	True	-1	-1	True
2018-07-12 165218 NGF12 SETA1.eds	E14	UNKNOWN	NGF12	NGF12 SETA1	hsa-miR-185-002271	Amp	1.133	0.94	1	32.373	32.373	32.637	N/A	32.637	16.641	0.821	4.303	0	-3.534	3.534	1	0.086	11.581	1	True	0.104	True	3	27
2018-07-13 083350 NGF12 SETA2.eds	E14	UNKNOWN	NGF12	NGF12 SETA2	hsa-miR-185-002271	Amp	1.196	0.97	1	31.783	31.783	32.637	N/A	32.637	16.641	0.821	4.303	0	-3.534	3.534	1	0.086	11.581	1	True	0.104	True	3	27
2020-01-22 143823 NGF48 SETA4.eds	E14	UNKNOWN	NGF48	NGF48 SETA4	hsa-miR-185-002271	Amp	1.163	0.957	1	34.507	34.507	33.678	N/A	33.678	17.165	1.976	12.706	0.524	-24.586	25.634	0.696	0	25,192,228.000	0.838	True	0.104	True	3	30
2018-07-27 144541 NGF48 SETA3.eds	E15	UNKNOWN	NGF48	NGF48SETA3	hsa-miR-186-002285	Amp	1.384	0.985	1	27.137	27.137	27.321	N/A	27.321	10.782	0.522	3.182	-0.428	-2.09	1.234	1.345	0.425	4.258	0.573	True	0.263	True	3	21
2018-07-27 092843 NGF48 SETA2.eds	E15	UNKNOWN	NGF48	NGF48SETA2	hsa-miR-186-002285	Amp	1.423	0.983	1	27.364	27.364	27.321	N/A	27.321	10.782	0.522	3.182	-0.428	-2.09	1.234	1.345	0.425	4.258	0.573	True	0.263	True	3	21
2018-07-26 165753 NGF48 SETA1.eds	E15	UNKNOWN	NGF48	NGF48SETA1	hsa-miR-186-002285	Amp	1.392	0.979	1	27.672	27.672	27.321	N/A	27.321	10.782	0.522	3.182	-0.428	-2.09	1.234	1.345	0.425	4.258	0.573	True	0.263	True	3	22
2018-07-13 153612 NGF12 SETA3.eds	E15	UNKNOWN	NGF12	NGF12 SETA3	hsa-miR-186-002285	Amp	1.394	0.985	1	27.978	27.978	27.231	N/A	27.231	11.21	0.491	3.182	0	-1.564	1.564	1	0.338	2.956	1	True	0.263	True	3	22
2020-01-22 114414 NGF12 SETA4.eds	E15	UNKNOWN	NGF12	NGF12 SETA4	hsa-miR-186-002285	Amp	1.372	0.959	1	27.308	27.308	27.231	N/A	27.231	11.21	0.491	3.182	0	-1.564	1.564	1	0.338	2.956	1	True	0.263	True	3	21
2018-07-12 165218 NGF12 SETA1.eds	E15	UNKNOWN	NGF12	NGF12 SETA1	hsa-miR-186-002285	Amp	1.393	0.974	1	26.913	26.913	27.231	N/A	27.231	11.21	0.491	3.182	0	-1.564	1.564	1	0.338	2.956	1	True	0.263	True	3	21
2018-07-13 083350 NGF12 SETA2.eds	E15	UNKNOWN	NGF12	NGF12 SETA2	hsa-miR-186-002285	Amp	1.389	0.976	1	26.726	26.726	27.231	N/A	27.231	11.21	0.491	3.182	0	-1.564	1.564	1	0.338	2.956	1	True	0.263	True	3	21
2020-01-22 143823 NGF48 SETA4.eds	E15	UNKNOWN	NGF48	NGF48 SETA4	hsa-miR-186-002285	Amp	1.39	0.976	1	27.112	27.112	27.321	N/A	27.321	10.782	0.522	3.182	-0.428	-2.09	1.234	1.345	0.425	4.258	0.573	True	0.263	True	3	21
2018-07-13 153612 NGF12 SETA3.eds	E17	UNKNOWN	NGF12	NGF12 SETA3	hsa-miR-188-3p-002106	N/A	Undetermined	Undetermined	1	Undetermined	Undetermined		N/A												True	0	True	-1	-1	True
2020-01-22 114414 NGF12 SETA4.eds	E17	UNKNOWN	NGF12	NGF12 SETA4	hsa-miR-188-3p-002106	N/A	Undetermined	Undetermined	1	Undetermined	Undetermined		N/A												True	0	True	-1	-1	True
2018-07-13 083350 NGF12 SETA2.eds	E17	UNKNOWN	NGF12	NGF12 SETA2	hsa-miR-188-3p-002106	N/A	Undetermined	Undetermined	1	Undetermined	Undetermined		N/A												True	0	True	-1	-1	True
2018-07-12 165218 NGF12 SETA1.eds	E17	UNKNOWN	NGF12	NGF12 SETA1	hsa-miR-188-3p-002106	N/A	Undetermined	Undetermined	1	Undetermined	Undetermined		N/A												True	0	True	-1	-1	True
2020-01-22 143823 NGF48 SETA4.eds	E17	UNKNOWN	NGF48	NGF48 SETA4	hsa-miR-188-3p-002106	N/A	Undetermined	Undetermined	1	Undetermined	Undetermined		N/A												True	0	True	-1	-1	True
2018-07-26 165753 NGF48 SETA1.eds	E17	UNKNOWN	NGF48	NGF48SETA1	hsa-miR-188-3p-002106	N/A	Undetermined	Undetermined	1	Undetermined	Undetermined		N/A												True	0	True	-1	-1	True
2018-07-27 144541 NGF48 SETA3.eds	E17	UNKNOWN	NGF48	NGF48SETA3	hsa-miR-188-3p-002106	N/A	Undetermined	Undetermined	1	Undetermined	Undetermined		N/A												True	0	True	-1	-1	True
2018-07-27 092843 NGF48 SETA2.eds	E17	UNKNOWN	NGF48	NGF48SETA2	hsa-miR-188-3p-002106	N/A	Undetermined	Undetermined	1	Undetermined	Undetermined		N/A												True	0	True	-1	-1	True
2018-07-27 144541 NGF48 SETA3.eds	A17	UNKNOWN	NGF48	NGF48SETA3	hsa-miR-18a-002422	Amp	1.282	0.982	1	32.342	32.342	32.841	N/A	32.841	16.302	0.64	3.182	-0.57	-2.608	1.468	1.485	0.362	6.096	0.658	True	0.186	True	3	27
2018-07-27 092843 NGF48 SETA2.eds	A17	UNKNOWN	NGF48	NGF48SETA2	hsa-miR-18a-002422	Amp	1.311	0.979	1	32.871	32.871	32.841	N/A	32.841	16.302	0.64	3.182	-0.57	-2.608	1.468	1.485	0.362	6.096	0.658	True	0.186	True	3	27
2018-07-26 165753 NGF48 SETA1.eds	A17	UNKNOWN	NGF48	NGF48SETA1	hsa-miR-18a-002422	Amp	1.278	0.977	1	33.189	33.189	32.841	N/A	32.841	16.302	0.64	3.182	-0.57	-2.608	1.468	1.485	0.362	6.096	0.658	True	0.186	True	3	27
2020-01-22 114414 NGF12 SETA4.eds	A17	UNKNOWN	NGF12	NGF12 SETA4	hsa-miR-18a-002422	Amp	1.324	0.982	1	32.613	32.613	32.893	N/A	32.893	16.872	1.032	3.182	0	-3.283	3.283	1	0.103	9.736	1	True	0.186	True	3	27
2018-07-13 153612 NGF12 SETA3.eds	A17	UNKNOWN	NGF12	NGF12 SETA3	hsa-miR-18a-002422	Amp	1.299	0.975	1	35.294	35.294	32.893	N/A	32.893	16.872	1.032	3.182	0	-3.283	3.283	1	0.103	9.736	1	True	0.186	True	3	30
2018-07-13 083350 NGF12 SETA2.eds	A17	UNKNOWN	NGF12	NGF12 SETA2	hsa-miR-18a-002422	Amp	1.312	0.99	1	31.903	31.903	32.893	N/A	32.893	16.872	1.032	3.182	0	-3.283	3.283	1	0.103	9.736	1	True	0.186	True	3	26
2018-07-12 165218 NGF12 SETA1.eds	A17	UNKNOWN	NGF12	NGF12 SETA1	hsa-miR-18a-002422	Amp	1.31	0.984	1	31.764	31.764	32.893	N/A	32.893	16.872	1.032	3.182	0	-3.283	3.283	1	0.103	9.736	1	True	0.186	True	3	26
2020-01-22 143823 NGF48 SETA4.eds	A17	UNKNOWN	NGF48	NGF48 SETA4	hsa-miR-18a-002422	Amp	1.361	0.99	1	32.96	32.96	32.841	N/A	32.841	16.302	0.64	3.182	-0.57	-2.608	1.468	1.485	0.362	6.096	0.658	True	0.186	True	3	27
2020-01-22 114414 NGF12 SETA4.eds	A18	UNKNOWN	NGF12	NGF12 SETA4	hsa-miR-18b-002217	Amp	0.986	0.94	1	32.595	32.595		N/A												True	0.04	True	3	29	True
2018-07-12 165218 NGF12 SETA1.eds	A18	UNKNOWN	NGF12	NGF12 SETA1	hsa-miR-18b-002217	Amp	0.944	0.954	1	32.005	32.005		N/A												True	0.04	True	3	29	True
2018-07-13 153612 NGF12 SETA3.eds	A18	UNKNOWN	NGF12	NGF12 SETA3	hsa-miR-18b-002217	N/A	Undetermined	Undetermined	1	Undetermined	Undetermined		N/A												True	0.04	True	-1	-1	True
2018-07-13 083350 NGF12 SETA2.eds	A18	UNKNOWN	NGF12	NGF12 SETA2	hsa-miR-18b-002217	Amp	0.949	0.951	1	31.717	31.717		N/A												True	0.04	True	3	28	True
2020-01-22 143823 NGF48 SETA4.eds	A18	UNKNOWN	NGF48	NGF48 SETA4	hsa-miR-18b-002217	Amp	0.955	0.908	1	33.279	33.279		N/A												True	0.04	True	3	30	True
2018-07-27 144541 NGF48 SETA3.eds	A18	UNKNOWN	NGF48	NGF48SETA3	hsa-miR-18b-002217	Amp	0.969	0.969	1	31.505	31.505		N/A												True	0.04	True	3	28	True
2018-07-26 165753 NGF48 SETA1.eds	A18	UNKNOWN	NGF48	NGF48SETA1	hsa-miR-18b-002217	Amp	1	0.945	1	32.999	32.999		N/A												True	0.04	True	3	30	True
2018-07-27 092843 NGF48 SETA2.eds	A18	UNKNOWN	NGF48	NGF48SETA2	hsa-miR-18b-002217	Amp	0.937	0.947	1	35.365	35.365		N/A												True	0.04	True	3	32	True
2018-07-26 165753 NGF48 SETA1.eds	E18	UNKNOWN	NGF48	NGF48SETA1	hsa-miR-190-000489	N/A	Undetermined	Undetermined	1	Undetermined	Undetermined		N/A												True	0.2	True	-1	-1	True
2018-07-27 092843 NGF48 SETA2.eds	E18	UNKNOWN	NGF48	NGF48SETA2	hsa-miR-190-000489	N/A	Undetermined	Undetermined	1	Undetermined	Undetermined		N/A												True	0.2	True	-1	-1	True
2018-07-27 144541 NGF48 SETA3.eds	E18	UNKNOWN	NGF48	NGF48SETA3	hsa-miR-190-000489	Amp	0.658	0	1	Undetermined	Undetermined		N/A												True	0.2	True	3	35	True
2020-01-22 143823 NGF48 SETA4.eds	E18	UNKNOWN	NGF48	NGF48 SETA4	hsa-miR-190-000489	N/A	Undetermined	Undetermined	1	Undetermined	Undetermined		N/A												True	0.2	True	-1	-1	True
2018-07-13 153612 NGF12 SETA3.eds	E18	UNKNOWN	NGF12	NGF12 SETA3	hsa-miR-190-000489	N/A	Undetermined	Undetermined	1	Undetermined	Undetermined		N/A												True	0.2	True	-1	-1	True
2018-07-13 083350 NGF12 SETA2.eds	E18	UNKNOWN	NGF12	NGF12 SETA2	hsa-miR-190-000489	Amp	0.614	0	1	Undetermined	Undetermined		N/A												True	0.2	True	3	35	True
2020-01-22 114414 NGF12 SETA4.eds	E18	UNKNOWN	NGF12	NGF12 SETA4	hsa-miR-190-000489	N/A	Undetermined	Undetermined	1	Undetermined	Undetermined		N/A												True	0.2	True	-1	-1	True
2018-07-12 165218 NGF12 SETA1.eds	E18	UNKNOWN	NGF12	NGF12 SETA1	hsa-miR-190-000489	N/A	Undetermined	Undetermined	1	Undetermined	Undetermined		N/A												True	0.2	True	-1	-1	True
2020-01-22 143823 NGF48 SETA4.eds	E19	UNKNOWN	NGF48	NGF48 SETA4	hsa-miR-191-002299	Amp	1.333	0.902	1	22.672	22.672	23.172	N/A	23.172	6.633	0.352	3.182	-0.905	-2.025	0.215	1.873	0.861	4.071	0.077	True	0.157	True	3	17
2018-07-13 083350 NGF12 SETA2.eds	E19	UNKNOWN	NGF12	NGF12 SETA2	hsa-miR-191-002299	Amp	1.266	0.989	1	23.403	23.403	23.56	N/A	23.56	7.538	0.173	3.182	0	-0.551	0.551	1	0.682	1.465	1	True	0.157	True	3	18
2018-07-13 153612 NGF12 SETA3.eds	E19	UNKNOWN	NGF12	NGF12 SETA3	hsa-miR-191-002299	Amp	1.28	0.992	1	23.299	23.299	23.56	N/A	23.56	7.538	0.173	3.182	0	-0.551	0.551	1	0.682	1.465	1	True	0.157	True	3	18
2018-07-12 165218 NGF12 SETA1.eds	E19	UNKNOWN	NGF12	NGF12 SETA1	hsa-miR-191-002299	Amp	1.265	0.987	1	23.89	23.89	23.56	N/A	23.56	7.538	0.173	3.182	0	-0.551	0.551	1	0.682	1.465	1	True	0.157	True	3	19
2020-01-22 114414 NGF12 SETA4.eds	E19	UNKNOWN	NGF12	NGF12 SETA4	hsa-miR-191-002299	Amp	1.279	0.993	1	23.647	23.647	23.56	N/A	23.56	7.538	0.173	3.182	0	-0.551	0.551	1	0.682	1.465	1	True	0.157	True	3	18
2018-07-27 092843 NGF48 SETA2.eds	E19	UNKNOWN	NGF48	NGF48SETA2	hsa-miR-191-002299	Amp	1.296	0.935	1	22.993	22.993	23.172	N/A	23.172	6.633	0.352	3.182	-0.905	-2.025	0.215	1.873	0.861	4.071	0.077	True	0.157	True	3	17
2018-07-26 165753 NGF48 SETA1.eds	E19	UNKNOWN	NGF48	NGF48SETA1	hsa-miR-191-002299	Amp	1.262	0.991	1	23.556	23.556	23.172	N/A	23.172	6.633	0.352	3.182	-0.905	-2.025	0.215	1.873	0.861	4.071	0.077	True	0.157	True	3	18
2018-07-27 144541 NGF48 SETA3.eds	E19	UNKNOWN	NGF48	NGF48SETA3	hsa-miR-191-002299	Amp	1.267	0.99	1	23.467	23.467	23.172	N/A	23.172	6.633	0.352	3.182	-0.905	-2.025	0.215	1.873	0.861	4.071	0.077	True	0.157	True	3	18
2018-07-27 144541 NGF48 SETA3.eds	E20	UNKNOWN	NGF48	NGF48SETA3	hsa-miR-192-000491	Amp	1.359	0.988	1	31.219	31.219	32.451	N/A	32.451	15.912	1.048	3.182	-1.019	-4.354	2.317	2.026	0.201	20.449	0.486	True	0.194	True	3	26
2018-07-27 092843 NGF48 SETA2.eds	E20	UNKNOWN	NGF48	NGF48SETA2	hsa-miR-192-000491	Amp	1.383	0.987	1	32.623	32.623	32.451	N/A	32.451	15.912	1.048	3.182	-1.019	-4.354	2.317	2.026	0.201	20.449	0.486	True	0.194	True	3	27
2018-07-26 165753 NGF48 SETA1.eds	E20	UNKNOWN	NGF48	NGF48SETA1	hsa-miR-192-000491	Amp	1.342	0.983	1	32.224	32.224	32.451	N/A	32.451	15.912	1.048	3.182	-1.019	-4.354	2.317	2.026	0.201	20.449	0.486	True	0.194	True	3	27
2020-01-22 114414 NGF12 SETA4.eds	E20	UNKNOWN	NGF12	NGF12 SETA4	hsa-miR-192-000491	Amp	1.328	0.984	1	33.074	33.074	32.952	N/A	32.952	16.93	0.88	3.182	0	-2.801	2.801	1	0.144	6.968	1	True	0.194	True	3	27
2018-07-13 153612 NGF12 SETA3.eds	E20	UNKNOWN	NGF12	NGF12 SETA3	hsa-miR-192-000491	Amp	1.341	0.974	1	34.633	34.633	32.952	N/A	32.952	16.93	0.88	3.182	0	-2.801	2.801	1	0.144	6.968	1	True	0.194	True	3	28
2018-07-13 083350 NGF12 SETA2.eds	E20	UNKNOWN	NGF12	NGF12 SETA2	hsa-miR-192-000491	Amp	1.344	0.99	1	32.441	32.441	32.952	N/A	32.952	16.93	0.88	3.182	0	-2.801	2.801	1	0.144	6.968	1	True	0.194	True	3	27
2018-07-12 165218 NGF12 SETA1.eds	E20	UNKNOWN	NGF12	NGF12 SETA1	hsa-miR-192-000491	Amp	1.346	0.988	1	31.659	31.659	32.952	N/A	32.952	16.93	0.88	3.182	0	-2.801	2.801	1	0.144	6.968	1	True	0.194	True	3	26
2020-01-22 143823 NGF48 SETA4.eds	E20	UNKNOWN	NGF48	NGF48 SETA4	hsa-miR-192-000491	Amp	1.401	0.988	1	33.736	33.736	32.451	N/A	32.451	15.912	1.048	3.182	-1.019	-4.354	2.317	2.026	0.201	20.449	0.486	True	0.194	True	3	28
2020-01-22 143823 NGF48 SETA4.eds	E21	UNKNOWN	NGF48	NGF48 SETA4	hsa-miR-193a-3p-002250	Amp	1.289	0.986	1	32.768	32.768	32.548	N/A	32.548	16.008	0.675	3.182	-0.751	-2.897	1.396	1.682	0.38	7.45	0.477	True	0.145	True	3	27
2018-07-27 092843 NGF48 SETA2.eds	E21	UNKNOWN	NGF48	NGF48SETA2	hsa-miR-193a-3p-002250	Amp	1.289	0.98	1	32.773	32.773	32.548	N/A	32.548	16.008	0.675	3.182	-0.751	-2.897	1.396	1.682	0.38	7.45	0.477	True	0.145	True	3	27
2018-07-26 165753 NGF48 SETA1.eds	E21	UNKNOWN	NGF48	NGF48SETA1	hsa-miR-193a-3p-002250	Amp	1.255	0.981	1	32.357	32.357	32.548	N/A	32.548	16.008	0.675	3.182	-0.751	-2.897	1.396	1.682	0.38	7.45	0.477	True	0.145	True	3	27
2018-07-27 144541 NGF48 SETA3.eds	E21	UNKNOWN	NGF48	NGF48SETA3	hsa-miR-193a-3p-002250	Amp	1.232	0.985	1	32.292	32.292	32.548	N/A	32.548	16.008	0.675	3.182	-0.751	-2.897	1.396	1.682	0.38	7.45	0.477	True	0.145	True	3	27
2020-01-22 114414 NGF12 SETA4.eds	E21	UNKNOWN	NGF12	NGF12 SETA4	hsa-miR-193a-3p-002250	Amp	1.261	0.978	1	33.126	33.126	32.781	N/A	32.781	16.759	0.724	3.182	0	-2.305	2.305	1	0.202	4.941	1	True	0.145	True	3	28
2018-07-13 153612 NGF12 SETA3.eds	E21	UNKNOWN	NGF12	NGF12 SETA3	hsa-miR-193a-3p-002250	Amp	1.281	0.969	1	34.194	34.194	32.781	N/A	32.781	16.759	0.724	3.182	0	-2.305	2.305	1	0.202	4.941	1	True	0.145	True	3	29
2018-07-13 083350 NGF12 SETA2.eds	E21	UNKNOWN	NGF12	NGF12 SETA2	hsa-miR-193a-3p-002250	Amp	1.24	0.986	1	31.543	31.543	32.781	N/A	32.781	16.759	0.724	3.182	0	-2.305	2.305	1	0.202	4.941	1	True	0.145	True	3	26
2018-07-12 165218 NGF12 SETA1.eds	E21	UNKNOWN	NGF12	NGF12 SETA1	hsa-miR-193a-3p-002250	Amp	1.259	0.978	1	32.26	32.26	32.781	N/A	32.781	16.759	0.724	3.182	0	-2.305	2.305	1	0.202	4.941	1	True	0.145	True	3	27
2020-01-22 114414 NGF12 SETA4.eds	E22	UNKNOWN	NGF12	NGF12 SETA4	hsa-miR-193a-5p-002281	Amp	1.161	0.973	1	31.456	31.456	31.791	N/A	31.791	15.77	1.426	3.182	0	-4.54	4.54	1	0.043	23.259	1	True	0.104	True	3	27
2018-07-12 165218 NGF12 SETA1.eds	E22	UNKNOWN	NGF12	NGF12 SETA1	hsa-miR-193a-5p-002281	Amp	1.192	0.977	1	30.075	30.075	31.791	N/A	31.791	15.77	1.426	3.182	0	-4.54	4.54	1	0.043	23.259	1	True	0.104	True	3	25
2018-07-13 153612 NGF12 SETA3.eds	E22	UNKNOWN	NGF12	NGF12 SETA3	hsa-miR-193a-5p-002281	Amp	1.005	0.903	1	35.35	35.35	31.791	N/A	31.791	15.77	1.426	3.182	0	-4.54	4.54	1	0.043	23.259	1	True	0.104	True	3	29
2018-07-13 083350 NGF12 SETA2.eds	E22	UNKNOWN	NGF12	NGF12 SETA2	hsa-miR-193a-5p-002281	Amp	1.146	0.981	1	30.283	30.283	31.791	N/A	31.791	15.77	1.426	3.182	0	-4.54	4.54	1	0.043	23.259	1	True	0.104	True	3	25
2020-01-22 143823 NGF48 SETA4.eds	E22	UNKNOWN	NGF48	NGF48 SETA4	hsa-miR-193a-5p-002281	Amp	1.222	0.984	1	31.3	31.3	30.91	N/A	30.91	14.371	1.031	3.182	-1.398	-4.68	1.883	2.636	0.271	25.628	0.46	True	0.104	True	3	26
2018-07-27 144541 NGF48 SETA3.eds	E22	UNKNOWN	NGF48	NGF48SETA3	hsa-miR-193a-5p-002281	Amp	1.236	0.988	1	29.738	29.738	30.91	N/A	30.91	14.371	1.031	3.182	-1.398	-4.68	1.883	2.636	0.271	25.628	0.46	True	0.104	True	3	25
2018-07-26 165753 NGF48 SETA1.eds	E22	UNKNOWN	NGF48	NGF48SETA1	hsa-miR-193a-5p-002281	Amp	1.157	0.967	1	30.448	30.448	30.91	N/A	30.91	14.371	1.031	3.182	-1.398	-4.68	1.883	2.636	0.271	25.628	0.46	True	0.104	True	3	26
2018-07-27 092843 NGF48 SETA2.eds	E22	UNKNOWN	NGF48	NGF48SETA2	hsa-miR-193a-5p-002281	Amp	1.161	0.965	1	32.156	32.156	30.91	N/A	30.91	14.371	1.031	3.182	-1.398	-4.68	1.883	2.636	0.271	25.628	0.46	True	0.104	True	3	27
2018-07-27 144541 NGF48 SETA3.eds	E23	UNKNOWN	NGF48	NGF48SETA3	hsa-miR-193b-002367	Amp	1.261	0.986	1	25.62	25.62	25.796	N/A	25.796	9.257	0.588	3.182	-0.773	-2.646	1.099	1.709	0.467	6.259	0.386	True	0.173	True	3	20
2018-07-26 165753 NGF48 SETA1.eds	E23	UNKNOWN	NGF48	NGF48SETA1	hsa-miR-193b-002367	Amp	1.252	0.99	1	25.929	25.929	25.796	N/A	25.796	9.257	0.588	3.182	-0.773	-2.646	1.099	1.709	0.467	6.259	0.386	True	0.173	True	3	20
2018-07-27 092843 NGF48 SETA2.eds	E23	UNKNOWN	NGF48	NGF48SETA2	hsa-miR-193b-002367	Amp	1.277	0.989	1	25.648	25.648	25.796	N/A	25.796	9.257	0.588	3.182	-0.773	-2.646	1.099	1.709	0.467	6.259	0.386	True	0.173	True	3	20
2020-01-22 114414 NGF12 SETA4.eds	E23	UNKNOWN	NGF12	NGF12 SETA4	hsa-miR-193b-002367	Amp	1.243	0.983	1	26.684	26.684	26.052	N/A	26.052	10.03	0.583	3.182	0	-1.855	1.855	1	0.276	3.617	1	True	0.173	True	3	21
2018-07-12 165218 NGF12 SETA1.eds	E23	UNKNOWN	NGF12	NGF12 SETA1	hsa-miR-193b-002367	Amp	1.257	0.984	1	25.531	25.531	26.052	N/A	26.052	10.03	0.583	3.182	0	-1.855	1.855	1	0.276	3.617	1	True	0.173	True	3	20
2018-07-13 153612 NGF12 SETA3.eds	E23	UNKNOWN	NGF12	NGF12 SETA3	hsa-miR-193b-002367	Amp	1.257	0.988	1	26.843	26.843	26.052	N/A	26.052	10.03	0.583	3.182	0	-1.855	1.855	1	0.276	3.617	1	True	0.173	True	3	21
2018-07-13 083350 NGF12 SETA2.eds	E23	UNKNOWN	NGF12	NGF12 SETA2	hsa-miR-193b-002367	Amp	1.25	0.983	1	25.148	25.148	26.052	N/A	26.052	10.03	0.583	3.182	0	-1.855	1.855	1	0.276	3.617	1	True	0.173	True	3	19
2020-01-22 143823 NGF48 SETA4.eds	E23	UNKNOWN	NGF48	NGF48 SETA4	hsa-miR-193b-002367	Amp	1.273	0.991	1	25.986	25.986	25.796	N/A	25.796	9.257	0.588	3.182	-0.773	-2.646	1.099	1.709	0.467	6.259	0.386	True	0.173	True	3	20
2020-01-22 143823 NGF48 SETA4.eds	E24	UNKNOWN	NGF48	NGF48 SETA4	hsa-miR-194-000493	Amp	1.32	0.967	1	34.76	34.76	34.354	N/A	34.354	17.841	1.554	12.706	-0.291	-20.034	19.452	1.224	0	1,073,801.750	0.905	True	0.138	True	3	30
2018-07-12 165218 NGF12 SETA1.eds	E24	UNKNOWN	NGF12	NGF12 SETA1	hsa-miR-194-000493	Amp	1.313	0.969	1	33.116	33.116	34.128	N/A	34.128	18.132	1.585	4.303	0	-6.818	6.818	1	0.009	112.833	1	True	0.138	True	3	29
2018-07-13 083350 NGF12 SETA2.eds	E24	UNKNOWN	NGF12	NGF12 SETA2	hsa-miR-194-000493	Amp	1.297	0.98	1	32.472	32.472	34.128	N/A	34.128	18.132	1.585	4.303	0	-6.818	6.818	1	0.009	112.833	1	True	0.138	True	3	28
2018-07-13 153612 NGF12 SETA3.eds	E24	UNKNOWN	NGF12	NGF12 SETA3	hsa-miR-194-000493	Amp	1.169	0.956	1	36.796	36.796	34.128	N/A	34.128	18.132	1.585	4.303	0	-6.818	6.818	1	0.009	112.833	1	True	0.138	True	3	32
2020-01-22 114414 NGF12 SETA4.eds	E24	UNKNOWN	NGF12	NGF12 SETA4	hsa-miR-194-000493	N/A	Undetermined	Undetermined	1	Undetermined	Undetermined	34.128	N/A	34.128	18.132	1.585	4.303	0	-6.818	6.818	1	0.009	112.833	1	True	0.138	True	-1	-1	True
2018-07-27 092843 NGF48 SETA2.eds	E24	UNKNOWN	NGF48	NGF48SETA2	hsa-miR-194-000493	No Amp	0.541	0	1	Undetermined	Undetermined	34.354	N/A	34.354	17.841	1.554	12.706	-0.291	-20.034	19.452	1.224	0	1,073,801.750	0.905	True	0.138	True	3	35	True
2018-07-27 144541 NGF48 SETA3.eds	E24	UNKNOWN	NGF48	NGF48SETA3	hsa-miR-194-000493	Amp	1.235	0.954	1	33.948	33.948	34.354	N/A	34.354	17.841	1.554	12.706	-0.291	-20.034	19.452	1.224	0	1,073,801.750	0.905	True	0.138	True	3	29
2018-07-26 165753 NGF48 SETA1.eds	E24	UNKNOWN	NGF48	NGF48SETA1	hsa-miR-194-000493	N/A	Undetermined	Undetermined	1	Undetermined	Undetermined	34.354	N/A	34.354	17.841	1.554	12.706	-0.291	-20.034	19.452	1.224	0	1,073,801.750	0.905	True	0.138	True	-1	-1	True
2018-07-12 165218 NGF12 SETA1.eds	F01	UNKNOWN	NGF12	NGF12 SETA1	hsa-miR-195-000494	Amp	1.295	0.944	1	29.963	29.963	30.252	N/A	30.252	14.23	0.494	3.182	0	-1.573	1.573	1	0.336	2.975	1	True	0.196	True	3	25
2018-07-13 083350 NGF12 SETA2.eds	F01	UNKNOWN	NGF12	NGF12 SETA2	hsa-miR-195-000494	Amp	1.315	0.97	1	29.536	29.536	30.252	N/A	30.252	14.23	0.494	3.182	0	-1.573	1.573	1	0.336	2.975	1	True	0.196	True	3	24
2018-07-13 153612 NGF12 SETA3.eds	F01	UNKNOWN	NGF12	NGF12 SETA3	hsa-miR-195-000494	Amp	1.289	0.987	1	30.988	30.988	30.252	N/A	30.252	14.23	0.494	3.182	0	-1.573	1.573	1	0.336	2.975	1	True	0.196	True	3	25
2020-01-22 114414 NGF12 SETA4.eds	F01	UNKNOWN	NGF12	NGF12 SETA4	hsa-miR-195-000494	Amp	1.285	0.985	1	30.519	30.519	30.252	N/A	30.252	14.23	0.494	3.182	0	-1.573	1.573	1	0.336	2.975	1	True	0.196	True	3	25
2020-01-22 143823 NGF48 SETA4.eds	F01	UNKNOWN	NGF48	NGF48 SETA4	hsa-miR-195-000494	Amp	1.288	0.989	1	29.975	29.975	30.206	N/A	30.206	13.666	0.682	3.182	-0.564	-2.735	1.608	1.478	0.328	6.658	0.531	True	0.196	True	3	25
2018-07-27 092843 NGF48 SETA2.eds	F01	UNKNOWN	NGF48	NGF48SETA2	hsa-miR-195-000494	Amp	1.298	0.978	1	30.86	30.86	30.206	N/A	30.206	13.666	0.682	3.182	-0.564	-2.735	1.608	1.478	0.328	6.658	0.531	True	0.196	True	3	25
2018-07-27 144541 NGF48 SETA3.eds	F01	UNKNOWN	NGF48	NGF48SETA3	hsa-miR-195-000494	Amp	1.299	0.991	1	29.754	29.754	30.206	N/A	30.206	13.666	0.682	3.182	-0.564	-2.735	1.608	1.478	0.328	6.658	0.531	True	0.196	True	3	24
2018-07-26 165753 NGF48 SETA1.eds	F01	UNKNOWN	NGF48	NGF48SETA1	hsa-miR-195-000494	Amp	1.281	0.983	1	30.234	30.234	30.206	N/A	30.206	13.666	0.682	3.182	-0.564	-2.735	1.608	1.478	0.328	6.658	0.531	True	0.196	True	3	25
2018-07-13 153612 NGF12 SETA3.eds	F02	UNKNOWN	NGF12	NGF12 SETA3	hsa-miR-196b-002215	N/A	Undetermined	Undetermined	1	Undetermined	Undetermined		N/A												True	0.2	True	-1	-1	True
2020-01-22 114414 NGF12 SETA4.eds	F02	UNKNOWN	NGF12	NGF12 SETA4	hsa-miR-196b-002215	N/A	Undetermined	Undetermined	1	Undetermined	Undetermined		N/A												True	0.2	True	-1	-1	True
2018-07-12 165218 NGF12 SETA1.eds	F02	UNKNOWN	NGF12	NGF12 SETA1	hsa-miR-196b-002215	N/A	Undetermined	Undetermined	1	Undetermined	Undetermined		N/A												True	0.2	True	-1	-1	True
2018-07-13 083350 NGF12 SETA2.eds	F02	UNKNOWN	NGF12	NGF12 SETA2	hsa-miR-196b-002215	Amp	0.526	0	1	Undetermined	Undetermined		N/A												True	0.2	True	3	35	True
2020-01-22 143823 NGF48 SETA4.eds	F02	UNKNOWN	NGF48	NGF48 SETA4	hsa-miR-196b-002215	N/A	Undetermined	Undetermined	1	Undetermined	Undetermined		N/A												True	0.2	True	-1	-1	True
2018-07-27 144541 NGF48 SETA3.eds	F02	UNKNOWN	NGF48	NGF48SETA3	hsa-miR-196b-002215	N/A	Undetermined	Undetermined	1	Undetermined	Undetermined		N/A												True	0.2	True	-1	-1	True
2018-07-27 092843 NGF48 SETA2.eds	F02	UNKNOWN	NGF48	NGF48SETA2	hsa-miR-196b-002215	N/A	Undetermined	Undetermined	1	Undetermined	Undetermined		N/A												True	0.2	True	-1	-1	True
2018-07-26 165753 NGF48 SETA1.eds	F02	UNKNOWN	NGF48	NGF48SETA1	hsa-miR-196b-002215	N/A	Undetermined	Undetermined	1	Undetermined	Undetermined		N/A												True	0.2	True	-1	-1	True
2018-07-27 144541 NGF48 SETA3.eds	F03	UNKNOWN	NGF48	NGF48SETA3	hsa-miR-197-000497	Amp	1.2	0.98	1	28.295	28.295	28.377	N/A	28.377	11.838	0.611	3.182	-0.347	-2.293	1.598	1.272	0.33	4.9	0.723	True	0.104	True	3	24
2018-07-26 165753 NGF48 SETA1.eds	F03	UNKNOWN	NGF48	NGF48SETA1	hsa-miR-197-000497	Amp	1.201	0.928	1	28.245	28.245	28.377	N/A	28.377	11.838	0.611	3.182	-0.347	-2.293	1.598	1.272	0.33	4.9	0.723	True	0.104	True	3	24
2018-07-27 092843 NGF48 SETA2.eds	F03	UNKNOWN	NGF48	NGF48SETA2	hsa-miR-197-000497	Amp	1.226	0.976	1	28.419	28.419	28.377	N/A	28.377	11.838	0.611	3.182	-0.347	-2.293	1.598	1.272	0.33	4.9	0.723	True	0.104	True	3	24
2020-01-22 143823 NGF48 SETA4.eds	F03	UNKNOWN	NGF48	NGF48 SETA4	hsa-miR-197-000497	Amp	1.211	0.909	1	28.549	28.549	28.377	N/A	28.377	11.838	0.611	3.182	-0.347	-2.293	1.598	1.272	0.33	4.9	0.723	True	0.104	True	3	24
2020-01-22 114414 NGF12 SETA4.eds	F03	UNKNOWN	NGF12	NGF12 SETA4	hsa-miR-197-000497	Amp	1.189	0.984	1	28.327	28.327	28.206	N/A	28.206	12.185	0.707	3.182	0	-2.251	2.251	1	0.21	4.759	1	True	0.104	True	3	24
2018-07-12 165218 NGF12 SETA1.eds	F03	UNKNOWN	NGF12	NGF12 SETA1	hsa-miR-197-000497	Amp	1.205	0.984	1	27.505	27.505	28.206	N/A	28.206	12.185	0.707	3.182	0	-2.251	2.251	1	0.21	4.759	1	True	0.104	True	3	23
2018-07-13 083350 NGF12 SETA2.eds	F03	UNKNOWN	NGF12	NGF12 SETA2	hsa-miR-197-000497	Amp	1.195	0.987	1	27.421	27.421	28.206	N/A	28.206	12.185	0.707	3.182	0	-2.251	2.251	1	0.21	4.759	1	True	0.104	True	3	23
2018-07-13 153612 NGF12 SETA3.eds	F03	UNKNOWN	NGF12	NGF12 SETA3	hsa-miR-197-000497	Amp	1.194	0.986	1	29.572	29.572	28.206	N/A	28.206	12.185	0.707	3.182	0	-2.251	2.251	1	0.21	4.759	1	True	0.104	True	3	25
2020-01-22 114414 NGF12 SETA4.eds	F04	UNKNOWN	NGF12	NGF12 SETA4	hsa-miR-198-002273	N/A	Undetermined	Undetermined	1	Undetermined	Undetermined		N/A												True	0.04	True	-1	-1	True
2018-07-13 153612 NGF12 SETA3.eds	F04	UNKNOWN	NGF12	NGF12 SETA3	hsa-miR-198-002273	N/A	Undetermined	Undetermined	1	Undetermined	Undetermined		N/A												True	0.04	True	-1	-1	True
2018-07-13 083350 NGF12 SETA2.eds	F04	UNKNOWN	NGF12	NGF12 SETA2	hsa-miR-198-002273	N/A	Undetermined	Undetermined	1	Undetermined	Undetermined		N/A												True	0.04	True	-1	-1	True
2018-07-12 165218 NGF12 SETA1.eds	F04	UNKNOWN	NGF12	NGF12 SETA1	hsa-miR-198-002273	No Amp	0	0	1	Undetermined	Undetermined		N/A												True	0.04	True	3	32	True
2020-01-22 143823 NGF48 SETA4.eds	F04	UNKNOWN	NGF48	NGF48 SETA4	hsa-miR-198-002273	N/A	Undetermined	Undetermined	1	Undetermined	Undetermined		N/A												True	0.04	True	-1	-1	True
2018-07-26 165753 NGF48 SETA1.eds	F04	UNKNOWN	NGF48	NGF48SETA1	hsa-miR-198-002273	N/A	Undetermined	Undetermined	1	Undetermined	Undetermined		N/A												True	0.04	True	-1	-1	True
2018-07-27 092843 NGF48 SETA2.eds	F04	UNKNOWN	NGF48	NGF48SETA2	hsa-miR-198-002273	N/A	Undetermined	Undetermined	1	Undetermined	Undetermined		N/A												True	0.04	True	-1	-1	True
2018-07-27 144541 NGF48 SETA3.eds	F04	UNKNOWN	NGF48	NGF48SETA3	hsa-miR-198-002273	N/A	Undetermined	Undetermined	1	Undetermined	Undetermined		N/A												True	0.04	True	-1	-1	True
2018-07-12 165218 NGF12 SETA1.eds	F05	UNKNOWN	NGF12	NGF12 SETA1	hsa-miR-199a-000498	Amp	0.882	0.89	1	36.483	36.483		N/A												True	0.04	True	3	33	True
2018-07-13 083350 NGF12 SETA2.eds	F05	UNKNOWN	NGF12	NGF12 SETA2	hsa-miR-199a-000498	N/A	Undetermined	Undetermined	1	Undetermined	Undetermined		N/A												True	0.04	True	-1	-1	True
2018-07-13 153612 NGF12 SETA3.eds	F05	UNKNOWN	NGF12	NGF12 SETA3	hsa-miR-199a-000498	N/A	Undetermined	Undetermined	1	Undetermined	Undetermined		N/A												True	0.04	True	-1	-1	True
2020-01-22 114414 NGF12 SETA4.eds	F05	UNKNOWN	NGF12	NGF12 SETA4	hsa-miR-199a-000498	N/A	Undetermined	Undetermined	1	Undetermined	Undetermined		N/A												True	0.04	True	-1	-1	True
2018-07-27 092843 NGF48 SETA2.eds	F05	UNKNOWN	NGF48	NGF48SETA2	hsa-miR-199a-000498	N/A	Undetermined	Undetermined	1	Undetermined	Undetermined		N/A												True	0.04	True	-1	-1	True
2018-07-26 165753 NGF48 SETA1.eds	F05	UNKNOWN	NGF48	NGF48SETA1	hsa-miR-199a-000498	N/A	Undetermined	Undetermined	1	Undetermined	Undetermined		N/A												True	0.04	True	-1	-1	True
2018-07-27 144541 NGF48 SETA3.eds	F05	UNKNOWN	NGF48	NGF48SETA3	hsa-miR-199a-000498	N/A	Undetermined	Undetermined	1	Undetermined	Undetermined		N/A												True	0.04	True	-1	-1	True
2020-01-22 143823 NGF48 SETA4.eds	F05	UNKNOWN	NGF48	NGF48 SETA4	hsa-miR-199a-000498	N/A	Undetermined	Undetermined	1	Undetermined	Undetermined		N/A												True	0.04	True	-1	-1	True
2018-07-27 092843 NGF48 SETA2.eds	F06	UNKNOWN	NGF48	NGF48SETA2	hsa-miR-199a-3p-002304	N/A	Undetermined	Undetermined	1	Undetermined	Undetermined		N/A												True	0.055	True	-1	-1	True
2018-07-26 165753 NGF48 SETA1.eds	F06	UNKNOWN	NGF48	NGF48SETA1	hsa-miR-199a-3p-002304	Amp	0.948	0.808	1	34.655	34.655		N/A												True	0.055	True	3	31	True
2018-07-27 144541 NGF48 SETA3.eds	F06	UNKNOWN	NGF48	NGF48SETA3	hsa-miR-199a-3p-002304	Amp	0.936	0.855	1	33.229	33.229		N/A												True	0.055	True	3	29	True
2020-01-22 143823 NGF48 SETA4.eds	F06	UNKNOWN	NGF48	NGF48 SETA4	hsa-miR-199a-3p-002304	N/A	Undetermined	Undetermined	1	Undetermined	Undetermined		N/A												True	0.055	True	-1	-1	True
2020-01-22 114414 NGF12 SETA4.eds	F06	UNKNOWN	NGF12	NGF12 SETA4	hsa-miR-199a-3p-002304	Amp	1.24	0.98	1	31.503	31.503	32.013	N/A	32.013	15.822	0.443	4.303	0	-1.907	1.907	1	0.267	3.751	1	True	0.055	True	3	28
2018-07-12 165218 NGF12 SETA1.eds	F06	UNKNOWN	NGF12	NGF12 SETA1	hsa-miR-199a-3p-002304	Amp	1.171	0.967	1	32.197	32.197	32.013	N/A	32.013	15.822	0.443	4.303	0	-1.907	1.907	1	0.267	3.751	1	True	0.055	True	3	29
2018-07-13 083350 NGF12 SETA2.eds	F06	UNKNOWN	NGF12	NGF12 SETA2	hsa-miR-199a-3p-002304	Amp	1.092	0.964	1	32.339	32.339	32.013	N/A	32.013	15.822	0.443	4.303	0	-1.907	1.907	1	0.267	3.751	1	True	0.055	True	3	29
2018-07-13 153612 NGF12 SETA3.eds	F06	UNKNOWN	NGF12	NGF12 SETA3	hsa-miR-199a-3p-002304	N/A	Undetermined	Undetermined	1	Undetermined	Undetermined	32.013	N/A	32.013	15.822	0.443	4.303	0	-1.907	1.907	1	0.267	3.751	1	True	0.055	True	-1	-1	True
2018-07-12 165218 NGF12 SETA1.eds	F07	UNKNOWN	NGF12	NGF12 SETA1	hsa-miR-199b-000500	N/A	Undetermined	Undetermined	1	Undetermined	Undetermined		N/A												True	0.123	True	-1	-1	True
2018-07-13 083350 NGF12 SETA2.eds	F07	UNKNOWN	NGF12	NGF12 SETA2	hsa-miR-199b-000500	N/A	Undetermined	Undetermined	1	Undetermined	Undetermined		N/A												True	0.123	True	-1	-1	True
2018-07-13 153612 NGF12 SETA3.eds	F07	UNKNOWN	NGF12	NGF12 SETA3	hsa-miR-199b-000500	N/A	Undetermined	Undetermined	1	Undetermined	Undetermined		N/A												True	0.123	True	-1	-1	True
2020-01-22 114414 NGF12 SETA4.eds	F07	UNKNOWN	NGF12	NGF12 SETA4	hsa-miR-199b-000500	N/A	Undetermined	Undetermined	1	Undetermined	Undetermined		N/A												True	0.123	True	-1	-1	True
2018-07-27 144541 NGF48 SETA3.eds	F07	UNKNOWN	NGF48	NGF48SETA3	hsa-miR-199b-000500	Amp	1.157	0.933	1	34.489	34.489	34.489	N/A	34.489	16.828										True	0.123	True	3	29
2018-07-27 092843 NGF48 SETA2.eds	F07	UNKNOWN	NGF48	NGF48SETA2	hsa-miR-199b-000500	N/A	Undetermined	Undetermined	1	Undetermined	Undetermined	34.489	N/A	34.489	16.828										True	0.123	True	-1	-1	True
2018-07-26 165753 NGF48 SETA1.eds	F07	UNKNOWN	NGF48	NGF48SETA1	hsa-miR-199b-000500	N/A	Undetermined	Undetermined	1	Undetermined	Undetermined	34.489	N/A	34.489	16.828										True	0.123	True	-1	-1	True
2020-01-22 143823 NGF48 SETA4.eds	F07	UNKNOWN	NGF48	NGF48 SETA4	hsa-miR-199b-000500	N/A	Undetermined	Undetermined	1	Undetermined	Undetermined	34.489	N/A	34.489	16.828										True	0.123	True	-1	-1	True
2020-01-22 143823 NGF48 SETA4.eds	A19	UNKNOWN	NGF48	NGF48 SETA4	hsa-miR-19a-000395	Amp	1.181	0.983	1	26.191	26.191	26.005	N/A	26.005	9.466	0.792	3.182	-0.656	-3.178	1.866	1.576	0.274	9.05	0.599	True	0.121	True	3	21
2018-07-13 153612 NGF12 SETA3.eds	A19	UNKNOWN	NGF12	NGF12 SETA3	hsa-miR-19a-000395	Amp	1.188	0.986	1	28.053	28.053	26.144	N/A	26.144	10.122	0.876	3.182	0	-2.788	2.788	1	0.145	6.909	1	True	0.121	True	3	23
2020-01-22 114414 NGF12 SETA4.eds	A19	UNKNOWN	NGF12	NGF12 SETA4	hsa-miR-19a-000395	Amp	1.178	0.981	1	26.029	26.029	26.144	N/A	26.144	10.122	0.876	3.182	0	-2.788	2.788	1	0.145	6.909	1	True	0.121	True	3	21
2018-07-12 165218 NGF12 SETA1.eds	A19	UNKNOWN	NGF12	NGF12 SETA1	hsa-miR-19a-000395	Amp	1.179	0.99	1	25.205	25.205	26.144	N/A	26.144	10.122	0.876	3.182	0	-2.788	2.788	1	0.145	6.909	1	True	0.121	True	3	20
2018-07-13 083350 NGF12 SETA2.eds	A19	UNKNOWN	NGF12	NGF12 SETA2	hsa-miR-19a-000395	Amp	1.169	0.988	1	25.287	25.287	26.144	N/A	26.144	10.122	0.876	3.182	0	-2.788	2.788	1	0.145	6.909	1	True	0.121	True	3	20
2018-07-26 165753 NGF48 SETA1.eds	A19	UNKNOWN	NGF48	NGF48SETA1	hsa-miR-19a-000395	Amp	1.174	0.984	1	26.126	26.126	26.005	N/A	26.005	9.466	0.792	3.182	-0.656	-3.178	1.866	1.576	0.274	9.05	0.599	True	0.121	True	3	21
2018-07-27 144541 NGF48 SETA3.eds	A19	UNKNOWN	NGF48	NGF48SETA3	hsa-miR-19a-000395	Amp	1.176	0.987	1	25.158	25.158	26.005	N/A	26.005	9.466	0.792	3.182	-0.656	-3.178	1.866	1.576	0.274	9.05	0.599	True	0.121	True	3	20
2018-07-27 092843 NGF48 SETA2.eds	A19	UNKNOWN	NGF48	NGF48SETA2	hsa-miR-19a-000395	Amp	1.208	0.985	1	26.545	26.545	26.005	N/A	26.005	9.466	0.792	3.182	-0.656	-3.178	1.866	1.576	0.274	9.05	0.599	True	0.121	True	3	21
2018-07-26 165753 NGF48 SETA1.eds	A20	UNKNOWN	NGF48	NGF48SETA1	hsa-miR-19b-000396	Amp	1.169	0.991	1	23.801	23.801	23.616	N/A	23.616	7.077	0.797	3.182	-0.932	-3.467	1.603	1.908	0.329	11.056	0.462	True	0.108	True	3	19
2018-07-27 144541 NGF48 SETA3.eds	A20	UNKNOWN	NGF48	NGF48SETA3	hsa-miR-19b-000396	Amp	1.177	0.988	1	22.741	22.741	23.616	N/A	23.616	7.077	0.797	3.182	-0.932	-3.467	1.603	1.908	0.329	11.056	0.462	True	0.108	True	3	18
2018-07-27 092843 NGF48 SETA2.eds	A20	UNKNOWN	NGF48	NGF48SETA2	hsa-miR-19b-000396	Amp	1.186	0.989	1	23.952	23.952	23.616	N/A	23.616	7.077	0.797	3.182	-0.932	-3.467	1.603	1.908	0.329	11.056	0.462	True	0.108	True	3	19
2020-01-22 143823 NGF48 SETA4.eds	A20	UNKNOWN	NGF48	NGF48 SETA4	hsa-miR-19b-000396	Amp	1.22	0.988	1	23.97	23.97	23.616	N/A	23.616	7.077	0.797	3.182	-0.932	-3.467	1.603	1.908	0.329	11.056	0.462	True	0.108	True	3	19
2018-07-12 165218 NGF12 SETA1.eds	A20	UNKNOWN	NGF12	NGF12 SETA1	hsa-miR-19b-000396	Amp	1.173	0.989	1	23.003	23.003	24.03	N/A	24.03	8.009	0.878	3.182	0	-2.793	2.793	1	0.144	6.932	1	True	0.108	True	3	18
2018-07-13 083350 NGF12 SETA2.eds	A20	UNKNOWN	NGF12	NGF12 SETA2	hsa-miR-19b-000396	Amp	1.158	0.99	1	23.209	23.209	24.03	N/A	24.03	8.009	0.878	3.182	0	-2.793	2.793	1	0.144	6.932	1	True	0.108	True	3	19
2018-07-13 153612 NGF12 SETA3.eds	A20	UNKNOWN	NGF12	NGF12 SETA3	hsa-miR-19b-000396	Amp	1.182	0.991	1	25.892	25.892	24.03	N/A	24.03	8.009	0.878	3.182	0	-2.793	2.793	1	0.144	6.932	1	True	0.108	True	3	21
2020-01-22 114414 NGF12 SETA4.eds	A20	UNKNOWN	NGF12	NGF12 SETA4	hsa-miR-19b-000396	Amp	1.178	0.988	1	24.018	24.018	24.03	N/A	24.03	8.009	0.878	3.182	0	-2.793	2.793	1	0.144	6.932	1	True	0.108	True	3	19
2018-07-12 165218 NGF12 SETA1.eds	F08	UNKNOWN	NGF12	NGF12 SETA1	hsa-miR-200a-000502	Amp	1.071	0.88	1	34.412	34.412	34.901	N/A	34.901	18.663	1.096	12.706	0	-13.932	13.932	1	0	15,631.536	1	True	0.085	True	3	29
2018-07-13 083350 NGF12 SETA2.eds	F08	UNKNOWN	NGF12	NGF12 SETA2	hsa-miR-200a-000502	Amp	1.081	0.953	1	35.39	35.39	34.901	N/A	34.901	18.663	1.096	12.706	0	-13.932	13.932	1	0	15,631.536	1	True	0.085	True	3	31
2018-07-13 153612 NGF12 SETA3.eds	F08	UNKNOWN	NGF12	NGF12 SETA3	hsa-miR-200a-000502	N/A	Undetermined	Undetermined	1	Undetermined	Undetermined	34.901	N/A	34.901	18.663	1.096	12.706	0	-13.932	13.932	1	0	15,631.536	1	True	0.085	True	-1	-1	True
2020-01-22 114414 NGF12 SETA4.eds	F08	UNKNOWN	NGF12	NGF12 SETA4	hsa-miR-200a-000502	N/A	Undetermined	Undetermined	1	Undetermined	Undetermined	34.901	N/A	34.901	18.663	1.096	12.706	0	-13.932	13.932	1	0	15,631.536	1	True	0.085	True	-1	-1	True
2018-07-26 165753 NGF48 SETA1.eds	F08	UNKNOWN	NGF48	NGF48SETA1	hsa-miR-200a-000502	No Amp	0.575	0	1	Undetermined	Undetermined	33.466	N/A	33.466	15.805			-2.858			7.248	7.248	7.248		True	0.085	True	3	35	True
2018-07-27 092843 NGF48 SETA2.eds	F08	UNKNOWN	NGF48	NGF48SETA2	hsa-miR-200a-000502	Inconclusive	0.864	0.121	1	38.757	38.757	33.466	N/A	33.466	15.805			-2.858			7.248	7.248	7.248		True	0.085	True	3	34	True
2018-07-27 144541 NGF48 SETA3.eds	F08	UNKNOWN	NGF48	NGF48SETA3	hsa-miR-200a-000502	Amp	1.186	0.931	1	33.466	33.466	33.466	N/A	33.466	15.805			-2.858			7.248	7.248	7.248		True	0.085	True	3	29
2020-01-22 143823 NGF48 SETA4.eds	F08	UNKNOWN	NGF48	NGF48 SETA4	hsa-miR-200a-000502	N/A	Undetermined	Undetermined	1	Undetermined	Undetermined	33.466	N/A	33.466	15.805			-2.858			7.248	7.248	7.248		True	0.085	True	-1	-1	True
2018-07-27 092843 NGF48 SETA2.eds	F09	UNKNOWN	NGF48	NGF48SETA2	hsa-miR-200b-002251	Amp	1.117	0.863	1	31.36	31.36	31.038	N/A	31.038	14.499	0.382	3.182	-1.554	-2.769	-0.338	2.936	1.264	6.818	0.049	True	0.047	True	3	28
2018-07-27 144541 NGF48 SETA3.eds	F09	UNKNOWN	NGF48	NGF48SETA3	hsa-miR-200b-002251	Amp	1.042	0.917	1	31.426	31.426	31.038	N/A	31.038	14.499	0.382	3.182	-1.554	-2.769	-0.338	2.936	1.264	6.818	0.049	True	0.047	True	3	28
2018-07-26 165753 NGF48 SETA1.eds	F09	UNKNOWN	NGF48	NGF48SETA1	hsa-miR-200b-002251	Amp	1.056	0.858	1	31.945	31.945	31.038	N/A	31.038	14.499	0.382	3.182	-1.554	-2.769	-0.338	2.936	1.264	6.818	0.049	True	0.047	True	3	29
2020-01-22 143823 NGF48 SETA4.eds	F09	UNKNOWN	NGF48	NGF48 SETA4	hsa-miR-200b-002251	Amp	1.105	0.923	1	29.42	29.42	31.038	N/A	31.038	14.499	0.382	3.182	-1.554	-2.769	-0.338	2.936	1.264	6.818	0.049	True	0.047	True	3	25
2020-01-22 114414 NGF12 SETA4.eds	F09	UNKNOWN	NGF12	NGF12 SETA4	hsa-miR-200b-002251	Amp	1.016	0.937	1	31.599	31.599	31.799	N/A	31.799	16.052	0.435	4.303	0	-1.871	1.871	1	0.273	3.657	1	True	0.047	True	3	28
2018-07-13 153612 NGF12 SETA3.eds	F09	UNKNOWN	NGF12	NGF12 SETA3	hsa-miR-200b-002251	Amp	1.067	0.826	1	32.423	32.423	31.799	N/A	31.799	16.052	0.435	4.303	0	-1.871	1.871	1	0.273	3.657	1	True	0.047	True	3	29
2018-07-12 165218 NGF12 SETA1.eds	F09	UNKNOWN	NGF12	NGF12 SETA1	hsa-miR-200b-002251	Amp	0.993	0.811	1	32.014	32.014	31.799	N/A	31.799	16.052	0.435	4.303	0	-1.871	1.871	1	0.273	3.657	1	True	0.047	True	3	29	True
2018-07-13 083350 NGF12 SETA2.eds	F09	UNKNOWN	NGF12	NGF12 SETA2	hsa-miR-200b-002251	Amp	1.066	0.835	1	31.375	31.375	31.799	N/A	31.799	16.052	0.435	4.303	0	-1.871	1.871	1	0.273	3.657	1	True	0.047	True	3	28
2018-07-26 165753 NGF48 SETA1.eds	F10	UNKNOWN	NGF48	NGF48SETA1	hsa-miR-200c-002300	Amp	1.173	0.974	1	27.16	27.16	26.989	N/A	26.989	10.45	0.504	3.182	-1.125	-2.728	0.478	2.181	0.718	6.626	0.166	True	0.103	True	3	23
2018-07-27 092843 NGF48 SETA2.eds	F10	UNKNOWN	NGF48	NGF48SETA2	hsa-miR-200c-002300	Amp	1.173	0.974	1	26.975	26.975	26.989	N/A	26.989	10.45	0.504	3.182	-1.125	-2.728	0.478	2.181	0.718	6.626	0.166	True	0.103	True	3	22
2018-07-27 144541 NGF48 SETA3.eds	F10	UNKNOWN	NGF48	NGF48SETA3	hsa-miR-200c-002300	Amp	1.15	0.97	1	26.983	26.983	26.989	N/A	26.989	10.45	0.504	3.182	-1.125	-2.728	0.478	2.181	0.718	6.626	0.166	True	0.103	True	3	22
2020-01-22 143823 NGF48 SETA4.eds	F10	UNKNOWN	NGF48	NGF48 SETA4	hsa-miR-200c-002300	Amp	1.207	0.977	1	26.839	26.839	26.989	N/A	26.989	10.45	0.504	3.182	-1.125	-2.728	0.478	2.181	0.718	6.626	0.166	True	0.103	True	3	22
2020-01-22 114414 NGF12 SETA4.eds	F10	UNKNOWN	NGF12	NGF12 SETA4	hsa-miR-200c-002300	Amp	1.156	0.98	1	27.877	27.877	27.597	N/A	27.597	11.575	0.504	3.182	0	-1.605	1.605	1	0.329	3.042	1	True	0.103	True	3	23
2018-07-13 153612 NGF12 SETA3.eds	F10	UNKNOWN	NGF12	NGF12 SETA3	hsa-miR-200c-002300	Amp	1.161	0.971	1	28.293	28.293	27.597	N/A	27.597	11.575	0.504	3.182	0	-1.605	1.605	1	0.329	3.042	1	True	0.103	True	3	24
2018-07-13 083350 NGF12 SETA2.eds	F10	UNKNOWN	NGF12	NGF12 SETA2	hsa-miR-200c-002300	Amp	1.144	0.972	1	27.032	27.032	27.597	N/A	27.597	11.575	0.504	3.182	0	-1.605	1.605	1	0.329	3.042	1	True	0.103	True	3	22
2018-07-12 165218 NGF12 SETA1.eds	F10	UNKNOWN	NGF12	NGF12 SETA1	hsa-miR-200c-002300	Amp	1.174	0.979	1	27.185	27.185	27.597	N/A	27.597	11.575	0.504	3.182	0	-1.605	1.605	1	0.329	3.042	1	True	0.103	True	3	22
2020-01-22 143823 NGF48 SETA4.eds	F11	UNKNOWN	NGF48	NGF48 SETA4	hsa-miR-202-002363	N/A	Undetermined	Undetermined	1	Undetermined	Undetermined		N/A												True	0.04	True	-1	-1	True
2018-07-27 092843 NGF48 SETA2.eds	F11	UNKNOWN	NGF48	NGF48SETA2	hsa-miR-202-002363	N/A	Undetermined	Undetermined	1	Undetermined	Undetermined		N/A												True	0.04	True	-1	-1	True
2018-07-27 144541 NGF48 SETA3.eds	F11	UNKNOWN	NGF48	NGF48SETA3	hsa-miR-202-002363	Amp	1.026	0.917	1	32.908	32.908		N/A												True	0.04	True	3	30	True
2018-07-26 165753 NGF48 SETA1.eds	F11	UNKNOWN	NGF48	NGF48SETA1	hsa-miR-202-002363	Amp	0.983	0.935	1	34.517	34.517		N/A												True	0.04	True	3	31	True
2020-01-22 114414 NGF12 SETA4.eds	F11	UNKNOWN	NGF12	NGF12 SETA4	hsa-miR-202-002363	N/A	Undetermined	Undetermined	1	Undetermined	Undetermined		N/A												True	0.04	True	-1	-1	True
2018-07-13 153612 NGF12 SETA3.eds	F11	UNKNOWN	NGF12	NGF12 SETA3	hsa-miR-202-002363	Inconclusive	0.587	0.103	1	38.55	38.55		N/A												True	0.04	True	3	34	True
2018-07-13 083350 NGF12 SETA2.eds	F11	UNKNOWN	NGF12	NGF12 SETA2	hsa-miR-202-002363	Amp	0.778	0.516	1	35.452	35.452		N/A												True	0.04	True	3	32	True
2018-07-12 165218 NGF12 SETA1.eds	F11	UNKNOWN	NGF12	NGF12 SETA1	hsa-miR-202-002363	Amp	0.974	0.85	1	33.411	33.411		N/A												True	0.04	True	3	30	True
2018-07-12 165218 NGF12 SETA1.eds	F12	UNKNOWN	NGF12	NGF12 SETA1	hsa-miR-203-000507	N/A	Undetermined	Undetermined	1	Undetermined	Undetermined		N/A												True	0.231	True	-1	-1	True
2018-07-13 153612 NGF12 SETA3.eds	F12	UNKNOWN	NGF12	NGF12 SETA3	hsa-miR-203-000507	N/A	Undetermined	Undetermined	1	Undetermined	Undetermined		N/A												True	0.231	True	-1	-1	True
2018-07-13 083350 NGF12 SETA2.eds	F12	UNKNOWN	NGF12	NGF12 SETA2	hsa-miR-203-000507	N/A	Undetermined	Undetermined	1	Undetermined	Undetermined		N/A												True	0.231	True	-1	-1	True
2020-01-22 114414 NGF12 SETA4.eds	F12	UNKNOWN	NGF12	NGF12 SETA4	hsa-miR-203-000507	N/A	Undetermined	Undetermined	1	Undetermined	Undetermined		N/A												True	0.231	True	-1	-1	True
2018-07-27 092843 NGF48 SETA2.eds	F12	UNKNOWN	NGF48	NGF48SETA2	hsa-miR-203-000507	N/A	Undetermined	Undetermined	1	Undetermined	Undetermined	34.842	N/A	34.842	17.181										True	0.231	True	-1	-1	True
2018-07-26 165753 NGF48 SETA1.eds	F12	UNKNOWN	NGF48	NGF48SETA1	hsa-miR-203-000507	N/A	Undetermined	Undetermined	1	Undetermined	Undetermined	34.842	N/A	34.842	17.181										True	0.231	True	-1	-1	True
2018-07-27 144541 NGF48 SETA3.eds	F12	UNKNOWN	NGF48	NGF48SETA3	hsa-miR-203-000507	Amp	1.316	0.959	1	34.842	34.842	34.842	N/A	34.842	17.181										True	0.231	True	3	29
2020-01-22 143823 NGF48 SETA4.eds	F12	UNKNOWN	NGF48	NGF48 SETA4	hsa-miR-203-000507	N/A	Undetermined	Undetermined	1	Undetermined	Undetermined	34.842	N/A	34.842	17.181										True	0.231	True	-1	-1	True
2018-07-26 165753 NGF48 SETA1.eds	F13	UNKNOWN	NGF48	NGF48SETA1	hsa-miR-204-000508	Amp	1.251	0.983	1	32.966	32.966	33.212	N/A	33.212	16.673	0.786	3.182	-0.488	-2.988	2.013	1.402	0.248	7.936	0.68	True	0.147	True	3	28
2018-07-27 092843 NGF48 SETA2.eds	F13	UNKNOWN	NGF48	NGF48SETA2	hsa-miR-204-000508	Amp	1.259	0.975	1	34.637	34.637	33.212	N/A	33.212	16.673	0.786	3.182	-0.488	-2.988	2.013	1.402	0.248	7.936	0.68	True	0.147	True	3	30
2018-07-27 144541 NGF48 SETA3.eds	F13	UNKNOWN	NGF48	NGF48SETA3	hsa-miR-204-000508	Amp	1.269	0.985	1	32.913	32.913	33.212	N/A	33.212	16.673	0.786	3.182	-0.488	-2.988	2.013	1.402	0.248	7.936	0.68	True	0.147	True	3	28
2018-07-12 165218 NGF12 SETA1.eds	F13	UNKNOWN	NGF12	NGF12 SETA1	hsa-miR-204-000508	Amp	1.28	0.982	1	32.111	32.111	33.182	N/A	33.182	17.16	0.806	3.182	0	-2.567	2.567	1	0.169	5.924	1	True	0.147	True	3	27
2018-07-13 083350 NGF12 SETA2.eds	F13	UNKNOWN	NGF12	NGF12 SETA2	hsa-miR-204-000508	Amp	1.299	0.986	1	32.169	32.169	33.182	N/A	33.182	17.16	0.806	3.182	0	-2.567	2.567	1	0.169	5.924	1	True	0.147	True	3	27
2018-07-13 153612 NGF12 SETA3.eds	F13	UNKNOWN	NGF12	NGF12 SETA3	hsa-miR-204-000508	Amp	1.251	0.977	1	34.504	34.504	33.182	N/A	33.182	17.16	0.806	3.182	0	-2.567	2.567	1	0.169	5.924	1	True	0.147	True	3	29
2020-01-22 114414 NGF12 SETA4.eds	F13	UNKNOWN	NGF12	NGF12 SETA4	hsa-miR-204-000508	Amp	1.301	0.974	1	33.943	33.943	33.182	N/A	33.182	17.16	0.806	3.182	0	-2.567	2.567	1	0.169	5.924	1	True	0.147	True	3	29
2020-01-22 143823 NGF48 SETA4.eds	F13	UNKNOWN	NGF48	NGF48 SETA4	hsa-miR-204-000508	Amp	1.344	0.978	1	32.33	32.33	33.212	N/A	33.212	16.673	0.786	3.182	-0.488	-2.988	2.013	1.402	0.248	7.936	0.68	True	0.147	True	3	28
2020-01-22 114414 NGF12 SETA4.eds	F14	UNKNOWN	NGF12	NGF12 SETA4	hsa-miR-205-000509	Amp	1.271	0.987	1	31.947	31.947	32.218	N/A	32.218	16.196	1.324	3.182	0	-4.215	4.215	1	0.054	18.57	1	True	0.106	True	3	27
2018-07-12 165218 NGF12 SETA1.eds	F14	UNKNOWN	NGF12	NGF12 SETA1	hsa-miR-205-000509	Amp	1.246	0.952	1	31.066	31.066	32.218	N/A	32.218	16.196	1.324	3.182	0	-4.215	4.215	1	0.054	18.57	1	True	0.106	True	3	26
2018-07-13 083350 NGF12 SETA2.eds	F14	UNKNOWN	NGF12	NGF12 SETA2	hsa-miR-205-000509	Amp	1.258	0.985	1	30.313	30.313	32.218	N/A	32.218	16.196	1.324	3.182	0	-4.215	4.215	1	0.054	18.57	1	True	0.106	True	3	25
2018-07-13 153612 NGF12 SETA3.eds	F14	UNKNOWN	NGF12	NGF12 SETA3	hsa-miR-205-000509	Amp	1.2	0.968	1	35.547	35.547	32.218	N/A	32.218	16.196	1.324	3.182	0	-4.215	4.215	1	0.054	18.57	1	True	0.106	True	3	31
2018-07-27 092843 NGF48 SETA2.eds	F14	UNKNOWN	NGF48	NGF48SETA2	hsa-miR-205-000509	Amp	1.265	0.98	1	31.973	31.973	31.987	N/A	31.987	15.448	1.451	3.182	-0.748	-5.365	3.868	1.68	0.068	41.204	0.716	True	0.106	True	3	27
2018-07-26 165753 NGF48 SETA1.eds	F14	UNKNOWN	NGF48	NGF48SETA1	hsa-miR-205-000509	Amp	1.269	0.984	1	30.892	30.892	31.987	N/A	31.987	15.448	1.451	3.182	-0.748	-5.365	3.868	1.68	0.068	41.204	0.716	True	0.106	True	3	26
2018-07-27 144541 NGF48 SETA3.eds	F14	UNKNOWN	NGF48	NGF48SETA3	hsa-miR-205-000509	Amp	1.25	0.976	1	30.46	30.46	31.987	N/A	31.987	15.448	1.451	3.182	-0.748	-5.365	3.868	1.68	0.068	41.204	0.716	True	0.106	True	3	26
2020-01-22 143823 NGF48 SETA4.eds	F14	UNKNOWN	NGF48	NGF48 SETA4	hsa-miR-205-000509	Amp	1.249	0.93	1	34.624	34.624	31.987	N/A	31.987	15.448	1.451	3.182	-0.748	-5.365	3.868	1.68	0.068	41.204	0.716	True	0.106	True	3	30
2018-07-12 165218 NGF12 SETA1.eds	P01	UNKNOWN	NGF12	NGF12 SETA1	hsa-miR-208-000511	N/A	Undetermined	Undetermined	1	Undetermined	Undetermined		N/A												True	0.2	True	-1	-1	True
2018-07-13 153612 NGF12 SETA3.eds	P01	UNKNOWN	NGF12	NGF12 SETA3	hsa-miR-208-000511	N/A	Undetermined	Undetermined	1	Undetermined	Undetermined		N/A												True	0.2	True	-1	-1	True
2018-07-13 083350 NGF12 SETA2.eds	P01	UNKNOWN	NGF12	NGF12 SETA2	hsa-miR-208-000511	N/A	Undetermined	Undetermined	1	Undetermined	Undetermined		N/A												True	0.2	True	-1	-1	True
2020-01-22 114414 NGF12 SETA4.eds	P01	UNKNOWN	NGF12	NGF12 SETA4	hsa-miR-208-000511	N/A	Undetermined	Undetermined	1	Undetermined	Undetermined		N/A												True	0.2	True	-1	-1	True
2020-01-22 143823 NGF48 SETA4.eds	P01	UNKNOWN	NGF48	NGF48 SETA4	hsa-miR-208-000511	N/A	Undetermined	Undetermined	1	Undetermined	Undetermined		N/A												True	0.2	True	-1	-1	True
2018-07-26 165753 NGF48 SETA1.eds	P01	UNKNOWN	NGF48	NGF48SETA1	hsa-miR-208-000511	N/A	Undetermined	Undetermined	1	Undetermined	Undetermined		N/A												True	0.2	True	-1	-1	True
2018-07-27 092843 NGF48 SETA2.eds	P01	UNKNOWN	NGF48	NGF48SETA2	hsa-miR-208-000511	N/A	Undetermined	Undetermined	1	Undetermined	Undetermined		N/A												True	0.2	True	-1	-1	True
2018-07-27 144541 NGF48 SETA3.eds	P01	UNKNOWN	NGF48	NGF48SETA3	hsa-miR-208-000511	Inconclusive	0.566	0	1	Undetermined	Undetermined		N/A												True	0.2	True	3	34	True
2020-01-22 143823 NGF48 SETA4.eds	F15	UNKNOWN	NGF48	NGF48 SETA4	hsa-miR-208b-002290	N/A	Undetermined	Undetermined	1	Undetermined	Undetermined		N/A												True	0.056	True	-1	-1	True
2018-07-27 092843 NGF48 SETA2.eds	F15	UNKNOWN	NGF48	NGF48SETA2	hsa-miR-208b-002290	N/A	Undetermined	Undetermined	1	Undetermined	Undetermined		N/A												True	0.056	True	-1	-1	True
2018-07-26 165753 NGF48 SETA1.eds	F15	UNKNOWN	NGF48	NGF48SETA1	hsa-miR-208b-002290	Inconclusive	0.712	0.617	1	33.563	33.563		N/A												True	0.056	True	3	28	True
2018-07-27 144541 NGF48 SETA3.eds	F15	UNKNOWN	NGF48	NGF48SETA3	hsa-miR-208b-002290	N/A	Undetermined	Undetermined	1	Undetermined	Undetermined		N/A												True	0.056	True	-1	-1	True
2020-01-22 114414 NGF12 SETA4.eds	F15	UNKNOWN	NGF12	NGF12 SETA4	hsa-miR-208b-002290	N/A	Undetermined	Undetermined	1	Undetermined	Undetermined		N/A												True	0.056	True	-1	-1	True
2018-07-13 153612 NGF12 SETA3.eds	F15	UNKNOWN	NGF12	NGF12 SETA3	hsa-miR-208b-002290	N/A	Undetermined	Undetermined	1	Undetermined	Undetermined		N/A												True	0.056	True	-1	-1	True
2018-07-13 083350 NGF12 SETA2.eds	F15	UNKNOWN	NGF12	NGF12 SETA2	hsa-miR-208b-002290	N/A	Undetermined	Undetermined	1	Undetermined	Undetermined		N/A												True	0.056	True	-1	-1	True
2018-07-12 165218 NGF12 SETA1.eds	F15	UNKNOWN	NGF12	NGF12 SETA1	hsa-miR-208b-002290	N/A	Undetermined	Undetermined	1	Undetermined	Undetermined		N/A												True	0.056	True	-1	-1	True
2018-07-12 165218 NGF12 SETA1.eds	A21	UNKNOWN	NGF12	NGF12 SETA1	hsa-miR-20a-000580	Amp	1.33	0.986	1	24.958	24.958	26.871	N/A	26.871	10.849	1.32	3.182	0	-4.2	4.2	1	0.054	18.385	1	True	0.187	True	3	19
2018-07-13 083350 NGF12 SETA2.eds	A21	UNKNOWN	NGF12	NGF12 SETA2	hsa-miR-20a-000580	Amp	1.318	0.992	1	25.547	25.547	26.871	N/A	26.871	10.849	1.32	3.182	0	-4.2	4.2	1	0.054	18.385	1	True	0.187	True	3	20
2018-07-13 153612 NGF12 SETA3.eds	A21	UNKNOWN	NGF12	NGF12 SETA3	hsa-miR-20a-000580	Amp	1.268	0.984	1	29.901	29.901	26.871	N/A	26.871	10.849	1.32	3.182	0	-4.2	4.2	1	0.054	18.385	1	True	0.187	True	3	24
2020-01-22 114414 NGF12 SETA4.eds	A21	UNKNOWN	NGF12	NGF12 SETA4	hsa-miR-20a-000580	Amp	1.289	0.989	1	27.078	27.078	26.871	N/A	26.871	10.849	1.32	3.182	0	-4.2	4.2	1	0.054	18.385	1	True	0.187	True	3	21
2018-07-27 092843 NGF48 SETA2.eds	A21	UNKNOWN	NGF48	NGF48SETA2	hsa-miR-20a-000580	Amp	1.35	0.988	1	26.723	26.723	26.147	N/A	26.147	9.608	1.181	3.182	-1.242	-4.999	2.515	2.365	0.175	31.968	0.51	True	0.187	True	3	21
2018-07-27 144541 NGF48 SETA3.eds	A21	UNKNOWN	NGF48	NGF48SETA3	hsa-miR-20a-000580	Amp	1.353	0.992	1	24.441	24.441	26.147	N/A	26.147	9.608	1.181	3.182	-1.242	-4.999	2.515	2.365	0.175	31.968	0.51	True	0.187	True	3	19
2018-07-26 165753 NGF48 SETA1.eds	A21	UNKNOWN	NGF48	NGF48SETA1	hsa-miR-20a-000580	Amp	1.338	0.987	1	25.936	25.936	26.147	N/A	26.147	9.608	1.181	3.182	-1.242	-4.999	2.515	2.365	0.175	31.968	0.51	True	0.187	True	3	21
2020-01-22 143823 NGF48 SETA4.eds	A21	UNKNOWN	NGF48	NGF48 SETA4	hsa-miR-20a-000580	Amp	1.295	0.987	1	27.487	27.487	26.147	N/A	26.147	9.608	1.181	3.182	-1.242	-4.999	2.515	2.365	0.175	31.968	0.51	True	0.187	True	3	22
2020-01-22 143823 NGF48 SETA4.eds	A22	UNKNOWN	NGF48	NGF48 SETA4	hsa-miR-20b-001014	Amp	1.408	0.98	1	31.728	31.728	31.527	N/A	31.527	14.988	0.799	3.182	-0.533	-3.077	2.011	1.447	0.248	8.436	0.698	True	0.258	True	3	25
2018-07-12 165218 NGF12 SETA1.eds	A22	UNKNOWN	NGF12	NGF12 SETA1	hsa-miR-20b-001014	Amp	1.367	0.985	1	30.115	30.115	31.542	N/A	31.542	15.521	1.032	3.182	0	-3.285	3.285	1	0.103	9.749	1	True	0.258	True	3	24
2018-07-13 083350 NGF12 SETA2.eds	A22	UNKNOWN	NGF12	NGF12 SETA2	hsa-miR-20b-001014	Amp	1.345	0.988	1	30.939	30.939	31.542	N/A	31.542	15.521	1.032	3.182	0	-3.285	3.285	1	0.103	9.749	1	True	0.258	True	3	25
2018-07-13 153612 NGF12 SETA3.eds	A22	UNKNOWN	NGF12	NGF12 SETA3	hsa-miR-20b-001014	Amp	1.364	0.982	1	33.788	33.788	31.542	N/A	31.542	15.521	1.032	3.182	0	-3.285	3.285	1	0.103	9.749	1	True	0.258	True	3	28
2020-01-22 114414 NGF12 SETA4.eds	A22	UNKNOWN	NGF12	NGF12 SETA4	hsa-miR-20b-001014	Amp	1.372	0.974	1	31.327	31.327	31.542	N/A	31.542	15.521	1.032	3.182	0	-3.285	3.285	1	0.103	9.749	1	True	0.258	True	3	25
2018-07-27 092843 NGF48 SETA2.eds	A22	UNKNOWN	NGF48	NGF48SETA2	hsa-miR-20b-001014	Amp	1.387	0.986	1	31.718	31.718	31.527	N/A	31.527	14.988	0.799	3.182	-0.533	-3.077	2.011	1.447	0.248	8.436	0.698	True	0.258	True	3	25
2018-07-27 144541 NGF48 SETA3.eds	A22	UNKNOWN	NGF48	NGF48SETA3	hsa-miR-20b-001014	Amp	1.37	0.981	1	30.404	30.404	31.527	N/A	31.527	14.988	0.799	3.182	-0.533	-3.077	2.011	1.447	0.248	8.436	0.698	True	0.258	True	3	24
2018-07-26 165753 NGF48 SETA1.eds	A22	UNKNOWN	NGF48	NGF48SETA1	hsa-miR-20b-001014	Amp	1.352	0.98	1	32.259	32.259	31.527	N/A	31.527	14.988	0.799	3.182	-0.533	-3.077	2.011	1.447	0.248	8.436	0.698	True	0.258	True	3	26
2018-07-26 165753 NGF48 SETA1.eds	A23	UNKNOWN	NGF48	NGF48SETA1	hsa-miR-21-000397	Amp	1.209	0.981	1	27.519	27.519	27.616	N/A	27.616	11.077	1.043	3.182	-1.768	-5.086	1.55	3.406	0.341	33.969	0.331	True	0.106	True	3	23
2018-07-27 092843 NGF48 SETA2.eds	A23	UNKNOWN	NGF48	NGF48SETA2	hsa-miR-21-000397	Amp	1.292	0.985	1	27.88	27.88	27.616	N/A	27.616	11.077	1.043	3.182	-1.768	-5.086	1.55	3.406	0.341	33.969	0.331	True	0.106	True	3	24
2018-07-27 144541 NGF48 SETA3.eds	A23	UNKNOWN	NGF48	NGF48SETA3	hsa-miR-21-000397	Amp	1.203	0.99	1	26.281	26.281	27.616	N/A	27.616	11.077	1.043	3.182	-1.768	-5.086	1.55	3.406	0.341	33.969	0.331	True	0.106	True	3	22
2018-07-13 153612 NGF12 SETA3.eds	A23	UNKNOWN	NGF12	NGF12 SETA3	hsa-miR-21-000397	Amp	1.211	0.979	1	31.848	31.848	28.866	N/A	28.866	12.845	1.3	3.182	0	-4.137	4.137	1	0.057	17.588	1	True	0.106	True	3	27
2020-01-22 114414 NGF12 SETA4.eds	A23	UNKNOWN	NGF12	NGF12 SETA4	hsa-miR-21-000397	Amp	1.212	0.985	1	29.119	29.119	28.866	N/A	28.866	12.845	1.3	3.182	0	-4.137	4.137	1	0.057	17.588	1	True	0.106	True	3	25
2018-07-12 165218 NGF12 SETA1.eds	A23	UNKNOWN	NGF12	NGF12 SETA1	hsa-miR-21-000397	Amp	1.225	0.984	1	27.041	27.041	28.866	N/A	28.866	12.845	1.3	3.182	0	-4.137	4.137	1	0.057	17.588	1	True	0.106	True	3	23
2018-07-13 083350 NGF12 SETA2.eds	A23	UNKNOWN	NGF12	NGF12 SETA2	hsa-miR-21-000397	Amp	1.219	0.975	1	27.458	27.458	28.866	N/A	28.866	12.845	1.3	3.182	0	-4.137	4.137	1	0.057	17.588	1	True	0.106	True	3	23
2020-01-22 143823 NGF48 SETA4.eds	A23	UNKNOWN	NGF48	NGF48 SETA4	hsa-miR-21-000397	Amp	1.255	0.989	1	28.784	28.784	27.616	N/A	27.616	11.077	1.043	3.182	-1.768	-5.086	1.55	3.406	0.341	33.969	0.331	True	0.106	True	3	24
2020-01-22 143823 NGF48 SETA4.eds	F16	UNKNOWN	NGF48	NGF48 SETA4	hsa-miR-210-000512	Amp	1.181	0.987	1	25.83	25.83	26.135	N/A	26.135	9.596	0.495	3.182	-1.225	-2.799	0.349	2.337	0.785	6.957	0.172	True	0.088	True	3	22
2018-07-13 153612 NGF12 SETA3.eds	F16	UNKNOWN	NGF12	NGF12 SETA3	hsa-miR-210-000512	Amp	1.149	0.987	1	28.064	28.064	26.842	N/A	26.842	10.82	0.609	3.182	0	-1.938	1.938	1	0.261	3.831	1	True	0.088	True	3	24
2018-07-13 083350 NGF12 SETA2.eds	F16	UNKNOWN	NGF12	NGF12 SETA2	hsa-miR-210-000512	Amp	1.15	0.987	1	26.025	26.025	26.842	N/A	26.842	10.82	0.609	3.182	0	-1.938	1.938	1	0.261	3.831	1	True	0.088	True	3	21
2020-01-22 114414 NGF12 SETA4.eds	F16	UNKNOWN	NGF12	NGF12 SETA4	hsa-miR-210-000512	Amp	1.148	0.982	1	26.724	26.724	26.842	N/A	26.842	10.82	0.609	3.182	0	-1.938	1.938	1	0.261	3.831	1	True	0.088	True	3	23
2018-07-12 165218 NGF12 SETA1.eds	F16	UNKNOWN	NGF12	NGF12 SETA1	hsa-miR-210-000512	Amp	1.156	0.974	1	26.555	26.555	26.842	N/A	26.842	10.82	0.609	3.182	0	-1.938	1.938	1	0.261	3.831	1	True	0.088	True	3	22
2018-07-26 165753 NGF48 SETA1.eds	F16	UNKNOWN	NGF48	NGF48SETA1	hsa-miR-210-000512	Amp	1.157	0.986	1	26.471	26.471	26.135	N/A	26.135	9.596	0.495	3.182	-1.225	-2.799	0.349	2.337	0.785	6.957	0.172	True	0.088	True	3	22
2018-07-27 092843 NGF48 SETA2.eds	F16	UNKNOWN	NGF48	NGF48SETA2	hsa-miR-210-000512	Amp	1.193	0.973	1	26.204	26.204	26.135	N/A	26.135	9.596	0.495	3.182	-1.225	-2.799	0.349	2.337	0.785	6.957	0.172	True	0.088	True	3	22
2018-07-27 144541 NGF48 SETA3.eds	F16	UNKNOWN	NGF48	NGF48SETA3	hsa-miR-210-000512	Amp	1.142	0.987	1	26.035	26.035	26.135	N/A	26.135	9.596	0.495	3.182	-1.225	-2.799	0.349	2.337	0.785	6.957	0.172	True	0.088	True	3	21
2020-01-22 143823 NGF48 SETA4.eds	P02	UNKNOWN	NGF48	NGF48 SETA4	hsa-miR-211-000514	N/A	Undetermined	Undetermined	1	Undetermined	Undetermined		N/A												True	0.04	True	-1	-1	True
2018-07-13 153612 NGF12 SETA3.eds	P02	UNKNOWN	NGF12	NGF12 SETA3	hsa-miR-211-000514	N/A	Undetermined	Undetermined	1	Undetermined	Undetermined		N/A												True	0.04	True	-1	-1	True
2020-01-22 114414 NGF12 SETA4.eds	P02	UNKNOWN	NGF12	NGF12 SETA4	hsa-miR-211-000514	Amp	1.202	0.957	1	32.325	32.325		N/A												True	0.04	True	3	29	True
2018-07-12 165218 NGF12 SETA1.eds	P02	UNKNOWN	NGF12	NGF12 SETA1	hsa-miR-211-000514	N/A	Undetermined	Undetermined	1	Undetermined	Undetermined		N/A												True	0.04	True	-1	-1	True
2018-07-13 083350 NGF12 SETA2.eds	P02	UNKNOWN	NGF12	NGF12 SETA2	hsa-miR-211-000514	N/A	Undetermined	Undetermined	1	Undetermined	Undetermined		N/A												True	0.04	True	-1	-1	True
2018-07-26 165753 NGF48 SETA1.eds	P02	UNKNOWN	NGF48	NGF48SETA1	hsa-miR-211-000514	N/A	Undetermined	Undetermined	1	Undetermined	Undetermined		N/A												True	0.04	True	-1	-1	True
2018-07-27 092843 NGF48 SETA2.eds	P02	UNKNOWN	NGF48	NGF48SETA2	hsa-miR-211-000514	Amp	0.814	0.874	1	36.135	36.135		N/A												True	0.04	True	3	33	True
2018-07-27 144541 NGF48 SETA3.eds	P02	UNKNOWN	NGF48	NGF48SETA3	hsa-miR-211-000514	No Amp	0.628	0.225	1	37.416	37.416		N/A												True	0.04	True	3	32	True
2020-01-22 143823 NGF48 SETA4.eds	P03	UNKNOWN	NGF48	NGF48 SETA4	hsa-miR-212-000515	Amp	1.343	0.989	1	29.97	29.97	31.3	N/A	31.3	14.761	0.568	3.182	-1.08	-2.887	0.727	2.114	0.604	7.399	0.416	True	0.109	True	3	26
2018-07-27 092843 NGF48 SETA2.eds	P03	UNKNOWN	NGF48	NGF48SETA2	hsa-miR-212-000515	Amp	1.277	0.982	1	32.176	32.176	31.3	N/A	31.3	14.761	0.568	3.182	-1.08	-2.887	0.727	2.114	0.604	7.399	0.416	True	0.109	True	3	28
2018-07-27 144541 NGF48 SETA3.eds	P03	UNKNOWN	NGF48	NGF48SETA3	hsa-miR-212-000515	Amp	1.294	0.974	1	31.226	31.226	31.3	N/A	31.3	14.761	0.568	3.182	-1.08	-2.887	0.727	2.114	0.604	7.399	0.416	True	0.109	True	3	27
2018-07-26 165753 NGF48 SETA1.eds	P03	UNKNOWN	NGF48	NGF48SETA1	hsa-miR-212-000515	Amp	1.332	0.972	1	31.829	31.829	31.3	N/A	31.3	14.761	0.568	3.182	-1.08	-2.887	0.727	2.114	0.604	7.399	0.416	True	0.109	True	3	27
2018-07-13 083350 NGF12 SETA2.eds	P03	UNKNOWN	NGF12	NGF12 SETA2	hsa-miR-212-000515	Amp	1.309	0.966	1	31.164	31.164	31.863	N/A	31.863	15.841	1.067	3.182	0	-3.395	3.395	1	0.095	10.523	1	True	0.109	True	3	27
2018-07-12 165218 NGF12 SETA1.eds	P03	UNKNOWN	NGF12	NGF12 SETA1	hsa-miR-212-000515	Amp	1.283	0.989	1	30.596	30.596	31.863	N/A	31.863	15.841	1.067	3.182	0	-3.395	3.395	1	0.095	10.523	1	True	0.109	True	3	26
2020-01-22 114414 NGF12 SETA4.eds	P03	UNKNOWN	NGF12	NGF12 SETA4	hsa-miR-212-000515	Amp	1.312	0.988	1	31.361	31.361	31.863	N/A	31.863	15.841	1.067	3.182	0	-3.395	3.395	1	0.095	10.523	1	True	0.109	True	3	27
2018-07-13 153612 NGF12 SETA3.eds	P03	UNKNOWN	NGF12	NGF12 SETA3	hsa-miR-212-000515	Amp	1.188	0.944	1	34.33	34.33	31.863	N/A	31.863	15.841	1.067	3.182	0	-3.395	3.395	1	0.095	10.523	1	True	0.109	True	3	30
2018-07-26 165753 NGF48 SETA1.eds	F17	UNKNOWN	NGF48	NGF48SETA1	hsa-miR-214-002306	N/A	Undetermined	Undetermined	1	Undetermined	Undetermined		N/A												True	0	True	-1	-1	True
2018-07-27 144541 NGF48 SETA3.eds	F17	UNKNOWN	NGF48	NGF48SETA3	hsa-miR-214-002306	N/A	Undetermined	Undetermined	1	Undetermined	Undetermined		N/A												True	0	True	-1	-1	True
2018-07-27 092843 NGF48 SETA2.eds	F17	UNKNOWN	NGF48	NGF48SETA2	hsa-miR-214-002306	N/A	Undetermined	Undetermined	1	Undetermined	Undetermined		N/A												True	0	True	-1	-1	True
2020-01-22 143823 NGF48 SETA4.eds	F17	UNKNOWN	NGF48	NGF48 SETA4	hsa-miR-214-002306	N/A	Undetermined	Undetermined	1	Undetermined	Undetermined		N/A												True	0	True	-1	-1	True
2018-07-13 083350 NGF12 SETA2.eds	F17	UNKNOWN	NGF12	NGF12 SETA2	hsa-miR-214-002306	N/A	Undetermined	Undetermined	1	Undetermined	Undetermined		N/A												True	0	True	-1	-1	True
2018-07-12 165218 NGF12 SETA1.eds	F17	UNKNOWN	NGF12	NGF12 SETA1	hsa-miR-214-002306	N/A	Undetermined	Undetermined	1	Undetermined	Undetermined		N/A												True	0	True	-1	-1	True
2020-01-22 114414 NGF12 SETA4.eds	F17	UNKNOWN	NGF12	NGF12 SETA4	hsa-miR-214-002306	N/A	Undetermined	Undetermined	1	Undetermined	Undetermined		N/A												True	0	True	-1	-1	True
2018-07-13 153612 NGF12 SETA3.eds	F17	UNKNOWN	NGF12	NGF12 SETA3	hsa-miR-214-002306	N/A	Undetermined	Undetermined	1	Undetermined	Undetermined		N/A												True	0	True	-1	-1	True
2018-07-13 153612 NGF12 SETA3.eds	F18	UNKNOWN	NGF12	NGF12 SETA3	hsa-miR-215-000518	Amp	0.785	0.534	1	36.112	36.112		N/A												True	0.04	True	3	32	True
2020-01-22 114414 NGF12 SETA4.eds	F18	UNKNOWN	NGF12	NGF12 SETA4	hsa-miR-215-000518	N/A	Undetermined	Undetermined	1	Undetermined	Undetermined		N/A												True	0.04	True	-1	-1	True
2018-07-12 165218 NGF12 SETA1.eds	F18	UNKNOWN	NGF12	NGF12 SETA1	hsa-miR-215-000518	Amp	0.979	0.908	1	32.92	32.92		N/A												True	0.04	True	3	30	True
2018-07-13 083350 NGF12 SETA2.eds	F18	UNKNOWN	NGF12	NGF12 SETA2	hsa-miR-215-000518	Amp	1.128	0.974	1	32.045	32.045		N/A												True	0.04	True	3	29	True
2018-07-26 165753 NGF48 SETA1.eds	F18	UNKNOWN	NGF48	NGF48SETA1	hsa-miR-215-000518	Amp	0.749	0.632	1	35.262	35.262		N/A												True	0.04	True	3	31	True
2018-07-27 144541 NGF48 SETA3.eds	F18	UNKNOWN	NGF48	NGF48SETA3	hsa-miR-215-000518	Amp	0.714	0.659	1	34.894	34.894		N/A												True	0.04	True	3	31	True
2018-07-27 092843 NGF48 SETA2.eds	F18	UNKNOWN	NGF48	NGF48SETA2	hsa-miR-215-000518	Amp	1.145	0.929	1	34.155	34.155		N/A												True	0.04	True	3	31	True
2020-01-22 143823 NGF48 SETA4.eds	F18	UNKNOWN	NGF48	NGF48 SETA4	hsa-miR-215-000518	N/A	Undetermined	Undetermined	1	Undetermined	Undetermined		N/A												True	0.04	True	-1	-1	True
2020-01-22 143823 NGF48 SETA4.eds	F19	UNKNOWN	NGF48	NGF48 SETA4	hsa-miR-216a-002220	N/A	Undetermined	Undetermined	1	Undetermined	Undetermined		N/A												True	0	True	-1	-1	True
2018-07-27 144541 NGF48 SETA3.eds	F19	UNKNOWN	NGF48	NGF48SETA3	hsa-miR-216a-002220	N/A	Undetermined	Undetermined	1	Undetermined	Undetermined		N/A												True	0	True	-1	-1	True
2018-07-27 092843 NGF48 SETA2.eds	F19	UNKNOWN	NGF48	NGF48SETA2	hsa-miR-216a-002220	N/A	Undetermined	Undetermined	1	Undetermined	Undetermined		N/A												True	0	True	-1	-1	True
2018-07-26 165753 NGF48 SETA1.eds	F19	UNKNOWN	NGF48	NGF48SETA1	hsa-miR-216a-002220	N/A	Undetermined	Undetermined	1	Undetermined	Undetermined		N/A												True	0	True	-1	-1	True
2018-07-12 165218 NGF12 SETA1.eds	F19	UNKNOWN	NGF12	NGF12 SETA1	hsa-miR-216a-002220	N/A	Undetermined	Undetermined	1	Undetermined	Undetermined		N/A												True	0	True	-1	-1	True
2018-07-13 083350 NGF12 SETA2.eds	F19	UNKNOWN	NGF12	NGF12 SETA2	hsa-miR-216a-002220	N/A	Undetermined	Undetermined	1	Undetermined	Undetermined		N/A												True	0	True	-1	-1	True
2018-07-13 153612 NGF12 SETA3.eds	F19	UNKNOWN	NGF12	NGF12 SETA3	hsa-miR-216a-002220	N/A	Undetermined	Undetermined	1	Undetermined	Undetermined		N/A												True	0	True	-1	-1	True
2020-01-22 114414 NGF12 SETA4.eds	F19	UNKNOWN	NGF12	NGF12 SETA4	hsa-miR-216a-002220	N/A	Undetermined	Undetermined	1	Undetermined	Undetermined		N/A												True	0	True	-1	-1	True
2020-01-22 114414 NGF12 SETA4.eds	F20	UNKNOWN	NGF12	NGF12 SETA4	hsa-miR-216b-002326	N/A	Undetermined	Undetermined	1	Undetermined	Undetermined		N/A												True	0.063	True	-1	-1	True
2018-07-13 153612 NGF12 SETA3.eds	F20	UNKNOWN	NGF12	NGF12 SETA3	hsa-miR-216b-002326	N/A	Undetermined	Undetermined	1	Undetermined	Undetermined		N/A												True	0.063	True	-1	-1	True
2018-07-13 083350 NGF12 SETA2.eds	F20	UNKNOWN	NGF12	NGF12 SETA2	hsa-miR-216b-002326	N/A	Undetermined	Undetermined	1	Undetermined	Undetermined		N/A												True	0.063	True	-1	-1	True
2018-07-12 165218 NGF12 SETA1.eds	F20	UNKNOWN	NGF12	NGF12 SETA1	hsa-miR-216b-002326	N/A	Undetermined	Undetermined	1	Undetermined	Undetermined		N/A												True	0.063	True	-1	-1	True
2020-01-22 143823 NGF48 SETA4.eds	F20	UNKNOWN	NGF48	NGF48 SETA4	hsa-miR-216b-002326	Amp	1.072	0.901	1	35.062	35.062	35.062	N/A	35.062	19.696										True	0.063	True	3	31
2018-07-26 165753 NGF48 SETA1.eds	F20	UNKNOWN	NGF48	NGF48SETA1	hsa-miR-216b-002326	N/A	Undetermined	Undetermined	1	Undetermined	Undetermined	35.062	N/A	35.062	19.696										True	0.063	True	-1	-1	True
2018-07-27 092843 NGF48 SETA2.eds	F20	UNKNOWN	NGF48	NGF48SETA2	hsa-miR-216b-002326	N/A	Undetermined	Undetermined	1	Undetermined	Undetermined	35.062	N/A	35.062	19.696										True	0.063	True	-1	-1	True
2018-07-27 144541 NGF48 SETA3.eds	F20	UNKNOWN	NGF48	NGF48SETA3	hsa-miR-216b-002326	N/A	Undetermined	Undetermined	1	Undetermined	Undetermined	35.062	N/A	35.062	19.696										True	0.063	True	-1	-1	True
2018-07-12 165218 NGF12 SETA1.eds	F21	UNKNOWN	NGF12	NGF12 SETA1	hsa-miR-217-002337	N/A	Undetermined	Undetermined	1	Undetermined	Undetermined		N/A												True	0	True	-1	-1	True
2018-07-13 083350 NGF12 SETA2.eds	F21	UNKNOWN	NGF12	NGF12 SETA2	hsa-miR-217-002337	N/A	Undetermined	Undetermined	1	Undetermined	Undetermined		N/A												True	0	True	-1	-1	True
2018-07-13 153612 NGF12 SETA3.eds	F21	UNKNOWN	NGF12	NGF12 SETA3	hsa-miR-217-002337	N/A	Undetermined	Undetermined	1	Undetermined	Undetermined		N/A												True	0	True	-1	-1	True
2020-01-22 114414 NGF12 SETA4.eds	F21	UNKNOWN	NGF12	NGF12 SETA4	hsa-miR-217-002337	N/A	Undetermined	Undetermined	1	Undetermined	Undetermined		N/A												True	0	True	-1	-1	True
2020-01-22 143823 NGF48 SETA4.eds	F21	UNKNOWN	NGF48	NGF48 SETA4	hsa-miR-217-002337	N/A	Undetermined	Undetermined	1	Undetermined	Undetermined		N/A												True	0	True	-1	-1	True
2018-07-27 144541 NGF48 SETA3.eds	F21	UNKNOWN	NGF48	NGF48SETA3	hsa-miR-217-002337	N/A	Undetermined	Undetermined	1	Undetermined	Undetermined		N/A												True	0	True	-1	-1	True
2018-07-27 092843 NGF48 SETA2.eds	F21	UNKNOWN	NGF48	NGF48SETA2	hsa-miR-217-002337	N/A	Undetermined	Undetermined	1	Undetermined	Undetermined		N/A												True	0	True	-1	-1	True
2018-07-26 165753 NGF48 SETA1.eds	F21	UNKNOWN	NGF48	NGF48SETA1	hsa-miR-217-002337	N/A	Undetermined	Undetermined	1	Undetermined	Undetermined		N/A												True	0	True	-1	-1	True
2020-01-22 143823 NGF48 SETA4.eds	F22	UNKNOWN	NGF48	NGF48 SETA4	hsa-miR-218-000521	Amp	1.36	0.984	1	33.384	33.384	33.058	N/A	33.058	16.519	0.625	3.182	-0.649	-2.637	1.339	1.568	0.395	6.218	0.594	True	0.207	True	3	28
2020-01-22 114414 NGF12 SETA4.eds	F22	UNKNOWN	NGF12	NGF12 SETA4	hsa-miR-218-000521	Amp	1.346	0.986	1	33.651	33.651	33.19	N/A	33.19	17.168	0.957	3.182	0	-3.046	3.046	1	0.121	8.261	1	True	0.207	True	3	28
2018-07-13 083350 NGF12 SETA2.eds	F22	UNKNOWN	NGF12	NGF12 SETA2	hsa-miR-218-000521	Amp	1.384	0.981	1	32.554	32.554	33.19	N/A	33.19	17.168	0.957	3.182	0	-3.046	3.046	1	0.121	8.261	1	True	0.207	True	3	26
2018-07-13 153612 NGF12 SETA3.eds	F22	UNKNOWN	NGF12	NGF12 SETA3	hsa-miR-218-000521	Amp	1.364	0.966	1	34.931	34.931	33.19	N/A	33.19	17.168	0.957	3.182	0	-3.046	3.046	1	0.121	8.261	1	True	0.207	True	3	29
2018-07-12 165218 NGF12 SETA1.eds	F22	UNKNOWN	NGF12	NGF12 SETA1	hsa-miR-218-000521	Amp	1.386	0.99	1	31.622	31.622	33.19	N/A	33.19	17.168	0.957	3.182	0	-3.046	3.046	1	0.121	8.261	1	True	0.207	True	3	26
2018-07-27 144541 NGF48 SETA3.eds	F22	UNKNOWN	NGF48	NGF48SETA3	hsa-miR-218-000521	Amp	1.386	0.99	1	32.63	32.63	33.058	N/A	33.058	16.519	0.625	3.182	-0.649	-2.637	1.339	1.568	0.395	6.218	0.594	True	0.207	True	3	27
2018-07-27 092843 NGF48 SETA2.eds	F22	UNKNOWN	NGF48	NGF48SETA2	hsa-miR-218-000521	Amp	1.404	0.987	1	32.292	32.292	33.058	N/A	33.058	16.519	0.625	3.182	-0.649	-2.637	1.339	1.568	0.395	6.218	0.594	True	0.207	True	3	27
2018-07-26 165753 NGF48 SETA1.eds	F22	UNKNOWN	NGF48	NGF48SETA1	hsa-miR-218-000521	Amp	1.367	0.983	1	33.926	33.926	33.058	N/A	33.058	16.519	0.625	3.182	-0.649	-2.637	1.339	1.568	0.395	6.218	0.594	True	0.207	True	3	28
2020-01-22 143823 NGF48 SETA4.eds	F23	UNKNOWN	NGF48	NGF48 SETA4	hsa-miR-219-000522	N/A	Undetermined	Undetermined	1	Undetermined	Undetermined		N/A												True	0	True	-1	-1	True
2018-07-27 144541 NGF48 SETA3.eds	F23	UNKNOWN	NGF48	NGF48SETA3	hsa-miR-219-000522	N/A	Undetermined	Undetermined	1	Undetermined	Undetermined		N/A												True	0	True	-1	-1	True
2018-07-27 092843 NGF48 SETA2.eds	F23	UNKNOWN	NGF48	NGF48SETA2	hsa-miR-219-000522	N/A	Undetermined	Undetermined	1	Undetermined	Undetermined		N/A												True	0	True	-1	-1	True
2018-07-26 165753 NGF48 SETA1.eds	F23	UNKNOWN	NGF48	NGF48SETA1	hsa-miR-219-000522	N/A	Undetermined	Undetermined	1	Undetermined	Undetermined		N/A												True	0	True	-1	-1	True
2020-01-22 114414 NGF12 SETA4.eds	F23	UNKNOWN	NGF12	NGF12 SETA4	hsa-miR-219-000522	N/A	Undetermined	Undetermined	1	Undetermined	Undetermined		N/A												True	0	True	-1	-1	True
2018-07-13 153612 NGF12 SETA3.eds	F23	UNKNOWN	NGF12	NGF12 SETA3	hsa-miR-219-000522	N/A	Undetermined	Undetermined	1	Undetermined	Undetermined		N/A												True	0	True	-1	-1	True
2018-07-13 083350 NGF12 SETA2.eds	F23	UNKNOWN	NGF12	NGF12 SETA2	hsa-miR-219-000522	N/A	Undetermined	Undetermined	1	Undetermined	Undetermined		N/A												True	0	True	-1	-1	True
2018-07-12 165218 NGF12 SETA1.eds	F23	UNKNOWN	NGF12	NGF12 SETA1	hsa-miR-219-000522	N/A	Undetermined	Undetermined	1	Undetermined	Undetermined		N/A												True	0	True	-1	-1	True
2020-01-22 143823 NGF48 SETA4.eds	P04	UNKNOWN	NGF48	NGF48 SETA4	hsa-miR-219-1-3p-002095	N/A	Undetermined	Undetermined	1	Undetermined	Undetermined		N/A												True	0.041	True	-1	-1	True
2020-01-22 114414 NGF12 SETA4.eds	P04	UNKNOWN	NGF12	NGF12 SETA4	hsa-miR-219-1-3p-002095	Amp	1.08	0.967	1	34.499	34.499	34.499	N/A	34.499	18.402			0			1	1	1		True	0.041	True	3	31
2018-07-13 153612 NGF12 SETA3.eds	P04	UNKNOWN	NGF12	NGF12 SETA3	hsa-miR-219-1-3p-002095	N/A	Undetermined	Undetermined	1	Undetermined	Undetermined	34.499	N/A	34.499	18.402			0			1	1	1		True	0.041	True	-1	-1	True
2018-07-13 083350 NGF12 SETA2.eds	P04	UNKNOWN	NGF12	NGF12 SETA2	hsa-miR-219-1-3p-002095	N/A	Undetermined	Undetermined	1	Undetermined	Undetermined	34.499	N/A	34.499	18.402			0			1	1	1		True	0.041	True	-1	-1	True
2018-07-12 165218 NGF12 SETA1.eds	P04	UNKNOWN	NGF12	NGF12 SETA1	hsa-miR-219-1-3p-002095	Amp	0.926	0.934	1	35.115	35.115	34.499	N/A	34.499	18.402			0			1	1	1		True	0.041	True	3	32	True
2018-07-27 144541 NGF48 SETA3.eds	P04	UNKNOWN	NGF48	NGF48SETA3	hsa-miR-219-1-3p-002095	Amp	0.663	0	1	39.329	39.329		N/A												True	0.041	True	3	34	True
2018-07-27 092843 NGF48 SETA2.eds	P04	UNKNOWN	NGF48	NGF48SETA2	hsa-miR-219-1-3p-002095	N/A	Undetermined	Undetermined	1	Undetermined	Undetermined		N/A												True	0.041	True	-1	-1	True
2018-07-26 165753 NGF48 SETA1.eds	P04	UNKNOWN	NGF48	NGF48SETA1	hsa-miR-219-1-3p-002095	N/A	Undetermined	Undetermined	1	Undetermined	Undetermined		N/A												True	0.041	True	-1	-1	True
2018-07-26 165753 NGF48 SETA1.eds	P05	UNKNOWN	NGF48	NGF48SETA1	hsa-miR-219-2-3p-002390	N/A	Undetermined	Undetermined	1	Undetermined	Undetermined		N/A												True	0.04	True	-1	-1	True
2018-07-27 092843 NGF48 SETA2.eds	P05	UNKNOWN	NGF48	NGF48SETA2	hsa-miR-219-2-3p-002390	N/A	Undetermined	Undetermined	1	Undetermined	Undetermined		N/A												True	0.04	True	-1	-1	True
2018-07-27 144541 NGF48 SETA3.eds	P05	UNKNOWN	NGF48	NGF48SETA3	hsa-miR-219-2-3p-002390	Inconclusive	0.625	0.283	1	38.04	38.04		N/A												True	0.04	True	3	34	True
2020-01-22 114414 NGF12 SETA4.eds	P05	UNKNOWN	NGF12	NGF12 SETA4	hsa-miR-219-2-3p-002390	N/A	Undetermined	Undetermined	1	Undetermined	Undetermined		N/A												True	0.04	True	-1	-1	True
2018-07-13 153612 NGF12 SETA3.eds	P05	UNKNOWN	NGF12	NGF12 SETA3	hsa-miR-219-2-3p-002390	N/A	Undetermined	Undetermined	1	Undetermined	Undetermined		N/A												True	0.04	True	-1	-1	True
2018-07-13 083350 NGF12 SETA2.eds	P05	UNKNOWN	NGF12	NGF12 SETA2	hsa-miR-219-2-3p-002390	Amp	0.614	0.042	1	38.791	38.791		N/A												True	0.04	True	3	34	True
2018-07-12 165218 NGF12 SETA1.eds	P05	UNKNOWN	NGF12	NGF12 SETA1	hsa-miR-219-2-3p-002390	N/A	Undetermined	Undetermined	1	Undetermined	Undetermined		N/A												True	0.04	True	-1	-1	True
2020-01-22 143823 NGF48 SETA4.eds	P05	UNKNOWN	NGF48	NGF48 SETA4	hsa-miR-219-2-3p-002390	N/A	Undetermined	Undetermined	1	Undetermined	Undetermined		N/A												True	0.04	True	-1	-1	True
2020-01-22 143823 NGF48 SETA4.eds	A24	UNKNOWN	NGF48	NGF48 SETA4	hsa-miR-22-000398	N/A	Undetermined	Undetermined	1	Undetermined	Undetermined		N/A												True	0.04	True	-1	-1	True
2018-07-13 083350 NGF12 SETA2.eds	A24	UNKNOWN	NGF12	NGF12 SETA2	hsa-miR-22-000398	Amp	0.777	0.867	1	33.904	33.904		N/A												True	0.04	True	3	30	True
2018-07-12 165218 NGF12 SETA1.eds	A24	UNKNOWN	NGF12	NGF12 SETA1	hsa-miR-22-000398	Amp	0.906	0.89	1	31.38	31.38		N/A												True	0.04	True	3	27	True
2020-01-22 114414 NGF12 SETA4.eds	A24	UNKNOWN	NGF12	NGF12 SETA4	hsa-miR-22-000398	N/A	Undetermined	Undetermined	1	Undetermined	Undetermined		N/A												True	0.04	True	-1	-1	True
2018-07-13 153612 NGF12 SETA3.eds	A24	UNKNOWN	NGF12	NGF12 SETA3	hsa-miR-22-000398	N/A	Undetermined	Undetermined	1	Undetermined	Undetermined		N/A												True	0.04	True	-1	-1	True
2018-07-26 165753 NGF48 SETA1.eds	A24	UNKNOWN	NGF48	NGF48SETA1	hsa-miR-22-000398	Amp	0.76	0.759	1	33.551	33.551		N/A												True	0.04	True	3	30	True
2018-07-27 144541 NGF48 SETA3.eds	A24	UNKNOWN	NGF48	NGF48SETA3	hsa-miR-22-000398	Amp	0.673	0.767	1	35.514	35.514		N/A												True	0.04	True	3	31	True
2018-07-27 092843 NGF48 SETA2.eds	A24	UNKNOWN	NGF48	NGF48SETA2	hsa-miR-22-000398	Amp	0.821	0.828	1	32.685	32.685		N/A												True	0.04	True	3	29	True
2018-07-12 165218 NGF12 SETA1.eds	P06	UNKNOWN	NGF12	NGF12 SETA1	hsa-miR-220-000523	N/A	Undetermined	Undetermined	1	Undetermined	Undetermined		N/A												True	0	True	-1	-1	True
2018-07-13 083350 NGF12 SETA2.eds	P06	UNKNOWN	NGF12	NGF12 SETA2	hsa-miR-220-000523	N/A	Undetermined	Undetermined	1	Undetermined	Undetermined		N/A												True	0	True	-1	-1	True
2018-07-13 153612 NGF12 SETA3.eds	P06	UNKNOWN	NGF12	NGF12 SETA3	hsa-miR-220-000523	N/A	Undetermined	Undetermined	1	Undetermined	Undetermined		N/A												True	0	True	-1	-1	True
2020-01-22 114414 NGF12 SETA4.eds	P06	UNKNOWN	NGF12	NGF12 SETA4	hsa-miR-220-000523	N/A	Undetermined	Undetermined	1	Undetermined	Undetermined		N/A												True	0	True	-1	-1	True
2020-01-22 143823 NGF48 SETA4.eds	P06	UNKNOWN	NGF48	NGF48 SETA4	hsa-miR-220-000523	N/A	Undetermined	Undetermined	1	Undetermined	Undetermined		N/A												True	0	True	-1	-1	True
2018-07-26 165753 NGF48 SETA1.eds	P06	UNKNOWN	NGF48	NGF48SETA1	hsa-miR-220-000523	N/A	Undetermined	Undetermined	1	Undetermined	Undetermined		N/A												True	0	True	-1	-1	True
2018-07-27 144541 NGF48 SETA3.eds	P06	UNKNOWN	NGF48	NGF48SETA3	hsa-miR-220-000523	N/A	Undetermined	Undetermined	1	Undetermined	Undetermined		N/A												True	0	True	-1	-1	True
2018-07-27 092843 NGF48 SETA2.eds	P06	UNKNOWN	NGF48	NGF48SETA2	hsa-miR-220-000523	N/A	Undetermined	Undetermined	1	Undetermined	Undetermined		N/A												True	0	True	-1	-1	True
2020-01-22 143823 NGF48 SETA4.eds	P07	UNKNOWN	NGF48	NGF48 SETA4	hsa-miR-220b-002206	N/A	Undetermined	Undetermined	1	Undetermined	Undetermined		N/A												True	0	True	-1	-1	True
2018-07-26 165753 NGF48 SETA1.eds	P07	UNKNOWN	NGF48	NGF48SETA1	hsa-miR-220b-002206	N/A	Undetermined	Undetermined	1	Undetermined	Undetermined		N/A												True	0	True	-1	-1	True
2018-07-27 144541 NGF48 SETA3.eds	P07	UNKNOWN	NGF48	NGF48SETA3	hsa-miR-220b-002206	N/A	Undetermined	Undetermined	1	Undetermined	Undetermined		N/A												True	0	True	-1	-1	True
2018-07-27 092843 NGF48 SETA2.eds	P07	UNKNOWN	NGF48	NGF48SETA2	hsa-miR-220b-002206	N/A	Undetermined	Undetermined	1	Undetermined	Undetermined		N/A												True	0	True	-1	-1	True
2018-07-13 153612 NGF12 SETA3.eds	P07	UNKNOWN	NGF12	NGF12 SETA3	hsa-miR-220b-002206	N/A	Undetermined	Undetermined	1	Undetermined	Undetermined		N/A												True	0	True	-1	-1	True
2020-01-22 114414 NGF12 SETA4.eds	P07	UNKNOWN	NGF12	NGF12 SETA4	hsa-miR-220b-002206	N/A	Undetermined	Undetermined	1	Undetermined	Undetermined		N/A												True	0	True	-1	-1	True
2018-07-12 165218 NGF12 SETA1.eds	P07	UNKNOWN	NGF12	NGF12 SETA1	hsa-miR-220b-002206	N/A	Undetermined	Undetermined	1	Undetermined	Undetermined		N/A												True	0	True	-1	-1	True
2018-07-13 083350 NGF12 SETA2.eds	P07	UNKNOWN	NGF12	NGF12 SETA2	hsa-miR-220b-002206	N/A	Undetermined	Undetermined	1	Undetermined	Undetermined		N/A												True	0	True	-1	-1	True
2020-01-22 143823 NGF48 SETA4.eds	P08	UNKNOWN	NGF48	NGF48 SETA4	hsa-miR-220c-002211	N/A	Undetermined	Undetermined	1	Undetermined	Undetermined		N/A												True	0	True	-1	-1	True
2018-07-12 165218 NGF12 SETA1.eds	P08	UNKNOWN	NGF12	NGF12 SETA1	hsa-miR-220c-002211	N/A	Undetermined	Undetermined	1	Undetermined	Undetermined		N/A												True	0	True	-1	-1	True
2018-07-13 153612 NGF12 SETA3.eds	P08	UNKNOWN	NGF12	NGF12 SETA3	hsa-miR-220c-002211	N/A	Undetermined	Undetermined	1	Undetermined	Undetermined		N/A												True	0	True	-1	-1	True
2018-07-13 083350 NGF12 SETA2.eds	P08	UNKNOWN	NGF12	NGF12 SETA2	hsa-miR-220c-002211	N/A	Undetermined	Undetermined	1	Undetermined	Undetermined		N/A												True	0	True	-1	-1	True
2020-01-22 114414 NGF12 SETA4.eds	P08	UNKNOWN	NGF12	NGF12 SETA4	hsa-miR-220c-002211	N/A	Undetermined	Undetermined	1	Undetermined	Undetermined		N/A												True	0	True	-1	-1	True
2018-07-26 165753 NGF48 SETA1.eds	P08	UNKNOWN	NGF48	NGF48SETA1	hsa-miR-220c-002211	N/A	Undetermined	Undetermined	1	Undetermined	Undetermined		N/A												True	0	True	-1	-1	True
2018-07-27 092843 NGF48 SETA2.eds	P08	UNKNOWN	NGF48	NGF48SETA2	hsa-miR-220c-002211	N/A	Undetermined	Undetermined	1	Undetermined	Undetermined		N/A												True	0	True	-1	-1	True
2018-07-27 144541 NGF48 SETA3.eds	P08	UNKNOWN	NGF48	NGF48SETA3	hsa-miR-220c-002211	N/A	Undetermined	Undetermined	1	Undetermined	Undetermined		N/A												True	0	True	-1	-1	True
2020-01-22 143823 NGF48 SETA4.eds	F24	UNKNOWN	NGF48	NGF48 SETA4	hsa-miR-221-000524	Amp	1.102	0.969	1	31.893	31.893	29.975	N/A	29.975	13.436	1.339	3.182	-0.022	-4.283	4.24	1.015	0.053	19.464	0.993	True	0.119	True	3	26
2018-07-26 165753 NGF48 SETA1.eds	F24	UNKNOWN	NGF48	NGF48SETA1	hsa-miR-221-000524	Amp	1.166	0.987	1	29.788	29.788	29.975	N/A	29.975	13.436	1.339	3.182	-0.022	-4.283	4.24	1.015	0.053	19.464	0.993	True	0.119	True	3	25
2018-07-27 092843 NGF48 SETA2.eds	F24	UNKNOWN	NGF48	NGF48SETA2	hsa-miR-221-000524	Amp	1.191	0.982	1	30.307	30.307	29.975	N/A	29.975	13.436	1.339	3.182	-0.022	-4.283	4.24	1.015	0.053	19.464	0.993	True	0.119	True	3	25
2018-07-27 144541 NGF48 SETA3.eds	F24	UNKNOWN	NGF48	NGF48SETA3	hsa-miR-221-000524	Amp	1.21	0.993	1	27.913	27.913	29.975	N/A	29.975	13.436	1.339	3.182	-0.022	-4.283	4.24	1.015	0.053	19.464	0.993	True	0.119	True	3	23
2018-07-12 165218 NGF12 SETA1.eds	F24	UNKNOWN	NGF12	NGF12 SETA1	hsa-miR-221-000524	Amp	1.223	0.989	1	27.558	27.558	29.454	N/A	29.454	13.458	1.826	4.303	0	-7.855	7.855	1	0.004	231.457	1	True	0.119	True	3	23
2018-07-13 083350 NGF12 SETA2.eds	F24	UNKNOWN	NGF12	NGF12 SETA2	hsa-miR-221-000524	Amp	1.172	0.985	1	28.378	28.378	29.454	N/A	29.454	13.458	1.826	4.303	0	-7.855	7.855	1	0.004	231.457	1	True	0.119	True	3	23
2018-07-13 153612 NGF12 SETA3.eds	F24	UNKNOWN	NGF12	NGF12 SETA3	hsa-miR-221-000524	Amp	1.078	0.954	1	32.427	32.427	29.454	N/A	29.454	13.458	1.826	4.303	0	-7.855	7.855	1	0.004	231.457	1	True	0.119	True	3	26
2020-01-22 114414 NGF12 SETA4.eds	F24	UNKNOWN	NGF12	NGF12 SETA4	hsa-miR-221-000524	N/A	Undetermined	Undetermined	1	Undetermined	Undetermined	29.454	N/A	29.454	13.458	1.826	4.303	0	-7.855	7.855	1	0.004	231.457	1	True	0.119	True	-1	-1	True
2018-07-12 165218 NGF12 SETA1.eds	G01	UNKNOWN	NGF12	NGF12 SETA1	hsa-miR-222-002276	Amp	1.403	0.985	1	23.46	23.46	24.395	N/A	24.395	8.374	0.815	3.182	0	-2.594	2.594	1	0.166	6.037	1	True	0.256	True	3	17
2020-01-22 114414 NGF12 SETA4.eds	G01	UNKNOWN	NGF12	NGF12 SETA4	hsa-miR-222-002276	Amp	1.39	0.987	1	24.498	24.498	24.395	N/A	24.395	8.374	0.815	3.182	0	-2.594	2.594	1	0.166	6.037	1	True	0.256	True	3	18
2018-07-13 153612 NGF12 SETA3.eds	G01	UNKNOWN	NGF12	NGF12 SETA3	hsa-miR-222-002276	Amp	1.405	0.98	1	26.051	26.051	24.395	N/A	24.395	8.374	0.815	3.182	0	-2.594	2.594	1	0.166	6.037	1	True	0.256	True	3	20
2018-07-13 083350 NGF12 SETA2.eds	G01	UNKNOWN	NGF12	NGF12 SETA2	hsa-miR-222-002276	Amp	1.402	0.966	1	23.572	23.572	24.395	N/A	24.395	8.374	0.815	3.182	0	-2.594	2.594	1	0.166	6.037	1	True	0.256	True	3	18
2020-01-22 143823 NGF48 SETA4.eds	G01	UNKNOWN	NGF48	NGF48 SETA4	hsa-miR-222-002276	Amp	1.417	0.985	1	24.542	24.542	24.005	N/A	24.005	7.466	0.843	3.182	-0.907	-3.59	1.776	1.875	0.292	12.044	0.469	True	0.256	True	3	18
2018-07-26 165753 NGF48 SETA1.eds	G01	UNKNOWN	NGF48	NGF48SETA1	hsa-miR-222-002276	Amp	1.402	0.984	1	23.824	23.824	24.005	N/A	24.005	7.466	0.843	3.182	-0.907	-3.59	1.776	1.875	0.292	12.044	0.469	True	0.256	True	3	18
2018-07-27 092843 NGF48 SETA2.eds	G01	UNKNOWN	NGF48	NGF48SETA2	hsa-miR-222-002276	Amp	1.426	0.98	1	24.428	24.428	24.005	N/A	24.005	7.466	0.843	3.182	-0.907	-3.59	1.776	1.875	0.292	12.044	0.469	True	0.256	True	3	19
2018-07-27 144541 NGF48 SETA3.eds	G01	UNKNOWN	NGF48	NGF48SETA3	hsa-miR-222-002276	Amp	1.413	0.96	1	23.228	23.228	24.005	N/A	24.005	7.466	0.843	3.182	-0.907	-3.59	1.776	1.875	0.292	12.044	0.469	True	0.256	True	3	18
2020-01-22 143823 NGF48 SETA4.eds	G02	UNKNOWN	NGF48	NGF48 SETA4	hsa-miR-223-002295	Amp	1.361	0.963	1	34.508	34.508	32.552	N/A	32.552	16.013	1.373	3.182	-2.227	-6.596	2.142	4.682	0.227	96.768	0.357	True	0.165	True	3	29
2020-01-22 114414 NGF12 SETA4.eds	G02	UNKNOWN	NGF12	NGF12 SETA4	hsa-miR-223-002295	N/A	Undetermined	Undetermined	1	Undetermined	Undetermined	34.478	N/A	34.478	18.24	1.485	12.706	0	-18.868	18.868	1	0	478,527.781	1	True	0.165	True	-1	-1	True
2018-07-13 083350 NGF12 SETA2.eds	G02	UNKNOWN	NGF12	NGF12 SETA2	hsa-miR-223-002295	Amp	1.299	0.978	1	35.356	35.356	34.478	N/A	34.478	18.24	1.485	12.706	0	-18.868	18.868	1	0	478,527.781	1	True	0.165	True	3	30
2018-07-13 153612 NGF12 SETA3.eds	G02	UNKNOWN	NGF12	NGF12 SETA3	hsa-miR-223-002295	Amp	0.895	0	1	39.802	39.802	34.478	N/A	34.478	18.24	1.485	12.706	0	-18.868	18.868	1	0	478,527.781	1	True	0.165	True	3	33	True
2018-07-12 165218 NGF12 SETA1.eds	G02	UNKNOWN	NGF12	NGF12 SETA1	hsa-miR-223-002295	Amp	1.339	0.985	1	33.601	33.601	34.478	N/A	34.478	18.24	1.485	12.706	0	-18.868	18.868	1	0	478,527.781	1	True	0.165	True	3	28
2018-07-27 144541 NGF48 SETA3.eds	G02	UNKNOWN	NGF48	NGF48SETA3	hsa-miR-223-002295	Amp	1.335	0.988	1	30.799	30.799	32.552	N/A	32.552	16.013	1.373	3.182	-2.227	-6.596	2.142	4.682	0.227	96.768	0.357	True	0.165	True	3	25
2018-07-26 165753 NGF48 SETA1.eds	G02	UNKNOWN	NGF48	NGF48SETA1	hsa-miR-223-002295	Amp	1.343	0.987	1	31.638	31.638	32.552	N/A	32.552	16.013	1.373	3.182	-2.227	-6.596	2.142	4.682	0.227	96.768	0.357	True	0.165	True	3	26
2018-07-27 092843 NGF48 SETA2.eds	G02	UNKNOWN	NGF48	NGF48SETA2	hsa-miR-223-002295	Amp	1.366	0.98	1	33.263	33.263	32.552	N/A	32.552	16.013	1.373	3.182	-2.227	-6.596	2.142	4.682	0.227	96.768	0.357	True	0.165	True	3	28
2018-07-13 083350 NGF12 SETA2.eds	G03	UNKNOWN	NGF12	NGF12 SETA2	hsa-miR-224-002099	Amp	1.241	0.959	1	32.537	32.537	34.113	N/A	34.113	17.922	0.732	4.303	0	-3.15	3.15	1	0.113	8.877	1	True	0.089	True	3	28
2018-07-12 165218 NGF12 SETA1.eds	G03	UNKNOWN	NGF12	NGF12 SETA1	hsa-miR-224-002099	Amp	1.188	0.967	1	34.364	34.364	34.113	N/A	34.113	17.922	0.732	4.303	0	-3.15	3.15	1	0.113	8.877	1	True	0.089	True	3	30
2020-01-22 114414 NGF12 SETA4.eds	G03	UNKNOWN	NGF12	NGF12 SETA4	hsa-miR-224-002099	Amp	1.123	0.951	1	35.44	35.44	34.113	N/A	34.113	17.922	0.732	4.303	0	-3.15	3.15	1	0.113	8.877	1	True	0.089	True	3	31
2018-07-13 153612 NGF12 SETA3.eds	G03	UNKNOWN	NGF12	NGF12 SETA3	hsa-miR-224-002099	N/A	Undetermined	Undetermined	1	Undetermined	Undetermined	34.113	N/A	34.113	17.922	0.732	4.303	0	-3.15	3.15	1	0.113	8.877	1	True	0.089	True	-1	-1	True
2018-07-26 165753 NGF48 SETA1.eds	G03	UNKNOWN	NGF48	NGF48SETA1	hsa-miR-224-002099	Amp	1.127	0.926	1	34.236	34.236	33.709	N/A	33.709	16.779	0.991	4.303	-1.143	-5.409	3.122	2.209	0.115	42.486	0.41	True	0.089	True	3	30
2018-07-27 092843 NGF48 SETA2.eds	G03	UNKNOWN	NGF48	NGF48SETA2	hsa-miR-224-002099	Amp	1.216	0.965	1	34.259	34.259	33.709	N/A	33.709	16.779	0.991	4.303	-1.143	-5.409	3.122	2.209	0.115	42.486	0.41	True	0.089	True	3	30
2018-07-27 144541 NGF48 SETA3.eds	G03	UNKNOWN	NGF48	NGF48SETA3	hsa-miR-224-002099	Amp	1.238	0.985	1	32.631	32.631	33.709	N/A	33.709	16.779	0.991	4.303	-1.143	-5.409	3.122	2.209	0.115	42.486	0.41	True	0.089	True	3	28
2020-01-22 143823 NGF48 SETA4.eds	G03	UNKNOWN	NGF48	NGF48 SETA4	hsa-miR-224-002099	N/A	Undetermined	Undetermined	1	Undetermined	Undetermined	33.709	N/A	33.709	16.779	0.991	4.303	-1.143	-5.409	3.122	2.209	0.115	42.486	0.41	True	0.089	True	-1	-1	True
2020-01-22 114414 NGF12 SETA4.eds	B01	UNKNOWN	NGF12	NGF12 SETA4	hsa-miR-23a-000399	N/A	Undetermined	Undetermined	1	Undetermined	Undetermined		N/A												True	0.04	True	-1	-1	True
2018-07-12 165218 NGF12 SETA1.eds	B01	UNKNOWN	NGF12	NGF12 SETA1	hsa-miR-23a-000399	Amp	0.867	0.801	1	31.947	31.947		N/A												True	0.04	True	3	29	True
2018-07-13 153612 NGF12 SETA3.eds	B01	UNKNOWN	NGF12	NGF12 SETA3	hsa-miR-23a-000399	N/A	Undetermined	Undetermined	1	Undetermined	Undetermined		N/A												True	0.04	True	-1	-1	True
2018-07-13 083350 NGF12 SETA2.eds	B01	UNKNOWN	NGF12	NGF12 SETA2	hsa-miR-23a-000399	Amp	0.743	0.906	1	33.595	33.595		N/A												True	0.04	True	3	30	True
2020-01-22 143823 NGF48 SETA4.eds	B01	UNKNOWN	NGF48	NGF48 SETA4	hsa-miR-23a-000399	N/A	Undetermined	Undetermined	1	Undetermined	Undetermined		N/A												True	0.04	True	-1	-1	True
2018-07-27 092843 NGF48 SETA2.eds	B01	UNKNOWN	NGF48	NGF48SETA2	hsa-miR-23a-000399	Amp	0.848	0.942	1	32.885	32.885		N/A												True	0.04	True	3	29	True
2018-07-26 165753 NGF48 SETA1.eds	B01	UNKNOWN	NGF48	NGF48SETA1	hsa-miR-23a-000399	N/A	Undetermined	Undetermined	1	Undetermined	Undetermined		N/A												True	0.04	True	-1	-1	True
2018-07-27 144541 NGF48 SETA3.eds	B01	UNKNOWN	NGF48	NGF48SETA3	hsa-miR-23a-000399	Amp	0.897	0.845	1	31.446	31.446		N/A												True	0.04	True	3	28	True
2018-07-27 092843 NGF48 SETA2.eds	B02	UNKNOWN	NGF48	NGF48SETA2	hsa-miR-23b-000400	N/A	Undetermined	Undetermined	1	Undetermined	Undetermined	31.418	N/A	31.418	16.052			-0.455			1.371	1.371	1.371		True	0.041	True	-1	-1	True
2018-07-26 165753 NGF48 SETA1.eds	B02	UNKNOWN	NGF48	NGF48SETA1	hsa-miR-23b-000400	N/A	Undetermined	Undetermined	1	Undetermined	Undetermined	31.418	N/A	31.418	16.052			-0.455			1.371	1.371	1.371		True	0.041	True	-1	-1	True
2018-07-27 144541 NGF48 SETA3.eds	B02	UNKNOWN	NGF48	NGF48SETA3	hsa-miR-23b-000400	Amp	0.995	0.958	1	31.87	31.87	31.418	N/A	31.418	16.052			-0.455			1.371	1.371	1.371		True	0.041	True	3	28	True
2020-01-22 143823 NGF48 SETA4.eds	B02	UNKNOWN	NGF48	NGF48 SETA4	hsa-miR-23b-000400	Amp	1.228	0.931	1	31.418	31.418	31.418	N/A	31.418	16.052			-0.455			1.371	1.371	1.371		True	0.041	True	3	28
2018-07-12 165218 NGF12 SETA1.eds	B02	UNKNOWN	NGF12	NGF12 SETA1	hsa-miR-23b-000400	Amp	0.864	0.78	1	34.646	34.646	32.139	N/A	32.139	16.508			0			1	1	1		True	0.041	True	3	31	True
2018-07-13 083350 NGF12 SETA2.eds	B02	UNKNOWN	NGF12	NGF12 SETA2	hsa-miR-23b-000400	Amp	1.063	0.965	1	32.139	32.139	32.139	N/A	32.139	16.508			0			1	1	1		True	0.041	True	3	29
2018-07-13 153612 NGF12 SETA3.eds	B02	UNKNOWN	NGF12	NGF12 SETA3	hsa-miR-23b-000400	N/A	Undetermined	Undetermined	1	Undetermined	Undetermined	32.139	N/A	32.139	16.508			0			1	1	1		True	0.041	True	-1	-1	True
2020-01-22 114414 NGF12 SETA4.eds	B02	UNKNOWN	NGF12	NGF12 SETA4	hsa-miR-23b-000400	N/A	Undetermined	Undetermined	1	Undetermined	Undetermined	32.139	N/A	32.139	16.508			0			1	1	1		True	0.041	True	-1	-1	True
2018-07-27 092843 NGF48 SETA2.eds	B03	UNKNOWN	NGF48	NGF48SETA2	hsa-miR-24-000402	Amp	1.266	0.993	1	23.109	23.109	23.15	N/A	23.15	6.61	0.555	3.182	-0.627	-2.394	1.141	1.544	0.454	5.257	0.477	True	0.12	True	3	18
2018-07-27 144541 NGF48 SETA3.eds	B03	UNKNOWN	NGF48	NGF48SETA3	hsa-miR-24-000402	Amp	1.252	0.978	1	22.925	22.925	23.15	N/A	23.15	6.61	0.555	3.182	-0.627	-2.394	1.141	1.544	0.454	5.257	0.477	True	0.12	True	3	18
2018-07-26 165753 NGF48 SETA1.eds	B03	UNKNOWN	NGF48	NGF48SETA1	hsa-miR-24-000402	Amp	1.255	0.993	1	23.442	23.442	23.15	N/A	23.15	6.61	0.555	3.182	-0.627	-2.394	1.141	1.544	0.454	5.257	0.477	True	0.12	True	3	19
2020-01-22 143823 NGF48 SETA4.eds	B03	UNKNOWN	NGF48	NGF48 SETA4	hsa-miR-24-000402	Amp	1.304	0.933	1	23.122	23.122	23.15	N/A	23.15	6.61	0.555	3.182	-0.627	-2.394	1.141	1.544	0.454	5.257	0.477	True	0.12	True	3	19
2018-07-13 083350 NGF12 SETA2.eds	B03	UNKNOWN	NGF12	NGF12 SETA2	hsa-miR-24-000402	Amp	1.243	0.973	1	22.523	22.523	23.259	N/A	23.259	7.237	0.612	3.182	0	-1.948	1.948	1	0.259	3.859	1	True	0.12	True	3	18
2018-07-12 165218 NGF12 SETA1.eds	B03	UNKNOWN	NGF12	NGF12 SETA1	hsa-miR-24-000402	Amp	1.251	0.995	1	22.717	22.717	23.259	N/A	23.259	7.237	0.612	3.182	0	-1.948	1.948	1	0.259	3.859	1	True	0.12	True	3	18
2020-01-22 114414 NGF12 SETA4.eds	B03	UNKNOWN	NGF12	NGF12 SETA4	hsa-miR-24-000402	Amp	1.258	0.988	1	23.468	23.468	23.259	N/A	23.259	7.237	0.612	3.182	0	-1.948	1.948	1	0.259	3.859	1	True	0.12	True	3	19
2018-07-13 153612 NGF12 SETA3.eds	B03	UNKNOWN	NGF12	NGF12 SETA3	hsa-miR-24-000402	Amp	1.237	0.97	1	24.328	24.328	23.259	N/A	23.259	7.237	0.612	3.182	0	-1.948	1.948	1	0.259	3.859	1	True	0.12	True	3	20
2018-07-13 153612 NGF12 SETA3.eds	B04	UNKNOWN	NGF12	NGF12 SETA3	hsa-miR-25-000403	Amp	1.45	0.989	1	34.745	34.745	32.18	N/A	32.18	16.158	1.127	3.182	0	-3.585	3.585	1	0.083	12.004	1	True	0.233	True	3	29
2020-01-22 114414 NGF12 SETA4.eds	B04	UNKNOWN	NGF12	NGF12 SETA4	hsa-miR-25-000403	Amp	1.422	0.984	1	32.084	32.084	32.18	N/A	32.18	16.158	1.127	3.182	0	-3.585	3.585	1	0.083	12.004	1	True	0.233	True	3	27
2018-07-12 165218 NGF12 SETA1.eds	B04	UNKNOWN	NGF12	NGF12 SETA1	hsa-miR-25-000403	Amp	1.453	0.985	1	30.676	30.676	32.18	N/A	32.18	16.158	1.127	3.182	0	-3.585	3.585	1	0.083	12.004	1	True	0.233	True	3	25
2018-07-13 083350 NGF12 SETA2.eds	B04	UNKNOWN	NGF12	NGF12 SETA2	hsa-miR-25-000403	Amp	1.456	0.991	1	31.215	31.215	32.18	N/A	32.18	16.158	1.127	3.182	0	-3.585	3.585	1	0.083	12.004	1	True	0.233	True	3	26
2020-01-22 143823 NGF48 SETA4.eds	B04	UNKNOWN	NGF48	NGF48 SETA4	hsa-miR-25-000403	Amp	1.434	0.983	1	33.487	33.487	32.047	N/A	32.047	15.508	1.173	3.182	-0.65	-4.382	3.082	1.569	0.118	20.858	0.703	True	0.233	True	3	28
2018-07-26 165753 NGF48 SETA1.eds	B04	UNKNOWN	NGF48	NGF48SETA1	hsa-miR-25-000403	Amp	1.472	0.992	1	31.597	31.597	32.047	N/A	32.047	15.508	1.173	3.182	-0.65	-4.382	3.082	1.569	0.118	20.858	0.703	True	0.233	True	3	26
2018-07-27 144541 NGF48 SETA3.eds	B04	UNKNOWN	NGF48	NGF48SETA3	hsa-miR-25-000403	Amp	1.451	0.983	1	30.541	30.541	32.047	N/A	32.047	15.508	1.173	3.182	-0.65	-4.382	3.082	1.569	0.118	20.858	0.703	True	0.233	True	3	25
2018-07-27 092843 NGF48 SETA2.eds	B04	UNKNOWN	NGF48	NGF48SETA2	hsa-miR-25-000403	Amp	1.457	0.96	1	32.564	32.564	32.047	N/A	32.047	15.508	1.173	3.182	-0.65	-4.382	3.082	1.569	0.118	20.858	0.703	True	0.233	True	3	27
2020-01-22 114414 NGF12 SETA4.eds	B05	UNKNOWN	NGF12	NGF12 SETA4	hsa-miR-26a-000405	Amp	1.258	0.976	1	28.325	28.325	28.266	N/A	28.266	12.244	0.87	3.182	0	-2.769	2.769	1	0.147	6.814	1	True	0.126	True	3	23
2018-07-13 153612 NGF12 SETA3.eds	B05	UNKNOWN	NGF12	NGF12 SETA3	hsa-miR-26a-000405	Amp	1.226	0.979	1	30.071	30.071	28.266	N/A	28.266	12.244	0.87	3.182	0	-2.769	2.769	1	0.147	6.814	1	True	0.126	True	3	25
2018-07-13 083350 NGF12 SETA2.eds	B05	UNKNOWN	NGF12	NGF12 SETA2	hsa-miR-26a-000405	Amp	1.241	0.977	1	27.462	27.462	28.266	N/A	28.266	12.244	0.87	3.182	0	-2.769	2.769	1	0.147	6.814	1	True	0.126	True	3	23
2018-07-12 165218 NGF12 SETA1.eds	B05	UNKNOWN	NGF12	NGF12 SETA1	hsa-miR-26a-000405	Amp	1.238	0.974	1	27.205	27.205	28.266	N/A	28.266	12.244	0.87	3.182	0	-2.769	2.769	1	0.147	6.814	1	True	0.126	True	3	22
2020-01-22 143823 NGF48 SETA4.eds	B05	UNKNOWN	NGF48	NGF48 SETA4	hsa-miR-26a-000405	Amp	1.238	0.99	1	27.879	27.879	27.576	N/A	27.576	11.037	0.855	3.182	-1.207	-3.93	1.515	2.309	0.35	15.238	0.361	True	0.126	True	3	23
2018-07-27 092843 NGF48 SETA2.eds	B05	UNKNOWN	NGF48	NGF48SETA2	hsa-miR-26a-000405	Amp	1.247	0.958	1	28.237	28.237	27.576	N/A	27.576	11.037	0.855	3.182	-1.207	-3.93	1.515	2.309	0.35	15.238	0.361	True	0.126	True	3	23
2018-07-27 144541 NGF48 SETA3.eds	B05	UNKNOWN	NGF48	NGF48SETA3	hsa-miR-26a-000405	Amp	1.226	0.978	1	26.622	26.622	27.576	N/A	27.576	11.037	0.855	3.182	-1.207	-3.93	1.515	2.309	0.35	15.238	0.361	True	0.126	True	3	22
2018-07-26 165753 NGF48 SETA1.eds	B05	UNKNOWN	NGF48	NGF48SETA1	hsa-miR-26a-000405	Amp	1.242	0.987	1	27.566	27.566	27.576	N/A	27.576	11.037	0.855	3.182	-1.207	-3.93	1.515	2.309	0.35	15.238	0.361	True	0.126	True	3	23
2018-07-13 083350 NGF12 SETA2.eds	B06	UNKNOWN	NGF12	NGF12 SETA2	hsa-miR-26b-000407	Amp	1.268	0.985	1	29.074	29.074	30.187	N/A	30.187	14.166	1.003	3.182	0	-3.191	3.191	1	0.11	9.13	1	True	0.155	True	3	24
2018-07-13 153612 NGF12 SETA3.eds	B06	UNKNOWN	NGF12	NGF12 SETA3	hsa-miR-26b-000407	Amp	1.273	0.986	1	32.526	32.526	30.187	N/A	30.187	14.166	1.003	3.182	0	-3.191	3.191	1	0.11	9.13	1	True	0.155	True	3	27
2020-01-22 114414 NGF12 SETA4.eds	B06	UNKNOWN	NGF12	NGF12 SETA4	hsa-miR-26b-000407	Amp	1.257	0.987	1	29.965	29.965	30.187	N/A	30.187	14.166	1.003	3.182	0	-3.191	3.191	1	0.11	9.13	1	True	0.155	True	3	25
2018-07-12 165218 NGF12 SETA1.eds	B06	UNKNOWN	NGF12	NGF12 SETA1	hsa-miR-26b-000407	Amp	1.266	0.977	1	29.184	29.184	30.187	N/A	30.187	14.166	1.003	3.182	0	-3.191	3.191	1	0.11	9.13	1	True	0.155	True	3	24
2020-01-22 143823 NGF48 SETA4.eds	B06	UNKNOWN	NGF48	NGF48 SETA4	hsa-miR-26b-000407	Amp	1.277	0.968	1	29.828	29.828	29.499	N/A	29.499	12.96	0.88	3.182	-1.206	-4.007	1.595	2.307	0.331	16.074	0.401	True	0.155	True	3	24
2018-07-27 092843 NGF48 SETA2.eds	B06	UNKNOWN	NGF48	NGF48SETA2	hsa-miR-26b-000407	Amp	1.24	0.984	1	30.204	30.204	29.499	N/A	29.499	12.96	0.88	3.182	-1.206	-4.007	1.595	2.307	0.331	16.074	0.401	True	0.155	True	3	25
2018-07-26 165753 NGF48 SETA1.eds	B06	UNKNOWN	NGF48	NGF48SETA1	hsa-miR-26b-000407	Amp	1.265	0.988	1	29.496	29.496	29.499	N/A	29.499	12.96	0.88	3.182	-1.206	-4.007	1.595	2.307	0.331	16.074	0.401	True	0.155	True	3	24
2018-07-27 144541 NGF48 SETA3.eds	B06	UNKNOWN	NGF48	NGF48SETA3	hsa-miR-26b-000407	Amp	1.266	0.987	1	28.468	28.468	29.499	N/A	29.499	12.96	0.88	3.182	-1.206	-4.007	1.595	2.307	0.331	16.074	0.401	True	0.155	True	3	23
2020-01-22 143823 NGF48 SETA4.eds	B07	UNKNOWN	NGF48	NGF48 SETA4	hsa-miR-27a-000408	Amp	1.443	0.986	1	30.557	30.557	30.181	N/A	30.181	13.642	0.85	3.182	-0.474	-3.179	2.231	1.389	0.213	9.054	0.739	True	0.266	True	3	24
2018-07-26 165753 NGF48 SETA1.eds	B07	UNKNOWN	NGF48	NGF48SETA1	hsa-miR-27a-000408	Amp	1.431	0.959	1	30.34	30.34	30.181	N/A	30.181	13.642	0.85	3.182	-0.474	-3.179	2.231	1.389	0.213	9.054	0.739	True	0.266	True	3	25
2018-07-27 092843 NGF48 SETA2.eds	B07	UNKNOWN	NGF48	NGF48SETA2	hsa-miR-27a-000408	Amp	1.436	0.992	1	30.673	30.673	30.181	N/A	30.181	13.642	0.85	3.182	-0.474	-3.179	2.231	1.389	0.213	9.054	0.739	True	0.266	True	3	25
2018-07-27 144541 NGF48 SETA3.eds	B07	UNKNOWN	NGF48	NGF48SETA3	hsa-miR-27a-000408	Amp	1.42	0.966	1	29.155	29.155	30.181	N/A	30.181	13.642	0.85	3.182	-0.474	-3.179	2.231	1.389	0.213	9.054	0.739	True	0.266	True	3	23
2018-07-12 165218 NGF12 SETA1.eds	B07	UNKNOWN	NGF12	NGF12 SETA1	hsa-miR-27a-000408	Amp	1.437	0.984	1	28.937	28.937	30.137	N/A	30.137	14.116	1.056	3.182	0	-3.36	3.36	1	0.097	10.266	1	True	0.266	True	3	23
2018-07-13 083350 NGF12 SETA2.eds	B07	UNKNOWN	NGF12	NGF12 SETA2	hsa-miR-27a-000408	Amp	1.42	0.96	1	29.208	29.208	30.137	N/A	30.137	14.116	1.056	3.182	0	-3.36	3.36	1	0.097	10.266	1	True	0.266	True	3	24
2020-01-22 114414 NGF12 SETA4.eds	B07	UNKNOWN	NGF12	NGF12 SETA4	hsa-miR-27a-000408	Amp	1.448	0.984	1	29.806	29.806	30.137	N/A	30.137	14.116	1.056	3.182	0	-3.36	3.36	1	0.097	10.266	1	True	0.266	True	3	23
2018-07-13 153612 NGF12 SETA3.eds	B07	UNKNOWN	NGF12	NGF12 SETA3	hsa-miR-27a-000408	Amp	1.427	0.949	1	32.598	32.598	30.137	N/A	30.137	14.116	1.056	3.182	0	-3.36	3.36	1	0.097	10.266	1	True	0.266	True	3	27
2020-01-22 143823 NGF48 SETA4.eds	B08	UNKNOWN	NGF48	NGF48 SETA4	hsa-miR-27b-000409	Amp	1.346	0.962	1	33.042	33.042	32.762	N/A	32.762	16.223	0.963	3.182	-0.458	-3.524	2.608	1.373	0.164	11.502	0.753	True	0.191	True	3	28
2018-07-27 144541 NGF48 SETA3.eds	B08	UNKNOWN	NGF48	NGF48SETA3	hsa-miR-27b-000409	Amp	1.29	0.982	1	31.367	31.367	32.762	N/A	32.762	16.223	0.963	3.182	-0.458	-3.524	2.608	1.373	0.164	11.502	0.753	True	0.191	True	3	25
2018-07-27 092843 NGF48 SETA2.eds	B08	UNKNOWN	NGF48	NGF48SETA2	hsa-miR-27b-000409	Amp	1.279	0.936	1	33.658	33.658	32.762	N/A	32.762	16.223	0.963	3.182	-0.458	-3.524	2.608	1.373	0.164	11.502	0.753	True	0.191	True	3	28
2018-07-26 165753 NGF48 SETA1.eds	B08	UNKNOWN	NGF48	NGF48SETA1	hsa-miR-27b-000409	Amp	1.315	0.978	1	32.982	32.982	32.762	N/A	32.762	16.223	0.963	3.182	-0.458	-3.524	2.608	1.373	0.164	11.502	0.753	True	0.191	True	3	27
2018-07-13 083350 NGF12 SETA2.eds	B08	UNKNOWN	NGF12	NGF12 SETA2	hsa-miR-27b-000409	Amp	1.248	0.975	1	33.555	33.555	32.872	N/A	32.872	16.681	0.979	4.303	0	-4.214	4.214	1	0.054	18.56	1	True	0.191	True	3	28
2018-07-12 165218 NGF12 SETA1.eds	B08	UNKNOWN	NGF12	NGF12 SETA1	hsa-miR-27b-000409	Amp	1.303	0.983	1	31.594	31.594	32.872	N/A	32.872	16.681	0.979	4.303	0	-4.214	4.214	1	0.054	18.56	1	True	0.191	True	3	26
2020-01-22 114414 NGF12 SETA4.eds	B08	UNKNOWN	NGF12	NGF12 SETA4	hsa-miR-27b-000409	Amp	1.303	0.984	1	33.466	33.466	32.872	N/A	32.872	16.681	0.979	4.303	0	-4.214	4.214	1	0.054	18.56	1	True	0.191	True	3	28
2018-07-13 153612 NGF12 SETA3.eds	B08	UNKNOWN	NGF12	NGF12 SETA3	hsa-miR-27b-000409	N/A	Undetermined	Undetermined	1	Undetermined	Undetermined	32.872	N/A	32.872	16.681	0.979	4.303	0	-4.214	4.214	1	0.054	18.56	1	True	0.191	True	-1	-1	True
2020-01-22 143823 NGF48 SETA4.eds	B10	UNKNOWN	NGF48	NGF48 SETA4	hsa-miR-28-000411	Amp	1.364	0.96	1	32.423	32.423	32.864	N/A	32.864	16.325	0.903	3.182	-0.418	-3.292	2.456	1.336	0.182	9.793	0.767	True	0.166	True	3	28
2018-07-26 165753 NGF48 SETA1.eds	B10	UNKNOWN	NGF48	NGF48SETA1	hsa-miR-28-000411	Amp	1.329	0.973	1	33.058	33.058	32.864	N/A	32.864	16.325	0.903	3.182	-0.418	-3.292	2.456	1.336	0.182	9.793	0.767	True	0.166	True	3	28
2018-07-27 144541 NGF48 SETA3.eds	B10	UNKNOWN	NGF48	NGF48SETA3	hsa-miR-28-000411	Amp	1.311	0.977	1	31.766	31.766	32.864	N/A	32.864	16.325	0.903	3.182	-0.418	-3.292	2.456	1.336	0.182	9.793	0.767	True	0.166	True	3	27
2018-07-27 092843 NGF48 SETA2.eds	B10	UNKNOWN	NGF48	NGF48SETA2	hsa-miR-28-000411	Amp	1.327	0.971	1	34.209	34.209	32.864	N/A	32.864	16.325	0.903	3.182	-0.418	-3.292	2.456	1.336	0.182	9.793	0.767	True	0.166	True	3	29
2018-07-12 165218 NGF12 SETA1.eds	B10	UNKNOWN	NGF12	NGF12 SETA1	hsa-miR-28-000411	Amp	1.317	0.983	1	31.967	31.967	32.934	N/A	32.934	16.743	0.976	4.303	0	-4.2	4.2	1	0.054	18.38	1	True	0.166	True	3	27
2018-07-13 083350 NGF12 SETA2.eds	B10	UNKNOWN	NGF12	NGF12 SETA2	hsa-miR-28-000411	Amp	1.332	0.974	1	32.243	32.243	32.934	N/A	32.934	16.743	0.976	4.303	0	-4.2	4.2	1	0.054	18.38	1	True	0.166	True	3	27
2018-07-13 153612 NGF12 SETA3.eds	B10	UNKNOWN	NGF12	NGF12 SETA3	hsa-miR-28-000411	N/A	Undetermined	Undetermined	1	Undetermined	Undetermined	32.934	N/A	32.934	16.743	0.976	4.303	0	-4.2	4.2	1	0.054	18.38	1	True	0.166	True	-1	-1	True
2020-01-22 114414 NGF12 SETA4.eds	B10	UNKNOWN	NGF12	NGF12 SETA4	hsa-miR-28-000411	Amp	1.34	0.933	1	34.592	34.592	32.934	N/A	32.934	16.743	0.976	4.303	0	-4.2	4.2	1	0.054	18.38	1	True	0.166	True	3	30
2018-07-12 165218 NGF12 SETA1.eds	B09	UNKNOWN	NGF12	NGF12 SETA1	hsa-miR-28-3p-002446	Amp	1.379	0.99	1	28.212	28.212	29.133	N/A	29.133	13.111	0.844	3.182	0	-2.686	2.686	1	0.155	6.434	1	True	0.226	True	3	23
2018-07-13 083350 NGF12 SETA2.eds	B09	UNKNOWN	NGF12	NGF12 SETA2	hsa-miR-28-3p-002446	Amp	1.38	0.993	1	27.813	27.813	29.133	N/A	29.133	13.111	0.844	3.182	0	-2.686	2.686	1	0.155	6.434	1	True	0.226	True	3	22
2020-01-22 114414 NGF12 SETA4.eds	B09	UNKNOWN	NGF12	NGF12 SETA4	hsa-miR-28-3p-002446	Amp	1.398	0.987	1	29.816	29.816	29.133	N/A	29.133	13.111	0.844	3.182	0	-2.686	2.686	1	0.155	6.434	1	True	0.226	True	3	25
2018-07-13 153612 NGF12 SETA3.eds	B09	UNKNOWN	NGF12	NGF12 SETA3	hsa-miR-28-3p-002446	Amp	1.387	0.991	1	30.689	30.689	29.133	N/A	29.133	13.111	0.844	3.182	0	-2.686	2.686	1	0.155	6.434	1	True	0.226	True	3	25
2018-07-27 144541 NGF48 SETA3.eds	B09	UNKNOWN	NGF48	NGF48SETA3	hsa-miR-28-3p-002446	Amp	1.384	0.991	1	28.699	28.699	29.1	N/A	29.1	12.561	0.749	3.182	-0.55	-2.934	1.835	1.464	0.28	7.642	0.644	True	0.226	True	3	23
2018-07-27 092843 NGF48 SETA2.eds	B09	UNKNOWN	NGF48	NGF48SETA2	hsa-miR-28-3p-002446	Amp	1.388	0.989	1	29.16	29.16	29.1	N/A	29.1	12.561	0.749	3.182	-0.55	-2.934	1.835	1.464	0.28	7.642	0.644	True	0.226	True	3	24
2018-07-26 165753 NGF48 SETA1.eds	B09	UNKNOWN	NGF48	NGF48SETA1	hsa-miR-28-3p-002446	Amp	1.383	0.978	1	28.881	28.881	29.1	N/A	29.1	12.561	0.749	3.182	-0.55	-2.934	1.835	1.464	0.28	7.642	0.644	True	0.226	True	3	24
2020-01-22 143823 NGF48 SETA4.eds	B09	UNKNOWN	NGF48	NGF48 SETA4	hsa-miR-28-3p-002446	Amp	1.412	0.969	1	29.662	29.662	29.1	N/A	29.1	12.561	0.749	3.182	-0.55	-2.934	1.835	1.464	0.28	7.642	0.644	True	0.226	True	3	24
2020-01-22 114414 NGF12 SETA4.eds	G05	UNKNOWN	NGF12	NGF12 SETA4	hsa-miR-296-000527	Amp	1.054	0.937	1	33.439	33.439	33.024	N/A	33.024	17.003	0.712	3.182	0	-2.267	2.267	1	0.208	4.813	1	True	0.064	True	3	29
2018-07-13 083350 NGF12 SETA2.eds	G05	UNKNOWN	NGF12	NGF12 SETA2	hsa-miR-296-000527	Amp	1.057	0.96	1	32.271	32.271	33.024	N/A	33.024	17.003	0.712	3.182	0	-2.267	2.267	1	0.208	4.813	1	True	0.064	True	3	28
2018-07-13 153612 NGF12 SETA3.eds	G05	UNKNOWN	NGF12	NGF12 SETA3	hsa-miR-296-000527	Amp	1.058	0.966	1	34.236	34.236	33.024	N/A	33.024	17.003	0.712	3.182	0	-2.267	2.267	1	0.208	4.813	1	True	0.064	True	3	30
2018-07-12 165218 NGF12 SETA1.eds	G05	UNKNOWN	NGF12	NGF12 SETA1	hsa-miR-296-000527	Amp	1.034	0.903	1	32.151	32.151	33.024	N/A	33.024	17.003	0.712	3.182	0	-2.267	2.267	1	0.208	4.813	1	True	0.064	True	3	28
2020-01-22 143823 NGF48 SETA4.eds	G05	UNKNOWN	NGF48	NGF48 SETA4	hsa-miR-296-000527	Amp	1.05	0.906	1	32.775	32.775	32.21	N/A	32.21	15.671	0.711	3.182	-1.332	-3.596	0.932	2.517	0.524	12.089	0.234	True	0.064	True	3	29
2018-07-27 144541 NGF48 SETA3.eds	G05	UNKNOWN	NGF48	NGF48SETA3	hsa-miR-296-000527	Amp	1.044	0.964	1	31.658	31.658	32.21	N/A	32.21	15.671	0.711	3.182	-1.332	-3.596	0.932	2.517	0.524	12.089	0.234	True	0.064	True	3	27
2018-07-26 165753 NGF48 SETA1.eds	G05	UNKNOWN	NGF48	NGF48SETA1	hsa-miR-296-000527	Amp	1.036	0.936	1	32.545	32.545	32.21	N/A	32.21	15.671	0.711	3.182	-1.332	-3.596	0.932	2.517	0.524	12.089	0.234	True	0.064	True	3	28
2018-07-27 092843 NGF48 SETA2.eds	G05	UNKNOWN	NGF48	NGF48SETA2	hsa-miR-296-000527	Amp	1.071	0.916	1	31.863	31.863	32.21	N/A	32.21	15.671	0.711	3.182	-1.332	-3.596	0.932	2.517	0.524	12.089	0.234	True	0.064	True	3	28
2020-01-22 114414 NGF12 SETA4.eds	G04	UNKNOWN	NGF12	NGF12 SETA4	hsa-miR-296-3p-002101	N/A	Undetermined	Undetermined	1	Undetermined	Undetermined		N/A												True	0.04	True	-1	-1	True
2018-07-13 083350 NGF12 SETA2.eds	G04	UNKNOWN	NGF12	NGF12 SETA2	hsa-miR-296-3p-002101	Amp	0.553	0.618	1	36.308	36.308		N/A												True	0.04	True	3	29	True
2018-07-13 153612 NGF12 SETA3.eds	G04	UNKNOWN	NGF12	NGF12 SETA3	hsa-miR-296-3p-002101	N/A	Undetermined	Undetermined	1	Undetermined	Undetermined		N/A												True	0.04	True	-1	-1	True
2018-07-12 165218 NGF12 SETA1.eds	G04	UNKNOWN	NGF12	NGF12 SETA1	hsa-miR-296-3p-002101	Amp	0.663	0.699	1	34.782	34.782		N/A												True	0.04	True	3	30	True
2018-07-27 144541 NGF48 SETA3.eds	G04	UNKNOWN	NGF48	NGF48SETA3	hsa-miR-296-3p-002101	Amp	0.604	0.475	1	36.387	36.387		N/A												True	0.04	True	3	30	True
2018-07-26 165753 NGF48 SETA1.eds	G04	UNKNOWN	NGF48	NGF48SETA1	hsa-miR-296-3p-002101	N/A	Undetermined	Undetermined	1	Undetermined	Undetermined		N/A												True	0.04	True	-1	-1	True
2018-07-27 092843 NGF48 SETA2.eds	G04	UNKNOWN	NGF48	NGF48SETA2	hsa-miR-296-3p-002101	Amp	0.681	0.75	1	36.01	36.01		N/A												True	0.04	True	3	32	True
2020-01-22 143823 NGF48 SETA4.eds	G04	UNKNOWN	NGF48	NGF48 SETA4	hsa-miR-296-3p-002101	N/A	Undetermined	Undetermined	1	Undetermined	Undetermined		N/A												True	0.04	True	-1	-1	True
2018-07-26 165753 NGF48 SETA1.eds	P09	UNKNOWN	NGF48	NGF48SETA1	hsa-miR-298-002190	N/A	Undetermined	Undetermined	1	Undetermined	Undetermined		N/A												True	0	True	-1	-1	True
2018-07-27 092843 NGF48 SETA2.eds	P09	UNKNOWN	NGF48	NGF48SETA2	hsa-miR-298-002190	N/A	Undetermined	Undetermined	1	Undetermined	Undetermined		N/A												True	0	True	-1	-1	True
2018-07-27 144541 NGF48 SETA3.eds	P09	UNKNOWN	NGF48	NGF48SETA3	hsa-miR-298-002190	N/A	Undetermined	Undetermined	1	Undetermined	Undetermined		N/A												True	0	True	-1	-1	True
2020-01-22 143823 NGF48 SETA4.eds	P09	UNKNOWN	NGF48	NGF48 SETA4	hsa-miR-298-002190	N/A	Undetermined	Undetermined	1	Undetermined	Undetermined		N/A												True	0	True	-1	-1	True
2020-01-22 114414 NGF12 SETA4.eds	P09	UNKNOWN	NGF12	NGF12 SETA4	hsa-miR-298-002190	N/A	Undetermined	Undetermined	1	Undetermined	Undetermined		N/A												True	0	True	-1	-1	True
2018-07-13 083350 NGF12 SETA2.eds	P09	UNKNOWN	NGF12	NGF12 SETA2	hsa-miR-298-002190	N/A	Undetermined	Undetermined	1	Undetermined	Undetermined		N/A												True	0	True	-1	-1	True
2018-07-13 153612 NGF12 SETA3.eds	P09	UNKNOWN	NGF12	NGF12 SETA3	hsa-miR-298-002190	N/A	Undetermined	Undetermined	1	Undetermined	Undetermined		N/A												True	0	True	-1	-1	True
2018-07-12 165218 NGF12 SETA1.eds	P09	UNKNOWN	NGF12	NGF12 SETA1	hsa-miR-298-002190	N/A	Undetermined	Undetermined	1	Undetermined	Undetermined		N/A												True	0	True	-1	-1	True
2020-01-22 143823 NGF48 SETA4.eds	G06	UNKNOWN	NGF48	NGF48 SETA4	hsa-miR-299-3p-001015	N/A	Undetermined	Undetermined	1	Undetermined	Undetermined		N/A												True	0.04	True	-1	-1	True
2018-07-27 144541 NGF48 SETA3.eds	G06	UNKNOWN	NGF48	NGF48SETA3	hsa-miR-299-3p-001015	Inconclusive	0	0.455	1	37.518	37.518		N/A												True	0.04	True	3	32	True
2018-07-26 165753 NGF48 SETA1.eds	G06	UNKNOWN	NGF48	NGF48SETA1	hsa-miR-299-3p-001015	N/A	Undetermined	Undetermined	1	Undetermined	Undetermined		N/A												True	0.04	True	-1	-1	True
2018-07-27 092843 NGF48 SETA2.eds	G06	UNKNOWN	NGF48	NGF48SETA2	hsa-miR-299-3p-001015	N/A	Undetermined	Undetermined	1	Undetermined	Undetermined		N/A												True	0.04	True	-1	-1	True
2018-07-13 083350 NGF12 SETA2.eds	G06	UNKNOWN	NGF12	NGF12 SETA2	hsa-miR-299-3p-001015	N/A	Undetermined	Undetermined	1	Undetermined	Undetermined		N/A												True	0.04	True	-1	-1	True
2018-07-13 153612 NGF12 SETA3.eds	G06	UNKNOWN	NGF12	NGF12 SETA3	hsa-miR-299-3p-001015	N/A	Undetermined	Undetermined	1	Undetermined	Undetermined		N/A												True	0.04	True	-1	-1	True
2018-07-12 165218 NGF12 SETA1.eds	G06	UNKNOWN	NGF12	NGF12 SETA1	hsa-miR-299-3p-001015	N/A	Undetermined	Undetermined	1	Undetermined	Undetermined		N/A												True	0.04	True	-1	-1	True
2020-01-22 114414 NGF12 SETA4.eds	G06	UNKNOWN	NGF12	NGF12 SETA4	hsa-miR-299-3p-001015	N/A	Undetermined	Undetermined	1	Undetermined	Undetermined		N/A												True	0.04	True	-1	-1	True
2020-01-22 143823 NGF48 SETA4.eds	G07	UNKNOWN	NGF48	NGF48 SETA4	hsa-miR-299-5p-000600	Amp	1.266	0.941	1	34.709	34.709	35.119	N/A	35.119	18.357	1.061	4.303	0.891	-3.672	5.455	0.539	0.023	12.749	0.502	True	0.132	True	3	30
2018-07-26 165753 NGF48 SETA1.eds	G07	UNKNOWN	NGF48	NGF48SETA1	hsa-miR-299-5p-000600	Amp	1.13	0.952	1	36.748	36.748	35.119	N/A	35.119	18.357	1.061	4.303	0.891	-3.672	5.455	0.539	0.023	12.749	0.502	True	0.132	True	3	32
2018-07-27 144541 NGF48 SETA3.eds	G07	UNKNOWN	NGF48	NGF48SETA3	hsa-miR-299-5p-000600	Amp	1.282	0.944	1	33.899	33.899	35.119	N/A	35.119	18.357	1.061	4.303	0.891	-3.672	5.455	0.539	0.023	12.749	0.502	True	0.132	True	3	29
2018-07-27 092843 NGF48 SETA2.eds	G07	UNKNOWN	NGF48	NGF48SETA2	hsa-miR-299-5p-000600	No Amp	0.725	0	1	Undetermined	Undetermined	35.119	N/A	35.119	18.357	1.061	4.303	0.891	-3.672	5.455	0.539	0.023	12.749	0.502	True	0.132	True	3	34	True
2018-07-13 083350 NGF12 SETA2.eds	G07	UNKNOWN	NGF12	NGF12 SETA2	hsa-miR-299-5p-000600	Amp	1.32	0.989	1	32.768	32.768	33.487	N/A	33.487	17.466	0.476	3.182	0	-1.513	1.513	1	0.35	2.855	1	True	0.132	True	3	28
2018-07-12 165218 NGF12 SETA1.eds	G07	UNKNOWN	NGF12	NGF12 SETA1	hsa-miR-299-5p-000600	Amp	1.304	0.968	1	33.152	33.152	33.487	N/A	33.487	17.466	0.476	3.182	0	-1.513	1.513	1	0.35	2.855	1	True	0.132	True	3	28
2020-01-22 114414 NGF12 SETA4.eds	G07	UNKNOWN	NGF12	NGF12 SETA4	hsa-miR-299-5p-000600	Amp	1.261	0.957	1	34.032	34.032	33.487	N/A	33.487	17.466	0.476	3.182	0	-1.513	1.513	1	0.35	2.855	1	True	0.132	True	3	29
2018-07-13 153612 NGF12 SETA3.eds	G07	UNKNOWN	NGF12	NGF12 SETA3	hsa-miR-299-5p-000600	Amp	1.305	0.961	1	33.998	33.998	33.487	N/A	33.487	17.466	0.476	3.182	0	-1.513	1.513	1	0.35	2.855	1	True	0.132	True	3	29
2018-07-13 083350 NGF12 SETA2.eds	B13	UNKNOWN	NGF12	NGF12 SETA2	hsa-miR-29a-002112	Amp	1.382	0.965	1	24.399	24.399	25.399	N/A	25.399	9.377	0.805	3.182	0	-2.562	2.562	1	0.169	5.907	1	True	0.225	True	3	19
2018-07-12 165218 NGF12 SETA1.eds	B13	UNKNOWN	NGF12	NGF12 SETA1	hsa-miR-29a-002112	Amp	1.382	0.98	1	24.542	24.542	25.399	N/A	25.399	9.377	0.805	3.182	0	-2.562	2.562	1	0.169	5.907	1	True	0.225	True	3	19
2020-01-22 114414 NGF12 SETA4.eds	B13	UNKNOWN	NGF12	NGF12 SETA4	hsa-miR-29a-002112	Amp	1.373	0.969	1	25.631	25.631	25.399	N/A	25.399	9.377	0.805	3.182	0	-2.562	2.562	1	0.169	5.907	1	True	0.225	True	3	20
2018-07-13 153612 NGF12 SETA3.eds	B13	UNKNOWN	NGF12	NGF12 SETA3	hsa-miR-29a-002112	Amp	1.391	0.95	1	27.024	27.024	25.399	N/A	25.399	9.377	0.805	3.182	0	-2.562	2.562	1	0.169	5.907	1	True	0.225	True	3	22
2018-07-26 165753 NGF48 SETA1.eds	B13	UNKNOWN	NGF48	NGF48SETA1	hsa-miR-29a-002112	Amp	1.382	0.941	1	25.551	25.551	25.502	N/A	25.502	8.963	0.758	3.182	-0.414	-2.827	1.999	1.332	0.25	7.098	0.721	True	0.225	True	3	20
2018-07-27 144541 NGF48 SETA3.eds	B13	UNKNOWN	NGF48	NGF48SETA3	hsa-miR-29a-002112	Amp	1.387	0.972	1	24.825	24.825	25.502	N/A	25.502	8.963	0.758	3.182	-0.414	-2.827	1.999	1.332	0.25	7.098	0.721	True	0.225	True	3	19
2018-07-27 092843 NGF48 SETA2.eds	B13	UNKNOWN	NGF48	NGF48SETA2	hsa-miR-29a-002112	Amp	1.407	0.962	1	25.779	25.779	25.502	N/A	25.502	8.963	0.758	3.182	-0.414	-2.827	1.999	1.332	0.25	7.098	0.721	True	0.225	True	3	20
2020-01-22 143823 NGF48 SETA4.eds	B13	UNKNOWN	NGF48	NGF48 SETA4	hsa-miR-29a-002112	Amp	1.372	0.987	1	25.854	25.854	25.502	N/A	25.502	8.963	0.758	3.182	-0.414	-2.827	1.999	1.332	0.25	7.098	0.721	True	0.225	True	3	20
2018-07-27 144541 NGF48 SETA3.eds	B14	UNKNOWN	NGF48	NGF48SETA3	hsa-miR-29b-000413	Amp	1.338	0.987	1	31.735	31.735	32.555	N/A	32.555	15.793	1.178	4.303	-0.939	-6.009	4.131	1.917	0.057	64.404	0.536	True	0.177	True	3	26
2018-07-26 165753 NGF48 SETA1.eds	B14	UNKNOWN	NGF48	NGF48SETA1	hsa-miR-29b-000413	Amp	1.357	0.974	1	32.514	32.514	32.555	N/A	32.555	15.793	1.178	4.303	-0.939	-6.009	4.131	1.917	0.057	64.404	0.536	True	0.177	True	3	26
2018-07-27 092843 NGF48 SETA2.eds	B14	UNKNOWN	NGF48	NGF48SETA2	hsa-miR-29b-000413	N/A	Undetermined	Undetermined	1	Undetermined	Undetermined	32.555	N/A	32.555	15.793	1.178	4.303	-0.939	-6.009	4.131	1.917	0.057	64.404	0.536	True	0.177	True	-1	-1	True
2020-01-22 114414 NGF12 SETA4.eds	B14	UNKNOWN	NGF12	NGF12 SETA4	hsa-miR-29b-000413	Amp	1.304	0.94	1	34.172	34.172	32.923	N/A	32.923	16.732	0.674	4.303	0	-2.901	2.901	1	0.134	7.468	1	True	0.177	True	3	28
2018-07-13 153612 NGF12 SETA3.eds	B14	UNKNOWN	NGF12	NGF12 SETA3	hsa-miR-29b-000413	N/A	Undetermined	Undetermined	1	Undetermined	Undetermined	32.923	N/A	32.923	16.732	0.674	4.303	0	-2.901	2.901	1	0.134	7.468	1	True	0.177	True	-1	-1	True
2018-07-13 083350 NGF12 SETA2.eds	B14	UNKNOWN	NGF12	NGF12 SETA2	hsa-miR-29b-000413	Amp	1.334	0.982	1	31.792	31.792	32.923	N/A	32.923	16.732	0.674	4.303	0	-2.901	2.901	1	0.134	7.468	1	True	0.177	True	3	26
2018-07-12 165218 NGF12 SETA1.eds	B14	UNKNOWN	NGF12	NGF12 SETA1	hsa-miR-29b-000413	Amp	1.333	0.924	1	32.806	32.806	32.923	N/A	32.923	16.732	0.674	4.303	0	-2.901	2.901	1	0.134	7.468	1	True	0.177	True	3	28
2020-01-22 143823 NGF48 SETA4.eds	B14	UNKNOWN	NGF48	NGF48 SETA4	hsa-miR-29b-000413	Amp	1.325	0.9	1	33.415	33.415	32.555	N/A	32.555	15.793	1.178	4.303	-0.939	-6.009	4.131	1.917	0.057	64.404	0.536	True	0.177	True	3	28
2018-07-27 144541 NGF48 SETA3.eds	B15	UNKNOWN	NGF48	NGF48SETA3	hsa-miR-29c-000587	Amp	1.305	0.985	1	29.019	29.019	29.322	N/A	29.322	12.783	0.617	3.182	-0.3	-2.264	1.664	1.231	0.316	4.802	0.747	True	0.219	True	3	23
2018-07-27 092843 NGF48 SETA2.eds	B15	UNKNOWN	NGF48	NGF48SETA2	hsa-miR-29c-000587	Amp	1.314	0.965	1	30.01	30.01	29.322	N/A	29.322	12.783	0.617	3.182	-0.3	-2.264	1.664	1.231	0.316	4.802	0.747	True	0.219	True	3	24
2018-07-26 165753 NGF48 SETA1.eds	B15	UNKNOWN	NGF48	NGF48SETA1	hsa-miR-29c-000587	Amp	1.318	0.967	1	29.482	29.482	29.322	N/A	29.322	12.783	0.617	3.182	-0.3	-2.264	1.664	1.231	0.316	4.802	0.747	True	0.219	True	3	24
2020-01-22 143823 NGF48 SETA4.eds	B15	UNKNOWN	NGF48	NGF48 SETA4	hsa-miR-29c-000587	Amp	1.336	0.976	1	28.777	28.777	29.322	N/A	29.322	12.783	0.617	3.182	-0.3	-2.264	1.664	1.231	0.316	4.802	0.747	True	0.219	True	3	23
2018-07-13 083350 NGF12 SETA2.eds	B15	UNKNOWN	NGF12	NGF12 SETA2	hsa-miR-29c-000587	Amp	1.317	0.966	1	28.501	28.501	29.104	N/A	29.104	13.083	0.636	3.182	0	-2.025	2.025	1	0.246	4.071	1	True	0.219	True	3	22
2018-07-12 165218 NGF12 SETA1.eds	B15	UNKNOWN	NGF12	NGF12 SETA1	hsa-miR-29c-000587	Amp	1.315	0.978	1	28.682	28.682	29.104	N/A	29.104	13.083	0.636	3.182	0	-2.025	2.025	1	0.246	4.071	1	True	0.219	True	3	23
2020-01-22 114414 NGF12 SETA4.eds	B15	UNKNOWN	NGF12	NGF12 SETA4	hsa-miR-29c-000587	Amp	1.333	0.985	1	28.861	28.861	29.104	N/A	29.104	13.083	0.636	3.182	0	-2.025	2.025	1	0.246	4.071	1	True	0.219	True	3	23
2018-07-13 153612 NGF12 SETA3.eds	B15	UNKNOWN	NGF12	NGF12 SETA3	hsa-miR-29c-000587	Amp	1.288	0.977	1	30.372	30.372	29.104	N/A	29.104	13.083	0.636	3.182	0	-2.025	2.025	1	0.246	4.071	1	True	0.219	True	3	24
2020-01-22 114414 NGF12 SETA4.eds	G08	UNKNOWN	NGF12	NGF12 SETA4	hsa-miR-301-000528	Amp	1.222	0.984	1	33.626	33.626	32.116	N/A	32.116	15.925	0.87	4.303	0	-3.742	3.742	1	0.075	13.38	1	True	0.124	True	3	29
2018-07-12 165218 NGF12 SETA1.eds	G08	UNKNOWN	NGF12	NGF12 SETA1	hsa-miR-301-000528	Amp	1.226	0.972	1	31.387	31.387	32.116	N/A	32.116	15.925	0.87	4.303	0	-3.742	3.742	1	0.075	13.38	1	True	0.124	True	3	27
2018-07-13 083350 NGF12 SETA2.eds	G08	UNKNOWN	NGF12	NGF12 SETA2	hsa-miR-301-000528	Amp	1.24	0.979	1	31.336	31.336	32.116	N/A	32.116	15.925	0.87	4.303	0	-3.742	3.742	1	0.075	13.38	1	True	0.124	True	3	27
2018-07-13 153612 NGF12 SETA3.eds	G08	UNKNOWN	NGF12	NGF12 SETA3	hsa-miR-301-000528	N/A	Undetermined	Undetermined	1	Undetermined	Undetermined	32.116	N/A	32.116	15.925	0.87	4.303	0	-3.742	3.742	1	0.075	13.38	1	True	0.124	True	-1	-1	True
2020-01-22 143823 NGF48 SETA4.eds	G08	UNKNOWN	NGF48	NGF48 SETA4	hsa-miR-301-000528	Amp	1.271	0.968	1	33.147	33.147	32.201	N/A	32.201	15.661	0.991	3.182	-0.264	-3.416	2.889	1.2	0.135	10.674	0.849	True	0.124	True	3	28
2018-07-26 165753 NGF48 SETA1.eds	G08	UNKNOWN	NGF48	NGF48SETA1	hsa-miR-301-000528	Amp	1.224	0.984	1	32.126	32.126	32.201	N/A	32.201	15.661	0.991	3.182	-0.264	-3.416	2.889	1.2	0.135	10.674	0.849	True	0.124	True	3	27
2018-07-27 092843 NGF48 SETA2.eds	G08	UNKNOWN	NGF48	NGF48SETA2	hsa-miR-301-000528	Amp	1.243	0.975	1	32.569	32.569	32.201	N/A	32.201	15.661	0.991	3.182	-0.264	-3.416	2.889	1.2	0.135	10.674	0.849	True	0.124	True	3	28
2018-07-27 144541 NGF48 SETA3.eds	G08	UNKNOWN	NGF48	NGF48SETA3	hsa-miR-301-000528	Amp	1.262	0.986	1	30.96	30.96	32.201	N/A	32.201	15.661	0.991	3.182	-0.264	-3.416	2.889	1.2	0.135	10.674	0.849	True	0.124	True	3	26
2020-01-22 114414 NGF12 SETA4.eds	G09	UNKNOWN	NGF12	NGF12 SETA4	hsa-miR-301b-002392	N/A	Undetermined	Undetermined	1	Undetermined	Undetermined	34.441	N/A	34.441	18.202	1.403	12.706	0	-17.83	17.83	1	0	232,955.359	1	True	0.139	True	-1	-1	True
2018-07-13 153612 NGF12 SETA3.eds	G09	UNKNOWN	NGF12	NGF12 SETA3	hsa-miR-301b-002392	N/A	Undetermined	Undetermined	1	Undetermined	Undetermined	34.441	N/A	34.441	18.202	1.403	12.706	0	-17.83	17.83	1	0	232,955.359	1	True	0.139	True	-1	-1	True
2018-07-12 165218 NGF12 SETA1.eds	G09	UNKNOWN	NGF12	NGF12 SETA1	hsa-miR-301b-002392	Amp	1.266	0.971	1	33.645	33.645	34.441	N/A	34.441	18.202	1.403	12.706	0	-17.83	17.83	1	0	232,955.359	1	True	0.139	True	3	28
2018-07-13 083350 NGF12 SETA2.eds	G09	UNKNOWN	NGF12	NGF12 SETA2	hsa-miR-301b-002392	Amp	1.213	0.945	1	35.237	35.237	34.441	N/A	34.441	18.202	1.403	12.706	0	-17.83	17.83	1	0	232,955.359	1	True	0.139	True	3	30
2018-07-27 092843 NGF48 SETA2.eds	G09	UNKNOWN	NGF48	NGF48SETA2	hsa-miR-301b-002392	N/A	Undetermined	Undetermined	1	Undetermined	Undetermined	35.637	N/A	35.637	18.876	0.84	4.303	0.674	-2.939	4.287	0.627	0.051	7.671	0.725	True	0.139	True	-1	-1	True
2018-07-27 144541 NGF48 SETA3.eds	G09	UNKNOWN	NGF48	NGF48SETA3	hsa-miR-301b-002392	Amp	1.053	0.891	1	37.199	37.199	35.637	N/A	35.637	18.876	0.84	4.303	0.674	-2.939	4.287	0.627	0.051	7.671	0.725	True	0.139	True	3	31
2018-07-26 165753 NGF48 SETA1.eds	G09	UNKNOWN	NGF48	NGF48SETA1	hsa-miR-301b-002392	Amp	1.28	0.981	1	34.465	34.465	35.637	N/A	35.637	18.876	0.84	4.303	0.674	-2.939	4.287	0.627	0.051	7.671	0.725	True	0.139	True	3	29
2020-01-22 143823 NGF48 SETA4.eds	G09	UNKNOWN	NGF48	NGF48 SETA4	hsa-miR-301b-002392	Amp	1.246	0.963	1	35.248	35.248	35.637	N/A	35.637	18.876	0.84	4.303	0.674	-2.939	4.287	0.627	0.051	7.671	0.725	True	0.139	True	3	30
2018-07-27 092843 NGF48 SETA2.eds	G10	UNKNOWN	NGF48	NGF48SETA2	hsa-miR-302a-000529	N/A	Undetermined	Undetermined	1	Undetermined	Undetermined		N/A												True	0	True	-1	-1	True
2018-07-27 144541 NGF48 SETA3.eds	G10	UNKNOWN	NGF48	NGF48SETA3	hsa-miR-302a-000529	N/A	Undetermined	Undetermined	1	Undetermined	Undetermined		N/A												True	0	True	-1	-1	True
2018-07-26 165753 NGF48 SETA1.eds	G10	UNKNOWN	NGF48	NGF48SETA1	hsa-miR-302a-000529	N/A	Undetermined	Undetermined	1	Undetermined	Undetermined		N/A												True	0	True	-1	-1	True
2018-07-13 083350 NGF12 SETA2.eds	G10	UNKNOWN	NGF12	NGF12 SETA2	hsa-miR-302a-000529	N/A	Undetermined	Undetermined	1	Undetermined	Undetermined		N/A												True	0	True	-1	-1	True
2018-07-12 165218 NGF12 SETA1.eds	G10	UNKNOWN	NGF12	NGF12 SETA1	hsa-miR-302a-000529	N/A	Undetermined	Undetermined	1	Undetermined	Undetermined		N/A												True	0	True	-1	-1	True
2020-01-22 114414 NGF12 SETA4.eds	G10	UNKNOWN	NGF12	NGF12 SETA4	hsa-miR-302a-000529	N/A	Undetermined	Undetermined	1	Undetermined	Undetermined		N/A												True	0	True	-1	-1	True
2018-07-13 153612 NGF12 SETA3.eds	G10	UNKNOWN	NGF12	NGF12 SETA3	hsa-miR-302a-000529	N/A	Undetermined	Undetermined	1	Undetermined	Undetermined		N/A												True	0	True	-1	-1	True
2020-01-22 143823 NGF48 SETA4.eds	G10	UNKNOWN	NGF48	NGF48 SETA4	hsa-miR-302a-000529	N/A	Undetermined	Undetermined	1	Undetermined	Undetermined		N/A												True	0	True	-1	-1	True
2020-01-22 143823 NGF48 SETA4.eds	G12	UNKNOWN	NGF48	NGF48 SETA4	hsa-miR-302b-000531	N/A	Undetermined	Undetermined	1	Undetermined	Undetermined		N/A												True	0	True	-1	-1	True
2018-07-27 092843 NGF48 SETA2.eds	G12	UNKNOWN	NGF48	NGF48SETA2	hsa-miR-302b-000531	N/A	Undetermined	Undetermined	1	Undetermined	Undetermined		N/A												True	0	True	-1	-1	True
2018-07-27 144541 NGF48 SETA3.eds	G12	UNKNOWN	NGF48	NGF48SETA3	hsa-miR-302b-000531	N/A	Undetermined	Undetermined	1	Undetermined	Undetermined		N/A												True	0	True	-1	-1	True
2018-07-26 165753 NGF48 SETA1.eds	G12	UNKNOWN	NGF48	NGF48SETA1	hsa-miR-302b-000531	N/A	Undetermined	Undetermined	1	Undetermined	Undetermined		N/A												True	0	True	-1	-1	True
2018-07-13 153612 NGF12 SETA3.eds	G12	UNKNOWN	NGF12	NGF12 SETA3	hsa-miR-302b-000531	N/A	Undetermined	Undetermined	1	Undetermined	Undetermined		N/A												True	0	True	-1	-1	True
2020-01-22 114414 NGF12 SETA4.eds	G12	UNKNOWN	NGF12	NGF12 SETA4	hsa-miR-302b-000531	N/A	Undetermined	Undetermined	1	Undetermined	Undetermined		N/A												True	0	True	-1	-1	True
2018-07-12 165218 NGF12 SETA1.eds	G12	UNKNOWN	NGF12	NGF12 SETA1	hsa-miR-302b-000531	N/A	Undetermined	Undetermined	1	Undetermined	Undetermined		N/A												True	0	True	-1	-1	True
2018-07-13 083350 NGF12 SETA2.eds	G12	UNKNOWN	NGF12	NGF12 SETA2	hsa-miR-302b-000531	N/A	Undetermined	Undetermined	1	Undetermined	Undetermined		N/A												True	0	True	-1	-1	True
2020-01-22 143823 NGF48 SETA4.eds	G13	UNKNOWN	NGF48	NGF48 SETA4	hsa-miR-302c-000533	N/A	Undetermined	Undetermined	1	Undetermined	Undetermined		N/A												True	0.2	True	-1	-1	True
2020-01-22 114414 NGF12 SETA4.eds	G13	UNKNOWN	NGF12	NGF12 SETA4	hsa-miR-302c-000533	N/A	Undetermined	Undetermined	1	Undetermined	Undetermined		N/A												True	0.2	True	-1	-1	True
2018-07-13 083350 NGF12 SETA2.eds	G13	UNKNOWN	NGF12	NGF12 SETA2	hsa-miR-302c-000533	N/A	Undetermined	Undetermined	1	Undetermined	Undetermined		N/A												True	0.2	True	-1	-1	True
2018-07-13 153612 NGF12 SETA3.eds	G13	UNKNOWN	NGF12	NGF12 SETA3	hsa-miR-302c-000533	N/A	Undetermined	Undetermined	1	Undetermined	Undetermined		N/A												True	0.2	True	-1	-1	True
2018-07-12 165218 NGF12 SETA1.eds	G13	UNKNOWN	NGF12	NGF12 SETA1	hsa-miR-302c-000533	N/A	Undetermined	Undetermined	1	Undetermined	Undetermined		N/A												True	0.2	True	-1	-1	True
2018-07-26 165753 NGF48 SETA1.eds	G13	UNKNOWN	NGF48	NGF48SETA1	hsa-miR-302c-000533	Amp	0.724	0	1	Undetermined	Undetermined		N/A												True	0.2	True	3	35	True
2018-07-27 092843 NGF48 SETA2.eds	G13	UNKNOWN	NGF48	NGF48SETA2	hsa-miR-302c-000533	N/A	Undetermined	Undetermined	1	Undetermined	Undetermined		N/A												True	0.2	True	-1	-1	True
2018-07-27 144541 NGF48 SETA3.eds	G13	UNKNOWN	NGF48	NGF48SETA3	hsa-miR-302c-000533	N/A	Undetermined	Undetermined	1	Undetermined	Undetermined		N/A												True	0.2	True	-1	-1	True
2018-07-12 165218 NGF12 SETA1.eds	B16	UNKNOWN	NGF12	NGF12 SETA1	hsa-miR-30b-000602	Amp	1.339	0.985	1	27.246	27.246	28.426	N/A	28.426	12.405	0.898	3.182	0	-2.859	2.859	1	0.138	7.253	1	True	0.198	True	3	22
2018-07-13 083350 NGF12 SETA2.eds	B16	UNKNOWN	NGF12	NGF12 SETA2	hsa-miR-30b-000602	Amp	1.323	0.977	1	27.293	27.293	28.426	N/A	28.426	12.405	0.898	3.182	0	-2.859	2.859	1	0.138	7.253	1	True	0.198	True	3	22
2018-07-13 153612 NGF12 SETA3.eds	B16	UNKNOWN	NGF12	NGF12 SETA3	hsa-miR-30b-000602	Amp	1.307	0.987	1	30.108	30.108	28.426	N/A	28.426	12.405	0.898	3.182	0	-2.859	2.859	1	0.138	7.253	1	True	0.198	True	3	25
2020-01-22 114414 NGF12 SETA4.eds	B16	UNKNOWN	NGF12	NGF12 SETA4	hsa-miR-30b-000602	Amp	1.29	0.987	1	29.058	29.058	28.426	N/A	28.426	12.405	0.898	3.182	0	-2.859	2.859	1	0.138	7.253	1	True	0.198	True	3	24
2018-07-26 165753 NGF48 SETA1.eds	B16	UNKNOWN	NGF48	NGF48SETA1	hsa-miR-30b-000602	Amp	1.316	0.971	1	28.032	28.032	28.18	N/A	28.18	11.641	0.845	3.182	-0.764	-3.454	1.926	1.698	0.263	10.956	0.559	True	0.198	True	3	23
2018-07-27 092843 NGF48 SETA2.eds	B16	UNKNOWN	NGF48	NGF48SETA2	hsa-miR-30b-000602	Amp	1.325	0.98	1	28.405	28.405	28.18	N/A	28.18	11.641	0.845	3.182	-0.764	-3.454	1.926	1.698	0.263	10.956	0.559	True	0.198	True	3	23
2018-07-27 144541 NGF48 SETA3.eds	B16	UNKNOWN	NGF48	NGF48SETA3	hsa-miR-30b-000602	Amp	1.313	0.991	1	27.414	27.414	28.18	N/A	28.18	11.641	0.845	3.182	-0.764	-3.454	1.926	1.698	0.263	10.956	0.559	True	0.198	True	3	22
2020-01-22 143823 NGF48 SETA4.eds	B16	UNKNOWN	NGF48	NGF48 SETA4	hsa-miR-30b-000602	Amp	1.331	0.941	1	28.868	28.868	28.18	N/A	28.18	11.641	0.845	3.182	-0.764	-3.454	1.926	1.698	0.263	10.956	0.559	True	0.198	True	3	24
2018-07-13 153612 NGF12 SETA3.eds	B17	UNKNOWN	NGF12	NGF12 SETA3	hsa-miR-30c-000419	Amp	1.339	0.99	1	29.04	29.04	27.269	N/A	27.269	11.247	0.922	3.182	0	-2.935	2.935	1	0.131	7.647	1	True	0.174	True	3	24
2020-01-22 114414 NGF12 SETA4.eds	B17	UNKNOWN	NGF12	NGF12 SETA4	hsa-miR-30c-000419	Amp	1.287	0.985	1	27.923	27.923	27.269	N/A	27.269	11.247	0.922	3.182	0	-2.935	2.935	1	0.131	7.647	1	True	0.174	True	3	22
2018-07-12 165218 NGF12 SETA1.eds	B17	UNKNOWN	NGF12	NGF12 SETA1	hsa-miR-30c-000419	Amp	1.347	0.993	1	26.125	26.125	27.269	N/A	27.269	11.247	0.922	3.182	0	-2.935	2.935	1	0.131	7.647	1	True	0.174	True	3	21
2018-07-13 083350 NGF12 SETA2.eds	B17	UNKNOWN	NGF12	NGF12 SETA2	hsa-miR-30c-000419	Amp	1.344	0.995	1	25.987	25.987	27.269	N/A	27.269	11.247	0.922	3.182	0	-2.935	2.935	1	0.131	7.647	1	True	0.174	True	3	21
2020-01-22 143823 NGF48 SETA4.eds	B17	UNKNOWN	NGF48	NGF48 SETA4	hsa-miR-30c-000419	Amp	1.321	0.979	1	27.871	27.871	27.032	N/A	27.032	10.493	0.867	3.182	-0.754	-3.513	2.005	1.687	0.249	11.419	0.573	True	0.174	True	3	23
2018-07-27 092843 NGF48 SETA2.eds	B17	UNKNOWN	NGF48	NGF48SETA2	hsa-miR-30c-000419	Amp	1.368	0.977	1	27.082	27.082	27.032	N/A	27.032	10.493	0.867	3.182	-0.754	-3.513	2.005	1.687	0.249	11.419	0.573	True	0.174	True	3	22
2018-07-27 144541 NGF48 SETA3.eds	B17	UNKNOWN	NGF48	NGF48SETA3	hsa-miR-30c-000419	Amp	1.344	0.989	1	26.182	26.182	27.032	N/A	27.032	10.493	0.867	3.182	-0.754	-3.513	2.005	1.687	0.249	11.419	0.573	True	0.174	True	3	21
2018-07-26 165753 NGF48 SETA1.eds	B17	UNKNOWN	NGF48	NGF48SETA1	hsa-miR-30c-000419	Amp	1.344	0.993	1	26.994	26.994	27.032	N/A	27.032	10.493	0.867	3.182	-0.754	-3.513	2.005	1.687	0.249	11.419	0.573	True	0.174	True	3	22
2018-07-26 165753 NGF48 SETA1.eds	B18	UNKNOWN	NGF48	NGF48SETA1	hsa-miR-31-002279	Amp	1.3	0.972	1	24.53	24.53	24.334	N/A	24.334	7.794	0.584	3.182	-0.489	-2.349	1.37	1.404	0.387	5.095	0.608	True	0.179	True	3	19
2018-07-27 092843 NGF48 SETA2.eds	B18	UNKNOWN	NGF48	NGF48SETA2	hsa-miR-31-002279	Amp	1.318	0.988	1	24.276	24.276	24.334	N/A	24.334	7.794	0.584	3.182	-0.489	-2.349	1.37	1.404	0.387	5.095	0.608	True	0.179	True	3	19
2018-07-27 144541 NGF48 SETA3.eds	B18	UNKNOWN	NGF48	NGF48SETA3	hsa-miR-31-002279	Amp	1.272	0.971	1	24.098	24.098	24.334	N/A	24.334	7.794	0.584	3.182	-0.489	-2.349	1.37	1.404	0.387	5.095	0.608	True	0.179	True	3	19
2018-07-12 165218 NGF12 SETA1.eds	B18	UNKNOWN	NGF12	NGF12 SETA1	hsa-miR-31-002279	Amp	1.294	0.992	1	23.667	23.667	24.305	N/A	24.305	8.284	0.69	3.182	0	-2.195	2.195	1	0.218	4.58	1	True	0.179	True	3	18
2018-07-13 083350 NGF12 SETA2.eds	B18	UNKNOWN	NGF12	NGF12 SETA2	hsa-miR-31-002279	Amp	1.29	0.991	1	23.344	23.344	24.305	N/A	24.305	8.284	0.69	3.182	0	-2.195	2.195	1	0.218	4.58	1	True	0.179	True	3	18
2018-07-13 153612 NGF12 SETA3.eds	B18	UNKNOWN	NGF12	NGF12 SETA3	hsa-miR-31-002279	Amp	1.296	0.99	1	25.58	25.58	24.305	N/A	24.305	8.284	0.69	3.182	0	-2.195	2.195	1	0.218	4.58	1	True	0.179	True	3	20
2020-01-22 114414 NGF12 SETA4.eds	B18	UNKNOWN	NGF12	NGF12 SETA4	hsa-miR-31-002279	Amp	1.305	0.991	1	24.63	24.63	24.305	N/A	24.305	8.284	0.69	3.182	0	-2.195	2.195	1	0.218	4.58	1	True	0.179	True	3	19
2020-01-22 143823 NGF48 SETA4.eds	B18	UNKNOWN	NGF48	NGF48 SETA4	hsa-miR-31-002279	Amp	1.316	0.991	1	24.43	24.43	24.334	N/A	24.334	7.794	0.584	3.182	-0.489	-2.349	1.37	1.404	0.387	5.095	0.608	True	0.179	True	3	19
2018-07-12 165218 NGF12 SETA1.eds	B19	UNKNOWN	NGF12	NGF12 SETA1	hsa-miR-32-002109	Amp	1.293	0.978	1	33.18	33.18	34.095	N/A	34.095	17.903	0.786	4.303	0	-3.383	3.383	1	0.096	10.435	1	True	0.145	True	3	28
2018-07-13 083350 NGF12 SETA2.eds	B19	UNKNOWN	NGF12	NGF12 SETA2	hsa-miR-32-002109	Amp	1.274	0.972	1	34.228	34.228	34.095	N/A	34.095	17.903	0.786	4.303	0	-3.383	3.383	1	0.096	10.435	1	True	0.145	True	3	29
2018-07-13 153612 NGF12 SETA3.eds	B19	UNKNOWN	NGF12	NGF12 SETA3	hsa-miR-32-002109	N/A	Undetermined	Undetermined	1	Undetermined	Undetermined	34.095	N/A	34.095	17.903	0.786	4.303	0	-3.383	3.383	1	0.096	10.435	1	True	0.145	True	-1	-1	True
2020-01-22 114414 NGF12 SETA4.eds	B19	UNKNOWN	NGF12	NGF12 SETA4	hsa-miR-32-002109	Amp	1.225	0.981	1	34.876	34.876	34.095	N/A	34.095	17.903	0.786	4.303	0	-3.383	3.383	1	0.096	10.435	1	True	0.145	True	3	29
2018-07-27 092843 NGF48 SETA2.eds	B19	UNKNOWN	NGF48	NGF48SETA2	hsa-miR-32-002109	Amp	1.281	0.949	1	34.99	34.99	34.301	N/A	34.301	17.762	1.045	3.182	-0.142	-3.469	3.185	1.103	0.11	11.07	0.918	True	0.145	True	3	30
2018-07-26 165753 NGF48 SETA1.eds	B19	UNKNOWN	NGF48	NGF48SETA1	hsa-miR-32-002109	Amp	1.323	0.953	1	34.034	34.034	34.301	N/A	34.301	17.762	1.045	3.182	-0.142	-3.469	3.185	1.103	0.11	11.07	0.918	True	0.145	True	3	28
2018-07-27 144541 NGF48 SETA3.eds	B19	UNKNOWN	NGF48	NGF48SETA3	hsa-miR-32-002109	Amp	1.308	0.957	1	32.975	32.975	34.301	N/A	34.301	17.762	1.045	3.182	-0.142	-3.469	3.185	1.103	0.11	11.07	0.918	True	0.145	True	3	28
2020-01-22 143823 NGF48 SETA4.eds	B19	UNKNOWN	NGF48	NGF48 SETA4	hsa-miR-32-002109	Amp	1.247	0.94	1	35.204	35.204	34.301	N/A	34.301	17.762	1.045	3.182	-0.142	-3.469	3.185	1.103	0.11	11.07	0.918	True	0.145	True	3	30
2020-01-22 114414 NGF12 SETA4.eds	G14	UNKNOWN	NGF12	NGF12 SETA4	hsa-miR-320-002277	Amp	1.327	0.989	1	25.842	25.842	25.692	N/A	25.692	9.67	0.502	3.182	0	-1.598	1.598	1	0.33	3.027	1	True	0.209	True	3	20
2018-07-13 153612 NGF12 SETA3.eds	G14	UNKNOWN	NGF12	NGF12 SETA3	hsa-miR-320-002277	Amp	1.334	0.986	1	26.533	26.533	25.692	N/A	25.692	9.67	0.502	3.182	0	-1.598	1.598	1	0.33	3.027	1	True	0.209	True	3	21
2018-07-13 083350 NGF12 SETA2.eds	G14	UNKNOWN	NGF12	NGF12 SETA2	hsa-miR-320-002277	Amp	1.323	0.988	1	24.889	24.889	25.692	N/A	25.692	9.67	0.502	3.182	0	-1.598	1.598	1	0.33	3.027	1	True	0.209	True	3	19
2018-07-12 165218 NGF12 SETA1.eds	G14	UNKNOWN	NGF12	NGF12 SETA1	hsa-miR-320-002277	Amp	1.33	0.987	1	25.503	25.503	25.692	N/A	25.692	9.67	0.502	3.182	0	-1.598	1.598	1	0.33	3.027	1	True	0.209	True	3	19
2020-01-22 143823 NGF48 SETA4.eds	G14	UNKNOWN	NGF48	NGF48 SETA4	hsa-miR-320-002277	Amp	1.347	0.984	1	25.326	25.326	25.975	N/A	25.975	9.436	0.261	3.182	-0.234	-1.065	0.597	1.176	0.661	2.093	0.698	True	0.209	True	3	19
2018-07-27 144541 NGF48 SETA3.eds	G14	UNKNOWN	NGF48	NGF48SETA3	hsa-miR-320-002277	Amp	1.322	0.984	1	26.658	26.658	25.975	N/A	25.975	9.436	0.261	3.182	-0.234	-1.065	0.597	1.176	0.661	2.093	0.698	True	0.209	True	3	21
2018-07-26 165753 NGF48 SETA1.eds	G14	UNKNOWN	NGF48	NGF48SETA1	hsa-miR-320-002277	Amp	1.324	0.977	1	26.234	26.234	25.975	N/A	25.975	9.436	0.261	3.182	-0.234	-1.065	0.597	1.176	0.661	2.093	0.698	True	0.209	True	3	21
2018-07-27 092843 NGF48 SETA2.eds	G14	UNKNOWN	NGF48	NGF48SETA2	hsa-miR-320-002277	Amp	1.329	0.986	1	25.682	25.682	25.975	N/A	25.975	9.436	0.261	3.182	-0.234	-1.065	0.597	1.176	0.661	2.093	0.698	True	0.209	True	3	20
2020-01-22 143823 NGF48 SETA4.eds	G15	UNKNOWN	NGF48	NGF48 SETA4	hsa-miR-323-3p-002227	Amp	1.233	0.979	1	31.281	31.281	31.662	N/A	31.662	15.123	0.896	3.182	-0.271	-3.124	2.582	1.207	0.167	8.715	0.839	True	0.114	True	3	26
2018-07-26 165753 NGF48 SETA1.eds	G15	UNKNOWN	NGF48	NGF48SETA1	hsa-miR-323-3p-002227	Amp	1.207	0.977	1	31.733	31.733	31.662	N/A	31.662	15.123	0.896	3.182	-0.271	-3.124	2.582	1.207	0.167	8.715	0.839	True	0.114	True	3	27
2018-07-27 092843 NGF48 SETA2.eds	G15	UNKNOWN	NGF48	NGF48SETA2	hsa-miR-323-3p-002227	Amp	1.169	0.97	1	32.995	32.995	31.662	N/A	31.662	15.123	0.896	3.182	-0.271	-3.124	2.582	1.207	0.167	8.715	0.839	True	0.114	True	3	28
2018-07-27 144541 NGF48 SETA3.eds	G15	UNKNOWN	NGF48	NGF48SETA3	hsa-miR-323-3p-002227	Amp	1.201	0.984	1	30.64	30.64	31.662	N/A	31.662	15.123	0.896	3.182	-0.271	-3.124	2.582	1.207	0.167	8.715	0.839	True	0.114	True	3	26
2020-01-22 114414 NGF12 SETA4.eds	G15	UNKNOWN	NGF12	NGF12 SETA4	hsa-miR-323-3p-002227	Amp	1.195	0.979	1	31.953	31.953	31.416	N/A	31.416	15.394	0.907	3.182	0	-2.886	2.886	1	0.135	7.395	1	True	0.114	True	3	26
2018-07-12 165218 NGF12 SETA1.eds	G15	UNKNOWN	NGF12	NGF12 SETA1	hsa-miR-323-3p-002227	Amp	1.204	0.986	1	30.238	30.238	31.416	N/A	31.416	15.394	0.907	3.182	0	-2.886	2.886	1	0.135	7.395	1	True	0.114	True	3	26
2018-07-13 083350 NGF12 SETA2.eds	G15	UNKNOWN	NGF12	NGF12 SETA2	hsa-miR-323-3p-002227	Amp	1.184	0.981	1	30.301	30.301	31.416	N/A	31.416	15.394	0.907	3.182	0	-2.886	2.886	1	0.135	7.395	1	True	0.114	True	3	25
2018-07-13 153612 NGF12 SETA3.eds	G15	UNKNOWN	NGF12	NGF12 SETA3	hsa-miR-323-3p-002227	Amp	1.148	0.962	1	33.171	33.171	31.416	N/A	31.416	15.394	0.907	3.182	0	-2.886	2.886	1	0.135	7.395	1	True	0.114	True	3	28
2018-07-12 165218 NGF12 SETA1.eds	G16	UNKNOWN	NGF12	NGF12 SETA1	hsa-miR-324-3p-002161	Amp	1.217	0.981	1	30.63	30.63	31.912	N/A	31.912	15.89	1.217	3.182	0	-3.872	3.872	1	0.068	14.639	1	True	0.107	True	3	26
2020-01-22 114414 NGF12 SETA4.eds	G16	UNKNOWN	NGF12	NGF12 SETA4	hsa-miR-324-3p-002161	Amp	1.258	0.985	1	30.7	30.7	31.912	N/A	31.912	15.89	1.217	3.182	0	-3.872	3.872	1	0.068	14.639	1	True	0.107	True	3	26
2018-07-13 083350 NGF12 SETA2.eds	G16	UNKNOWN	NGF12	NGF12 SETA2	hsa-miR-324-3p-002161	Amp	1.188	0.977	1	31.498	31.498	31.912	N/A	31.912	15.89	1.217	3.182	0	-3.872	3.872	1	0.068	14.639	1	True	0.107	True	3	26
2018-07-13 153612 NGF12 SETA3.eds	G16	UNKNOWN	NGF12	NGF12 SETA3	hsa-miR-324-3p-002161	Amp	1.151	0.96	1	34.819	34.819	31.912	N/A	31.912	15.89	1.217	3.182	0	-3.872	3.872	1	0.068	14.639	1	True	0.107	True	3	30
2018-07-27 092843 NGF48 SETA2.eds	G16	UNKNOWN	NGF48	NGF48SETA2	hsa-miR-324-3p-002161	Amp	1.213	0.976	1	31.667	31.667	31.045	N/A	31.045	14.506	0.715	3.182	-1.384	-3.658	0.891	2.61	0.539	12.627	0.373	True	0.107	True	3	27
2018-07-26 165753 NGF48 SETA1.eds	G16	UNKNOWN	NGF48	NGF48SETA1	hsa-miR-324-3p-002161	Amp	1.213	0.983	1	31.097	31.097	31.045	N/A	31.045	14.506	0.715	3.182	-1.384	-3.658	0.891	2.61	0.539	12.627	0.373	True	0.107	True	3	26
2018-07-27 144541 NGF48 SETA3.eds	G16	UNKNOWN	NGF48	NGF48SETA3	hsa-miR-324-3p-002161	Amp	1.202	0.979	1	30.472	30.472	31.045	N/A	31.045	14.506	0.715	3.182	-1.384	-3.658	0.891	2.61	0.539	12.627	0.373	True	0.107	True	3	26
2020-01-22 143823 NGF48 SETA4.eds	G16	UNKNOWN	NGF48	NGF48 SETA4	hsa-miR-324-3p-002161	Amp	1.261	0.983	1	30.945	30.945	31.045	N/A	31.045	14.506	0.715	3.182	-1.384	-3.658	0.891	2.61	0.539	12.627	0.373	True	0.107	True	3	26
2020-01-22 143823 NGF48 SETA4.eds	G17	UNKNOWN	NGF48	NGF48 SETA4	hsa-miR-324-5p-000539	N/A	Undetermined	Undetermined	1	Undetermined	Undetermined	34.04	N/A	34.04	16.581	0.141	12.706	-1.4	-3.186	0.387	2.639	0.765	9.103	0.045	True	0.13	True	-1	-1	True
2018-07-26 165753 NGF48 SETA1.eds	G17	UNKNOWN	NGF48	NGF48SETA1	hsa-miR-324-5p-000539	Amp	1.252	0.97	1	33.978	33.978	34.04	N/A	34.04	16.581	0.141	12.706	-1.4	-3.186	0.387	2.639	0.765	9.103	0.045	True	0.13	True	3	29
2018-07-27 092843 NGF48 SETA2.eds	G17	UNKNOWN	NGF48	NGF48SETA2	hsa-miR-324-5p-000539	N/A	Undetermined	Undetermined	1	Undetermined	Undetermined	34.04	N/A	34.04	16.581	0.141	12.706	-1.4	-3.186	0.387	2.639	0.765	9.103	0.045	True	0.13	True	-1	-1	True
2018-07-27 144541 NGF48 SETA3.eds	G17	UNKNOWN	NGF48	NGF48SETA3	hsa-miR-324-5p-000539	Amp	1.244	0.974	1	34.101	34.101	34.04	N/A	34.04	16.581	0.141	12.706	-1.4	-3.186	0.387	2.639	0.765	9.103	0.045	True	0.13	True	3	29
2018-07-13 153612 NGF12 SETA3.eds	G17	UNKNOWN	NGF12	NGF12 SETA3	hsa-miR-324-5p-000539	N/A	Undetermined	Undetermined	1	Undetermined	Undetermined	34.219	N/A	34.219	17.98	0.045	12.706	0	-0.567	0.567	1	0.675	1.482	1	True	0.13	True	-1	-1	True
2020-01-22 114414 NGF12 SETA4.eds	G17	UNKNOWN	NGF12	NGF12 SETA4	hsa-miR-324-5p-000539	N/A	Undetermined	Undetermined	1	Undetermined	Undetermined	34.219	N/A	34.219	17.98	0.045	12.706	0	-0.567	0.567	1	0.675	1.482	1	True	0.13	True	-1	-1	True
2018-07-12 165218 NGF12 SETA1.eds	G17	UNKNOWN	NGF12	NGF12 SETA1	hsa-miR-324-5p-000539	Amp	1.206	0.974	1	34.782	34.782	34.219	N/A	34.219	17.98	0.045	12.706	0	-0.567	0.567	1	0.675	1.482	1	True	0.13	True	3	29
2018-07-13 083350 NGF12 SETA2.eds	G17	UNKNOWN	NGF12	NGF12 SETA2	hsa-miR-324-5p-000539	Amp	1.239	0.966	1	33.656	33.656	34.219	N/A	34.219	17.98	0.045	12.706	0	-0.567	0.567	1	0.675	1.482	1	True	0.13	True	3	28
2020-01-22 114414 NGF12 SETA4.eds	P10	UNKNOWN	NGF12	NGF12 SETA4	hsa-miR-325-000540	N/A	Undetermined	Undetermined	1	Undetermined	Undetermined		N/A												True	0	True	-1	-1	True
2018-07-13 083350 NGF12 SETA2.eds	P10	UNKNOWN	NGF12	NGF12 SETA2	hsa-miR-325-000540	N/A	Undetermined	Undetermined	1	Undetermined	Undetermined		N/A												True	0	True	-1	-1	True
2018-07-13 153612 NGF12 SETA3.eds	P10	UNKNOWN	NGF12	NGF12 SETA3	hsa-miR-325-000540	N/A	Undetermined	Undetermined	1	Undetermined	Undetermined		N/A												True	0	True	-1	-1	True
2018-07-12 165218 NGF12 SETA1.eds	P10	UNKNOWN	NGF12	NGF12 SETA1	hsa-miR-325-000540	N/A	Undetermined	Undetermined	1	Undetermined	Undetermined		N/A												True	0	True	-1	-1	True
2020-01-22 143823 NGF48 SETA4.eds	P10	UNKNOWN	NGF48	NGF48 SETA4	hsa-miR-325-000540	N/A	Undetermined	Undetermined	1	Undetermined	Undetermined		N/A												True	0	True	-1	-1	True
2018-07-27 092843 NGF48 SETA2.eds	P10	UNKNOWN	NGF48	NGF48SETA2	hsa-miR-325-000540	N/A	Undetermined	Undetermined	1	Undetermined	Undetermined		N/A												True	0	True	-1	-1	True
2018-07-26 165753 NGF48 SETA1.eds	P10	UNKNOWN	NGF48	NGF48SETA1	hsa-miR-325-000540	N/A	Undetermined	Undetermined	1	Undetermined	Undetermined		N/A												True	0	True	-1	-1	True
2018-07-27 144541 NGF48 SETA3.eds	P10	UNKNOWN	NGF48	NGF48SETA3	hsa-miR-325-000540	N/A	Undetermined	Undetermined	1	Undetermined	Undetermined		N/A												True	0	True	-1	-1	True
2018-07-13 153612 NGF12 SETA3.eds	G18	UNKNOWN	NGF12	NGF12 SETA3	hsa-miR-326-000542	N/A	Undetermined	Undetermined	1	Undetermined	Undetermined		N/A												True	0.04	True	-1	-1	True
2020-01-22 114414 NGF12 SETA4.eds	G18	UNKNOWN	NGF12	NGF12 SETA4	hsa-miR-326-000542	N/A	Undetermined	Undetermined	1	Undetermined	Undetermined		N/A												True	0.04	True	-1	-1	True
2018-07-12 165218 NGF12 SETA1.eds	G18	UNKNOWN	NGF12	NGF12 SETA1	hsa-miR-326-000542	Inconclusive	0.63	0.747	1	36.437	36.437		N/A												True	0.04	True	3	32	True
2018-07-13 083350 NGF12 SETA2.eds	G18	UNKNOWN	NGF12	NGF12 SETA2	hsa-miR-326-000542	N/A	Undetermined	Undetermined	1	Undetermined	Undetermined		N/A												True	0.04	True	-1	-1	True
2018-07-27 092843 NGF48 SETA2.eds	G18	UNKNOWN	NGF48	NGF48SETA2	hsa-miR-326-000542	N/A	Undetermined	Undetermined	1	Undetermined	Undetermined		N/A												True	0.04	True	-1	-1	True
2018-07-27 144541 NGF48 SETA3.eds	G18	UNKNOWN	NGF48	NGF48SETA3	hsa-miR-326-000542	Amp	0.762	0.926	1	33.678	33.678		N/A												True	0.04	True	3	30	True
2018-07-26 165753 NGF48 SETA1.eds	G18	UNKNOWN	NGF48	NGF48SETA1	hsa-miR-326-000542	N/A	Undetermined	Undetermined	1	Undetermined	Undetermined		N/A												True	0.04	True	-1	-1	True
2020-01-22 143823 NGF48 SETA4.eds	G18	UNKNOWN	NGF48	NGF48 SETA4	hsa-miR-326-000542	N/A	Undetermined	Undetermined	1	Undetermined	Undetermined		N/A												True	0.04	True	-1	-1	True
2018-07-13 083350 NGF12 SETA2.eds	G19	UNKNOWN	NGF12	NGF12 SETA2	hsa-miR-328-000543	Amp	1.201	0.99	1	30.827	30.827	32.294	N/A	32.294	16.272	1.3	3.182	0	-4.138	4.138	1	0.057	17.61	1	True	0.063	True	3	27
2018-07-13 153612 NGF12 SETA3.eds	G19	UNKNOWN	NGF12	NGF12 SETA3	hsa-miR-328-000543	Amp	1.046	0.959	1	35.413	35.413	32.294	N/A	32.294	16.272	1.3	3.182	0	-4.138	4.138	1	0.057	17.61	1	True	0.063	True	3	31
2018-07-12 165218 NGF12 SETA1.eds	G19	UNKNOWN	NGF12	NGF12 SETA1	hsa-miR-328-000543	Amp	1.208	0.992	1	30.678	30.678	32.294	N/A	32.294	16.272	1.3	3.182	0	-4.138	4.138	1	0.057	17.61	1	True	0.063	True	3	27
2020-01-22 114414 NGF12 SETA4.eds	G19	UNKNOWN	NGF12	NGF12 SETA4	hsa-miR-328-000543	Amp	1.211	0.976	1	32.258	32.258	32.294	N/A	32.294	16.272	1.3	3.182	0	-4.138	4.138	1	0.057	17.61	1	True	0.063	True	3	28
2018-07-27 092843 NGF48 SETA2.eds	G19	UNKNOWN	NGF48	NGF48SETA2	hsa-miR-328-000543	Amp	1.193	0.985	1	31.942	31.942	31.392	N/A	31.392	14.853	0.967	3.182	-1.419	-4.495	1.657	2.674	0.317	22.551	0.417	True	0.063	True	3	28
2018-07-26 165753 NGF48 SETA1.eds	G19	UNKNOWN	NGF48	NGF48SETA1	hsa-miR-328-000543	Amp	1.208	0.981	1	31.202	31.202	31.392	N/A	31.392	14.853	0.967	3.182	-1.419	-4.495	1.657	2.674	0.317	22.551	0.417	True	0.063	True	3	27
2018-07-27 144541 NGF48 SETA3.eds	G19	UNKNOWN	NGF48	NGF48SETA3	hsa-miR-328-000543	Amp	1.19	0.979	1	30.256	30.256	31.392	N/A	31.392	14.853	0.967	3.182	-1.419	-4.495	1.657	2.674	0.317	22.551	0.417	True	0.063	True	3	27
2020-01-22 143823 NGF48 SETA4.eds	G19	UNKNOWN	NGF48	NGF48 SETA4	hsa-miR-328-000543	Amp	1.206	0.982	1	32.169	32.169	31.392	N/A	31.392	14.853	0.967	3.182	-1.419	-4.495	1.657	2.674	0.317	22.551	0.417	True	0.063	True	3	28
2020-01-22 114414 NGF12 SETA4.eds	G20	UNKNOWN	NGF12	NGF12 SETA4	hsa-miR-329-001101	N/A	Undetermined	Undetermined	1	Undetermined	Undetermined		N/A												True	0.04	True	-1	-1	True
2018-07-12 165218 NGF12 SETA1.eds	G20	UNKNOWN	NGF12	NGF12 SETA1	hsa-miR-329-001101	Amp	0.746	0.799	1	37.399	37.399		N/A												True	0.04	True	3	34	True
2018-07-13 153612 NGF12 SETA3.eds	G20	UNKNOWN	NGF12	NGF12 SETA3	hsa-miR-329-001101	N/A	Undetermined	Undetermined	1	Undetermined	Undetermined		N/A												True	0.04	True	-1	-1	True
2018-07-13 083350 NGF12 SETA2.eds	G20	UNKNOWN	NGF12	NGF12 SETA2	hsa-miR-329-001101	Inconclusive	0.689	0	1	39.052	39.052		N/A												True	0.04	True	3	35	True
2018-07-27 144541 NGF48 SETA3.eds	G20	UNKNOWN	NGF48	NGF48SETA3	hsa-miR-329-001101	N/A	Undetermined	Undetermined	1	Undetermined	Undetermined		N/A												True	0.04	True	-1	-1	True
2018-07-26 165753 NGF48 SETA1.eds	G20	UNKNOWN	NGF48	NGF48SETA1	hsa-miR-329-001101	N/A	Undetermined	Undetermined	1	Undetermined	Undetermined		N/A												True	0.04	True	-1	-1	True
2018-07-27 092843 NGF48 SETA2.eds	G20	UNKNOWN	NGF48	NGF48SETA2	hsa-miR-329-001101	N/A	Undetermined	Undetermined	1	Undetermined	Undetermined		N/A												True	0.04	True	-1	-1	True
2020-01-22 143823 NGF48 SETA4.eds	G20	UNKNOWN	NGF48	NGF48 SETA4	hsa-miR-329-001101	N/A	Undetermined	Undetermined	1	Undetermined	Undetermined		N/A												True	0.04	True	-1	-1	True
2018-07-12 165218 NGF12 SETA1.eds	G21	UNKNOWN	NGF12	NGF12 SETA1	hsa-miR-330-000544	Amp	0.956	0.904	1	33.309	33.309		N/A												True	0.04	True	3	30	True
2018-07-13 153612 NGF12 SETA3.eds	G21	UNKNOWN	NGF12	NGF12 SETA3	hsa-miR-330-000544	Amp	0.963	0.921	1	34.424	34.424		N/A												True	0.04	True	3	31	True
2018-07-13 083350 NGF12 SETA2.eds	G21	UNKNOWN	NGF12	NGF12 SETA2	hsa-miR-330-000544	Amp	0.969	0.937	1	33.209	33.209		N/A												True	0.04	True	3	30	True
2020-01-22 114414 NGF12 SETA4.eds	G21	UNKNOWN	NGF12	NGF12 SETA4	hsa-miR-330-000544	N/A	Undetermined	Undetermined	1	Undetermined	Undetermined		N/A												True	0.04	True	-1	-1	True
2020-01-22 143823 NGF48 SETA4.eds	G21	UNKNOWN	NGF48	NGF48 SETA4	hsa-miR-330-000544	Amp	1.068	0.942	1	32.041	32.041		N/A												True	0.04	True	3	29	True
2018-07-27 092843 NGF48 SETA2.eds	G21	UNKNOWN	NGF48	NGF48SETA2	hsa-miR-330-000544	Amp	0.988	0.935	1	32.497	32.497		N/A												True	0.04	True	3	29	True
2018-07-26 165753 NGF48 SETA1.eds	G21	UNKNOWN	NGF48	NGF48SETA1	hsa-miR-330-000544	Amp	0.927	0.872	1	35.403	35.403		N/A												True	0.04	True	3	32	True
2018-07-27 144541 NGF48 SETA3.eds	G21	UNKNOWN	NGF48	NGF48SETA3	hsa-miR-330-000544	Amp	0.89	0.894	1	34.171	34.171		N/A												True	0.04	True	3	31	True
2018-07-26 165753 NGF48 SETA1.eds	G22	UNKNOWN	NGF48	NGF48SETA1	hsa-miR-330-5p-002230	N/A	Undetermined	Undetermined	1	Undetermined	Undetermined		N/A												True	0	True	-1	-1	True
2018-07-27 092843 NGF48 SETA2.eds	G22	UNKNOWN	NGF48	NGF48SETA2	hsa-miR-330-5p-002230	N/A	Undetermined	Undetermined	1	Undetermined	Undetermined		N/A												True	0	True	-1	-1	True
2018-07-27 144541 NGF48 SETA3.eds	G22	UNKNOWN	NGF48	NGF48SETA3	hsa-miR-330-5p-002230	N/A	Undetermined	Undetermined	1	Undetermined	Undetermined		N/A												True	0	True	-1	-1	True
2020-01-22 143823 NGF48 SETA4.eds	G22	UNKNOWN	NGF48	NGF48 SETA4	hsa-miR-330-5p-002230	N/A	Undetermined	Undetermined	1	Undetermined	Undetermined		N/A												True	0	True	-1	-1	True
2018-07-12 165218 NGF12 SETA1.eds	G22	UNKNOWN	NGF12	NGF12 SETA1	hsa-miR-330-5p-002230	N/A	Undetermined	Undetermined	1	Undetermined	Undetermined		N/A												True	0	True	-1	-1	True
2020-01-22 114414 NGF12 SETA4.eds	G22	UNKNOWN	NGF12	NGF12 SETA4	hsa-miR-330-5p-002230	N/A	Undetermined	Undetermined	1	Undetermined	Undetermined		N/A												True	0	True	-1	-1	True
2018-07-13 153612 NGF12 SETA3.eds	G22	UNKNOWN	NGF12	NGF12 SETA3	hsa-miR-330-5p-002230	N/A	Undetermined	Undetermined	1	Undetermined	Undetermined		N/A												True	0	True	-1	-1	True
2018-07-13 083350 NGF12 SETA2.eds	G22	UNKNOWN	NGF12	NGF12 SETA2	hsa-miR-330-5p-002230	N/A	Undetermined	Undetermined	1	Undetermined	Undetermined		N/A												True	0	True	-1	-1	True
2018-07-27 144541 NGF48 SETA3.eds	G23	UNKNOWN	NGF48	NGF48SETA3	hsa-miR-331-000545	Amp	1.206	0.986	1	27.457	27.457	27.421	N/A	27.421	10.882	0.505	3.182	-0.187	-1.794	1.419	1.139	0.374	3.467	0.804	True	0.151	True	3	21
2018-07-27 092843 NGF48 SETA2.eds	G23	UNKNOWN	NGF48	NGF48SETA2	hsa-miR-331-000545	Amp	1.234	0.982	1	27.318	27.318	27.421	N/A	27.421	10.882	0.505	3.182	-0.187	-1.794	1.419	1.139	0.374	3.467	0.804	True	0.151	True	3	22
2018-07-26 165753 NGF48 SETA1.eds	G23	UNKNOWN	NGF48	NGF48SETA1	hsa-miR-331-000545	Amp	1.23	0.986	1	27.556	27.556	27.421	N/A	27.421	10.882	0.505	3.182	-0.187	-1.794	1.419	1.139	0.374	3.467	0.804	True	0.151	True	3	22
2020-01-22 143823 NGF48 SETA4.eds	G23	UNKNOWN	NGF48	NGF48 SETA4	hsa-miR-331-000545	Amp	1.286	0.99	1	27.352	27.352	27.421	N/A	27.421	10.882	0.505	3.182	-0.187	-1.794	1.419	1.139	0.374	3.467	0.804	True	0.151	True	3	22
2018-07-12 165218 NGF12 SETA1.eds	G23	UNKNOWN	NGF12	NGF12 SETA1	hsa-miR-331-000545	Amp	1.22	0.983	1	26.936	26.936	27.091	N/A	27.091	11.069	0.515	3.182	0	-1.64	1.64	1	0.321	3.116	1	True	0.151	True	3	22
2018-07-13 083350 NGF12 SETA2.eds	G23	UNKNOWN	NGF12	NGF12 SETA2	hsa-miR-331-000545	Amp	1.21	0.979	1	26.251	26.251	27.091	N/A	27.091	11.069	0.515	3.182	0	-1.64	1.64	1	0.321	3.116	1	True	0.151	True	3	21
2018-07-13 153612 NGF12 SETA3.eds	G23	UNKNOWN	NGF12	NGF12 SETA3	hsa-miR-331-000545	Amp	1.212	0.981	1	28.005	28.005	27.091	N/A	27.091	11.069	0.515	3.182	0	-1.64	1.64	1	0.321	3.116	1	True	0.151	True	3	22
2020-01-22 114414 NGF12 SETA4.eds	G23	UNKNOWN	NGF12	NGF12 SETA4	hsa-miR-331-000545	Amp	1.268	0.983	1	27.171	27.171	27.091	N/A	27.091	11.069	0.515	3.182	0	-1.64	1.64	1	0.321	3.116	1	True	0.151	True	3	22
2018-07-27 092843 NGF48 SETA2.eds	G24	UNKNOWN	NGF48	NGF48SETA2	hsa-miR-331-5p-002233	N/A	Undetermined	Undetermined	1	Undetermined	Undetermined		N/A												True	0.043	True	-1	-1	True
2018-07-26 165753 NGF48 SETA1.eds	G24	UNKNOWN	NGF48	NGF48SETA1	hsa-miR-331-5p-002233	N/A	Undetermined	Undetermined	1	Undetermined	Undetermined		N/A												True	0.043	True	-1	-1	True
2018-07-27 144541 NGF48 SETA3.eds	G24	UNKNOWN	NGF48	NGF48SETA3	hsa-miR-331-5p-002233	N/A	Undetermined	Undetermined	1	Undetermined	Undetermined		N/A												True	0.043	True	-1	-1	True
2020-01-22 143823 NGF48 SETA4.eds	G24	UNKNOWN	NGF48	NGF48 SETA4	hsa-miR-331-5p-002233	N/A	Undetermined	Undetermined	1	Undetermined	Undetermined		N/A												True	0.043	True	-1	-1	True
2018-07-12 165218 NGF12 SETA1.eds	G24	UNKNOWN	NGF12	NGF12 SETA1	hsa-miR-331-5p-002233	Amp	0.984	0.922	1	31.404	31.404	31.844	N/A	31.844	15.747			0			1	1	1		True	0.043	True	3	28	True
2020-01-22 114414 NGF12 SETA4.eds	G24	UNKNOWN	NGF12	NGF12 SETA4	hsa-miR-331-5p-002233	Amp	1.054	0.936	1	31.844	31.844	31.844	N/A	31.844	15.747			0			1	1	1		True	0.043	True	3	28
2018-07-13 083350 NGF12 SETA2.eds	G24	UNKNOWN	NGF12	NGF12 SETA2	hsa-miR-331-5p-002233	Amp	0.956	0.912	1	32.124	32.124	31.844	N/A	31.844	15.747			0			1	1	1		True	0.043	True	3	28	True
2018-07-13 153612 NGF12 SETA3.eds	G24	UNKNOWN	NGF12	NGF12 SETA3	hsa-miR-331-5p-002233	Amp	0.746	0.723	1	35.404	35.404	31.844	N/A	31.844	15.747			0			1	1	1		True	0.043	True	3	31	True
2020-01-22 143823 NGF48 SETA4.eds	H01	UNKNOWN	NGF48	NGF48 SETA4	hsa-miR-335-000546	Amp	1.211	0.916	1	33.329	33.329	32.897	N/A	32.897	16.358	0.686	3.182	0.16	-2.024	2.345	0.895	0.197	4.067	0.87	True	0.108	True	3	28
2018-07-26 165753 NGF48 SETA1.eds	H01	UNKNOWN	NGF48	NGF48SETA1	hsa-miR-335-000546	Amp	1.238	0.976	1	32.44	32.44	32.897	N/A	32.897	16.358	0.686	3.182	0.16	-2.024	2.345	0.895	0.197	4.067	0.87	True	0.108	True	3	28
2018-07-27 092843 NGF48 SETA2.eds	H01	UNKNOWN	NGF48	NGF48SETA2	hsa-miR-335-000546	Amp	1.277	0.941	1	32.911	32.911	32.897	N/A	32.897	16.358	0.686	3.182	0.16	-2.024	2.345	0.895	0.197	4.067	0.87	True	0.108	True	3	28
2018-07-27 144541 NGF48 SETA3.eds	H01	UNKNOWN	NGF48	NGF48SETA3	hsa-miR-335-000546	Amp	1.253	0.961	1	32.908	32.908	32.897	N/A	32.897	16.358	0.686	3.182	0.16	-2.024	2.345	0.895	0.197	4.067	0.87	True	0.108	True	3	28
2018-07-13 083350 NGF12 SETA2.eds	H01	UNKNOWN	NGF12	NGF12 SETA2	hsa-miR-335-000546	Amp	1.262	0.978	1	31.993	31.993	32.219	N/A	32.219	16.198	0.645	3.182	0	-2.051	2.051	1	0.241	4.145	1	True	0.108	True	3	27
2018-07-12 165218 NGF12 SETA1.eds	H01	UNKNOWN	NGF12	NGF12 SETA1	hsa-miR-335-000546	Amp	1.262	0.951	1	31.402	31.402	32.219	N/A	32.219	16.198	0.645	3.182	0	-2.051	2.051	1	0.241	4.145	1	True	0.108	True	3	27
2020-01-22 114414 NGF12 SETA4.eds	H01	UNKNOWN	NGF12	NGF12 SETA4	hsa-miR-335-000546	Amp	1.197	0.951	1	32.268	32.268	32.219	N/A	32.219	16.198	0.645	3.182	0	-2.051	2.051	1	0.241	4.145	1	True	0.108	True	3	28
2018-07-13 153612 NGF12 SETA3.eds	H01	UNKNOWN	NGF12	NGF12 SETA3	hsa-miR-335-000546	Amp	1.263	0.94	1	33.214	33.214	32.219	N/A	32.219	16.198	0.645	3.182	0	-2.051	2.051	1	0.241	4.145	1	True	0.108	True	3	29
2018-07-27 144541 NGF48 SETA3.eds	H02	UNKNOWN	NGF48	NGF48SETA3	hsa-miR-337-5p-002156	Amp	1.238	0.971	1	34.021	34.021	34.021	N/A	34.021	16.359			-1.772			3.414	3.414	3.414		True	0.125	True	3	29
2018-07-26 165753 NGF48 SETA1.eds	H02	UNKNOWN	NGF48	NGF48SETA1	hsa-miR-337-5p-002156	N/A	Undetermined	Undetermined	1	Undetermined	Undetermined	34.021	N/A	34.021	16.359			-1.772			3.414	3.414	3.414		True	0.125	True	-1	-1	True
2018-07-27 092843 NGF48 SETA2.eds	H02	UNKNOWN	NGF48	NGF48SETA2	hsa-miR-337-5p-002156	Amp	0.901	0.792	1	37.448	37.448	34.021	N/A	34.021	16.359			-1.772			3.414	3.414	3.414		True	0.125	True	3	31	True
2020-01-22 114414 NGF12 SETA4.eds	H02	UNKNOWN	NGF12	NGF12 SETA4	hsa-miR-337-5p-002156	Amp	1.191	0.922	1	34.808	34.808	34.322	N/A	34.322	18.131	0.337	4.303	0	-1.451	1.451	1	0.366	2.735	1	True	0.125	True	3	29
2018-07-13 083350 NGF12 SETA2.eds	H02	UNKNOWN	NGF12	NGF12 SETA2	hsa-miR-337-5p-002156	Amp	1.26	0.929	1	33.769	33.769	34.322	N/A	34.322	18.131	0.337	4.303	0	-1.451	1.451	1	0.366	2.735	1	True	0.125	True	3	29
2018-07-13 153612 NGF12 SETA3.eds	H02	UNKNOWN	NGF12	NGF12 SETA3	hsa-miR-337-5p-002156	N/A	Undetermined	Undetermined	1	Undetermined	Undetermined	34.322	N/A	34.322	18.131	0.337	4.303	0	-1.451	1.451	1	0.366	2.735	1	True	0.125	True	-1	-1	True
2018-07-12 165218 NGF12 SETA1.eds	H02	UNKNOWN	NGF12	NGF12 SETA1	hsa-miR-337-5p-002156	Amp	1.148	0.957	1	34.39	34.39	34.322	N/A	34.322	18.131	0.337	4.303	0	-1.451	1.451	1	0.366	2.735	1	True	0.125	True	3	29
2020-01-22 143823 NGF48 SETA4.eds	H02	UNKNOWN	NGF48	NGF48 SETA4	hsa-miR-337-5p-002156	N/A	Undetermined	Undetermined	1	Undetermined	Undetermined	34.021	N/A	34.021	16.359			-1.772			3.414	3.414	3.414		True	0.125	True	-1	-1	True
2020-01-22 143823 NGF48 SETA4.eds	H03	UNKNOWN	NGF48	NGF48 SETA4	hsa-miR-338-3p-002252	N/A	Undetermined	Undetermined	1	Undetermined	Undetermined		N/A												True	0	True	-1	-1	True
2018-07-12 165218 NGF12 SETA1.eds	H03	UNKNOWN	NGF12	NGF12 SETA1	hsa-miR-338-3p-002252	N/A	Undetermined	Undetermined	1	Undetermined	Undetermined		N/A												True	0	True	-1	-1	True
2018-07-13 153612 NGF12 SETA3.eds	H03	UNKNOWN	NGF12	NGF12 SETA3	hsa-miR-338-3p-002252	N/A	Undetermined	Undetermined	1	Undetermined	Undetermined		N/A												True	0	True	-1	-1	True
2018-07-13 083350 NGF12 SETA2.eds	H03	UNKNOWN	NGF12	NGF12 SETA2	hsa-miR-338-3p-002252	N/A	Undetermined	Undetermined	1	Undetermined	Undetermined		N/A												True	0	True	-1	-1	True
2020-01-22 114414 NGF12 SETA4.eds	H03	UNKNOWN	NGF12	NGF12 SETA4	hsa-miR-338-3p-002252	N/A	Undetermined	Undetermined	1	Undetermined	Undetermined		N/A												True	0	True	-1	-1	True
2018-07-26 165753 NGF48 SETA1.eds	H03	UNKNOWN	NGF48	NGF48SETA1	hsa-miR-338-3p-002252	N/A	Undetermined	Undetermined	1	Undetermined	Undetermined		N/A												True	0	True	-1	-1	True
2018-07-27 092843 NGF48 SETA2.eds	H03	UNKNOWN	NGF48	NGF48SETA2	hsa-miR-338-3p-002252	N/A	Undetermined	Undetermined	1	Undetermined	Undetermined		N/A												True	0	True	-1	-1	True
2018-07-27 144541 NGF48 SETA3.eds	H03	UNKNOWN	NGF48	NGF48SETA3	hsa-miR-338-3p-002252	N/A	Undetermined	Undetermined	1	Undetermined	Undetermined		N/A												True	0	True	-1	-1	True
2018-07-26 165753 NGF48 SETA1.eds	H04	UNKNOWN	NGF48	NGF48SETA1	hsa-miR-339-3p-002184	Amp	1.253	0.983	1	30.641	30.641	30.228	N/A	30.228	13.689	0.464	3.182	-0.178	-1.656	1.3	1.131	0.406	3.151	0.787	True	0.147	True	3	25
2018-07-27 144541 NGF48 SETA3.eds	H04	UNKNOWN	NGF48	NGF48SETA3	hsa-miR-339-3p-002184	Amp	1.228	0.957	1	30.187	30.187	30.228	N/A	30.228	13.689	0.464	3.182	-0.178	-1.656	1.3	1.131	0.406	3.151	0.787	True	0.147	True	3	25
2018-07-27 092843 NGF48 SETA2.eds	H04	UNKNOWN	NGF48	NGF48SETA2	hsa-miR-339-3p-002184	Amp	1.276	0.984	1	30.113	30.113	30.228	N/A	30.228	13.689	0.464	3.182	-0.178	-1.656	1.3	1.131	0.406	3.151	0.787	True	0.147	True	3	25
2020-01-22 114414 NGF12 SETA4.eds	H04	UNKNOWN	NGF12	NGF12 SETA4	hsa-miR-339-3p-002184	Amp	1.256	0.959	1	29.988	29.988	29.889	N/A	29.889	13.867	0.426	3.182	0	-1.355	1.355	1	0.391	2.558	1	True	0.147	True	3	25
2018-07-13 153612 NGF12 SETA3.eds	H04	UNKNOWN	NGF12	NGF12 SETA3	hsa-miR-339-3p-002184	Amp	1.264	0.988	1	30.529	30.529	29.889	N/A	29.889	13.867	0.426	3.182	0	-1.355	1.355	1	0.391	2.558	1	True	0.147	True	3	25
2018-07-13 083350 NGF12 SETA2.eds	H04	UNKNOWN	NGF12	NGF12 SETA2	hsa-miR-339-3p-002184	Amp	1.25	0.963	1	29.198	29.198	29.889	N/A	29.889	13.867	0.426	3.182	0	-1.355	1.355	1	0.391	2.558	1	True	0.147	True	3	24
2018-07-12 165218 NGF12 SETA1.eds	H04	UNKNOWN	NGF12	NGF12 SETA1	hsa-miR-339-3p-002184	Amp	1.257	0.989	1	29.839	29.839	29.889	N/A	29.889	13.867	0.426	3.182	0	-1.355	1.355	1	0.391	2.558	1	True	0.147	True	3	25
2020-01-22 143823 NGF48 SETA4.eds	H04	UNKNOWN	NGF48	NGF48 SETA4	hsa-miR-339-3p-002184	Amp	1.303	0.922	1	29.97	29.97	30.228	N/A	30.228	13.689	0.464	3.182	-0.178	-1.656	1.3	1.131	0.406	3.151	0.787	True	0.147	True	3	25
2018-07-12 165218 NGF12 SETA1.eds	H05	UNKNOWN	NGF12	NGF12 SETA1	hsa-miR-339-5p-002257	Amp	1.083	0.984	1	29.66	29.66	30.34	N/A	30.34	14.149	0.851	4.303	0	-3.661	3.661	1	0.079	12.654	1	True	0.055	True	3	26
2018-07-13 153612 NGF12 SETA3.eds	H05	UNKNOWN	NGF12	NGF12 SETA3	hsa-miR-339-5p-002257	Amp	0.992	0.845	1	33.533	33.533	30.34	N/A	30.34	14.149	0.851	4.303	0	-3.661	3.661	1	0.079	12.654	1	True	0.055	True	3	29	True
2018-07-13 083350 NGF12 SETA2.eds	H05	UNKNOWN	NGF12	NGF12 SETA2	hsa-miR-339-5p-002257	Amp	1.06	0.978	1	29.535	29.535	30.34	N/A	30.34	14.149	0.851	4.303	0	-3.661	3.661	1	0.079	12.654	1	True	0.055	True	3	26
2020-01-22 114414 NGF12 SETA4.eds	H05	UNKNOWN	NGF12	NGF12 SETA4	hsa-miR-339-5p-002257	Amp	1.001	0.915	1	31.827	31.827	30.34	N/A	30.34	14.149	0.851	4.303	0	-3.661	3.661	1	0.079	12.654	1	True	0.055	True	3	28
2020-01-22 143823 NGF48 SETA4.eds	H05	UNKNOWN	NGF48	NGF48 SETA4	hsa-miR-339-5p-002257	Amp	1.037	0.956	1	31.091	31.091	30.186	N/A	30.186	13.647	0.983	3.182	-0.502	-3.629	2.625	1.416	0.162	12.375	0.715	True	0.055	True	3	27
2018-07-27 144541 NGF48 SETA3.eds	H05	UNKNOWN	NGF48	NGF48SETA3	hsa-miR-339-5p-002257	Amp	1.102	0.982	1	29.181	29.181	30.186	N/A	30.186	13.647	0.983	3.182	-0.502	-3.629	2.625	1.416	0.162	12.375	0.715	True	0.055	True	3	26
2018-07-26 165753 NGF48 SETA1.eds	H05	UNKNOWN	NGF48	NGF48SETA1	hsa-miR-339-5p-002257	Amp	1.113	0.98	1	29.757	29.757	30.186	N/A	30.186	13.647	0.983	3.182	-0.502	-3.629	2.625	1.416	0.162	12.375	0.715	True	0.055	True	3	26
2018-07-27 092843 NGF48 SETA2.eds	H05	UNKNOWN	NGF48	NGF48SETA2	hsa-miR-339-5p-002257	Amp	1.08	0.962	1	30.715	30.715	30.186	N/A	30.186	13.647	0.983	3.182	-0.502	-3.629	2.625	1.416	0.162	12.375	0.715	True	0.055	True	3	27
2020-01-22 143823 NGF48 SETA4.eds	B20	UNKNOWN	NGF48	NGF48 SETA4	hsa-miR-33b-002085	N/A	Undetermined	Undetermined	1	Undetermined	Undetermined		N/A												True	0	True	-1	-1	True
2018-07-27 092843 NGF48 SETA2.eds	B20	UNKNOWN	NGF48	NGF48SETA2	hsa-miR-33b-002085	N/A	Undetermined	Undetermined	1	Undetermined	Undetermined		N/A												True	0	True	-1	-1	True
2018-07-26 165753 NGF48 SETA1.eds	B20	UNKNOWN	NGF48	NGF48SETA1	hsa-miR-33b-002085	N/A	Undetermined	Undetermined	1	Undetermined	Undetermined		N/A												True	0	True	-1	-1	True
2018-07-27 144541 NGF48 SETA3.eds	B20	UNKNOWN	NGF48	NGF48SETA3	hsa-miR-33b-002085	N/A	Undetermined	Undetermined	1	Undetermined	Undetermined		N/A												True	0	True	-1	-1	True
2018-07-12 165218 NGF12 SETA1.eds	B20	UNKNOWN	NGF12	NGF12 SETA1	hsa-miR-33b-002085	N/A	Undetermined	Undetermined	1	Undetermined	Undetermined		N/A												True	0	True	-1	-1	True
2018-07-13 153612 NGF12 SETA3.eds	B20	UNKNOWN	NGF12	NGF12 SETA3	hsa-miR-33b-002085	N/A	Undetermined	Undetermined	1	Undetermined	Undetermined		N/A												True	0	True	-1	-1	True
2018-07-13 083350 NGF12 SETA2.eds	B20	UNKNOWN	NGF12	NGF12 SETA2	hsa-miR-33b-002085	N/A	Undetermined	Undetermined	1	Undetermined	Undetermined		N/A												True	0	True	-1	-1	True
2020-01-22 114414 NGF12 SETA4.eds	B20	UNKNOWN	NGF12	NGF12 SETA4	hsa-miR-33b-002085	N/A	Undetermined	Undetermined	1	Undetermined	Undetermined		N/A												True	0	True	-1	-1	True
2018-07-27 144541 NGF48 SETA3.eds	H06	UNKNOWN	NGF48	NGF48SETA3	hsa-miR-340-002258	Amp	1.354	0.984	1	32.94	32.94	33.595	N/A	33.595	17.056	0.905	3.182	-0.347	-3.228	2.534	1.272	0.173	9.368	0.774	True	0.23	True	3	27
2018-07-27 092843 NGF48 SETA2.eds	H06	UNKNOWN	NGF48	NGF48SETA2	hsa-miR-340-002258	Amp	1.398	0.981	1	34.456	34.456	33.595	N/A	33.595	17.056	0.905	3.182	-0.347	-3.228	2.534	1.272	0.173	9.368	0.774	True	0.23	True	3	28
2018-07-26 165753 NGF48 SETA1.eds	H06	UNKNOWN	NGF48	NGF48SETA1	hsa-miR-340-002258	Amp	1.376	0.985	1	32.969	32.969	33.595	N/A	33.595	17.056	0.905	3.182	-0.347	-3.228	2.534	1.272	0.173	9.368	0.774	True	0.23	True	3	27
2020-01-22 143823 NGF48 SETA4.eds	H06	UNKNOWN	NGF48	NGF48 SETA4	hsa-miR-340-002258	Amp	1.295	0.967	1	34.015	34.015	33.595	N/A	33.595	17.056	0.905	3.182	-0.347	-3.228	2.534	1.272	0.173	9.368	0.774	True	0.23	True	3	27
2018-07-13 083350 NGF12 SETA2.eds	H06	UNKNOWN	NGF12	NGF12 SETA2	hsa-miR-340-002258	Amp	1.338	0.983	1	33.218	33.218	33.424	N/A	33.424	17.403	0.714	3.182	0	-2.272	2.272	1	0.207	4.831	1	True	0.23	True	3	27
2018-07-12 165218 NGF12 SETA1.eds	H06	UNKNOWN	NGF12	NGF12 SETA1	hsa-miR-340-002258	Amp	1.346	0.979	1	32.724	32.724	33.424	N/A	33.424	17.403	0.714	3.182	0	-2.272	2.272	1	0.207	4.831	1	True	0.23	True	3	27
2020-01-22 114414 NGF12 SETA4.eds	H06	UNKNOWN	NGF12	NGF12 SETA4	hsa-miR-340-002258	Amp	1.341	0.979	1	32.974	32.974	33.424	N/A	33.424	17.403	0.714	3.182	0	-2.272	2.272	1	0.207	4.831	1	True	0.23	True	3	27
2018-07-13 153612 NGF12 SETA3.eds	H06	UNKNOWN	NGF12	NGF12 SETA3	hsa-miR-340-002258	Amp	1.367	0.956	1	34.782	34.782	33.424	N/A	33.424	17.403	0.714	3.182	0	-2.272	2.272	1	0.207	4.831	1	True	0.23	True	3	29
2018-07-27 144541 NGF48 SETA3.eds	H09	UNKNOWN	NGF48	NGF48SETA3	hsa-miR-342-3p-002260	Amp	1.198	0.988	1	27.71	27.71	27.647	N/A	27.647	11.108	0.414	3.182	-0.546	-1.863	0.771	1.46	0.586	3.637	0.389	True	0.116	True	3	23
2018-07-27 092843 NGF48 SETA2.eds	H09	UNKNOWN	NGF48	NGF48SETA2	hsa-miR-342-3p-002260	Amp	1.21	0.939	1	27.695	27.695	27.647	N/A	27.647	11.108	0.414	3.182	-0.546	-1.863	0.771	1.46	0.586	3.637	0.389	True	0.116	True	3	23
2018-07-26 165753 NGF48 SETA1.eds	H09	UNKNOWN	NGF48	NGF48SETA1	hsa-miR-342-3p-002260	Amp	1.189	0.951	1	28.11	28.11	27.647	N/A	27.647	11.108	0.414	3.182	-0.546	-1.863	0.771	1.46	0.586	3.637	0.389	True	0.116	True	3	23
2020-01-22 114414 NGF12 SETA4.eds	H09	UNKNOWN	NGF12	NGF12 SETA4	hsa-miR-342-3p-002260	Amp	1.199	0.988	1	27.992	27.992	27.675	N/A	27.675	11.654	0.417	3.182	0	-1.327	1.327	1	0.398	2.51	1	True	0.116	True	3	23
2018-07-13 153612 NGF12 SETA3.eds	H09	UNKNOWN	NGF12	NGF12 SETA3	hsa-miR-342-3p-002260	Amp	1.194	0.953	1	28.172	28.172	27.675	N/A	27.675	11.654	0.417	3.182	0	-1.327	1.327	1	0.398	2.51	1	True	0.116	True	3	23
2018-07-13 083350 NGF12 SETA2.eds	H09	UNKNOWN	NGF12	NGF12 SETA2	hsa-miR-342-3p-002260	Amp	1.191	0.985	1	27.006	27.006	27.675	N/A	27.675	11.654	0.417	3.182	0	-1.327	1.327	1	0.398	2.51	1	True	0.116	True	3	22
2018-07-12 165218 NGF12 SETA1.eds	H09	UNKNOWN	NGF12	NGF12 SETA1	hsa-miR-342-3p-002260	Amp	1.202	0.988	1	27.53	27.53	27.675	N/A	27.675	11.654	0.417	3.182	0	-1.327	1.327	1	0.398	2.51	1	True	0.116	True	3	23
2020-01-22 143823 NGF48 SETA4.eds	H09	UNKNOWN	NGF48	NGF48 SETA4	hsa-miR-342-3p-002260	Amp	1.284	0.988	1	27.072	27.072	27.647	N/A	27.647	11.108	0.414	3.182	-0.546	-1.863	0.771	1.46	0.586	3.637	0.389	True	0.116	True	3	23
2018-07-26 165753 NGF48 SETA1.eds	H10	UNKNOWN	NGF48	NGF48SETA1	hsa-miR-342-5p-002147	N/A	Undetermined	Undetermined	1	Undetermined	Undetermined		N/A												True	0.04	True	-1	-1	True
2018-07-27 092843 NGF48 SETA2.eds	H10	UNKNOWN	NGF48	NGF48SETA2	hsa-miR-342-5p-002147	N/A	Undetermined	Undetermined	1	Undetermined	Undetermined		N/A												True	0.04	True	-1	-1	True
2018-07-27 144541 NGF48 SETA3.eds	H10	UNKNOWN	NGF48	NGF48SETA3	hsa-miR-342-5p-002147	N/A	Undetermined	Undetermined	1	Undetermined	Undetermined		N/A												True	0.04	True	-1	-1	True
2018-07-12 165218 NGF12 SETA1.eds	H10	UNKNOWN	NGF12	NGF12 SETA1	hsa-miR-342-5p-002147	N/A	Undetermined	Undetermined	1	Undetermined	Undetermined		N/A												True	0.04	True	-1	-1	True
2018-07-13 153612 NGF12 SETA3.eds	H10	UNKNOWN	NGF12	NGF12 SETA3	hsa-miR-342-5p-002147	N/A	Undetermined	Undetermined	1	Undetermined	Undetermined		N/A												True	0.04	True	-1	-1	True
2018-07-13 083350 NGF12 SETA2.eds	H10	UNKNOWN	NGF12	NGF12 SETA2	hsa-miR-342-5p-002147	Amp	0.735	0.672	1	35.778	35.778		N/A												True	0.04	True	3	32	True
2020-01-22 114414 NGF12 SETA4.eds	H10	UNKNOWN	NGF12	NGF12 SETA4	hsa-miR-342-5p-002147	N/A	Undetermined	Undetermined	1	Undetermined	Undetermined		N/A												True	0.04	True	-1	-1	True
2020-01-22 143823 NGF48 SETA4.eds	H10	UNKNOWN	NGF48	NGF48 SETA4	hsa-miR-342-5p-002147	N/A	Undetermined	Undetermined	1	Undetermined	Undetermined		N/A												True	0.04	True	-1	-1	True
2020-01-22 143823 NGF48 SETA4.eds	H11	UNKNOWN	NGF48	NGF48 SETA4	hsa-miR-345-002186	Amp	1.339	0.99	1	27.906	27.906	28.119	N/A	28.119	11.58	0.492	3.182	-0.451	-2.018	1.116	1.367	0.461	4.049	0.555	True	0.172	True	3	22
2018-07-27 092843 NGF48 SETA2.eds	H11	UNKNOWN	NGF48	NGF48SETA2	hsa-miR-345-002186	Amp	1.324	0.981	1	28.107	28.107	28.119	N/A	28.119	11.58	0.492	3.182	-0.451	-2.018	1.116	1.367	0.461	4.049	0.555	True	0.172	True	3	23
2018-07-26 165753 NGF48 SETA1.eds	H11	UNKNOWN	NGF48	NGF48SETA1	hsa-miR-345-002186	Amp	1.314	0.985	1	28.383	28.383	28.119	N/A	28.119	11.58	0.492	3.182	-0.451	-2.018	1.116	1.367	0.461	4.049	0.555	True	0.172	True	3	22
2018-07-27 144541 NGF48 SETA3.eds	H11	UNKNOWN	NGF48	NGF48SETA3	hsa-miR-345-002186	Amp	1.291	0.985	1	28.078	28.078	28.119	N/A	28.119	11.58	0.492	3.182	-0.451	-2.018	1.116	1.367	0.461	4.049	0.555	True	0.172	True	3	23
2018-07-13 153612 NGF12 SETA3.eds	H11	UNKNOWN	NGF12	NGF12 SETA3	hsa-miR-345-002186	Amp	1.308	0.988	1	28.901	28.901	28.052	N/A	28.052	12.03	0.527	3.182	0	-1.678	1.678	1	0.312	3.2	1	True	0.172	True	3	24
2018-07-13 083350 NGF12 SETA2.eds	H11	UNKNOWN	NGF12	NGF12 SETA2	hsa-miR-345-002186	Amp	1.302	0.986	1	27.382	27.382	28.052	N/A	28.052	12.03	0.527	3.182	0	-1.678	1.678	1	0.312	3.2	1	True	0.172	True	3	22
2020-01-22 114414 NGF12 SETA4.eds	H11	UNKNOWN	NGF12	NGF12 SETA4	hsa-miR-345-002186	Amp	1.297	0.988	1	28.233	28.233	28.052	N/A	28.052	12.03	0.527	3.182	0	-1.678	1.678	1	0.312	3.2	1	True	0.172	True	3	23
2018-07-12 165218 NGF12 SETA1.eds	H11	UNKNOWN	NGF12	NGF12 SETA1	hsa-miR-345-002186	Amp	1.302	0.968	1	27.692	27.692	28.052	N/A	28.052	12.03	0.527	3.182	0	-1.678	1.678	1	0.312	3.2	1	True	0.172	True	3	23
2020-01-22 143823 NGF48 SETA4.eds	P11	UNKNOWN	NGF48	NGF48 SETA4	hsa-miR-346-000553	Amp	0.788	0.824	1	32.982	32.982		N/A												True	0.04	True	3	29	True
2018-07-26 165753 NGF48 SETA1.eds	P11	UNKNOWN	NGF48	NGF48SETA1	hsa-miR-346-000553	Amp	0.876	0.88	1	30.985	30.985		N/A												True	0.04	True	3	27	True
2018-07-27 092843 NGF48 SETA2.eds	P11	UNKNOWN	NGF48	NGF48SETA2	hsa-miR-346-000553	Amp	0.901	0.781	1	31.499	31.499		N/A												True	0.04	True	3	28	True
2018-07-27 144541 NGF48 SETA3.eds	P11	UNKNOWN	NGF48	NGF48SETA3	hsa-miR-346-000553	Inconclusive	0.568	0.349	1	36.217	36.217		N/A												True	0.04	True	3	29	True
2020-01-22 114414 NGF12 SETA4.eds	P11	UNKNOWN	NGF12	NGF12 SETA4	hsa-miR-346-000553	N/A	Undetermined	Undetermined	1	Undetermined	Undetermined		N/A												True	0.04	True	-1	-1	True
2018-07-13 153612 NGF12 SETA3.eds	P11	UNKNOWN	NGF12	NGF12 SETA3	hsa-miR-346-000553	Amp	0.807	0.874	1	33.199	33.199		N/A												True	0.04	True	3	30	True
2018-07-13 083350 NGF12 SETA2.eds	P11	UNKNOWN	NGF12	NGF12 SETA2	hsa-miR-346-000553	Amp	0.829	0.866	1	31.271	31.271		N/A												True	0.04	True	3	27	True
2018-07-12 165218 NGF12 SETA1.eds	P11	UNKNOWN	NGF12	NGF12 SETA1	hsa-miR-346-000553	Amp	0.858	0.915	1	30.364	30.364		N/A												True	0.04	True	3	27	True
2018-07-26 165753 NGF48 SETA1.eds	B21	UNKNOWN	NGF48	NGF48SETA1	hsa-miR-34a-000426	Amp	1.187	0.988	1	31.554	31.554	32.513	N/A	32.513	15.583	0.727	4.303								True	0.079	True	3	27
2018-07-27 144541 NGF48 SETA3.eds	B21	UNKNOWN	NGF48	NGF48SETA3	hsa-miR-34a-000426	Amp	1.018	0.961	1	33.299	33.299	32.513	N/A	32.513	15.583	0.727	4.303								True	0.079	True	3	29
2018-07-27 092843 NGF48 SETA2.eds	B21	UNKNOWN	NGF48	NGF48SETA2	hsa-miR-34a-000426	Amp	1.158	0.978	1	32.685	32.685	32.513	N/A	32.513	15.583	0.727	4.303								True	0.079	True	3	28
2020-01-22 114414 NGF12 SETA4.eds	B21	UNKNOWN	NGF12	NGF12 SETA4	hsa-miR-34a-000426	N/A	Undetermined	Undetermined	1	Undetermined	Undetermined		N/A												True	0.079	True	-1	-1	True
2018-07-13 153612 NGF12 SETA3.eds	B21	UNKNOWN	NGF12	NGF12 SETA3	hsa-miR-34a-000426	N/A	Undetermined	Undetermined	1	Undetermined	Undetermined		N/A												True	0.079	True	-1	-1	True
2018-07-13 083350 NGF12 SETA2.eds	B21	UNKNOWN	NGF12	NGF12 SETA2	hsa-miR-34a-000426	N/A	Undetermined	Undetermined	1	Undetermined	Undetermined		N/A												True	0.079	True	-1	-1	True
2018-07-12 165218 NGF12 SETA1.eds	B21	UNKNOWN	NGF12	NGF12 SETA1	hsa-miR-34a-000426	N/A	Undetermined	Undetermined	1	Undetermined	Undetermined		N/A												True	0.079	True	-1	-1	True
2020-01-22 143823 NGF48 SETA4.eds	B21	UNKNOWN	NGF48	NGF48 SETA4	hsa-miR-34a-000426	Amp	0.993	0.948	1	33.006	33.006	32.513	N/A	32.513	15.583	0.727	4.303								True	0.079	True	3	28	True
2020-01-22 143823 NGF48 SETA4.eds	B22	UNKNOWN	NGF48	NGF48 SETA4	hsa-miR-34c-000428	Amp	1.061	0.937	1	35.534	35.534	35.534	N/A	35.534	20.168			3.617			0.082	0.082	0.082		True	0.09	True	3	30
2018-07-26 165753 NGF48 SETA1.eds	B22	UNKNOWN	NGF48	NGF48SETA1	hsa-miR-34c-000428	N/A	Undetermined	Undetermined	1	Undetermined	Undetermined	35.534	N/A	35.534	20.168			3.617			0.082	0.082	0.082		True	0.09	True	-1	-1	True
2018-07-27 144541 NGF48 SETA3.eds	B22	UNKNOWN	NGF48	NGF48SETA3	hsa-miR-34c-000428	N/A	Undetermined	Undetermined	1	Undetermined	Undetermined	35.534	N/A	35.534	20.168			3.617			0.082	0.082	0.082		True	0.09	True	-1	-1	True
2018-07-27 092843 NGF48 SETA2.eds	B22	UNKNOWN	NGF48	NGF48SETA2	hsa-miR-34c-000428	N/A	Undetermined	Undetermined	1	Undetermined	Undetermined	35.534	N/A	35.534	20.168			3.617			0.082	0.082	0.082		True	0.09	True	-1	-1	True
2018-07-13 083350 NGF12 SETA2.eds	B22	UNKNOWN	NGF12	NGF12 SETA2	hsa-miR-34c-000428	Amp	0.894	0.875	1	37.567	37.567	33.023	N/A	33.023	16.551	0.446	12.706	0	-5.661	5.661	1	0.02	50.599	1	True	0.09	True	3	32	True
2018-07-12 165218 NGF12 SETA1.eds	B22	UNKNOWN	NGF12	NGF12 SETA1	hsa-miR-34c-000428	Amp	1.218	0.978	1	32.952	32.952	33.023	N/A	33.023	16.551	0.446	12.706	0	-5.661	5.661	1	0.02	50.599	1	True	0.09	True	3	28
2020-01-22 114414 NGF12 SETA4.eds	B22	UNKNOWN	NGF12	NGF12 SETA4	hsa-miR-34c-000428	Amp	1.205	0.973	1	33.093	33.093	33.023	N/A	33.023	16.551	0.446	12.706	0	-5.661	5.661	1	0.02	50.599	1	True	0.09	True	3	28
2018-07-13 153612 NGF12 SETA3.eds	B22	UNKNOWN	NGF12	NGF12 SETA3	hsa-miR-34c-000428	N/A	Undetermined	Undetermined	1	Undetermined	Undetermined	33.023	N/A	33.023	16.551	0.446	12.706	0	-5.661	5.661	1	0.02	50.599	1	True	0.09	True	-1	-1	True
2018-07-26 165753 NGF48 SETA1.eds	H12	UNKNOWN	NGF48	NGF48SETA1	hsa-miR-361-000554	Amp	1.288	0.897	1	32.961	32.961	33.634	N/A	33.634	16.872	1.684	4.303	0.668	-6.578	7.913	0.629	0.004	95.505	0.764	True	0.073	True	3	29
2018-07-27 144541 NGF48 SETA3.eds	H12	UNKNOWN	NGF48	NGF48SETA3	hsa-miR-361-000554	Amp	1.248	0.982	1	32.382	32.382	33.634	N/A	33.634	16.872	1.684	4.303	0.668	-6.578	7.913	0.629	0.004	95.505	0.764	True	0.073	True	3	28
2018-07-27 092843 NGF48 SETA2.eds	H12	UNKNOWN	NGF48	NGF48SETA2	hsa-miR-361-000554	N/A	Undetermined	Undetermined	1	Undetermined	Undetermined	33.634	N/A	33.634	16.872	1.684	4.303	0.668	-6.578	7.913	0.629	0.004	95.505	0.764	True	0.073	True	-1	-1	True
2020-01-22 143823 NGF48 SETA4.eds	H12	UNKNOWN	NGF48	NGF48 SETA4	hsa-miR-361-000554	Amp	1.001	0.905	1	35.558	35.558	33.634	N/A	33.634	16.872	1.684	4.303	0.668	-6.578	7.913	0.629	0.004	95.505	0.764	True	0.073	True	3	30
2018-07-13 083350 NGF12 SETA2.eds	H12	UNKNOWN	NGF12	NGF12 SETA2	hsa-miR-361-000554	Amp	1.195	0.962	1	32.967	32.967	32.443	N/A	32.443	16.204	1.132	12.706	0	-14.38	14.38	1	0	21,325.502	1	True	0.073	True	3	28
2018-07-12 165218 NGF12 SETA1.eds	H12	UNKNOWN	NGF12	NGF12 SETA1	hsa-miR-361-000554	Amp	1.285	0.984	1	31.919	31.919	32.443	N/A	32.443	16.204	1.132	12.706	0	-14.38	14.38	1	0	21,325.502	1	True	0.073	True	3	28
2020-01-22 114414 NGF12 SETA4.eds	H12	UNKNOWN	NGF12	NGF12 SETA4	hsa-miR-361-000554	N/A	Undetermined	Undetermined	1	Undetermined	Undetermined	32.443	N/A	32.443	16.204	1.132	12.706	0	-14.38	14.38	1	0	21,325.502	1	True	0.073	True	-1	-1	True
2018-07-13 153612 NGF12 SETA3.eds	H12	UNKNOWN	NGF12	NGF12 SETA3	hsa-miR-361-000554	N/A	Undetermined	Undetermined	1	Undetermined	Undetermined	32.443	N/A	32.443	16.204	1.132	12.706	0	-14.38	14.38	1	0	21,325.502	1	True	0.073	True	-1	-1	True
2018-07-27 092843 NGF48 SETA2.eds	H14	UNKNOWN	NGF48	NGF48SETA2	hsa-miR-362-001273	Amp	1.186	0.978	1	32.611	32.611	32.561	N/A	32.561	16.022	1.035	3.182	0.091	-3.202	3.385	0.939	0.096	9.205	0.94	True	0.116	True	3	28
2018-07-27 144541 NGF48 SETA3.eds	H14	UNKNOWN	NGF48	NGF48SETA3	hsa-miR-362-001273	Amp	1.213	0.975	1	31.356	31.356	32.561	N/A	32.561	16.022	1.035	3.182	0.091	-3.202	3.385	0.939	0.096	9.205	0.94	True	0.116	True	3	27
2018-07-26 165753 NGF48 SETA1.eds	H14	UNKNOWN	NGF48	NGF48SETA1	hsa-miR-362-001273	Amp	1.208	0.97	1	32.406	32.406	32.561	N/A	32.561	16.022	1.035	3.182	0.091	-3.202	3.385	0.939	0.096	9.205	0.94	True	0.116	True	3	28
2020-01-22 114414 NGF12 SETA4.eds	H14	UNKNOWN	NGF12	NGF12 SETA4	hsa-miR-362-001273	Amp	1.22	0.98	1	32.115	32.115	31.952	N/A	31.952	15.931	0.473	3.182	0	-1.506	1.506	1	0.352	2.84	1	True	0.116	True	3	27
2018-07-13 153612 NGF12 SETA3.eds	H14	UNKNOWN	NGF12	NGF12 SETA3	hsa-miR-362-001273	Amp	1.266	0.988	1	32.628	32.628	31.952	N/A	31.952	15.931	0.473	3.182	0	-1.506	1.506	1	0.352	2.84	1	True	0.116	True	3	28
2018-07-13 083350 NGF12 SETA2.eds	H14	UNKNOWN	NGF12	NGF12 SETA2	hsa-miR-362-001273	Amp	1.206	0.979	1	31.409	31.409	31.952	N/A	31.952	15.931	0.473	3.182	0	-1.506	1.506	1	0.352	2.84	1	True	0.116	True	3	27
2018-07-12 165218 NGF12 SETA1.eds	H14	UNKNOWN	NGF12	NGF12 SETA1	hsa-miR-362-001273	Amp	1.239	0.984	1	31.657	31.657	31.952	N/A	31.952	15.931	0.473	3.182	0	-1.506	1.506	1	0.352	2.84	1	True	0.116	True	3	27
2020-01-22 143823 NGF48 SETA4.eds	H14	UNKNOWN	NGF48	NGF48 SETA4	hsa-miR-362-001273	Amp	1.139	0.963	1	33.871	33.871	32.561	N/A	32.561	16.022	1.035	3.182	0.091	-3.202	3.385	0.939	0.096	9.205	0.94	True	0.116	True	3	29
2018-07-26 165753 NGF48 SETA1.eds	H13	UNKNOWN	NGF48	NGF48SETA1	hsa-miR-362-3p-002117	N/A	Undetermined	Undetermined	1	Undetermined	Undetermined		N/A												True	0.04	True	-1	-1	True
2018-07-27 092843 NGF48 SETA2.eds	H13	UNKNOWN	NGF48	NGF48SETA2	hsa-miR-362-3p-002117	N/A	Undetermined	Undetermined	1	Undetermined	Undetermined		N/A												True	0.04	True	-1	-1	True
2018-07-27 144541 NGF48 SETA3.eds	H13	UNKNOWN	NGF48	NGF48SETA3	hsa-miR-362-3p-002117	N/A	Undetermined	Undetermined	1	Undetermined	Undetermined		N/A												True	0.04	True	-1	-1	True
2020-01-22 143823 NGF48 SETA4.eds	H13	UNKNOWN	NGF48	NGF48 SETA4	hsa-miR-362-3p-002117	N/A	Undetermined	Undetermined	1	Undetermined	Undetermined		N/A												True	0.04	True	-1	-1	True
2018-07-12 165218 NGF12 SETA1.eds	H13	UNKNOWN	NGF12	NGF12 SETA1	hsa-miR-362-3p-002117	Amp	1.012	0.938	1	35.939	35.939		N/A												True	0.04	True	3	33	True
2018-07-13 083350 NGF12 SETA2.eds	H13	UNKNOWN	NGF12	NGF12 SETA2	hsa-miR-362-3p-002117	N/A	Undetermined	Undetermined	1	Undetermined	Undetermined		N/A												True	0.04	True	-1	-1	True
2018-07-13 153612 NGF12 SETA3.eds	H13	UNKNOWN	NGF12	NGF12 SETA3	hsa-miR-362-3p-002117	N/A	Undetermined	Undetermined	1	Undetermined	Undetermined		N/A												True	0.04	True	-1	-1	True
2020-01-22 114414 NGF12 SETA4.eds	H13	UNKNOWN	NGF12	NGF12 SETA4	hsa-miR-362-3p-002117	N/A	Undetermined	Undetermined	1	Undetermined	Undetermined		N/A												True	0.04	True	-1	-1	True
2020-01-22 143823 NGF48 SETA4.eds	H15	UNKNOWN	NGF48	NGF48 SETA4	hsa-miR-363-001271	N/A	Undetermined	Undetermined	1	Undetermined	Undetermined		N/A												True	0.08	True	-1	-1	True
2018-07-13 083350 NGF12 SETA2.eds	H15	UNKNOWN	NGF12	NGF12 SETA2	hsa-miR-363-001271	Amp	1.103	0.872	1	35.584	35.584	34.596	N/A	34.596	18.405	0.888	4.303	0	-3.82	3.82	1	0.071	14.119	1	True	0.08	True	3	31
2018-07-13 153612 NGF12 SETA3.eds	H15	UNKNOWN	NGF12	NGF12 SETA3	hsa-miR-363-001271	N/A	Undetermined	Undetermined	1	Undetermined	Undetermined	34.596	N/A	34.596	18.405	0.888	4.303	0	-3.82	3.82	1	0.071	14.119	1	True	0.08	True	-1	-1	True
2018-07-12 165218 NGF12 SETA1.eds	H15	UNKNOWN	NGF12	NGF12 SETA1	hsa-miR-363-001271	Amp	1.251	0.948	1	33.724	33.724	34.596	N/A	34.596	18.405	0.888	4.303	0	-3.82	3.82	1	0.071	14.119	1	True	0.08	True	3	29
2020-01-22 114414 NGF12 SETA4.eds	H15	UNKNOWN	NGF12	NGF12 SETA4	hsa-miR-363-001271	Amp	1.188	0.952	1	34.48	34.48	34.596	N/A	34.596	18.405	0.888	4.303	0	-3.82	3.82	1	0.071	14.119	1	True	0.08	True	3	30
2018-07-27 144541 NGF48 SETA3.eds	H15	UNKNOWN	NGF48	NGF48SETA3	hsa-miR-363-001271	N/A	Undetermined	Undetermined	1	Undetermined	Undetermined		N/A												True	0.08	True	-1	-1	True
2018-07-27 092843 NGF48 SETA2.eds	H15	UNKNOWN	NGF48	NGF48SETA2	hsa-miR-363-001271	N/A	Undetermined	Undetermined	1	Undetermined	Undetermined		N/A												True	0.08	True	-1	-1	True
2018-07-26 165753 NGF48 SETA1.eds	H15	UNKNOWN	NGF48	NGF48SETA1	hsa-miR-363-001271	N/A	Undetermined	Undetermined	1	Undetermined	Undetermined		N/A												True	0.08	True	-1	-1	True
2020-01-22 143823 NGF48 SETA4.eds	H16	UNKNOWN	NGF48	NGF48 SETA4	hsa-miR-365-001020	Amp	1.293	0.961	1	31.423	31.423	30.703	N/A	30.703	14.164	0.816	3.182	-1.121	-3.718	1.476	2.175	0.359	13.162	0.415	True	0.168	True	3	26
2018-07-13 083350 NGF12 SETA2.eds	H16	UNKNOWN	NGF12	NGF12 SETA2	hsa-miR-365-001020	Amp	1.267	0.984	1	30.148	30.148	31.307	N/A	31.307	15.285	0.984	3.182	0	-3.132	3.132	1	0.114	8.765	1	True	0.168	True	3	25
2018-07-13 153612 NGF12 SETA3.eds	H16	UNKNOWN	NGF12	NGF12 SETA3	hsa-miR-365-001020	Amp	1.303	0.978	1	33.18	33.18	31.307	N/A	31.307	15.285	0.984	3.182	0	-3.132	3.132	1	0.114	8.765	1	True	0.168	True	3	27
2018-07-12 165218 NGF12 SETA1.eds	H16	UNKNOWN	NGF12	NGF12 SETA1	hsa-miR-365-001020	Amp	1.272	0.968	1	29.901	29.901	31.307	N/A	31.307	15.285	0.984	3.182	0	-3.132	3.132	1	0.114	8.765	1	True	0.168	True	3	25
2020-01-22 114414 NGF12 SETA4.eds	H16	UNKNOWN	NGF12	NGF12 SETA4	hsa-miR-365-001020	Amp	1.246	0.985	1	31.998	31.998	31.307	N/A	31.307	15.285	0.984	3.182	0	-3.132	3.132	1	0.114	8.765	1	True	0.168	True	3	26
2018-07-27 144541 NGF48 SETA3.eds	H16	UNKNOWN	NGF48	NGF48SETA3	hsa-miR-365-001020	Amp	1.257	0.983	1	29.906	29.906	30.703	N/A	30.703	14.164	0.816	3.182	-1.121	-3.718	1.476	2.175	0.359	13.162	0.415	True	0.168	True	3	24
2018-07-26 165753 NGF48 SETA1.eds	H16	UNKNOWN	NGF48	NGF48SETA1	hsa-miR-365-001020	Amp	1.288	0.986	1	30.833	30.833	30.703	N/A	30.703	14.164	0.816	3.182	-1.121	-3.718	1.476	2.175	0.359	13.162	0.415	True	0.168	True	3	25
2018-07-27 092843 NGF48 SETA2.eds	H16	UNKNOWN	NGF48	NGF48SETA2	hsa-miR-365-001020	Amp	1.276	0.984	1	30.652	30.652	30.703	N/A	30.703	14.164	0.816	3.182	-1.121	-3.718	1.476	2.175	0.359	13.162	0.415	True	0.168	True	3	25
2018-07-27 144541 NGF48 SETA3.eds	H17	UNKNOWN	NGF48	NGF48SETA3	hsa-miR-367-000555	N/A	Undetermined	Undetermined	1	Undetermined	Undetermined		N/A												True	0	True	-1	-1	True
2018-07-26 165753 NGF48 SETA1.eds	H17	UNKNOWN	NGF48	NGF48SETA1	hsa-miR-367-000555	N/A	Undetermined	Undetermined	1	Undetermined	Undetermined		N/A												True	0	True	-1	-1	True
2018-07-27 092843 NGF48 SETA2.eds	H17	UNKNOWN	NGF48	NGF48SETA2	hsa-miR-367-000555	N/A	Undetermined	Undetermined	1	Undetermined	Undetermined		N/A												True	0	True	-1	-1	True
2020-01-22 143823 NGF48 SETA4.eds	H17	UNKNOWN	NGF48	NGF48 SETA4	hsa-miR-367-000555	N/A	Undetermined	Undetermined	1	Undetermined	Undetermined		N/A												True	0	True	-1	-1	True
2018-07-12 165218 NGF12 SETA1.eds	H17	UNKNOWN	NGF12	NGF12 SETA1	hsa-miR-367-000555	N/A	Undetermined	Undetermined	1	Undetermined	Undetermined		N/A												True	0	True	-1	-1	True
2020-01-22 114414 NGF12 SETA4.eds	H17	UNKNOWN	NGF12	NGF12 SETA4	hsa-miR-367-000555	N/A	Undetermined	Undetermined	1	Undetermined	Undetermined		N/A												True	0	True	-1	-1	True
2018-07-13 153612 NGF12 SETA3.eds	H17	UNKNOWN	NGF12	NGF12 SETA3	hsa-miR-367-000555	N/A	Undetermined	Undetermined	1	Undetermined	Undetermined		N/A												True	0	True	-1	-1	True
2018-07-13 083350 NGF12 SETA2.eds	H17	UNKNOWN	NGF12	NGF12 SETA2	hsa-miR-367-000555	N/A	Undetermined	Undetermined	1	Undetermined	Undetermined		N/A												True	0	True	-1	-1	True
2020-01-22 143823 NGF48 SETA4.eds	H18	UNKNOWN	NGF48	NGF48 SETA4	hsa-miR-369-3p-000557	N/A	Undetermined	Undetermined	1	Undetermined	Undetermined		N/A												True	0	True	-1	-1	True
2018-07-27 144541 NGF48 SETA3.eds	H18	UNKNOWN	NGF48	NGF48SETA3	hsa-miR-369-3p-000557	N/A	Undetermined	Undetermined	1	Undetermined	Undetermined		N/A												True	0	True	-1	-1	True
2018-07-27 092843 NGF48 SETA2.eds	H18	UNKNOWN	NGF48	NGF48SETA2	hsa-miR-369-3p-000557	N/A	Undetermined	Undetermined	1	Undetermined	Undetermined		N/A												True	0	True	-1	-1	True
2018-07-26 165753 NGF48 SETA1.eds	H18	UNKNOWN	NGF48	NGF48SETA1	hsa-miR-369-3p-000557	N/A	Undetermined	Undetermined	1	Undetermined	Undetermined		N/A												True	0	True	-1	-1	True
2020-01-22 114414 NGF12 SETA4.eds	H18	UNKNOWN	NGF12	NGF12 SETA4	hsa-miR-369-3p-000557	N/A	Undetermined	Undetermined	1	Undetermined	Undetermined		N/A												True	0	True	-1	-1	True
2018-07-12 165218 NGF12 SETA1.eds	H18	UNKNOWN	NGF12	NGF12 SETA1	hsa-miR-369-3p-000557	N/A	Undetermined	Undetermined	1	Undetermined	Undetermined		N/A												True	0	True	-1	-1	True
2018-07-13 083350 NGF12 SETA2.eds	H18	UNKNOWN	NGF12	NGF12 SETA2	hsa-miR-369-3p-000557	N/A	Undetermined	Undetermined	1	Undetermined	Undetermined		N/A												True	0	True	-1	-1	True
2018-07-13 153612 NGF12 SETA3.eds	H18	UNKNOWN	NGF12	NGF12 SETA3	hsa-miR-369-3p-000557	N/A	Undetermined	Undetermined	1	Undetermined	Undetermined		N/A												True	0	True	-1	-1	True
2018-07-27 144541 NGF48 SETA3.eds	H19	UNKNOWN	NGF48	NGF48SETA3	hsa-miR-369-5p-001021	N/A	Undetermined	Undetermined	1	Undetermined	Undetermined		N/A												True	0.198	True	-1	-1	True
2018-07-27 092843 NGF48 SETA2.eds	H19	UNKNOWN	NGF48	NGF48SETA2	hsa-miR-369-5p-001021	N/A	Undetermined	Undetermined	1	Undetermined	Undetermined		N/A												True	0.198	True	-1	-1	True
2018-07-26 165753 NGF48 SETA1.eds	H19	UNKNOWN	NGF48	NGF48SETA1	hsa-miR-369-5p-001021	N/A	Undetermined	Undetermined	1	Undetermined	Undetermined		N/A												True	0.198	True	-1	-1	True
2020-01-22 114414 NGF12 SETA4.eds	H19	UNKNOWN	NGF12	NGF12 SETA4	hsa-miR-369-5p-001021	Amp	1.299	0.964	1	35.276	35.276	36.374	N/A	36.374	20.51	1.33	12.706	0	-16.905	16.905	1	0	122,748.852	1	True	0.198	True	3	29
2018-07-13 153612 NGF12 SETA3.eds	H19	UNKNOWN	NGF12	NGF12 SETA3	hsa-miR-369-5p-001021	N/A	Undetermined	Undetermined	1	Undetermined	Undetermined	36.374	N/A	36.374	20.51	1.33	12.706	0	-16.905	16.905	1	0	122,748.852	1	True	0.198	True	-1	-1	True
2018-07-12 165218 NGF12 SETA1.eds	H19	UNKNOWN	NGF12	NGF12 SETA1	hsa-miR-369-5p-001021	N/A	Undetermined	Undetermined	1	Undetermined	Undetermined	36.374	N/A	36.374	20.51	1.33	12.706	0	-16.905	16.905	1	0	122,748.852	1	True	0.198	True	-1	-1	True
2018-07-13 083350 NGF12 SETA2.eds	H19	UNKNOWN	NGF12	NGF12 SETA2	hsa-miR-369-5p-001021	Amp	1.153	0.95	1	37.472	37.472	36.374	N/A	36.374	20.51	1.33	12.706	0	-16.905	16.905	1	0	122,748.852	1	True	0.198	True	3	32
2020-01-22 143823 NGF48 SETA4.eds	H19	UNKNOWN	NGF48	NGF48 SETA4	hsa-miR-369-5p-001021	N/A	Undetermined	Undetermined	1	Undetermined	Undetermined		N/A												True	0.198	True	-1	-1	True
2020-01-22 114414 NGF12 SETA4.eds	H20	UNKNOWN	NGF12	NGF12 SETA4	hsa-miR-370-002275	Amp	1.136	0.982	1	29.831	29.831	29.638	N/A	29.638	13.616	0.419	3.182	0	-1.332	1.332	1	0.397	2.518	1	True	0.067	True	3	26
2018-07-13 153612 NGF12 SETA3.eds	H20	UNKNOWN	NGF12	NGF12 SETA3	hsa-miR-370-002275	Amp	1.101	0.975	1	30.229	30.229	29.638	N/A	29.638	13.616	0.419	3.182	0	-1.332	1.332	1	0.397	2.518	1	True	0.067	True	3	26
2018-07-13 083350 NGF12 SETA2.eds	H20	UNKNOWN	NGF12	NGF12 SETA2	hsa-miR-370-002275	Amp	1.137	0.987	1	28.897	28.897	29.638	N/A	29.638	13.616	0.419	3.182	0	-1.332	1.332	1	0.397	2.518	1	True	0.067	True	3	25
2018-07-12 165218 NGF12 SETA1.eds	H20	UNKNOWN	NGF12	NGF12 SETA1	hsa-miR-370-002275	Amp	1.117	0.98	1	29.593	29.593	29.638	N/A	29.638	13.616	0.419	3.182	0	-1.332	1.332	1	0.397	2.518	1	True	0.067	True	3	26
2020-01-22 143823 NGF48 SETA4.eds	H20	UNKNOWN	NGF48	NGF48 SETA4	hsa-miR-370-002275	Amp	1.059	0.961	1	30.751	30.751	30.477	N/A	30.477	13.938	0.597	3.182	0.321	-1.578	2.22	0.8	0.215	2.985	0.676	True	0.067	True	3	26
2018-07-26 165753 NGF48 SETA1.eds	H20	UNKNOWN	NGF48	NGF48SETA1	hsa-miR-370-002275	Amp	1.07	0.985	1	30.642	30.642	30.477	N/A	30.477	13.938	0.597	3.182	0.321	-1.578	2.22	0.8	0.215	2.985	0.676	True	0.067	True	3	27
2018-07-27 144541 NGF48 SETA3.eds	H20	UNKNOWN	NGF48	NGF48SETA3	hsa-miR-370-002275	Amp	1.072	0.982	1	30.294	30.294	30.477	N/A	30.477	13.938	0.597	3.182	0.321	-1.578	2.22	0.8	0.215	2.985	0.676	True	0.067	True	3	26
2018-07-27 092843 NGF48 SETA2.eds	H20	UNKNOWN	NGF48	NGF48SETA2	hsa-miR-370-002275	Amp	1.133	0.954	1	30.221	30.221	30.477	N/A	30.477	13.938	0.597	3.182	0.321	-1.578	2.22	0.8	0.215	2.985	0.676	True	0.067	True	3	26
2018-07-13 083350 NGF12 SETA2.eds	H21	UNKNOWN	NGF12	NGF12 SETA2	hsa-miR-371-3p-002124	N/A	Undetermined	Undetermined	1	Undetermined	Undetermined		N/A												True	0	True	-1	-1	True
2018-07-12 165218 NGF12 SETA1.eds	H21	UNKNOWN	NGF12	NGF12 SETA1	hsa-miR-371-3p-002124	N/A	Undetermined	Undetermined	1	Undetermined	Undetermined		N/A												True	0	True	-1	-1	True
2020-01-22 114414 NGF12 SETA4.eds	H21	UNKNOWN	NGF12	NGF12 SETA4	hsa-miR-371-3p-002124	N/A	Undetermined	Undetermined	1	Undetermined	Undetermined		N/A												True	0	True	-1	-1	True
2018-07-13 153612 NGF12 SETA3.eds	H21	UNKNOWN	NGF12	NGF12 SETA3	hsa-miR-371-3p-002124	N/A	Undetermined	Undetermined	1	Undetermined	Undetermined		N/A												True	0	True	-1	-1	True
2020-01-22 143823 NGF48 SETA4.eds	H21	UNKNOWN	NGF48	NGF48 SETA4	hsa-miR-371-3p-002124	N/A	Undetermined	Undetermined	1	Undetermined	Undetermined		N/A												True	0	True	-1	-1	True
2018-07-27 144541 NGF48 SETA3.eds	H21	UNKNOWN	NGF48	NGF48SETA3	hsa-miR-371-3p-002124	N/A	Undetermined	Undetermined	1	Undetermined	Undetermined		N/A												True	0	True	-1	-1	True
2018-07-27 092843 NGF48 SETA2.eds	H21	UNKNOWN	NGF48	NGF48SETA2	hsa-miR-371-3p-002124	N/A	Undetermined	Undetermined	1	Undetermined	Undetermined		N/A												True	0	True	-1	-1	True
2018-07-26 165753 NGF48 SETA1.eds	H21	UNKNOWN	NGF48	NGF48SETA1	hsa-miR-371-3p-002124	N/A	Undetermined	Undetermined	1	Undetermined	Undetermined		N/A												True	0	True	-1	-1	True
2018-07-27 092843 NGF48 SETA2.eds	H22	UNKNOWN	NGF48	NGF48SETA2	hsa-miR-372-000560	N/A	Undetermined	Undetermined	1	Undetermined	Undetermined		N/A												True	0.04	True	-1	-1	True
2018-07-26 165753 NGF48 SETA1.eds	H22	UNKNOWN	NGF48	NGF48SETA1	hsa-miR-372-000560	N/A	Undetermined	Undetermined	1	Undetermined	Undetermined		N/A												True	0.04	True	-1	-1	True
2018-07-27 144541 NGF48 SETA3.eds	H22	UNKNOWN	NGF48	NGF48SETA3	hsa-miR-372-000560	N/A	Undetermined	Undetermined	1	Undetermined	Undetermined		N/A												True	0.04	True	-1	-1	True
2018-07-12 165218 NGF12 SETA1.eds	H22	UNKNOWN	NGF12	NGF12 SETA1	hsa-miR-372-000560	Amp	0.734	0.383	1	38.645	38.645		N/A												True	0.04	True	3	35	True
2018-07-13 083350 NGF12 SETA2.eds	H22	UNKNOWN	NGF12	NGF12 SETA2	hsa-miR-372-000560	N/A	Undetermined	Undetermined	1	Undetermined	Undetermined		N/A												True	0.04	True	-1	-1	True
2018-07-13 153612 NGF12 SETA3.eds	H22	UNKNOWN	NGF12	NGF12 SETA3	hsa-miR-372-000560	N/A	Undetermined	Undetermined	1	Undetermined	Undetermined		N/A												True	0.04	True	-1	-1	True
2020-01-22 114414 NGF12 SETA4.eds	H22	UNKNOWN	NGF12	NGF12 SETA4	hsa-miR-372-000560	N/A	Undetermined	Undetermined	1	Undetermined	Undetermined		N/A												True	0.04	True	-1	-1	True
2020-01-22 143823 NGF48 SETA4.eds	H22	UNKNOWN	NGF48	NGF48 SETA4	hsa-miR-372-000560	N/A	Undetermined	Undetermined	1	Undetermined	Undetermined		N/A												True	0.04	True	-1	-1	True
2018-07-27 144541 NGF48 SETA3.eds	H23	UNKNOWN	NGF48	NGF48SETA3	hsa-miR-373-000561	N/A	Undetermined	Undetermined	1	Undetermined	Undetermined		N/A												True	0	True	-1	-1	True
2018-07-27 092843 NGF48 SETA2.eds	H23	UNKNOWN	NGF48	NGF48SETA2	hsa-miR-373-000561	N/A	Undetermined	Undetermined	1	Undetermined	Undetermined		N/A												True	0	True	-1	-1	True
2018-07-26 165753 NGF48 SETA1.eds	H23	UNKNOWN	NGF48	NGF48SETA1	hsa-miR-373-000561	N/A	Undetermined	Undetermined	1	Undetermined	Undetermined		N/A												True	0	True	-1	-1	True
2018-07-13 153612 NGF12 SETA3.eds	H23	UNKNOWN	NGF12	NGF12 SETA3	hsa-miR-373-000561	N/A	Undetermined	Undetermined	1	Undetermined	Undetermined		N/A												True	0	True	-1	-1	True
2018-07-13 083350 NGF12 SETA2.eds	H23	UNKNOWN	NGF12	NGF12 SETA2	hsa-miR-373-000561	N/A	Undetermined	Undetermined	1	Undetermined	Undetermined		N/A												True	0	True	-1	-1	True
2020-01-22 114414 NGF12 SETA4.eds	H23	UNKNOWN	NGF12	NGF12 SETA4	hsa-miR-373-000561	N/A	Undetermined	Undetermined	1	Undetermined	Undetermined		N/A												True	0	True	-1	-1	True
2018-07-12 165218 NGF12 SETA1.eds	H23	UNKNOWN	NGF12	NGF12 SETA1	hsa-miR-373-000561	N/A	Undetermined	Undetermined	1	Undetermined	Undetermined		N/A												True	0	True	-1	-1	True
2020-01-22 143823 NGF48 SETA4.eds	H23	UNKNOWN	NGF48	NGF48 SETA4	hsa-miR-373-000561	N/A	Undetermined	Undetermined	1	Undetermined	Undetermined		N/A												True	0	True	-1	-1	True
2020-01-22 143823 NGF48 SETA4.eds	H24	UNKNOWN	NGF48	NGF48 SETA4	hsa-miR-374-000563	Amp	1.422	0.99	1	28.433	28.433	29.132	N/A	29.132	12.593	0.599	3.182	-0.41	-2.315	1.496	1.328	0.355	4.976	0.643	True	0.303	True	3	22
2018-07-27 144541 NGF48 SETA3.eds	H24	UNKNOWN	NGF48	NGF48SETA3	hsa-miR-374-000563	Amp	1.393	0.985	1	28.956	28.956	29.132	N/A	29.132	12.593	0.599	3.182	-0.41	-2.315	1.496	1.328	0.355	4.976	0.643	True	0.303	True	3	23
2018-07-27 092843 NGF48 SETA2.eds	H24	UNKNOWN	NGF48	NGF48SETA2	hsa-miR-374-000563	Amp	1.418	0.991	1	29.89	29.89	29.132	N/A	29.132	12.593	0.599	3.182	-0.41	-2.315	1.496	1.328	0.355	4.976	0.643	True	0.303	True	3	24
2018-07-26 165753 NGF48 SETA1.eds	H24	UNKNOWN	NGF48	NGF48SETA1	hsa-miR-374-000563	Amp	1.4	0.98	1	29.248	29.248	29.132	N/A	29.132	12.593	0.599	3.182	-0.41	-2.315	1.496	1.328	0.355	4.976	0.643	True	0.303	True	3	23
2018-07-13 153612 NGF12 SETA3.eds	H24	UNKNOWN	NGF12	NGF12 SETA3	hsa-miR-374-000563	Amp	1.405	0.986	1	30.195	30.195	29.024	N/A	29.024	13.002	0.588	3.182	0	-1.87	1.87	1	0.274	3.656	1	True	0.303	True	3	24
2020-01-22 114414 NGF12 SETA4.eds	H24	UNKNOWN	NGF12	NGF12 SETA4	hsa-miR-374-000563	Amp	1.399	0.983	1	28.631	28.631	29.024	N/A	29.024	13.002	0.588	3.182	0	-1.87	1.87	1	0.274	3.656	1	True	0.303	True	3	22
2018-07-12 165218 NGF12 SETA1.eds	H24	UNKNOWN	NGF12	NGF12 SETA1	hsa-miR-374-000563	Amp	1.405	0.99	1	28.814	28.814	29.024	N/A	29.024	13.002	0.588	3.182	0	-1.87	1.87	1	0.274	3.656	1	True	0.303	True	3	23
2018-07-13 083350 NGF12 SETA2.eds	H24	UNKNOWN	NGF12	NGF12 SETA2	hsa-miR-374-000563	Amp	1.408	0.987	1	28.456	28.456	29.024	N/A	29.024	13.002	0.588	3.182	0	-1.87	1.87	1	0.274	3.656	1	True	0.303	True	3	22
2020-01-22 114414 NGF12 SETA4.eds	I02	UNKNOWN	NGF12	NGF12 SETA4	hsa-miR-375-000564	Amp	1.368	0.981	1	33.46	33.46	34.501	N/A	34.501	18.029	0.666	12.706	0	-8.457	8.457	1	0.003	351.375	1	True	0.117	True	3	29
2018-07-13 153612 NGF12 SETA3.eds	I02	UNKNOWN	NGF12	NGF12 SETA3	hsa-miR-375-000564	N/A	Undetermined	Undetermined	1	Undetermined	Undetermined	34.501	N/A	34.501	18.029	0.666	12.706	0	-8.457	8.457	1	0.003	351.375	1	True	0.117	True	-1	-1	True
2018-07-13 083350 NGF12 SETA2.eds	I02	UNKNOWN	NGF12	NGF12 SETA2	hsa-miR-375-000564	N/A	Undetermined	Undetermined	1	Undetermined	Undetermined	34.501	N/A	34.501	18.029	0.666	12.706	0	-8.457	8.457	1	0.003	351.375	1	True	0.117	True	-1	-1	True
2018-07-12 165218 NGF12 SETA1.eds	I02	UNKNOWN	NGF12	NGF12 SETA1	hsa-miR-375-000564	Amp	1.262	0.964	1	35.541	35.541	34.501	N/A	34.501	18.029	0.666	12.706	0	-8.457	8.457	1	0.003	351.375	1	True	0.117	True	3	31
2020-01-22 143823 NGF48 SETA4.eds	I02	UNKNOWN	NGF48	NGF48 SETA4	hsa-miR-375-000564	N/A	Undetermined	Undetermined	1	Undetermined	Undetermined	34.373	N/A	34.373	17.606	1.059	12.706	-0.423	-13.879	13.033	1.341	0	15,067.320	0.773	True	0.117	True	-1	-1	True
2018-07-27 092843 NGF48 SETA2.eds	I02	UNKNOWN	NGF48	NGF48SETA2	hsa-miR-375-000564	Amp	1.311	0.973	1	34.538	34.538	34.373	N/A	34.373	17.606	1.059	12.706	-0.423	-13.879	13.033	1.341	0	15,067.320	0.773	True	0.117	True	3	30
2018-07-27 144541 NGF48 SETA3.eds	I02	UNKNOWN	NGF48	NGF48SETA3	hsa-miR-375-000564	Amp	1.328	0.981	1	34.209	34.209	34.373	N/A	34.373	17.606	1.059	12.706	-0.423	-13.879	13.033	1.341	0	15,067.320	0.773	True	0.117	True	3	30
2018-07-26 165753 NGF48 SETA1.eds	I02	UNKNOWN	NGF48	NGF48SETA1	hsa-miR-375-000564	N/A	Undetermined	Undetermined	1	Undetermined	Undetermined	34.373	N/A	34.373	17.606	1.059	12.706	-0.423	-13.879	13.033	1.341	0	15,067.320	0.773	True	0.117	True	-1	-1	True
2020-01-22 143823 NGF48 SETA4.eds	I03	UNKNOWN	NGF48	NGF48 SETA4	hsa-miR-376a-000565	Amp	1.315	0.979	1	31.032	31.032	31.388	N/A	31.388	14.849	0.444	3.182	1.104	-0.307	2.516	0.465	0.175	1.237	0.156	True	0.148	True	3	26
2018-07-27 092843 NGF48 SETA2.eds	I03	UNKNOWN	NGF48	NGF48SETA2	hsa-miR-376a-000565	Amp	1.273	0.989	1	31.429	31.429	31.388	N/A	31.388	14.849	0.444	3.182	1.104	-0.307	2.516	0.465	0.175	1.237	0.156	True	0.148	True	3	26
2018-07-26 165753 NGF48 SETA1.eds	I03	UNKNOWN	NGF48	NGF48SETA1	hsa-miR-376a-000565	Amp	1.267	0.979	1	31.463	31.463	31.388	N/A	31.388	14.849	0.444	3.182	1.104	-0.307	2.516	0.465	0.175	1.237	0.156	True	0.148	True	3	26
2018-07-27 144541 NGF48 SETA3.eds	I03	UNKNOWN	NGF48	NGF48SETA3	hsa-miR-376a-000565	Amp	1.27	0.965	1	31.629	31.629	31.388	N/A	31.388	14.849	0.444	3.182	1.104	-0.307	2.516	0.465	0.175	1.237	0.156	True	0.148	True	3	27
2020-01-22 114414 NGF12 SETA4.eds	I03	UNKNOWN	NGF12	NGF12 SETA4	hsa-miR-376a-000565	Amp	1.263	0.975	1	30.107	30.107	29.766	N/A	29.766	13.745	0.514	3.182	0	-1.635	1.635	1	0.322	3.106	1	True	0.148	True	3	25
2018-07-13 153612 NGF12 SETA3.eds	I03	UNKNOWN	NGF12	NGF12 SETA3	hsa-miR-376a-000565	Amp	1.265	0.981	1	30.276	30.276	29.766	N/A	29.766	13.745	0.514	3.182	0	-1.635	1.635	1	0.322	3.106	1	True	0.148	True	3	25
2018-07-13 083350 NGF12 SETA2.eds	I03	UNKNOWN	NGF12	NGF12 SETA2	hsa-miR-376a-000565	Amp	1.268	0.983	1	29.52	29.52	29.766	N/A	29.766	13.745	0.514	3.182	0	-1.635	1.635	1	0.322	3.106	1	True	0.148	True	3	24
2018-07-12 165218 NGF12 SETA1.eds	I03	UNKNOWN	NGF12	NGF12 SETA1	hsa-miR-376a-000565	Amp	1.27	0.984	1	29.163	29.163	29.766	N/A	29.766	13.745	0.514	3.182	0	-1.635	1.635	1	0.322	3.106	1	True	0.148	True	3	24
2018-07-12 165218 NGF12 SETA1.eds	I04	UNKNOWN	NGF12	NGF12 SETA1	hsa-miR-376b-001102	N/A	Undetermined	Undetermined	1	Undetermined	Undetermined		N/A												True	0	True	-1	-1	True
2018-07-13 083350 NGF12 SETA2.eds	I04	UNKNOWN	NGF12	NGF12 SETA2	hsa-miR-376b-001102	N/A	Undetermined	Undetermined	1	Undetermined	Undetermined		N/A												True	0	True	-1	-1	True
2018-07-13 153612 NGF12 SETA3.eds	I04	UNKNOWN	NGF12	NGF12 SETA3	hsa-miR-376b-001102	N/A	Undetermined	Undetermined	1	Undetermined	Undetermined		N/A												True	0	True	-1	-1	True
2020-01-22 114414 NGF12 SETA4.eds	I04	UNKNOWN	NGF12	NGF12 SETA4	hsa-miR-376b-001102	N/A	Undetermined	Undetermined	1	Undetermined	Undetermined		N/A												True	0	True	-1	-1	True
2018-07-26 165753 NGF48 SETA1.eds	I04	UNKNOWN	NGF48	NGF48SETA1	hsa-miR-376b-001102	N/A	Undetermined	Undetermined	1	Undetermined	Undetermined		N/A												True	0	True	-1	-1	True
2018-07-27 144541 NGF48 SETA3.eds	I04	UNKNOWN	NGF48	NGF48SETA3	hsa-miR-376b-001102	N/A	Undetermined	Undetermined	1	Undetermined	Undetermined		N/A												True	0	True	-1	-1	True
2018-07-27 092843 NGF48 SETA2.eds	I04	UNKNOWN	NGF48	NGF48SETA2	hsa-miR-376b-001102	N/A	Undetermined	Undetermined	1	Undetermined	Undetermined		N/A												True	0	True	-1	-1	True
2020-01-22 143823 NGF48 SETA4.eds	I04	UNKNOWN	NGF48	NGF48 SETA4	hsa-miR-376b-001102	N/A	Undetermined	Undetermined	1	Undetermined	Undetermined		N/A												True	0	True	-1	-1	True
2018-07-27 144541 NGF48 SETA3.eds	P12	UNKNOWN	NGF48	NGF48SETA3	hsa-miR-376c-002122	Amp	1.188	0.977	1	28.379	28.379	28.853	N/A	28.853	12.314	0.669	3.182	0.087	-2.043	2.216	0.942	0.215	4.12	0.935	True	0.102	True	3	24
2018-07-27 092843 NGF48 SETA2.eds	P12	UNKNOWN	NGF48	NGF48SETA2	hsa-miR-376c-002122	Amp	1.211	0.91	1	29.311	29.311	28.853	N/A	28.853	12.314	0.669	3.182	0.087	-2.043	2.216	0.942	0.215	4.12	0.935	True	0.102	True	3	25
2018-07-26 165753 NGF48 SETA1.eds	P12	UNKNOWN	NGF48	NGF48SETA1	hsa-miR-376c-002122	Amp	1.177	0.988	1	28.956	28.956	28.853	N/A	28.853	12.314	0.669	3.182	0.087	-2.043	2.216	0.942	0.215	4.12	0.935	True	0.102	True	3	24
2018-07-13 153612 NGF12 SETA3.eds	P12	UNKNOWN	NGF12	NGF12 SETA3	hsa-miR-376c-002122	Amp	1.189	0.976	1	29.132	29.132	28.224	N/A	28.224	12.228	0.75	4.303	0	-3.228	3.228	1	0.107	9.37	1	True	0.102	True	3	24
2020-01-22 114414 NGF12 SETA4.eds	P12	UNKNOWN	NGF12	NGF12 SETA4	hsa-miR-376c-002122	N/A	Undetermined	Undetermined	1	Undetermined	Undetermined	28.224	N/A	28.224	12.228	0.75	4.303	0	-3.228	3.228	1	0.107	9.37	1	True	0.102	True	-1	-1	True
2018-07-12 165218 NGF12 SETA1.eds	P12	UNKNOWN	NGF12	NGF12 SETA1	hsa-miR-376c-002122	Amp	1.184	0.969	1	27.892	27.892	28.224	N/A	28.224	12.228	0.75	4.303	0	-3.228	3.228	1	0.107	9.37	1	True	0.102	True	3	23
2018-07-13 083350 NGF12 SETA2.eds	P12	UNKNOWN	NGF12	NGF12 SETA2	hsa-miR-376c-002122	Amp	1.187	0.955	1	27.648	27.648	28.224	N/A	28.224	12.228	0.75	4.303	0	-3.228	3.228	1	0.107	9.37	1	True	0.102	True	3	23
2020-01-22 143823 NGF48 SETA4.eds	P12	UNKNOWN	NGF48	NGF48 SETA4	hsa-miR-376c-002122	Amp	1.203	0.985	1	28.766	28.766	28.853	N/A	28.853	12.314	0.669	3.182	0.087	-2.043	2.216	0.942	0.215	4.12	0.935	True	0.102	True	3	24
2020-01-22 114414 NGF12 SETA4.eds	I05	UNKNOWN	NGF12	NGF12 SETA4	hsa-miR-377-000566	N/A	Undetermined	Undetermined	1	Undetermined	Undetermined		N/A												True	0	True	-1	-1	True
2018-07-13 153612 NGF12 SETA3.eds	I05	UNKNOWN	NGF12	NGF12 SETA3	hsa-miR-377-000566	N/A	Undetermined	Undetermined	1	Undetermined	Undetermined		N/A												True	0	True	-1	-1	True
2018-07-13 083350 NGF12 SETA2.eds	I05	UNKNOWN	NGF12	NGF12 SETA2	hsa-miR-377-000566	N/A	Undetermined	Undetermined	1	Undetermined	Undetermined		N/A												True	0	True	-1	-1	True
2018-07-12 165218 NGF12 SETA1.eds	I05	UNKNOWN	NGF12	NGF12 SETA1	hsa-miR-377-000566	N/A	Undetermined	Undetermined	1	Undetermined	Undetermined		N/A												True	0	True	-1	-1	True
2020-01-22 143823 NGF48 SETA4.eds	I05	UNKNOWN	NGF48	NGF48 SETA4	hsa-miR-377-000566	N/A	Undetermined	Undetermined	1	Undetermined	Undetermined		N/A												True	0	True	-1	-1	True
2018-07-27 092843 NGF48 SETA2.eds	I05	UNKNOWN	NGF48	NGF48SETA2	hsa-miR-377-000566	N/A	Undetermined	Undetermined	1	Undetermined	Undetermined		N/A												True	0	True	-1	-1	True
2018-07-27 144541 NGF48 SETA3.eds	I05	UNKNOWN	NGF48	NGF48SETA3	hsa-miR-377-000566	N/A	Undetermined	Undetermined	1	Undetermined	Undetermined		N/A												True	0	True	-1	-1	True
2018-07-26 165753 NGF48 SETA1.eds	I05	UNKNOWN	NGF48	NGF48SETA1	hsa-miR-377-000566	N/A	Undetermined	Undetermined	1	Undetermined	Undetermined		N/A												True	0	True	-1	-1	True
2018-07-26 165753 NGF48 SETA1.eds	I07	UNKNOWN	NGF48	NGF48SETA1	hsa-miR-380-3p-000569	N/A	Undetermined	Undetermined	1	Undetermined	Undetermined		N/A												True	0	True	-1	-1	True
2018-07-27 092843 NGF48 SETA2.eds	I07	UNKNOWN	NGF48	NGF48SETA2	hsa-miR-380-3p-000569	N/A	Undetermined	Undetermined	1	Undetermined	Undetermined		N/A												True	0	True	-1	-1	True
2018-07-27 144541 NGF48 SETA3.eds	I07	UNKNOWN	NGF48	NGF48SETA3	hsa-miR-380-3p-000569	N/A	Undetermined	Undetermined	1	Undetermined	Undetermined		N/A												True	0	True	-1	-1	True
2018-07-12 165218 NGF12 SETA1.eds	I07	UNKNOWN	NGF12	NGF12 SETA1	hsa-miR-380-3p-000569	N/A	Undetermined	Undetermined	1	Undetermined	Undetermined		N/A												True	0	True	-1	-1	True
2020-01-22 114414 NGF12 SETA4.eds	I07	UNKNOWN	NGF12	NGF12 SETA4	hsa-miR-380-3p-000569	N/A	Undetermined	Undetermined	1	Undetermined	Undetermined		N/A												True	0	True	-1	-1	True
2018-07-13 153612 NGF12 SETA3.eds	I07	UNKNOWN	NGF12	NGF12 SETA3	hsa-miR-380-3p-000569	N/A	Undetermined	Undetermined	1	Undetermined	Undetermined		N/A												True	0	True	-1	-1	True
2018-07-13 083350 NGF12 SETA2.eds	I07	UNKNOWN	NGF12	NGF12 SETA2	hsa-miR-380-3p-000569	N/A	Undetermined	Undetermined	1	Undetermined	Undetermined		N/A												True	0	True	-1	-1	True
2020-01-22 143823 NGF48 SETA4.eds	I07	UNKNOWN	NGF48	NGF48 SETA4	hsa-miR-380-3p-000569	N/A	Undetermined	Undetermined	1	Undetermined	Undetermined		N/A												True	0	True	-1	-1	True
2018-07-27 092843 NGF48 SETA2.eds	I08	UNKNOWN	NGF48	NGF48SETA2	hsa-miR-381-000571	N/A	Undetermined	Undetermined	1	Undetermined	Undetermined		N/A												True	0.04	True	-1	-1	True
2018-07-26 165753 NGF48 SETA1.eds	I08	UNKNOWN	NGF48	NGF48SETA1	hsa-miR-381-000571	N/A	Undetermined	Undetermined	1	Undetermined	Undetermined		N/A												True	0.04	True	-1	-1	True
2018-07-27 144541 NGF48 SETA3.eds	I08	UNKNOWN	NGF48	NGF48SETA3	hsa-miR-381-000571	Amp	0.766	0.752	1	35.271	35.271		N/A												True	0.04	True	3	32	True
2018-07-13 083350 NGF12 SETA2.eds	I08	UNKNOWN	NGF12	NGF12 SETA2	hsa-miR-381-000571	N/A	Undetermined	Undetermined	1	Undetermined	Undetermined		N/A												True	0.04	True	-1	-1	True
2018-07-13 153612 NGF12 SETA3.eds	I08	UNKNOWN	NGF12	NGF12 SETA3	hsa-miR-381-000571	N/A	Undetermined	Undetermined	1	Undetermined	Undetermined		N/A												True	0.04	True	-1	-1	True
2018-07-12 165218 NGF12 SETA1.eds	I08	UNKNOWN	NGF12	NGF12 SETA1	hsa-miR-381-000571	Amp	0.698	0.842	1	34.109	34.109		N/A												True	0.04	True	3	30	True
2020-01-22 114414 NGF12 SETA4.eds	I08	UNKNOWN	NGF12	NGF12 SETA4	hsa-miR-381-000571	N/A	Undetermined	Undetermined	1	Undetermined	Undetermined		N/A												True	0.04	True	-1	-1	True
2020-01-22 143823 NGF48 SETA4.eds	I08	UNKNOWN	NGF48	NGF48 SETA4	hsa-miR-381-000571	N/A	Undetermined	Undetermined	1	Undetermined	Undetermined		N/A												True	0.04	True	-1	-1	True
2018-07-27 144541 NGF48 SETA3.eds	I09	UNKNOWN	NGF48	NGF48SETA3	hsa-miR-382-000572	Amp	1.132	0.946	1	31.022	31.022	31.835	N/A	31.835	14.905	0.937	4.303	-0.367	-4.4	3.666	1.29	0.079	21.108	0.736	True	0.075	True	3	26
2018-07-27 092843 NGF48 SETA2.eds	I09	UNKNOWN	NGF48	NGF48SETA2	hsa-miR-382-000572	Amp	1.048	0.883	1	32.47	32.47	31.835	N/A	31.835	14.905	0.937	4.303	-0.367	-4.4	3.666	1.29	0.079	21.108	0.736	True	0.075	True	3	28
2018-07-26 165753 NGF48 SETA1.eds	I09	UNKNOWN	NGF48	NGF48SETA1	hsa-miR-382-000572	Amp	1.143	0.958	1	32.015	32.015	31.835	N/A	31.835	14.905	0.937	4.303	-0.367	-4.4	3.666	1.29	0.079	21.108	0.736	True	0.075	True	3	27
2020-01-22 143823 NGF48 SETA4.eds	I09	UNKNOWN	NGF48	NGF48 SETA4	hsa-miR-382-000572	Amp	0.997	0.891	1	33.427	33.427	31.835	N/A	31.835	14.905	0.937	4.303	-0.367	-4.4	3.666	1.29	0.079	21.108	0.736	True	0.075	True	3	28	True
2018-07-12 165218 NGF12 SETA1.eds	I09	UNKNOWN	NGF12	NGF12 SETA1	hsa-miR-382-000572	Amp	1.077	0.951	1	32.412	32.412	31.464	N/A	31.464	15.272	0.201	4.303	0	-0.866	0.866	1	0.549	1.822	1	True	0.075	True	3	27
2018-07-13 153612 NGF12 SETA3.eds	I09	UNKNOWN	NGF12	NGF12 SETA3	hsa-miR-382-000572	Amp	0.925	0.859	1	35.102	35.102	31.464	N/A	31.464	15.272	0.201	4.303	0	-0.866	0.866	1	0.549	1.822	1	True	0.075	True	3	29	True
2018-07-13 083350 NGF12 SETA2.eds	I09	UNKNOWN	NGF12	NGF12 SETA2	hsa-miR-382-000572	Amp	1.123	0.966	1	30.519	30.519	31.464	N/A	31.464	15.272	0.201	4.303	0	-0.866	0.866	1	0.549	1.822	1	True	0.075	True	3	26
2020-01-22 114414 NGF12 SETA4.eds	I09	UNKNOWN	NGF12	NGF12 SETA4	hsa-miR-382-000572	Amp	1.097	0.933	1	31.46	31.46	31.464	N/A	31.464	15.272	0.201	4.303	0	-0.866	0.866	1	0.549	1.822	1	True	0.075	True	3	27
2018-07-27 144541 NGF48 SETA3.eds	I10	UNKNOWN	NGF48	NGF48SETA3	hsa-miR-383-000573	N/A	Undetermined	Undetermined	1	Undetermined	Undetermined		N/A												True	0	True	-1	-1	True
2018-07-26 165753 NGF48 SETA1.eds	I10	UNKNOWN	NGF48	NGF48SETA1	hsa-miR-383-000573	N/A	Undetermined	Undetermined	1	Undetermined	Undetermined		N/A												True	0	True	-1	-1	True
2018-07-27 092843 NGF48 SETA2.eds	I10	UNKNOWN	NGF48	NGF48SETA2	hsa-miR-383-000573	N/A	Undetermined	Undetermined	1	Undetermined	Undetermined		N/A												True	0	True	-1	-1	True
2020-01-22 114414 NGF12 SETA4.eds	I10	UNKNOWN	NGF12	NGF12 SETA4	hsa-miR-383-000573	N/A	Undetermined	Undetermined	1	Undetermined	Undetermined		N/A												True	0	True	-1	-1	True
2018-07-13 083350 NGF12 SETA2.eds	I10	UNKNOWN	NGF12	NGF12 SETA2	hsa-miR-383-000573	N/A	Undetermined	Undetermined	1	Undetermined	Undetermined		N/A												True	0	True	-1	-1	True
2018-07-13 153612 NGF12 SETA3.eds	I10	UNKNOWN	NGF12	NGF12 SETA3	hsa-miR-383-000573	N/A	Undetermined	Undetermined	1	Undetermined	Undetermined		N/A												True	0	True	-1	-1	True
2018-07-12 165218 NGF12 SETA1.eds	I10	UNKNOWN	NGF12	NGF12 SETA1	hsa-miR-383-000573	N/A	Undetermined	Undetermined	1	Undetermined	Undetermined		N/A												True	0	True	-1	-1	True
2020-01-22 143823 NGF48 SETA4.eds	I10	UNKNOWN	NGF48	NGF48 SETA4	hsa-miR-383-000573	N/A	Undetermined	Undetermined	1	Undetermined	Undetermined		N/A												True	0	True	-1	-1	True
2018-07-12 165218 NGF12 SETA1.eds	P13	UNKNOWN	NGF12	NGF12 SETA1	hsa-miR-384-000574	N/A	Undetermined	Undetermined	1	Undetermined	Undetermined		N/A												True	0	True	-1	-1	True
2018-07-13 083350 NGF12 SETA2.eds	P13	UNKNOWN	NGF12	NGF12 SETA2	hsa-miR-384-000574	N/A	Undetermined	Undetermined	1	Undetermined	Undetermined		N/A												True	0	True	-1	-1	True
2018-07-13 153612 NGF12 SETA3.eds	P13	UNKNOWN	NGF12	NGF12 SETA3	hsa-miR-384-000574	N/A	Undetermined	Undetermined	1	Undetermined	Undetermined		N/A												True	0	True	-1	-1	True
2020-01-22 114414 NGF12 SETA4.eds	P13	UNKNOWN	NGF12	NGF12 SETA4	hsa-miR-384-000574	N/A	Undetermined	Undetermined	1	Undetermined	Undetermined		N/A												True	0	True	-1	-1	True
2018-07-26 165753 NGF48 SETA1.eds	P13	UNKNOWN	NGF48	NGF48SETA1	hsa-miR-384-000574	N/A	Undetermined	Undetermined	1	Undetermined	Undetermined		N/A												True	0	True	-1	-1	True
2018-07-27 092843 NGF48 SETA2.eds	P13	UNKNOWN	NGF48	NGF48SETA2	hsa-miR-384-000574	N/A	Undetermined	Undetermined	1	Undetermined	Undetermined		N/A												True	0	True	-1	-1	True
2018-07-27 144541 NGF48 SETA3.eds	P13	UNKNOWN	NGF48	NGF48SETA3	hsa-miR-384-000574	N/A	Undetermined	Undetermined	1	Undetermined	Undetermined		N/A												True	0	True	-1	-1	True
2020-01-22 143823 NGF48 SETA4.eds	P13	UNKNOWN	NGF48	NGF48 SETA4	hsa-miR-384-000574	N/A	Undetermined	Undetermined	1	Undetermined	Undetermined		N/A												True	0	True	-1	-1	True
2020-01-22 143823 NGF48 SETA4.eds	I11	UNKNOWN	NGF48	NGF48 SETA4	hsa-miR-409-5p-002331	N/A	Undetermined	Undetermined	1	Undetermined	Undetermined	34.29	N/A	34.29	17.033										True	0.085	True	-1	-1	True
2020-01-22 114414 NGF12 SETA4.eds	I11	UNKNOWN	NGF12	NGF12 SETA4	hsa-miR-409-5p-002331	N/A	Undetermined	Undetermined	1	Undetermined	Undetermined		N/A												True	0.085	True	-1	-1	True
2018-07-13 153612 NGF12 SETA3.eds	I11	UNKNOWN	NGF12	NGF12 SETA3	hsa-miR-409-5p-002331	N/A	Undetermined	Undetermined	1	Undetermined	Undetermined		N/A												True	0.085	True	-1	-1	True
2018-07-13 083350 NGF12 SETA2.eds	I11	UNKNOWN	NGF12	NGF12 SETA2	hsa-miR-409-5p-002331	N/A	Undetermined	Undetermined	1	Undetermined	Undetermined		N/A												True	0.085	True	-1	-1	True
2018-07-12 165218 NGF12 SETA1.eds	I11	UNKNOWN	NGF12	NGF12 SETA1	hsa-miR-409-5p-002331	N/A	Undetermined	Undetermined	1	Undetermined	Undetermined		N/A												True	0.085	True	-1	-1	True
2018-07-26 165753 NGF48 SETA1.eds	I11	UNKNOWN	NGF48	NGF48SETA1	hsa-miR-409-5p-002331	Amp	1.061	0.943	1	34.29	34.29	34.29	N/A	34.29	17.033										True	0.085	True	3	29
2018-07-27 144541 NGF48 SETA3.eds	I11	UNKNOWN	NGF48	NGF48SETA3	hsa-miR-409-5p-002331	N/A	Undetermined	Undetermined	1	Undetermined	Undetermined	34.29	N/A	34.29	17.033										True	0.085	True	-1	-1	True
2018-07-27 092843 NGF48 SETA2.eds	I11	UNKNOWN	NGF48	NGF48SETA2	hsa-miR-409-5p-002331	N/A	Undetermined	Undetermined	1	Undetermined	Undetermined	34.29	N/A	34.29	17.033										True	0.085	True	-1	-1	True
2018-07-13 083350 NGF12 SETA2.eds	I12	UNKNOWN	NGF12	NGF12 SETA2	hsa-miR-410-001274	Amp	1.281	0.989	1	31.462	31.462	32.054	N/A	32.054	16.032	0.794	3.182	0	-2.526	2.526	1	0.174	5.762	1	True	0.111	True	3	26
2018-07-13 153612 NGF12 SETA3.eds	I12	UNKNOWN	NGF12	NGF12 SETA3	hsa-miR-410-001274	Amp	1.303	0.984	1	33.72	33.72	32.054	N/A	32.054	16.032	0.794	3.182	0	-2.526	2.526	1	0.174	5.762	1	True	0.111	True	3	29
2018-07-12 165218 NGF12 SETA1.eds	I12	UNKNOWN	NGF12	NGF12 SETA1	hsa-miR-410-001274	Amp	1.296	0.987	1	31.243	31.243	32.054	N/A	32.054	16.032	0.794	3.182	0	-2.526	2.526	1	0.174	5.762	1	True	0.111	True	3	26
2020-01-22 114414 NGF12 SETA4.eds	I12	UNKNOWN	NGF12	NGF12 SETA4	hsa-miR-410-001274	Amp	1.302	0.988	1	31.79	31.79	32.054	N/A	32.054	16.032	0.794	3.182	0	-2.526	2.526	1	0.174	5.762	1	True	0.111	True	3	27
2020-01-22 143823 NGF48 SETA4.eds	I12	UNKNOWN	NGF48	NGF48 SETA4	hsa-miR-410-001274	Amp	1.284	0.984	1	32.724	32.724	33.355	N/A	33.355	16.816	0.988	3.182	0.784	-2.359	3.927	0.581	0.066	5.13	0.56	True	0.111	True	3	28
2018-07-27 144541 NGF48 SETA3.eds	I12	UNKNOWN	NGF48	NGF48SETA3	hsa-miR-410-001274	Amp	1.298	0.987	1	32.859	32.859	33.355	N/A	33.355	16.816	0.988	3.182	0.784	-2.359	3.927	0.581	0.066	5.13	0.56	True	0.111	True	3	28
2018-07-27 092843 NGF48 SETA2.eds	I12	UNKNOWN	NGF48	NGF48SETA2	hsa-miR-410-001274	Amp	1.24	0.965	1	35.253	35.253	33.355	N/A	33.355	16.816	0.988	3.182	0.784	-2.359	3.927	0.581	0.066	5.13	0.56	True	0.111	True	3	30
2018-07-26 165753 NGF48 SETA1.eds	I12	UNKNOWN	NGF48	NGF48SETA1	hsa-miR-410-001274	Amp	1.325	0.991	1	32.584	32.584	33.355	N/A	33.355	16.816	0.988	3.182	0.784	-2.359	3.927	0.581	0.066	5.13	0.56	True	0.111	True	3	28
2018-07-26 165753 NGF48 SETA1.eds	I13	UNKNOWN	NGF48	NGF48SETA1	hsa-miR-411-001610	Amp	1.283	0.988	1	30.215	30.215	30.046	N/A	30.046	13.507	0.476	3.182	0.06	-1.456	1.577	0.959	0.335	2.744	0.929	True	0.164	True	3	25
2018-07-27 144541 NGF48 SETA3.eds	I13	UNKNOWN	NGF48	NGF48SETA3	hsa-miR-411-001610	Amp	1.275	0.989	1	30.156	30.156	30.046	N/A	30.046	13.507	0.476	3.182	0.06	-1.456	1.577	0.959	0.335	2.744	0.929	True	0.164	True	3	25
2018-07-27 092843 NGF48 SETA2.eds	I13	UNKNOWN	NGF48	NGF48SETA2	hsa-miR-411-001610	Amp	1.291	0.985	1	30.461	30.461	30.046	N/A	30.046	13.507	0.476	3.182	0.06	-1.456	1.577	0.959	0.335	2.744	0.929	True	0.164	True	3	25
2018-07-12 165218 NGF12 SETA1.eds	I13	UNKNOWN	NGF12	NGF12 SETA1	hsa-miR-411-001610	Amp	1.286	0.988	1	29.172	29.172	29.468	N/A	29.468	13.446	0.437	3.182	0	-1.39	1.39	1	0.381	2.622	1	True	0.164	True	3	23
2018-07-13 083350 NGF12 SETA2.eds	I13	UNKNOWN	NGF12	NGF12 SETA2	hsa-miR-411-001610	Amp	1.274	0.988	1	29.036	29.036	29.468	N/A	29.468	13.446	0.437	3.182	0	-1.39	1.39	1	0.381	2.622	1	True	0.164	True	3	24
2018-07-13 153612 NGF12 SETA3.eds	I13	UNKNOWN	NGF12	NGF12 SETA3	hsa-miR-411-001610	Amp	1.283	0.992	1	29.963	29.963	29.468	N/A	29.468	13.446	0.437	3.182	0	-1.39	1.39	1	0.381	2.622	1	True	0.164	True	3	25
2020-01-22 114414 NGF12 SETA4.eds	I13	UNKNOWN	NGF12	NGF12 SETA4	hsa-miR-411-001610	Amp	1.277	0.983	1	29.7	29.7	29.468	N/A	29.468	13.446	0.437	3.182	0	-1.39	1.39	1	0.381	2.622	1	True	0.164	True	3	24
2020-01-22 143823 NGF48 SETA4.eds	I13	UNKNOWN	NGF48	NGF48 SETA4	hsa-miR-411-001610	Amp	1.293	0.982	1	29.351	29.351	30.046	N/A	30.046	13.507	0.476	3.182	0.06	-1.456	1.577	0.959	0.335	2.744	0.929	True	0.164	True	3	24
2020-01-22 114414 NGF12 SETA4.eds	P14	UNKNOWN	NGF12	NGF12 SETA4	hsa-miR-412-001023	N/A	Undetermined	Undetermined	1	Undetermined	Undetermined		N/A												True	0	True	-1	-1	True
2018-07-13 153612 NGF12 SETA3.eds	P14	UNKNOWN	NGF12	NGF12 SETA3	hsa-miR-412-001023	N/A	Undetermined	Undetermined	1	Undetermined	Undetermined		N/A												True	0	True	-1	-1	True
2018-07-13 083350 NGF12 SETA2.eds	P14	UNKNOWN	NGF12	NGF12 SETA2	hsa-miR-412-001023	N/A	Undetermined	Undetermined	1	Undetermined	Undetermined		N/A												True	0	True	-1	-1	True
2018-07-12 165218 NGF12 SETA1.eds	P14	UNKNOWN	NGF12	NGF12 SETA1	hsa-miR-412-001023	N/A	Undetermined	Undetermined	1	Undetermined	Undetermined		N/A												True	0	True	-1	-1	True
2020-01-22 143823 NGF48 SETA4.eds	P14	UNKNOWN	NGF48	NGF48 SETA4	hsa-miR-412-001023	N/A	Undetermined	Undetermined	1	Undetermined	Undetermined		N/A												True	0	True	-1	-1	True
2018-07-27 144541 NGF48 SETA3.eds	P14	UNKNOWN	NGF48	NGF48SETA3	hsa-miR-412-001023	N/A	Undetermined	Undetermined	1	Undetermined	Undetermined		N/A												True	0	True	-1	-1	True
2018-07-26 165753 NGF48 SETA1.eds	P14	UNKNOWN	NGF48	NGF48SETA1	hsa-miR-412-001023	N/A	Undetermined	Undetermined	1	Undetermined	Undetermined		N/A												True	0	True	-1	-1	True
2018-07-27 092843 NGF48 SETA2.eds	P14	UNKNOWN	NGF48	NGF48SETA2	hsa-miR-412-001023	N/A	Undetermined	Undetermined	1	Undetermined	Undetermined		N/A												True	0	True	-1	-1	True
2018-07-26 165753 NGF48 SETA1.eds	I14	UNKNOWN	NGF48	NGF48SETA1	hsa-miR-422a-002297	Amp	1.336	0.981	1	30.817	30.817	31.304	N/A	31.304	14.765	0.761	3.182	-0.457	-2.878	1.964	1.372	0.256	7.35	0.64	True	0.225	True	3	24
2018-07-27 092843 NGF48 SETA2.eds	I14	UNKNOWN	NGF48	NGF48SETA2	hsa-miR-422a-002297	Amp	1.361	0.975	1	32.369	32.369	31.304	N/A	31.304	14.765	0.761	3.182	-0.457	-2.878	1.964	1.372	0.256	7.35	0.64	True	0.225	True	3	26
2018-07-27 144541 NGF48 SETA3.eds	I14	UNKNOWN	NGF48	NGF48SETA3	hsa-miR-422a-002297	Amp	1.315	0.976	1	31.077	31.077	31.304	N/A	31.304	14.765	0.761	3.182	-0.457	-2.878	1.964	1.372	0.256	7.35	0.64	True	0.225	True	3	25
2020-01-22 143823 NGF48 SETA4.eds	I14	UNKNOWN	NGF48	NGF48 SETA4	hsa-miR-422a-002297	Amp	1.388	0.988	1	30.953	30.953	31.304	N/A	31.304	14.765	0.761	3.182	-0.457	-2.878	1.964	1.372	0.256	7.35	0.64	True	0.225	True	3	25
2018-07-12 165218 NGF12 SETA1.eds	I14	UNKNOWN	NGF12	NGF12 SETA1	hsa-miR-422a-002297	Amp	1.331	0.985	1	30.838	30.838	31.243	N/A	31.243	15.222	0.517	3.182	0	-1.645	1.645	1	0.32	3.128	1	True	0.225	True	3	25
2020-01-22 114414 NGF12 SETA4.eds	I14	UNKNOWN	NGF12	NGF12 SETA4	hsa-miR-422a-002297	Amp	1.334	0.962	1	31.706	31.706	31.243	N/A	31.243	15.222	0.517	3.182	0	-1.645	1.645	1	0.32	3.128	1	True	0.225	True	3	26
2018-07-13 153612 NGF12 SETA3.eds	I14	UNKNOWN	NGF12	NGF12 SETA3	hsa-miR-422a-002297	Amp	1.336	0.977	1	31.927	31.927	31.243	N/A	31.243	15.222	0.517	3.182	0	-1.645	1.645	1	0.32	3.128	1	True	0.225	True	3	25
2018-07-13 083350 NGF12 SETA2.eds	I14	UNKNOWN	NGF12	NGF12 SETA2	hsa-miR-422a-002297	Amp	1.332	0.986	1	30.502	30.502	31.243	N/A	31.243	15.222	0.517	3.182	0	-1.645	1.645	1	0.32	3.128	1	True	0.225	True	3	25
2018-07-27 144541 NGF48 SETA3.eds	I15	UNKNOWN	NGF48	NGF48SETA3	hsa-miR-423-5p-002340	Amp	0.857	0.952	1	31.858	31.858		N/A												True	0.04	True	3	28	True
2018-07-27 092843 NGF48 SETA2.eds	I15	UNKNOWN	NGF48	NGF48SETA2	hsa-miR-423-5p-002340	N/A	Undetermined	Undetermined	1	Undetermined	Undetermined		N/A												True	0.04	True	-1	-1	True
2018-07-26 165753 NGF48 SETA1.eds	I15	UNKNOWN	NGF48	NGF48SETA1	hsa-miR-423-5p-002340	N/A	Undetermined	Undetermined	1	Undetermined	Undetermined		N/A												True	0.04	True	-1	-1	True
2018-07-13 083350 NGF12 SETA2.eds	I15	UNKNOWN	NGF12	NGF12 SETA2	hsa-miR-423-5p-002340	Amp	0.768	0.926	1	32.719	32.719		N/A												True	0.04	True	3	29	True
2018-07-12 165218 NGF12 SETA1.eds	I15	UNKNOWN	NGF12	NGF12 SETA1	hsa-miR-423-5p-002340	N/A	Undetermined	Undetermined	1	Undetermined	Undetermined		N/A												True	0.04	True	-1	-1	True
2020-01-22 114414 NGF12 SETA4.eds	I15	UNKNOWN	NGF12	NGF12 SETA4	hsa-miR-423-5p-002340	N/A	Undetermined	Undetermined	1	Undetermined	Undetermined		N/A												True	0.04	True	-1	-1	True
2018-07-13 153612 NGF12 SETA3.eds	I15	UNKNOWN	NGF12	NGF12 SETA3	hsa-miR-423-5p-002340	N/A	Undetermined	Undetermined	1	Undetermined	Undetermined		N/A												True	0.04	True	-1	-1	True
2020-01-22 143823 NGF48 SETA4.eds	I15	UNKNOWN	NGF48	NGF48 SETA4	hsa-miR-423-5p-002340	N/A	Undetermined	Undetermined	1	Undetermined	Undetermined		N/A												True	0.04	True	-1	-1	True
2018-07-13 083350 NGF12 SETA2.eds	I16	UNKNOWN	NGF12	NGF12 SETA2	hsa-miR-424-000604	Amp	1.221	0.971	1	34.68	34.68	34.68	N/A	34.68	19.049			0			1	1	1		True	0.153	True	3	29
2018-07-12 165218 NGF12 SETA1.eds	I16	UNKNOWN	NGF12	NGF12 SETA1	hsa-miR-424-000604	N/A	Undetermined	Undetermined	1	Undetermined	Undetermined	34.68	N/A	34.68	19.049			0			1	1	1		True	0.153	True	-1	-1	True
2020-01-22 114414 NGF12 SETA4.eds	I16	UNKNOWN	NGF12	NGF12 SETA4	hsa-miR-424-000604	N/A	Undetermined	Undetermined	1	Undetermined	Undetermined	34.68	N/A	34.68	19.049			0			1	1	1		True	0.153	True	-1	-1	True
2018-07-13 153612 NGF12 SETA3.eds	I16	UNKNOWN	NGF12	NGF12 SETA3	hsa-miR-424-000604	N/A	Undetermined	Undetermined	1	Undetermined	Undetermined	34.68	N/A	34.68	19.049			0			1	1	1		True	0.153	True	-1	-1	True
2020-01-22 143823 NGF48 SETA4.eds	I16	UNKNOWN	NGF48	NGF48 SETA4	hsa-miR-424-000604	N/A	Undetermined	Undetermined	1	Undetermined	Undetermined	35.497	N/A	35.497	18.567	1.068	4.303	-0.482	-5.079	4.116	1.396	0.058	33.794		True	0.153	True	-1	-1	True
2018-07-26 165753 NGF48 SETA1.eds	I16	UNKNOWN	NGF48	NGF48SETA1	hsa-miR-424-000604	Amp	1.027	0.908	1	37.659	37.659	35.497	N/A	35.497	18.567	1.068	4.303	-0.482	-5.079	4.116	1.396	0.058	33.794		True	0.153	True	3	32
2018-07-27 144541 NGF48 SETA3.eds	I16	UNKNOWN	NGF48	NGF48SETA3	hsa-miR-424-000604	Amp	1.256	0.971	1	34.363	34.363	35.497	N/A	35.497	18.567	1.068	4.303	-0.482	-5.079	4.116	1.396	0.058	33.794		True	0.153	True	3	29
2018-07-27 092843 NGF48 SETA2.eds	I16	UNKNOWN	NGF48	NGF48SETA2	hsa-miR-424-000604	Amp	1.316	0.963	1	34.47	34.47	35.497	N/A	35.497	18.567	1.068	4.303	-0.482	-5.079	4.116	1.396	0.058	33.794		True	0.153	True	3	30
2018-07-27 144541 NGF48 SETA3.eds	I17	UNKNOWN	NGF48	NGF48SETA3	hsa-miR-425-5p-001516	Amp	1.131	0.978	1	28.954	28.954	29.21	N/A	29.21	12.671	0.599	3.182	-0.966	-2.873	0.941	1.954	0.521	7.325	0.31	True	0.078	True	3	25
2018-07-27 092843 NGF48 SETA2.eds	I17	UNKNOWN	NGF48	NGF48SETA2	hsa-miR-425-5p-001516	Amp	1.212	0.99	1	29.452	29.452	29.21	N/A	29.21	12.671	0.599	3.182	-0.966	-2.873	0.941	1.954	0.521	7.325	0.31	True	0.078	True	3	25
2018-07-26 165753 NGF48 SETA1.eds	I17	UNKNOWN	NGF48	NGF48SETA1	hsa-miR-425-5p-001516	Amp	1.17	0.976	1	29.305	29.305	29.21	N/A	29.21	12.671	0.599	3.182	-0.966	-2.873	0.941	1.954	0.521	7.325	0.31	True	0.078	True	3	25
2018-07-13 083350 NGF12 SETA2.eds	I17	UNKNOWN	NGF12	NGF12 SETA2	hsa-miR-425-5p-001516	Amp	1.181	0.984	1	28.789	28.789	29.659	N/A	29.659	13.637	0.632	3.182	0	-2.01	2.01	1	0.248	4.028	1	True	0.078	True	3	25
2018-07-12 165218 NGF12 SETA1.eds	I17	UNKNOWN	NGF12	NGF12 SETA1	hsa-miR-425-5p-001516	Amp	1.178	0.989	1	28.991	28.991	29.659	N/A	29.659	13.637	0.632	3.182	0	-2.01	2.01	1	0.248	4.028	1	True	0.078	True	3	25
2020-01-22 114414 NGF12 SETA4.eds	I17	UNKNOWN	NGF12	NGF12 SETA4	hsa-miR-425-5p-001516	Amp	1.216	0.946	1	30.281	30.281	29.659	N/A	29.659	13.637	0.632	3.182	0	-2.01	2.01	1	0.248	4.028	1	True	0.078	True	3	27
2018-07-13 153612 NGF12 SETA3.eds	I17	UNKNOWN	NGF12	NGF12 SETA3	hsa-miR-425-5p-001516	Amp	1.2	0.991	1	30.575	30.575	29.659	N/A	29.659	13.637	0.632	3.182	0	-2.01	2.01	1	0.248	4.028	1	True	0.078	True	3	27
2020-01-22 143823 NGF48 SETA4.eds	I17	UNKNOWN	NGF48	NGF48 SETA4	hsa-miR-425-5p-001516	Amp	1.214	0.984	1	29.13	29.13	29.21	N/A	29.21	12.671	0.599	3.182	-0.966	-2.873	0.941	1.954	0.521	7.325	0.31	True	0.078	True	3	25
2020-01-22 143823 NGF48 SETA4.eds	I18	UNKNOWN	NGF48	NGF48 SETA4	hsa-miR-429-001024	N/A	Undetermined	Undetermined	1	Undetermined	Undetermined	34.6	N/A	34.6	16.939			-1.749			3.36	3.36	3.36		True	0.232	True	-1	-1	True
2018-07-27 144541 NGF48 SETA3.eds	I18	UNKNOWN	NGF48	NGF48SETA3	hsa-miR-429-001024	Amp	1.336	0.978	1	34.6	34.6	34.6	N/A	34.6	16.939			-1.749			3.36	3.36	3.36		True	0.232	True	3	29
2018-07-27 092843 NGF48 SETA2.eds	I18	UNKNOWN	NGF48	NGF48SETA2	hsa-miR-429-001024	N/A	Undetermined	Undetermined	1	Undetermined	Undetermined	34.6	N/A	34.6	16.939			-1.749			3.36	3.36	3.36		True	0.232	True	-1	-1	True
2018-07-26 165753 NGF48 SETA1.eds	I18	UNKNOWN	NGF48	NGF48SETA1	hsa-miR-429-001024	Amp	0.982	0	1	39.764	39.764	34.6	N/A	34.6	16.939			-1.749			3.36	3.36	3.36		True	0.232	True	3	33	True
2018-07-12 165218 NGF12 SETA1.eds	I18	UNKNOWN	NGF12	NGF12 SETA1	hsa-miR-429-001024	Amp	1.064	0.324	1	38.686	38.686	34.319	N/A	34.319	18.687			0			1	1	1		True	0.232	True	3	32	True
2018-07-13 083350 NGF12 SETA2.eds	I18	UNKNOWN	NGF12	NGF12 SETA2	hsa-miR-429-001024	Amp	1.355	0.982	1	34.319	34.319	34.319	N/A	34.319	18.687			0			1	1	1		True	0.232	True	3	29
2018-07-13 153612 NGF12 SETA3.eds	I18	UNKNOWN	NGF12	NGF12 SETA3	hsa-miR-429-001024	N/A	Undetermined	Undetermined	1	Undetermined	Undetermined	34.319	N/A	34.319	18.687			0			1	1	1		True	0.232	True	-1	-1	True
2020-01-22 114414 NGF12 SETA4.eds	I18	UNKNOWN	NGF12	NGF12 SETA4	hsa-miR-429-001024	N/A	Undetermined	Undetermined	1	Undetermined	Undetermined	34.319	N/A	34.319	18.687			0			1	1	1		True	0.232	True	-1	-1	True
2020-01-22 143823 NGF48 SETA4.eds	I19	UNKNOWN	NGF48	NGF48 SETA4	hsa-miR-431-001979	Amp	1.169	0.964	1	30.509	30.509	30.953	N/A	30.953	14.414	0.517	3.182	0.748	-0.899	2.394	0.596	0.19	1.865	0.258	True	0.091	True	3	25
2020-01-22 114414 NGF12 SETA4.eds	I19	UNKNOWN	NGF12	NGF12 SETA4	hsa-miR-431-001979	Amp	1.142	0.989	1	29.595	29.595	29.688	N/A	29.688	13.666	0.25	3.182	0	-0.796	0.796	1	0.576	1.736	1	True	0.091	True	3	24
2018-07-13 153612 NGF12 SETA3.eds	I19	UNKNOWN	NGF12	NGF12 SETA3	hsa-miR-431-001979	Amp	1.179	0.968	1	29.786	29.786	29.688	N/A	29.688	13.666	0.25	3.182	0	-0.796	0.796	1	0.576	1.736	1	True	0.091	True	3	25
2018-07-13 083350 NGF12 SETA2.eds	I19	UNKNOWN	NGF12	NGF12 SETA2	hsa-miR-431-001979	Amp	1.096	0.974	1	29.436	29.436	29.688	N/A	29.688	13.666	0.25	3.182	0	-0.796	0.796	1	0.576	1.736	1	True	0.091	True	3	24
2018-07-12 165218 NGF12 SETA1.eds	I19	UNKNOWN	NGF12	NGF12 SETA1	hsa-miR-431-001979	Amp	1.052	0.951	1	29.934	29.934	29.688	N/A	29.688	13.666	0.25	3.182	0	-0.796	0.796	1	0.576	1.736	1	True	0.091	True	3	25
2018-07-26 165753 NGF48 SETA1.eds	I19	UNKNOWN	NGF48	NGF48SETA1	hsa-miR-431-001979	Amp	1.027	0.937	1	32.548	32.548	30.953	N/A	30.953	14.414	0.517	3.182	0.748	-0.899	2.394	0.596	0.19	1.865	0.258	True	0.091	True	3	27
2018-07-27 092843 NGF48 SETA2.eds	I19	UNKNOWN	NGF48	NGF48SETA2	hsa-miR-431-001979	Amp	1.155	0.963	1	30.038	30.038	30.953	N/A	30.953	14.414	0.517	3.182	0.748	-0.899	2.394	0.596	0.19	1.865	0.258	True	0.091	True	3	25
2018-07-27 144541 NGF48 SETA3.eds	I19	UNKNOWN	NGF48	NGF48SETA3	hsa-miR-431-001979	Amp	1.036	0.975	1	30.715	30.715	30.953	N/A	30.953	14.414	0.517	3.182	0.748	-0.899	2.394	0.596	0.19	1.865	0.258	True	0.091	True	3	25
2018-07-27 144541 NGF48 SETA3.eds	I20	UNKNOWN	NGF48	NGF48SETA3	hsa-miR-433-001028	N/A	Undetermined	Undetermined	1	Undetermined	Undetermined	32.671	N/A	32.671	15.414			-0.077			1.055	1.055	1.055		True	0.064	True	-1	-1	True
2018-07-26 165753 NGF48 SETA1.eds	I20	UNKNOWN	NGF48	NGF48SETA1	hsa-miR-433-001028	Amp	1.029	0.96	1	32.671	32.671	32.671	N/A	32.671	15.414			-0.077			1.055	1.055	1.055		True	0.064	True	3	28
2018-07-27 092843 NGF48 SETA2.eds	I20	UNKNOWN	NGF48	NGF48SETA2	hsa-miR-433-001028	N/A	Undetermined	Undetermined	1	Undetermined	Undetermined	32.671	N/A	32.671	15.414			-0.077			1.055	1.055	1.055		True	0.064	True	-1	-1	True
2020-01-22 143823 NGF48 SETA4.eds	I20	UNKNOWN	NGF48	NGF48 SETA4	hsa-miR-433-001028	Amp	0.96	0.943	1	33.323	33.323	32.671	N/A	32.671	15.414			-0.077			1.055	1.055	1.055		True	0.064	True	3	29	True
2018-07-12 165218 NGF12 SETA1.eds	I20	UNKNOWN	NGF12	NGF12 SETA1	hsa-miR-433-001028	Amp	1.044	0.963	1	31.805	31.805	31.682	N/A	31.682	15.49	0.268	4.303	0	-1.152	1.152	1	0.45	2.221	1	True	0.064	True	3	28
2018-07-13 083350 NGF12 SETA2.eds	I20	UNKNOWN	NGF12	NGF12 SETA2	hsa-miR-433-001028	Amp	1.053	0.975	1	31.334	31.334	31.682	N/A	31.682	15.49	0.268	4.303	0	-1.152	1.152	1	0.45	2.221	1	True	0.064	True	3	27
2018-07-13 153612 NGF12 SETA3.eds	I20	UNKNOWN	NGF12	NGF12 SETA3	hsa-miR-433-001028	No Amp	0.603	0	1	Undetermined	Undetermined	31.682	N/A	31.682	15.49	0.268	4.303	0	-1.152	1.152	1	0.45	2.221	1	True	0.064	True	3	34	True
2020-01-22 114414 NGF12 SETA4.eds	I20	UNKNOWN	NGF12	NGF12 SETA4	hsa-miR-433-001028	Amp	1.133	0.973	1	31.906	31.906	31.682	N/A	31.682	15.49	0.268	4.303	0	-1.152	1.152	1	0.45	2.221	1	True	0.064	True	3	28
2018-07-27 092843 NGF48 SETA2.eds	P15	UNKNOWN	NGF48	NGF48SETA2	hsa-miR-448-001029	N/A	Undetermined	Undetermined	1	Undetermined	Undetermined		N/A												True	0	True	-1	-1	True
2018-07-27 144541 NGF48 SETA3.eds	P15	UNKNOWN	NGF48	NGF48SETA3	hsa-miR-448-001029	N/A	Undetermined	Undetermined	1	Undetermined	Undetermined		N/A												True	0	True	-1	-1	True
2018-07-26 165753 NGF48 SETA1.eds	P15	UNKNOWN	NGF48	NGF48SETA1	hsa-miR-448-001029	N/A	Undetermined	Undetermined	1	Undetermined	Undetermined		N/A												True	0	True	-1	-1	True
2018-07-12 165218 NGF12 SETA1.eds	P15	UNKNOWN	NGF12	NGF12 SETA1	hsa-miR-448-001029	N/A	Undetermined	Undetermined	1	Undetermined	Undetermined		N/A												True	0	True	-1	-1	True
2018-07-13 083350 NGF12 SETA2.eds	P15	UNKNOWN	NGF12	NGF12 SETA2	hsa-miR-448-001029	N/A	Undetermined	Undetermined	1	Undetermined	Undetermined		N/A												True	0	True	-1	-1	True
2018-07-13 153612 NGF12 SETA3.eds	P15	UNKNOWN	NGF12	NGF12 SETA3	hsa-miR-448-001029	N/A	Undetermined	Undetermined	1	Undetermined	Undetermined		N/A												True	0	True	-1	-1	True
2020-01-22 114414 NGF12 SETA4.eds	P15	UNKNOWN	NGF12	NGF12 SETA4	hsa-miR-448-001029	N/A	Undetermined	Undetermined	1	Undetermined	Undetermined		N/A												True	0	True	-1	-1	True
2020-01-22 143823 NGF48 SETA4.eds	P15	UNKNOWN	NGF48	NGF48 SETA4	hsa-miR-448-001029	N/A	Undetermined	Undetermined	1	Undetermined	Undetermined		N/A												True	0	True	-1	-1	True
2018-07-13 083350 NGF12 SETA2.eds	I21	UNKNOWN	NGF12	NGF12 SETA2	hsa-miR-449-001030	Amp	1.277	0.979	1	32.618	32.618	33.273	N/A	33.273	17.082	0.048	4.303	0	-0.206	0.206	1	0.867	1.153	1	True	0.17	True	3	27
2018-07-13 153612 NGF12 SETA3.eds	I21	UNKNOWN	NGF12	NGF12 SETA3	hsa-miR-449-001030	N/A	Undetermined	Undetermined	1	Undetermined	Undetermined	33.273	N/A	33.273	17.082	0.048	4.303	0	-0.206	0.206	1	0.867	1.153	1	True	0.17	True	-1	-1	True
2018-07-12 165218 NGF12 SETA1.eds	I21	UNKNOWN	NGF12	NGF12 SETA1	hsa-miR-449-001030	Amp	1.328	0.976	1	33.966	33.966	33.273	N/A	33.273	17.082	0.048	4.303	0	-0.206	0.206	1	0.867	1.153	1	True	0.17	True	3	29
2020-01-22 114414 NGF12 SETA4.eds	I21	UNKNOWN	NGF12	NGF12 SETA4	hsa-miR-449-001030	Amp	1.336	0.974	1	33.235	33.235	33.273	N/A	33.273	17.082	0.048	4.303	0	-0.206	0.206	1	0.867	1.153	1	True	0.17	True	3	28
2020-01-22 143823 NGF48 SETA4.eds	I21	UNKNOWN	NGF48	NGF48 SETA4	hsa-miR-449-001030	Amp	1.333	0.982	1	32.566	32.566	33.213	N/A	33.213	16.451	0.401	4.303	-0.631	-2.354	1.093	1.548	0.469	5.114	0.255	True	0.17	True	3	27
2018-07-27 144541 NGF48 SETA3.eds	I21	UNKNOWN	NGF48	NGF48SETA3	hsa-miR-449-001030	Amp	1.257	0.976	1	33.986	33.986	33.213	N/A	33.213	16.451	0.401	4.303	-0.631	-2.354	1.093	1.548	0.469	5.114	0.255	True	0.17	True	3	28
2018-07-26 165753 NGF48 SETA1.eds	I21	UNKNOWN	NGF48	NGF48SETA1	hsa-miR-449-001030	Amp	1.326	0.978	1	33.086	33.086	33.213	N/A	33.213	16.451	0.401	4.303	-0.631	-2.354	1.093	1.548	0.469	5.114	0.255	True	0.17	True	3	28
2018-07-27 092843 NGF48 SETA2.eds	I21	UNKNOWN	NGF48	NGF48SETA2	hsa-miR-449-001030	N/A	Undetermined	Undetermined	1	Undetermined	Undetermined	33.213	N/A	33.213	16.451	0.401	4.303	-0.631	-2.354	1.093	1.548	0.469	5.114	0.255	True	0.17	True	-1	-1	True
2020-01-22 143823 NGF48 SETA4.eds	I22	UNKNOWN	NGF48	NGF48 SETA4	hsa-miR-449b-001608	Amp	0.958	0.903	1	35.072	35.072	33.406	N/A	33.406	15.744			-1.83			3.556	3.556	3.556		True	0.048	True	3	31	True
2018-07-12 165218 NGF12 SETA1.eds	I22	UNKNOWN	NGF12	NGF12 SETA1	hsa-miR-449b-001608	Amp	0.747	0.756	1	35.995	35.995	33.438	N/A	33.438	17.574	0.022	12.706	0	-0.273	0.273	1	0.827	1.209	1	True	0.048	True	3	32	True
2018-07-13 083350 NGF12 SETA2.eds	I22	UNKNOWN	NGF12	NGF12 SETA2	hsa-miR-449b-001608	Amp	1.133	0.961	1	33.184	33.184	33.438	N/A	33.438	17.574	0.022	12.706	0	-0.273	0.273	1	0.827	1.209	1	True	0.048	True	3	30
2018-07-13 153612 NGF12 SETA3.eds	I22	UNKNOWN	NGF12	NGF12 SETA3	hsa-miR-449b-001608	N/A	Undetermined	Undetermined	1	Undetermined	Undetermined	33.438	N/A	33.438	17.574	0.022	12.706	0	-0.273	0.273	1	0.827	1.209	1	True	0.048	True	-1	-1	True
2020-01-22 114414 NGF12 SETA4.eds	I22	UNKNOWN	NGF12	NGF12 SETA4	hsa-miR-449b-001608	Amp	1.218	0.963	1	33.692	33.692	33.438	N/A	33.438	17.574	0.022	12.706	0	-0.273	0.273	1	0.827	1.209	1	True	0.048	True	3	31
2018-07-27 092843 NGF48 SETA2.eds	I22	UNKNOWN	NGF48	NGF48SETA2	hsa-miR-449b-001608	N/A	Undetermined	Undetermined	1	Undetermined	Undetermined	33.406	N/A	33.406	15.744			-1.83			3.556	3.556	3.556		True	0.048	True	-1	-1	True
2018-07-27 144541 NGF48 SETA3.eds	I22	UNKNOWN	NGF48	NGF48SETA3	hsa-miR-449b-001608	Amp	1.15	0.968	1	33.406	33.406	33.406	N/A	33.406	15.744			-1.83			3.556	3.556	3.556		True	0.048	True	3	30
2018-07-26 165753 NGF48 SETA1.eds	I22	UNKNOWN	NGF48	NGF48SETA1	hsa-miR-449b-001608	Amp	0.827	0.874	1	35.412	35.412	33.406	N/A	33.406	15.744			-1.83			3.556	3.556	3.556		True	0.048	True	3	32	True
2020-01-22 143823 NGF48 SETA4.eds	I23	UNKNOWN	NGF48	NGF48 SETA4	hsa-miR-450a-002303	Amp	1.124	0.905	1	34.994	34.994	34.994	N/A	34.994	19.628			1.738			0.3	0.3	0.3		True	0.107	True	3	30
2018-07-26 165753 NGF48 SETA1.eds	I23	UNKNOWN	NGF48	NGF48SETA1	hsa-miR-450a-002303	N/A	Undetermined	Undetermined	1	Undetermined	Undetermined	34.994	N/A	34.994	19.628			1.738			0.3	0.3	0.3		True	0.107	True	-1	-1	True
2018-07-27 144541 NGF48 SETA3.eds	I23	UNKNOWN	NGF48	NGF48SETA3	hsa-miR-450a-002303	N/A	Undetermined	Undetermined	1	Undetermined	Undetermined	34.994	N/A	34.994	19.628			1.738			0.3	0.3	0.3		True	0.107	True	-1	-1	True
2018-07-27 092843 NGF48 SETA2.eds	I23	UNKNOWN	NGF48	NGF48SETA2	hsa-miR-450a-002303	N/A	Undetermined	Undetermined	1	Undetermined	Undetermined	34.994	N/A	34.994	19.628			1.738			0.3	0.3	0.3		True	0.107	True	-1	-1	True
2018-07-12 165218 NGF12 SETA1.eds	I23	UNKNOWN	NGF12	NGF12 SETA1	hsa-miR-450a-002303	N/A	Undetermined	Undetermined	1	Undetermined	Undetermined	33.522	N/A	33.522	17.891			0			1	1	1		True	0.107	True	-1	-1	True
2018-07-13 083350 NGF12 SETA2.eds	I23	UNKNOWN	NGF12	NGF12 SETA2	hsa-miR-450a-002303	Amp	1.216	0.965	1	33.522	33.522	33.522	N/A	33.522	17.891			0			1	1	1		True	0.107	True	3	29
2018-07-13 153612 NGF12 SETA3.eds	I23	UNKNOWN	NGF12	NGF12 SETA3	hsa-miR-450a-002303	N/A	Undetermined	Undetermined	1	Undetermined	Undetermined	33.522	N/A	33.522	17.891			0			1	1	1		True	0.107	True	-1	-1	True
2020-01-22 114414 NGF12 SETA4.eds	I23	UNKNOWN	NGF12	NGF12 SETA4	hsa-miR-450a-002303	N/A	Undetermined	Undetermined	1	Undetermined	Undetermined	33.522	N/A	33.522	17.891			0			1	1	1		True	0.107	True	-1	-1	True
2020-01-22 114414 NGF12 SETA4.eds	I24	UNKNOWN	NGF12	NGF12 SETA4	hsa-miR-450b-3p-002208	N/A	Undetermined	Undetermined	1	Undetermined	Undetermined		N/A												True	0	True	-1	-1	True
2018-07-13 083350 NGF12 SETA2.eds	I24	UNKNOWN	NGF12	NGF12 SETA2	hsa-miR-450b-3p-002208	N/A	Undetermined	Undetermined	1	Undetermined	Undetermined		N/A												True	0	True	-1	-1	True
2018-07-13 153612 NGF12 SETA3.eds	I24	UNKNOWN	NGF12	NGF12 SETA3	hsa-miR-450b-3p-002208	N/A	Undetermined	Undetermined	1	Undetermined	Undetermined		N/A												True	0	True	-1	-1	True
2018-07-12 165218 NGF12 SETA1.eds	I24	UNKNOWN	NGF12	NGF12 SETA1	hsa-miR-450b-3p-002208	N/A	Undetermined	Undetermined	1	Undetermined	Undetermined		N/A												True	0	True	-1	-1	True
2020-01-22 143823 NGF48 SETA4.eds	I24	UNKNOWN	NGF48	NGF48 SETA4	hsa-miR-450b-3p-002208	N/A	Undetermined	Undetermined	1	Undetermined	Undetermined		N/A												True	0	True	-1	-1	True
2018-07-27 144541 NGF48 SETA3.eds	I24	UNKNOWN	NGF48	NGF48SETA3	hsa-miR-450b-3p-002208	N/A	Undetermined	Undetermined	1	Undetermined	Undetermined		N/A												True	0	True	-1	-1	True
2018-07-26 165753 NGF48 SETA1.eds	I24	UNKNOWN	NGF48	NGF48SETA1	hsa-miR-450b-3p-002208	N/A	Undetermined	Undetermined	1	Undetermined	Undetermined		N/A												True	0	True	-1	-1	True
2018-07-27 092843 NGF48 SETA2.eds	I24	UNKNOWN	NGF48	NGF48SETA2	hsa-miR-450b-3p-002208	N/A	Undetermined	Undetermined	1	Undetermined	Undetermined		N/A												True	0	True	-1	-1	True
2018-07-27 092843 NGF48 SETA2.eds	J01	UNKNOWN	NGF48	NGF48SETA2	hsa-miR-450b-5p-002207	Amp	0.895	0.784	1	37.915	37.915	33.279	N/A	33.279	17.914			0.1			0.933	0.933	0.933		True	0.085	True	3	33	True
2018-07-27 144541 NGF48 SETA3.eds	J01	UNKNOWN	NGF48	NGF48SETA3	hsa-miR-450b-5p-002207	N/A	Undetermined	Undetermined	1	Undetermined	Undetermined	33.279	N/A	33.279	17.914			0.1			0.933	0.933	0.933		True	0.085	True	-1	-1	True
2018-07-26 165753 NGF48 SETA1.eds	J01	UNKNOWN	NGF48	NGF48SETA1	hsa-miR-450b-5p-002207	N/A	Undetermined	Undetermined	1	Undetermined	Undetermined	33.279	N/A	33.279	17.914			0.1			0.933	0.933	0.933		True	0.085	True	-1	-1	True
2018-07-12 165218 NGF12 SETA1.eds	J01	UNKNOWN	NGF12	NGF12 SETA1	hsa-miR-450b-5p-002207	Amp	1.125	0.94	1	35.426	35.426	34.005	N/A	34.005	17.814	0.395	4.303	0	-1.7	1.7	1	0.308	3.249	1	True	0.085	True	3	31
2018-07-13 083350 NGF12 SETA2.eds	J01	UNKNOWN	NGF12	NGF12 SETA2	hsa-miR-450b-5p-002207	Amp	1.264	0.966	1	33.228	33.228	34.005	N/A	34.005	17.814	0.395	4.303	0	-1.7	1.7	1	0.308	3.249	1	True	0.085	True	3	29
2018-07-13 153612 NGF12 SETA3.eds	J01	UNKNOWN	NGF12	NGF12 SETA3	hsa-miR-450b-5p-002207	N/A	Undetermined	Undetermined	1	Undetermined	Undetermined	34.005	N/A	34.005	17.814	0.395	4.303	0	-1.7	1.7	1	0.308	3.249	1	True	0.085	True	-1	-1	True
2020-01-22 114414 NGF12 SETA4.eds	J01	UNKNOWN	NGF12	NGF12 SETA4	hsa-miR-450b-5p-002207	Amp	1.248	0.962	1	33.36	33.36	34.005	N/A	34.005	17.814	0.395	4.303	0	-1.7	1.7	1	0.308	3.249	1	True	0.085	True	3	29
2020-01-22 143823 NGF48 SETA4.eds	J01	UNKNOWN	NGF48	NGF48 SETA4	hsa-miR-450b-5p-002207	Amp	1.245	0.963	1	33.279	33.279	33.279	N/A	33.279	17.914			0.1			0.933	0.933	0.933		True	0.085	True	3	29
2018-07-27 144541 NGF48 SETA3.eds	J03	UNKNOWN	NGF48	NGF48SETA3	hsa-miR-452-002329	Amp	1.065	0.946	1	33.063	33.063	33.24	N/A	33.24	16.479	0.747	4.303	0.34	-2.874	3.553	0.79	0.085	7.329	0.739	True	0.062	True	3	29
2018-07-26 165753 NGF48 SETA1.eds	J03	UNKNOWN	NGF48	NGF48SETA1	hsa-miR-452-002329	Amp	1.235	0.942	1	33.378	33.378	33.24	N/A	33.24	16.479	0.747	4.303	0.34	-2.874	3.553	0.79	0.085	7.329	0.739	True	0.062	True	3	30
2018-07-27 092843 NGF48 SETA2.eds	J03	UNKNOWN	NGF48	NGF48SETA2	hsa-miR-452-002329	N/A	Undetermined	Undetermined	1	Undetermined	Undetermined	33.24	N/A	33.24	16.479	0.747	4.303	0.34	-2.874	3.553	0.79	0.085	7.329	0.739	True	0.062	True	-1	-1	True
2020-01-22 114414 NGF12 SETA4.eds	J03	UNKNOWN	NGF12	NGF12 SETA4	hsa-miR-452-002329	Amp	1.272	0.975	1	31.461	31.461	31.886	N/A	31.886	16.139	0.584	4.303	0	-2.513	2.513	1	0.175	5.709	1	True	0.062	True	3	28
2018-07-13 083350 NGF12 SETA2.eds	J03	UNKNOWN	NGF12	NGF12 SETA2	hsa-miR-452-002329	Amp	1.262	0.987	1	31.4	31.4	31.886	N/A	31.886	16.139	0.584	4.303	0	-2.513	2.513	1	0.175	5.709	1	True	0.062	True	3	28
2018-07-13 153612 NGF12 SETA3.eds	J03	UNKNOWN	NGF12	NGF12 SETA3	hsa-miR-452-002329	Amp	1.257	0.962	1	32.796	32.796	31.886	N/A	31.886	16.139	0.584	4.303	0	-2.513	2.513	1	0.175	5.709	1	True	0.062	True	3	29
2018-07-12 165218 NGF12 SETA1.eds	J03	UNKNOWN	NGF12	NGF12 SETA1	hsa-miR-452-002329	Amp	0.945	0.934	1	34.79	34.79	31.886	N/A	31.886	16.139	0.584	4.303	0	-2.513	2.513	1	0.175	5.709	1	True	0.062	True	3	31	True
2020-01-22 143823 NGF48 SETA4.eds	J03	UNKNOWN	NGF48	NGF48 SETA4	hsa-miR-452-002329	Amp	1.095	0.944	1	33.279	33.279	33.24	N/A	33.24	16.479	0.747	4.303	0.34	-2.874	3.553	0.79	0.085	7.329	0.739	True	0.062	True	3	30
2018-07-26 165753 NGF48 SETA1.eds	J04	UNKNOWN	NGF48	NGF48SETA1	hsa-miR-453-002318	N/A	Undetermined	Undetermined	1	Undetermined	Undetermined		N/A												True	0	True	-1	-1	True
2018-07-27 092843 NGF48 SETA2.eds	J04	UNKNOWN	NGF48	NGF48SETA2	hsa-miR-453-002318	N/A	Undetermined	Undetermined	1	Undetermined	Undetermined		N/A												True	0	True	-1	-1	True
2018-07-27 144541 NGF48 SETA3.eds	J04	UNKNOWN	NGF48	NGF48SETA3	hsa-miR-453-002318	N/A	Undetermined	Undetermined	1	Undetermined	Undetermined		N/A												True	0	True	-1	-1	True
2018-07-12 165218 NGF12 SETA1.eds	J04	UNKNOWN	NGF12	NGF12 SETA1	hsa-miR-453-002318	N/A	Undetermined	Undetermined	1	Undetermined	Undetermined		N/A												True	0	True	-1	-1	True
2018-07-13 083350 NGF12 SETA2.eds	J04	UNKNOWN	NGF12	NGF12 SETA2	hsa-miR-453-002318	N/A	Undetermined	Undetermined	1	Undetermined	Undetermined		N/A												True	0	True	-1	-1	True
2018-07-13 153612 NGF12 SETA3.eds	J04	UNKNOWN	NGF12	NGF12 SETA3	hsa-miR-453-002318	N/A	Undetermined	Undetermined	1	Undetermined	Undetermined		N/A												True	0	True	-1	-1	True
2020-01-22 114414 NGF12 SETA4.eds	J04	UNKNOWN	NGF12	NGF12 SETA4	hsa-miR-453-002318	N/A	Undetermined	Undetermined	1	Undetermined	Undetermined		N/A												True	0	True	-1	-1	True
2020-01-22 143823 NGF48 SETA4.eds	J04	UNKNOWN	NGF48	NGF48 SETA4	hsa-miR-453-002318	N/A	Undetermined	Undetermined	1	Undetermined	Undetermined		N/A												True	0	True	-1	-1	True
2020-01-22 143823 NGF48 SETA4.eds	J05	UNKNOWN	NGF48	NGF48 SETA4	hsa-miR-454-002323	Amp	1.432	0.978	1	26.201	26.201	26.709	N/A	26.709	10.169	0.539	3.182	-0.863	-2.58	0.853	1.819	0.553	5.978	0.289	True	0.238	True	3	20
2018-07-13 153612 NGF12 SETA3.eds	J05	UNKNOWN	NGF12	NGF12 SETA3	hsa-miR-454-002323	Amp	1.391	0.966	1	27.895	27.895	27.054	N/A	27.054	11.033	0.509	3.182	0	-1.619	1.619	1	0.325	3.073	1	True	0.238	True	3	22
2018-07-13 083350 NGF12 SETA2.eds	J05	UNKNOWN	NGF12	NGF12 SETA2	hsa-miR-454-002323	Amp	1.377	0.985	1	26.356	26.356	27.054	N/A	27.054	11.033	0.509	3.182	0	-1.619	1.619	1	0.325	3.073	1	True	0.238	True	3	20
2018-07-12 165218 NGF12 SETA1.eds	J05	UNKNOWN	NGF12	NGF12 SETA1	hsa-miR-454-002323	Amp	1.379	0.985	1	26.788	26.788	27.054	N/A	27.054	11.033	0.509	3.182	0	-1.619	1.619	1	0.325	3.073	1	True	0.238	True	3	21
2020-01-22 114414 NGF12 SETA4.eds	J05	UNKNOWN	NGF12	NGF12 SETA4	hsa-miR-454-002323	Amp	1.354	0.983	1	27.177	27.177	27.054	N/A	27.054	11.033	0.509	3.182	0	-1.619	1.619	1	0.325	3.073	1	True	0.238	True	3	22
2018-07-26 165753 NGF48 SETA1.eds	J05	UNKNOWN	NGF48	NGF48SETA1	hsa-miR-454-002323	Amp	1.39	0.955	1	26.973	26.973	26.709	N/A	26.709	10.169	0.539	3.182	-0.863	-2.58	0.853	1.819	0.553	5.978	0.289	True	0.238	True	3	22
2018-07-27 092843 NGF48 SETA2.eds	J05	UNKNOWN	NGF48	NGF48SETA2	hsa-miR-454-002323	Amp	1.4	0.98	1	27.123	27.123	26.709	N/A	26.709	10.169	0.539	3.182	-0.863	-2.58	0.853	1.819	0.553	5.978	0.289	True	0.238	True	3	22
2018-07-27 144541 NGF48 SETA3.eds	J05	UNKNOWN	NGF48	NGF48SETA3	hsa-miR-454-002323	Amp	1.385	0.979	1	26.537	26.537	26.709	N/A	26.709	10.169	0.539	3.182	-0.863	-2.58	0.853	1.819	0.553	5.978	0.289	True	0.238	True	3	21
2018-07-12 165218 NGF12 SETA1.eds	J07	UNKNOWN	NGF12	NGF12 SETA1	hsa-miR-455-001280	Amp	1.025	0.875	1	33.884	33.884	33.563	N/A	33.563	17.372	0.501	4.303	0	-2.156	2.156	1	0.224	4.457	1	True	0.064	True	3	30
2020-01-22 114414 NGF12 SETA4.eds	J07	UNKNOWN	NGF12	NGF12 SETA4	hsa-miR-455-001280	Amp	1.192	0.966	1	32.816	32.816	33.563	N/A	33.563	17.372	0.501	4.303	0	-2.156	2.156	1	0.224	4.457	1	True	0.064	True	3	29
2018-07-13 153612 NGF12 SETA3.eds	J07	UNKNOWN	NGF12	NGF12 SETA3	hsa-miR-455-001280	N/A	Undetermined	Undetermined	1	Undetermined	Undetermined	33.563	N/A	33.563	17.372	0.501	4.303	0	-2.156	2.156	1	0.224	4.457	1	True	0.064	True	-1	-1	True
2018-07-13 083350 NGF12 SETA2.eds	J07	UNKNOWN	NGF12	NGF12 SETA2	hsa-miR-455-001280	Amp	1.023	0.937	1	33.988	33.988	33.563	N/A	33.563	17.372	0.501	4.303	0	-2.156	2.156	1	0.224	4.457	1	True	0.064	True	3	30
2020-01-22 143823 NGF48 SETA4.eds	J07	UNKNOWN	NGF48	NGF48 SETA4	hsa-miR-455-001280	Amp	1.274	0.973	1	31.735	31.735	32.427	N/A	32.427	15.888	0.413	3.182	-1.484	-2.798	-0.17	2.797	1.125	6.957	0.079	True	0.064	True	3	28
2018-07-27 144541 NGF48 SETA3.eds	J07	UNKNOWN	NGF48	NGF48SETA3	hsa-miR-455-001280	Amp	1.027	0.889	1	33.552	33.552	32.427	N/A	32.427	15.888	0.413	3.182	-1.484	-2.798	-0.17	2.797	1.125	6.957	0.079	True	0.064	True	3	29
2018-07-27 092843 NGF48 SETA2.eds	J07	UNKNOWN	NGF48	NGF48SETA2	hsa-miR-455-001280	Amp	1.211	0.948	1	32.439	32.439	32.427	N/A	32.427	15.888	0.413	3.182	-1.484	-2.798	-0.17	2.797	1.125	6.957	0.079	True	0.064	True	3	28
2018-07-26 165753 NGF48 SETA1.eds	J07	UNKNOWN	NGF48	NGF48SETA1	hsa-miR-455-001280	Amp	1.112	0.962	1	31.981	31.981	32.427	N/A	32.427	15.888	0.413	3.182	-1.484	-2.798	-0.17	2.797	1.125	6.957	0.079	True	0.064	True	3	28
2020-01-22 143823 NGF48 SETA4.eds	J06	UNKNOWN	NGF48	NGF48 SETA4	hsa-miR-455-3p-002244	Amp	1.097	0.822	1	33.994	33.994	33.954	N/A	33.954	17.193	0.729	4.303	0.96	-2.176	4.097	0.514	0.058	4.52		True	0.08	True	3	29
2018-07-27 144541 NGF48 SETA3.eds	J06	UNKNOWN	NGF48	NGF48SETA3	hsa-miR-455-3p-002244	Amp	1.044	0.9	1	33.914	33.914	33.954	N/A	33.954	17.193	0.729	4.303	0.96	-2.176	4.097	0.514	0.058	4.52		True	0.08	True	3	29
2018-07-27 092843 NGF48 SETA2.eds	J06	UNKNOWN	NGF48	NGF48SETA2	hsa-miR-455-3p-002244	N/A	Undetermined	Undetermined	1	Undetermined	Undetermined	33.954	N/A	33.954	17.193	0.729	4.303	0.96	-2.176	4.097	0.514	0.058	4.52		True	0.08	True	-1	-1	True
2018-07-26 165753 NGF48 SETA1.eds	J06	UNKNOWN	NGF48	NGF48SETA1	hsa-miR-455-3p-002244	Amp	1.039	0.926	1	33.954	33.954	33.954	N/A	33.954	17.193	0.729	4.303	0.96	-2.176	4.097	0.514	0.058	4.52		True	0.08	True	3	29
2018-07-12 165218 NGF12 SETA1.eds	J06	UNKNOWN	NGF12	NGF12 SETA1	hsa-miR-455-3p-002244	Amp	1.026	0.912	1	33.079	33.079	33.079	N/A	33.079	16.233			0			1	1	1		True	0.08	True	3	28
2018-07-13 083350 NGF12 SETA2.eds	J06	UNKNOWN	NGF12	NGF12 SETA2	hsa-miR-455-3p-002244	Amp	1.03	0.8	1	34.151	34.151	33.079	N/A	33.079	16.233			0			1	1	1		True	0.08	True	3	29	True
2018-07-13 153612 NGF12 SETA3.eds	J06	UNKNOWN	NGF12	NGF12 SETA3	hsa-miR-455-3p-002244	N/A	Undetermined	Undetermined	1	Undetermined	Undetermined	33.079	N/A	33.079	16.233			0			1	1	1		True	0.08	True	-1	-1	True
2020-01-22 114414 NGF12 SETA4.eds	J06	UNKNOWN	NGF12	NGF12 SETA4	hsa-miR-455-3p-002244	N/A	Undetermined	Undetermined	1	Undetermined	Undetermined	33.079	N/A	33.079	16.233			0			1	1	1		True	0.08	True	-1	-1	True
2020-01-22 143823 NGF48 SETA4.eds	J08	UNKNOWN	NGF48	NGF48 SETA4	hsa-miR-483-5p-002338	Amp	1.374	0.962	1	33.102	33.102	34.039	N/A	34.039	17.728	0.009	12.706	1.019	0.909	1.129	0.493	0.457	0.532	0.191	True	0.059	True	3	30
2018-07-27 144541 NGF48 SETA3.eds	J08	UNKNOWN	NGF48	NGF48SETA3	hsa-miR-483-5p-002338	No Amp	0.731	0.797	1	36.413	36.413	34.039	N/A	34.039	17.728	0.009	12.706	1.019	0.909	1.129	0.493	0.457	0.532	0.191	True	0.059	True	3	31	True
2018-07-26 165753 NGF48 SETA1.eds	J08	UNKNOWN	NGF48	NGF48SETA1	hsa-miR-483-5p-002338	Amp	1.057	0.897	1	34.976	34.976	34.039	N/A	34.039	17.728	0.009	12.706	1.019	0.909	1.129	0.493	0.457	0.532	0.191	True	0.059	True	3	31
2018-07-27 092843 NGF48 SETA2.eds	J08	UNKNOWN	NGF48	NGF48SETA2	hsa-miR-483-5p-002338	Amp	0.957	0.79	1	36.549	36.549	34.039	N/A	34.039	17.728	0.009	12.706	1.019	0.909	1.129	0.493	0.457	0.532	0.191	True	0.059	True	3	33	True
2018-07-12 165218 NGF12 SETA1.eds	J08	UNKNOWN	NGF12	NGF12 SETA1	hsa-miR-483-5p-002338	N/A	Undetermined	Undetermined	1	Undetermined	Undetermined	32.455	N/A	32.455	16.709	0.523	4.303	0	-2.251	2.251	1	0.21	4.76	1	True	0.059	True	-1	-1	True
2020-01-22 114414 NGF12 SETA4.eds	J08	UNKNOWN	NGF12	NGF12 SETA4	hsa-miR-483-5p-002338	Amp	1.391	0.992	1	32.123	32.123	32.455	N/A	32.455	16.709	0.523	4.303	0	-2.251	2.251	1	0.21	4.76	1	True	0.059	True	3	28
2018-07-13 083350 NGF12 SETA2.eds	J08	UNKNOWN	NGF12	NGF12 SETA2	hsa-miR-483-5p-002338	Amp	1.283	0.993	1	31.994	31.994	32.455	N/A	32.455	16.709	0.523	4.303	0	-2.251	2.251	1	0.21	4.76	1	True	0.059	True	3	28
2018-07-13 153612 NGF12 SETA3.eds	J08	UNKNOWN	NGF12	NGF12 SETA3	hsa-miR-483-5p-002338	Amp	1.318	0.981	1	33.25	33.25	32.455	N/A	32.455	16.709	0.523	4.303	0	-2.251	2.251	1	0.21	4.76	1	True	0.059	True	3	30
2018-07-13 153612 NGF12 SETA3.eds	J09	UNKNOWN	NGF12	NGF12 SETA3	hsa-miR-484-001821	Amp	1.334	0.98	1	25.531	25.531	25.181	N/A	25.181	9.159	0.342	3.182	0	-1.089	1.089	1	0.47	2.127	1	True	0.189	True	3	20
2020-01-22 114414 NGF12 SETA4.eds	J09	UNKNOWN	NGF12	NGF12 SETA4	hsa-miR-484-001821	Amp	1.335	0.991	1	25.287	25.287	25.181	N/A	25.181	9.159	0.342	3.182	0	-1.089	1.089	1	0.47	2.127	1	True	0.189	True	3	20
2018-07-12 165218 NGF12 SETA1.eds	J09	UNKNOWN	NGF12	NGF12 SETA1	hsa-miR-484-001821	Amp	1.34	0.973	1	25.193	25.193	25.181	N/A	25.181	9.159	0.342	3.182	0	-1.089	1.089	1	0.47	2.127	1	True	0.189	True	3	20
2018-07-13 083350 NGF12 SETA2.eds	J09	UNKNOWN	NGF12	NGF12 SETA2	hsa-miR-484-001821	Amp	1.346	0.972	1	24.711	24.711	25.181	N/A	25.181	9.159	0.342	3.182	0	-1.089	1.089	1	0.47	2.127	1	True	0.189	True	3	20
2020-01-22 143823 NGF48 SETA4.eds	J09	UNKNOWN	NGF48	NGF48 SETA4	hsa-miR-484-001821	Amp	1.34	0.989	1	25.281	25.281	25.554	N/A	25.554	9.015	0.433	3.182	-0.144	-1.523	1.235	1.105	0.425	2.873	0.804	True	0.189	True	3	20
2018-07-26 165753 NGF48 SETA1.eds	J09	UNKNOWN	NGF48	NGF48SETA1	hsa-miR-484-001821	Amp	1.354	0.977	1	25.734	25.734	25.554	N/A	25.554	9.015	0.433	3.182	-0.144	-1.523	1.235	1.105	0.425	2.873	0.804	True	0.189	True	3	21
2018-07-27 092843 NGF48 SETA2.eds	J09	UNKNOWN	NGF48	NGF48SETA2	hsa-miR-484-001821	Amp	1.366	0.972	1	25.444	25.444	25.554	N/A	25.554	9.015	0.433	3.182	-0.144	-1.523	1.235	1.105	0.425	2.873	0.804	True	0.189	True	3	20
2018-07-27 144541 NGF48 SETA3.eds	J09	UNKNOWN	NGF48	NGF48SETA3	hsa-miR-484-001821	Amp	1.332	0.985	1	25.758	25.758	25.554	N/A	25.554	9.015	0.433	3.182	-0.144	-1.523	1.235	1.105	0.425	2.873	0.804	True	0.189	True	3	20
2018-07-27 092843 NGF48 SETA2.eds	J10	UNKNOWN	NGF48	NGF48SETA2	hsa-miR-485-3p-001277	Amp	1.265	0.978	1	32.963	32.963	32.613	N/A	32.613	16.074	0.485	3.182	-0.311	-1.853	1.231	1.24	0.426	3.612	0.765	True	0.098	True	3	28
2018-07-27 144541 NGF48 SETA3.eds	J10	UNKNOWN	NGF48	NGF48SETA3	hsa-miR-485-3p-001277	Amp	1.183	0.96	1	33.32	33.32	32.613	N/A	32.613	16.074	0.485	3.182	-0.311	-1.853	1.231	1.24	0.426	3.612	0.765	True	0.098	True	3	29
2018-07-26 165753 NGF48 SETA1.eds	J10	UNKNOWN	NGF48	NGF48SETA1	hsa-miR-485-3p-001277	Amp	1.269	0.981	1	32.184	32.184	32.613	N/A	32.613	16.074	0.485	3.182	-0.311	-1.853	1.231	1.24	0.426	3.612	0.765	True	0.098	True	3	27
2018-07-13 083350 NGF12 SETA2.eds	J10	UNKNOWN	NGF12	NGF12 SETA2	hsa-miR-485-3p-001277	Amp	1.298	0.976	1	30.839	30.839	32.406	N/A	32.406	16.384	0.853	3.182	0	-2.713	2.713	1	0.153	6.557	1	True	0.098	True	3	26
2018-07-12 165218 NGF12 SETA1.eds	J10	UNKNOWN	NGF12	NGF12 SETA1	hsa-miR-485-3p-001277	Amp	1.269	0.972	1	31.496	31.496	32.406	N/A	32.406	16.384	0.853	3.182	0	-2.713	2.713	1	0.153	6.557	1	True	0.098	True	3	27
2020-01-22 114414 NGF12 SETA4.eds	J10	UNKNOWN	NGF12	NGF12 SETA4	hsa-miR-485-3p-001277	Amp	1.253	0.983	1	33.72	33.72	32.406	N/A	32.406	16.384	0.853	3.182	0	-2.713	2.713	1	0.153	6.557	1	True	0.098	True	3	29
2018-07-13 153612 NGF12 SETA3.eds	J10	UNKNOWN	NGF12	NGF12 SETA3	hsa-miR-485-3p-001277	Amp	1.282	0.98	1	33.568	33.568	32.406	N/A	32.406	16.384	0.853	3.182	0	-2.713	2.713	1	0.153	6.557	1	True	0.098	True	3	29
2020-01-22 143823 NGF48 SETA4.eds	J10	UNKNOWN	NGF48	NGF48 SETA4	hsa-miR-485-3p-001277	Amp	1.274	0.987	1	31.984	31.984	32.613	N/A	32.613	16.074	0.485	3.182	-0.311	-1.853	1.231	1.24	0.426	3.612	0.765	True	0.098	True	3	27
2020-01-22 143823 NGF48 SETA4.eds	J11	UNKNOWN	NGF48	NGF48 SETA4	hsa-miR-485-5p-001036	N/A	Undetermined	Undetermined	1	Undetermined	Undetermined		N/A												True	0	True	-1	-1	True
2020-01-22 114414 NGF12 SETA4.eds	J11	UNKNOWN	NGF12	NGF12 SETA4	hsa-miR-485-5p-001036	N/A	Undetermined	Undetermined	1	Undetermined	Undetermined		N/A												True	0	True	-1	-1	True
2018-07-12 165218 NGF12 SETA1.eds	J11	UNKNOWN	NGF12	NGF12 SETA1	hsa-miR-485-5p-001036	N/A	Undetermined	Undetermined	1	Undetermined	Undetermined		N/A												True	0	True	-1	-1	True
2018-07-13 153612 NGF12 SETA3.eds	J11	UNKNOWN	NGF12	NGF12 SETA3	hsa-miR-485-5p-001036	N/A	Undetermined	Undetermined	1	Undetermined	Undetermined		N/A												True	0	True	-1	-1	True
2018-07-13 083350 NGF12 SETA2.eds	J11	UNKNOWN	NGF12	NGF12 SETA2	hsa-miR-485-5p-001036	N/A	Undetermined	Undetermined	1	Undetermined	Undetermined		N/A												True	0	True	-1	-1	True
2018-07-27 144541 NGF48 SETA3.eds	J11	UNKNOWN	NGF48	NGF48SETA3	hsa-miR-485-5p-001036	N/A	Undetermined	Undetermined	1	Undetermined	Undetermined		N/A												True	0	True	-1	-1	True
2018-07-27 092843 NGF48 SETA2.eds	J11	UNKNOWN	NGF48	NGF48SETA2	hsa-miR-485-5p-001036	N/A	Undetermined	Undetermined	1	Undetermined	Undetermined		N/A												True	0	True	-1	-1	True
2018-07-26 165753 NGF48 SETA1.eds	J11	UNKNOWN	NGF48	NGF48SETA1	hsa-miR-485-5p-001036	N/A	Undetermined	Undetermined	1	Undetermined	Undetermined		N/A												True	0	True	-1	-1	True
2018-07-26 165753 NGF48 SETA1.eds	J13	UNKNOWN	NGF48	NGF48SETA1	hsa-miR-486-001278	Amp	1.086	0.989	1	29.811	29.811		N/A												True	0.04	True	3	26	True
2018-07-27 144541 NGF48 SETA3.eds	J13	UNKNOWN	NGF48	NGF48SETA3	hsa-miR-486-001278	Amp	0.884	0.964	1	30.769	30.769		N/A												True	0.04	True	3	27	True
2018-07-27 092843 NGF48 SETA2.eds	J13	UNKNOWN	NGF48	NGF48SETA2	hsa-miR-486-001278	Amp	0.901	0.957	1	32.101	32.101		N/A												True	0.04	True	3	28	True
2020-01-22 143823 NGF48 SETA4.eds	J13	UNKNOWN	NGF48	NGF48 SETA4	hsa-miR-486-001278	Amp	1	0.939	1	31.04	31.04		N/A												True	0.04	True	3	28	True
2018-07-12 165218 NGF12 SETA1.eds	J13	UNKNOWN	NGF12	NGF12 SETA1	hsa-miR-486-001278	Amp	0.801	0.924	1	31.63	31.63		N/A												True	0.04	True	3	28	True
2018-07-13 083350 NGF12 SETA2.eds	J13	UNKNOWN	NGF12	NGF12 SETA2	hsa-miR-486-001278	Amp	1.037	0.986	1	29.797	29.797		N/A												True	0.04	True	3	27	True
2020-01-22 114414 NGF12 SETA4.eds	J13	UNKNOWN	NGF12	NGF12 SETA4	hsa-miR-486-001278	Amp	1.107	0.986	1	30.491	30.491		N/A												True	0.04	True	3	27	True
2018-07-13 153612 NGF12 SETA3.eds	J13	UNKNOWN	NGF12	NGF12 SETA3	hsa-miR-486-001278	Amp	1.072	0.978	1	31.006	31.006		N/A												True	0.04	True	3	28	True
2020-01-22 143823 NGF48 SETA4.eds	J12	UNKNOWN	NGF48	NGF48 SETA4	hsa-miR-486-3p-002093	Amp	1.075	0.975	1	31.758	31.758		N/A												True	0.04	True	3	29	True
2018-07-13 153612 NGF12 SETA3.eds	J12	UNKNOWN	NGF12	NGF12 SETA3	hsa-miR-486-3p-002093	Amp	1.148	0.977	1	31.993	31.993		N/A												True	0.04	True	3	29	True
2020-01-22 114414 NGF12 SETA4.eds	J12	UNKNOWN	NGF12	NGF12 SETA4	hsa-miR-486-3p-002093	N/A	Undetermined	Undetermined	1	Undetermined	Undetermined		N/A												True	0.04	True	-1	-1	True
2018-07-12 165218 NGF12 SETA1.eds	J12	UNKNOWN	NGF12	NGF12 SETA1	hsa-miR-486-3p-002093	Amp	0.792	0.867	1	33.055	33.055		N/A												True	0.04	True	3	29	True
2018-07-13 083350 NGF12 SETA2.eds	J12	UNKNOWN	NGF12	NGF12 SETA2	hsa-miR-486-3p-002093	N/A	Undetermined	Undetermined	1	Undetermined	Undetermined		N/A												True	0.04	True	-1	-1	True
2018-07-26 165753 NGF48 SETA1.eds	J12	UNKNOWN	NGF48	NGF48SETA1	hsa-miR-486-3p-002093	N/A	Undetermined	Undetermined	1	Undetermined	Undetermined		N/A												True	0.04	True	-1	-1	True
2018-07-27 092843 NGF48 SETA2.eds	J12	UNKNOWN	NGF48	NGF48SETA2	hsa-miR-486-3p-002093	Amp	0.883	0.899	1	33.955	33.955		N/A												True	0.04	True	3	30	True
2018-07-27 144541 NGF48 SETA3.eds	J12	UNKNOWN	NGF48	NGF48SETA3	hsa-miR-486-3p-002093	Amp	0.867	0.9	1	33.784	33.784		N/A												True	0.04	True	3	30	True
2020-01-22 143823 NGF48 SETA4.eds	J14	UNKNOWN	NGF48	NGF48 SETA4	hsa-miR-487a-001279	N/A	Undetermined	Undetermined	1	Undetermined	Undetermined		N/A												True	0.04	True	-1	-1	True
2018-07-13 083350 NGF12 SETA2.eds	J14	UNKNOWN	NGF12	NGF12 SETA2	hsa-miR-487a-001279	Inconclusive	0.702	0.928	1	33.809	33.809		N/A												True	0.04	True	3	29	True
2018-07-13 153612 NGF12 SETA3.eds	J14	UNKNOWN	NGF12	NGF12 SETA3	hsa-miR-487a-001279	Amp	0.724	0.825	1	35.251	35.251		N/A												True	0.04	True	3	31	True
2020-01-22 114414 NGF12 SETA4.eds	J14	UNKNOWN	NGF12	NGF12 SETA4	hsa-miR-487a-001279	N/A	Undetermined	Undetermined	1	Undetermined	Undetermined		N/A												True	0.04	True	-1	-1	True
2018-07-12 165218 NGF12 SETA1.eds	J14	UNKNOWN	NGF12	NGF12 SETA1	hsa-miR-487a-001279	Amp	0.74	0.912	1	32.78	32.78		N/A												True	0.04	True	3	29	True
2018-07-27 144541 NGF48 SETA3.eds	J14	UNKNOWN	NGF48	NGF48SETA3	hsa-miR-487a-001279	Amp	0.763	0.895	1	32.578	32.578		N/A												True	0.04	True	3	29	True
2018-07-27 092843 NGF48 SETA2.eds	J14	UNKNOWN	NGF48	NGF48SETA2	hsa-miR-487a-001279	Amp	1.063	0.908	1	33.268	33.268		N/A												True	0.04	True	3	30	True
2018-07-26 165753 NGF48 SETA1.eds	J14	UNKNOWN	NGF48	NGF48SETA1	hsa-miR-487a-001279	Inconclusive	0.686	0.868	1	35.208	35.208		N/A												True	0.04	True	3	31	True
2020-01-22 143823 NGF48 SETA4.eds	J15	UNKNOWN	NGF48	NGF48 SETA4	hsa-miR-487b-001285	N/A	Undetermined	Undetermined	1	Undetermined	Undetermined	34.259	N/A	34.259	16.8	0.096	12.706	0.757	-0.466	1.979	0.592	0.254	1.381	0.464	True	0.135	True	-1	-1	True
2020-01-22 114414 NGF12 SETA4.eds	J15	UNKNOWN	NGF12	NGF12 SETA4	hsa-miR-487b-001285	N/A	Undetermined	Undetermined	1	Undetermined	Undetermined	32.282	N/A	32.282	16.043	0.681	12.706	0	-8.651	8.651	1	0.002	401.896	1	True	0.135	True	-1	-1	True
2018-07-13 153612 NGF12 SETA3.eds	J15	UNKNOWN	NGF12	NGF12 SETA3	hsa-miR-487b-001285	N/A	Undetermined	Undetermined	1	Undetermined	Undetermined	32.282	N/A	32.282	16.043	0.681	12.706	0	-8.651	8.651	1	0.002	401.896	1	True	0.135	True	-1	-1	True
2018-07-13 083350 NGF12 SETA2.eds	J15	UNKNOWN	NGF12	NGF12 SETA2	hsa-miR-487b-001285	Amp	1.254	0.988	1	32.355	32.355	32.282	N/A	32.282	16.043	0.681	12.706	0	-8.651	8.651	1	0.002	401.896	1	True	0.135	True	3	27
2018-07-12 165218 NGF12 SETA1.eds	J15	UNKNOWN	NGF12	NGF12 SETA1	hsa-miR-487b-001285	Amp	1.278	0.984	1	32.208	32.208	32.282	N/A	32.282	16.043	0.681	12.706	0	-8.651	8.651	1	0.002	401.896	1	True	0.135	True	3	27
2018-07-27 092843 NGF48 SETA2.eds	J15	UNKNOWN	NGF48	NGF48SETA2	hsa-miR-487b-001285	N/A	Undetermined	Undetermined	1	Undetermined	Undetermined	34.259	N/A	34.259	16.8	0.096	12.706	0.757	-0.466	1.979	0.592	0.254	1.381	0.464	True	0.135	True	-1	-1	True
2018-07-26 165753 NGF48 SETA1.eds	J15	UNKNOWN	NGF48	NGF48SETA1	hsa-miR-487b-001285	Amp	1.223	0.974	1	34.153	34.153	34.259	N/A	34.259	16.8	0.096	12.706	0.757	-0.466	1.979	0.592	0.254	1.381	0.464	True	0.135	True	3	29
2018-07-27 144541 NGF48 SETA3.eds	J15	UNKNOWN	NGF48	NGF48SETA3	hsa-miR-487b-001285	Amp	1.229	0.952	1	34.365	34.365	34.259	N/A	34.259	16.8	0.096	12.706	0.757	-0.466	1.979	0.592	0.254	1.381	0.464	True	0.135	True	3	29
2018-07-27 144541 NGF48 SETA3.eds	J16	UNKNOWN	NGF48	NGF48SETA3	hsa-miR-488-002357	N/A	Undetermined	Undetermined	1	Undetermined	Undetermined		N/A												True	0	True	-1	-1	True
2018-07-27 092843 NGF48 SETA2.eds	J16	UNKNOWN	NGF48	NGF48SETA2	hsa-miR-488-002357	N/A	Undetermined	Undetermined	1	Undetermined	Undetermined		N/A												True	0	True	-1	-1	True
2018-07-26 165753 NGF48 SETA1.eds	J16	UNKNOWN	NGF48	NGF48SETA1	hsa-miR-488-002357	N/A	Undetermined	Undetermined	1	Undetermined	Undetermined		N/A												True	0	True	-1	-1	True
2020-01-22 143823 NGF48 SETA4.eds	J16	UNKNOWN	NGF48	NGF48 SETA4	hsa-miR-488-002357	N/A	Undetermined	Undetermined	1	Undetermined	Undetermined		N/A												True	0	True	-1	-1	True
2018-07-13 083350 NGF12 SETA2.eds	J16	UNKNOWN	NGF12	NGF12 SETA2	hsa-miR-488-002357	N/A	Undetermined	Undetermined	1	Undetermined	Undetermined		N/A												True	0	True	-1	-1	True
2018-07-13 153612 NGF12 SETA3.eds	J16	UNKNOWN	NGF12	NGF12 SETA3	hsa-miR-488-002357	N/A	Undetermined	Undetermined	1	Undetermined	Undetermined		N/A												True	0	True	-1	-1	True
2018-07-12 165218 NGF12 SETA1.eds	J16	UNKNOWN	NGF12	NGF12 SETA1	hsa-miR-488-002357	N/A	Undetermined	Undetermined	1	Undetermined	Undetermined		N/A												True	0	True	-1	-1	True
2020-01-22 114414 NGF12 SETA4.eds	J16	UNKNOWN	NGF12	NGF12 SETA4	hsa-miR-488-002357	N/A	Undetermined	Undetermined	1	Undetermined	Undetermined		N/A												True	0	True	-1	-1	True
2018-07-12 165218 NGF12 SETA1.eds	J17	UNKNOWN	NGF12	NGF12 SETA1	hsa-miR-489-002358	Amp	1.326	0.99	1	33.707	33.707	33.112	N/A	33.112	17.09	0.17	3.182	0	-0.541	0.541	1	0.687	1.455	1	True	0.122	True	3	29
2018-07-13 083350 NGF12 SETA2.eds	J17	UNKNOWN	NGF12	NGF12 SETA2	hsa-miR-489-002358	Amp	1.338	0.99	1	32.889	32.889	33.112	N/A	33.112	17.09	0.17	3.182	0	-0.541	0.541	1	0.687	1.455	1	True	0.122	True	3	28
2018-07-13 153612 NGF12 SETA3.eds	J17	UNKNOWN	NGF12	NGF12 SETA3	hsa-miR-489-002358	Amp	1.347	0.989	1	32.27	32.27	33.112	N/A	33.112	17.09	0.17	3.182	0	-0.541	0.541	1	0.687	1.455	1	True	0.122	True	3	28
2020-01-22 114414 NGF12 SETA4.eds	J17	UNKNOWN	NGF12	NGF12 SETA4	hsa-miR-489-002358	Amp	1.282	0.983	1	33.58	33.58	33.112	N/A	33.112	17.09	0.17	3.182	0	-0.541	0.541	1	0.687	1.455	1	True	0.122	True	3	29
2018-07-27 092843 NGF48 SETA2.eds	J17	UNKNOWN	NGF48	NGF48SETA2	hsa-miR-489-002358	Amp	1.35	0.99	1	33.779	33.779	34.677	N/A	34.677	17.91	0.004	12.706	0.82	0.77	0.871	0.566	0.547	0.586	0.017	True	0.122	True	3	29
2018-07-26 165753 NGF48 SETA1.eds	J17	UNKNOWN	NGF48	NGF48SETA1	hsa-miR-489-002358	No Amp	0.809	0	1	Undetermined	Undetermined	34.677	N/A	34.677	17.91	0.004	12.706	0.82	0.77	0.871	0.566	0.547	0.586	0.017	True	0.122	True	3	33	True
2018-07-27 144541 NGF48 SETA3.eds	J17	UNKNOWN	NGF48	NGF48SETA3	hsa-miR-489-002358	Amp	1.253	0.979	1	35.576	35.576	34.677	N/A	34.677	17.91	0.004	12.706	0.82	0.77	0.871	0.566	0.547	0.586	0.017	True	0.122	True	3	31
2020-01-22 143823 NGF48 SETA4.eds	J17	UNKNOWN	NGF48	NGF48 SETA4	hsa-miR-489-002358	N/A	Undetermined	Undetermined	1	Undetermined	Undetermined	34.677	N/A	34.677	17.91	0.004	12.706	0.82	0.77	0.871	0.566	0.547	0.586	0.017	True	0.122	True	-1	-1	True
2020-01-22 143823 NGF48 SETA4.eds	J18	UNKNOWN	NGF48	NGF48 SETA4	hsa-miR-490-001037	N/A	Undetermined	Undetermined	1	Undetermined	Undetermined		N/A												True	0.04	True	-1	-1	True
2018-07-13 153612 NGF12 SETA3.eds	J18	UNKNOWN	NGF12	NGF12 SETA3	hsa-miR-490-001037	N/A	Undetermined	Undetermined	1	Undetermined	Undetermined		N/A												True	0.04	True	-1	-1	True
2020-01-22 114414 NGF12 SETA4.eds	J18	UNKNOWN	NGF12	NGF12 SETA4	hsa-miR-490-001037	N/A	Undetermined	Undetermined	1	Undetermined	Undetermined		N/A												True	0.04	True	-1	-1	True
2018-07-12 165218 NGF12 SETA1.eds	J18	UNKNOWN	NGF12	NGF12 SETA1	hsa-miR-490-001037	N/A	Undetermined	Undetermined	1	Undetermined	Undetermined		N/A												True	0.04	True	-1	-1	True
2018-07-13 083350 NGF12 SETA2.eds	J18	UNKNOWN	NGF12	NGF12 SETA2	hsa-miR-490-001037	N/A	Undetermined	Undetermined	1	Undetermined	Undetermined		N/A												True	0.04	True	-1	-1	True
2018-07-27 092843 NGF48 SETA2.eds	J18	UNKNOWN	NGF48	NGF48SETA2	hsa-miR-490-001037	N/A	Undetermined	Undetermined	1	Undetermined	Undetermined		N/A												True	0.04	True	-1	-1	True
2018-07-27 144541 NGF48 SETA3.eds	J18	UNKNOWN	NGF48	NGF48SETA3	hsa-miR-490-001037	Amp	0.639	0.753	1	33.954	33.954		N/A												True	0.04	True	3	30	True
2018-07-26 165753 NGF48 SETA1.eds	J18	UNKNOWN	NGF48	NGF48SETA1	hsa-miR-490-001037	Amp	0.77	0.851	1	34.895	34.895		N/A												True	0.04	True	3	31	True
2018-07-13 153612 NGF12 SETA3.eds	J19	UNKNOWN	NGF12	NGF12 SETA3	hsa-miR-491-3p-002360	N/A	Undetermined	Undetermined	1	Undetermined	Undetermined		N/A												True	0	True	-1	-1	True
2018-07-13 083350 NGF12 SETA2.eds	J19	UNKNOWN	NGF12	NGF12 SETA2	hsa-miR-491-3p-002360	N/A	Undetermined	Undetermined	1	Undetermined	Undetermined		N/A												True	0	True	-1	-1	True
2020-01-22 114414 NGF12 SETA4.eds	J19	UNKNOWN	NGF12	NGF12 SETA4	hsa-miR-491-3p-002360	N/A	Undetermined	Undetermined	1	Undetermined	Undetermined		N/A												True	0	True	-1	-1	True
2018-07-12 165218 NGF12 SETA1.eds	J19	UNKNOWN	NGF12	NGF12 SETA1	hsa-miR-491-3p-002360	N/A	Undetermined	Undetermined	1	Undetermined	Undetermined		N/A												True	0	True	-1	-1	True
2020-01-22 143823 NGF48 SETA4.eds	J19	UNKNOWN	NGF48	NGF48 SETA4	hsa-miR-491-3p-002360	N/A	Undetermined	Undetermined	1	Undetermined	Undetermined		N/A												True	0	True	-1	-1	True
2018-07-27 144541 NGF48 SETA3.eds	J19	UNKNOWN	NGF48	NGF48SETA3	hsa-miR-491-3p-002360	N/A	Undetermined	Undetermined	1	Undetermined	Undetermined		N/A												True	0	True	-1	-1	True
2018-07-26 165753 NGF48 SETA1.eds	J19	UNKNOWN	NGF48	NGF48SETA1	hsa-miR-491-3p-002360	N/A	Undetermined	Undetermined	1	Undetermined	Undetermined		N/A												True	0	True	-1	-1	True
2018-07-27 092843 NGF48 SETA2.eds	J19	UNKNOWN	NGF48	NGF48SETA2	hsa-miR-491-3p-002360	N/A	Undetermined	Undetermined	1	Undetermined	Undetermined		N/A												True	0	True	-1	-1	True
2018-07-27 092843 NGF48 SETA2.eds	P16	UNKNOWN	NGF48	NGF48SETA2	hsa-miR-492-001039	N/A	Undetermined	Undetermined	1	Undetermined	Undetermined		N/A												True	0	True	-1	-1	True
2018-07-27 144541 NGF48 SETA3.eds	P16	UNKNOWN	NGF48	NGF48SETA3	hsa-miR-492-001039	N/A	Undetermined	Undetermined	1	Undetermined	Undetermined		N/A												True	0	True	-1	-1	True
2018-07-26 165753 NGF48 SETA1.eds	P16	UNKNOWN	NGF48	NGF48SETA1	hsa-miR-492-001039	N/A	Undetermined	Undetermined	1	Undetermined	Undetermined		N/A												True	0	True	-1	-1	True
2020-01-22 143823 NGF48 SETA4.eds	P16	UNKNOWN	NGF48	NGF48 SETA4	hsa-miR-492-001039	N/A	Undetermined	Undetermined	1	Undetermined	Undetermined		N/A												True	0	True	-1	-1	True
2018-07-12 165218 NGF12 SETA1.eds	P16	UNKNOWN	NGF12	NGF12 SETA1	hsa-miR-492-001039	N/A	Undetermined	Undetermined	1	Undetermined	Undetermined		N/A												True	0	True	-1	-1	True
2018-07-13 083350 NGF12 SETA2.eds	P16	UNKNOWN	NGF12	NGF12 SETA2	hsa-miR-492-001039	N/A	Undetermined	Undetermined	1	Undetermined	Undetermined		N/A												True	0	True	-1	-1	True
2018-07-13 153612 NGF12 SETA3.eds	P16	UNKNOWN	NGF12	NGF12 SETA3	hsa-miR-492-001039	N/A	Undetermined	Undetermined	1	Undetermined	Undetermined		N/A												True	0	True	-1	-1	True
2020-01-22 114414 NGF12 SETA4.eds	P16	UNKNOWN	NGF12	NGF12 SETA4	hsa-miR-492-001039	N/A	Undetermined	Undetermined	1	Undetermined	Undetermined		N/A												True	0	True	-1	-1	True
2020-01-22 143823 NGF48 SETA4.eds	J21	UNKNOWN	NGF48	NGF48 SETA4	hsa-miR-493-002364	Amp	1.36	0.987	1	32.528	32.528	33.576	N/A	33.576	17.037	0.839	3.182	0.944	-1.727	3.614	0.52	0.082	3.31	0.442	True	0.146	True	3	27
2018-07-27 092843 NGF48 SETA2.eds	J21	UNKNOWN	NGF48	NGF48SETA2	hsa-miR-493-002364	Amp	1.285	0.98	1	34.305	34.305	33.576	N/A	33.576	17.037	0.839	3.182	0.944	-1.727	3.614	0.52	0.082	3.31	0.442	True	0.146	True	3	29
2018-07-26 165753 NGF48 SETA1.eds	J21	UNKNOWN	NGF48	NGF48SETA1	hsa-miR-493-002364	Amp	1.249	0.978	1	35.168	35.168	33.576	N/A	33.576	17.037	0.839	3.182	0.944	-1.727	3.614	0.52	0.082	3.31	0.442	True	0.146	True	3	30
2018-07-27 144541 NGF48 SETA3.eds	J21	UNKNOWN	NGF48	NGF48SETA3	hsa-miR-493-002364	Amp	1.304	0.988	1	32.306	32.306	33.576	N/A	33.576	17.037	0.839	3.182	0.944	-1.727	3.614	0.52	0.082	3.31	0.442	True	0.146	True	3	27
2018-07-12 165218 NGF12 SETA1.eds	J21	UNKNOWN	NGF12	NGF12 SETA1	hsa-miR-493-002364	Amp	1.307	0.984	1	31.24	31.24	32.115	N/A	32.115	16.094	0.781	3.182	0	-2.484	2.484	1	0.179	5.596	1	True	0.146	True	3	26
2018-07-13 153612 NGF12 SETA3.eds	J21	UNKNOWN	NGF12	NGF12 SETA3	hsa-miR-493-002364	Amp	1.289	0.98	1	33.622	33.622	32.115	N/A	32.115	16.094	0.781	3.182	0	-2.484	2.484	1	0.179	5.596	1	True	0.146	True	3	28
2018-07-13 083350 NGF12 SETA2.eds	J21	UNKNOWN	NGF12	NGF12 SETA2	hsa-miR-493-002364	Amp	1.314	0.992	1	31.96	31.96	32.115	N/A	32.115	16.094	0.781	3.182	0	-2.484	2.484	1	0.179	5.596	1	True	0.146	True	3	27
2020-01-22 114414 NGF12 SETA4.eds	J21	UNKNOWN	NGF12	NGF12 SETA4	hsa-miR-493-002364	Amp	1.287	0.985	1	31.638	31.638	32.115	N/A	32.115	16.094	0.781	3.182	0	-2.484	2.484	1	0.179	5.596	1	True	0.146	True	3	26
2020-01-22 143823 NGF48 SETA4.eds	J22	UNKNOWN	NGF48	NGF48 SETA4	hsa-miR-494-002365	Amp	1.274	0.986	1	31.412	31.412	31.643	N/A	31.643	15.104	0.527	3.182	0.533	-1.143	2.209	0.691	0.216	2.208	0.639	True	0.147	True	3	26
2018-07-26 165753 NGF48 SETA1.eds	J22	UNKNOWN	NGF48	NGF48SETA1	hsa-miR-494-002365	Amp	1.247	0.983	1	31.401	31.401	31.643	N/A	31.643	15.104	0.527	3.182	0.533	-1.143	2.209	0.691	0.216	2.208	0.639	True	0.147	True	3	26
2018-07-27 092843 NGF48 SETA2.eds	J22	UNKNOWN	NGF48	NGF48SETA2	hsa-miR-494-002365	Amp	1.288	0.987	1	31.857	31.857	31.643	N/A	31.643	15.104	0.527	3.182	0.533	-1.143	2.209	0.691	0.216	2.208	0.639	True	0.147	True	3	27
2018-07-27 144541 NGF48 SETA3.eds	J22	UNKNOWN	NGF48	NGF48SETA3	hsa-miR-494-002365	Amp	1.211	0.988	1	31.903	31.903	31.643	N/A	31.643	15.104	0.527	3.182	0.533	-1.143	2.209	0.691	0.216	2.208	0.639	True	0.147	True	3	27
2020-01-22 114414 NGF12 SETA4.eds	J22	UNKNOWN	NGF12	NGF12 SETA4	hsa-miR-494-002365	Amp	1.21	0.982	1	30.985	30.985	30.592	N/A	30.592	14.571	0.925	3.182	0	-2.943	2.943	1	0.13	7.688	1	True	0.147	True	3	26
2018-07-13 083350 NGF12 SETA2.eds	J22	UNKNOWN	NGF12	NGF12 SETA2	hsa-miR-494-002365	Amp	1.277	0.989	1	29.634	29.634	30.592	N/A	30.592	14.571	0.925	3.182	0	-2.943	2.943	1	0.13	7.688	1	True	0.147	True	3	24
2018-07-13 153612 NGF12 SETA3.eds	J22	UNKNOWN	NGF12	NGF12 SETA3	hsa-miR-494-002365	Amp	1.283	0.983	1	32.423	32.423	30.592	N/A	30.592	14.571	0.925	3.182	0	-2.943	2.943	1	0.13	7.688	1	True	0.147	True	3	27
2018-07-12 165218 NGF12 SETA1.eds	J22	UNKNOWN	NGF12	NGF12 SETA1	hsa-miR-494-002365	Amp	1.31	0.987	1	29.328	29.328	30.592	N/A	30.592	14.571	0.925	3.182	0	-2.943	2.943	1	0.13	7.688	1	True	0.147	True	3	24
2020-01-22 143823 NGF48 SETA4.eds	K01	UNKNOWN	NGF48	NGF48 SETA4	hsa-miR-499-3p-002427	N/A	Undetermined	Undetermined	1	Undetermined	Undetermined		N/A												True	0	True	-1	-1	True
2018-07-26 165753 NGF48 SETA1.eds	K01	UNKNOWN	NGF48	NGF48SETA1	hsa-miR-499-3p-002427	N/A	Undetermined	Undetermined	1	Undetermined	Undetermined		N/A												True	0	True	-1	-1	True
2018-07-27 092843 NGF48 SETA2.eds	K01	UNKNOWN	NGF48	NGF48SETA2	hsa-miR-499-3p-002427	N/A	Undetermined	Undetermined	1	Undetermined	Undetermined		N/A												True	0	True	-1	-1	True
2018-07-27 144541 NGF48 SETA3.eds	K01	UNKNOWN	NGF48	NGF48SETA3	hsa-miR-499-3p-002427	N/A	Undetermined	Undetermined	1	Undetermined	Undetermined		N/A												True	0	True	-1	-1	True
2020-01-22 114414 NGF12 SETA4.eds	K01	UNKNOWN	NGF12	NGF12 SETA4	hsa-miR-499-3p-002427	N/A	Undetermined	Undetermined	1	Undetermined	Undetermined		N/A												True	0	True	-1	-1	True
2018-07-13 083350 NGF12 SETA2.eds	K01	UNKNOWN	NGF12	NGF12 SETA2	hsa-miR-499-3p-002427	N/A	Undetermined	Undetermined	1	Undetermined	Undetermined		N/A												True	0	True	-1	-1	True
2018-07-13 153612 NGF12 SETA3.eds	K01	UNKNOWN	NGF12	NGF12 SETA3	hsa-miR-499-3p-002427	N/A	Undetermined	Undetermined	1	Undetermined	Undetermined		N/A												True	0	True	-1	-1	True
2018-07-12 165218 NGF12 SETA1.eds	K01	UNKNOWN	NGF12	NGF12 SETA1	hsa-miR-499-3p-002427	N/A	Undetermined	Undetermined	1	Undetermined	Undetermined		N/A												True	0	True	-1	-1	True
2018-07-27 144541 NGF48 SETA3.eds	K03	UNKNOWN	NGF48	NGF48SETA3	hsa-miR-500-002428	Amp	1.235	0.954	1	34.899	34.899	34.556	N/A	34.556	17.79	0.552	12.706	-0.164	-7.18	6.851	1.121	0.009	145.036	0.855	True	0.183	True	3	29
2018-07-27 092843 NGF48 SETA2.eds	K03	UNKNOWN	NGF48	NGF48SETA2	hsa-miR-500-002428	Amp	1.303	0.977	1	34.214	34.214	34.556	N/A	34.556	17.79	0.552	12.706	-0.164	-7.18	6.851	1.121	0.009	145.036	0.855	True	0.183	True	3	28
2018-07-26 165753 NGF48 SETA1.eds	K03	UNKNOWN	NGF48	NGF48SETA1	hsa-miR-500-002428	Amp	0.754	0	1	Undetermined	Undetermined	34.556	N/A	34.556	17.79	0.552	12.706	-0.164	-7.18	6.851	1.121	0.009	145.036	0.855	True	0.183	True	3	32	True
2020-01-22 114414 NGF12 SETA4.eds	K03	UNKNOWN	NGF12	NGF12 SETA4	hsa-miR-500-002428	Amp	1.316	0.981	1	33.481	33.481	33.818	N/A	33.818	17.954	0.569	12.706	0	-7.234	7.234	1	0.007	150.529	1	True	0.183	True	3	28
2018-07-13 083350 NGF12 SETA2.eds	K03	UNKNOWN	NGF12	NGF12 SETA2	hsa-miR-500-002428	Amp	1.248	0.957	1	34.155	34.155	33.818	N/A	33.818	17.954	0.569	12.706	0	-7.234	7.234	1	0.007	150.529	1	True	0.183	True	3	28
2018-07-13 153612 NGF12 SETA3.eds	K03	UNKNOWN	NGF12	NGF12 SETA3	hsa-miR-500-002428	N/A	Undetermined	Undetermined	1	Undetermined	Undetermined	33.818	N/A	33.818	17.954	0.569	12.706	0	-7.234	7.234	1	0.007	150.529	1	True	0.183	True	-1	-1	True
2018-07-12 165218 NGF12 SETA1.eds	K03	UNKNOWN	NGF12	NGF12 SETA1	hsa-miR-500-002428	No Amp	0.574	0	1	Undetermined	Undetermined	33.818	N/A	33.818	17.954	0.569	12.706	0	-7.234	7.234	1	0.007	150.529	1	True	0.183	True	3	31	True
2020-01-22 143823 NGF48 SETA4.eds	K03	UNKNOWN	NGF48	NGF48 SETA4	hsa-miR-500-002428	N/A	Undetermined	Undetermined	1	Undetermined	Undetermined	34.556	N/A	34.556	17.79	0.552	12.706	-0.164	-7.18	6.851	1.121	0.009	145.036	0.855	True	0.183	True	-1	-1	True
2018-07-27 144541 NGF48 SETA3.eds	K05	UNKNOWN	NGF48	NGF48SETA3	hsa-miR-501-001047	Amp	0.974	0.956	1	32.95	32.95	32.421	N/A	32.421	15.164										True	0.054	True	3	29	True
2018-07-27 092843 NGF48 SETA2.eds	K05	UNKNOWN	NGF48	NGF48SETA2	hsa-miR-501-001047	Amp	0.571	0	1	Undetermined	Undetermined	32.421	N/A	32.421	15.164										True	0.054	True	3	34	True
2018-07-26 165753 NGF48 SETA1.eds	K05	UNKNOWN	NGF48	NGF48SETA1	hsa-miR-501-001047	Amp	1.053	0.933	1	32.421	32.421	32.421	N/A	32.421	15.164										True	0.054	True	3	29
2020-01-22 143823 NGF48 SETA4.eds	K05	UNKNOWN	NGF48	NGF48 SETA4	hsa-miR-501-001047	N/A	Undetermined	Undetermined	1	Undetermined	Undetermined	32.421	N/A	32.421	15.164										True	0.054	True	-1	-1	True
2020-01-22 114414 NGF12 SETA4.eds	K05	UNKNOWN	NGF12	NGF12 SETA4	hsa-miR-501-001047	N/A	Undetermined	Undetermined	1	Undetermined	Undetermined		N/A												True	0.054	True	-1	-1	True
2018-07-13 153612 NGF12 SETA3.eds	K05	UNKNOWN	NGF12	NGF12 SETA3	hsa-miR-501-001047	N/A	Undetermined	Undetermined	1	Undetermined	Undetermined		N/A												True	0.054	True	-1	-1	True
2018-07-13 083350 NGF12 SETA2.eds	K05	UNKNOWN	NGF12	NGF12 SETA2	hsa-miR-501-001047	N/A	Undetermined	Undetermined	1	Undetermined	Undetermined		N/A												True	0.054	True	-1	-1	True
2018-07-12 165218 NGF12 SETA1.eds	K05	UNKNOWN	NGF12	NGF12 SETA1	hsa-miR-501-001047	Inconclusive	0.56	0.009	1	38.96	38.96		N/A												True	0.054	True	3	31	True
2020-01-22 143823 NGF48 SETA4.eds	K04	UNKNOWN	NGF48	NGF48 SETA4	hsa-miR-501-3p-002435	N/A	Undetermined	Undetermined	1	Undetermined	Undetermined		N/A												True	0	True	-1	-1	True
2018-07-27 092843 NGF48 SETA2.eds	K04	UNKNOWN	NGF48	NGF48SETA2	hsa-miR-501-3p-002435	N/A	Undetermined	Undetermined	1	Undetermined	Undetermined		N/A												True	0	True	-1	-1	True
2018-07-27 144541 NGF48 SETA3.eds	K04	UNKNOWN	NGF48	NGF48SETA3	hsa-miR-501-3p-002435	N/A	Undetermined	Undetermined	1	Undetermined	Undetermined		N/A												True	0	True	-1	-1	True
2018-07-26 165753 NGF48 SETA1.eds	K04	UNKNOWN	NGF48	NGF48SETA1	hsa-miR-501-3p-002435	N/A	Undetermined	Undetermined	1	Undetermined	Undetermined		N/A												True	0	True	-1	-1	True
2020-01-22 114414 NGF12 SETA4.eds	K04	UNKNOWN	NGF12	NGF12 SETA4	hsa-miR-501-3p-002435	N/A	Undetermined	Undetermined	1	Undetermined	Undetermined		N/A												True	0	True	-1	-1	True
2018-07-13 153612 NGF12 SETA3.eds	K04	UNKNOWN	NGF12	NGF12 SETA3	hsa-miR-501-3p-002435	N/A	Undetermined	Undetermined	1	Undetermined	Undetermined		N/A												True	0	True	-1	-1	True
2018-07-13 083350 NGF12 SETA2.eds	K04	UNKNOWN	NGF12	NGF12 SETA2	hsa-miR-501-3p-002435	N/A	Undetermined	Undetermined	1	Undetermined	Undetermined		N/A												True	0	True	-1	-1	True
2018-07-12 165218 NGF12 SETA1.eds	K04	UNKNOWN	NGF12	NGF12 SETA1	hsa-miR-501-3p-002435	N/A	Undetermined	Undetermined	1	Undetermined	Undetermined		N/A												True	0	True	-1	-1	True
2018-07-27 144541 NGF48 SETA3.eds	K07	UNKNOWN	NGF48	NGF48SETA3	hsa-miR-502-001109	N/A	Undetermined	Undetermined	1	Undetermined	Undetermined		N/A												True	0.183	True	-1	-1	True
2018-07-27 092843 NGF48 SETA2.eds	K07	UNKNOWN	NGF48	NGF48SETA2	hsa-miR-502-001109	N/A	Undetermined	Undetermined	1	Undetermined	Undetermined		N/A												True	0.183	True	-1	-1	True
2018-07-26 165753 NGF48 SETA1.eds	K07	UNKNOWN	NGF48	NGF48SETA1	hsa-miR-502-001109	N/A	Undetermined	Undetermined	1	Undetermined	Undetermined		N/A												True	0.183	True	-1	-1	True
2018-07-13 153612 NGF12 SETA3.eds	K07	UNKNOWN	NGF12	NGF12 SETA3	hsa-miR-502-001109	N/A	Undetermined	Undetermined	1	Undetermined	Undetermined	34.892	N/A	34.892	18.795			0			1	1	1		True	0.183	True	-1	-1	True
2020-01-22 114414 NGF12 SETA4.eds	K07	UNKNOWN	NGF12	NGF12 SETA4	hsa-miR-502-001109	Amp	1.266	0.967	1	34.892	34.892	34.892	N/A	34.892	18.795			0			1	1	1		True	0.183	True	3	29
2018-07-12 165218 NGF12 SETA1.eds	K07	UNKNOWN	NGF12	NGF12 SETA1	hsa-miR-502-001109	N/A	Undetermined	Undetermined	1	Undetermined	Undetermined	34.892	N/A	34.892	18.795			0			1	1	1		True	0.183	True	-1	-1	True
2018-07-13 083350 NGF12 SETA2.eds	K07	UNKNOWN	NGF12	NGF12 SETA2	hsa-miR-502-001109	N/A	Undetermined	Undetermined	1	Undetermined	Undetermined	34.892	N/A	34.892	18.795			0			1	1	1		True	0.183	True	-1	-1	True
2020-01-22 143823 NGF48 SETA4.eds	K07	UNKNOWN	NGF48	NGF48 SETA4	hsa-miR-502-001109	N/A	Undetermined	Undetermined	1	Undetermined	Undetermined		N/A												True	0.183	True	-1	-1	True
2018-07-27 092843 NGF48 SETA2.eds	K06	UNKNOWN	NGF48	NGF48SETA2	hsa-miR-502-3p-002083	N/A	Undetermined	Undetermined	1	Undetermined	Undetermined		N/A												True	0.108	True	-1	-1	True
2018-07-27 144541 NGF48 SETA3.eds	K06	UNKNOWN	NGF48	NGF48SETA3	hsa-miR-502-3p-002083	N/A	Undetermined	Undetermined	1	Undetermined	Undetermined		N/A												True	0.108	True	-1	-1	True
2018-07-26 165753 NGF48 SETA1.eds	K06	UNKNOWN	NGF48	NGF48SETA1	hsa-miR-502-3p-002083	N/A	Undetermined	Undetermined	1	Undetermined	Undetermined		N/A												True	0.108	True	-1	-1	True
2020-01-22 143823 NGF48 SETA4.eds	K06	UNKNOWN	NGF48	NGF48 SETA4	hsa-miR-502-3p-002083	N/A	Undetermined	Undetermined	1	Undetermined	Undetermined		N/A												True	0.108	True	-1	-1	True
2018-07-13 153612 NGF12 SETA3.eds	K06	UNKNOWN	NGF12	NGF12 SETA3	hsa-miR-502-3p-002083	N/A	Undetermined	Undetermined	1	Undetermined	Undetermined	34.726	N/A	34.726	18.63			0			1	1	1		True	0.108	True	-1	-1	True
2020-01-22 114414 NGF12 SETA4.eds	K06	UNKNOWN	NGF12	NGF12 SETA4	hsa-miR-502-3p-002083	Amp	1.182	0.968	1	34.726	34.726	34.726	N/A	34.726	18.63			0			1	1	1		True	0.108	True	3	30
2018-07-12 165218 NGF12 SETA1.eds	K06	UNKNOWN	NGF12	NGF12 SETA1	hsa-miR-502-3p-002083	N/A	Undetermined	Undetermined	1	Undetermined	Undetermined	34.726	N/A	34.726	18.63			0			1	1	1		True	0.108	True	-1	-1	True
2018-07-13 083350 NGF12 SETA2.eds	K06	UNKNOWN	NGF12	NGF12 SETA2	hsa-miR-502-3p-002083	N/A	Undetermined	Undetermined	1	Undetermined	Undetermined	34.726	N/A	34.726	18.63			0			1	1	1		True	0.108	True	-1	-1	True
2018-07-13 153612 NGF12 SETA3.eds	K08	UNKNOWN	NGF12	NGF12 SETA3	hsa-miR-503-001048	Amp	1.158	0.961	1	34.048	34.048	34.045	N/A	34.045	18.241	0.295	12.706	0	-3.744	3.744	1	0.075	13.397	1	True	0.088	True	3	30
2018-07-13 083350 NGF12 SETA2.eds	K08	UNKNOWN	NGF12	NGF12 SETA2	hsa-miR-503-001048	N/A	Undetermined	Undetermined	1	Undetermined	Undetermined	34.045	N/A	34.045	18.241	0.295	12.706	0	-3.744	3.744	1	0.075	13.397	1	True	0.088	True	-1	-1	True
2018-07-12 165218 NGF12 SETA1.eds	K08	UNKNOWN	NGF12	NGF12 SETA1	hsa-miR-503-001048	N/A	Undetermined	Undetermined	1	Undetermined	Undetermined	34.045	N/A	34.045	18.241	0.295	12.706	0	-3.744	3.744	1	0.075	13.397	1	True	0.088	True	-1	-1	True
2020-01-22 114414 NGF12 SETA4.eds	K08	UNKNOWN	NGF12	NGF12 SETA4	hsa-miR-503-001048	Amp	1.154	0.952	1	34.042	34.042	34.045	N/A	34.045	18.241	0.295	12.706	0	-3.744	3.744	1	0.075	13.397	1	True	0.088	True	3	30
2020-01-22 143823 NGF48 SETA4.eds	K08	UNKNOWN	NGF48	NGF48 SETA4	hsa-miR-503-001048	N/A	Undetermined	Undetermined	1	Undetermined	Undetermined	34.595	N/A	34.595	18.722			0.482			0.716	0.716	0.716		True	0.088	True	-1	-1	True
2018-07-27 144541 NGF48 SETA3.eds	K08	UNKNOWN	NGF48	NGF48SETA3	hsa-miR-503-001048	N/A	Undetermined	Undetermined	1	Undetermined	Undetermined	34.595	N/A	34.595	18.722			0.482			0.716	0.716	0.716		True	0.088	True	-1	-1	True
2018-07-26 165753 NGF48 SETA1.eds	K08	UNKNOWN	NGF48	NGF48SETA1	hsa-miR-503-001048	Amp	0.775	0	1	39.054	39.054	34.595	N/A	34.595	18.722			0.482			0.716	0.716	0.716		True	0.088	True	3	34	True
2018-07-27 092843 NGF48 SETA2.eds	K08	UNKNOWN	NGF48	NGF48SETA2	hsa-miR-503-001048	Amp	1.107	0.914	1	34.595	34.595	34.595	N/A	34.595	18.722			0.482			0.716	0.716	0.716		True	0.088	True	3	30
2020-01-22 143823 NGF48 SETA4.eds	K09	UNKNOWN	NGF48	NGF48 SETA4	hsa-miR-504-002084	N/A	Undetermined	Undetermined	1	Undetermined	Undetermined		N/A												True	0	True	-1	-1	True
2018-07-27 144541 NGF48 SETA3.eds	K09	UNKNOWN	NGF48	NGF48SETA3	hsa-miR-504-002084	N/A	Undetermined	Undetermined	1	Undetermined	Undetermined		N/A												True	0	True	-1	-1	True
2018-07-27 092843 NGF48 SETA2.eds	K09	UNKNOWN	NGF48	NGF48SETA2	hsa-miR-504-002084	N/A	Undetermined	Undetermined	1	Undetermined	Undetermined		N/A												True	0	True	-1	-1	True
2018-07-26 165753 NGF48 SETA1.eds	K09	UNKNOWN	NGF48	NGF48SETA1	hsa-miR-504-002084	N/A	Undetermined	Undetermined	1	Undetermined	Undetermined		N/A												True	0	True	-1	-1	True
2018-07-12 165218 NGF12 SETA1.eds	K09	UNKNOWN	NGF12	NGF12 SETA1	hsa-miR-504-002084	N/A	Undetermined	Undetermined	1	Undetermined	Undetermined		N/A												True	0	True	-1	-1	True
2020-01-22 114414 NGF12 SETA4.eds	K09	UNKNOWN	NGF12	NGF12 SETA4	hsa-miR-504-002084	N/A	Undetermined	Undetermined	1	Undetermined	Undetermined		N/A												True	0	True	-1	-1	True
2018-07-13 153612 NGF12 SETA3.eds	K09	UNKNOWN	NGF12	NGF12 SETA3	hsa-miR-504-002084	N/A	Undetermined	Undetermined	1	Undetermined	Undetermined		N/A												True	0	True	-1	-1	True
2018-07-13 083350 NGF12 SETA2.eds	K09	UNKNOWN	NGF12	NGF12 SETA2	hsa-miR-504-002084	N/A	Undetermined	Undetermined	1	Undetermined	Undetermined		N/A												True	0	True	-1	-1	True
2020-01-22 143823 NGF48 SETA4.eds	K10	UNKNOWN	NGF48	NGF48 SETA4	hsa-miR-505-002089	N/A	Undetermined	Undetermined	1	Undetermined	Undetermined		N/A												True	0.04	True	-1	-1	True
2018-07-12 165218 NGF12 SETA1.eds	K10	UNKNOWN	NGF12	NGF12 SETA1	hsa-miR-505-002089	N/A	Undetermined	Undetermined	1	Undetermined	Undetermined		N/A												True	0.04	True	-1	-1	True
2018-07-13 083350 NGF12 SETA2.eds	K10	UNKNOWN	NGF12	NGF12 SETA2	hsa-miR-505-002089	N/A	Undetermined	Undetermined	1	Undetermined	Undetermined		N/A												True	0.04	True	-1	-1	True
2018-07-13 153612 NGF12 SETA3.eds	K10	UNKNOWN	NGF12	NGF12 SETA3	hsa-miR-505-002089	N/A	Undetermined	Undetermined	1	Undetermined	Undetermined		N/A												True	0.04	True	-1	-1	True
2020-01-22 114414 NGF12 SETA4.eds	K10	UNKNOWN	NGF12	NGF12 SETA4	hsa-miR-505-002089	N/A	Undetermined	Undetermined	1	Undetermined	Undetermined		N/A												True	0.04	True	-1	-1	True
2018-07-27 144541 NGF48 SETA3.eds	K10	UNKNOWN	NGF48	NGF48SETA3	hsa-miR-505-002089	Amp	0.71	0.701	1	36.164	36.164		N/A												True	0.04	True	3	33	True
2018-07-27 092843 NGF48 SETA2.eds	K10	UNKNOWN	NGF48	NGF48SETA2	hsa-miR-505-002089	N/A	Undetermined	Undetermined	1	Undetermined	Undetermined		N/A												True	0.04	True	-1	-1	True
2018-07-26 165753 NGF48 SETA1.eds	K10	UNKNOWN	NGF48	NGF48SETA1	hsa-miR-505-002089	N/A	Undetermined	Undetermined	1	Undetermined	Undetermined		N/A												True	0.04	True	-1	-1	True
2020-01-22 143823 NGF48 SETA4.eds	P17	UNKNOWN	NGF48	NGF48 SETA4	hsa-miR-506-001050	N/A	Undetermined	Undetermined	1	Undetermined	Undetermined		N/A												True	0.2	True	-1	-1	True
2018-07-12 165218 NGF12 SETA1.eds	P17	UNKNOWN	NGF12	NGF12 SETA1	hsa-miR-506-001050	N/A	Undetermined	Undetermined	1	Undetermined	Undetermined		N/A												True	0.2	True	-1	-1	True
2018-07-13 153612 NGF12 SETA3.eds	P17	UNKNOWN	NGF12	NGF12 SETA3	hsa-miR-506-001050	N/A	Undetermined	Undetermined	1	Undetermined	Undetermined		N/A												True	0.2	True	-1	-1	True
2018-07-13 083350 NGF12 SETA2.eds	P17	UNKNOWN	NGF12	NGF12 SETA2	hsa-miR-506-001050	N/A	Undetermined	Undetermined	1	Undetermined	Undetermined		N/A												True	0.2	True	-1	-1	True
2018-07-26 165753 NGF48 SETA1.eds	P17	UNKNOWN	NGF48	NGF48SETA1	hsa-miR-506-001050	N/A	Undetermined	Undetermined	1	Undetermined	Undetermined		N/A												True	0.2	True	-1	-1	True
2018-07-27 092843 NGF48 SETA2.eds	P17	UNKNOWN	NGF48	NGF48SETA2	hsa-miR-506-001050	N/A	Undetermined	Undetermined	1	Undetermined	Undetermined		N/A												True	0.2	True	-1	-1	True
2018-07-27 144541 NGF48 SETA3.eds	P17	UNKNOWN	NGF48	NGF48SETA3	hsa-miR-506-001050	Amp	0.679	0	1	Undetermined	Undetermined		N/A												True	0.2	True	3	32	True
2020-01-22 114414 NGF12 SETA4.eds	P17	UNKNOWN	NGF12	NGF12 SETA4	hsa-miR-506-001050	N/A	Undetermined	Undetermined	1	Undetermined	Undetermined		N/A												True	0.2	True	-1	-1	True
2018-07-26 165753 NGF48 SETA1.eds	K11	UNKNOWN	NGF48	NGF48SETA1	hsa-miR-507-001051	N/A	Undetermined	Undetermined	1	Undetermined	Undetermined		N/A												True	0.2	True	-1	-1	True
2018-07-27 092843 NGF48 SETA2.eds	K11	UNKNOWN	NGF48	NGF48SETA2	hsa-miR-507-001051	N/A	Undetermined	Undetermined	1	Undetermined	Undetermined		N/A												True	0.2	True	-1	-1	True
2018-07-27 144541 NGF48 SETA3.eds	K11	UNKNOWN	NGF48	NGF48SETA3	hsa-miR-507-001051	N/A	Undetermined	Undetermined	1	Undetermined	Undetermined		N/A												True	0.2	True	-1	-1	True
2018-07-13 153612 NGF12 SETA3.eds	K11	UNKNOWN	NGF12	NGF12 SETA3	hsa-miR-507-001051	Amp	0.546	0	1	Undetermined	Undetermined		N/A												True	0.2	True	3	35	True
2018-07-13 083350 NGF12 SETA2.eds	K11	UNKNOWN	NGF12	NGF12 SETA2	hsa-miR-507-001051	N/A	Undetermined	Undetermined	1	Undetermined	Undetermined		N/A												True	0.2	True	-1	-1	True
2018-07-12 165218 NGF12 SETA1.eds	K11	UNKNOWN	NGF12	NGF12 SETA1	hsa-miR-507-001051	N/A	Undetermined	Undetermined	1	Undetermined	Undetermined		N/A												True	0.2	True	-1	-1	True
2020-01-22 114414 NGF12 SETA4.eds	K11	UNKNOWN	NGF12	NGF12 SETA4	hsa-miR-507-001051	N/A	Undetermined	Undetermined	1	Undetermined	Undetermined		N/A												True	0.2	True	-1	-1	True
2020-01-22 143823 NGF48 SETA4.eds	K11	UNKNOWN	NGF48	NGF48 SETA4	hsa-miR-507-001051	N/A	Undetermined	Undetermined	1	Undetermined	Undetermined		N/A												True	0.2	True	-1	-1	True
2020-01-22 143823 NGF48 SETA4.eds	K12	UNKNOWN	NGF48	NGF48 SETA4	hsa-miR-508-001052	N/A	Undetermined	Undetermined	1	Undetermined	Undetermined		N/A												True	0	True	-1	-1	True
2018-07-27 144541 NGF48 SETA3.eds	K12	UNKNOWN	NGF48	NGF48SETA3	hsa-miR-508-001052	N/A	Undetermined	Undetermined	1	Undetermined	Undetermined		N/A												True	0	True	-1	-1	True
2018-07-26 165753 NGF48 SETA1.eds	K12	UNKNOWN	NGF48	NGF48SETA1	hsa-miR-508-001052	N/A	Undetermined	Undetermined	1	Undetermined	Undetermined		N/A												True	0	True	-1	-1	True
2018-07-27 092843 NGF48 SETA2.eds	K12	UNKNOWN	NGF48	NGF48SETA2	hsa-miR-508-001052	N/A	Undetermined	Undetermined	1	Undetermined	Undetermined		N/A												True	0	True	-1	-1	True
2018-07-12 165218 NGF12 SETA1.eds	K12	UNKNOWN	NGF12	NGF12 SETA1	hsa-miR-508-001052	N/A	Undetermined	Undetermined	1	Undetermined	Undetermined		N/A												True	0	True	-1	-1	True
2018-07-13 153612 NGF12 SETA3.eds	K12	UNKNOWN	NGF12	NGF12 SETA3	hsa-miR-508-001052	N/A	Undetermined	Undetermined	1	Undetermined	Undetermined		N/A												True	0	True	-1	-1	True
2018-07-13 083350 NGF12 SETA2.eds	K12	UNKNOWN	NGF12	NGF12 SETA2	hsa-miR-508-001052	N/A	Undetermined	Undetermined	1	Undetermined	Undetermined		N/A												True	0	True	-1	-1	True
2020-01-22 114414 NGF12 SETA4.eds	K12	UNKNOWN	NGF12	NGF12 SETA4	hsa-miR-508-001052	N/A	Undetermined	Undetermined	1	Undetermined	Undetermined		N/A												True	0	True	-1	-1	True
2020-01-22 143823 NGF48 SETA4.eds	K13	UNKNOWN	NGF48	NGF48 SETA4	hsa-miR-508-5p-002092	N/A	Undetermined	Undetermined	1	Undetermined	Undetermined		N/A												True	0	True	-1	-1	True
[truncated: 1,087 more rows]
