# Supplementary material for: MicroRNAs Expression in Response to rhNGF in Epithelial Corneal Cells: Focus on Neurotrophin Signaling Pathway
Source: Int J Mol Sci. 2022 Mar 25;23(7):3597. doi: 10.3390/ijms23073597 (PMC8998691; doi:10.3390/ijms23073597)
Supplement: Supplementary file 1 [file ijms-23-03597-s001.zip › ijms-1618192-SI/rhNGF48vsrhNGF12 SETB_20200323_114444_Results_Export.xlsx]

## Sheet: Results
# Barcode:
# Created By:	GUEST
# Default CRT Analysis Start Cycle:	1.0
# Efficiency:	[hsa-miR-548M-002775 = 100.0% hsa-miR-30d-000420 = 100.0% hsa-miR-635-001578 = 100.0% hsa-miR-125b-2#-002158 = 100.0% hsa-miR-99b#-002196 = 100.0% hsa-miR-29b-1#-002165 = 100.0% hsa-miR-549-001511 = 100.0% hsa-miR-1285-002822 = 100.0% hsa-miR-558-001526 = 100.0% hsa-miR-497#-002368 = 100.0% hsa-miR-497-001043 = 100.0% hsa-miR-648-001601 = 100.0% hsa-miR-380-5p-000570 = 100.0% hsa-miR-154#-000478 …
# Instrument Type in the Study:	ViiA™ 7 Real-Time PCR System
# Last Modified Date/Time:	01-23-2020 18:15:11 CET
# Max CT:	40.0
# Normalization Method:	Endogenous Control = [U6 snRNA-001973]
# Number of Experiments in Study:	7
# RQ Min/Max Calculation:	Confidence Level = 95.0%
# Reference Biological Group:	NGF12
# Study Comments:
# Study Description:
# Study Name:	rhNGF48vsrhNGF12 SETB
Experiment Name	Well	Task	Biological Group Name	Sample Name	Target Name	Amp Status	Amp Score	Cq Conf	Target Efficiency	Cт	EQ.Cт	Cт Mean	EQ.Cт SE	Adjusted Cт Mean	ΔCт Mean	ΔCт SE	F Factor	ΔΔCт	ΔΔCт - Fsigma	ΔΔCт + Fsigma	RQ	RQ Min	RQ Max	P-Value	Auto Threshold	Threshold	Auto Baseline	Baseline Start	Baseline End	Omit
2020-01-23 104440 NGF12 SETB4.eds	C11	UNKNOWN	NGF12	NGF12 SETB4	RNU44-001094	Amp	1.167	0.983	1	25.007	25.007	23.671	N/A	23.671	7.133	1.207	3.182	0	-3.842	3.842	1	0.07	14.341	1	True	0.071	True	3	21
2018-07-16 103433 NGF12 SETB3.eds	C11	UNKNOWN	NGF12	NGF12 SETB3	RNU44-001094	Amp	1.142	0.977	1	24.215	24.215	23.671	N/A	23.671	7.133	1.207	3.182	0	-3.842	3.842	1	0.07	14.341	1	True	0.071	True	3	20
2018-07-13 133116 NGF12 SETB2.eds	C11	UNKNOWN	NGF12	NGF12 SETB2	RNU44-001094	Amp	1.165	0.986	1	23.111	23.111	23.671	N/A	23.671	7.133	1.207	3.182	0	-3.842	3.842	1	0.07	14.341	1	True	0.071	True	3	19
2018-07-12 193530 NGF12 SETB1.eds	C11	UNKNOWN	NGF12	NGF12 SETB1	RNU44-001094	Amp	1.151	0.962	1	22.352	22.352	23.671	N/A	23.671	7.133	1.207	3.182	0	-3.842	3.842	1	0.07	14.341	1	True	0.071	True	3	18
2018-07-27 115143 NGF48 SETB2.eds	C11	UNKNOWN	NGF48	NGF48SETB2	RNU44-001094	Amp	1.128	0.973	1	27.108	27.108	25.549	N/A	25.549	10.091	0.732	4.303	2.959	-0.19	6.107	0.129	0.015	1.141	0.094	True	0.071	True	3	23
2020-01-23 12551948 NGF48 SETB4.eds	C11	UNKNOWN	NGF48	NGF48SETB4	RNU44-001094	Amp	1.189	0.976	1	25.193	25.193	25.549	N/A	25.549	10.091	0.732	4.303	2.959	-0.19	6.107	0.129	0.015	1.141	0.094	True	0.071	True	3	22
2018-07-26 191908 NGF48 SETB1.eds	C11	UNKNOWN	NGF48	NGF48SETB1	RNU44-001094	Amp	1.14	0.969	1	24.346	24.346	25.549	N/A	25.549	10.091	0.732	4.303	2.959	-0.19	6.107	0.129	0.015	1.141	0.094	True	0.071	True	3	21
2020-01-23 104440 NGF12 SETB4.eds	E11	UNKNOWN	NGF12	NGF12 SETB4	RNU48-001006	Amp	1.257	0.843	1	20.518	20.518	21.208	N/A	21.208	4.669	0.431	3.182	0	-1.372	1.372	1	0.386	2.588	1	True	0.141	True	3	15
2018-07-13 133116 NGF12 SETB2.eds	E11	UNKNOWN	NGF12	NGF12 SETB2	RNU48-001006	Amp	1.224	0.838	1	21.684	21.684	21.208	N/A	21.208	4.669	0.431	3.182	0	-1.372	1.372	1	0.386	2.588	1	True	0.141	True	3	17
2018-07-16 103433 NGF12 SETB3.eds	E11	UNKNOWN	NGF12	NGF12 SETB3	RNU48-001006	Amp	1.197	0.886	1	21	21	21.208	N/A	21.208	4.669	0.431	3.182	0	-1.372	1.372	1	0.386	2.588	1	True	0.141	True	3	15
2018-07-12 193530 NGF12 SETB1.eds	E11	UNKNOWN	NGF12	NGF12 SETB1	RNU48-001006	Amp	1.2	0.879	1	21.632	21.632	21.208	N/A	21.208	4.669	0.431	3.182	0	-1.372	1.372	1	0.386	2.588	1	True	0.141	True	3	16
2020-01-23 12551948 NGF48 SETB4.eds	E11	UNKNOWN	NGF48	NGF48SETB4	RNU48-001006	Amp	1.25	0.815	1	20.589	20.589	20.775	N/A	20.775	5.318	0.272	4.303	0.648	-0.522	1.818	0.638	0.284	1.436	0.262	True	0.141	True	3	15
2018-07-27 115143 NGF48 SETB2.eds	E11	UNKNOWN	NGF48	NGF48SETB2	RNU48-001006	Amp	1.203	0.864	1	21.101	21.101	20.775	N/A	20.775	5.318	0.272	4.303	0.648	-0.522	1.818	0.638	0.284	1.436	0.262	True	0.141	True	3	16
2018-07-26 191908 NGF48 SETB1.eds	E11	UNKNOWN	NGF48	NGF48SETB1	RNU48-001006	Amp	1.204	0.863	1	20.636	20.636	20.775	N/A	20.775	5.318	0.272	4.303	0.648	-0.522	1.818	0.638	0.284	1.436	0.262	True	0.141	True	3	15
2018-07-27 115143 NGF48 SETB2.eds	A11	UNKNOWN	NGF48	NGF48SETB2	U6 snRNA-001973	Amp	1.186	0.952	1	15.55	15.55	15.458	N/A	15.458											True	0.091	True	3	11
2018-07-27 115143 NGF48 SETB2.eds	A12	UNKNOWN	NGF48	NGF48SETB2	U6 snRNA-001973	Amp	1.21	0.93	1	15.612	15.612	15.458	N/A	15.458											True	0.091	True	3	11
2018-07-27 115143 NGF48 SETB2.eds	B11	UNKNOWN	NGF48	NGF48SETB2	U6 snRNA-001973	Amp	1.202	0.905	1	15.613	15.613	15.458	N/A	15.458											True	0.091	True	3	11
2018-07-27 115143 NGF48 SETB2.eds	B12	UNKNOWN	NGF48	NGF48SETB2	U6 snRNA-001973	Amp	1.184	0.906	1	15.439	15.439	15.458	N/A	15.458											True	0.091	True	3	10
2020-01-23 12551948 NGF48 SETB4.eds	A11	UNKNOWN	NGF48	NGF48SETB4	U6 snRNA-001973	Amp	1.221	0.992	1	15.904	15.904	15.458	N/A	15.458											True	0.091	True	3	12
2020-01-23 12551948 NGF48 SETB4.eds	A12	UNKNOWN	NGF48	NGF48SETB4	U6 snRNA-001973	Amp	1.223	0.987	1	15.624	15.624	15.458	N/A	15.458											True	0.091	True	3	11
2020-01-23 12551948 NGF48 SETB4.eds	B11	UNKNOWN	NGF48	NGF48SETB4	U6 snRNA-001973	Amp	1.224	0.959	1	15.739	15.739	15.458	N/A	15.458											True	0.091	True	3	12
2020-01-23 12551948 NGF48 SETB4.eds	B12	UNKNOWN	NGF48	NGF48SETB4	U6 snRNA-001973	Amp	1.242	0.877	1	15.985	15.985	15.458	N/A	15.458											True	0.091	True	3	12
2018-07-26 191908 NGF48 SETB1.eds	A11	UNKNOWN	NGF48	NGF48SETB1	U6 snRNA-001973	Amp	1.18	0.927	1	14.695	14.695	15.458	N/A	15.458											True	0.091	True	3	10
2018-07-26 191908 NGF48 SETB1.eds	A12	UNKNOWN	NGF48	NGF48SETB1	U6 snRNA-001973	Amp	1.181	0.952	1	14.786	14.786	15.458	N/A	15.458											True	0.091	True	3	10
2018-07-26 191908 NGF48 SETB1.eds	B11	UNKNOWN	NGF48	NGF48SETB1	U6 snRNA-001973	Amp	1.199	0.853	1	15.306	15.306	15.458	N/A	15.458											True	0.091	True	3	11
2018-07-26 191908 NGF48 SETB1.eds	B12	UNKNOWN	NGF48	NGF48SETB1	U6 snRNA-001973	Amp	1.193	0.868	1	15.241	15.241	15.458	N/A	15.458											True	0.091	True	3	11
2020-01-23 104440 NGF12 SETB4.eds	A11	UNKNOWN	NGF12	NGF12 SETB4	U6 snRNA-001973	Amp	1.224	0.981	1	15.299	15.299	16.539	N/A	16.539											True	0.091	True	3	11
2020-01-23 104440 NGF12 SETB4.eds	A12	UNKNOWN	NGF12	NGF12 SETB4	U6 snRNA-001973	Amp	1.227	0.984	1	15.155	15.155	16.539	N/A	16.539											True	0.091	True	3	10
2020-01-23 104440 NGF12 SETB4.eds	B11	UNKNOWN	NGF12	NGF12 SETB4	U6 snRNA-001973	Amp	1.221	0.929	1	15.384	15.384	16.539	N/A	16.539											True	0.091	True	3	11
2020-01-23 104440 NGF12 SETB4.eds	B12	UNKNOWN	NGF12	NGF12 SETB4	U6 snRNA-001973	Amp	1.221	0.946	1	15.378	15.378	16.539	N/A	16.539											True	0.091	True	3	11
2018-07-16 103433 NGF12 SETB3.eds	A11	UNKNOWN	NGF12	NGF12 SETB3	U6 snRNA-001973	Amp	1.181	0.983	1	15.932	15.932	16.539	N/A	16.539											True	0.091	True	3	11
2018-07-16 103433 NGF12 SETB3.eds	A12	UNKNOWN	NGF12	NGF12 SETB3	U6 snRNA-001973	Amp	1.189	0.979	1	15.888	15.888	16.539	N/A	16.539											True	0.091	True	3	11
2018-07-16 103433 NGF12 SETB3.eds	B11	UNKNOWN	NGF12	NGF12 SETB3	U6 snRNA-001973	Amp	1.194	0.944	1	15.871	15.871	16.539	N/A	16.539											True	0.091	True	3	11
2018-07-16 103433 NGF12 SETB3.eds	B12	UNKNOWN	NGF12	NGF12 SETB3	U6 snRNA-001973	Amp	1.202	0.96	1	16.15	16.15	16.539	N/A	16.539											True	0.091	True	3	12
2018-07-13 133116 NGF12 SETB2.eds	A11	UNKNOWN	NGF12	NGF12 SETB2	U6 snRNA-001973	Amp	1.175	0.975	1	16.522	16.522	16.539	N/A	16.539											True	0.091	True	3	12
2018-07-13 133116 NGF12 SETB2.eds	A12	UNKNOWN	NGF12	NGF12 SETB2	U6 snRNA-001973	Amp	1.178	0.983	1	16.641	16.641	16.539	N/A	16.539											True	0.091	True	3	12
2018-07-13 133116 NGF12 SETB2.eds	B11	UNKNOWN	NGF12	NGF12 SETB2	U6 snRNA-001973	Amp	1.193	0.976	1	16.774	16.774	16.539	N/A	16.539											True	0.091	True	3	12
2018-07-13 133116 NGF12 SETB2.eds	B12	UNKNOWN	NGF12	NGF12 SETB2	U6 snRNA-001973	Amp	1.175	0.949	1	16.63	16.63	16.539	N/A	16.539											True	0.091	True	3	12
2018-07-12 193530 NGF12 SETB1.eds	A11	UNKNOWN	NGF12	NGF12 SETB1	U6 snRNA-001973	Amp	1.161	0.98	1	18.29	18.29	16.539	N/A	16.539											True	0.091	True	3	14
2018-07-12 193530 NGF12 SETB1.eds	A12	UNKNOWN	NGF12	NGF12 SETB1	U6 snRNA-001973	Amp	1.179	0.984	1	18.33	18.33	16.539	N/A	16.539											True	0.091	True	3	14
2018-07-12 193530 NGF12 SETB1.eds	B11	UNKNOWN	NGF12	NGF12 SETB1	U6 snRNA-001973	Amp	1.171	0.979	1	18.1	18.1	16.539	N/A	16.539											True	0.091	True	3	13
2018-07-12 193530 NGF12 SETB1.eds	B12	UNKNOWN	NGF12	NGF12 SETB1	U6 snRNA-001973	Amp	1.178	0.985	1	18.28	18.28	16.539	N/A	16.539											True	0.091	True	3	13
2020-01-23 12551948 NGF48 SETB4.eds	G11	UNKNOWN	NGF48	NGF48SETB4	ath-miR159a-000338	N/A	Undetermined	Undetermined	1	Undetermined	Undetermined		N/A												True	0	True	-1	-1	True
2018-07-26 191908 NGF48 SETB1.eds	G11	UNKNOWN	NGF48	NGF48SETB1	ath-miR159a-000338	N/A	Undetermined	Undetermined	1	Undetermined	Undetermined		N/A												True	0	True	-1	-1	True
2018-07-27 115143 NGF48 SETB2.eds	G11	UNKNOWN	NGF48	NGF48SETB2	ath-miR159a-000338	N/A	Undetermined	Undetermined	1	Undetermined	Undetermined		N/A												True	0	True	-1	-1	True
2018-07-13 133116 NGF12 SETB2.eds	G11	UNKNOWN	NGF12	NGF12 SETB2	ath-miR159a-000338	N/A	Undetermined	Undetermined	1	Undetermined	Undetermined		N/A												True	0	True	-1	-1	True
2018-07-16 103433 NGF12 SETB3.eds	G11	UNKNOWN	NGF12	NGF12 SETB3	ath-miR159a-000338	N/A	Undetermined	Undetermined	1	Undetermined	Undetermined		N/A												True	0	True	-1	-1	True
2018-07-12 193530 NGF12 SETB1.eds	G11	UNKNOWN	NGF12	NGF12 SETB1	ath-miR159a-000338	N/A	Undetermined	Undetermined	1	Undetermined	Undetermined		N/A												True	0	True	-1	-1	True
2020-01-23 104440 NGF12 SETB4.eds	G11	UNKNOWN	NGF12	NGF12 SETB4	ath-miR159a-000338	N/A	Undetermined	Undetermined	1	Undetermined	Undetermined		N/A												True	0	True	-1	-1	True
2018-07-16 103433 NGF12 SETB3.eds	A01	UNKNOWN	NGF12	NGF12 SETB3	dme-miR-7-000268	N/A	Undetermined	Undetermined	1	Undetermined	Undetermined	34.299	N/A	34.299	16.853	1.23	12.706	0	-15.63	15.63	1	0	50,701.367	1	True	0.177	True	-1	-1	True
2020-01-23 104440 NGF12 SETB4.eds	A01	UNKNOWN	NGF12	NGF12 SETB4	dme-miR-7-000268	N/A	Undetermined	Undetermined	1	Undetermined	Undetermined	34.299	N/A	34.299	16.853	1.23	12.706	0	-15.63	15.63	1	0	50,701.367	1	True	0.177	True	-1	-1	True
2018-07-12 193530 NGF12 SETB1.eds	A01	UNKNOWN	NGF12	NGF12 SETB1	dme-miR-7-000268	Amp	1.203	0.968	1	33.873	33.873	34.299	N/A	34.299	16.853	1.23	12.706	0	-15.63	15.63	1	0	50,701.367	1	True	0.177	True	3	28
2018-07-13 133116 NGF12 SETB2.eds	A01	UNKNOWN	NGF12	NGF12 SETB2	dme-miR-7-000268	Amp	1.227	0.96	1	34.725	34.725	34.299	N/A	34.299	16.853	1.23	12.706	0	-15.63	15.63	1	0	50,701.367	1	True	0.177	True	3	29
2018-07-26 191908 NGF48 SETB1.eds	A01	UNKNOWN	NGF48	NGF48SETB1	dme-miR-7-000268	N/A	Undetermined	Undetermined	1	Undetermined	Undetermined		N/A												True	0.177	True	-1	-1	True
2020-01-23 12551948 NGF48 SETB4.eds	A01	UNKNOWN	NGF48	NGF48SETB4	dme-miR-7-000268	N/A	Undetermined	Undetermined	1	Undetermined	Undetermined		N/A												True	0.177	True	-1	-1	True
2018-07-27 115143 NGF48 SETB2.eds	A01	UNKNOWN	NGF48	NGF48SETB2	dme-miR-7-000268	N/A	Undetermined	Undetermined	1	Undetermined	Undetermined		N/A												True	0.177	True	-1	-1	True
2018-07-12 193530 NGF12 SETB1.eds	J14	UNKNOWN	NGF12	NGF12 SETB1	hsa-let-7a#-002307	Amp	0.783	0	1	Undetermined	Undetermined		N/A												True	0.2	True	3	32	True
2020-01-23 104440 NGF12 SETB4.eds	J14	UNKNOWN	NGF12	NGF12 SETB4	hsa-let-7a#-002307	N/A	Undetermined	Undetermined	1	Undetermined	Undetermined		N/A												True	0.2	True	-1	-1	True
2018-07-13 133116 NGF12 SETB2.eds	J14	UNKNOWN	NGF12	NGF12 SETB2	hsa-let-7a#-002307	N/A	Undetermined	Undetermined	1	Undetermined	Undetermined		N/A												True	0.2	True	-1	-1	True
2018-07-16 103433 NGF12 SETB3.eds	J14	UNKNOWN	NGF12	NGF12 SETB3	hsa-let-7a#-002307	N/A	Undetermined	Undetermined	1	Undetermined	Undetermined		N/A												True	0.2	True	-1	-1	True
2020-01-23 12551948 NGF48 SETB4.eds	J14	UNKNOWN	NGF48	NGF48SETB4	hsa-let-7a#-002307	N/A	Undetermined	Undetermined	1	Undetermined	Undetermined		N/A												True	0.2	True	-1	-1	True
2018-07-26 191908 NGF48 SETB1.eds	J14	UNKNOWN	NGF48	NGF48SETB1	hsa-let-7a#-002307	N/A	Undetermined	Undetermined	1	Undetermined	Undetermined		N/A												True	0.2	True	-1	-1	True
2018-07-27 115143 NGF48 SETB2.eds	J14	UNKNOWN	NGF48	NGF48SETB2	hsa-let-7a#-002307	N/A	Undetermined	Undetermined	1	Undetermined	Undetermined		N/A												True	0.2	True	-1	-1	True
2018-07-13 133116 NGF12 SETB2.eds	K21	UNKNOWN	NGF12	NGF12 SETB2	hsa-let-7b#-002404	Inconclusive	0	0.601	1	36.848	36.848		N/A												True	0.04	True	3	31	True
2018-07-12 193530 NGF12 SETB1.eds	K21	UNKNOWN	NGF12	NGF12 SETB1	hsa-let-7b#-002404	N/A	Undetermined	Undetermined	1	Undetermined	Undetermined		N/A												True	0.04	True	-1	-1	True
2020-01-23 104440 NGF12 SETB4.eds	K21	UNKNOWN	NGF12	NGF12 SETB4	hsa-let-7b#-002404	N/A	Undetermined	Undetermined	1	Undetermined	Undetermined		N/A												True	0.04	True	-1	-1	True
2018-07-16 103433 NGF12 SETB3.eds	K21	UNKNOWN	NGF12	NGF12 SETB3	hsa-let-7b#-002404	N/A	Undetermined	Undetermined	1	Undetermined	Undetermined		N/A												True	0.04	True	-1	-1	True
2018-07-26 191908 NGF48 SETB1.eds	K21	UNKNOWN	NGF48	NGF48SETB1	hsa-let-7b#-002404	Amp	0.586	0.609	1	34.801	34.801		N/A												True	0.04	True	3	30	True
2018-07-27 115143 NGF48 SETB2.eds	K21	UNKNOWN	NGF48	NGF48SETB2	hsa-let-7b#-002404	N/A	Undetermined	Undetermined	1	Undetermined	Undetermined		N/A												True	0.04	True	-1	-1	True
2020-01-23 12551948 NGF48 SETB4.eds	K21	UNKNOWN	NGF48	NGF48SETB4	hsa-let-7b#-002404	N/A	Undetermined	Undetermined	1	Undetermined	Undetermined		N/A												True	0.04	True	-1	-1	True
2020-01-23 12551948 NGF48 SETB4.eds	K22	UNKNOWN	NGF48	NGF48SETB4	hsa-let-7c#-002405	N/A	Undetermined	Undetermined	1	Undetermined	Undetermined		N/A												True	0	True	-1	-1	True
2018-07-27 115143 NGF48 SETB2.eds	K22	UNKNOWN	NGF48	NGF48SETB2	hsa-let-7c#-002405	N/A	Undetermined	Undetermined	1	Undetermined	Undetermined		N/A												True	0	True	-1	-1	True
2018-07-26 191908 NGF48 SETB1.eds	K22	UNKNOWN	NGF48	NGF48SETB1	hsa-let-7c#-002405	N/A	Undetermined	Undetermined	1	Undetermined	Undetermined		N/A												True	0	True	-1	-1	True
2020-01-23 104440 NGF12 SETB4.eds	K22	UNKNOWN	NGF12	NGF12 SETB4	hsa-let-7c#-002405	N/A	Undetermined	Undetermined	1	Undetermined	Undetermined		N/A												True	0	True	-1	-1	True
2018-07-16 103433 NGF12 SETB3.eds	K22	UNKNOWN	NGF12	NGF12 SETB3	hsa-let-7c#-002405	N/A	Undetermined	Undetermined	1	Undetermined	Undetermined		N/A												True	0	True	-1	-1	True
2018-07-13 133116 NGF12 SETB2.eds	K22	UNKNOWN	NGF12	NGF12 SETB2	hsa-let-7c#-002405	N/A	Undetermined	Undetermined	1	Undetermined	Undetermined		N/A												True	0	True	-1	-1	True
2018-07-12 193530 NGF12 SETB1.eds	K22	UNKNOWN	NGF12	NGF12 SETB1	hsa-let-7c#-002405	N/A	Undetermined	Undetermined	1	Undetermined	Undetermined		N/A												True	0	True	-1	-1	True
2018-07-26 191908 NGF48 SETB1.eds	K23	UNKNOWN	NGF48	NGF48SETB1	hsa-let-7e#-002407	N/A	Undetermined	Undetermined	1	Undetermined	Undetermined		N/A												True	0	True	-1	-1	True
2018-07-27 115143 NGF48 SETB2.eds	K23	UNKNOWN	NGF48	NGF48SETB2	hsa-let-7e#-002407	N/A	Undetermined	Undetermined	1	Undetermined	Undetermined		N/A												True	0	True	-1	-1	True
2020-01-23 12551948 NGF48 SETB4.eds	K23	UNKNOWN	NGF48	NGF48SETB4	hsa-let-7e#-002407	N/A	Undetermined	Undetermined	1	Undetermined	Undetermined		N/A												True	0	True	-1	-1	True
2020-01-23 104440 NGF12 SETB4.eds	K23	UNKNOWN	NGF12	NGF12 SETB4	hsa-let-7e#-002407	N/A	Undetermined	Undetermined	1	Undetermined	Undetermined		N/A												True	0	True	-1	-1	True
2018-07-16 103433 NGF12 SETB3.eds	K23	UNKNOWN	NGF12	NGF12 SETB3	hsa-let-7e#-002407	N/A	Undetermined	Undetermined	1	Undetermined	Undetermined		N/A												True	0	True	-1	-1	True
2018-07-13 133116 NGF12 SETB2.eds	K23	UNKNOWN	NGF12	NGF12 SETB2	hsa-let-7e#-002407	N/A	Undetermined	Undetermined	1	Undetermined	Undetermined		N/A												True	0	True	-1	-1	True
2018-07-12 193530 NGF12 SETB1.eds	K23	UNKNOWN	NGF12	NGF12 SETB1	hsa-let-7e#-002407	N/A	Undetermined	Undetermined	1	Undetermined	Undetermined		N/A												True	0	True	-1	-1	True
2018-07-13 133116 NGF12 SETB2.eds	L02	UNKNOWN	NGF12	NGF12 SETB2	hsa-let-7f-1#-002417	N/A	Undetermined	Undetermined	1	Undetermined	Undetermined		N/A												True	0.04	True	-1	-1	True
2018-07-12 193530 NGF12 SETB1.eds	L02	UNKNOWN	NGF12	NGF12 SETB1	hsa-let-7f-1#-002417	Inconclusive	0.667	0.144	1	37.269	37.269		N/A												True	0.04	True	3	31	True
2020-01-23 104440 NGF12 SETB4.eds	L02	UNKNOWN	NGF12	NGF12 SETB4	hsa-let-7f-1#-002417	N/A	Undetermined	Undetermined	1	Undetermined	Undetermined		N/A												True	0.04	True	-1	-1	True
2018-07-16 103433 NGF12 SETB3.eds	L02	UNKNOWN	NGF12	NGF12 SETB3	hsa-let-7f-1#-002417	N/A	Undetermined	Undetermined	1	Undetermined	Undetermined		N/A												True	0.04	True	-1	-1	True
2018-07-26 191908 NGF48 SETB1.eds	L02	UNKNOWN	NGF48	NGF48SETB1	hsa-let-7f-1#-002417	N/A	Undetermined	Undetermined	1	Undetermined	Undetermined		N/A												True	0.04	True	-1	-1	True
2018-07-27 115143 NGF48 SETB2.eds	L02	UNKNOWN	NGF48	NGF48SETB2	hsa-let-7f-1#-002417	N/A	Undetermined	Undetermined	1	Undetermined	Undetermined		N/A												True	0.04	True	-1	-1	True
2020-01-23 12551948 NGF48 SETB4.eds	L02	UNKNOWN	NGF48	NGF48SETB4	hsa-let-7f-1#-002417	N/A	Undetermined	Undetermined	1	Undetermined	Undetermined		N/A												True	0.04	True	-1	-1	True
2020-01-23 12551948 NGF48 SETB4.eds	L03	UNKNOWN	NGF48	NGF48SETB4	hsa-let-7f-2#-002418	N/A	Undetermined	Undetermined	1	Undetermined	Undetermined	35.342	N/A	35.342	19.788										True	0.118	True	-1	-1	True
2018-07-26 191908 NGF48 SETB1.eds	L03	UNKNOWN	NGF48	NGF48SETB1	hsa-let-7f-2#-002418	No Amp	0.641	0	1	Undetermined	Undetermined	35.342	N/A	35.342	19.788										True	0.118	True	3	35	True
2018-07-27 115143 NGF48 SETB2.eds	L03	UNKNOWN	NGF48	NGF48SETB2	hsa-let-7f-2#-002418	Amp	1.194	0.927	1	35.342	35.342	35.342	N/A	35.342	19.788										True	0.118	True	3	31
2018-07-16 103433 NGF12 SETB3.eds	L03	UNKNOWN	NGF12	NGF12 SETB3	hsa-let-7f-2#-002418	N/A	Undetermined	Undetermined	1	Undetermined	Undetermined		N/A												True	0.118	True	-1	-1	True
2020-01-23 104440 NGF12 SETB4.eds	L03	UNKNOWN	NGF12	NGF12 SETB4	hsa-let-7f-2#-002418	N/A	Undetermined	Undetermined	1	Undetermined	Undetermined		N/A												True	0.118	True	-1	-1	True
2018-07-12 193530 NGF12 SETB1.eds	L03	UNKNOWN	NGF12	NGF12 SETB1	hsa-let-7f-2#-002418	N/A	Undetermined	Undetermined	1	Undetermined	Undetermined		N/A												True	0.118	True	-1	-1	True
2018-07-13 133116 NGF12 SETB2.eds	L03	UNKNOWN	NGF12	NGF12 SETB2	hsa-let-7f-2#-002418	N/A	Undetermined	Undetermined	1	Undetermined	Undetermined		N/A												True	0.118	True	-1	-1	True
2020-01-23 104440 NGF12 SETB4.eds	G03	UNKNOWN	NGF12	NGF12 SETB4	hsa-let-7g#-002118	N/A	Undetermined	Undetermined	1	Undetermined	Undetermined		N/A												True	0	True	-1	-1	True
2018-07-16 103433 NGF12 SETB3.eds	G03	UNKNOWN	NGF12	NGF12 SETB3	hsa-let-7g#-002118	N/A	Undetermined	Undetermined	1	Undetermined	Undetermined		N/A												True	0	True	-1	-1	True
2018-07-13 133116 NGF12 SETB2.eds	G03	UNKNOWN	NGF12	NGF12 SETB2	hsa-let-7g#-002118	N/A	Undetermined	Undetermined	1	Undetermined	Undetermined		N/A												True	0	True	-1	-1	True
2018-07-12 193530 NGF12 SETB1.eds	G03	UNKNOWN	NGF12	NGF12 SETB1	hsa-let-7g#-002118	N/A	Undetermined	Undetermined	1	Undetermined	Undetermined		N/A												True	0	True	-1	-1	True
2018-07-27 115143 NGF48 SETB2.eds	G03	UNKNOWN	NGF48	NGF48SETB2	hsa-let-7g#-002118	N/A	Undetermined	Undetermined	1	Undetermined	Undetermined		N/A												True	0	True	-1	-1	True
2018-07-26 191908 NGF48 SETB1.eds	G03	UNKNOWN	NGF48	NGF48SETB1	hsa-let-7g#-002118	N/A	Undetermined	Undetermined	1	Undetermined	Undetermined		N/A												True	0	True	-1	-1	True
2020-01-23 12551948 NGF48 SETB4.eds	G03	UNKNOWN	NGF48	NGF48SETB4	hsa-let-7g#-002118	N/A	Undetermined	Undetermined	1	Undetermined	Undetermined		N/A												True	0	True	-1	-1	True
2018-07-27 115143 NGF48 SETB2.eds	H22	UNKNOWN	NGF48	NGF48SETB2	hsa-let-7i#-002172	N/A	Undetermined	Undetermined	1	Undetermined	Undetermined		N/A												True	0	True	-1	-1	True
2018-07-26 191908 NGF48 SETB1.eds	H22	UNKNOWN	NGF48	NGF48SETB1	hsa-let-7i#-002172	N/A	Undetermined	Undetermined	1	Undetermined	Undetermined		N/A												True	0	True	-1	-1	True
2020-01-23 12551948 NGF48 SETB4.eds	H22	UNKNOWN	NGF48	NGF48SETB4	hsa-let-7i#-002172	N/A	Undetermined	Undetermined	1	Undetermined	Undetermined		N/A												True	0	True	-1	-1	True
2020-01-23 104440 NGF12 SETB4.eds	H22	UNKNOWN	NGF12	NGF12 SETB4	hsa-let-7i#-002172	N/A	Undetermined	Undetermined	1	Undetermined	Undetermined		N/A												True	0	True	-1	-1	True
2018-07-12 193530 NGF12 SETB1.eds	H22	UNKNOWN	NGF12	NGF12 SETB1	hsa-let-7i#-002172	N/A	Undetermined	Undetermined	1	Undetermined	Undetermined		N/A												True	0	True	-1	-1	True
2018-07-13 133116 NGF12 SETB2.eds	H22	UNKNOWN	NGF12	NGF12 SETB2	hsa-let-7i#-002172	N/A	Undetermined	Undetermined	1	Undetermined	Undetermined		N/A												True	0	True	-1	-1	True
2018-07-16 103433 NGF12 SETB3.eds	H22	UNKNOWN	NGF12	NGF12 SETB3	hsa-let-7i#-002172	N/A	Undetermined	Undetermined	1	Undetermined	Undetermined		N/A												True	0	True	-1	-1	True
2018-07-12 193530 NGF12 SETB1.eds	G24	UNKNOWN	NGF12	NGF12 SETB1	hsa-miR-100#-002142	Amp	1.381	0.989	1	31.289	31.289	33.481	N/A	33.481	16.531	1.753	4.303	0	-7.543	7.543	1	0.005	186.493	1	True	0.187	True	3	26
2018-07-13 133116 NGF12 SETB2.eds	G24	UNKNOWN	NGF12	NGF12 SETB2	hsa-miR-100#-002142	Amp	1.306	0.968	1	35.193	35.193	33.481	N/A	33.481	16.531	1.753	4.303	0	-7.543	7.543	1	0.005	186.493	1	True	0.187	True	3	30
2018-07-16 103433 NGF12 SETB3.eds	G24	UNKNOWN	NGF12	NGF12 SETB3	hsa-miR-100#-002142	Amp	1.376	0.961	1	33.962	33.962	33.481	N/A	33.481	16.531	1.753	4.303	0	-7.543	7.543	1	0.005	186.493	1	True	0.187	True	3	28
2020-01-23 104440 NGF12 SETB4.eds	G24	UNKNOWN	NGF12	NGF12 SETB4	hsa-miR-100#-002142	N/A	Undetermined	Undetermined	1	Undetermined	Undetermined	33.481	N/A	33.481	16.531	1.753	4.303	0	-7.543	7.543	1	0.005	186.493	1	True	0.187	True	-1	-1	True
2018-07-26 191908 NGF48 SETB1.eds	G24	UNKNOWN	NGF48	NGF48SETB1	hsa-miR-100#-002142	Amp	1.388	0.971	1	34.27	34.27	35.862	N/A	35.862	20.581	1.319	12.706	4.051	-12.703	20.804	0.06	0	6,665.913	0.162	True	0.187	True	3	29
2018-07-27 115143 NGF48 SETB2.eds	G24	UNKNOWN	NGF48	NGF48SETB2	hsa-miR-100#-002142	No Amp	1.208	0.96	1	37.453	37.453	35.862	N/A	35.862	20.581	1.319	12.706	4.051	-12.703	20.804	0.06	0	6,665.913	0.162	True	0.187	True	3	32
2020-01-23 12551948 NGF48 SETB4.eds	G24	UNKNOWN	NGF48	NGF48SETB4	hsa-miR-100#-002142	N/A	Undetermined	Undetermined	1	Undetermined	Undetermined	35.862	N/A	35.862	20.581	1.319	12.706	4.051	-12.703	20.804	0.06	0	6,665.913	0.162	True	0.187	True	-1	-1	True
2020-01-23 12551948 NGF48 SETB4.eds	H01	UNKNOWN	NGF48	NGF48SETB4	hsa-miR-101#-002143	N/A	Undetermined	Undetermined	1	Undetermined	Undetermined		N/A												True	0.045	True	-1	-1	True
2018-07-27 115143 NGF48 SETB2.eds	H01	UNKNOWN	NGF48	NGF48SETB2	hsa-miR-101#-002143	N/A	Undetermined	Undetermined	1	Undetermined	Undetermined		N/A												True	0.045	True	-1	-1	True
2018-07-26 191908 NGF48 SETB1.eds	H01	UNKNOWN	NGF48	NGF48SETB1	hsa-miR-101#-002143	N/A	Undetermined	Undetermined	1	Undetermined	Undetermined		N/A												True	0.045	True	-1	-1	True
2020-01-23 104440 NGF12 SETB4.eds	H01	UNKNOWN	NGF12	NGF12 SETB4	hsa-miR-101#-002143	Amp	0.95	0.833	1	35.575	35.575	32.448	N/A	32.448	14.198			0			1	1	1		True	0.045	True	3	32	True
2018-07-16 103433 NGF12 SETB3.eds	H01	UNKNOWN	NGF12	NGF12 SETB3	hsa-miR-101#-002143	N/A	Undetermined	Undetermined	1	Undetermined	Undetermined	32.448	N/A	32.448	14.198			0			1	1	1		True	0.045	True	-1	-1	True
2018-07-12 193530 NGF12 SETB1.eds	H01	UNKNOWN	NGF12	NGF12 SETB1	hsa-miR-101#-002143	Amp	1.175	0.937	1	32.448	32.448	32.448	N/A	32.448	14.198			0			1	1	1		True	0.045	True	3	29
2018-07-13 133116 NGF12 SETB2.eds	H01	UNKNOWN	NGF12	NGF12 SETB2	hsa-miR-101#-002143	N/A	Undetermined	Undetermined	1	Undetermined	Undetermined	32.448	N/A	32.448	14.198			0			1	1	1		True	0.045	True	-1	-1	True
2018-07-26 191908 NGF48 SETB1.eds	H19	UNKNOWN	NGF48	NGF48SETB1	hsa-miR-105#-002168	N/A	Undetermined	Undetermined	1	Undetermined	Undetermined		N/A												True	0	True	-1	-1	True
2018-07-27 115143 NGF48 SETB2.eds	H19	UNKNOWN	NGF48	NGF48SETB2	hsa-miR-105#-002168	N/A	Undetermined	Undetermined	1	Undetermined	Undetermined		N/A												True	0	True	-1	-1	True
2020-01-23 12551948 NGF48 SETB4.eds	H19	UNKNOWN	NGF48	NGF48SETB4	hsa-miR-105#-002168	N/A	Undetermined	Undetermined	1	Undetermined	Undetermined		N/A												True	0	True	-1	-1	True
2018-07-13 133116 NGF12 SETB2.eds	H19	UNKNOWN	NGF12	NGF12 SETB2	hsa-miR-105#-002168	N/A	Undetermined	Undetermined	1	Undetermined	Undetermined		N/A												True	0	True	-1	-1	True
2018-07-16 103433 NGF12 SETB3.eds	H19	UNKNOWN	NGF12	NGF12 SETB3	hsa-miR-105#-002168	N/A	Undetermined	Undetermined	1	Undetermined	Undetermined		N/A												True	0	True	-1	-1	True
2018-07-12 193530 NGF12 SETB1.eds	H19	UNKNOWN	NGF12	NGF12 SETB1	hsa-miR-105#-002168	N/A	Undetermined	Undetermined	1	Undetermined	Undetermined		N/A												True	0	True	-1	-1	True
2020-01-23 104440 NGF12 SETB4.eds	H19	UNKNOWN	NGF12	NGF12 SETB4	hsa-miR-105#-002168	N/A	Undetermined	Undetermined	1	Undetermined	Undetermined		N/A												True	0	True	-1	-1	True
2018-07-26 191908 NGF48 SETB1.eds	H20	UNKNOWN	NGF48	NGF48SETB1	hsa-miR-106a#-002170	N/A	Undetermined	Undetermined	1	Undetermined	Undetermined		N/A												True	0	True	-1	-1	True
2020-01-23 12551948 NGF48 SETB4.eds	H20	UNKNOWN	NGF48	NGF48SETB4	hsa-miR-106a#-002170	N/A	Undetermined	Undetermined	1	Undetermined	Undetermined		N/A												True	0	True	-1	-1	True
2018-07-27 115143 NGF48 SETB2.eds	H20	UNKNOWN	NGF48	NGF48SETB2	hsa-miR-106a#-002170	N/A	Undetermined	Undetermined	1	Undetermined	Undetermined		N/A												True	0	True	-1	-1	True
2020-01-23 104440 NGF12 SETB4.eds	H20	UNKNOWN	NGF12	NGF12 SETB4	hsa-miR-106a#-002170	N/A	Undetermined	Undetermined	1	Undetermined	Undetermined		N/A												True	0	True	-1	-1	True
2018-07-16 103433 NGF12 SETB3.eds	H20	UNKNOWN	NGF12	NGF12 SETB3	hsa-miR-106a#-002170	N/A	Undetermined	Undetermined	1	Undetermined	Undetermined		N/A												True	0	True	-1	-1	True
2018-07-13 133116 NGF12 SETB2.eds	H20	UNKNOWN	NGF12	NGF12 SETB2	hsa-miR-106a#-002170	N/A	Undetermined	Undetermined	1	Undetermined	Undetermined		N/A												True	0	True	-1	-1	True
2018-07-12 193530 NGF12 SETB1.eds	H20	UNKNOWN	NGF12	NGF12 SETB1	hsa-miR-106a#-002170	N/A	Undetermined	Undetermined	1	Undetermined	Undetermined		N/A												True	0	True	-1	-1	True
2020-01-23 104440 NGF12 SETB4.eds	K15	UNKNOWN	NGF12	NGF12 SETB4	hsa-miR-106b#-002380	Amp	0.885	0.57	1	34.869	34.869	31.9	N/A	31.9	14.949	1.569	4.303	0	-6.75	6.75	1	0.009	107.634	1	True	0.078	True	3	30	True
2018-07-16 103433 NGF12 SETB3.eds	K15	UNKNOWN	NGF12	NGF12 SETB3	hsa-miR-106b#-002380	Amp	1.019	0.915	1	32.969	32.969	31.9	N/A	31.9	14.949	1.569	4.303	0	-6.75	6.75	1	0.009	107.634	1	True	0.078	True	3	28
2018-07-12 193530 NGF12 SETB1.eds	K15	UNKNOWN	NGF12	NGF12 SETB1	hsa-miR-106b#-002380	Amp	1.055	0.95	1	30.12	30.12	31.9	N/A	31.9	14.949	1.569	4.303	0	-6.75	6.75	1	0.009	107.634	1	True	0.078	True	3	25
2018-07-13 133116 NGF12 SETB2.eds	K15	UNKNOWN	NGF12	NGF12 SETB2	hsa-miR-106b#-002380	Amp	1.021	0.953	1	32.611	32.611	31.9	N/A	31.9	14.949	1.569	4.303	0	-6.75	6.75	1	0.009	107.634	1	True	0.078	True	3	27
2018-07-27 115143 NGF48 SETB2.eds	K15	UNKNOWN	NGF48	NGF48SETB2	hsa-miR-106b#-002380	Amp	0.981	0.906	1	35.277	35.277	33.36	N/A	33.36	18.354			3.404			0.094	0.094	0.094		True	0.078	True	3	30	True
2018-07-26 191908 NGF48 SETB1.eds	K15	UNKNOWN	NGF48	NGF48SETB1	hsa-miR-106b#-002380	Amp	1.037	0.928	1	33.36	33.36	33.36	N/A	33.36	18.354			3.404			0.094	0.094	0.094		True	0.078	True	3	28
2020-01-23 12551948 NGF48 SETB4.eds	K15	UNKNOWN	NGF48	NGF48SETB4	hsa-miR-106b#-002380	Amp	0.941	0.784	1	35.071	35.071	33.36	N/A	33.36	18.354			3.404			0.094	0.094	0.094		True	0.078	True	3	30	True
2018-07-13 133116 NGF12 SETB2.eds	J07	UNKNOWN	NGF12	NGF12 SETB2	hsa-miR-10a#-002288	N/A	Undetermined	Undetermined	1	Undetermined	Undetermined		N/A												True	0	True	-1	-1	True
2018-07-12 193530 NGF12 SETB1.eds	J07	UNKNOWN	NGF12	NGF12 SETB1	hsa-miR-10a#-002288	N/A	Undetermined	Undetermined	1	Undetermined	Undetermined		N/A												True	0	True	-1	-1	True
2020-01-23 104440 NGF12 SETB4.eds	J07	UNKNOWN	NGF12	NGF12 SETB4	hsa-miR-10a#-002288	N/A	Undetermined	Undetermined	1	Undetermined	Undetermined		N/A												True	0	True	-1	-1	True
2018-07-16 103433 NGF12 SETB3.eds	J07	UNKNOWN	NGF12	NGF12 SETB3	hsa-miR-10a#-002288	N/A	Undetermined	Undetermined	1	Undetermined	Undetermined		N/A												True	0	True	-1	-1	True
2018-07-26 191908 NGF48 SETB1.eds	J07	UNKNOWN	NGF48	NGF48SETB1	hsa-miR-10a#-002288	N/A	Undetermined	Undetermined	1	Undetermined	Undetermined		N/A												True	0	True	-1	-1	True
2020-01-23 12551948 NGF48 SETB4.eds	J07	UNKNOWN	NGF48	NGF48SETB4	hsa-miR-10a#-002288	N/A	Undetermined	Undetermined	1	Undetermined	Undetermined		N/A												True	0	True	-1	-1	True
2018-07-27 115143 NGF48 SETB2.eds	J07	UNKNOWN	NGF48	NGF48SETB2	hsa-miR-10a#-002288	N/A	Undetermined	Undetermined	1	Undetermined	Undetermined		N/A												True	0	True	-1	-1	True
2018-07-16 103433 NGF12 SETB3.eds	J20	UNKNOWN	NGF12	NGF12 SETB3	hsa-miR-10b#-002315	N/A	Undetermined	Undetermined	1	Undetermined	Undetermined		N/A												True	0.2	True	-1	-1	True
2020-01-23 104440 NGF12 SETB4.eds	J20	UNKNOWN	NGF12	NGF12 SETB4	hsa-miR-10b#-002315	N/A	Undetermined	Undetermined	1	Undetermined	Undetermined		N/A												True	0.2	True	-1	-1	True
2018-07-12 193530 NGF12 SETB1.eds	J20	UNKNOWN	NGF12	NGF12 SETB1	hsa-miR-10b#-002315	Amp	0.688	0	1	Undetermined	Undetermined		N/A												True	0.2	True	3	35	True
2018-07-13 133116 NGF12 SETB2.eds	J20	UNKNOWN	NGF12	NGF12 SETB2	hsa-miR-10b#-002315	N/A	Undetermined	Undetermined	1	Undetermined	Undetermined		N/A												True	0.2	True	-1	-1	True
2018-07-27 115143 NGF48 SETB2.eds	J20	UNKNOWN	NGF48	NGF48SETB2	hsa-miR-10b#-002315	N/A	Undetermined	Undetermined	1	Undetermined	Undetermined		N/A												True	0.2	True	-1	-1	True
2018-07-26 191908 NGF48 SETB1.eds	J20	UNKNOWN	NGF48	NGF48SETB1	hsa-miR-10b#-002315	N/A	Undetermined	Undetermined	1	Undetermined	Undetermined		N/A												True	0.2	True	-1	-1	True
2020-01-23 12551948 NGF48 SETB4.eds	J20	UNKNOWN	NGF48	NGF48SETB4	hsa-miR-10b#-002315	N/A	Undetermined	Undetermined	1	Undetermined	Undetermined		N/A												True	0.2	True	-1	-1	True
2018-07-26 191908 NGF48 SETB1.eds	M21	UNKNOWN	NGF48	NGF48SETB1	hsa-miR-1178-002777	Inconclusive	0.638	0	1	Undetermined	Undetermined		N/A												True	0.2	True	3	33	True
2018-07-27 115143 NGF48 SETB2.eds	M21	UNKNOWN	NGF48	NGF48SETB2	hsa-miR-1178-002777	Amp	0.822	0	1	Undetermined	Undetermined		N/A												True	0.2	True	3	34	True
2020-01-23 12551948 NGF48 SETB4.eds	M21	UNKNOWN	NGF48	NGF48SETB4	hsa-miR-1178-002777	N/A	Undetermined	Undetermined	1	Undetermined	Undetermined		N/A												True	0.2	True	-1	-1	True
2020-01-23 104440 NGF12 SETB4.eds	M21	UNKNOWN	NGF12	NGF12 SETB4	hsa-miR-1178-002777	N/A	Undetermined	Undetermined	1	Undetermined	Undetermined		N/A												True	0.2	True	-1	-1	True
2018-07-16 103433 NGF12 SETB3.eds	M21	UNKNOWN	NGF12	NGF12 SETB3	hsa-miR-1178-002777	N/A	Undetermined	Undetermined	1	Undetermined	Undetermined		N/A												True	0.2	True	-1	-1	True
2018-07-13 133116 NGF12 SETB2.eds	M21	UNKNOWN	NGF12	NGF12 SETB2	hsa-miR-1178-002777	N/A	Undetermined	Undetermined	1	Undetermined	Undetermined		N/A												True	0.2	True	-1	-1	True
2018-07-12 193530 NGF12 SETB1.eds	M21	UNKNOWN	NGF12	NGF12 SETB1	hsa-miR-1178-002777	N/A	Undetermined	Undetermined	1	Undetermined	Undetermined		N/A												True	0.2	True	-1	-1	True
2020-01-23 104440 NGF12 SETB4.eds	M20	UNKNOWN	NGF12	NGF12 SETB4	hsa-miR-1179-002776	N/A	Undetermined	Undetermined	1	Undetermined	Undetermined		N/A												True	0.2	True	-1	-1	True
2018-07-13 133116 NGF12 SETB2.eds	M20	UNKNOWN	NGF12	NGF12 SETB2	hsa-miR-1179-002776	N/A	Undetermined	Undetermined	1	Undetermined	Undetermined		N/A												True	0.2	True	-1	-1	True
2018-07-16 103433 NGF12 SETB3.eds	M20	UNKNOWN	NGF12	NGF12 SETB3	hsa-miR-1179-002776	N/A	Undetermined	Undetermined	1	Undetermined	Undetermined		N/A												True	0.2	True	-1	-1	True
2018-07-12 193530 NGF12 SETB1.eds	M20	UNKNOWN	NGF12	NGF12 SETB1	hsa-miR-1179-002776	Inconclusive	0.644	0	1	Undetermined	Undetermined		N/A												True	0.2	True	3	34	True
2020-01-23 12551948 NGF48 SETB4.eds	M20	UNKNOWN	NGF48	NGF48SETB4	hsa-miR-1179-002776	N/A	Undetermined	Undetermined	1	Undetermined	Undetermined		N/A												True	0.2	True	-1	-1	True
2018-07-27 115143 NGF48 SETB2.eds	M20	UNKNOWN	NGF48	NGF48SETB2	hsa-miR-1179-002776	N/A	Undetermined	Undetermined	1	Undetermined	Undetermined		N/A												True	0.2	True	-1	-1	True
2018-07-26 191908 NGF48 SETB1.eds	M20	UNKNOWN	NGF48	NGF48SETB1	hsa-miR-1179-002776	N/A	Undetermined	Undetermined	1	Undetermined	Undetermined		N/A												True	0.2	True	-1	-1	True
2018-07-27 115143 NGF48 SETB2.eds	O11	UNKNOWN	NGF48	NGF48SETB2	hsa-miR-1180-002847	Amp	0.739	0.78	1	36.078	36.078		N/A												True	0.061	True	3	31	True
2018-07-26 191908 NGF48 SETB1.eds	O11	UNKNOWN	NGF48	NGF48SETB1	hsa-miR-1180-002847	Amp	0.939	0.929	1	34.009	34.009		N/A												True	0.061	True	3	29	True
2020-01-23 12551948 NGF48 SETB4.eds	O11	UNKNOWN	NGF48	NGF48SETB4	hsa-miR-1180-002847	N/A	Undetermined	Undetermined	1	Undetermined	Undetermined		N/A												True	0.061	True	-1	-1	True
2020-01-23 104440 NGF12 SETB4.eds	O11	UNKNOWN	NGF12	NGF12 SETB4	hsa-miR-1180-002847	N/A	Undetermined	Undetermined	1	Undetermined	Undetermined	31.181	N/A	31.181	13.735	1.412	12.706	0	-17.943	17.943	1	0	252,034.453	1	True	0.061	True	-1	-1	True
2018-07-16 103433 NGF12 SETB3.eds	O11	UNKNOWN	NGF12	NGF12 SETB3	hsa-miR-1180-002847	N/A	Undetermined	Undetermined	1	Undetermined	Undetermined	31.181	N/A	31.181	13.735	1.412	12.706	0	-17.943	17.943	1	0	252,034.453	1	True	0.061	True	-1	-1	True
2018-07-13 133116 NGF12 SETB2.eds	O11	UNKNOWN	NGF12	NGF12 SETB2	hsa-miR-1180-002847	Amp	1.107	0.953	1	31.789	31.789	31.181	N/A	31.181	13.735	1.412	12.706	0	-17.943	17.943	1	0	252,034.453	1	True	0.061	True	3	28
2018-07-12 193530 NGF12 SETB1.eds	O11	UNKNOWN	NGF12	NGF12 SETB1	hsa-miR-1180-002847	Amp	1.158	0.948	1	30.573	30.573	31.181	N/A	31.181	13.735	1.412	12.706	0	-17.943	17.943	1	0	252,034.453	1	True	0.061	True	3	27
2020-01-23 104440 NGF12 SETB4.eds	O02	UNKNOWN	NGF12	NGF12 SETB4	hsa-miR-1182-002830	N/A	Undetermined	Undetermined	1	Undetermined	Undetermined		N/A												True	0	True	-1	-1	True
2018-07-16 103433 NGF12 SETB3.eds	O02	UNKNOWN	NGF12	NGF12 SETB3	hsa-miR-1182-002830	N/A	Undetermined	Undetermined	1	Undetermined	Undetermined		N/A												True	0	True	-1	-1	True
2018-07-13 133116 NGF12 SETB2.eds	O02	UNKNOWN	NGF12	NGF12 SETB2	hsa-miR-1182-002830	N/A	Undetermined	Undetermined	1	Undetermined	Undetermined		N/A												True	0	True	-1	-1	True
2018-07-12 193530 NGF12 SETB1.eds	O02	UNKNOWN	NGF12	NGF12 SETB1	hsa-miR-1182-002830	N/A	Undetermined	Undetermined	1	Undetermined	Undetermined		N/A												True	0	True	-1	-1	True
2018-07-27 115143 NGF48 SETB2.eds	O02	UNKNOWN	NGF48	NGF48SETB2	hsa-miR-1182-002830	N/A	Undetermined	Undetermined	1	Undetermined	Undetermined		N/A												True	0	True	-1	-1	True
2018-07-26 191908 NGF48 SETB1.eds	O02	UNKNOWN	NGF48	NGF48SETB1	hsa-miR-1182-002830	N/A	Undetermined	Undetermined	1	Undetermined	Undetermined		N/A												True	0	True	-1	-1	True
2020-01-23 12551948 NGF48 SETB4.eds	O02	UNKNOWN	NGF48	NGF48SETB4	hsa-miR-1182-002830	N/A	Undetermined	Undetermined	1	Undetermined	Undetermined		N/A												True	0	True	-1	-1	True
2018-07-27 115143 NGF48 SETB2.eds	O06	UNKNOWN	NGF48	NGF48SETB2	hsa-miR-1183-002841	Inconclusive	0.899	0.701	1	36.966	36.966		N/A												True	0.04	True	3	34	True
2018-07-26 191908 NGF48 SETB1.eds	O06	UNKNOWN	NGF48	NGF48SETB1	hsa-miR-1183-002841	Amp	1.056	0.854	1	32.748	32.748		N/A												True	0.04	True	3	30	True
2020-01-23 12551948 NGF48 SETB4.eds	O06	UNKNOWN	NGF48	NGF48SETB4	hsa-miR-1183-002841	N/A	Undetermined	Undetermined	1	Undetermined	Undetermined		N/A												True	0.04	True	-1	-1	True
2020-01-23 104440 NGF12 SETB4.eds	O06	UNKNOWN	NGF12	NGF12 SETB4	hsa-miR-1183-002841	N/A	Undetermined	Undetermined	1	Undetermined	Undetermined		N/A												True	0.04	True	-1	-1	True
2018-07-12 193530 NGF12 SETB1.eds	O06	UNKNOWN	NGF12	NGF12 SETB1	hsa-miR-1183-002841	No Amp	0.649	0.001	1	38.997	38.997		N/A												True	0.04	True	3	34	True
2018-07-13 133116 NGF12 SETB2.eds	O06	UNKNOWN	NGF12	NGF12 SETB2	hsa-miR-1183-002841	Amp	0.893	0.863	1	33.581	33.581		N/A												True	0.04	True	3	30	True
2018-07-16 103433 NGF12 SETB3.eds	O06	UNKNOWN	NGF12	NGF12 SETB3	hsa-miR-1183-002841	N/A	Undetermined	Undetermined	1	Undetermined	Undetermined		N/A												True	0.04	True	-1	-1	True
2020-01-23 12551948 NGF48 SETB4.eds	O07	UNKNOWN	NGF48	NGF48SETB4	hsa-miR-1184-002842	Amp	0.984	0.94	1	33.787	33.787		N/A												True	0.042	True	3	31	True
2018-07-26 191908 NGF48 SETB1.eds	O07	UNKNOWN	NGF48	NGF48SETB1	hsa-miR-1184-002842	N/A	Undetermined	Undetermined	1	Undetermined	Undetermined		N/A												True	0.042	True	-1	-1	True
2018-07-27 115143 NGF48 SETB2.eds	O07	UNKNOWN	NGF48	NGF48SETB2	hsa-miR-1184-002842	Inconclusive	0.702	0	1	39.021	39.021		N/A												True	0.042	True	3	35	True
2018-07-12 193530 NGF12 SETB1.eds	O07	UNKNOWN	NGF12	NGF12 SETB1	hsa-miR-1184-002842	N/A	Undetermined	Undetermined	1	Undetermined	Undetermined	31.514	N/A	31.514	16.21			0			1	1	1		True	0.042	True	-1	-1	True
2018-07-13 133116 NGF12 SETB2.eds	O07	UNKNOWN	NGF12	NGF12 SETB2	hsa-miR-1184-002842	Amp	0.68	0.396	1	38.223	38.223	31.514	N/A	31.514	16.21			0			1	1	1		True	0.042	True	3	34	True
2018-07-16 103433 NGF12 SETB3.eds	O07	UNKNOWN	NGF12	NGF12 SETB3	hsa-miR-1184-002842	Amp	0.949	0.804	1	35.435	35.435	31.514	N/A	31.514	16.21			0			1	1	1		True	0.042	True	3	32	True
2020-01-23 104440 NGF12 SETB4.eds	O07	UNKNOWN	NGF12	NGF12 SETB4	hsa-miR-1184-002842	Amp	1.011	0.965	1	31.514	31.514	31.514	N/A	31.514	16.21			0			1	1	1		True	0.042	True	3	28
2018-07-26 191908 NGF48 SETB1.eds	N15	UNKNOWN	NGF48	NGF48SETB1	hsa-miR-1197-002810	N/A	Undetermined	Undetermined	1	Undetermined	Undetermined		N/A												True	0.04	True	-1	-1	True
2020-01-23 12551948 NGF48 SETB4.eds	N15	UNKNOWN	NGF48	NGF48SETB4	hsa-miR-1197-002810	N/A	Undetermined	Undetermined	1	Undetermined	Undetermined		N/A												True	0.04	True	-1	-1	True
2018-07-27 115143 NGF48 SETB2.eds	N15	UNKNOWN	NGF48	NGF48SETB2	hsa-miR-1197-002810	N/A	Undetermined	Undetermined	1	Undetermined	Undetermined		N/A												True	0.04	True	-1	-1	True
2018-07-13 133116 NGF12 SETB2.eds	N15	UNKNOWN	NGF12	NGF12 SETB2	hsa-miR-1197-002810	Amp	0.618	0.618	1	34.074	34.074		N/A												True	0.04	True	3	30	True
2018-07-12 193530 NGF12 SETB1.eds	N15	UNKNOWN	NGF12	NGF12 SETB1	hsa-miR-1197-002810	N/A	Undetermined	Undetermined	1	Undetermined	Undetermined		N/A												True	0.04	True	-1	-1	True
2020-01-23 104440 NGF12 SETB4.eds	N15	UNKNOWN	NGF12	NGF12 SETB4	hsa-miR-1197-002810	N/A	Undetermined	Undetermined	1	Undetermined	Undetermined		N/A												True	0.04	True	-1	-1	True
2018-07-16 103433 NGF12 SETB3.eds	N15	UNKNOWN	NGF12	NGF12 SETB3	hsa-miR-1197-002810	N/A	Undetermined	Undetermined	1	Undetermined	Undetermined		N/A												True	0.04	True	-1	-1	True
2018-07-16 103433 NGF12 SETB3.eds	O01	UNKNOWN	NGF12	NGF12 SETB3	hsa-miR-1200-002829	N/A	Undetermined	Undetermined	1	Undetermined	Undetermined		N/A												True	0	True	-1	-1	True
2018-07-13 133116 NGF12 SETB2.eds	O01	UNKNOWN	NGF12	NGF12 SETB2	hsa-miR-1200-002829	N/A	Undetermined	Undetermined	1	Undetermined	Undetermined		N/A												True	0	True	-1	-1	True
2018-07-12 193530 NGF12 SETB1.eds	O01	UNKNOWN	NGF12	NGF12 SETB1	hsa-miR-1200-002829	N/A	Undetermined	Undetermined	1	Undetermined	Undetermined		N/A												True	0	True	-1	-1	True
2020-01-23 104440 NGF12 SETB4.eds	O01	UNKNOWN	NGF12	NGF12 SETB4	hsa-miR-1200-002829	N/A	Undetermined	Undetermined	1	Undetermined	Undetermined		N/A												True	0	True	-1	-1	True
2020-01-23 12551948 NGF48 SETB4.eds	O01	UNKNOWN	NGF48	NGF48SETB4	hsa-miR-1200-002829	N/A	Undetermined	Undetermined	1	Undetermined	Undetermined		N/A												True	0	True	-1	-1	True
2018-07-26 191908 NGF48 SETB1.eds	O01	UNKNOWN	NGF48	NGF48SETB1	hsa-miR-1200-002829	N/A	Undetermined	Undetermined	1	Undetermined	Undetermined		N/A												True	0	True	-1	-1	True
2018-07-27 115143 NGF48 SETB2.eds	O01	UNKNOWN	NGF48	NGF48SETB2	hsa-miR-1200-002829	N/A	Undetermined	Undetermined	1	Undetermined	Undetermined		N/A												True	0	True	-1	-1	True
2020-01-23 12551948 NGF48 SETB4.eds	M24	UNKNOWN	NGF48	NGF48SETB4	hsa-miR-1201-002781	N/A	Undetermined	Undetermined	1	Undetermined	Undetermined		N/A												True	0.049	True	-1	-1	True
2018-07-26 191908 NGF48 SETB1.eds	M24	UNKNOWN	NGF48	NGF48SETB1	hsa-miR-1201-002781	Amp	0.902	0.888	1	33.883	33.883		N/A												True	0.049	True	3	30	True
2018-07-27 115143 NGF48 SETB2.eds	M24	UNKNOWN	NGF48	NGF48SETB2	hsa-miR-1201-002781	N/A	Undetermined	Undetermined	1	Undetermined	Undetermined		N/A												True	0.049	True	-1	-1	True
2020-01-23 104440 NGF12 SETB4.eds	M24	UNKNOWN	NGF12	NGF12 SETB4	hsa-miR-1201-002781	N/A	Undetermined	Undetermined	1	Undetermined	Undetermined		N/A												True	0.049	True	-1	-1	True
2018-07-16 103433 NGF12 SETB3.eds	M24	UNKNOWN	NGF12	NGF12 SETB3	hsa-miR-1201-002781	N/A	Undetermined	Undetermined	1	Undetermined	Undetermined		N/A												True	0.049	True	-1	-1	True
2018-07-13 133116 NGF12 SETB2.eds	M24	UNKNOWN	NGF12	NGF12 SETB2	hsa-miR-1201-002781	Amp	0.885	0.933	1	32.584	32.584		N/A												True	0.049	True	3	29	True
2018-07-12 193530 NGF12 SETB1.eds	M24	UNKNOWN	NGF12	NGF12 SETB1	hsa-miR-1201-002781	Amp	0.944	0.914	1	32.689	32.689		N/A												True	0.049	True	3	29	True
2020-01-23 104440 NGF12 SETB4.eds	P02	UNKNOWN	NGF12	NGF12 SETB4	hsa-miR-1203-002877	N/A	Undetermined	Undetermined	1	Undetermined	Undetermined		N/A												True	0	True	-1	-1	True
2018-07-16 103433 NGF12 SETB3.eds	P02	UNKNOWN	NGF12	NGF12 SETB3	hsa-miR-1203-002877	N/A	Undetermined	Undetermined	1	Undetermined	Undetermined		N/A												True	0	True	-1	-1	True
2018-07-13 133116 NGF12 SETB2.eds	P02	UNKNOWN	NGF12	NGF12 SETB2	hsa-miR-1203-002877	N/A	Undetermined	Undetermined	1	Undetermined	Undetermined		N/A												True	0	True	-1	-1	True
2018-07-12 193530 NGF12 SETB1.eds	P02	UNKNOWN	NGF12	NGF12 SETB1	hsa-miR-1203-002877	N/A	Undetermined	Undetermined	1	Undetermined	Undetermined		N/A												True	0	True	-1	-1	True
2020-01-23 12551948 NGF48 SETB4.eds	P02	UNKNOWN	NGF48	NGF48SETB4	hsa-miR-1203-002877	N/A	Undetermined	Undetermined	1	Undetermined	Undetermined		N/A												True	0	True	-1	-1	True
2018-07-26 191908 NGF48 SETB1.eds	P02	UNKNOWN	NGF48	NGF48SETB1	hsa-miR-1203-002877	N/A	Undetermined	Undetermined	1	Undetermined	Undetermined		N/A												True	0	True	-1	-1	True
2018-07-27 115143 NGF48 SETB2.eds	P02	UNKNOWN	NGF48	NGF48SETB2	hsa-miR-1203-002877	N/A	Undetermined	Undetermined	1	Undetermined	Undetermined		N/A												True	0	True	-1	-1	True
2020-01-23 12551948 NGF48 SETB4.eds	O23	UNKNOWN	NGF48	NGF48SETB4	hsa-miR-1204-002872	N/A	Undetermined	Undetermined	1	Undetermined	Undetermined		N/A												True	0	True	-1	-1	True
2018-07-26 191908 NGF48 SETB1.eds	O23	UNKNOWN	NGF48	NGF48SETB1	hsa-miR-1204-002872	N/A	Undetermined	Undetermined	1	Undetermined	Undetermined		N/A												True	0	True	-1	-1	True
2018-07-27 115143 NGF48 SETB2.eds	O23	UNKNOWN	NGF48	NGF48SETB2	hsa-miR-1204-002872	N/A	Undetermined	Undetermined	1	Undetermined	Undetermined		N/A												True	0	True	-1	-1	True
2018-07-12 193530 NGF12 SETB1.eds	O23	UNKNOWN	NGF12	NGF12 SETB1	hsa-miR-1204-002872	N/A	Undetermined	Undetermined	1	Undetermined	Undetermined		N/A												True	0	True	-1	-1	True
2018-07-13 133116 NGF12 SETB2.eds	O23	UNKNOWN	NGF12	NGF12 SETB2	hsa-miR-1204-002872	N/A	Undetermined	Undetermined	1	Undetermined	Undetermined		N/A												True	0	True	-1	-1	True
2018-07-16 103433 NGF12 SETB3.eds	O23	UNKNOWN	NGF12	NGF12 SETB3	hsa-miR-1204-002872	N/A	Undetermined	Undetermined	1	Undetermined	Undetermined		N/A												True	0	True	-1	-1	True
2020-01-23 104440 NGF12 SETB4.eds	O23	UNKNOWN	NGF12	NGF12 SETB4	hsa-miR-1204-002872	N/A	Undetermined	Undetermined	1	Undetermined	Undetermined		N/A												True	0	True	-1	-1	True
2020-01-23 12551948 NGF48 SETB4.eds	M22	UNKNOWN	NGF48	NGF48SETB4	hsa-miR-1205-002778	N/A	Undetermined	Undetermined	1	Undetermined	Undetermined		N/A												True	0	True	-1	-1	True
2018-07-27 115143 NGF48 SETB2.eds	M22	UNKNOWN	NGF48	NGF48SETB2	hsa-miR-1205-002778	N/A	Undetermined	Undetermined	1	Undetermined	Undetermined		N/A												True	0	True	-1	-1	True
2018-07-26 191908 NGF48 SETB1.eds	M22	UNKNOWN	NGF48	NGF48SETB1	hsa-miR-1205-002778	N/A	Undetermined	Undetermined	1	Undetermined	Undetermined		N/A												True	0	True	-1	-1	True
2020-01-23 104440 NGF12 SETB4.eds	M22	UNKNOWN	NGF12	NGF12 SETB4	hsa-miR-1205-002778	N/A	Undetermined	Undetermined	1	Undetermined	Undetermined		N/A												True	0	True	-1	-1	True
2018-07-12 193530 NGF12 SETB1.eds	M22	UNKNOWN	NGF12	NGF12 SETB1	hsa-miR-1205-002778	N/A	Undetermined	Undetermined	1	Undetermined	Undetermined		N/A												True	0	True	-1	-1	True
2018-07-13 133116 NGF12 SETB2.eds	M22	UNKNOWN	NGF12	NGF12 SETB2	hsa-miR-1205-002778	N/A	Undetermined	Undetermined	1	Undetermined	Undetermined		N/A												True	0	True	-1	-1	True
2018-07-16 103433 NGF12 SETB3.eds	M22	UNKNOWN	NGF12	NGF12 SETB3	hsa-miR-1205-002778	N/A	Undetermined	Undetermined	1	Undetermined	Undetermined		N/A												True	0	True	-1	-1	True
2020-01-23 12551948 NGF48 SETB4.eds	P03	UNKNOWN	NGF48	NGF48SETB4	hsa-miR-1206-002878	N/A	Undetermined	Undetermined	1	Undetermined	Undetermined		N/A												True	0	True	-1	-1	True
2018-07-26 191908 NGF48 SETB1.eds	P03	UNKNOWN	NGF48	NGF48SETB1	hsa-miR-1206-002878	N/A	Undetermined	Undetermined	1	Undetermined	Undetermined		N/A												True	0	True	-1	-1	True
2018-07-27 115143 NGF48 SETB2.eds	P03	UNKNOWN	NGF48	NGF48SETB2	hsa-miR-1206-002878	N/A	Undetermined	Undetermined	1	Undetermined	Undetermined		N/A												True	0	True	-1	-1	True
2018-07-16 103433 NGF12 SETB3.eds	P03	UNKNOWN	NGF12	NGF12 SETB3	hsa-miR-1206-002878	N/A	Undetermined	Undetermined	1	Undetermined	Undetermined		N/A												True	0	True	-1	-1	True
2018-07-13 133116 NGF12 SETB2.eds	P03	UNKNOWN	NGF12	NGF12 SETB2	hsa-miR-1206-002878	N/A	Undetermined	Undetermined	1	Undetermined	Undetermined		N/A												True	0	True	-1	-1	True
2018-07-12 193530 NGF12 SETB1.eds	P03	UNKNOWN	NGF12	NGF12 SETB1	hsa-miR-1206-002878	N/A	Undetermined	Undetermined	1	Undetermined	Undetermined		N/A												True	0	True	-1	-1	True
2020-01-23 104440 NGF12 SETB4.eds	P03	UNKNOWN	NGF12	NGF12 SETB4	hsa-miR-1206-002878	N/A	Undetermined	Undetermined	1	Undetermined	Undetermined		N/A												True	0	True	-1	-1	True
2018-07-27 115143 NGF48 SETB2.eds	P05	UNKNOWN	NGF48	NGF48SETB2	hsa-miR-1208-002880	Amp	0.795	0.777	1	32.808	32.808		N/A												True	0.04	True	3	29	True
2018-07-26 191908 NGF48 SETB1.eds	P05	UNKNOWN	NGF48	NGF48SETB1	hsa-miR-1208-002880	Amp	0.895	0.977	1	31.254	31.254		N/A												True	0.04	True	3	28	True
2020-01-23 12551948 NGF48 SETB4.eds	P05	UNKNOWN	NGF48	NGF48SETB4	hsa-miR-1208-002880	N/A	Undetermined	Undetermined	1	Undetermined	Undetermined		N/A												True	0.04	True	-1	-1	True
2018-07-12 193530 NGF12 SETB1.eds	P05	UNKNOWN	NGF12	NGF12 SETB1	hsa-miR-1208-002880	Amp	1.013	0.913	1	29.771	29.771		N/A												True	0.04	True	3	27	True
2018-07-13 133116 NGF12 SETB2.eds	P05	UNKNOWN	NGF12	NGF12 SETB2	hsa-miR-1208-002880	Amp	0.877	0.944	1	28.224	28.224		N/A												True	0.04	True	3	25	True
2018-07-16 103433 NGF12 SETB3.eds	P05	UNKNOWN	NGF12	NGF12 SETB3	hsa-miR-1208-002880	N/A	Undetermined	Undetermined	1	Undetermined	Undetermined		N/A												True	0.04	True	-1	-1	True
2020-01-23 104440 NGF12 SETB4.eds	P05	UNKNOWN	NGF12	NGF12 SETB4	hsa-miR-1208-002880	N/A	Undetermined	Undetermined	1	Undetermined	Undetermined		N/A												True	0.04	True	-1	-1	True
2018-07-27 115143 NGF48 SETB2.eds	G13	UNKNOWN	NGF48	NGF48SETB2	hsa-miR-122#-002130	N/A	Undetermined	Undetermined	1	Undetermined	Undetermined		N/A												True	0	True	-1	-1	True
2018-07-26 191908 NGF48 SETB1.eds	G13	UNKNOWN	NGF48	NGF48SETB1	hsa-miR-122#-002130	N/A	Undetermined	Undetermined	1	Undetermined	Undetermined		N/A												True	0	True	-1	-1	True
2020-01-23 12551948 NGF48 SETB4.eds	G13	UNKNOWN	NGF48	NGF48SETB4	hsa-miR-122#-002130	N/A	Undetermined	Undetermined	1	Undetermined	Undetermined		N/A												True	0	True	-1	-1	True
2018-07-13 133116 NGF12 SETB2.eds	G13	UNKNOWN	NGF12	NGF12 SETB2	hsa-miR-122#-002130	N/A	Undetermined	Undetermined	1	Undetermined	Undetermined		N/A												True	0	True	-1	-1	True
2018-07-16 103433 NGF12 SETB3.eds	G13	UNKNOWN	NGF12	NGF12 SETB3	hsa-miR-122#-002130	N/A	Undetermined	Undetermined	1	Undetermined	Undetermined		N/A												True	0	True	-1	-1	True
2020-01-23 104440 NGF12 SETB4.eds	G13	UNKNOWN	NGF12	NGF12 SETB4	hsa-miR-122#-002130	N/A	Undetermined	Undetermined	1	Undetermined	Undetermined		N/A												True	0	True	-1	-1	True
2018-07-12 193530 NGF12 SETB1.eds	G13	UNKNOWN	NGF12	NGF12 SETB1	hsa-miR-122#-002130	N/A	Undetermined	Undetermined	1	Undetermined	Undetermined		N/A												True	0	True	-1	-1	True
2020-01-23 104440 NGF12 SETB4.eds	M08	UNKNOWN	NGF12	NGF12 SETB4	hsa-miR-1224-3P-002752	N/A	Undetermined	Undetermined	1	Undetermined	Undetermined		N/A												True	0.04	True	-1	-1	True
2018-07-16 103433 NGF12 SETB3.eds	M08	UNKNOWN	NGF12	NGF12 SETB3	hsa-miR-1224-3P-002752	N/A	Undetermined	Undetermined	1	Undetermined	Undetermined		N/A												True	0.04	True	-1	-1	True
2018-07-13 133116 NGF12 SETB2.eds	M08	UNKNOWN	NGF12	NGF12 SETB2	hsa-miR-1224-3P-002752	N/A	Undetermined	Undetermined	1	Undetermined	Undetermined		N/A												True	0.04	True	-1	-1	True
2018-07-12 193530 NGF12 SETB1.eds	M08	UNKNOWN	NGF12	NGF12 SETB1	hsa-miR-1224-3P-002752	N/A	Undetermined	Undetermined	1	Undetermined	Undetermined		N/A												True	0.04	True	-1	-1	True
2018-07-26 191908 NGF48 SETB1.eds	M08	UNKNOWN	NGF48	NGF48SETB1	hsa-miR-1224-3P-002752	Amp	0	0.549	1	35.313	35.313		N/A												True	0.04	True	3	29	True
2020-01-23 12551948 NGF48 SETB4.eds	M08	UNKNOWN	NGF48	NGF48SETB4	hsa-miR-1224-3P-002752	N/A	Undetermined	Undetermined	1	Undetermined	Undetermined		N/A												True	0.04	True	-1	-1	True
2018-07-27 115143 NGF48 SETB2.eds	M08	UNKNOWN	NGF48	NGF48SETB2	hsa-miR-1224-3P-002752	N/A	Undetermined	Undetermined	1	Undetermined	Undetermined		N/A												True	0.04	True	-1	-1	True
2020-01-23 12551948 NGF48 SETB4.eds	M15	UNKNOWN	NGF48	NGF48SETB4	hsa-miR-1225-3P-002766	Amp	1.164	0.986	1	27.85	27.85	27.774	N/A	27.774	12.316	0.609	4.303	2.263	-0.355	4.882	0.208	0.034	1.279	0.119	True	0.079	True	3	23
2018-07-27 115143 NGF48 SETB2.eds	M15	UNKNOWN	NGF48	NGF48SETB2	hsa-miR-1225-3P-002766	Amp	1.123	0.981	1	29.035	29.035	27.774	N/A	27.774	12.316	0.609	4.303	2.263	-0.355	4.882	0.208	0.034	1.279	0.119	True	0.079	True	3	24
2018-07-26 191908 NGF48 SETB1.eds	M15	UNKNOWN	NGF48	NGF48SETB1	hsa-miR-1225-3P-002766	Amp	1.124	0.985	1	26.437	26.437	27.774	N/A	27.774	12.316	0.609	4.303	2.263	-0.355	4.882	0.208	0.034	1.279	0.119	True	0.079	True	3	22
2020-01-23 104440 NGF12 SETB4.eds	M15	UNKNOWN	NGF12	NGF12 SETB4	hsa-miR-1225-3P-002766	Amp	1.135	0.93	1	27.714	27.714	26.592	N/A	26.592	10.053	1.017	3.182	0	-3.235	3.235	1	0.106	9.416	1	True	0.079	True	3	23
2018-07-16 103433 NGF12 SETB3.eds	M15	UNKNOWN	NGF12	NGF12 SETB3	hsa-miR-1225-3P-002766	Amp	1.138	0.985	1	26.932	26.932	26.592	N/A	26.592	10.053	1.017	3.182	0	-3.235	3.235	1	0.106	9.416	1	True	0.079	True	3	23
2018-07-13 133116 NGF12 SETB2.eds	M15	UNKNOWN	NGF12	NGF12 SETB2	hsa-miR-1225-3P-002766	Amp	1.161	0.989	1	25.621	25.621	26.592	N/A	26.592	10.053	1.017	3.182	0	-3.235	3.235	1	0.106	9.416	1	True	0.079	True	3	21
2018-07-12 193530 NGF12 SETB1.eds	M15	UNKNOWN	NGF12	NGF12 SETB1	hsa-miR-1225-3P-002766	Amp	1.134	0.987	1	26.101	26.101	26.592	N/A	26.592	10.053	1.017	3.182	0	-3.235	3.235	1	0.106	9.416	1	True	0.079	True	3	22
2018-07-13 133116 NGF12 SETB2.eds	M12	UNKNOWN	NGF12	NGF12 SETB2	hsa-miR-1226#-002758	Amp	0.817	0.803	1	35.018	35.018	32.312	N/A	32.312	17.008			0			1	1	1		True	0.05	True	3	31	True
2018-07-16 103433 NGF12 SETB3.eds	M12	UNKNOWN	NGF12	NGF12 SETB3	hsa-miR-1226#-002758	N/A	Undetermined	Undetermined	1	Undetermined	Undetermined	32.312	N/A	32.312	17.008			0			1	1	1		True	0.05	True	-1	-1	True
2020-01-23 104440 NGF12 SETB4.eds	M12	UNKNOWN	NGF12	NGF12 SETB4	hsa-miR-1226#-002758	Amp	1.011	0.854	1	32.312	32.312	32.312	N/A	32.312	17.008			0			1	1	1		True	0.05	True	3	28
2018-07-12 193530 NGF12 SETB1.eds	M12	UNKNOWN	NGF12	NGF12 SETB1	hsa-miR-1226#-002758	N/A	Undetermined	Undetermined	1	Undetermined	Undetermined	32.312	N/A	32.312	17.008			0			1	1	1		True	0.05	True	-1	-1	True
2020-01-23 12551948 NGF48 SETB4.eds	M12	UNKNOWN	NGF48	NGF48SETB4	hsa-miR-1226#-002758	N/A	Undetermined	Undetermined	1	Undetermined	Undetermined		N/A												True	0.05	True	-1	-1	True
2018-07-27 115143 NGF48 SETB2.eds	M12	UNKNOWN	NGF48	NGF48SETB2	hsa-miR-1226#-002758	N/A	Undetermined	Undetermined	1	Undetermined	Undetermined		N/A												True	0.05	True	-1	-1	True
2018-07-26 191908 NGF48 SETB1.eds	M12	UNKNOWN	NGF48	NGF48SETB1	hsa-miR-1226#-002758	N/A	Undetermined	Undetermined	1	Undetermined	Undetermined		N/A												True	0.05	True	-1	-1	True
2020-01-23 12551948 NGF48 SETB4.eds	M17	UNKNOWN	NGF48	NGF48SETB4	hsa-miR-1227-002769	Amp	1.289	0.979	1	31.63	31.63	31.233	N/A	31.233	15.776	0.79	4.303	2.483	-0.917	5.882	0.179	0.017	1.888	0.088	True	0.111	True	3	27
2018-07-26 191908 NGF48 SETB1.eds	M17	UNKNOWN	NGF48	NGF48SETB1	hsa-miR-1227-002769	Amp	1.254	0.982	1	29.394	29.394	31.233	N/A	31.233	15.776	0.79	4.303	2.483	-0.917	5.882	0.179	0.017	1.888	0.088	True	0.111	True	3	25
2018-07-27 115143 NGF48 SETB2.eds	M17	UNKNOWN	NGF48	NGF48SETB2	hsa-miR-1227-002769	Amp	1.226	0.98	1	32.676	32.676	31.233	N/A	31.233	15.776	0.79	4.303	2.483	-0.917	5.882	0.179	0.017	1.888	0.088	True	0.111	True	3	28
2018-07-12 193530 NGF12 SETB1.eds	M17	UNKNOWN	NGF12	NGF12 SETB1	hsa-miR-1227-002769	Amp	1.2	0.98	1	29.858	29.858	29.832	N/A	29.832	13.293	0.862	3.182	0	-2.745	2.745	1	0.149	6.702	1	True	0.111	True	3	25
2018-07-13 133116 NGF12 SETB2.eds	M17	UNKNOWN	NGF12	NGF12 SETB2	hsa-miR-1227-002769	Amp	1.242	0.976	1	29.255	29.255	29.832	N/A	29.832	13.293	0.862	3.182	0	-2.745	2.745	1	0.149	6.702	1	True	0.111	True	3	25
2018-07-16 103433 NGF12 SETB3.eds	M17	UNKNOWN	NGF12	NGF12 SETB3	hsa-miR-1227-002769	Amp	1.254	0.987	1	29.247	29.247	29.832	N/A	29.832	13.293	0.862	3.182	0	-2.745	2.745	1	0.149	6.702	1	True	0.111	True	3	25
2020-01-23 104440 NGF12 SETB4.eds	M17	UNKNOWN	NGF12	NGF12 SETB4	hsa-miR-1227-002769	Amp	1.238	0.942	1	30.968	30.968	29.832	N/A	29.832	13.293	0.862	3.182	0	-2.745	2.745	1	0.149	6.702	1	True	0.111	True	3	27
2018-07-12 193530 NGF12 SETB1.eds	M14	UNKNOWN	NGF12	NGF12 SETB1	hsa-miR-1228#-002763	N/A	Undetermined	Undetermined	1	Undetermined	Undetermined		N/A												True	0	True	-1	-1	True
2020-01-23 104440 NGF12 SETB4.eds	M14	UNKNOWN	NGF12	NGF12 SETB4	hsa-miR-1228#-002763	N/A	Undetermined	Undetermined	1	Undetermined	Undetermined		N/A												True	0	True	-1	-1	True
2018-07-16 103433 NGF12 SETB3.eds	M14	UNKNOWN	NGF12	NGF12 SETB3	hsa-miR-1228#-002763	N/A	Undetermined	Undetermined	1	Undetermined	Undetermined		N/A												True	0	True	-1	-1	True
2018-07-13 133116 NGF12 SETB2.eds	M14	UNKNOWN	NGF12	NGF12 SETB2	hsa-miR-1228#-002763	N/A	Undetermined	Undetermined	1	Undetermined	Undetermined		N/A												True	0	True	-1	-1	True
2018-07-26 191908 NGF48 SETB1.eds	M14	UNKNOWN	NGF48	NGF48SETB1	hsa-miR-1228#-002763	N/A	Undetermined	Undetermined	1	Undetermined	Undetermined		N/A												True	0	True	-1	-1	True
2018-07-27 115143 NGF48 SETB2.eds	M14	UNKNOWN	NGF48	NGF48SETB2	hsa-miR-1228#-002763	N/A	Undetermined	Undetermined	1	Undetermined	Undetermined		N/A												True	0	True	-1	-1	True
2020-01-23 12551948 NGF48 SETB4.eds	M14	UNKNOWN	NGF48	NGF48SETB4	hsa-miR-1228#-002763	N/A	Undetermined	Undetermined	1	Undetermined	Undetermined		N/A												True	0	True	-1	-1	True
2020-01-23 12551948 NGF48 SETB4.eds	M16	UNKNOWN	NGF48	NGF48SETB4	hsa-miR-1233-002768	Amp	1.169	0.991	1	26.918	26.918	27.119	N/A	27.119	11.661	0.526	4.303	2.256	-0.006	4.519	0.209	0.044	1.004	0.091	True	0.062	True	3	23
2018-07-27 115143 NGF48 SETB2.eds	M16	UNKNOWN	NGF48	NGF48SETB2	hsa-miR-1233-002768	Amp	1.066	0.97	1	28.266	28.266	27.119	N/A	27.119	11.661	0.526	4.303	2.256	-0.006	4.519	0.209	0.044	1.004	0.091	True	0.062	True	3	24
2018-07-26 191908 NGF48 SETB1.eds	M16	UNKNOWN	NGF48	NGF48SETB1	hsa-miR-1233-002768	Amp	1.149	0.981	1	26.174	26.174	27.119	N/A	27.119	11.661	0.526	4.303	2.256	-0.006	4.519	0.209	0.044	1.004	0.091	True	0.062	True	3	22
2018-07-12 193530 NGF12 SETB1.eds	M16	UNKNOWN	NGF12	NGF12 SETB1	hsa-miR-1233-002768	Amp	1.125	0.981	1	25.585	25.585	25.944	N/A	25.944	9.405	0.917	3.182	0	-2.918	2.918	1	0.132	7.556	1	True	0.062	True	3	22
2018-07-16 103433 NGF12 SETB3.eds	M16	UNKNOWN	NGF12	NGF12 SETB3	hsa-miR-1233-002768	Amp	1.175	0.984	1	26.448	26.448	25.944	N/A	25.944	9.405	0.917	3.182	0	-2.918	2.918	1	0.132	7.556	1	True	0.062	True	3	23
2018-07-13 133116 NGF12 SETB2.eds	M16	UNKNOWN	NGF12	NGF12 SETB2	hsa-miR-1233-002768	Amp	1.151	0.988	1	25.102	25.102	25.944	N/A	25.944	9.405	0.917	3.182	0	-2.918	2.918	1	0.132	7.556	1	True	0.062	True	3	22
2020-01-23 104440 NGF12 SETB4.eds	M16	UNKNOWN	NGF12	NGF12 SETB4	hsa-miR-1233-002768	Amp	1.146	0.969	1	26.641	26.641	25.944	N/A	25.944	9.405	0.917	3.182	0	-2.918	2.918	1	0.132	7.556	1	True	0.062	True	3	23
2020-01-23 104440 NGF12 SETB4.eds	M13	UNKNOWN	NGF12	NGF12 SETB4	hsa-miR-1236-002761	N/A	Undetermined	Undetermined	1	Undetermined	Undetermined		N/A												True	0.044	True	-1	-1	True
2018-07-12 193530 NGF12 SETB1.eds	M13	UNKNOWN	NGF12	NGF12 SETB1	hsa-miR-1236-002761	N/A	Undetermined	Undetermined	1	Undetermined	Undetermined		N/A												True	0.044	True	-1	-1	True
2018-07-13 133116 NGF12 SETB2.eds	M13	UNKNOWN	NGF12	NGF12 SETB2	hsa-miR-1236-002761	N/A	Undetermined	Undetermined	1	Undetermined	Undetermined		N/A												True	0.044	True	-1	-1	True
2018-07-16 103433 NGF12 SETB3.eds	M13	UNKNOWN	NGF12	NGF12 SETB3	hsa-miR-1236-002761	N/A	Undetermined	Undetermined	1	Undetermined	Undetermined		N/A												True	0.044	True	-1	-1	True
2020-01-23 12551948 NGF48 SETB4.eds	M13	UNKNOWN	NGF48	NGF48SETB4	hsa-miR-1236-002761	Amp	0.901	0.918	1	33.658	33.658		N/A												True	0.044	True	3	30	True
2018-07-27 115143 NGF48 SETB2.eds	M13	UNKNOWN	NGF48	NGF48SETB2	hsa-miR-1236-002761	N/A	Undetermined	Undetermined	1	Undetermined	Undetermined		N/A												True	0.044	True	-1	-1	True
2018-07-26 191908 NGF48 SETB1.eds	M13	UNKNOWN	NGF48	NGF48SETB1	hsa-miR-1236-002761	N/A	Undetermined	Undetermined	1	Undetermined	Undetermined		N/A												True	0.044	True	-1	-1	True
2020-01-23 104440 NGF12 SETB4.eds	B01	UNKNOWN	NGF12	NGF12 SETB4	hsa-miR-1238-002927	N/A	Undetermined	Undetermined	1	Undetermined	Undetermined		N/A												True	0.04	True	-1	-1	True
2018-07-13 133116 NGF12 SETB2.eds	B01	UNKNOWN	NGF12	NGF12 SETB2	hsa-miR-1238-002927	Amp	0.585	0.737	1	33.365	33.365		N/A												True	0.04	True	3	28	True
2018-07-16 103433 NGF12 SETB3.eds	B01	UNKNOWN	NGF12	NGF12 SETB3	hsa-miR-1238-002927	N/A	Undetermined	Undetermined	1	Undetermined	Undetermined		N/A												True	0.04	True	-1	-1	True
2018-07-12 193530 NGF12 SETB1.eds	B01	UNKNOWN	NGF12	NGF12 SETB1	hsa-miR-1238-002927	Amp	0.642	0.783	1	32.148	32.148		N/A												True	0.04	True	3	28	True
2018-07-27 115143 NGF48 SETB2.eds	B01	UNKNOWN	NGF48	NGF48SETB2	hsa-miR-1238-002927	N/A	Undetermined	Undetermined	1	Undetermined	Undetermined		N/A												True	0.04	True	-1	-1	True
2018-07-26 191908 NGF48 SETB1.eds	B01	UNKNOWN	NGF48	NGF48SETB1	hsa-miR-1238-002927	N/A	Undetermined	Undetermined	1	Undetermined	Undetermined		N/A												True	0.04	True	-1	-1	True
2020-01-23 12551948 NGF48 SETB4.eds	B01	UNKNOWN	NGF48	NGF48SETB4	hsa-miR-1238-002927	N/A	Undetermined	Undetermined	1	Undetermined	Undetermined		N/A												True	0.04	True	-1	-1	True
2020-01-23 12551948 NGF48 SETB4.eds	I14	UNKNOWN	NGF48	NGF48SETB4	hsa-miR-124#-002197	N/A	Undetermined	Undetermined	1	Undetermined	Undetermined		N/A												True	0	True	-1	-1	True
2018-07-26 191908 NGF48 SETB1.eds	I14	UNKNOWN	NGF48	NGF48SETB1	hsa-miR-124#-002197	N/A	Undetermined	Undetermined	1	Undetermined	Undetermined		N/A												True	0	True	-1	-1	True
2018-07-27 115143 NGF48 SETB2.eds	I14	UNKNOWN	NGF48	NGF48SETB2	hsa-miR-124#-002197	N/A	Undetermined	Undetermined	1	Undetermined	Undetermined		N/A												True	0	True	-1	-1	True
2020-01-23 104440 NGF12 SETB4.eds	I14	UNKNOWN	NGF12	NGF12 SETB4	hsa-miR-124#-002197	N/A	Undetermined	Undetermined	1	Undetermined	Undetermined		N/A												True	0	True	-1	-1	True
2018-07-16 103433 NGF12 SETB3.eds	I14	UNKNOWN	NGF12	NGF12 SETB3	hsa-miR-124#-002197	N/A	Undetermined	Undetermined	1	Undetermined	Undetermined		N/A												True	0	True	-1	-1	True
2018-07-12 193530 NGF12 SETB1.eds	I14	UNKNOWN	NGF12	NGF12 SETB1	hsa-miR-124#-002197	N/A	Undetermined	Undetermined	1	Undetermined	Undetermined		N/A												True	0	True	-1	-1	True
2018-07-13 133116 NGF12 SETB2.eds	I14	UNKNOWN	NGF12	NGF12 SETB2	hsa-miR-124#-002197	N/A	Undetermined	Undetermined	1	Undetermined	Undetermined		N/A												True	0	True	-1	-1	True
2018-07-13 133116 NGF12 SETB2.eds	O15	UNKNOWN	NGF12	NGF12 SETB2	hsa-miR-1243-002854	Inconclusive	0.536	0	1	39.754	39.754		N/A												True	0.04	True	3	35	True
2018-07-12 193530 NGF12 SETB1.eds	O15	UNKNOWN	NGF12	NGF12 SETB1	hsa-miR-1243-002854	Amp	1.096	0.97	1	34.929	34.929		N/A												True	0.04	True	3	32	True
2020-01-23 104440 NGF12 SETB4.eds	O15	UNKNOWN	NGF12	NGF12 SETB4	hsa-miR-1243-002854	N/A	Undetermined	Undetermined	1	Undetermined	Undetermined		N/A												True	0.04	True	-1	-1	True
2018-07-16 103433 NGF12 SETB3.eds	O15	UNKNOWN	NGF12	NGF12 SETB3	hsa-miR-1243-002854	N/A	Undetermined	Undetermined	1	Undetermined	Undetermined		N/A												True	0.04	True	-1	-1	True
2020-01-23 12551948 NGF48 SETB4.eds	O15	UNKNOWN	NGF48	NGF48SETB4	hsa-miR-1243-002854	N/A	Undetermined	Undetermined	1	Undetermined	Undetermined		N/A												True	0.04	True	-1	-1	True
2018-07-27 115143 NGF48 SETB2.eds	O15	UNKNOWN	NGF48	NGF48SETB2	hsa-miR-1243-002854	N/A	Undetermined	Undetermined	1	Undetermined	Undetermined		N/A												True	0.04	True	-1	-1	True
2018-07-26 191908 NGF48 SETB1.eds	O15	UNKNOWN	NGF48	NGF48SETB1	hsa-miR-1243-002854	N/A	Undetermined	Undetermined	1	Undetermined	Undetermined		N/A												True	0.04	True	-1	-1	True
2020-01-23 104440 NGF12 SETB4.eds	N06	UNKNOWN	NGF12	NGF12 SETB4	hsa-miR-1244-002791	N/A	Undetermined	Undetermined	1	Undetermined	Undetermined	34.792	N/A	34.792	17.346	0.333	12.706	0	-4.226	4.226	1	0.053	18.708	1	True	0.126	True	-1	-1	True
2018-07-13 133116 NGF12 SETB2.eds	N06	UNKNOWN	NGF12	NGF12 SETB2	hsa-miR-1244-002791	Amp	1.261	0.98	1	34.32	34.32	34.792	N/A	34.792	17.346	0.333	12.706	0	-4.226	4.226	1	0.053	18.708	1	True	0.126	True	3	30
2018-07-16 103433 NGF12 SETB3.eds	N06	UNKNOWN	NGF12	NGF12 SETB3	hsa-miR-1244-002791	N/A	Undetermined	Undetermined	1	Undetermined	Undetermined	34.792	N/A	34.792	17.346	0.333	12.706	0	-4.226	4.226	1	0.053	18.708	1	True	0.126	True	-1	-1	True
2018-07-12 193530 NGF12 SETB1.eds	N06	UNKNOWN	NGF12	NGF12 SETB1	hsa-miR-1244-002791	Amp	1.185	0.963	1	35.263	35.263	34.792	N/A	34.792	17.346	0.333	12.706	0	-4.226	4.226	1	0.053	18.708	1	True	0.126	True	3	30
2020-01-23 12551948 NGF48 SETB4.eds	N06	UNKNOWN	NGF48	NGF48SETB4	hsa-miR-1244-002791	N/A	Undetermined	Undetermined	1	Undetermined	Undetermined	36.464	N/A	36.464	21.457			4.111			0.058	0.058	0.058		True	0.126	True	-1	-1	True
2018-07-27 115143 NGF48 SETB2.eds	N06	UNKNOWN	NGF48	NGF48SETB2	hsa-miR-1244-002791	N/A	Undetermined	Undetermined	1	Undetermined	Undetermined	36.464	N/A	36.464	21.457			4.111			0.058	0.058	0.058		True	0.126	True	-1	-1	True
2018-07-26 191908 NGF48 SETB1.eds	N06	UNKNOWN	NGF48	NGF48SETB1	hsa-miR-1244-002791	Amp	1.14	0.959	1	36.464	36.464	36.464	N/A	36.464	21.457			4.111			0.058	0.058	0.058		True	0.126	True	3	32
2020-01-23 104440 NGF12 SETB4.eds	N22	UNKNOWN	NGF12	NGF12 SETB4	hsa-miR-1245-002823	N/A	Undetermined	Undetermined	1	Undetermined	Undetermined		N/A												True	0	True	-1	-1	True
2018-07-16 103433 NGF12 SETB3.eds	N22	UNKNOWN	NGF12	NGF12 SETB3	hsa-miR-1245-002823	N/A	Undetermined	Undetermined	1	Undetermined	Undetermined		N/A												True	0	True	-1	-1	True
2018-07-13 133116 NGF12 SETB2.eds	N22	UNKNOWN	NGF12	NGF12 SETB2	hsa-miR-1245-002823	N/A	Undetermined	Undetermined	1	Undetermined	Undetermined		N/A												True	0	True	-1	-1	True
2018-07-12 193530 NGF12 SETB1.eds	N22	UNKNOWN	NGF12	NGF12 SETB1	hsa-miR-1245-002823	N/A	Undetermined	Undetermined	1	Undetermined	Undetermined		N/A												True	0	True	-1	-1	True
2020-01-23 12551948 NGF48 SETB4.eds	N22	UNKNOWN	NGF48	NGF48SETB4	hsa-miR-1245-002823	N/A	Undetermined	Undetermined	1	Undetermined	Undetermined		N/A												True	0	True	-1	-1	True
2018-07-27 115143 NGF48 SETB2.eds	N22	UNKNOWN	NGF48	NGF48SETB2	hsa-miR-1245-002823	N/A	Undetermined	Undetermined	1	Undetermined	Undetermined		N/A												True	0	True	-1	-1	True
2018-07-26 191908 NGF48 SETB1.eds	N22	UNKNOWN	NGF48	NGF48SETB1	hsa-miR-1245-002823	N/A	Undetermined	Undetermined	1	Undetermined	Undetermined		N/A												True	0	True	-1	-1	True
2020-01-23 104440 NGF12 SETB4.eds	P13	UNKNOWN	NGF12	NGF12 SETB4	hsa-miR-1247-002893	Amp	1.005	0.983	1	30.439	30.439	29.926	N/A	29.926	14.294	0.841	12.706	0	-10.688	10.688	1	0.001	1,649.613	1	True	0.043	True	3	27
2018-07-13 133116 NGF12 SETB2.eds	P13	UNKNOWN	NGF12	NGF12 SETB2	hsa-miR-1247-002893	Amp	0.968	0.972	1	29.862	29.862	29.926	N/A	29.926	14.294	0.841	12.706	0	-10.688	10.688	1	0.001	1,649.613	1	True	0.043	True	3	26	True
2018-07-16 103433 NGF12 SETB3.eds	P13	UNKNOWN	NGF12	NGF12 SETB3	hsa-miR-1247-002893	Amp	1.064	0.972	1	29.413	29.413	29.926	N/A	29.926	14.294	0.841	12.706	0	-10.688	10.688	1	0.001	1,649.613	1	True	0.043	True	3	26
2018-07-12 193530 NGF12 SETB1.eds	P13	UNKNOWN	NGF12	NGF12 SETB1	hsa-miR-1247-002893	Amp	0.939	0.965	1	29.335	29.335	29.926	N/A	29.926	14.294	0.841	12.706	0	-10.688	10.688	1	0.001	1,649.613	1	True	0.043	True	3	26	True
2020-01-23 12551948 NGF48 SETB4.eds	P13	UNKNOWN	NGF48	NGF48SETB4	hsa-miR-1247-002893	Amp	1.155	0.975	1	30.319	30.319	30.125	N/A	30.125	14.667	0.109	4.303	0.374	-0.097	0.844	0.772	0.557	1.069	0.734	True	0.043	True	3	27
2018-07-27 115143 NGF48 SETB2.eds	P13	UNKNOWN	NGF48	NGF48SETB2	hsa-miR-1247-002893	Amp	1.116	0.967	1	30.173	30.173	30.125	N/A	30.125	14.667	0.109	4.303	0.374	-0.097	0.844	0.772	0.557	1.069	0.734	True	0.043	True	3	27
2018-07-26 191908 NGF48 SETB1.eds	P13	UNKNOWN	NGF48	NGF48SETB1	hsa-miR-1247-002893	Amp	1.013	0.955	1	29.883	29.883	30.125	N/A	30.125	14.667	0.109	4.303	0.374	-0.097	0.844	0.772	0.557	1.069	0.734	True	0.043	True	3	27
2018-07-12 193530 NGF12 SETB1.eds	O21	UNKNOWN	NGF12	NGF12 SETB1	hsa-miR-1248-002870	N/A	Undetermined	Undetermined	1	Undetermined	Undetermined		N/A												True	0	True	-1	-1	True
2018-07-13 133116 NGF12 SETB2.eds	O21	UNKNOWN	NGF12	NGF12 SETB2	hsa-miR-1248-002870	N/A	Undetermined	Undetermined	1	Undetermined	Undetermined		N/A												True	0	True	-1	-1	True
2018-07-16 103433 NGF12 SETB3.eds	O21	UNKNOWN	NGF12	NGF12 SETB3	hsa-miR-1248-002870	N/A	Undetermined	Undetermined	1	Undetermined	Undetermined		N/A												True	0	True	-1	-1	True
2020-01-23 104440 NGF12 SETB4.eds	O21	UNKNOWN	NGF12	NGF12 SETB4	hsa-miR-1248-002870	N/A	Undetermined	Undetermined	1	Undetermined	Undetermined		N/A												True	0	True	-1	-1	True
2020-01-23 12551948 NGF48 SETB4.eds	O21	UNKNOWN	NGF48	NGF48SETB4	hsa-miR-1248-002870	N/A	Undetermined	Undetermined	1	Undetermined	Undetermined		N/A												True	0	True	-1	-1	True
2018-07-27 115143 NGF48 SETB2.eds	O21	UNKNOWN	NGF48	NGF48SETB2	hsa-miR-1248-002870	N/A	Undetermined	Undetermined	1	Undetermined	Undetermined		N/A												True	0	True	-1	-1	True
2018-07-26 191908 NGF48 SETB1.eds	O21	UNKNOWN	NGF48	NGF48SETB1	hsa-miR-1248-002870	N/A	Undetermined	Undetermined	1	Undetermined	Undetermined		N/A												True	0	True	-1	-1	True
2020-01-23 12551948 NGF48 SETB4.eds	O20	UNKNOWN	NGF48	NGF48SETB4	hsa-miR-1249-002868	N/A	Undetermined	Undetermined	1	Undetermined	Undetermined		N/A												True	0.04	True	-1	-1	True
2018-07-27 115143 NGF48 SETB2.eds	O20	UNKNOWN	NGF48	NGF48SETB2	hsa-miR-1249-002868	Amp	0.649	0.779	1	37.233	37.233		N/A												True	0.04	True	3	33	True
2018-07-26 191908 NGF48 SETB1.eds	O20	UNKNOWN	NGF48	NGF48SETB1	hsa-miR-1249-002868	N/A	Undetermined	Undetermined	1	Undetermined	Undetermined		N/A												True	0.04	True	-1	-1	True
2020-01-23 104440 NGF12 SETB4.eds	O20	UNKNOWN	NGF12	NGF12 SETB4	hsa-miR-1249-002868	N/A	Undetermined	Undetermined	1	Undetermined	Undetermined		N/A												True	0.04	True	-1	-1	True
2018-07-16 103433 NGF12 SETB3.eds	O20	UNKNOWN	NGF12	NGF12 SETB3	hsa-miR-1249-002868	N/A	Undetermined	Undetermined	1	Undetermined	Undetermined		N/A												True	0.04	True	-1	-1	True
2018-07-13 133116 NGF12 SETB2.eds	O20	UNKNOWN	NGF12	NGF12 SETB2	hsa-miR-1249-002868	N/A	Undetermined	Undetermined	1	Undetermined	Undetermined		N/A												True	0.04	True	-1	-1	True
2018-07-12 193530 NGF12 SETB1.eds	O20	UNKNOWN	NGF12	NGF12 SETB1	hsa-miR-1249-002868	Amp	0	0.757	1	34.24	34.24		N/A												True	0.04	True	3	29	True
2018-07-13 133116 NGF12 SETB2.eds	P10	UNKNOWN	NGF12	NGF12 SETB2	hsa-miR-1250-002887	N/A	Undetermined	Undetermined	1	Undetermined	Undetermined		N/A												True	0.049	True	-1	-1	True
2018-07-12 193530 NGF12 SETB1.eds	P10	UNKNOWN	NGF12	NGF12 SETB1	hsa-miR-1250-002887	Amp	0.894	0.867	1	33.887	33.887		N/A												True	0.049	True	3	30	True
2020-01-23 104440 NGF12 SETB4.eds	P10	UNKNOWN	NGF12	NGF12 SETB4	hsa-miR-1250-002887	N/A	Undetermined	Undetermined	1	Undetermined	Undetermined		N/A												True	0.049	True	-1	-1	True
2018-07-16 103433 NGF12 SETB3.eds	P10	UNKNOWN	NGF12	NGF12 SETB3	hsa-miR-1250-002887	N/A	Undetermined	Undetermined	1	Undetermined	Undetermined		N/A												True	0.049	True	-1	-1	True
2018-07-26 191908 NGF48 SETB1.eds	P10	UNKNOWN	NGF48	NGF48SETB1	hsa-miR-1250-002887	N/A	Undetermined	Undetermined	1	Undetermined	Undetermined		N/A												True	0.049	True	-1	-1	True
2018-07-27 115143 NGF48 SETB2.eds	P10	UNKNOWN	NGF48	NGF48SETB2	hsa-miR-1250-002887	N/A	Undetermined	Undetermined	1	Undetermined	Undetermined		N/A												True	0.049	True	-1	-1	True
2020-01-23 12551948 NGF48 SETB4.eds	P10	UNKNOWN	NGF48	NGF48SETB4	hsa-miR-1250-002887	N/A	Undetermined	Undetermined	1	Undetermined	Undetermined		N/A												True	0.049	True	-1	-1	True
2018-07-27 115143 NGF48 SETB2.eds	N20	UNKNOWN	NGF48	NGF48SETB2	hsa-miR-1251-002820	N/A	Undetermined	Undetermined	1	Undetermined	Undetermined		N/A												True	0	True	-1	-1	True
2020-01-23 12551948 NGF48 SETB4.eds	N20	UNKNOWN	NGF48	NGF48SETB4	hsa-miR-1251-002820	N/A	Undetermined	Undetermined	1	Undetermined	Undetermined		N/A												True	0	True	-1	-1	True
2018-07-26 191908 NGF48 SETB1.eds	N20	UNKNOWN	NGF48	NGF48SETB1	hsa-miR-1251-002820	N/A	Undetermined	Undetermined	1	Undetermined	Undetermined		N/A												True	0	True	-1	-1	True
2018-07-16 103433 NGF12 SETB3.eds	N20	UNKNOWN	NGF12	NGF12 SETB3	hsa-miR-1251-002820	N/A	Undetermined	Undetermined	1	Undetermined	Undetermined		N/A												True	0	True	-1	-1	True
2020-01-23 104440 NGF12 SETB4.eds	N20	UNKNOWN	NGF12	NGF12 SETB4	hsa-miR-1251-002820	N/A	Undetermined	Undetermined	1	Undetermined	Undetermined		N/A												True	0	True	-1	-1	True
2018-07-12 193530 NGF12 SETB1.eds	N20	UNKNOWN	NGF12	NGF12 SETB1	hsa-miR-1251-002820	N/A	Undetermined	Undetermined	1	Undetermined	Undetermined		N/A												True	0	True	-1	-1	True
2018-07-13 133116 NGF12 SETB2.eds	N20	UNKNOWN	NGF12	NGF12 SETB2	hsa-miR-1251-002820	N/A	Undetermined	Undetermined	1	Undetermined	Undetermined		N/A												True	0	True	-1	-1	True
2018-07-12 193530 NGF12 SETB1.eds	O17	UNKNOWN	NGF12	NGF12 SETB1	hsa-miR-1252-002860	N/A	Undetermined	Undetermined	1	Undetermined	Undetermined		N/A												True	0	True	-1	-1	True
2020-01-23 104440 NGF12 SETB4.eds	O17	UNKNOWN	NGF12	NGF12 SETB4	hsa-miR-1252-002860	N/A	Undetermined	Undetermined	1	Undetermined	Undetermined		N/A												True	0	True	-1	-1	True
2018-07-13 133116 NGF12 SETB2.eds	O17	UNKNOWN	NGF12	NGF12 SETB2	hsa-miR-1252-002860	N/A	Undetermined	Undetermined	1	Undetermined	Undetermined		N/A												True	0	True	-1	-1	True
2018-07-16 103433 NGF12 SETB3.eds	O17	UNKNOWN	NGF12	NGF12 SETB3	hsa-miR-1252-002860	N/A	Undetermined	Undetermined	1	Undetermined	Undetermined		N/A												True	0	True	-1	-1	True
2018-07-27 115143 NGF48 SETB2.eds	O17	UNKNOWN	NGF48	NGF48SETB2	hsa-miR-1252-002860	N/A	Undetermined	Undetermined	1	Undetermined	Undetermined		N/A												True	0	True	-1	-1	True
2018-07-26 191908 NGF48 SETB1.eds	O17	UNKNOWN	NGF48	NGF48SETB1	hsa-miR-1252-002860	N/A	Undetermined	Undetermined	1	Undetermined	Undetermined		N/A												True	0	True	-1	-1	True
2020-01-23 12551948 NGF48 SETB4.eds	O17	UNKNOWN	NGF48	NGF48SETB4	hsa-miR-1252-002860	N/A	Undetermined	Undetermined	1	Undetermined	Undetermined		N/A												True	0	True	-1	-1	True
2020-01-23 12551948 NGF48 SETB4.eds	P14	UNKNOWN	NGF48	NGF48SETB4	hsa-miR-1253-002894	N/A	Undetermined	Undetermined	1	Undetermined	Undetermined		N/A												True	0.04	True	-1	-1	True
2018-07-27 115143 NGF48 SETB2.eds	P14	UNKNOWN	NGF48	NGF48SETB2	hsa-miR-1253-002894	N/A	Undetermined	Undetermined	1	Undetermined	Undetermined		N/A												True	0.04	True	-1	-1	True
2018-07-26 191908 NGF48 SETB1.eds	P14	UNKNOWN	NGF48	NGF48SETB1	hsa-miR-1253-002894	Amp	0.585	0.64	1	34.756	34.756		N/A												True	0.04	True	3	30	True
2018-07-12 193530 NGF12 SETB1.eds	P14	UNKNOWN	NGF12	NGF12 SETB1	hsa-miR-1253-002894	Amp	0.733	0.86	1	31.934	31.934		N/A												True	0.04	True	3	28	True
2018-07-16 103433 NGF12 SETB3.eds	P14	UNKNOWN	NGF12	NGF12 SETB3	hsa-miR-1253-002894	N/A	Undetermined	Undetermined	1	Undetermined	Undetermined		N/A												True	0.04	True	-1	-1	True
2018-07-13 133116 NGF12 SETB2.eds	P14	UNKNOWN	NGF12	NGF12 SETB2	hsa-miR-1253-002894	Amp	0.635	0.699	1	34.633	34.633		N/A												True	0.04	True	3	30	True
2020-01-23 104440 NGF12 SETB4.eds	P14	UNKNOWN	NGF12	NGF12 SETB4	hsa-miR-1253-002894	N/A	Undetermined	Undetermined	1	Undetermined	Undetermined		N/A												True	0.04	True	-1	-1	True
2020-01-23 104440 NGF12 SETB4.eds	N18	UNKNOWN	NGF12	NGF12 SETB4	hsa-miR-1254-002818	Amp	1.266	0.981	1	31.07	31.07	30.92	N/A	30.92	14.381	0.901	3.182	0	-2.867	2.867	1	0.137	7.295	1	True	0.094	True	3	26
2018-07-16 103433 NGF12 SETB3.eds	N18	UNKNOWN	NGF12	NGF12 SETB3	hsa-miR-1254-002818	Amp	1.245	0.98	1	31.506	31.506	30.92	N/A	30.92	14.381	0.901	3.182	0	-2.867	2.867	1	0.137	7.295	1	True	0.094	True	3	27
2018-07-12 193530 NGF12 SETB1.eds	N18	UNKNOWN	NGF12	NGF12 SETB1	hsa-miR-1254-002818	Amp	1.165	0.976	1	30.089	30.089	30.92	N/A	30.92	14.381	0.901	3.182	0	-2.867	2.867	1	0.137	7.295	1	True	0.094	True	3	25
2018-07-13 133116 NGF12 SETB2.eds	N18	UNKNOWN	NGF12	NGF12 SETB2	hsa-miR-1254-002818	Amp	1.11	0.973	1	31.014	31.014	30.92	N/A	30.92	14.381	0.901	3.182	0	-2.867	2.867	1	0.137	7.295	1	True	0.094	True	3	26
2018-07-26 191908 NGF48 SETB1.eds	N18	UNKNOWN	NGF48	NGF48SETB1	hsa-miR-1254-002818	Amp	1.253	0.984	1	30.05	30.05	30.693	N/A	30.693	15.235	0.425	4.303	0.855	-0.974	2.683	0.553	0.156	1.964	0.437	True	0.094	True	3	25
2018-07-27 115143 NGF48 SETB2.eds	N18	UNKNOWN	NGF48	NGF48SETB2	hsa-miR-1254-002818	Amp	1.305	0.984	1	31.602	31.602	30.693	N/A	30.693	15.235	0.425	4.303	0.855	-0.974	2.683	0.553	0.156	1.964	0.437	True	0.094	True	3	27
2020-01-23 12551948 NGF48 SETB4.eds	N18	UNKNOWN	NGF48	NGF48SETB4	hsa-miR-1254-002818	Amp	1.348	0.991	1	30.428	30.428	30.693	N/A	30.693	15.235	0.425	4.303	0.855	-0.974	2.683	0.553	0.156	1.964	0.437	True	0.094	True	3	26
2020-01-23 12551948 NGF48 SETB4.eds	N13	UNKNOWN	NGF48	NGF48SETB4	hsa-miR-1255A-002805	N/A	Undetermined	Undetermined	1	Undetermined	Undetermined		N/A												True	0	True	-1	-1	True
2018-07-27 115143 NGF48 SETB2.eds	N13	UNKNOWN	NGF48	NGF48SETB2	hsa-miR-1255A-002805	N/A	Undetermined	Undetermined	1	Undetermined	Undetermined		N/A												True	0	True	-1	-1	True
2018-07-26 191908 NGF48 SETB1.eds	N13	UNKNOWN	NGF48	NGF48SETB1	hsa-miR-1255A-002805	N/A	Undetermined	Undetermined	1	Undetermined	Undetermined		N/A												True	0	True	-1	-1	True
2020-01-23 104440 NGF12 SETB4.eds	N13	UNKNOWN	NGF12	NGF12 SETB4	hsa-miR-1255A-002805	N/A	Undetermined	Undetermined	1	Undetermined	Undetermined		N/A												True	0	True	-1	-1	True
2018-07-16 103433 NGF12 SETB3.eds	N13	UNKNOWN	NGF12	NGF12 SETB3	hsa-miR-1255A-002805	N/A	Undetermined	Undetermined	1	Undetermined	Undetermined		N/A												True	0	True	-1	-1	True
2018-07-13 133116 NGF12 SETB2.eds	N13	UNKNOWN	NGF12	NGF12 SETB2	hsa-miR-1255A-002805	N/A	Undetermined	Undetermined	1	Undetermined	Undetermined		N/A												True	0	True	-1	-1	True
2018-07-12 193530 NGF12 SETB1.eds	N13	UNKNOWN	NGF12	NGF12 SETB1	hsa-miR-1255A-002805	N/A	Undetermined	Undetermined	1	Undetermined	Undetermined		N/A												True	0	True	-1	-1	True
2020-01-23 104440 NGF12 SETB4.eds	N11	UNKNOWN	NGF12	NGF12 SETB4	hsa-miR-1255B-002801	N/A	Undetermined	Undetermined	1	Undetermined	Undetermined	30.725	N/A	30.725	12.475			0			1	1	1		True	0.046	True	-1	-1	True
2018-07-13 133116 NGF12 SETB2.eds	N11	UNKNOWN	NGF12	NGF12 SETB2	hsa-miR-1255B-002801	Amp	0.837	0.781	1	31.315	31.315	30.725	N/A	30.725	12.475			0			1	1	1		True	0.046	True	3	28	True
2018-07-16 103433 NGF12 SETB3.eds	N11	UNKNOWN	NGF12	NGF12 SETB3	hsa-miR-1255B-002801	N/A	Undetermined	Undetermined	1	Undetermined	Undetermined	30.725	N/A	30.725	12.475			0			1	1	1		True	0.046	True	-1	-1	True
2018-07-12 193530 NGF12 SETB1.eds	N11	UNKNOWN	NGF12	NGF12 SETB1	hsa-miR-1255B-002801	Amp	1.047	0.931	1	30.725	30.725	30.725	N/A	30.725	12.475			0			1	1	1		True	0.046	True	3	28
2018-07-27 115143 NGF48 SETB2.eds	N11	UNKNOWN	NGF48	NGF48SETB2	hsa-miR-1255B-002801	N/A	Undetermined	Undetermined	1	Undetermined	Undetermined	32.819	N/A	32.819	17.409	0.138	12.706	4.934	3.177	6.69	0.033	0.01	0.111		True	0.046	True	-1	-1	True
2018-07-26 191908 NGF48 SETB1.eds	N11	UNKNOWN	NGF48	NGF48SETB1	hsa-miR-1255B-002801	Amp	1.162	0.914	1	32.554	32.554	32.819	N/A	32.819	17.409	0.138	12.706	4.934	3.177	6.69	0.033	0.01	0.111		True	0.046	True	3	29
2020-01-23 12551948 NGF48 SETB4.eds	N11	UNKNOWN	NGF48	NGF48SETB4	hsa-miR-1255B-002801	Amp	1.374	0.984	1	33.084	33.084	32.819	N/A	32.819	17.409	0.138	12.706	4.934	3.177	6.69	0.033	0.01	0.111		True	0.046	True	3	30
2018-07-16 103433 NGF12 SETB3.eds	O12	UNKNOWN	NGF12	NGF12 SETB3	hsa-miR-1256-002850	N/A	Undetermined	Undetermined	1	Undetermined	Undetermined		N/A												True	0.04	True	-1	-1	True
2020-01-23 104440 NGF12 SETB4.eds	O12	UNKNOWN	NGF12	NGF12 SETB4	hsa-miR-1256-002850	N/A	Undetermined	Undetermined	1	Undetermined	Undetermined		N/A												True	0.04	True	-1	-1	True
2018-07-12 193530 NGF12 SETB1.eds	O12	UNKNOWN	NGF12	NGF12 SETB1	hsa-miR-1256-002850	Amp	0.657	0.593	1	37.417	37.417		N/A												True	0.04	True	3	33	True
2018-07-13 133116 NGF12 SETB2.eds	O12	UNKNOWN	NGF12	NGF12 SETB2	hsa-miR-1256-002850	Amp	0.607	0	1	39.571	39.571		N/A												True	0.04	True	3	34	True
2020-01-23 12551948 NGF48 SETB4.eds	O12	UNKNOWN	NGF48	NGF48SETB4	hsa-miR-1256-002850	N/A	Undetermined	Undetermined	1	Undetermined	Undetermined		N/A												True	0.04	True	-1	-1	True
2018-07-27 115143 NGF48 SETB2.eds	O12	UNKNOWN	NGF48	NGF48SETB2	hsa-miR-1256-002850	N/A	Undetermined	Undetermined	1	Undetermined	Undetermined		N/A												True	0.04	True	-1	-1	True
2018-07-26 191908 NGF48 SETB1.eds	O12	UNKNOWN	NGF48	NGF48SETB1	hsa-miR-1256-002850	Inconclusive	0.532	0	1	Undetermined	Undetermined		N/A												True	0.04	True	3	34	True
2018-07-13 133116 NGF12 SETB2.eds	A19	UNKNOWN	NGF12	NGF12 SETB2	hsa-miR-1257-002910	N/A	Undetermined	Undetermined	1	Undetermined	Undetermined		N/A												True	0	True	-1	-1	True
2018-07-12 193530 NGF12 SETB1.eds	A19	UNKNOWN	NGF12	NGF12 SETB1	hsa-miR-1257-002910	N/A	Undetermined	Undetermined	1	Undetermined	Undetermined		N/A												True	0	True	-1	-1	True
2020-01-23 104440 NGF12 SETB4.eds	A19	UNKNOWN	NGF12	NGF12 SETB4	hsa-miR-1257-002910	N/A	Undetermined	Undetermined	1	Undetermined	Undetermined		N/A												True	0	True	-1	-1	True
2018-07-16 103433 NGF12 SETB3.eds	A19	UNKNOWN	NGF12	NGF12 SETB3	hsa-miR-1257-002910	N/A	Undetermined	Undetermined	1	Undetermined	Undetermined		N/A												True	0	True	-1	-1	True
2020-01-23 12551948 NGF48 SETB4.eds	A19	UNKNOWN	NGF48	NGF48SETB4	hsa-miR-1257-002910	N/A	Undetermined	Undetermined	1	Undetermined	Undetermined		N/A												True	0	True	-1	-1	True
2018-07-27 115143 NGF48 SETB2.eds	A19	UNKNOWN	NGF48	NGF48SETB2	hsa-miR-1257-002910	N/A	Undetermined	Undetermined	1	Undetermined	Undetermined		N/A												True	0	True	-1	-1	True
2018-07-26 191908 NGF48 SETB1.eds	A19	UNKNOWN	NGF48	NGF48SETB1	hsa-miR-1257-002910	N/A	Undetermined	Undetermined	1	Undetermined	Undetermined		N/A												True	0	True	-1	-1	True
2018-07-27 115143 NGF48 SETB2.eds	N08	UNKNOWN	NGF48	NGF48SETB2	hsa-miR-1259-002796	N/A	Undetermined	Undetermined	1	Undetermined	Undetermined		N/A												True	0	True	-1	-1	True
2018-07-26 191908 NGF48 SETB1.eds	N08	UNKNOWN	NGF48	NGF48SETB1	hsa-miR-1259-002796	N/A	Undetermined	Undetermined	1	Undetermined	Undetermined		N/A												True	0	True	-1	-1	True
2020-01-23 12551948 NGF48 SETB4.eds	N08	UNKNOWN	NGF48	NGF48SETB4	hsa-miR-1259-002796	N/A	Undetermined	Undetermined	1	Undetermined	Undetermined		N/A												True	0	True	-1	-1	True
2020-01-23 104440 NGF12 SETB4.eds	N08	UNKNOWN	NGF12	NGF12 SETB4	hsa-miR-1259-002796	N/A	Undetermined	Undetermined	1	Undetermined	Undetermined		N/A												True	0	True	-1	-1	True
2018-07-16 103433 NGF12 SETB3.eds	N08	UNKNOWN	NGF12	NGF12 SETB3	hsa-miR-1259-002796	N/A	Undetermined	Undetermined	1	Undetermined	Undetermined		N/A												True	0	True	-1	-1	True
2018-07-12 193530 NGF12 SETB1.eds	N08	UNKNOWN	NGF12	NGF12 SETB1	hsa-miR-1259-002796	N/A	Undetermined	Undetermined	1	Undetermined	Undetermined		N/A												True	0	True	-1	-1	True
2018-07-13 133116 NGF12 SETB2.eds	N08	UNKNOWN	NGF12	NGF12 SETB2	hsa-miR-1259-002796	N/A	Undetermined	Undetermined	1	Undetermined	Undetermined		N/A												True	0	True	-1	-1	True
2018-07-27 115143 NGF48 SETB2.eds	K13	UNKNOWN	NGF48	NGF48SETB2	hsa-miR-125b-1#-002378	Amp	0.76	0.568	1	37.114	37.114		N/A												True	0.048	True	3	34	True
2018-07-26 191908 NGF48 SETB1.eds	K13	UNKNOWN	NGF48	NGF48SETB1	hsa-miR-125b-1#-002378	N/A	Undetermined	Undetermined	1	Undetermined	Undetermined		N/A												True	0.048	True	-1	-1	True
2020-01-23 12551948 NGF48 SETB4.eds	K13	UNKNOWN	NGF48	NGF48SETB4	hsa-miR-125b-1#-002378	N/A	Undetermined	Undetermined	1	Undetermined	Undetermined		N/A												True	0.048	True	-1	-1	True
2020-01-23 104440 NGF12 SETB4.eds	K13	UNKNOWN	NGF12	NGF12 SETB4	hsa-miR-125b-1#-002378	Amp	0.958	0.826	1	35.443	35.443	33.026	N/A	33.026	15.58	0.919	12.706	0	-11.674	11.674	1	0	3,267.405	1	True	0.048	True	3	32	True
2018-07-16 103433 NGF12 SETB3.eds	K13	UNKNOWN	NGF12	NGF12 SETB3	hsa-miR-125b-1#-002378	N/A	Undetermined	Undetermined	1	Undetermined	Undetermined	33.026	N/A	33.026	15.58	0.919	12.706	0	-11.674	11.674	1	0	3,267.405	1	True	0.048	True	-1	-1	True
2018-07-12 193530 NGF12 SETB1.eds	K13	UNKNOWN	NGF12	NGF12 SETB1	hsa-miR-125b-1#-002378	Amp	1.063	0.963	1	32.912	32.912	33.026	N/A	33.026	15.58	0.919	12.706	0	-11.674	11.674	1	0	3,267.405	1	True	0.048	True	3	30
2018-07-13 133116 NGF12 SETB2.eds	K13	UNKNOWN	NGF12	NGF12 SETB2	hsa-miR-125b-1#-002378	Amp	1.105	0.965	1	33.141	33.141	33.026	N/A	33.026	15.58	0.919	12.706	0	-11.674	11.674	1	0	3,267.405	1	True	0.048	True	3	29
2018-07-26 191908 NGF48 SETB1.eds	H12	UNKNOWN	NGF48	NGF48SETB1	hsa-miR-125b-2#-002158	Inconclusive	0.608	0	1	Undetermined	Undetermined		N/A												True	0.2	True	3	33	True
2018-07-27 115143 NGF48 SETB2.eds	H12	UNKNOWN	NGF48	NGF48SETB2	hsa-miR-125b-2#-002158	N/A	Undetermined	Undetermined	1	Undetermined	Undetermined		N/A												True	0.2	True	-1	-1	True
2020-01-23 12551948 NGF48 SETB4.eds	H12	UNKNOWN	NGF48	NGF48SETB4	hsa-miR-125b-2#-002158	N/A	Undetermined	Undetermined	1	Undetermined	Undetermined		N/A												True	0.2	True	-1	-1	True
2018-07-12 193530 NGF12 SETB1.eds	H12	UNKNOWN	NGF12	NGF12 SETB1	hsa-miR-125b-2#-002158	N/A	Undetermined	Undetermined	1	Undetermined	Undetermined		N/A												True	0.2	True	-1	-1	True
2020-01-23 104440 NGF12 SETB4.eds	H12	UNKNOWN	NGF12	NGF12 SETB4	hsa-miR-125b-2#-002158	N/A	Undetermined	Undetermined	1	Undetermined	Undetermined		N/A												True	0.2	True	-1	-1	True
2018-07-13 133116 NGF12 SETB2.eds	H12	UNKNOWN	NGF12	NGF12 SETB2	hsa-miR-125b-2#-002158	Inconclusive	0.635	0	1	Undetermined	Undetermined		N/A												True	0.2	True	3	32	True
2018-07-16 103433 NGF12 SETB3.eds	H12	UNKNOWN	NGF12	NGF12 SETB3	hsa-miR-125b-2#-002158	N/A	Undetermined	Undetermined	1	Undetermined	Undetermined		N/A												True	0.2	True	-1	-1	True
2018-07-13 133116 NGF12 SETB2.eds	A08	UNKNOWN	NGF12	NGF12 SETB2	hsa-miR-126#-000451	Amp	1.236	0.934	1	32.705	32.705	33.347	N/A	33.347	16.396	1.55	4.303	0	-6.67	6.67	1	0.01	101.83	1	True	0.136	True	3	28
2018-07-16 103433 NGF12 SETB3.eds	A08	UNKNOWN	NGF12	NGF12 SETB3	hsa-miR-126#-000451	Amp	1.222	0.953	1	35.192	35.192	33.347	N/A	33.347	16.396	1.55	4.303	0	-6.67	6.67	1	0.01	101.83	1	True	0.136	True	3	30
2020-01-23 104440 NGF12 SETB4.eds	A08	UNKNOWN	NGF12	NGF12 SETB4	hsa-miR-126#-000451	N/A	Undetermined	Undetermined	1	Undetermined	Undetermined	33.347	N/A	33.347	16.396	1.55	4.303	0	-6.67	6.67	1	0.01	101.83	1	True	0.136	True	-1	-1	True
2018-07-12 193530 NGF12 SETB1.eds	A08	UNKNOWN	NGF12	NGF12 SETB1	hsa-miR-126#-000451	Amp	1.278	0.969	1	32.143	32.143	33.347	N/A	33.347	16.396	1.55	4.303	0	-6.67	6.67	1	0.01	101.83	1	True	0.136	True	3	27
2020-01-23 12551948 NGF48 SETB4.eds	A08	UNKNOWN	NGF48	NGF48SETB4	hsa-miR-126#-000451	N/A	Undetermined	Undetermined	1	Undetermined	Undetermined	34.031	N/A	34.031	19.024			2.628			0.162	0.162	0.162		True	0.136	True	-1	-1	True
2018-07-27 115143 NGF48 SETB2.eds	A08	UNKNOWN	NGF48	NGF48SETB2	hsa-miR-126#-000451	N/A	Undetermined	Undetermined	1	Undetermined	Undetermined	34.031	N/A	34.031	19.024			2.628			0.162	0.162	0.162		True	0.136	True	-1	-1	True
2018-07-26 191908 NGF48 SETB1.eds	A08	UNKNOWN	NGF48	NGF48SETB1	hsa-miR-126#-000451	Amp	1.296	0.955	1	34.031	34.031	34.031	N/A	34.031	19.024			2.628			0.162	0.162	0.162		True	0.136	True	3	29
2020-01-23 12551948 NGF48 SETB4.eds	P16	UNKNOWN	NGF48	NGF48SETB4	hsa-miR-1260-002896	Amp	1.24	0.992	1	25.942	25.942	26.261	N/A	26.261	10.803	0.498	4.303	1.68	-0.463	3.822	0.312	0.071	1.378	0.089	True	0.062	True	3	22
2018-07-26 191908 NGF48 SETB1.eds	P16	UNKNOWN	NGF48	NGF48SETB1	hsa-miR-1260-002896	Amp	1.135	0.981	1	25.513	25.513	26.261	N/A	26.261	10.803	0.498	4.303	1.68	-0.463	3.822	0.312	0.071	1.378	0.089	True	0.062	True	3	22
2018-07-27 115143 NGF48 SETB2.eds	P16	UNKNOWN	NGF48	NGF48SETB2	hsa-miR-1260-002896	Amp	1.145	0.987	1	27.328	27.328	26.261	N/A	26.261	10.803	0.498	4.303	1.68	-0.463	3.822	0.312	0.071	1.378	0.089	True	0.062	True	3	23
2020-01-23 104440 NGF12 SETB4.eds	P16	UNKNOWN	NGF12	NGF12 SETB4	hsa-miR-1260-002896	Amp	1.206	0.984	1	25.531	25.531	25.662	N/A	25.662	9.123	0.621	3.182	0	-1.977	1.977	1	0.254	3.936	1	True	0.062	True	3	22
2018-07-12 193530 NGF12 SETB1.eds	P16	UNKNOWN	NGF12	NGF12 SETB1	hsa-miR-1260-002896	Amp	1.053	0.976	1	25.652	25.652	25.662	N/A	25.662	9.123	0.621	3.182	0	-1.977	1.977	1	0.254	3.936	1	True	0.062	True	3	22
2018-07-16 103433 NGF12 SETB3.eds	P16	UNKNOWN	NGF12	NGF12 SETB3	hsa-miR-1260-002896	Amp	1.139	0.98	1	25.751	25.751	25.662	N/A	25.662	9.123	0.621	3.182	0	-1.977	1.977	1	0.254	3.936	1	True	0.062	True	3	22
2018-07-13 133116 NGF12 SETB2.eds	P16	UNKNOWN	NGF12	NGF12 SETB2	hsa-miR-1260-002896	Amp	1.039	0.985	1	25.715	25.715	25.662	N/A	25.662	9.123	0.621	3.182	0	-1.977	1.977	1	0.254	3.936	1	True	0.062	True	3	22
2020-01-23 12551948 NGF48 SETB4.eds	O14	UNKNOWN	NGF48	NGF48SETB4	hsa-miR-1262-002852	N/A	Undetermined	Undetermined	1	Undetermined	Undetermined		N/A												True	0.04	True	-1	-1	True
2018-07-26 191908 NGF48 SETB1.eds	O14	UNKNOWN	NGF48	NGF48SETB1	hsa-miR-1262-002852	Amp	0.652	0.597	1	34.239	34.239		N/A												True	0.04	True	3	30	True
2018-07-27 115143 NGF48 SETB2.eds	O14	UNKNOWN	NGF48	NGF48SETB2	hsa-miR-1262-002852	Amp	0.671	0.488	1	34.393	34.393		N/A												True	0.04	True	3	31	True
2018-07-16 103433 NGF12 SETB3.eds	O14	UNKNOWN	NGF12	NGF12 SETB3	hsa-miR-1262-002852	N/A	Undetermined	Undetermined	1	Undetermined	Undetermined		N/A												True	0.04	True	-1	-1	True
2018-07-13 133116 NGF12 SETB2.eds	O14	UNKNOWN	NGF12	NGF12 SETB2	hsa-miR-1262-002852	Amp	0.639	0.677	1	35.102	35.102		N/A												True	0.04	True	3	31	True
2020-01-23 104440 NGF12 SETB4.eds	O14	UNKNOWN	NGF12	NGF12 SETB4	hsa-miR-1262-002852	N/A	Undetermined	Undetermined	1	Undetermined	Undetermined		N/A												True	0.04	True	-1	-1	True
2018-07-12 193530 NGF12 SETB1.eds	O14	UNKNOWN	NGF12	NGF12 SETB1	hsa-miR-1262-002852	Amp	0.675	0.492	1	32.876	32.876		N/A												True	0.04	True	3	29	True
2018-07-26 191908 NGF48 SETB1.eds	N02	UNKNOWN	NGF48	NGF48SETB1	hsa-miR-1263-002784	N/A	Undetermined	Undetermined	1	Undetermined	Undetermined		N/A												True	0	True	-1	-1	True
2020-01-23 12551948 NGF48 SETB4.eds	N02	UNKNOWN	NGF48	NGF48SETB4	hsa-miR-1263-002784	N/A	Undetermined	Undetermined	1	Undetermined	Undetermined		N/A												True	0	True	-1	-1	True
2018-07-27 115143 NGF48 SETB2.eds	N02	UNKNOWN	NGF48	NGF48SETB2	hsa-miR-1263-002784	N/A	Undetermined	Undetermined	1	Undetermined	Undetermined		N/A												True	0	True	-1	-1	True
2018-07-16 103433 NGF12 SETB3.eds	N02	UNKNOWN	NGF12	NGF12 SETB3	hsa-miR-1263-002784	N/A	Undetermined	Undetermined	1	Undetermined	Undetermined		N/A												True	0	True	-1	-1	True
2020-01-23 104440 NGF12 SETB4.eds	N02	UNKNOWN	NGF12	NGF12 SETB4	hsa-miR-1263-002784	N/A	Undetermined	Undetermined	1	Undetermined	Undetermined		N/A												True	0	True	-1	-1	True
2018-07-12 193530 NGF12 SETB1.eds	N02	UNKNOWN	NGF12	NGF12 SETB1	hsa-miR-1263-002784	N/A	Undetermined	Undetermined	1	Undetermined	Undetermined		N/A												True	0	True	-1	-1	True
2018-07-13 133116 NGF12 SETB2.eds	N02	UNKNOWN	NGF12	NGF12 SETB2	hsa-miR-1263-002784	N/A	Undetermined	Undetermined	1	Undetermined	Undetermined		N/A												True	0	True	-1	-1	True
2018-07-13 133116 NGF12 SETB2.eds	N10	UNKNOWN	NGF12	NGF12 SETB2	hsa-miR-1264-002799	N/A	Undetermined	Undetermined	1	Undetermined	Undetermined		N/A												True	0	True	-1	-1	True
2018-07-16 103433 NGF12 SETB3.eds	N10	UNKNOWN	NGF12	NGF12 SETB3	hsa-miR-1264-002799	N/A	Undetermined	Undetermined	1	Undetermined	Undetermined		N/A												True	0	True	-1	-1	True
2020-01-23 104440 NGF12 SETB4.eds	N10	UNKNOWN	NGF12	NGF12 SETB4	hsa-miR-1264-002799	N/A	Undetermined	Undetermined	1	Undetermined	Undetermined		N/A												True	0	True	-1	-1	True
2018-07-12 193530 NGF12 SETB1.eds	N10	UNKNOWN	NGF12	NGF12 SETB1	hsa-miR-1264-002799	N/A	Undetermined	Undetermined	1	Undetermined	Undetermined		N/A												True	0	True	-1	-1	True
2018-07-26 191908 NGF48 SETB1.eds	N10	UNKNOWN	NGF48	NGF48SETB1	hsa-miR-1264-002799	N/A	Undetermined	Undetermined	1	Undetermined	Undetermined		N/A												True	0	True	-1	-1	True
2018-07-27 115143 NGF48 SETB2.eds	N10	UNKNOWN	NGF48	NGF48SETB2	hsa-miR-1264-002799	N/A	Undetermined	Undetermined	1	Undetermined	Undetermined		N/A												True	0	True	-1	-1	True
2020-01-23 12551948 NGF48 SETB4.eds	N10	UNKNOWN	NGF48	NGF48SETB4	hsa-miR-1264-002799	N/A	Undetermined	Undetermined	1	Undetermined	Undetermined		N/A												True	0	True	-1	-1	True
2018-07-26 191908 NGF48 SETB1.eds	N05	UNKNOWN	NGF48	NGF48SETB1	hsa-miR-1265-002790	N/A	Undetermined	Undetermined	1	Undetermined	Undetermined		N/A												True	0	True	-1	-1	True
2018-07-27 115143 NGF48 SETB2.eds	N05	UNKNOWN	NGF48	NGF48SETB2	hsa-miR-1265-002790	N/A	Undetermined	Undetermined	1	Undetermined	Undetermined		N/A												True	0	True	-1	-1	True
2020-01-23 12551948 NGF48 SETB4.eds	N05	UNKNOWN	NGF48	NGF48SETB4	hsa-miR-1265-002790	N/A	Undetermined	Undetermined	1	Undetermined	Undetermined		N/A												True	0	True	-1	-1	True
2020-01-23 104440 NGF12 SETB4.eds	N05	UNKNOWN	NGF12	NGF12 SETB4	hsa-miR-1265-002790	N/A	Undetermined	Undetermined	1	Undetermined	Undetermined		N/A												True	0	True	-1	-1	True
2018-07-16 103433 NGF12 SETB3.eds	N05	UNKNOWN	NGF12	NGF12 SETB3	hsa-miR-1265-002790	N/A	Undetermined	Undetermined	1	Undetermined	Undetermined		N/A												True	0	True	-1	-1	True
2018-07-13 133116 NGF12 SETB2.eds	N05	UNKNOWN	NGF12	NGF12 SETB2	hsa-miR-1265-002790	N/A	Undetermined	Undetermined	1	Undetermined	Undetermined		N/A												True	0	True	-1	-1	True
2018-07-12 193530 NGF12 SETB1.eds	N05	UNKNOWN	NGF12	NGF12 SETB1	hsa-miR-1265-002790	N/A	Undetermined	Undetermined	1	Undetermined	Undetermined		N/A												True	0	True	-1	-1	True
2020-01-23 104440 NGF12 SETB4.eds	P09	UNKNOWN	NGF12	NGF12 SETB4	hsa-miR-1267-002885	Amp	1.084	0.973	1	31.526	31.526	31.663	N/A	31.663	15.124	0.765	3.182	0	-2.434	2.434	1	0.185	5.402	1	True	0.042	True	3	28
2018-07-16 103433 NGF12 SETB3.eds	P09	UNKNOWN	NGF12	NGF12 SETB3	hsa-miR-1267-002885	Amp	1.136	0.961	1	32.192	32.192	31.663	N/A	31.663	15.124	0.765	3.182	0	-2.434	2.434	1	0.185	5.402	1	True	0.042	True	3	29
2018-07-13 133116 NGF12 SETB2.eds	P09	UNKNOWN	NGF12	NGF12 SETB2	hsa-miR-1267-002885	Amp	1.068	0.93	1	31.702	31.702	31.663	N/A	31.663	15.124	0.765	3.182	0	-2.434	2.434	1	0.185	5.402	1	True	0.042	True	3	28
2018-07-12 193530 NGF12 SETB1.eds	P09	UNKNOWN	NGF12	NGF12 SETB1	hsa-miR-1267-002885	Amp	1.122	0.904	1	31.234	31.234	31.663	N/A	31.663	15.124	0.765	3.182	0	-2.434	2.434	1	0.185	5.402	1	True	0.042	True	3	28
2020-01-23 12551948 NGF48 SETB4.eds	P09	UNKNOWN	NGF48	NGF48SETB4	hsa-miR-1267-002885	Amp	1.152	0.947	1	33.211	33.211	33.655	N/A	33.655	18.197	0.907	4.303	3.073	-0.831	6.976	0.119	0.008	1.778	0.056	True	0.042	True	3	30
2018-07-26 191908 NGF48 SETB1.eds	P09	UNKNOWN	NGF48	NGF48SETB1	hsa-miR-1267-002885	Amp	1.104	0.983	1	32.193	32.193	33.655	N/A	33.655	18.197	0.907	4.303	3.073	-0.831	6.976	0.119	0.008	1.778	0.056	True	0.042	True	3	29
2018-07-27 115143 NGF48 SETB2.eds	P09	UNKNOWN	NGF48	NGF48SETB2	hsa-miR-1267-002885	Amp	1.052	0.815	1	35.561	35.561	33.655	N/A	33.655	18.197	0.907	4.303	3.073	-0.831	6.976	0.119	0.008	1.778	0.056	True	0.042	True	3	32
2020-01-23 12551948 NGF48 SETB4.eds	N04	UNKNOWN	NGF48	NGF48SETB4	hsa-miR-1269-002789	N/A	Undetermined	Undetermined	1	Undetermined	Undetermined		N/A												True	0	True	-1	-1	True
2018-07-27 115143 NGF48 SETB2.eds	N04	UNKNOWN	NGF48	NGF48SETB2	hsa-miR-1269-002789	N/A	Undetermined	Undetermined	1	Undetermined	Undetermined		N/A												True	0	True	-1	-1	True
2018-07-26 191908 NGF48 SETB1.eds	N04	UNKNOWN	NGF48	NGF48SETB1	hsa-miR-1269-002789	N/A	Undetermined	Undetermined	1	Undetermined	Undetermined		N/A												True	0	True	-1	-1	True
2018-07-12 193530 NGF12 SETB1.eds	N04	UNKNOWN	NGF12	NGF12 SETB1	hsa-miR-1269-002789	N/A	Undetermined	Undetermined	1	Undetermined	Undetermined		N/A												True	0	True	-1	-1	True
2018-07-13 133116 NGF12 SETB2.eds	N04	UNKNOWN	NGF12	NGF12 SETB2	hsa-miR-1269-002789	N/A	Undetermined	Undetermined	1	Undetermined	Undetermined		N/A												True	0	True	-1	-1	True
2018-07-16 103433 NGF12 SETB3.eds	N04	UNKNOWN	NGF12	NGF12 SETB3	hsa-miR-1269-002789	N/A	Undetermined	Undetermined	1	Undetermined	Undetermined		N/A												True	0	True	-1	-1	True
2020-01-23 104440 NGF12 SETB4.eds	N04	UNKNOWN	NGF12	NGF12 SETB4	hsa-miR-1269-002789	N/A	Undetermined	Undetermined	1	Undetermined	Undetermined		N/A												True	0	True	-1	-1	True
2020-01-23 12551948 NGF48 SETB4.eds	N14	UNKNOWN	NGF48	NGF48SETB4	hsa-miR-1270-002807	Amp	1.33	0.985	1	31.446	31.446	33.471	N/A	33.471	17.788	2.155	12.706	2.458	-24.918	29.834	0.182	0	31,706,924.000	0.446	True	0.051	True	3	28
2018-07-27 115143 NGF48 SETB2.eds	N14	UNKNOWN	NGF48	NGF48SETB2	hsa-miR-1270-002807	Amp	1.037	0.958	1	35.495	35.495	33.471	N/A	33.471	17.788	2.155	12.706	2.458	-24.918	29.834	0.182	0	31,706,924.000	0.446	True	0.051	True	3	32
2018-07-26 191908 NGF48 SETB1.eds	N14	UNKNOWN	NGF48	NGF48SETB1	hsa-miR-1270-002807	No Amp	0.753	0.846	1	35.905	35.905	33.471	N/A	33.471	17.788	2.155	12.706	2.458	-24.918	29.834	0.182	0	31,706,924.000	0.446	True	0.051	True	3	32	True
2018-07-13 133116 NGF12 SETB2.eds	N14	UNKNOWN	NGF12	NGF12 SETB2	hsa-miR-1270-002807	Amp	1.108	0.966	1	31.012	31.012	31.63	N/A	31.63	15.33	0.959	12.706	0	-12.188	12.188	1	0	4,666.819	1	True	0.051	True	3	27
2018-07-12 193530 NGF12 SETB1.eds	N14	UNKNOWN	NGF12	NGF12 SETB1	hsa-miR-1270-002807	No Amp	0.644	0.647	1	36.079	36.079	31.63	N/A	31.63	15.33	0.959	12.706	0	-12.188	12.188	1	0	4,666.819	1	True	0.051	True	3	31	True
2020-01-23 104440 NGF12 SETB4.eds	N14	UNKNOWN	NGF12	NGF12 SETB4	hsa-miR-1270-002807	N/A	Undetermined	Undetermined	1	Undetermined	Undetermined	31.63	N/A	31.63	15.33	0.959	12.706	0	-12.188	12.188	1	0	4,666.819	1	True	0.051	True	-1	-1	True
2018-07-16 103433 NGF12 SETB3.eds	N14	UNKNOWN	NGF12	NGF12 SETB3	hsa-miR-1270-002807	Amp	1.132	0.952	1	32.249	32.249	31.63	N/A	31.63	15.33	0.959	12.706	0	-12.188	12.188	1	0	4,666.819	1	True	0.051	True	3	29
2018-07-12 193530 NGF12 SETB1.eds	M23	UNKNOWN	NGF12	NGF12 SETB1	hsa-miR-1271-002779	Amp	1.208	0.977	1	29.57	29.57	30.396	N/A	30.396	13.857	1.196	3.182	0	-3.807	3.807	1	0.071	13.998	1	True	0.124	True	3	24
2018-07-13 133116 NGF12 SETB2.eds	M23	UNKNOWN	NGF12	NGF12 SETB2	hsa-miR-1271-002779	Amp	1.211	0.984	1	29.171	29.171	30.396	N/A	30.396	13.857	1.196	3.182	0	-3.807	3.807	1	0.071	13.998	1	True	0.124	True	3	24
2018-07-16 103433 NGF12 SETB3.eds	M23	UNKNOWN	NGF12	NGF12 SETB3	hsa-miR-1271-002779	Amp	1.204	0.977	1	30.884	30.884	30.396	N/A	30.396	13.857	1.196	3.182	0	-3.807	3.807	1	0.071	13.998	1	True	0.124	True	3	26
2020-01-23 104440 NGF12 SETB4.eds	M23	UNKNOWN	NGF12	NGF12 SETB4	hsa-miR-1271-002779	Amp	1.225	0.976	1	31.96	31.96	30.396	N/A	30.396	13.857	1.196	3.182	0	-3.807	3.807	1	0.071	13.998	1	True	0.124	True	3	27
2018-07-26 191908 NGF48 SETB1.eds	M23	UNKNOWN	NGF48	NGF48SETB1	hsa-miR-1271-002779	Amp	1.23	0.976	1	30.144	30.144	31.527	N/A	31.527	16.07	0.577	4.303	2.212	-0.269	4.693	0.216	0.039	1.205	0.167	True	0.124	True	3	25
2018-07-27 115143 NGF48 SETB2.eds	M23	UNKNOWN	NGF48	NGF48SETB2	hsa-miR-1271-002779	Amp	1.228	0.986	1	32.677	32.677	31.527	N/A	31.527	16.07	0.577	4.303	2.212	-0.269	4.693	0.216	0.039	1.205	0.167	True	0.124	True	3	28
2020-01-23 12551948 NGF48 SETB4.eds	M23	UNKNOWN	NGF48	NGF48SETB4	hsa-miR-1271-002779	Amp	1.241	0.983	1	31.762	31.762	31.527	N/A	31.527	16.07	0.577	4.303	2.212	-0.269	4.693	0.216	0.039	1.205	0.167	True	0.124	True	3	27
2018-07-26 191908 NGF48 SETB1.eds	O10	UNKNOWN	NGF48	NGF48SETB1	hsa-miR-1272-002845	N/A	Undetermined	Undetermined	1	Undetermined	Undetermined		N/A												True	0	True	-1	-1	True
2018-07-27 115143 NGF48 SETB2.eds	O10	UNKNOWN	NGF48	NGF48SETB2	hsa-miR-1272-002845	N/A	Undetermined	Undetermined	1	Undetermined	Undetermined		N/A												True	0	True	-1	-1	True
2020-01-23 12551948 NGF48 SETB4.eds	O10	UNKNOWN	NGF48	NGF48SETB4	hsa-miR-1272-002845	N/A	Undetermined	Undetermined	1	Undetermined	Undetermined		N/A												True	0	True	-1	-1	True
2018-07-16 103433 NGF12 SETB3.eds	O10	UNKNOWN	NGF12	NGF12 SETB3	hsa-miR-1272-002845	N/A	Undetermined	Undetermined	1	Undetermined	Undetermined		N/A												True	0	True	-1	-1	True
2020-01-23 104440 NGF12 SETB4.eds	O10	UNKNOWN	NGF12	NGF12 SETB4	hsa-miR-1272-002845	N/A	Undetermined	Undetermined	1	Undetermined	Undetermined		N/A												True	0	True	-1	-1	True
2018-07-12 193530 NGF12 SETB1.eds	O10	UNKNOWN	NGF12	NGF12 SETB1	hsa-miR-1272-002845	N/A	Undetermined	Undetermined	1	Undetermined	Undetermined		N/A												True	0	True	-1	-1	True
2018-07-13 133116 NGF12 SETB2.eds	O10	UNKNOWN	NGF12	NGF12 SETB2	hsa-miR-1272-002845	N/A	Undetermined	Undetermined	1	Undetermined	Undetermined		N/A												True	0	True	-1	-1	True
2020-01-23 12551948 NGF48 SETB4.eds	P07	UNKNOWN	NGF48	NGF48SETB4	hsa-miR-1274A-002883	Amp	1.343	0.986	1	25.79	25.79	25.654	N/A	25.654	10.196	0.635	4.303	3.139	0.407	5.872	0.113	0.017	0.754	0.106	True	0.144	True	3	21
2018-07-26 191908 NGF48 SETB1.eds	P07	UNKNOWN	NGF48	NGF48SETB1	hsa-miR-1274A-002883	Amp	1.272	0.985	1	24.23	24.23	25.654	N/A	25.654	10.196	0.635	4.303	3.139	0.407	5.872	0.113	0.017	0.754	0.106	True	0.144	True	3	19
2018-07-27 115143 NGF48 SETB2.eds	P07	UNKNOWN	NGF48	NGF48SETB2	hsa-miR-1274A-002883	Amp	1.275	0.984	1	26.943	26.943	25.654	N/A	25.654	10.196	0.635	4.303	3.139	0.407	5.872	0.113	0.017	0.754	0.106	True	0.144	True	3	22
2020-01-23 104440 NGF12 SETB4.eds	P07	UNKNOWN	NGF12	NGF12 SETB4	hsa-miR-1274A-002883	Amp	1.291	0.992	1	24.739	24.739	23.789	N/A	23.789	7.057	1.219	4.303	0	-5.244	5.244	1	0.026	37.901	1	True	0.144	True	3	20
2018-07-13 133116 NGF12 SETB2.eds	P07	UNKNOWN	NGF12	NGF12 SETB2	hsa-miR-1274A-002883	Amp	1.244	0.973	1	22.974	22.974	23.789	N/A	23.789	7.057	1.219	4.303	0	-5.244	5.244	1	0.026	37.901	1	True	0.144	True	3	18
2018-07-16 103433 NGF12 SETB3.eds	P07	UNKNOWN	NGF12	NGF12 SETB3	hsa-miR-1274A-002883	N/A	Undetermined	Undetermined	1	Undetermined	Undetermined	23.789	N/A	23.789	7.057	1.219	4.303	0	-5.244	5.244	1	0.026	37.901	1	True	0.144	True	-1	-1	True
2018-07-12 193530 NGF12 SETB1.eds	P07	UNKNOWN	NGF12	NGF12 SETB1	hsa-miR-1274A-002883	Amp	1.269	0.991	1	23.654	23.654	23.789	N/A	23.789	7.057	1.219	4.303	0	-5.244	5.244	1	0.026	37.901	1	True	0.144	True	3	18
2020-01-23 12551948 NGF48 SETB4.eds	P08	UNKNOWN	NGF48	NGF48SETB4	hsa-miR-1274B-002884	Amp	1.354	0.986	1	24.14	24.14	24.016	N/A	24.016	8.558	0.672	4.303	2.678	-0.214	5.571	0.156	0.021	1.16	0.061	True	0.153	True	3	19
2018-07-27 115143 NGF48 SETB2.eds	P08	UNKNOWN	NGF48	NGF48SETB2	hsa-miR-1274B-002884	Amp	1.295	0.985	1	25.374	25.374	24.016	N/A	24.016	8.558	0.672	4.303	2.678	-0.214	5.571	0.156	0.021	1.16	0.061	True	0.153	True	3	20
2018-07-26 191908 NGF48 SETB1.eds	P08	UNKNOWN	NGF48	NGF48SETB1	hsa-miR-1274B-002884	Amp	1.289	0.977	1	22.533	22.533	24.016	N/A	24.016	8.558	0.672	4.303	2.678	-0.214	5.571	0.156	0.021	1.16	0.061	True	0.153	True	3	17
2018-07-12 193530 NGF12 SETB1.eds	P08	UNKNOWN	NGF12	NGF12 SETB1	hsa-miR-1274B-002884	Amp	1.285	0.979	1	22.571	22.571	22.418	N/A	22.418	5.879	0.881	3.182	0	-2.802	2.802	1	0.143	6.975	1	True	0.153	True	3	18
2020-01-23 104440 NGF12 SETB4.eds	P08	UNKNOWN	NGF12	NGF12 SETB4	hsa-miR-1274B-002884	Amp	1.299	0.983	1	23.448	23.448	22.418	N/A	22.418	5.879	0.881	3.182	0	-2.802	2.802	1	0.143	6.975	1	True	0.153	True	3	18
2018-07-13 133116 NGF12 SETB2.eds	P08	UNKNOWN	NGF12	NGF12 SETB2	hsa-miR-1274B-002884	Amp	1.281	0.976	1	21.302	21.302	22.418	N/A	22.418	5.879	0.881	3.182	0	-2.802	2.802	1	0.143	6.975	1	True	0.153	True	3	16
2018-07-16 103433 NGF12 SETB3.eds	P08	UNKNOWN	NGF12	NGF12 SETB3	hsa-miR-1274B-002884	Amp	1.283	0.988	1	22.352	22.352	22.418	N/A	22.418	5.879	0.881	3.182	0	-2.802	2.802	1	0.143	6.975	1	True	0.153	True	3	17
2018-07-26 191908 NGF48 SETB1.eds	O05	UNKNOWN	NGF48	NGF48SETB1	hsa-miR-1275-002840	Amp	0.846	0.795	1	29.831	29.831		N/A												True	0.04	True	3	26	True
2018-07-27 115143 NGF48 SETB2.eds	O05	UNKNOWN	NGF48	NGF48SETB2	hsa-miR-1275-002840	Amp	0.781	0.621	1	33.56	33.56		N/A												True	0.04	True	3	29	True
2020-01-23 12551948 NGF48 SETB4.eds	O05	UNKNOWN	NGF48	NGF48SETB4	hsa-miR-1275-002840	Amp	0.826	0.917	1	30.936	30.936		N/A												True	0.04	True	3	26	True
2018-07-16 103433 NGF12 SETB3.eds	O05	UNKNOWN	NGF12	NGF12 SETB3	hsa-miR-1275-002840	N/A	Undetermined	Undetermined	1	Undetermined	Undetermined		N/A												True	0.04	True	-1	-1	True
2020-01-23 104440 NGF12 SETB4.eds	O05	UNKNOWN	NGF12	NGF12 SETB4	hsa-miR-1275-002840	N/A	Undetermined	Undetermined	1	Undetermined	Undetermined		N/A												True	0.04	True	-1	-1	True
2018-07-12 193530 NGF12 SETB1.eds	O05	UNKNOWN	NGF12	NGF12 SETB1	hsa-miR-1275-002840	Amp	0.834	0.734	1	29.591	29.591		N/A												True	0.04	True	3	26	True
2018-07-13 133116 NGF12 SETB2.eds	O05	UNKNOWN	NGF12	NGF12 SETB2	hsa-miR-1275-002840	Amp	0.712	0.701	1	31.4	31.4		N/A												True	0.04	True	3	27	True
2018-07-26 191908 NGF48 SETB1.eds	O08	UNKNOWN	NGF48	NGF48SETB1	hsa-miR-1276-002843	Amp	0.635	0	1	Undetermined	Undetermined		N/A												True	0.072	True	3	34	True
2018-07-27 115143 NGF48 SETB2.eds	O08	UNKNOWN	NGF48	NGF48SETB2	hsa-miR-1276-002843	N/A	Undetermined	Undetermined	1	Undetermined	Undetermined		N/A												True	0.072	True	-1	-1	True
2020-01-23 12551948 NGF48 SETB4.eds	O08	UNKNOWN	NGF48	NGF48SETB4	hsa-miR-1276-002843	N/A	Undetermined	Undetermined	1	Undetermined	Undetermined		N/A												True	0.072	True	-1	-1	True
2020-01-23 104440 NGF12 SETB4.eds	O08	UNKNOWN	NGF12	NGF12 SETB4	hsa-miR-1276-002843	N/A	Undetermined	Undetermined	1	Undetermined	Undetermined	34.567	N/A	34.567	16.317			0			1	1	1		True	0.072	True	-1	-1	True
2018-07-16 103433 NGF12 SETB3.eds	O08	UNKNOWN	NGF12	NGF12 SETB3	hsa-miR-1276-002843	N/A	Undetermined	Undetermined	1	Undetermined	Undetermined	34.567	N/A	34.567	16.317			0			1	1	1		True	0.072	True	-1	-1	True
2018-07-13 133116 NGF12 SETB2.eds	O08	UNKNOWN	NGF12	NGF12 SETB2	hsa-miR-1276-002843	Amp	0.997	0.793	1	34.685	34.685	34.567	N/A	34.567	16.317			0			1	1	1		True	0.072	True	3	31	True
2018-07-12 193530 NGF12 SETB1.eds	O08	UNKNOWN	NGF12	NGF12 SETB1	hsa-miR-1276-002843	Amp	1.057	0.838	1	34.567	34.567	34.567	N/A	34.567	16.317			0			1	1	1		True	0.072	True	3	31
2020-01-23 104440 NGF12 SETB4.eds	O13	UNKNOWN	NGF12	NGF12 SETB4	hsa-miR-1278-002851	N/A	Undetermined	Undetermined	1	Undetermined	Undetermined		N/A												True	0	True	-1	-1	True
2018-07-16 103433 NGF12 SETB3.eds	O13	UNKNOWN	NGF12	NGF12 SETB3	hsa-miR-1278-002851	N/A	Undetermined	Undetermined	1	Undetermined	Undetermined		N/A												True	0	True	-1	-1	True
2018-07-13 133116 NGF12 SETB2.eds	O13	UNKNOWN	NGF12	NGF12 SETB2	hsa-miR-1278-002851	N/A	Undetermined	Undetermined	1	Undetermined	Undetermined		N/A												True	0	True	-1	-1	True
2018-07-12 193530 NGF12 SETB1.eds	O13	UNKNOWN	NGF12	NGF12 SETB1	hsa-miR-1278-002851	N/A	Undetermined	Undetermined	1	Undetermined	Undetermined		N/A												True	0	True	-1	-1	True
2020-01-23 12551948 NGF48 SETB4.eds	O13	UNKNOWN	NGF48	NGF48SETB4	hsa-miR-1278-002851	N/A	Undetermined	Undetermined	1	Undetermined	Undetermined		N/A												True	0	True	-1	-1	True
2018-07-27 115143 NGF48 SETB2.eds	O13	UNKNOWN	NGF48	NGF48SETB2	hsa-miR-1278-002851	N/A	Undetermined	Undetermined	1	Undetermined	Undetermined		N/A												True	0	True	-1	-1	True
2018-07-26 191908 NGF48 SETB1.eds	O13	UNKNOWN	NGF48	NGF48SETB1	hsa-miR-1278-002851	N/A	Undetermined	Undetermined	1	Undetermined	Undetermined		N/A												True	0	True	-1	-1	True
2020-01-23 104440 NGF12 SETB4.eds	N12	UNKNOWN	NGF12	NGF12 SETB4	hsa-miR-1282-002803	N/A	Undetermined	Undetermined	1	Undetermined	Undetermined		N/A												True	0.04	True	-1	-1	True
2018-07-16 103433 NGF12 SETB3.eds	N12	UNKNOWN	NGF12	NGF12 SETB3	hsa-miR-1282-002803	N/A	Undetermined	Undetermined	1	Undetermined	Undetermined		N/A												True	0.04	True	-1	-1	True
2018-07-13 133116 NGF12 SETB2.eds	N12	UNKNOWN	NGF12	NGF12 SETB2	hsa-miR-1282-002803	Amp	0.697	0.87	1	33.25	33.25		N/A												True	0.04	True	3	29	True
2018-07-12 193530 NGF12 SETB1.eds	N12	UNKNOWN	NGF12	NGF12 SETB1	hsa-miR-1282-002803	Amp	0.597	0.763	1	33.314	33.314		N/A												True	0.04	True	3	28	True
2018-07-27 115143 NGF48 SETB2.eds	N12	UNKNOWN	NGF48	NGF48SETB2	hsa-miR-1282-002803	N/A	Undetermined	Undetermined	1	Undetermined	Undetermined		N/A												True	0.04	True	-1	-1	True
2018-07-26 191908 NGF48 SETB1.eds	N12	UNKNOWN	NGF48	NGF48SETB1	hsa-miR-1282-002803	N/A	Undetermined	Undetermined	1	Undetermined	Undetermined		N/A												True	0.04	True	-1	-1	True
2020-01-23 12551948 NGF48 SETB4.eds	N12	UNKNOWN	NGF48	NGF48SETB4	hsa-miR-1282-002803	N/A	Undetermined	Undetermined	1	Undetermined	Undetermined		N/A												True	0.04	True	-1	-1	True
2020-01-23 104440 NGF12 SETB4.eds	P12	UNKNOWN	NGF12	NGF12 SETB4	hsa-miR-1283-002890	N/A	Undetermined	Undetermined	1	Undetermined	Undetermined		N/A												True	0	True	-1	-1	True
2018-07-16 103433 NGF12 SETB3.eds	P12	UNKNOWN	NGF12	NGF12 SETB3	hsa-miR-1283-002890	N/A	Undetermined	Undetermined	1	Undetermined	Undetermined		N/A												True	0	True	-1	-1	True
2018-07-13 133116 NGF12 SETB2.eds	P12	UNKNOWN	NGF12	NGF12 SETB2	hsa-miR-1283-002890	N/A	Undetermined	Undetermined	1	Undetermined	Undetermined		N/A												True	0	True	-1	-1	True
2018-07-12 193530 NGF12 SETB1.eds	P12	UNKNOWN	NGF12	NGF12 SETB1	hsa-miR-1283-002890	N/A	Undetermined	Undetermined	1	Undetermined	Undetermined		N/A												True	0	True	-1	-1	True
2020-01-23 12551948 NGF48 SETB4.eds	P12	UNKNOWN	NGF48	NGF48SETB4	hsa-miR-1283-002890	N/A	Undetermined	Undetermined	1	Undetermined	Undetermined		N/A												True	0	True	-1	-1	True
2018-07-27 115143 NGF48 SETB2.eds	P12	UNKNOWN	NGF48	NGF48SETB2	hsa-miR-1283-002890	N/A	Undetermined	Undetermined	1	Undetermined	Undetermined		N/A												True	0	True	-1	-1	True
2018-07-26 191908 NGF48 SETB1.eds	P12	UNKNOWN	NGF48	NGF48SETB1	hsa-miR-1283-002890	N/A	Undetermined	Undetermined	1	Undetermined	Undetermined		N/A												True	0	True	-1	-1	True
2018-07-26 191908 NGF48 SETB1.eds	P20	UNKNOWN	NGF48	NGF48SETB1	hsa-miR-1284-002903	N/A	Undetermined	Undetermined	1	Undetermined	Undetermined		N/A												True	0	True	-1	-1	True
2018-07-27 115143 NGF48 SETB2.eds	P20	UNKNOWN	NGF48	NGF48SETB2	hsa-miR-1284-002903	N/A	Undetermined	Undetermined	1	Undetermined	Undetermined		N/A												True	0	True	-1	-1	True
2020-01-23 12551948 NGF48 SETB4.eds	P20	UNKNOWN	NGF48	NGF48SETB4	hsa-miR-1284-002903	N/A	Undetermined	Undetermined	1	Undetermined	Undetermined		N/A												True	0	True	-1	-1	True
2018-07-16 103433 NGF12 SETB3.eds	P20	UNKNOWN	NGF12	NGF12 SETB3	hsa-miR-1284-002903	N/A	Undetermined	Undetermined	1	Undetermined	Undetermined		N/A												True	0	True	-1	-1	True
2020-01-23 104440 NGF12 SETB4.eds	P20	UNKNOWN	NGF12	NGF12 SETB4	hsa-miR-1284-002903	N/A	Undetermined	Undetermined	1	Undetermined	Undetermined		N/A												True	0	True	-1	-1	True
2018-07-13 133116 NGF12 SETB2.eds	P20	UNKNOWN	NGF12	NGF12 SETB2	hsa-miR-1284-002903	N/A	Undetermined	Undetermined	1	Undetermined	Undetermined		N/A												True	0	True	-1	-1	True
2018-07-12 193530 NGF12 SETB1.eds	P20	UNKNOWN	NGF12	NGF12 SETB1	hsa-miR-1284-002903	N/A	Undetermined	Undetermined	1	Undetermined	Undetermined		N/A												True	0	True	-1	-1	True
2018-07-12 193530 NGF12 SETB1.eds	N21	UNKNOWN	NGF12	NGF12 SETB1	hsa-miR-1285-002822	Amp	0.853	0.862	1	31.249	31.249		N/A												True	0.04	True	3	28	True
2018-07-16 103433 NGF12 SETB3.eds	N21	UNKNOWN	NGF12	NGF12 SETB3	hsa-miR-1285-002822	Amp	0.927	0.906	1	33.153	33.153		N/A												True	0.04	True	3	30	True
2018-07-13 133116 NGF12 SETB2.eds	N21	UNKNOWN	NGF12	NGF12 SETB2	hsa-miR-1285-002822	Amp	0.643	0.827	1	34.562	34.562		N/A												True	0.04	True	3	30	True
2020-01-23 104440 NGF12 SETB4.eds	N21	UNKNOWN	NGF12	NGF12 SETB4	hsa-miR-1285-002822	Amp	0.911	0.9	1	34.061	34.061		N/A												True	0.04	True	3	31	True
2018-07-27 115143 NGF48 SETB2.eds	N21	UNKNOWN	NGF48	NGF48SETB2	hsa-miR-1285-002822	Amp	1.074	0.956	1	34.764	34.764		N/A												True	0.04	True	3	32	True
2018-07-26 191908 NGF48 SETB1.eds	N21	UNKNOWN	NGF48	NGF48SETB1	hsa-miR-1285-002822	Inconclusive	0.584	0.172	1	38.187	38.187		N/A												True	0.04	True	3	34	True
2020-01-23 12551948 NGF48 SETB4.eds	N21	UNKNOWN	NGF48	NGF48SETB4	hsa-miR-1285-002822	Amp	1.12	0.968	1	32.771	32.771		N/A												True	0.04	True	3	30	True
2018-07-16 103433 NGF12 SETB3.eds	M18	UNKNOWN	NGF12	NGF12 SETB3	hsa-miR-1286-002773	N/A	Undetermined	Undetermined	1	Undetermined	Undetermined		N/A												True	0	True	-1	-1	True
2018-07-13 133116 NGF12 SETB2.eds	M18	UNKNOWN	NGF12	NGF12 SETB2	hsa-miR-1286-002773	N/A	Undetermined	Undetermined	1	Undetermined	Undetermined		N/A												True	0	True	-1	-1	True
2020-01-23 104440 NGF12 SETB4.eds	M18	UNKNOWN	NGF12	NGF12 SETB4	hsa-miR-1286-002773	N/A	Undetermined	Undetermined	1	Undetermined	Undetermined		N/A												True	0	True	-1	-1	True
2018-07-12 193530 NGF12 SETB1.eds	M18	UNKNOWN	NGF12	NGF12 SETB1	hsa-miR-1286-002773	N/A	Undetermined	Undetermined	1	Undetermined	Undetermined		N/A												True	0	True	-1	-1	True
2020-01-23 12551948 NGF48 SETB4.eds	M18	UNKNOWN	NGF48	NGF48SETB4	hsa-miR-1286-002773	N/A	Undetermined	Undetermined	1	Undetermined	Undetermined		N/A												True	0	True	-1	-1	True
2018-07-27 115143 NGF48 SETB2.eds	M18	UNKNOWN	NGF48	NGF48SETB2	hsa-miR-1286-002773	N/A	Undetermined	Undetermined	1	Undetermined	Undetermined		N/A												True	0	True	-1	-1	True
2018-07-26 191908 NGF48 SETB1.eds	M18	UNKNOWN	NGF48	NGF48SETB1	hsa-miR-1286-002773	N/A	Undetermined	Undetermined	1	Undetermined	Undetermined		N/A												True	0	True	-1	-1	True
2018-07-26 191908 NGF48 SETB1.eds	O03	UNKNOWN	NGF48	NGF48SETB1	hsa-miR-1288-002832	N/A	Undetermined	Undetermined	1	Undetermined	Undetermined		N/A												True	0	True	-1	-1	True
2018-07-27 115143 NGF48 SETB2.eds	O03	UNKNOWN	NGF48	NGF48SETB2	hsa-miR-1288-002832	N/A	Undetermined	Undetermined	1	Undetermined	Undetermined		N/A												True	0	True	-1	-1	True
2020-01-23 12551948 NGF48 SETB4.eds	O03	UNKNOWN	NGF48	NGF48SETB4	hsa-miR-1288-002832	N/A	Undetermined	Undetermined	1	Undetermined	Undetermined		N/A												True	0	True	-1	-1	True
2020-01-23 104440 NGF12 SETB4.eds	O03	UNKNOWN	NGF12	NGF12 SETB4	hsa-miR-1288-002832	N/A	Undetermined	Undetermined	1	Undetermined	Undetermined		N/A												True	0	True	-1	-1	True
2018-07-13 133116 NGF12 SETB2.eds	O03	UNKNOWN	NGF12	NGF12 SETB2	hsa-miR-1288-002832	N/A	Undetermined	Undetermined	1	Undetermined	Undetermined		N/A												True	0	True	-1	-1	True
2018-07-16 103433 NGF12 SETB3.eds	O03	UNKNOWN	NGF12	NGF12 SETB3	hsa-miR-1288-002832	N/A	Undetermined	Undetermined	1	Undetermined	Undetermined		N/A												True	0	True	-1	-1	True
2018-07-12 193530 NGF12 SETB1.eds	O03	UNKNOWN	NGF12	NGF12 SETB1	hsa-miR-1288-002832	N/A	Undetermined	Undetermined	1	Undetermined	Undetermined		N/A												True	0	True	-1	-1	True
2018-07-12 193530 NGF12 SETB1.eds	O22	UNKNOWN	NGF12	NGF12 SETB1	hsa-miR-1289-002871	N/A	Undetermined	Undetermined	1	Undetermined	Undetermined		N/A												True	0	True	-1	-1	True
2018-07-16 103433 NGF12 SETB3.eds	O22	UNKNOWN	NGF12	NGF12 SETB3	hsa-miR-1289-002871	N/A	Undetermined	Undetermined	1	Undetermined	Undetermined		N/A												True	0	True	-1	-1	True
2018-07-13 133116 NGF12 SETB2.eds	O22	UNKNOWN	NGF12	NGF12 SETB2	hsa-miR-1289-002871	N/A	Undetermined	Undetermined	1	Undetermined	Undetermined		N/A												True	0	True	-1	-1	True
2020-01-23 104440 NGF12 SETB4.eds	O22	UNKNOWN	NGF12	NGF12 SETB4	hsa-miR-1289-002871	N/A	Undetermined	Undetermined	1	Undetermined	Undetermined		N/A												True	0	True	-1	-1	True
2018-07-26 191908 NGF48 SETB1.eds	O22	UNKNOWN	NGF48	NGF48SETB1	hsa-miR-1289-002871	N/A	Undetermined	Undetermined	1	Undetermined	Undetermined		N/A												True	0	True	-1	-1	True
2018-07-27 115143 NGF48 SETB2.eds	O22	UNKNOWN	NGF48	NGF48SETB2	hsa-miR-1289-002871	N/A	Undetermined	Undetermined	1	Undetermined	Undetermined		N/A												True	0	True	-1	-1	True
2020-01-23 12551948 NGF48 SETB4.eds	O22	UNKNOWN	NGF48	NGF48SETB4	hsa-miR-1289-002871	N/A	Undetermined	Undetermined	1	Undetermined	Undetermined		N/A												True	0	True	-1	-1	True
2020-01-23 104440 NGF12 SETB4.eds	J10	UNKNOWN	NGF12	NGF12 SETB4	hsa-miR-129#-002298	N/A	Undetermined	Undetermined	1	Undetermined	Undetermined		N/A												True	0	True	-1	-1	True
2018-07-12 193530 NGF12 SETB1.eds	J10	UNKNOWN	NGF12	NGF12 SETB1	hsa-miR-129#-002298	N/A	Undetermined	Undetermined	1	Undetermined	Undetermined		N/A												True	0	True	-1	-1	True
2018-07-16 103433 NGF12 SETB3.eds	J10	UNKNOWN	NGF12	NGF12 SETB3	hsa-miR-129#-002298	N/A	Undetermined	Undetermined	1	Undetermined	Undetermined		N/A												True	0	True	-1	-1	True
2018-07-13 133116 NGF12 SETB2.eds	J10	UNKNOWN	NGF12	NGF12 SETB2	hsa-miR-129#-002298	N/A	Undetermined	Undetermined	1	Undetermined	Undetermined		N/A												True	0	True	-1	-1	True
2018-07-26 191908 NGF48 SETB1.eds	J10	UNKNOWN	NGF48	NGF48SETB1	hsa-miR-129#-002298	N/A	Undetermined	Undetermined	1	Undetermined	Undetermined		N/A												True	0	True	-1	-1	True
2018-07-27 115143 NGF48 SETB2.eds	J10	UNKNOWN	NGF48	NGF48SETB2	hsa-miR-129#-002298	N/A	Undetermined	Undetermined	1	Undetermined	Undetermined		N/A												True	0	True	-1	-1	True
2020-01-23 12551948 NGF48 SETB4.eds	J10	UNKNOWN	NGF48	NGF48SETB4	hsa-miR-129#-002298	N/A	Undetermined	Undetermined	1	Undetermined	Undetermined		N/A												True	0	True	-1	-1	True
2018-07-13 133116 NGF12 SETB2.eds	O19	UNKNOWN	NGF12	NGF12 SETB2	hsa-miR-1290-002863	Amp	1.399	0.988	1	30.177	30.177	30.046	N/A	30.046	13.507	0.524	3.182	0	-1.667	1.667	1	0.315	3.176	1	True	0.219	True	3	25
2018-07-12 193530 NGF12 SETB1.eds	O19	UNKNOWN	NGF12	NGF12 SETB1	hsa-miR-1290-002863	Amp	1.306	0.981	1	30.267	30.267	30.046	N/A	30.046	13.507	0.524	3.182	0	-1.667	1.667	1	0.315	3.176	1	True	0.219	True	3	24
2020-01-23 104440 NGF12 SETB4.eds	O19	UNKNOWN	NGF12	NGF12 SETB4	hsa-miR-1290-002863	Amp	1.434	0.99	1	29.574	29.574	30.046	N/A	30.046	13.507	0.524	3.182	0	-1.667	1.667	1	0.315	3.176	1	True	0.219	True	3	24
2018-07-16 103433 NGF12 SETB3.eds	O19	UNKNOWN	NGF12	NGF12 SETB3	hsa-miR-1290-002863	Amp	1.372	0.989	1	30.166	30.166	30.046	N/A	30.046	13.507	0.524	3.182	0	-1.667	1.667	1	0.315	3.176	1	True	0.219	True	3	25
2018-07-26 191908 NGF48 SETB1.eds	O19	UNKNOWN	NGF48	NGF48SETB1	hsa-miR-1290-002863	Amp	1.4	0.982	1	28.966	28.966	29.267	N/A	29.267	13.809	0.388	4.303	0.302	-1.369	1.973	0.811	0.255	2.584	0.663	True	0.219	True	3	23
2020-01-23 12551948 NGF48 SETB4.eds	O19	UNKNOWN	NGF48	NGF48SETB4	hsa-miR-1290-002863	Amp	1.471	0.993	1	28.887	28.887	29.267	N/A	29.267	13.809	0.388	4.303	0.302	-1.369	1.973	0.811	0.255	2.584	0.663	True	0.219	True	3	23
2018-07-27 115143 NGF48 SETB2.eds	O19	UNKNOWN	NGF48	NGF48SETB2	hsa-miR-1290-002863	Amp	1.387	0.991	1	29.947	29.947	29.267	N/A	29.267	13.809	0.388	4.303	0.302	-1.369	1.973	0.811	0.255	2.584	0.663	True	0.219	True	3	24
2018-07-13 133116 NGF12 SETB2.eds	O04	UNKNOWN	NGF12	NGF12 SETB2	hsa-miR-1291-002838	Amp	0.86	0.805	1	33.976	33.976		N/A												True	0.04	True	3	31	True
2018-07-16 103433 NGF12 SETB3.eds	O04	UNKNOWN	NGF12	NGF12 SETB3	hsa-miR-1291-002838	Amp	0.914	0.8	1	34.415	34.415		N/A												True	0.04	True	3	31	True
2020-01-23 104440 NGF12 SETB4.eds	O04	UNKNOWN	NGF12	NGF12 SETB4	hsa-miR-1291-002838	N/A	Undetermined	Undetermined	1	Undetermined	Undetermined		N/A												True	0.04	True	-1	-1	True
2018-07-12 193530 NGF12 SETB1.eds	O04	UNKNOWN	NGF12	NGF12 SETB1	hsa-miR-1291-002838	Amp	0.796	0.688	1	34.524	34.524		N/A												True	0.04	True	3	32	True
2020-01-23 12551948 NGF48 SETB4.eds	O04	UNKNOWN	NGF48	NGF48SETB4	hsa-miR-1291-002838	N/A	Undetermined	Undetermined	1	Undetermined	Undetermined		N/A												True	0.04	True	-1	-1	True
2018-07-26 191908 NGF48 SETB1.eds	O04	UNKNOWN	NGF48	NGF48SETB1	hsa-miR-1291-002838	Amp	0.871	0.936	1	34.555	34.555		N/A												True	0.04	True	3	31	True
2018-07-27 115143 NGF48 SETB2.eds	O04	UNKNOWN	NGF48	NGF48SETB2	hsa-miR-1291-002838	Amp	0.861	0.689	1	35.352	35.352		N/A												True	0.04	True	3	32	True
2018-07-13 133116 NGF12 SETB2.eds	N23	UNKNOWN	NGF12	NGF12 SETB2	hsa-miR-1292-002824	N/A	Undetermined	Undetermined	1	Undetermined	Undetermined		N/A												True	0	True	-1	-1	True
2018-07-16 103433 NGF12 SETB3.eds	N23	UNKNOWN	NGF12	NGF12 SETB3	hsa-miR-1292-002824	N/A	Undetermined	Undetermined	1	Undetermined	Undetermined		N/A												True	0	True	-1	-1	True
2020-01-23 104440 NGF12 SETB4.eds	N23	UNKNOWN	NGF12	NGF12 SETB4	hsa-miR-1292-002824	N/A	Undetermined	Undetermined	1	Undetermined	Undetermined		N/A												True	0	True	-1	-1	True
2018-07-12 193530 NGF12 SETB1.eds	N23	UNKNOWN	NGF12	NGF12 SETB1	hsa-miR-1292-002824	N/A	Undetermined	Undetermined	1	Undetermined	Undetermined		N/A												True	0	True	-1	-1	True
2020-01-23 12551948 NGF48 SETB4.eds	N23	UNKNOWN	NGF48	NGF48SETB4	hsa-miR-1292-002824	N/A	Undetermined	Undetermined	1	Undetermined	Undetermined		N/A												True	0	True	-1	-1	True
2018-07-27 115143 NGF48 SETB2.eds	N23	UNKNOWN	NGF48	NGF48SETB2	hsa-miR-1292-002824	N/A	Undetermined	Undetermined	1	Undetermined	Undetermined		N/A												True	0	True	-1	-1	True
2018-07-26 191908 NGF48 SETB1.eds	N23	UNKNOWN	NGF48	NGF48SETB1	hsa-miR-1292-002824	N/A	Undetermined	Undetermined	1	Undetermined	Undetermined		N/A												True	0	True	-1	-1	True
2018-07-26 191908 NGF48 SETB1.eds	P22	UNKNOWN	NGF48	NGF48SETB1	hsa-miR-1293-002905	N/A	Undetermined	Undetermined	1	Undetermined	Undetermined		N/A												True	0	True	-1	-1	True
2018-07-27 115143 NGF48 SETB2.eds	P22	UNKNOWN	NGF48	NGF48SETB2	hsa-miR-1293-002905	N/A	Undetermined	Undetermined	1	Undetermined	Undetermined		N/A												True	0	True	-1	-1	True
2020-01-23 12551948 NGF48 SETB4.eds	P22	UNKNOWN	NGF48	NGF48SETB4	hsa-miR-1293-002905	N/A	Undetermined	Undetermined	1	Undetermined	Undetermined		N/A												True	0	True	-1	-1	True
2018-07-16 103433 NGF12 SETB3.eds	P22	UNKNOWN	NGF12	NGF12 SETB3	hsa-miR-1293-002905	N/A	Undetermined	Undetermined	1	Undetermined	Undetermined		N/A												True	0	True	-1	-1	True
2020-01-23 104440 NGF12 SETB4.eds	P22	UNKNOWN	NGF12	NGF12 SETB4	hsa-miR-1293-002905	N/A	Undetermined	Undetermined	1	Undetermined	Undetermined		N/A												True	0	True	-1	-1	True
2018-07-12 193530 NGF12 SETB1.eds	P22	UNKNOWN	NGF12	NGF12 SETB1	hsa-miR-1293-002905	N/A	Undetermined	Undetermined	1	Undetermined	Undetermined		N/A												True	0	True	-1	-1	True
2018-07-13 133116 NGF12 SETB2.eds	P22	UNKNOWN	NGF12	NGF12 SETB2	hsa-miR-1293-002905	N/A	Undetermined	Undetermined	1	Undetermined	Undetermined		N/A												True	0	True	-1	-1	True
2020-01-23 104440 NGF12 SETB4.eds	N03	UNKNOWN	NGF12	NGF12 SETB4	hsa-miR-1294-002785	N/A	Undetermined	Undetermined	1	Undetermined	Undetermined		N/A												True	0.04	True	-1	-1	True
2018-07-13 133116 NGF12 SETB2.eds	N03	UNKNOWN	NGF12	NGF12 SETB2	hsa-miR-1294-002785	N/A	Undetermined	Undetermined	1	Undetermined	Undetermined		N/A												True	0.04	True	-1	-1	True
2018-07-16 103433 NGF12 SETB3.eds	N03	UNKNOWN	NGF12	NGF12 SETB3	hsa-miR-1294-002785	N/A	Undetermined	Undetermined	1	Undetermined	Undetermined		N/A												True	0.04	True	-1	-1	True
2018-07-12 193530 NGF12 SETB1.eds	N03	UNKNOWN	NGF12	NGF12 SETB1	hsa-miR-1294-002785	Amp	0.707	0.395	1	37.559	37.559		N/A												True	0.04	True	3	34	True
2018-07-26 191908 NGF48 SETB1.eds	N03	UNKNOWN	NGF48	NGF48SETB1	hsa-miR-1294-002785	N/A	Undetermined	Undetermined	1	Undetermined	Undetermined		N/A												True	0.04	True	-1	-1	True
2018-07-27 115143 NGF48 SETB2.eds	N03	UNKNOWN	NGF48	NGF48SETB2	hsa-miR-1294-002785	N/A	Undetermined	Undetermined	1	Undetermined	Undetermined		N/A												True	0.04	True	-1	-1	True
2020-01-23 12551948 NGF48 SETB4.eds	N03	UNKNOWN	NGF48	NGF48SETB4	hsa-miR-1294-002785	N/A	Undetermined	Undetermined	1	Undetermined	Undetermined		N/A												True	0.04	True	-1	-1	True
2018-07-12 193530 NGF12 SETB1.eds	P24	UNKNOWN	NGF12	NGF12 SETB1	hsa-miR-1296-002908	Amp	0.654	0.859	1	30.366	30.366		N/A												True	0.04	True	3	26	True
2018-07-13 133116 NGF12 SETB2.eds	P24	UNKNOWN	NGF12	NGF12 SETB2	hsa-miR-1296-002908	N/A	Undetermined	Undetermined	1	Undetermined	Undetermined		N/A												True	0.04	True	-1	-1	True
2018-07-16 103433 NGF12 SETB3.eds	P24	UNKNOWN	NGF12	NGF12 SETB3	hsa-miR-1296-002908	N/A	Undetermined	Undetermined	1	Undetermined	Undetermined		N/A												True	0.04	True	-1	-1	True
2020-01-23 104440 NGF12 SETB4.eds	P24	UNKNOWN	NGF12	NGF12 SETB4	hsa-miR-1296-002908	N/A	Undetermined	Undetermined	1	Undetermined	Undetermined		N/A												True	0.04	True	-1	-1	True
2020-01-23 12551948 NGF48 SETB4.eds	P24	UNKNOWN	NGF48	NGF48SETB4	hsa-miR-1296-002908	N/A	Undetermined	Undetermined	1	Undetermined	Undetermined		N/A												True	0.04	True	-1	-1	True
2018-07-27 115143 NGF48 SETB2.eds	P24	UNKNOWN	NGF48	NGF48SETB2	hsa-miR-1296-002908	N/A	Undetermined	Undetermined	1	Undetermined	Undetermined		N/A												True	0.04	True	-1	-1	True
2018-07-26 191908 NGF48 SETB1.eds	P24	UNKNOWN	NGF48	NGF48SETB1	hsa-miR-1296-002908	N/A	Undetermined	Undetermined	1	Undetermined	Undetermined		N/A												True	0.04	True	-1	-1	True
2018-07-12 193530 NGF12 SETB1.eds	O18	UNKNOWN	NGF12	NGF12 SETB1	hsa-miR-1298-002861	Amp	0.576	0	1	Undetermined	Undetermined		N/A												True	0.2	True	3	29	True
2018-07-13 133116 NGF12 SETB2.eds	O18	UNKNOWN	NGF12	NGF12 SETB2	hsa-miR-1298-002861	N/A	Undetermined	Undetermined	1	Undetermined	Undetermined		N/A												True	0.2	True	-1	-1	True
2018-07-16 103433 NGF12 SETB3.eds	O18	UNKNOWN	NGF12	NGF12 SETB3	hsa-miR-1298-002861	N/A	Undetermined	Undetermined	1	Undetermined	Undetermined		N/A												True	0.2	True	-1	-1	True
2020-01-23 104440 NGF12 SETB4.eds	O18	UNKNOWN	NGF12	NGF12 SETB4	hsa-miR-1298-002861	N/A	Undetermined	Undetermined	1	Undetermined	Undetermined		N/A												True	0.2	True	-1	-1	True
2020-01-23 12551948 NGF48 SETB4.eds	O18	UNKNOWN	NGF48	NGF48SETB4	hsa-miR-1298-002861	N/A	Undetermined	Undetermined	1	Undetermined	Undetermined		N/A												True	0.2	True	-1	-1	True
2018-07-27 115143 NGF48 SETB2.eds	O18	UNKNOWN	NGF48	NGF48SETB2	hsa-miR-1298-002861	N/A	Undetermined	Undetermined	1	Undetermined	Undetermined		N/A												True	0.2	True	-1	-1	True
2018-07-26 191908 NGF48 SETB1.eds	O18	UNKNOWN	NGF48	NGF48SETB1	hsa-miR-1298-002861	N/A	Undetermined	Undetermined	1	Undetermined	Undetermined		N/A												True	0.2	True	-1	-1	True
2018-07-12 193530 NGF12 SETB1.eds	P19	UNKNOWN	NGF12	NGF12 SETB1	hsa-miR-1300-002902	Amp	0.86	0.929	1	32.035	32.035		N/A												True	0.04	True	3	29	True
2018-07-13 133116 NGF12 SETB2.eds	P19	UNKNOWN	NGF12	NGF12 SETB2	hsa-miR-1300-002902	Amp	0.981	0.964	1	30.821	30.821		N/A												True	0.04	True	3	28	True
2018-07-16 103433 NGF12 SETB3.eds	P19	UNKNOWN	NGF12	NGF12 SETB3	hsa-miR-1300-002902	N/A	Undetermined	Undetermined	1	Undetermined	Undetermined		N/A												True	0.04	True	-1	-1	True
2020-01-23 104440 NGF12 SETB4.eds	P19	UNKNOWN	NGF12	NGF12 SETB4	hsa-miR-1300-002902	N/A	Undetermined	Undetermined	1	Undetermined	Undetermined		N/A												True	0.04	True	-1	-1	True
2018-07-26 191908 NGF48 SETB1.eds	P19	UNKNOWN	NGF48	NGF48SETB1	hsa-miR-1300-002902	Amp	0.844	0.837	1	32.142	32.142		N/A												True	0.04	True	3	29	True
2020-01-23 12551948 NGF48 SETB4.eds	P19	UNKNOWN	NGF48	NGF48SETB4	hsa-miR-1300-002902	N/A	Undetermined	Undetermined	1	Undetermined	Undetermined		N/A												True	0.04	True	-1	-1	True
2018-07-27 115143 NGF48 SETB2.eds	P19	UNKNOWN	NGF48	NGF48SETB2	hsa-miR-1300-002902	Amp	1.08	0.935	1	32.941	32.941		N/A												True	0.04	True	3	30	True
2020-01-23 104440 NGF12 SETB4.eds	N24	UNKNOWN	NGF12	NGF12 SETB4	hsa-miR-1301-002827	N/A	Undetermined	Undetermined	1	Undetermined	Undetermined		N/A												True	0	True	-1	-1	True
2018-07-12 193530 NGF12 SETB1.eds	N24	UNKNOWN	NGF12	NGF12 SETB1	hsa-miR-1301-002827	N/A	Undetermined	Undetermined	1	Undetermined	Undetermined		N/A												True	0	True	-1	-1	True
2018-07-13 133116 NGF12 SETB2.eds	N24	UNKNOWN	NGF12	NGF12 SETB2	hsa-miR-1301-002827	N/A	Undetermined	Undetermined	1	Undetermined	Undetermined		N/A												True	0	True	-1	-1	True
2018-07-16 103433 NGF12 SETB3.eds	N24	UNKNOWN	NGF12	NGF12 SETB3	hsa-miR-1301-002827	N/A	Undetermined	Undetermined	1	Undetermined	Undetermined		N/A												True	0	True	-1	-1	True
2018-07-27 115143 NGF48 SETB2.eds	N24	UNKNOWN	NGF48	NGF48SETB2	hsa-miR-1301-002827	N/A	Undetermined	Undetermined	1	Undetermined	Undetermined		N/A												True	0	True	-1	-1	True
2018-07-26 191908 NGF48 SETB1.eds	N24	UNKNOWN	NGF48	NGF48SETB1	hsa-miR-1301-002827	N/A	Undetermined	Undetermined	1	Undetermined	Undetermined		N/A												True	0	True	-1	-1	True
2020-01-23 12551948 NGF48 SETB4.eds	N24	UNKNOWN	NGF48	NGF48SETB4	hsa-miR-1301-002827	N/A	Undetermined	Undetermined	1	Undetermined	Undetermined		N/A												True	0	True	-1	-1	True
2020-01-23 12551948 NGF48 SETB4.eds	P18	UNKNOWN	NGF48	NGF48SETB4	hsa-miR-1302-002901	N/A	Undetermined	Undetermined	1	Undetermined	Undetermined		N/A												True	0	True	-1	-1	True
2018-07-27 115143 NGF48 SETB2.eds	P18	UNKNOWN	NGF48	NGF48SETB2	hsa-miR-1302-002901	N/A	Undetermined	Undetermined	1	Undetermined	Undetermined		N/A												True	0	True	-1	-1	True
2018-07-26 191908 NGF48 SETB1.eds	P18	UNKNOWN	NGF48	NGF48SETB1	hsa-miR-1302-002901	N/A	Undetermined	Undetermined	1	Undetermined	Undetermined		N/A												True	0	True	-1	-1	True
2020-01-23 104440 NGF12 SETB4.eds	P18	UNKNOWN	NGF12	NGF12 SETB4	hsa-miR-1302-002901	N/A	Undetermined	Undetermined	1	Undetermined	Undetermined		N/A												True	0	True	-1	-1	True
2018-07-12 193530 NGF12 SETB1.eds	P18	UNKNOWN	NGF12	NGF12 SETB1	hsa-miR-1302-002901	N/A	Undetermined	Undetermined	1	Undetermined	Undetermined		N/A												True	0	True	-1	-1	True
2018-07-16 103433 NGF12 SETB3.eds	P18	UNKNOWN	NGF12	NGF12 SETB3	hsa-miR-1302-002901	N/A	Undetermined	Undetermined	1	Undetermined	Undetermined		N/A												True	0	True	-1	-1	True
2018-07-13 133116 NGF12 SETB2.eds	P18	UNKNOWN	NGF12	NGF12 SETB2	hsa-miR-1302-002901	N/A	Undetermined	Undetermined	1	Undetermined	Undetermined		N/A												True	0	True	-1	-1	True
2020-01-23 12551948 NGF48 SETB4.eds	N07	UNKNOWN	NGF48	NGF48SETB4	hsa-miR-1303-002792	N/A	Undetermined	Undetermined	1	Undetermined	Undetermined		N/A												True	0.04	True	-1	-1	True
2018-07-26 191908 NGF48 SETB1.eds	N07	UNKNOWN	NGF48	NGF48SETB1	hsa-miR-1303-002792	Amp	0.935	0.889	1	32.858	32.858		N/A												True	0.04	True	3	30	True
2018-07-27 115143 NGF48 SETB2.eds	N07	UNKNOWN	NGF48	NGF48SETB2	hsa-miR-1303-002792	N/A	Undetermined	Undetermined	1	Undetermined	Undetermined		N/A												True	0.04	True	-1	-1	True
2018-07-12 193530 NGF12 SETB1.eds	N07	UNKNOWN	NGF12	NGF12 SETB1	hsa-miR-1303-002792	Amp	0.931	0.946	1	30.613	30.613		N/A												True	0.04	True	3	27	True
2018-07-13 133116 NGF12 SETB2.eds	N07	UNKNOWN	NGF12	NGF12 SETB2	hsa-miR-1303-002792	Amp	0.83	0.888	1	33.622	33.622		N/A												True	0.04	True	3	30	True
2018-07-16 103433 NGF12 SETB3.eds	N07	UNKNOWN	NGF12	NGF12 SETB3	hsa-miR-1303-002792	N/A	Undetermined	Undetermined	1	Undetermined	Undetermined		N/A												True	0.04	True	-1	-1	True
2020-01-23 104440 NGF12 SETB4.eds	N07	UNKNOWN	NGF12	NGF12 SETB4	hsa-miR-1303-002792	N/A	Undetermined	Undetermined	1	Undetermined	Undetermined		N/A												True	0.04	True	-1	-1	True
2018-07-26 191908 NGF48 SETB1.eds	P01	UNKNOWN	NGF48	NGF48SETB1	hsa-miR-1304-002874	N/A	Undetermined	Undetermined	1	Undetermined	Undetermined		N/A												True	0	True	-1	-1	True
2018-07-27 115143 NGF48 SETB2.eds	P01	UNKNOWN	NGF48	NGF48SETB2	hsa-miR-1304-002874	N/A	Undetermined	Undetermined	1	Undetermined	Undetermined		N/A												True	0	True	-1	-1	True
2020-01-23 12551948 NGF48 SETB4.eds	P01	UNKNOWN	NGF48	NGF48SETB4	hsa-miR-1304-002874	N/A	Undetermined	Undetermined	1	Undetermined	Undetermined		N/A												True	0	True	-1	-1	True
2020-01-23 104440 NGF12 SETB4.eds	P01	UNKNOWN	NGF12	NGF12 SETB4	hsa-miR-1304-002874	N/A	Undetermined	Undetermined	1	Undetermined	Undetermined		N/A												True	0	True	-1	-1	True
2018-07-16 103433 NGF12 SETB3.eds	P01	UNKNOWN	NGF12	NGF12 SETB3	hsa-miR-1304-002874	N/A	Undetermined	Undetermined	1	Undetermined	Undetermined		N/A												True	0	True	-1	-1	True
2018-07-12 193530 NGF12 SETB1.eds	P01	UNKNOWN	NGF12	NGF12 SETB1	hsa-miR-1304-002874	N/A	Undetermined	Undetermined	1	Undetermined	Undetermined		N/A												True	0	True	-1	-1	True
2018-07-13 133116 NGF12 SETB2.eds	P01	UNKNOWN	NGF12	NGF12 SETB2	hsa-miR-1304-002874	N/A	Undetermined	Undetermined	1	Undetermined	Undetermined		N/A												True	0	True	-1	-1	True
2018-07-27 115143 NGF48 SETB2.eds	M09	UNKNOWN	NGF48	NGF48SETB2	hsa-miR-1305-002867	N/A	Undetermined	Undetermined	1	Undetermined	Undetermined		N/A												True	0.04	True	-1	-1	True
2018-07-26 191908 NGF48 SETB1.eds	M09	UNKNOWN	NGF48	NGF48SETB1	hsa-miR-1305-002867	Amp	0.728	0.491	1	36.903	36.903		N/A												True	0.04	True	3	34	True
2020-01-23 12551948 NGF48 SETB4.eds	M09	UNKNOWN	NGF48	NGF48SETB4	hsa-miR-1305-002867	N/A	Undetermined	Undetermined	1	Undetermined	Undetermined		N/A												True	0.04	True	-1	-1	True
2020-01-23 104440 NGF12 SETB4.eds	M09	UNKNOWN	NGF12	NGF12 SETB4	hsa-miR-1305-002867	N/A	Undetermined	Undetermined	1	Undetermined	Undetermined		N/A												True	0.04	True	-1	-1	True
2018-07-12 193530 NGF12 SETB1.eds	M09	UNKNOWN	NGF12	NGF12 SETB1	hsa-miR-1305-002867	Amp	0.755	0.842	1	35.485	35.485		N/A												True	0.04	True	3	32	True
2018-07-13 133116 NGF12 SETB2.eds	M09	UNKNOWN	NGF12	NGF12 SETB2	hsa-miR-1305-002867	Amp	0.898	0.928	1	34.214	34.214		N/A												True	0.04	True	3	31	True
2018-07-16 103433 NGF12 SETB3.eds	M09	UNKNOWN	NGF12	NGF12 SETB3	hsa-miR-1305-002867	N/A	Undetermined	Undetermined	1	Undetermined	Undetermined		N/A												True	0.04	True	-1	-1	True
2018-07-12 193530 NGF12 SETB1.eds	G14	UNKNOWN	NGF12	NGF12 SETB1	hsa-miR-130a#-002131	N/A	Undetermined	Undetermined	1	Undetermined	Undetermined		N/A												True	0	True	-1	-1	True
2018-07-13 133116 NGF12 SETB2.eds	G14	UNKNOWN	NGF12	NGF12 SETB2	hsa-miR-130a#-002131	N/A	Undetermined	Undetermined	1	Undetermined	Undetermined		N/A												True	0	True	-1	-1	True
2018-07-16 103433 NGF12 SETB3.eds	G14	UNKNOWN	NGF12	NGF12 SETB3	hsa-miR-130a#-002131	N/A	Undetermined	Undetermined	1	Undetermined	Undetermined		N/A												True	0	True	-1	-1	True
2020-01-23 104440 NGF12 SETB4.eds	G14	UNKNOWN	NGF12	NGF12 SETB4	hsa-miR-130a#-002131	N/A	Undetermined	Undetermined	1	Undetermined	Undetermined		N/A												True	0	True	-1	-1	True
2020-01-23 12551948 NGF48 SETB4.eds	G14	UNKNOWN	NGF48	NGF48SETB4	hsa-miR-130a#-002131	N/A	Undetermined	Undetermined	1	Undetermined	Undetermined		N/A												True	0	True	-1	-1	True
2018-07-27 115143 NGF48 SETB2.eds	G14	UNKNOWN	NGF48	NGF48SETB2	hsa-miR-130a#-002131	N/A	Undetermined	Undetermined	1	Undetermined	Undetermined		N/A												True	0	True	-1	-1	True
2018-07-26 191908 NGF48 SETB1.eds	G14	UNKNOWN	NGF48	NGF48SETB1	hsa-miR-130a#-002131	N/A	Undetermined	Undetermined	1	Undetermined	Undetermined		N/A												True	0	True	-1	-1	True
2018-07-16 103433 NGF12 SETB3.eds	F24	UNKNOWN	NGF12	NGF12 SETB3	hsa-miR-130b#-002114	N/A	Undetermined	Undetermined	1	Undetermined	Undetermined		N/A												True	0.04	True	-1	-1	True
2020-01-23 104440 NGF12 SETB4.eds	F24	UNKNOWN	NGF12	NGF12 SETB4	hsa-miR-130b#-002114	N/A	Undetermined	Undetermined	1	Undetermined	Undetermined		N/A												True	0.04	True	-1	-1	True
2018-07-12 193530 NGF12 SETB1.eds	F24	UNKNOWN	NGF12	NGF12 SETB1	hsa-miR-130b#-002114	Amp	0.925	0.963	1	29.127	29.127		N/A												True	0.04	True	3	26	True
2018-07-13 133116 NGF12 SETB2.eds	F24	UNKNOWN	NGF12	NGF12 SETB2	hsa-miR-130b#-002114	Amp	0.981	0.976	1	29	29		N/A												True	0.04	True	3	26	True
2018-07-27 115143 NGF48 SETB2.eds	F24	UNKNOWN	NGF48	NGF48SETB2	hsa-miR-130b#-002114	Amp	0.897	0.958	1	31.205	31.205		N/A												True	0.04	True	3	28	True
2020-01-23 12551948 NGF48 SETB4.eds	F24	UNKNOWN	NGF48	NGF48SETB4	hsa-miR-130b#-002114	N/A	Undetermined	Undetermined	1	Undetermined	Undetermined		N/A												True	0.04	True	-1	-1	True
2018-07-26 191908 NGF48 SETB1.eds	F24	UNKNOWN	NGF48	NGF48SETB1	hsa-miR-130b#-002114	Amp	0.891	0.967	1	29.813	29.813		N/A												True	0.04	True	3	26	True
2018-07-13 133116 NGF12 SETB2.eds	G15	UNKNOWN	NGF12	NGF12 SETB2	hsa-miR-132#-002132	N/A	Undetermined	Undetermined	1	Undetermined	Undetermined		N/A												True	0.075	True	-1	-1	True
2018-07-12 193530 NGF12 SETB1.eds	G15	UNKNOWN	NGF12	NGF12 SETB1	hsa-miR-132#-002132	Amp	0.982	0.928	1	34.145	34.145		N/A												True	0.075	True	3	29	True
2020-01-23 104440 NGF12 SETB4.eds	G15	UNKNOWN	NGF12	NGF12 SETB4	hsa-miR-132#-002132	N/A	Undetermined	Undetermined	1	Undetermined	Undetermined		N/A												True	0.075	True	-1	-1	True
2018-07-16 103433 NGF12 SETB3.eds	G15	UNKNOWN	NGF12	NGF12 SETB3	hsa-miR-132#-002132	N/A	Undetermined	Undetermined	1	Undetermined	Undetermined		N/A												True	0.075	True	-1	-1	True
2018-07-27 115143 NGF48 SETB2.eds	G15	UNKNOWN	NGF48	NGF48SETB2	hsa-miR-132#-002132	N/A	Undetermined	Undetermined	1	Undetermined	Undetermined		N/A												True	0.075	True	-1	-1	True
2020-01-23 12551948 NGF48 SETB4.eds	G15	UNKNOWN	NGF48	NGF48SETB4	hsa-miR-132#-002132	N/A	Undetermined	Undetermined	1	Undetermined	Undetermined		N/A												True	0.075	True	-1	-1	True
2018-07-26 191908 NGF48 SETB1.eds	G15	UNKNOWN	NGF48	NGF48SETB1	hsa-miR-132#-002132	N/A	Undetermined	Undetermined	1	Undetermined	Undetermined		N/A												True	0.075	True	-1	-1	True
2020-01-23 104440 NGF12 SETB4.eds	N16	UNKNOWN	NGF12	NGF12 SETB4	hsa-miR-1324-002815	N/A	Undetermined	Undetermined	1	Undetermined	Undetermined		N/A												True	0	True	-1	-1	True
2018-07-13 133116 NGF12 SETB2.eds	N16	UNKNOWN	NGF12	NGF12 SETB2	hsa-miR-1324-002815	N/A	Undetermined	Undetermined	1	Undetermined	Undetermined		N/A												True	0	True	-1	-1	True
2018-07-16 103433 NGF12 SETB3.eds	N16	UNKNOWN	NGF12	NGF12 SETB3	hsa-miR-1324-002815	N/A	Undetermined	Undetermined	1	Undetermined	Undetermined		N/A												True	0	True	-1	-1	True
2018-07-12 193530 NGF12 SETB1.eds	N16	UNKNOWN	NGF12	NGF12 SETB1	hsa-miR-1324-002815	N/A	Undetermined	Undetermined	1	Undetermined	Undetermined		N/A												True	0	True	-1	-1	True
2018-07-27 115143 NGF48 SETB2.eds	N16	UNKNOWN	NGF48	NGF48SETB2	hsa-miR-1324-002815	N/A	Undetermined	Undetermined	1	Undetermined	Undetermined		N/A												True	0	True	-1	-1	True
2018-07-26 191908 NGF48 SETB1.eds	N16	UNKNOWN	NGF48	NGF48SETB1	hsa-miR-1324-002815	N/A	Undetermined	Undetermined	1	Undetermined	Undetermined		N/A												True	0	True	-1	-1	True
2020-01-23 12551948 NGF48 SETB4.eds	N16	UNKNOWN	NGF48	NGF48SETB4	hsa-miR-1324-002815	N/A	Undetermined	Undetermined	1	Undetermined	Undetermined		N/A												True	0	True	-1	-1	True
2018-07-12 193530 NGF12 SETB1.eds	H13	UNKNOWN	NGF12	NGF12 SETB1	hsa-miR-135b#-002159	N/A	Undetermined	Undetermined	1	Undetermined	Undetermined		N/A												True	0	True	-1	-1	True
2018-07-13 133116 NGF12 SETB2.eds	H13	UNKNOWN	NGF12	NGF12 SETB2	hsa-miR-135b#-002159	N/A	Undetermined	Undetermined	1	Undetermined	Undetermined		N/A												True	0	True	-1	-1	True
2018-07-16 103433 NGF12 SETB3.eds	H13	UNKNOWN	NGF12	NGF12 SETB3	hsa-miR-135b#-002159	N/A	Undetermined	Undetermined	1	Undetermined	Undetermined		N/A												True	0	True	-1	-1	True
2020-01-23 104440 NGF12 SETB4.eds	H13	UNKNOWN	NGF12	NGF12 SETB4	hsa-miR-135b#-002159	N/A	Undetermined	Undetermined	1	Undetermined	Undetermined		N/A												True	0	True	-1	-1	True
2020-01-23 12551948 NGF48 SETB4.eds	H13	UNKNOWN	NGF48	NGF48SETB4	hsa-miR-135b#-002159	N/A	Undetermined	Undetermined	1	Undetermined	Undetermined		N/A												True	0	True	-1	-1	True
2018-07-27 115143 NGF48 SETB2.eds	H13	UNKNOWN	NGF48	NGF48SETB2	hsa-miR-135b#-002159	N/A	Undetermined	Undetermined	1	Undetermined	Undetermined		N/A												True	0	True	-1	-1	True
2018-07-26 191908 NGF48 SETB1.eds	H13	UNKNOWN	NGF48	NGF48SETB1	hsa-miR-135b#-002159	N/A	Undetermined	Undetermined	1	Undetermined	Undetermined		N/A												True	0	True	-1	-1	True
2020-01-23 104440 NGF12 SETB4.eds	F15	UNKNOWN	NGF12	NGF12 SETB4	hsa-miR-136#-002100	Amp	1.236	0.957	1	34.646	34.646	33.806	N/A	33.806	17.267	1.309	3.182	0	-4.165	4.165	1	0.056	17.942	1	True	0.146	True	3	30
2018-07-12 193530 NGF12 SETB1.eds	F15	UNKNOWN	NGF12	NGF12 SETB1	hsa-miR-136#-002100	Amp	1.26	0.974	1	31.7	31.7	33.806	N/A	33.806	17.267	1.309	3.182	0	-4.165	4.165	1	0.056	17.942	1	True	0.146	True	3	26
2018-07-16 103433 NGF12 SETB3.eds	F15	UNKNOWN	NGF12	NGF12 SETB3	hsa-miR-136#-002100	Amp	1.245	0.971	1	33.814	33.814	33.806	N/A	33.806	17.267	1.309	3.182	0	-4.165	4.165	1	0.056	17.942	1	True	0.146	True	3	29
2018-07-13 133116 NGF12 SETB2.eds	F15	UNKNOWN	NGF12	NGF12 SETB2	hsa-miR-136#-002100	Amp	1.218	0.961	1	35.064	35.064	33.806	N/A	33.806	17.267	1.309	3.182	0	-4.165	4.165	1	0.056	17.942	1	True	0.146	True	3	30
2018-07-27 115143 NGF48 SETB2.eds	F15	UNKNOWN	NGF48	NGF48SETB2	hsa-miR-136#-002100	Amp	1.141	0.937	1	36.895	36.895	36.029	N/A	36.029	20.571	1.045	4.303	3.304	-1.194	7.802	0.101	0.004	2.289	0.106	True	0.146	True	3	32
2018-07-26 191908 NGF48 SETB1.eds	F15	UNKNOWN	NGF48	NGF48SETB1	hsa-miR-136#-002100	Amp	1.117	0.918	1	36.875	36.875	36.029	N/A	36.029	20.571	1.045	4.303	3.304	-1.194	7.802	0.101	0.004	2.289	0.106	True	0.146	True	3	32
2020-01-23 12551948 NGF48 SETB4.eds	F15	UNKNOWN	NGF48	NGF48SETB4	hsa-miR-136#-002100	Amp	1.31	0.981	1	34.315	34.315	36.029	N/A	36.029	20.571	1.045	4.303	3.304	-1.194	7.802	0.101	0.004	2.289	0.106	True	0.146	True	3	29
2018-07-16 103433 NGF12 SETB3.eds	H02	UNKNOWN	NGF12	NGF12 SETB3	hsa-miR-138-2#-002144	N/A	Undetermined	Undetermined	1	Undetermined	Undetermined		N/A												True	0	True	-1	-1	True
2020-01-23 104440 NGF12 SETB4.eds	H02	UNKNOWN	NGF12	NGF12 SETB4	hsa-miR-138-2#-002144	N/A	Undetermined	Undetermined	1	Undetermined	Undetermined		N/A												True	0	True	-1	-1	True
2018-07-12 193530 NGF12 SETB1.eds	H02	UNKNOWN	NGF12	NGF12 SETB1	hsa-miR-138-2#-002144	N/A	Undetermined	Undetermined	1	Undetermined	Undetermined		N/A												True	0	True	-1	-1	True
2018-07-13 133116 NGF12 SETB2.eds	H02	UNKNOWN	NGF12	NGF12 SETB2	hsa-miR-138-2#-002144	N/A	Undetermined	Undetermined	1	Undetermined	Undetermined		N/A												True	0	True	-1	-1	True
2018-07-26 191908 NGF48 SETB1.eds	H02	UNKNOWN	NGF48	NGF48SETB1	hsa-miR-138-2#-002144	N/A	Undetermined	Undetermined	1	Undetermined	Undetermined		N/A												True	0	True	-1	-1	True
2020-01-23 12551948 NGF48 SETB4.eds	H02	UNKNOWN	NGF48	NGF48SETB4	hsa-miR-138-2#-002144	N/A	Undetermined	Undetermined	1	Undetermined	Undetermined		N/A												True	0	True	-1	-1	True
2018-07-27 115143 NGF48 SETB2.eds	H02	UNKNOWN	NGF48	NGF48SETB2	hsa-miR-138-2#-002144	N/A	Undetermined	Undetermined	1	Undetermined	Undetermined		N/A												True	0	True	-1	-1	True
2018-07-26 191908 NGF48 SETB1.eds	H03	UNKNOWN	NGF48	NGF48SETB1	hsa-miR-141#-002145	N/A	Undetermined	Undetermined	1	Undetermined	Undetermined		N/A												True	0.04	True	-1	-1	True
2018-07-27 115143 NGF48 SETB2.eds	H03	UNKNOWN	NGF48	NGF48SETB2	hsa-miR-141#-002145	Amp	1.155	0.931	1	33.977	33.977		N/A												True	0.04	True	3	31	True
2020-01-23 12551948 NGF48 SETB4.eds	H03	UNKNOWN	NGF48	NGF48SETB4	hsa-miR-141#-002145	N/A	Undetermined	Undetermined	1	Undetermined	Undetermined		N/A												True	0.04	True	-1	-1	True
2018-07-13 133116 NGF12 SETB2.eds	H03	UNKNOWN	NGF12	NGF12 SETB2	hsa-miR-141#-002145	N/A	Undetermined	Undetermined	1	Undetermined	Undetermined		N/A												True	0.04	True	-1	-1	True
2018-07-12 193530 NGF12 SETB1.eds	H03	UNKNOWN	NGF12	NGF12 SETB1	hsa-miR-141#-002145	N/A	Undetermined	Undetermined	1	Undetermined	Undetermined		N/A												True	0.04	True	-1	-1	True
2020-01-23 104440 NGF12 SETB4.eds	H03	UNKNOWN	NGF12	NGF12 SETB4	hsa-miR-141#-002145	N/A	Undetermined	Undetermined	1	Undetermined	Undetermined		N/A												True	0.04	True	-1	-1	True
2018-07-16 103433 NGF12 SETB3.eds	H03	UNKNOWN	NGF12	NGF12 SETB3	hsa-miR-141#-002145	N/A	Undetermined	Undetermined	1	Undetermined	Undetermined		N/A												True	0.04	True	-1	-1	True
2018-07-12 193530 NGF12 SETB1.eds	H04	UNKNOWN	NGF12	NGF12 SETB1	hsa-miR-143#-002146	N/A	Undetermined	Undetermined	1	Undetermined	Undetermined		N/A												True	0	True	-1	-1	True
2020-01-23 104440 NGF12 SETB4.eds	H04	UNKNOWN	NGF12	NGF12 SETB4	hsa-miR-143#-002146	N/A	Undetermined	Undetermined	1	Undetermined	Undetermined		N/A												True	0	True	-1	-1	True
2018-07-16 103433 NGF12 SETB3.eds	H04	UNKNOWN	NGF12	NGF12 SETB3	hsa-miR-143#-002146	N/A	Undetermined	Undetermined	1	Undetermined	Undetermined		N/A												True	0	True	-1	-1	True
2018-07-13 133116 NGF12 SETB2.eds	H04	UNKNOWN	NGF12	NGF12 SETB2	hsa-miR-143#-002146	N/A	Undetermined	Undetermined	1	Undetermined	Undetermined		N/A												True	0	True	-1	-1	True
2018-07-27 115143 NGF48 SETB2.eds	H04	UNKNOWN	NGF48	NGF48SETB2	hsa-miR-143#-002146	N/A	Undetermined	Undetermined	1	Undetermined	Undetermined		N/A												True	0	True	-1	-1	True
2018-07-26 191908 NGF48 SETB1.eds	H04	UNKNOWN	NGF48	NGF48SETB1	hsa-miR-143#-002146	N/A	Undetermined	Undetermined	1	Undetermined	Undetermined		N/A												True	0	True	-1	-1	True
2020-01-23 12551948 NGF48 SETB4.eds	H04	UNKNOWN	NGF48	NGF48SETB4	hsa-miR-143#-002146	N/A	Undetermined	Undetermined	1	Undetermined	Undetermined		N/A												True	0	True	-1	-1	True
2020-01-23 12551948 NGF48 SETB4.eds	H05	UNKNOWN	NGF48	NGF48SETB4	hsa-miR-144#-002148	Amp	0.96	0.85	1	34.095	34.095		N/A												True	0.04	True	3	31	True
2018-07-26 191908 NGF48 SETB1.eds	H05	UNKNOWN	NGF48	NGF48SETB1	hsa-miR-144#-002148	Amp	0.975	0.896	1	32.946	32.946		N/A												True	0.04	True	3	30	True
2018-07-27 115143 NGF48 SETB2.eds	H05	UNKNOWN	NGF48	NGF48SETB2	hsa-miR-144#-002148	Amp	0.921	0.67	1	35.284	35.284		N/A												True	0.04	True	3	32	True
2020-01-23 104440 NGF12 SETB4.eds	H05	UNKNOWN	NGF12	NGF12 SETB4	hsa-miR-144#-002148	N/A	Undetermined	Undetermined	1	Undetermined	Undetermined		N/A												True	0.04	True	-1	-1	True
2018-07-16 103433 NGF12 SETB3.eds	H05	UNKNOWN	NGF12	NGF12 SETB3	hsa-miR-144#-002148	N/A	Undetermined	Undetermined	1	Undetermined	Undetermined		N/A												True	0.04	True	-1	-1	True
2018-07-13 133116 NGF12 SETB2.eds	H05	UNKNOWN	NGF12	NGF12 SETB2	hsa-miR-144#-002148	Amp	0.787	0.713	1	33.28	33.28		N/A												True	0.04	True	3	30	True
2018-07-12 193530 NGF12 SETB1.eds	H05	UNKNOWN	NGF12	NGF12 SETB1	hsa-miR-144#-002148	Amp	0.878	0.828	1	33.899	33.899		N/A												True	0.04	True	3	30	True
2018-07-26 191908 NGF48 SETB1.eds	M03	UNKNOWN	NGF48	NGF48SETB1	hsa-miR-144-002676	Amp	0.591	0.476	1	37.379	37.379		N/A												True	0.04	True	3	32	True
2018-07-27 115143 NGF48 SETB2.eds	M03	UNKNOWN	NGF48	NGF48SETB2	hsa-miR-144-002676	Amp	0.63	0.444	1	37.088	37.088		N/A												True	0.04	True	3	32	True
2020-01-23 12551948 NGF48 SETB4.eds	M03	UNKNOWN	NGF48	NGF48SETB4	hsa-miR-144-002676	N/A	Undetermined	Undetermined	1	Undetermined	Undetermined		N/A												True	0.04	True	-1	-1	True
2018-07-12 193530 NGF12 SETB1.eds	M03	UNKNOWN	NGF12	NGF12 SETB1	hsa-miR-144-002676	N/A	Undetermined	Undetermined	1	Undetermined	Undetermined		N/A												True	0.04	True	-1	-1	True
2020-01-23 104440 NGF12 SETB4.eds	M03	UNKNOWN	NGF12	NGF12 SETB4	hsa-miR-144-002676	N/A	Undetermined	Undetermined	1	Undetermined	Undetermined		N/A												True	0.04	True	-1	-1	True
2018-07-16 103433 NGF12 SETB3.eds	M03	UNKNOWN	NGF12	NGF12 SETB3	hsa-miR-144-002676	N/A	Undetermined	Undetermined	1	Undetermined	Undetermined		N/A												True	0.04	True	-1	-1	True
2018-07-13 133116 NGF12 SETB2.eds	M03	UNKNOWN	NGF12	NGF12 SETB2	hsa-miR-144-002676	N/A	Undetermined	Undetermined	1	Undetermined	Undetermined		N/A												True	0.04	True	-1	-1	True
2020-01-23 12551948 NGF48 SETB4.eds	H06	UNKNOWN	NGF48	NGF48SETB4	hsa-miR-145#-002149	N/A	Undetermined	Undetermined	1	Undetermined	Undetermined		N/A												True	0.2	True	-1	-1	True
2018-07-27 115143 NGF48 SETB2.eds	H06	UNKNOWN	NGF48	NGF48SETB2	hsa-miR-145#-002149	N/A	Undetermined	Undetermined	1	Undetermined	Undetermined		N/A												True	0.2	True	-1	-1	True
2018-07-26 191908 NGF48 SETB1.eds	H06	UNKNOWN	NGF48	NGF48SETB1	hsa-miR-145#-002149	N/A	Undetermined	Undetermined	1	Undetermined	Undetermined		N/A												True	0.2	True	-1	-1	True
2018-07-13 133116 NGF12 SETB2.eds	H06	UNKNOWN	NGF12	NGF12 SETB2	hsa-miR-145#-002149	N/A	Undetermined	Undetermined	1	Undetermined	Undetermined		N/A												True	0.2	True	-1	-1	True
2018-07-12 193530 NGF12 SETB1.eds	H06	UNKNOWN	NGF12	NGF12 SETB1	hsa-miR-145#-002149	Inconclusive	0.601	0	1	Undetermined	Undetermined		N/A												True	0.2	True	3	32	True
2020-01-23 104440 NGF12 SETB4.eds	H06	UNKNOWN	NGF12	NGF12 SETB4	hsa-miR-145#-002149	N/A	Undetermined	Undetermined	1	Undetermined	Undetermined		N/A												True	0.2	True	-1	-1	True
2018-07-16 103433 NGF12 SETB3.eds	H06	UNKNOWN	NGF12	NGF12 SETB3	hsa-miR-145#-002149	N/A	Undetermined	Undetermined	1	Undetermined	Undetermined		N/A												True	0.2	True	-1	-1	True
2020-01-23 12551948 NGF48 SETB4.eds	H15	UNKNOWN	NGF48	NGF48SETB4	hsa-miR-146a#-002163	N/A	Undetermined	Undetermined	1	Undetermined	Undetermined		N/A												True	0	True	-1	-1	True
2018-07-27 115143 NGF48 SETB2.eds	H15	UNKNOWN	NGF48	NGF48SETB2	hsa-miR-146a#-002163	N/A	Undetermined	Undetermined	1	Undetermined	Undetermined		N/A												True	0	True	-1	-1	True
2018-07-26 191908 NGF48 SETB1.eds	H15	UNKNOWN	NGF48	NGF48SETB1	hsa-miR-146a#-002163	N/A	Undetermined	Undetermined	1	Undetermined	Undetermined		N/A												True	0	True	-1	-1	True
2018-07-16 103433 NGF12 SETB3.eds	H15	UNKNOWN	NGF12	NGF12 SETB3	hsa-miR-146a#-002163	N/A	Undetermined	Undetermined	1	Undetermined	Undetermined		N/A												True	0	True	-1	-1	True
2020-01-23 104440 NGF12 SETB4.eds	H15	UNKNOWN	NGF12	NGF12 SETB4	hsa-miR-146a#-002163	N/A	Undetermined	Undetermined	1	Undetermined	Undetermined		N/A												True	0	True	-1	-1	True
2018-07-12 193530 NGF12 SETB1.eds	H15	UNKNOWN	NGF12	NGF12 SETB1	hsa-miR-146a#-002163	N/A	Undetermined	Undetermined	1	Undetermined	Undetermined		N/A												True	0	True	-1	-1	True
2018-07-13 133116 NGF12 SETB2.eds	H15	UNKNOWN	NGF12	NGF12 SETB2	hsa-miR-146a#-002163	N/A	Undetermined	Undetermined	1	Undetermined	Undetermined		N/A												True	0	True	-1	-1	True
2020-01-23 12551948 NGF48 SETB4.eds	G16	UNKNOWN	NGF48	NGF48SETB4	hsa-miR-148a#-002134	N/A	Undetermined	Undetermined	1	Undetermined	Undetermined		N/A												True	0	True	-1	-1	True
2018-07-26 191908 NGF48 SETB1.eds	G16	UNKNOWN	NGF48	NGF48SETB1	hsa-miR-148a#-002134	N/A	Undetermined	Undetermined	1	Undetermined	Undetermined		N/A												True	0	True	-1	-1	True
2018-07-27 115143 NGF48 SETB2.eds	G16	UNKNOWN	NGF48	NGF48SETB2	hsa-miR-148a#-002134	N/A	Undetermined	Undetermined	1	Undetermined	Undetermined		N/A												True	0	True	-1	-1	True
2018-07-12 193530 NGF12 SETB1.eds	G16	UNKNOWN	NGF12	NGF12 SETB1	hsa-miR-148a#-002134	N/A	Undetermined	Undetermined	1	Undetermined	Undetermined		N/A												True	0	True	-1	-1	True
2018-07-13 133116 NGF12 SETB2.eds	G16	UNKNOWN	NGF12	NGF12 SETB2	hsa-miR-148a#-002134	N/A	Undetermined	Undetermined	1	Undetermined	Undetermined		N/A												True	0	True	-1	-1	True
2018-07-16 103433 NGF12 SETB3.eds	G16	UNKNOWN	NGF12	NGF12 SETB3	hsa-miR-148a#-002134	N/A	Undetermined	Undetermined	1	Undetermined	Undetermined		N/A												True	0	True	-1	-1	True
2020-01-23 104440 NGF12 SETB4.eds	G16	UNKNOWN	NGF12	NGF12 SETB4	hsa-miR-148a#-002134	N/A	Undetermined	Undetermined	1	Undetermined	Undetermined		N/A												True	0	True	-1	-1	True
2020-01-23 12551948 NGF48 SETB4.eds	H14	UNKNOWN	NGF48	NGF48SETB4	hsa-miR-148b#-002160	Amp	1.442	0.986	1	34.067	34.067	33.649	N/A	33.649	18.239	0.015	12.706	0.972	0.784	1.161	0.51	0.447	0.581	0.104	True	0.24	True	3	28
2018-07-27 115143 NGF48 SETB2.eds	H14	UNKNOWN	NGF48	NGF48SETB2	hsa-miR-148b#-002160	N/A	Undetermined	Undetermined	1	Undetermined	Undetermined	33.649	N/A	33.649	18.239	0.015	12.706	0.972	0.784	1.161	0.51	0.447	0.581	0.104	True	0.24	True	-1	-1	True
2018-07-26 191908 NGF48 SETB1.eds	H14	UNKNOWN	NGF48	NGF48SETB1	hsa-miR-148b#-002160	Amp	1.399	0.987	1	33.231	33.231	33.649	N/A	33.649	18.239	0.015	12.706	0.972	0.784	1.161	0.51	0.447	0.581	0.104	True	0.24	True	3	27
2020-01-23 104440 NGF12 SETB4.eds	H14	UNKNOWN	NGF12	NGF12 SETB4	hsa-miR-148b#-002160	Amp	1.393	0.987	1	33.501	33.501	33.806	N/A	33.806	17.267	0.42	3.182	0	-1.338	1.338	1	0.396	2.528	1	True	0.24	True	3	27
2018-07-16 103433 NGF12 SETB3.eds	H14	UNKNOWN	NGF12	NGF12 SETB3	hsa-miR-148b#-002160	Amp	1.396	0.99	1	33.719	33.719	33.806	N/A	33.806	17.267	0.42	3.182	0	-1.338	1.338	1	0.396	2.528	1	True	0.24	True	3	28
2018-07-13 133116 NGF12 SETB2.eds	H14	UNKNOWN	NGF12	NGF12 SETB2	hsa-miR-148b#-002160	Amp	1.427	0.984	1	33.171	33.171	33.806	N/A	33.806	17.267	0.42	3.182	0	-1.338	1.338	1	0.396	2.528	1	True	0.24	True	3	27
2018-07-12 193530 NGF12 SETB1.eds	H14	UNKNOWN	NGF12	NGF12 SETB1	hsa-miR-148b#-002160	Amp	1.382	0.982	1	34.833	34.833	33.806	N/A	33.806	17.267	0.42	3.182	0	-1.338	1.338	1	0.396	2.528	1	True	0.24	True	3	29
2018-07-13 133116 NGF12 SETB2.eds	H16	UNKNOWN	NGF12	NGF12 SETB2	hsa-miR-149#-002164	Amp	0.719	0.881	1	28.817	28.817		N/A												True	0.04	True	3	25	True
2018-07-16 103433 NGF12 SETB3.eds	H16	UNKNOWN	NGF12	NGF12 SETB3	hsa-miR-149#-002164	N/A	Undetermined	Undetermined	1	Undetermined	Undetermined		N/A												True	0.04	True	-1	-1	True
2018-07-12 193530 NGF12 SETB1.eds	H16	UNKNOWN	NGF12	NGF12 SETB1	hsa-miR-149#-002164	Amp	0.743	0.87	1	28.124	28.124		N/A												True	0.04	True	3	25	True
2020-01-23 104440 NGF12 SETB4.eds	H16	UNKNOWN	NGF12	NGF12 SETB4	hsa-miR-149#-002164	N/A	Undetermined	Undetermined	1	Undetermined	Undetermined		N/A												True	0.04	True	-1	-1	True
2018-07-26 191908 NGF48 SETB1.eds	H16	UNKNOWN	NGF48	NGF48SETB1	hsa-miR-149#-002164	N/A	Undetermined	Undetermined	1	Undetermined	Undetermined		N/A												True	0.04	True	-1	-1	True
2018-07-27 115143 NGF48 SETB2.eds	H16	UNKNOWN	NGF48	NGF48SETB2	hsa-miR-149#-002164	N/A	Undetermined	Undetermined	1	Undetermined	Undetermined		N/A												True	0.04	True	-1	-1	True
2020-01-23 12551948 NGF48 SETB4.eds	H16	UNKNOWN	NGF48	NGF48SETB4	hsa-miR-149#-002164	N/A	Undetermined	Undetermined	1	Undetermined	Undetermined		N/A												True	0.04	True	-1	-1	True
2020-01-23 104440 NGF12 SETB4.eds	I22	UNKNOWN	NGF12	NGF12 SETB4	hsa-miR-151-3p-002254	Amp	1.404	0.931	1	27.896	27.896	27.472	N/A	27.472	10.933	0.823	3.182	0	-2.62	2.62	1	0.163	6.146	1	True	0.199	True	3	23
2018-07-16 103433 NGF12 SETB3.eds	I22	UNKNOWN	NGF12	NGF12 SETB3	hsa-miR-151-3p-002254	Amp	1.354	0.986	1	27.499	27.499	27.472	N/A	27.472	10.933	0.823	3.182	0	-2.62	2.62	1	0.163	6.146	1	True	0.199	True	3	22
2018-07-13 133116 NGF12 SETB2.eds	I22	UNKNOWN	NGF12	NGF12 SETB2	hsa-miR-151-3p-002254	Amp	1.362	0.986	1	27.548	27.548	27.472	N/A	27.472	10.933	0.823	3.182	0	-2.62	2.62	1	0.163	6.146	1	True	0.199	True	3	22
2018-07-12 193530 NGF12 SETB1.eds	I22	UNKNOWN	NGF12	NGF12 SETB1	hsa-miR-151-3p-002254	Amp	1.363	0.987	1	26.945	26.945	27.472	N/A	27.472	10.933	0.823	3.182	0	-2.62	2.62	1	0.163	6.146	1	True	0.199	True	3	22
2020-01-23 12551948 NGF48 SETB4.eds	I22	UNKNOWN	NGF48	NGF48SETB4	hsa-miR-151-3p-002254	Amp	1.442	0.988	1	28.43	28.43	28.372	N/A	28.372	12.914	0.325	4.303	1.981	0.583	3.38	0.253	0.096	0.668	0.091	True	0.199	True	3	23
2018-07-26 191908 NGF48 SETB1.eds	I22	UNKNOWN	NGF48	NGF48SETB1	hsa-miR-151-3p-002254	Amp	1.371	0.986	1	27.569	27.569	28.372	N/A	28.372	12.914	0.325	4.303	1.981	0.583	3.38	0.253	0.096	0.668	0.091	True	0.199	True	3	22
2018-07-27 115143 NGF48 SETB2.eds	I22	UNKNOWN	NGF48	NGF48SETB2	hsa-miR-151-3p-002254	Amp	1.384	0.986	1	29.117	29.117	28.372	N/A	28.372	12.914	0.325	4.303	1.981	0.583	3.38	0.253	0.096	0.668	0.091	True	0.199	True	3	24
2018-07-26 191908 NGF48 SETB1.eds	L22	UNKNOWN	NGF48	NGF48SETB1	hsa-miR-151-5P-002642	Amp	1.165	0.974	1	30.677	30.677	32.494	N/A	32.494	17.036	0.785	4.303	3.166	-0.214	6.545	0.111	0.011	1.16	0.057	True	0.085	True	3	26
2020-01-23 12551948 NGF48 SETB4.eds	L22	UNKNOWN	NGF48	NGF48SETB4	hsa-miR-151-5P-002642	Amp	1.26	0.982	1	32.859	32.859	32.494	N/A	32.494	17.036	0.785	4.303	3.166	-0.214	6.545	0.111	0.011	1.16	0.057	True	0.085	True	3	29
2018-07-27 115143 NGF48 SETB2.eds	L22	UNKNOWN	NGF48	NGF48SETB2	hsa-miR-151-5P-002642	Amp	1.207	0.952	1	33.944	33.944	32.494	N/A	32.494	17.036	0.785	4.303	3.166	-0.214	6.545	0.111	0.011	1.16	0.057	True	0.085	True	3	29
2018-07-16 103433 NGF12 SETB3.eds	L22	UNKNOWN	NGF12	NGF12 SETB3	hsa-miR-151-5P-002642	Amp	1.163	0.969	1	30.821	30.821	30.409	N/A	30.409	13.87	1.019	3.182	0	-3.243	3.243	1	0.106	9.468	1	True	0.085	True	3	27
2020-01-23 104440 NGF12 SETB4.eds	L22	UNKNOWN	NGF12	NGF12 SETB4	hsa-miR-151-5P-002642	Amp	1.203	0.942	1	31.068	31.068	30.409	N/A	30.409	13.87	1.019	3.182	0	-3.243	3.243	1	0.106	9.468	1	True	0.085	True	3	27
2018-07-12 193530 NGF12 SETB1.eds	L22	UNKNOWN	NGF12	NGF12 SETB1	hsa-miR-151-5P-002642	Amp	1.144	0.971	1	29.312	29.312	30.409	N/A	30.409	13.87	1.019	3.182	0	-3.243	3.243	1	0.106	9.468	1	True	0.085	True	3	25
2018-07-13 133116 NGF12 SETB2.eds	L22	UNKNOWN	NGF12	NGF12 SETB2	hsa-miR-151-5P-002642	Amp	1.115	0.981	1	30.435	30.435	30.409	N/A	30.409	13.87	1.019	3.182	0	-3.243	3.243	1	0.106	9.468	1	True	0.085	True	3	26
2020-01-23 12551948 NGF48 SETB4.eds	A09	UNKNOWN	NGF48	NGF48SETB4	hsa-miR-154#-000478	N/A	Undetermined	Undetermined	1	Undetermined	Undetermined		N/A												True	0.072	True	-1	-1	True
2018-07-26 191908 NGF48 SETB1.eds	A09	UNKNOWN	NGF48	NGF48SETB1	hsa-miR-154#-000478	N/A	Undetermined	Undetermined	1	Undetermined	Undetermined		N/A												True	0.072	True	-1	-1	True
2018-07-27 115143 NGF48 SETB2.eds	A09	UNKNOWN	NGF48	NGF48SETB2	hsa-miR-154#-000478	N/A	Undetermined	Undetermined	1	Undetermined	Undetermined		N/A												True	0.072	True	-1	-1	True
2020-01-23 104440 NGF12 SETB4.eds	A09	UNKNOWN	NGF12	NGF12 SETB4	hsa-miR-154#-000478	N/A	Undetermined	Undetermined	1	Undetermined	Undetermined	35.069	N/A	35.069	18.427			0			1	1	1		True	0.072	True	-1	-1	True
2018-07-16 103433 NGF12 SETB3.eds	A09	UNKNOWN	NGF12	NGF12 SETB3	hsa-miR-154#-000478	N/A	Undetermined	Undetermined	1	Undetermined	Undetermined	35.069	N/A	35.069	18.427			0			1	1	1		True	0.072	True	-1	-1	True
2018-07-13 133116 NGF12 SETB2.eds	A09	UNKNOWN	NGF12	NGF12 SETB2	hsa-miR-154#-000478	Amp	1.038	0.945	1	35.069	35.069	35.069	N/A	35.069	18.427			0			1	1	1		True	0.072	True	3	31
2018-07-12 193530 NGF12 SETB1.eds	A09	UNKNOWN	NGF12	NGF12 SETB1	hsa-miR-154#-000478	N/A	Undetermined	Undetermined	1	Undetermined	Undetermined	35.069	N/A	35.069	18.427			0			1	1	1		True	0.072	True	-1	-1	True
2020-01-23 104440 NGF12 SETB4.eds	J06	UNKNOWN	NGF12	NGF12 SETB4	hsa-miR-155#-002287	N/A	Undetermined	Undetermined	1	Undetermined	Undetermined	35.265	N/A	35.265	18.624			0			1	1	1		True	0.121	True	-1	-1	True
2018-07-16 103433 NGF12 SETB3.eds	J06	UNKNOWN	NGF12	NGF12 SETB3	hsa-miR-155#-002287	N/A	Undetermined	Undetermined	1	Undetermined	Undetermined	35.265	N/A	35.265	18.624			0			1	1	1		True	0.121	True	-1	-1	True
2018-07-12 193530 NGF12 SETB1.eds	J06	UNKNOWN	NGF12	NGF12 SETB1	hsa-miR-155#-002287	N/A	Undetermined	Undetermined	1	Undetermined	Undetermined	35.265	N/A	35.265	18.624			0			1	1	1		True	0.121	True	-1	-1	True
2018-07-13 133116 NGF12 SETB2.eds	J06	UNKNOWN	NGF12	NGF12 SETB2	hsa-miR-155#-002287	Amp	1.224	0.812	1	35.265	35.265	35.265	N/A	35.265	18.624			0			1	1	1		True	0.121	True	3	30
2018-07-27 115143 NGF48 SETB2.eds	J06	UNKNOWN	NGF48	NGF48SETB2	hsa-miR-155#-002287	N/A	Undetermined	Undetermined	1	Undetermined	Undetermined		N/A												True	0.121	True	-1	-1	True
2018-07-26 191908 NGF48 SETB1.eds	J06	UNKNOWN	NGF48	NGF48SETB1	hsa-miR-155#-002287	N/A	Undetermined	Undetermined	1	Undetermined	Undetermined		N/A												True	0.121	True	-1	-1	True
2020-01-23 12551948 NGF48 SETB4.eds	J06	UNKNOWN	NGF48	NGF48SETB4	hsa-miR-155#-002287	N/A	Undetermined	Undetermined	1	Undetermined	Undetermined		N/A												True	0.121	True	-1	-1	True
2018-07-27 115143 NGF48 SETB2.eds	L04	UNKNOWN	NGF48	NGF48SETB2	hsa-miR-15a#-002419	N/A	Undetermined	Undetermined	1	Undetermined	Undetermined		N/A												True	0.067	True	-1	-1	True
2018-07-26 191908 NGF48 SETB1.eds	L04	UNKNOWN	NGF48	NGF48SETB1	hsa-miR-15a#-002419	N/A	Undetermined	Undetermined	1	Undetermined	Undetermined		N/A												True	0.067	True	-1	-1	True
2020-01-23 12551948 NGF48 SETB4.eds	L04	UNKNOWN	NGF48	NGF48SETB4	hsa-miR-15a#-002419	N/A	Undetermined	Undetermined	1	Undetermined	Undetermined		N/A												True	0.067	True	-1	-1	True
2018-07-16 103433 NGF12 SETB3.eds	L04	UNKNOWN	NGF12	NGF12 SETB3	hsa-miR-15a#-002419	Amp	1.12	0.943	1	33.187	33.187	33.365	N/A	33.365	16.414	0.88	4.303	0	-3.786	3.786	1	0.073	13.793	1	True	0.067	True	3	29
2018-07-13 133116 NGF12 SETB2.eds	L04	UNKNOWN	NGF12	NGF12 SETB2	hsa-miR-15a#-002419	Amp	1.067	0.858	1	34.002	34.002	33.365	N/A	33.365	16.414	0.88	4.303	0	-3.786	3.786	1	0.073	13.793	1	True	0.067	True	3	30
2018-07-12 193530 NGF12 SETB1.eds	L04	UNKNOWN	NGF12	NGF12 SETB1	hsa-miR-15a#-002419	Amp	1.062	0.901	1	32.906	32.906	33.365	N/A	33.365	16.414	0.88	4.303	0	-3.786	3.786	1	0.073	13.793	1	True	0.067	True	3	29
2020-01-23 104440 NGF12 SETB4.eds	L04	UNKNOWN	NGF12	NGF12 SETB4	hsa-miR-15a#-002419	N/A	Undetermined	Undetermined	1	Undetermined	Undetermined	33.365	N/A	33.365	16.414	0.88	4.303	0	-3.786	3.786	1	0.073	13.793	1	True	0.067	True	-1	-1	True
2018-07-27 115143 NGF48 SETB2.eds	H23	UNKNOWN	NGF48	NGF48SETB2	hsa-miR-15b#-002173	Amp	1.037	0.904	1	33.764	33.764	32.432	N/A	32.432	17.151	1.059	12.706	2.501	-10.96	15.962	0.177	0	1,991.675	0.266	True	0.104	True	3	27
2018-07-26 191908 NGF48 SETB1.eds	H23	UNKNOWN	NGF48	NGF48SETB1	hsa-miR-15b#-002173	Amp	1.128	0.947	1	31.099	31.099	32.432	N/A	32.432	17.151	1.059	12.706	2.501	-10.96	15.962	0.177	0	1,991.675	0.266	True	0.104	True	3	25
2020-01-23 12551948 NGF48 SETB4.eds	H23	UNKNOWN	NGF48	NGF48SETB4	hsa-miR-15b#-002173	Amp	0.96	0.802	1	35.345	35.345	32.432	N/A	32.432	17.151	1.059	12.706	2.501	-10.96	15.962	0.177	0	1,991.675	0.266	True	0.104	True	3	29	True
2018-07-12 193530 NGF12 SETB1.eds	H23	UNKNOWN	NGF12	NGF12 SETB1	hsa-miR-15b#-002173	Amp	1.128	0.968	1	29.265	29.265	31.189	N/A	31.189	14.65	1.618	3.182	0	-5.148	5.148	1	0.028	35.469	1	True	0.104	True	3	24
2018-07-16 103433 NGF12 SETB3.eds	H23	UNKNOWN	NGF12	NGF12 SETB3	hsa-miR-15b#-002173	Amp	1.134	0.949	1	30.6	30.6	31.189	N/A	31.189	14.65	1.618	3.182	0	-5.148	5.148	1	0.028	35.469	1	True	0.104	True	3	25
2018-07-13 133116 NGF12 SETB2.eds	H23	UNKNOWN	NGF12	NGF12 SETB2	hsa-miR-15b#-002173	Amp	1.068	0.956	1	30.713	30.713	31.189	N/A	31.189	14.65	1.618	3.182	0	-5.148	5.148	1	0.028	35.469	1	True	0.104	True	3	25
2020-01-23 104440 NGF12 SETB4.eds	H23	UNKNOWN	NGF12	NGF12 SETB4	hsa-miR-15b#-002173	Amp	1.009	0.856	1	34.18	34.18	31.189	N/A	31.189	14.65	1.618	3.182	0	-5.148	5.148	1	0.028	35.469	1	True	0.104	True	3	28
2018-07-12 193530 NGF12 SETB1.eds	L05	UNKNOWN	NGF12	NGF12 SETB1	hsa-miR-16-1#-002420	Amp	1.173	0.969	1	31.902	31.902	33.091	N/A	33.091	16.36	1.478	4.303	0	-6.361	6.361	1	0.012	82.183	1	True	0.078	True	3	28
2018-07-16 103433 NGF12 SETB3.eds	L05	UNKNOWN	NGF12	NGF12 SETB3	hsa-miR-16-1#-002420	Amp	0.931	0.867	1	36.941	36.941	33.091	N/A	33.091	16.36	1.478	4.303	0	-6.361	6.361	1	0.012	82.183	1	True	0.078	True	3	32	True
2018-07-13 133116 NGF12 SETB2.eds	L05	UNKNOWN	NGF12	NGF12 SETB2	hsa-miR-16-1#-002420	Amp	1.007	0.888	1	35.383	35.383	33.091	N/A	33.091	16.36	1.478	4.303	0	-6.361	6.361	1	0.012	82.183	1	True	0.078	True	3	30
2020-01-23 104440 NGF12 SETB4.eds	L05	UNKNOWN	NGF12	NGF12 SETB4	hsa-miR-16-1#-002420	Amp	1.229	0.982	1	31.989	31.989	33.091	N/A	33.091	16.36	1.478	4.303	0	-6.361	6.361	1	0.012	82.183	1	True	0.078	True	3	28
2018-07-26 191908 NGF48 SETB1.eds	L05	UNKNOWN	NGF48	NGF48SETB1	hsa-miR-16-1#-002420	Amp	1.224	0.98	1	31.907	31.907	33.137	N/A	33.137	17.679	0.527	4.303	1.32	-0.947	3.586	0.401	0.083	1.927	0.473	True	0.078	True	3	28
2018-07-27 115143 NGF48 SETB2.eds	L05	UNKNOWN	NGF48	NGF48SETB2	hsa-miR-16-1#-002420	Amp	1.191	0.981	1	34.236	34.236	33.137	N/A	33.137	17.679	0.527	4.303	1.32	-0.947	3.586	0.401	0.083	1.927	0.473	True	0.078	True	3	30
2020-01-23 12551948 NGF48 SETB4.eds	L05	UNKNOWN	NGF48	NGF48SETB4	hsa-miR-16-1#-002420	Amp	1.235	0.937	1	33.268	33.268	33.137	N/A	33.137	17.679	0.527	4.303	1.32	-0.947	3.586	0.401	0.083	1.927	0.473	True	0.078	True	3	29
2020-01-23 104440 NGF12 SETB4.eds	H21	UNKNOWN	NGF12	NGF12 SETB4	hsa-miR-16-2#-002171	N/A	Undetermined	Undetermined	1	Undetermined	Undetermined		N/A												True	0	True	-1	-1	True
2018-07-12 193530 NGF12 SETB1.eds	H21	UNKNOWN	NGF12	NGF12 SETB1	hsa-miR-16-2#-002171	N/A	Undetermined	Undetermined	1	Undetermined	Undetermined		N/A												True	0	True	-1	-1	True
2018-07-13 133116 NGF12 SETB2.eds	H21	UNKNOWN	NGF12	NGF12 SETB2	hsa-miR-16-2#-002171	N/A	Undetermined	Undetermined	1	Undetermined	Undetermined		N/A												True	0	True	-1	-1	True
2018-07-16 103433 NGF12 SETB3.eds	H21	UNKNOWN	NGF12	NGF12 SETB3	hsa-miR-16-2#-002171	N/A	Undetermined	Undetermined	1	Undetermined	Undetermined		N/A												True	0	True	-1	-1	True
2020-01-23 12551948 NGF48 SETB4.eds	H21	UNKNOWN	NGF48	NGF48SETB4	hsa-miR-16-2#-002171	N/A	Undetermined	Undetermined	1	Undetermined	Undetermined		N/A												True	0	True	-1	-1	True
2018-07-26 191908 NGF48 SETB1.eds	H21	UNKNOWN	NGF48	NGF48SETB1	hsa-miR-16-2#-002171	N/A	Undetermined	Undetermined	1	Undetermined	Undetermined		N/A												True	0	True	-1	-1	True
2018-07-27 115143 NGF48 SETB2.eds	H21	UNKNOWN	NGF48	NGF48SETB2	hsa-miR-16-2#-002171	N/A	Undetermined	Undetermined	1	Undetermined	Undetermined		N/A												True	0	True	-1	-1	True
2020-01-23 12551948 NGF48 SETB4.eds	L06	UNKNOWN	NGF48	NGF48SETB4	hsa-miR-17#-002421	N/A	Undetermined	Undetermined	1	Undetermined	Undetermined		N/A												True	0.042	True	-1	-1	True
2018-07-26 191908 NGF48 SETB1.eds	L06	UNKNOWN	NGF48	NGF48SETB1	hsa-miR-17#-002421	N/A	Undetermined	Undetermined	1	Undetermined	Undetermined		N/A												True	0.042	True	-1	-1	True
2018-07-27 115143 NGF48 SETB2.eds	L06	UNKNOWN	NGF48	NGF48SETB2	hsa-miR-17#-002421	N/A	Undetermined	Undetermined	1	Undetermined	Undetermined		N/A												True	0.042	True	-1	-1	True
2020-01-23 104440 NGF12 SETB4.eds	L06	UNKNOWN	NGF12	NGF12 SETB4	hsa-miR-17#-002421	Amp	1.124	0.975	1	32.175	32.175	32.175	N/A	32.175	16.871			0			1	1	1		True	0.042	True	3	29
2018-07-12 193530 NGF12 SETB1.eds	L06	UNKNOWN	NGF12	NGF12 SETB1	hsa-miR-17#-002421	Amp	0.811	0.912	1	34.922	34.922	32.175	N/A	32.175	16.871			0			1	1	1		True	0.042	True	3	31	True
2018-07-16 103433 NGF12 SETB3.eds	L06	UNKNOWN	NGF12	NGF12 SETB3	hsa-miR-17#-002421	N/A	Undetermined	Undetermined	1	Undetermined	Undetermined	32.175	N/A	32.175	16.871			0			1	1	1		True	0.042	True	-1	-1	True
2018-07-13 133116 NGF12 SETB2.eds	L06	UNKNOWN	NGF12	NGF12 SETB2	hsa-miR-17#-002421	N/A	Undetermined	Undetermined	1	Undetermined	Undetermined	32.175	N/A	32.175	16.871			0			1	1	1		True	0.042	True	-1	-1	True
2020-01-23 104440 NGF12 SETB4.eds	J22	UNKNOWN	NGF12	NGF12 SETB4	hsa-miR-181a-2#-002317	Amp	1.184	0.951	1	33.912	33.912	32.151	N/A	32.151	15.612	1.171	3.182	0	-3.728	3.728	1	0.075	13.249	1	True	0.124	True	3	29
2018-07-12 193530 NGF12 SETB1.eds	J22	UNKNOWN	NGF12	NGF12 SETB1	hsa-miR-181a-2#-002317	Amp	1.218	0.982	1	31.173	31.173	32.151	N/A	32.151	15.612	1.171	3.182	0	-3.728	3.728	1	0.075	13.249	1	True	0.124	True	3	26
2018-07-13 133116 NGF12 SETB2.eds	J22	UNKNOWN	NGF12	NGF12 SETB2	hsa-miR-181a-2#-002317	Amp	1.199	0.983	1	31.772	31.772	32.151	N/A	32.151	15.612	1.171	3.182	0	-3.728	3.728	1	0.075	13.249	1	True	0.124	True	3	27
2018-07-16 103433 NGF12 SETB3.eds	J22	UNKNOWN	NGF12	NGF12 SETB3	hsa-miR-181a-2#-002317	Amp	1.209	0.982	1	31.746	31.746	32.151	N/A	32.151	15.612	1.171	3.182	0	-3.728	3.728	1	0.075	13.249	1	True	0.124	True	3	27
2018-07-27 115143 NGF48 SETB2.eds	J22	UNKNOWN	NGF48	NGF48SETB2	hsa-miR-181a-2#-002317	Amp	1.231	0.98	1	33.793	33.793	33.349	N/A	33.349	17.892	0.272	4.303	2.28	1.108	3.451	0.206	0.091	0.464	0.145	True	0.124	True	3	29
2018-07-26 191908 NGF48 SETB1.eds	J22	UNKNOWN	NGF48	NGF48SETB1	hsa-miR-181a-2#-002317	Amp	1.228	0.978	1	32.362	32.362	33.349	N/A	33.349	17.892	0.272	4.303	2.28	1.108	3.451	0.206	0.091	0.464	0.145	True	0.124	True	3	27
2020-01-23 12551948 NGF48 SETB4.eds	J22	UNKNOWN	NGF48	NGF48SETB4	hsa-miR-181a-2#-002317	Amp	1.218	0.982	1	33.894	33.894	33.349	N/A	33.349	17.892	0.272	4.303	2.28	1.108	3.451	0.206	0.091	0.464	0.145	True	0.124	True	3	29
2020-01-23 12551948 NGF48 SETB4.eds	K02	UNKNOWN	NGF48	NGF48SETB4	hsa-miR-181c#-002333	N/A	Undetermined	Undetermined	1	Undetermined	Undetermined		N/A												True	0.04	True	-1	-1	True
2018-07-27 115143 NGF48 SETB2.eds	K02	UNKNOWN	NGF48	NGF48SETB2	hsa-miR-181c#-002333	N/A	Undetermined	Undetermined	1	Undetermined	Undetermined		N/A												True	0.04	True	-1	-1	True
2018-07-26 191908 NGF48 SETB1.eds	K02	UNKNOWN	NGF48	NGF48SETB1	hsa-miR-181c#-002333	Amp	0.894	0.734	1	35.43	35.43		N/A												True	0.04	True	3	32	True
2018-07-12 193530 NGF12 SETB1.eds	K02	UNKNOWN	NGF12	NGF12 SETB1	hsa-miR-181c#-002333	N/A	Undetermined	Undetermined	1	Undetermined	Undetermined		N/A												True	0.04	True	-1	-1	True
2018-07-13 133116 NGF12 SETB2.eds	K02	UNKNOWN	NGF12	NGF12 SETB2	hsa-miR-181c#-002333	Amp	0.89	0.681	1	33.616	33.616		N/A												True	0.04	True	3	30	True
2018-07-16 103433 NGF12 SETB3.eds	K02	UNKNOWN	NGF12	NGF12 SETB3	hsa-miR-181c#-002333	N/A	Undetermined	Undetermined	1	Undetermined	Undetermined		N/A												True	0.04	True	-1	-1	True
2020-01-23 104440 NGF12 SETB4.eds	K02	UNKNOWN	NGF12	NGF12 SETB4	hsa-miR-181c#-002333	N/A	Undetermined	Undetermined	1	Undetermined	Undetermined		N/A												True	0.04	True	-1	-1	True
2018-07-27 115143 NGF48 SETB2.eds	A10	UNKNOWN	NGF48	NGF48SETB2	hsa-miR-182#-000483	N/A	Undetermined	Undetermined	1	Undetermined	Undetermined		N/A												True	0	True	-1	-1	True
2020-01-23 12551948 NGF48 SETB4.eds	A10	UNKNOWN	NGF48	NGF48SETB4	hsa-miR-182#-000483	N/A	Undetermined	Undetermined	1	Undetermined	Undetermined		N/A												True	0	True	-1	-1	True
2018-07-26 191908 NGF48 SETB1.eds	A10	UNKNOWN	NGF48	NGF48SETB1	hsa-miR-182#-000483	N/A	Undetermined	Undetermined	1	Undetermined	Undetermined		N/A												True	0	True	-1	-1	True
2018-07-12 193530 NGF12 SETB1.eds	A10	UNKNOWN	NGF12	NGF12 SETB1	hsa-miR-182#-000483	N/A	Undetermined	Undetermined	1	Undetermined	Undetermined		N/A												True	0	True	-1	-1	True
2018-07-13 133116 NGF12 SETB2.eds	A10	UNKNOWN	NGF12	NGF12 SETB2	hsa-miR-182#-000483	N/A	Undetermined	Undetermined	1	Undetermined	Undetermined		N/A												True	0	True	-1	-1	True
2018-07-16 103433 NGF12 SETB3.eds	A10	UNKNOWN	NGF12	NGF12 SETB3	hsa-miR-182#-000483	N/A	Undetermined	Undetermined	1	Undetermined	Undetermined		N/A												True	0	True	-1	-1	True
2020-01-23 104440 NGF12 SETB4.eds	A10	UNKNOWN	NGF12	NGF12 SETB4	hsa-miR-182#-000483	N/A	Undetermined	Undetermined	1	Undetermined	Undetermined		N/A												True	0	True	-1	-1	True
2018-07-26 191908 NGF48 SETB1.eds	P23	UNKNOWN	NGF48	NGF48SETB1	hsa-miR-1825-002907	Amp	0.804	0.84	1	30.27	30.27		N/A												True	0.04	True	3	27	True
2018-07-27 115143 NGF48 SETB2.eds	P23	UNKNOWN	NGF48	NGF48SETB2	hsa-miR-1825-002907	Amp	0.764	0.928	1	31.983	31.983		N/A												True	0.04	True	3	28	True
2020-01-23 12551948 NGF48 SETB4.eds	P23	UNKNOWN	NGF48	NGF48SETB4	hsa-miR-1825-002907	N/A	Undetermined	Undetermined	1	Undetermined	Undetermined		N/A												True	0.04	True	-1	-1	True
2020-01-23 104440 NGF12 SETB4.eds	P23	UNKNOWN	NGF12	NGF12 SETB4	hsa-miR-1825-002907	N/A	Undetermined	Undetermined	1	Undetermined	Undetermined		N/A												True	0.04	True	-1	-1	True
2018-07-12 193530 NGF12 SETB1.eds	P23	UNKNOWN	NGF12	NGF12 SETB1	hsa-miR-1825-002907	Amp	0.803	0.877	1	28.034	28.034		N/A												True	0.04	True	3	24	True
2018-07-13 133116 NGF12 SETB2.eds	P23	UNKNOWN	NGF12	NGF12 SETB2	hsa-miR-1825-002907	Amp	0.715	0.881	1	30.585	30.585		N/A												True	0.04	True	3	27	True
2018-07-16 103433 NGF12 SETB3.eds	P23	UNKNOWN	NGF12	NGF12 SETB3	hsa-miR-1825-002907	N/A	Undetermined	Undetermined	1	Undetermined	Undetermined		N/A												True	0.04	True	-1	-1	True
2018-07-26 191908 NGF48 SETB1.eds	O24	UNKNOWN	NGF48	NGF48SETB1	hsa-miR-1826-002873	N/A	Undetermined	Undetermined	1	Undetermined	Undetermined		N/A												True	0	True	-1	-1	True
2020-01-23 12551948 NGF48 SETB4.eds	O24	UNKNOWN	NGF48	NGF48SETB4	hsa-miR-1826-002873	N/A	Undetermined	Undetermined	1	Undetermined	Undetermined		N/A												True	0	True	-1	-1	True
2018-07-27 115143 NGF48 SETB2.eds	O24	UNKNOWN	NGF48	NGF48SETB2	hsa-miR-1826-002873	N/A	Undetermined	Undetermined	1	Undetermined	Undetermined		N/A												True	0	True	-1	-1	True
2018-07-16 103433 NGF12 SETB3.eds	O24	UNKNOWN	NGF12	NGF12 SETB3	hsa-miR-1826-002873	N/A	Undetermined	Undetermined	1	Undetermined	Undetermined		N/A												True	0	True	-1	-1	True
2020-01-23 104440 NGF12 SETB4.eds	O24	UNKNOWN	NGF12	NGF12 SETB4	hsa-miR-1826-002873	N/A	Undetermined	Undetermined	1	Undetermined	Undetermined		N/A												True	0	True	-1	-1	True
2018-07-12 193530 NGF12 SETB1.eds	O24	UNKNOWN	NGF12	NGF12 SETB1	hsa-miR-1826-002873	N/A	Undetermined	Undetermined	1	Undetermined	Undetermined		N/A												True	0	True	-1	-1	True
2018-07-13 133116 NGF12 SETB2.eds	O24	UNKNOWN	NGF12	NGF12 SETB2	hsa-miR-1826-002873	N/A	Undetermined	Undetermined	1	Undetermined	Undetermined		N/A												True	0	True	-1	-1	True
2020-01-23 12551948 NGF48 SETB4.eds	J02	UNKNOWN	NGF48	NGF48SETB4	hsa-miR-183#-002270	Amp	1.166	0.877	1	34.256	34.256	34.256	N/A	34.256	18.442			-0.288			1.221	1.221	1.221		True	0.092	True	3	30
2018-07-27 115143 NGF48 SETB2.eds	J02	UNKNOWN	NGF48	NGF48SETB2	hsa-miR-183#-002270	N/A	Undetermined	Undetermined	1	Undetermined	Undetermined	34.256	N/A	34.256	18.442			-0.288			1.221	1.221	1.221		True	0.092	True	-1	-1	True
2018-07-26 191908 NGF48 SETB1.eds	J02	UNKNOWN	NGF48	NGF48SETB1	hsa-miR-183#-002270	No Amp	0.541	0	1	Undetermined	Undetermined	34.256	N/A	34.256	18.442			-0.288			1.221	1.221	1.221		True	0.092	True	3	35	True
2018-07-12 193530 NGF12 SETB1.eds	J02	UNKNOWN	NGF12	NGF12 SETB1	hsa-miR-183#-002270	Amp	0.777	0	1	39.221	39.221	34.363	N/A	34.363	18.731	0.03	12.706	0	-0.376	0.376	1	0.771	1.297	1	True	0.092	True	3	32	True
2018-07-16 103433 NGF12 SETB3.eds	J02	UNKNOWN	NGF12	NGF12 SETB3	hsa-miR-183#-002270	Amp	1.106	0.932	1	34.661	34.661	34.363	N/A	34.363	18.731	0.03	12.706	0	-0.376	0.376	1	0.771	1.297	1	True	0.092	True	3	30
2018-07-13 133116 NGF12 SETB2.eds	J02	UNKNOWN	NGF12	NGF12 SETB2	hsa-miR-183#-002270	N/A	Undetermined	Undetermined	1	Undetermined	Undetermined	34.363	N/A	34.363	18.731	0.03	12.706	0	-0.376	0.376	1	0.771	1.297	1	True	0.092	True	-1	-1	True
2020-01-23 104440 NGF12 SETB4.eds	J02	UNKNOWN	NGF12	NGF12 SETB4	hsa-miR-183#-002270	Amp	1.108	0.959	1	34.064	34.064	34.363	N/A	34.363	18.731	0.03	12.706	0	-0.376	0.376	1	0.771	1.297	1	True	0.092	True	3	29
2018-07-13 133116 NGF12 SETB2.eds	F17	UNKNOWN	NGF12	NGF12 SETB2	hsa-miR-185#-002104	N/A	Undetermined	Undetermined	1	Undetermined	Undetermined		N/A												True	0	True	-1	-1	True
2018-07-16 103433 NGF12 SETB3.eds	F17	UNKNOWN	NGF12	NGF12 SETB3	hsa-miR-185#-002104	N/A	Undetermined	Undetermined	1	Undetermined	Undetermined		N/A												True	0	True	-1	-1	True
2020-01-23 104440 NGF12 SETB4.eds	F17	UNKNOWN	NGF12	NGF12 SETB4	hsa-miR-185#-002104	N/A	Undetermined	Undetermined	1	Undetermined	Undetermined		N/A												True	0	True	-1	-1	True
2018-07-12 193530 NGF12 SETB1.eds	F17	UNKNOWN	NGF12	NGF12 SETB1	hsa-miR-185#-002104	N/A	Undetermined	Undetermined	1	Undetermined	Undetermined		N/A												True	0	True	-1	-1	True
2018-07-26 191908 NGF48 SETB1.eds	F17	UNKNOWN	NGF48	NGF48SETB1	hsa-miR-185#-002104	N/A	Undetermined	Undetermined	1	Undetermined	Undetermined		N/A												True	0	True	-1	-1	True
2018-07-27 115143 NGF48 SETB2.eds	F17	UNKNOWN	NGF48	NGF48SETB2	hsa-miR-185#-002104	N/A	Undetermined	Undetermined	1	Undetermined	Undetermined		N/A												True	0	True	-1	-1	True
2020-01-23 12551948 NGF48 SETB4.eds	F17	UNKNOWN	NGF48	NGF48SETB4	hsa-miR-185#-002104	N/A	Undetermined	Undetermined	1	Undetermined	Undetermined		N/A												True	0	True	-1	-1	True
2020-01-23 12551948 NGF48 SETB4.eds	F18	UNKNOWN	NGF48	NGF48SETB4	hsa-miR-186#-002105	N/A	Undetermined	Undetermined	1	Undetermined	Undetermined		N/A												True	0	True	-1	-1	True
2018-07-26 191908 NGF48 SETB1.eds	F18	UNKNOWN	NGF48	NGF48SETB1	hsa-miR-186#-002105	N/A	Undetermined	Undetermined	1	Undetermined	Undetermined		N/A												True	0	True	-1	-1	True
2018-07-27 115143 NGF48 SETB2.eds	F18	UNKNOWN	NGF48	NGF48SETB2	hsa-miR-186#-002105	N/A	Undetermined	Undetermined	1	Undetermined	Undetermined		N/A												True	0	True	-1	-1	True
2018-07-12 193530 NGF12 SETB1.eds	F18	UNKNOWN	NGF12	NGF12 SETB1	hsa-miR-186#-002105	N/A	Undetermined	Undetermined	1	Undetermined	Undetermined		N/A												True	0	True	-1	-1	True
2018-07-13 133116 NGF12 SETB2.eds	F18	UNKNOWN	NGF12	NGF12 SETB2	hsa-miR-186#-002105	N/A	Undetermined	Undetermined	1	Undetermined	Undetermined		N/A												True	0	True	-1	-1	True
2018-07-16 103433 NGF12 SETB3.eds	F18	UNKNOWN	NGF12	NGF12 SETB3	hsa-miR-186#-002105	N/A	Undetermined	Undetermined	1	Undetermined	Undetermined		N/A												True	0	True	-1	-1	True
2020-01-23 104440 NGF12 SETB4.eds	F18	UNKNOWN	NGF12	NGF12 SETB4	hsa-miR-186#-002105	N/A	Undetermined	Undetermined	1	Undetermined	Undetermined		N/A												True	0	True	-1	-1	True
2020-01-23 12551948 NGF48 SETB4.eds	L07	UNKNOWN	NGF48	NGF48SETB4	hsa-miR-18a#-002423	N/A	Undetermined	Undetermined	1	Undetermined	Undetermined	32.52	N/A	32.52	17.513			0.308			0.808	0.808	0.808		True	0.09	True	-1	-1	True
2018-07-27 115143 NGF48 SETB2.eds	L07	UNKNOWN	NGF48	NGF48SETB2	hsa-miR-18a#-002423	N/A	Undetermined	Undetermined	1	Undetermined	Undetermined	32.52	N/A	32.52	17.513			0.308			0.808	0.808	0.808		True	0.09	True	-1	-1	True
2018-07-26 191908 NGF48 SETB1.eds	L07	UNKNOWN	NGF48	NGF48SETB1	hsa-miR-18a#-002423	Amp	1.248	0.988	1	32.52	32.52	32.52	N/A	32.52	17.513			0.308			0.808	0.808	0.808		True	0.09	True	3	28
2018-07-12 193530 NGF12 SETB1.eds	L07	UNKNOWN	NGF12	NGF12 SETB1	hsa-miR-18a#-002423	Amp	1.222	0.946	1	32.205	32.205	33.744	N/A	33.744	17.205	1.285	3.182	0	-4.091	4.091	1	0.059	17.041	1	True	0.09	True	3	28
2020-01-23 104440 NGF12 SETB4.eds	L07	UNKNOWN	NGF12	NGF12 SETB4	hsa-miR-18a#-002423	Amp	1.18	0.964	1	35.529	35.529	33.744	N/A	33.744	17.205	1.285	3.182	0	-4.091	4.091	1	0.059	17.041	1	True	0.09	True	3	31
2018-07-13 133116 NGF12 SETB2.eds	L07	UNKNOWN	NGF12	NGF12 SETB2	hsa-miR-18a#-002423	Amp	1.179	0.968	1	33.72	33.72	33.744	N/A	33.744	17.205	1.285	3.182	0	-4.091	4.091	1	0.059	17.041	1	True	0.09	True	3	29
2018-07-16 103433 NGF12 SETB3.eds	L07	UNKNOWN	NGF12	NGF12 SETB3	hsa-miR-18a#-002423	Amp	1.206	0.976	1	33.523	33.523	33.744	N/A	33.744	17.205	1.285	3.182	0	-4.091	4.091	1	0.059	17.041	1	True	0.09	True	3	29
2018-07-26 191908 NGF48 SETB1.eds	J16	UNKNOWN	NGF48	NGF48SETB1	hsa-miR-18b#-002310	N/A	Undetermined	Undetermined	1	Undetermined	Undetermined		N/A												True	0	True	-1	-1	True
2018-07-27 115143 NGF48 SETB2.eds	J16	UNKNOWN	NGF48	NGF48SETB2	hsa-miR-18b#-002310	N/A	Undetermined	Undetermined	1	Undetermined	Undetermined		N/A												True	0	True	-1	-1	True
2020-01-23 12551948 NGF48 SETB4.eds	J16	UNKNOWN	NGF48	NGF48SETB4	hsa-miR-18b#-002310	N/A	Undetermined	Undetermined	1	Undetermined	Undetermined		N/A												True	0	True	-1	-1	True
2018-07-13 133116 NGF12 SETB2.eds	J16	UNKNOWN	NGF12	NGF12 SETB2	hsa-miR-18b#-002310	N/A	Undetermined	Undetermined	1	Undetermined	Undetermined		N/A												True	0	True	-1	-1	True
2018-07-16 103433 NGF12 SETB3.eds	J16	UNKNOWN	NGF12	NGF12 SETB3	hsa-miR-18b#-002310	N/A	Undetermined	Undetermined	1	Undetermined	Undetermined		N/A												True	0	True	-1	-1	True
2018-07-12 193530 NGF12 SETB1.eds	J16	UNKNOWN	NGF12	NGF12 SETB1	hsa-miR-18b#-002310	N/A	Undetermined	Undetermined	1	Undetermined	Undetermined		N/A												True	0	True	-1	-1	True
2020-01-23 104440 NGF12 SETB4.eds	J16	UNKNOWN	NGF12	NGF12 SETB4	hsa-miR-18b#-002310	N/A	Undetermined	Undetermined	1	Undetermined	Undetermined		N/A												True	0	True	-1	-1	True
2018-07-12 193530 NGF12 SETB1.eds	I24	UNKNOWN	NGF12	NGF12 SETB1	hsa-miR-190b-002263	Amp	1.004	0.894	1	35.079	35.079		N/A												True	0.04	True	3	32	True
2018-07-13 133116 NGF12 SETB2.eds	I24	UNKNOWN	NGF12	NGF12 SETB2	hsa-miR-190b-002263	Amp	0.985	0.887	1	34.997	34.997		N/A												True	0.04	True	3	31	True
2018-07-16 103433 NGF12 SETB3.eds	I24	UNKNOWN	NGF12	NGF12 SETB3	hsa-miR-190b-002263	N/A	Undetermined	Undetermined	1	Undetermined	Undetermined		N/A												True	0.04	True	-1	-1	True
2020-01-23 104440 NGF12 SETB4.eds	I24	UNKNOWN	NGF12	NGF12 SETB4	hsa-miR-190b-002263	No Amp	1.126	0.88	1	35.378	35.378		N/A												True	0.04	True	3	33	True
2018-07-26 191908 NGF48 SETB1.eds	I24	UNKNOWN	NGF48	NGF48SETB1	hsa-miR-190b-002263	N/A	Undetermined	Undetermined	1	Undetermined	Undetermined		N/A												True	0.04	True	-1	-1	True
2020-01-23 12551948 NGF48 SETB4.eds	I24	UNKNOWN	NGF48	NGF48SETB4	hsa-miR-190b-002263	N/A	Undetermined	Undetermined	1	Undetermined	Undetermined		N/A												True	0.04	True	-1	-1	True
2018-07-27 115143 NGF48 SETB2.eds	I24	UNKNOWN	NGF48	NGF48SETB2	hsa-miR-190b-002263	N/A	Undetermined	Undetermined	1	Undetermined	Undetermined		N/A												True	0.04	True	-1	-1	True
2020-01-23 12551948 NGF48 SETB4.eds	M05	UNKNOWN	NGF48	NGF48SETB4	hsa-miR-191#-002678	N/A	Undetermined	Undetermined	1	Undetermined	Undetermined	33.694	N/A	33.694	18.14			3.565			0.084	0.084	0.084		True	0.053	True	-1	-1	True
2018-07-27 115143 NGF48 SETB2.eds	M05	UNKNOWN	NGF48	NGF48SETB2	hsa-miR-191#-002678	Amp	1.232	0.951	1	33.694	33.694	33.694	N/A	33.694	18.14			3.565			0.084	0.084	0.084		True	0.053	True	3	30
2018-07-26 191908 NGF48 SETB1.eds	M05	UNKNOWN	NGF48	NGF48SETB1	hsa-miR-191#-002678	N/A	Undetermined	Undetermined	1	Undetermined	Undetermined	33.694	N/A	33.694	18.14			3.565			0.084	0.084	0.084		True	0.053	True	-1	-1	True
2018-07-12 193530 NGF12 SETB1.eds	M05	UNKNOWN	NGF12	NGF12 SETB1	hsa-miR-191#-002678	Amp	1.047	0.887	1	31.834	31.834	32.021	N/A	32.021	14.575	0.991	12.706	0	-12.587	12.587	1	0	6,153.205	1	True	0.053	True	3	28
2018-07-13 133116 NGF12 SETB2.eds	M05	UNKNOWN	NGF12	NGF12 SETB2	hsa-miR-191#-002678	Amp	1.074	0.891	1	32.207	32.207	32.021	N/A	32.021	14.575	0.991	12.706	0	-12.587	12.587	1	0	6,153.205	1	True	0.053	True	3	29
2018-07-16 103433 NGF12 SETB3.eds	M05	UNKNOWN	NGF12	NGF12 SETB3	hsa-miR-191#-002678	Amp	0.901	0.828	1	35.105	35.105	32.021	N/A	32.021	14.575	0.991	12.706	0	-12.587	12.587	1	0	6,153.205	1	True	0.053	True	3	31	True
2020-01-23 104440 NGF12 SETB4.eds	M05	UNKNOWN	NGF12	NGF12 SETB4	hsa-miR-191#-002678	N/A	Undetermined	Undetermined	1	Undetermined	Undetermined	32.021	N/A	32.021	14.575	0.991	12.706	0	-12.587	12.587	1	0	6,153.205	1	True	0.053	True	-1	-1	True
2018-07-27 115143 NGF48 SETB2.eds	J03	UNKNOWN	NGF48	NGF48SETB2	hsa-miR-192#-002272	N/A	Undetermined	Undetermined	1	Undetermined	Undetermined		N/A												True	0.201	True	-1	-1	True
2018-07-26 191908 NGF48 SETB1.eds	J03	UNKNOWN	NGF48	NGF48SETB1	hsa-miR-192#-002272	N/A	Undetermined	Undetermined	1	Undetermined	Undetermined		N/A												True	0.201	True	-1	-1	True
2020-01-23 12551948 NGF48 SETB4.eds	J03	UNKNOWN	NGF48	NGF48SETB4	hsa-miR-192#-002272	N/A	Undetermined	Undetermined	1	Undetermined	Undetermined		N/A												True	0.201	True	-1	-1	True
2018-07-12 193530 NGF12 SETB1.eds	J03	UNKNOWN	NGF12	NGF12 SETB1	hsa-miR-192#-002272	Amp	1.304	0.986	1	33.981	33.981	34.62	N/A	34.62	17.843	2.112	12.706	0	-26.841	26.841	1	0	120,233,296.000	1	True	0.201	True	3	28
2020-01-23 104440 NGF12 SETB4.eds	J03	UNKNOWN	NGF12	NGF12 SETB4	hsa-miR-192#-002272	Amp	1.32	0.949	1	35.26	35.26	34.62	N/A	34.62	17.843	2.112	12.706	0	-26.841	26.841	1	0	120,233,296.000	1	True	0.201	True	3	30
2018-07-16 103433 NGF12 SETB3.eds	J03	UNKNOWN	NGF12	NGF12 SETB3	hsa-miR-192#-002272	N/A	Undetermined	Undetermined	1	Undetermined	Undetermined	34.62	N/A	34.62	17.843	2.112	12.706	0	-26.841	26.841	1	0	120,233,296.000	1	True	0.201	True	-1	-1	True
2018-07-13 133116 NGF12 SETB2.eds	J03	UNKNOWN	NGF12	NGF12 SETB2	hsa-miR-192#-002272	N/A	Undetermined	Undetermined	1	Undetermined	Undetermined	34.62	N/A	34.62	17.843	2.112	12.706	0	-26.841	26.841	1	0	120,233,296.000	1	True	0.201	True	-1	-1	True
2020-01-23 104440 NGF12 SETB4.eds	K09	UNKNOWN	NGF12	NGF12 SETB4	hsa-miR-193b#-002366	N/A	Undetermined	Undetermined	1	Undetermined	Undetermined		N/A												True	0.056	True	-1	-1	True
2018-07-16 103433 NGF12 SETB3.eds	K09	UNKNOWN	NGF12	NGF12 SETB3	hsa-miR-193b#-002366	N/A	Undetermined	Undetermined	1	Undetermined	Undetermined		N/A												True	0.056	True	-1	-1	True
2018-07-13 133116 NGF12 SETB2.eds	K09	UNKNOWN	NGF12	NGF12 SETB2	hsa-miR-193b#-002366	N/A	Undetermined	Undetermined	1	Undetermined	Undetermined		N/A												True	0.056	True	-1	-1	True
2018-07-12 193530 NGF12 SETB1.eds	K09	UNKNOWN	NGF12	NGF12 SETB1	hsa-miR-193b#-002366	N/A	Undetermined	Undetermined	1	Undetermined	Undetermined		N/A												True	0.056	True	-1	-1	True
2018-07-26 191908 NGF48 SETB1.eds	K09	UNKNOWN	NGF48	NGF48SETB1	hsa-miR-193b#-002366	N/A	Undetermined	Undetermined	1	Undetermined	Undetermined		N/A												True	0.056	True	-1	-1	True
2018-07-27 115143 NGF48 SETB2.eds	K09	UNKNOWN	NGF48	NGF48SETB2	hsa-miR-193b#-002366	Amp	0.85	0.775	1	34.476	34.476		N/A												True	0.056	True	3	30	True
2020-01-23 12551948 NGF48 SETB4.eds	K09	UNKNOWN	NGF48	NGF48SETB4	hsa-miR-193b#-002366	N/A	Undetermined	Undetermined	1	Undetermined	Undetermined		N/A												True	0.056	True	-1	-1	True
2020-01-23 12551948 NGF48 SETB4.eds	K14	UNKNOWN	NGF48	NGF48SETB4	hsa-miR-194#-002379	N/A	Undetermined	Undetermined	1	Undetermined	Undetermined		N/A												True	0	True	-1	-1	True
2018-07-27 115143 NGF48 SETB2.eds	K14	UNKNOWN	NGF48	NGF48SETB2	hsa-miR-194#-002379	N/A	Undetermined	Undetermined	1	Undetermined	Undetermined		N/A												True	0	True	-1	-1	True
2018-07-26 191908 NGF48 SETB1.eds	K14	UNKNOWN	NGF48	NGF48SETB1	hsa-miR-194#-002379	N/A	Undetermined	Undetermined	1	Undetermined	Undetermined		N/A												True	0	True	-1	-1	True
2020-01-23 104440 NGF12 SETB4.eds	K14	UNKNOWN	NGF12	NGF12 SETB4	hsa-miR-194#-002379	N/A	Undetermined	Undetermined	1	Undetermined	Undetermined		N/A												True	0	True	-1	-1	True
2018-07-12 193530 NGF12 SETB1.eds	K14	UNKNOWN	NGF12	NGF12 SETB1	hsa-miR-194#-002379	N/A	Undetermined	Undetermined	1	Undetermined	Undetermined		N/A												True	0	True	-1	-1	True
2018-07-16 103433 NGF12 SETB3.eds	K14	UNKNOWN	NGF12	NGF12 SETB3	hsa-miR-194#-002379	N/A	Undetermined	Undetermined	1	Undetermined	Undetermined		N/A												True	0	True	-1	-1	True
2018-07-13 133116 NGF12 SETB2.eds	K14	UNKNOWN	NGF12	NGF12 SETB2	hsa-miR-194#-002379	N/A	Undetermined	Undetermined	1	Undetermined	Undetermined		N/A												True	0	True	-1	-1	True
2020-01-23 104440 NGF12 SETB4.eds	F19	UNKNOWN	NGF12	NGF12 SETB4	hsa-miR-195#-002107	N/A	Undetermined	Undetermined	1	Undetermined	Undetermined		N/A												True	0	True	-1	-1	True
2018-07-12 193530 NGF12 SETB1.eds	F19	UNKNOWN	NGF12	NGF12 SETB1	hsa-miR-195#-002107	N/A	Undetermined	Undetermined	1	Undetermined	Undetermined		N/A												True	0	True	-1	-1	True
2018-07-13 133116 NGF12 SETB2.eds	F19	UNKNOWN	NGF12	NGF12 SETB2	hsa-miR-195#-002107	N/A	Undetermined	Undetermined	1	Undetermined	Undetermined		N/A												True	0	True	-1	-1	True
2018-07-16 103433 NGF12 SETB3.eds	F19	UNKNOWN	NGF12	NGF12 SETB3	hsa-miR-195#-002107	N/A	Undetermined	Undetermined	1	Undetermined	Undetermined		N/A												True	0	True	-1	-1	True
2020-01-23 12551948 NGF48 SETB4.eds	F19	UNKNOWN	NGF48	NGF48SETB4	hsa-miR-195#-002107	N/A	Undetermined	Undetermined	1	Undetermined	Undetermined		N/A												True	0	True	-1	-1	True
2018-07-26 191908 NGF48 SETB1.eds	F19	UNKNOWN	NGF48	NGF48SETB1	hsa-miR-195#-002107	N/A	Undetermined	Undetermined	1	Undetermined	Undetermined		N/A												True	0	True	-1	-1	True
2018-07-27 115143 NGF48 SETB2.eds	F19	UNKNOWN	NGF48	NGF48SETB2	hsa-miR-195#-002107	N/A	Undetermined	Undetermined	1	Undetermined	Undetermined		N/A												True	0	True	-1	-1	True
2018-07-26 191908 NGF48 SETB1.eds	K03	UNKNOWN	NGF48	NGF48SETB1	hsa-miR-196a#-002336	N/A	Undetermined	Undetermined	1	Undetermined	Undetermined		N/A												True	0	True	-1	-1	True
2018-07-27 115143 NGF48 SETB2.eds	K03	UNKNOWN	NGF48	NGF48SETB2	hsa-miR-196a#-002336	N/A	Undetermined	Undetermined	1	Undetermined	Undetermined		N/A												True	0	True	-1	-1	True
2020-01-23 12551948 NGF48 SETB4.eds	K03	UNKNOWN	NGF48	NGF48SETB4	hsa-miR-196a#-002336	N/A	Undetermined	Undetermined	1	Undetermined	Undetermined		N/A												True	0	True	-1	-1	True
2018-07-12 193530 NGF12 SETB1.eds	K03	UNKNOWN	NGF12	NGF12 SETB1	hsa-miR-196a#-002336	N/A	Undetermined	Undetermined	1	Undetermined	Undetermined		N/A												True	0	True	-1	-1	True
2018-07-13 133116 NGF12 SETB2.eds	K03	UNKNOWN	NGF12	NGF12 SETB2	hsa-miR-196a#-002336	N/A	Undetermined	Undetermined	1	Undetermined	Undetermined		N/A												True	0	True	-1	-1	True
2018-07-16 103433 NGF12 SETB3.eds	K03	UNKNOWN	NGF12	NGF12 SETB3	hsa-miR-196a#-002336	N/A	Undetermined	Undetermined	1	Undetermined	Undetermined		N/A												True	0	True	-1	-1	True
2020-01-23 104440 NGF12 SETB4.eds	K03	UNKNOWN	NGF12	NGF12 SETB4	hsa-miR-196a#-002336	N/A	Undetermined	Undetermined	1	Undetermined	Undetermined		N/A												True	0	True	-1	-1	True
2020-01-23 12551948 NGF48 SETB4.eds	L08	UNKNOWN	NGF48	NGF48SETB4	hsa-miR-19a#-002424	Amp	1.259	0.971	1	33.751	33.751	33.751	N/A	33.751	17.938			1.996			0.251	0.251	0.251		True	0.064	True	3	30
2018-07-27 115143 NGF48 SETB2.eds	L08	UNKNOWN	NGF48	NGF48SETB2	hsa-miR-19a#-002424	N/A	Undetermined	Undetermined	1	Undetermined	Undetermined	33.751	N/A	33.751	17.938			1.996			0.251	0.251	0.251		True	0.064	True	-1	-1	True
2018-07-26 191908 NGF48 SETB1.eds	L08	UNKNOWN	NGF48	NGF48SETB1	hsa-miR-19a#-002424	N/A	Undetermined	Undetermined	1	Undetermined	Undetermined	33.751	N/A	33.751	17.938			1.996			0.251	0.251	0.251		True	0.064	True	-1	-1	True
2018-07-12 193530 NGF12 SETB1.eds	L08	UNKNOWN	NGF12	NGF12 SETB1	hsa-miR-19a#-002424	Amp	1.025	0.855	1	34.192	34.192	34.192	N/A	34.192	15.941			0			1	1	1		True	0.064	True	3	30
2020-01-23 104440 NGF12 SETB4.eds	L08	UNKNOWN	NGF12	NGF12 SETB4	hsa-miR-19a#-002424	N/A	Undetermined	Undetermined	1	Undetermined	Undetermined	34.192	N/A	34.192	15.941			0			1	1	1		True	0.064	True	-1	-1	True
2018-07-13 133116 NGF12 SETB2.eds	L08	UNKNOWN	NGF12	NGF12 SETB2	hsa-miR-19a#-002424	N/A	Undetermined	Undetermined	1	Undetermined	Undetermined	34.192	N/A	34.192	15.941			0			1	1	1		True	0.064	True	-1	-1	True
2018-07-16 103433 NGF12 SETB3.eds	L08	UNKNOWN	NGF12	NGF12 SETB3	hsa-miR-19a#-002424	N/A	Undetermined	Undetermined	1	Undetermined	Undetermined	34.192	N/A	34.192	15.941			0			1	1	1		True	0.064	True	-1	-1	True
2020-01-23 104440 NGF12 SETB4.eds	L09	UNKNOWN	NGF12	NGF12 SETB4	hsa-miR-19b-1#-002425	Amp	1.26	0.977	1	33.226	33.226	31.508	N/A	31.508	14.969	1.253	3.182	0	-3.988	3.988	1	0.063	15.866	1	True	0.121	True	3	28
2018-07-13 133116 NGF12 SETB2.eds	L09	UNKNOWN	NGF12	NGF12 SETB2	hsa-miR-19b-1#-002425	Amp	1.232	0.979	1	30.85	30.85	31.508	N/A	31.508	14.969	1.253	3.182	0	-3.988	3.988	1	0.063	15.866	1	True	0.121	True	3	26
2018-07-16 103433 NGF12 SETB3.eds	L09	UNKNOWN	NGF12	NGF12 SETB3	hsa-miR-19b-1#-002425	Amp	1.258	0.984	1	31.723	31.723	31.508	N/A	31.508	14.969	1.253	3.182	0	-3.988	3.988	1	0.063	15.866	1	True	0.121	True	3	27
2018-07-12 193530 NGF12 SETB1.eds	L09	UNKNOWN	NGF12	NGF12 SETB1	hsa-miR-19b-1#-002425	Amp	1.254	0.975	1	30.234	30.234	31.508	N/A	31.508	14.969	1.253	3.182	0	-3.988	3.988	1	0.063	15.866	1	True	0.121	True	3	26
2020-01-23 12551948 NGF48 SETB4.eds	L09	UNKNOWN	NGF48	NGF48SETB4	hsa-miR-19b-1#-002425	Amp	1.325	0.972	1	32.797	32.797	32.804	N/A	32.804	17.394	0.41	12.706	2.425	-2.78	7.629	0.186	0.005	6.868	0.149	True	0.121	True	3	28
2018-07-26 191908 NGF48 SETB1.eds	L09	UNKNOWN	NGF48	NGF48SETB1	hsa-miR-19b-1#-002425	Amp	1.201	0.975	1	32.81	32.81	32.804	N/A	32.804	17.394	0.41	12.706	2.425	-2.78	7.629	0.186	0.005	6.868	0.149	True	0.121	True	3	28
2018-07-27 115143 NGF48 SETB2.eds	L09	UNKNOWN	NGF48	NGF48SETB2	hsa-miR-19b-1#-002425	N/A	Undetermined	Undetermined	1	Undetermined	Undetermined	32.804	N/A	32.804	17.394	0.41	12.706	2.425	-2.78	7.629	0.186	0.005	6.868	0.149	True	0.121	True	-1	-1	True
2018-07-27 115143 NGF48 SETB2.eds	A20	UNKNOWN	NGF48	NGF48SETB2	hsa-miR-200a#-001011	N/A	Undetermined	Undetermined	1	Undetermined	Undetermined		N/A												True	0.2	True	-1	-1	True
2020-01-23 12551948 NGF48 SETB4.eds	A20	UNKNOWN	NGF48	NGF48SETB4	hsa-miR-200a#-001011	N/A	Undetermined	Undetermined	1	Undetermined	Undetermined		N/A												True	0.2	True	-1	-1	True
2018-07-26 191908 NGF48 SETB1.eds	A20	UNKNOWN	NGF48	NGF48SETB1	hsa-miR-200a#-001011	Amp	0.653	0	1	Undetermined	Undetermined		N/A												True	0.2	True	3	34	True
2018-07-13 133116 NGF12 SETB2.eds	A20	UNKNOWN	NGF12	NGF12 SETB2	hsa-miR-200a#-001011	N/A	Undetermined	Undetermined	1	Undetermined	Undetermined		N/A												True	0.2	True	-1	-1	True
2018-07-12 193530 NGF12 SETB1.eds	A20	UNKNOWN	NGF12	NGF12 SETB1	hsa-miR-200a#-001011	N/A	Undetermined	Undetermined	1	Undetermined	Undetermined		N/A												True	0.2	True	-1	-1	True
2020-01-23 104440 NGF12 SETB4.eds	A20	UNKNOWN	NGF12	NGF12 SETB4	hsa-miR-200a#-001011	N/A	Undetermined	Undetermined	1	Undetermined	Undetermined		N/A												True	0.2	True	-1	-1	True
2018-07-16 103433 NGF12 SETB3.eds	A20	UNKNOWN	NGF12	NGF12 SETB3	hsa-miR-200a#-001011	N/A	Undetermined	Undetermined	1	Undetermined	Undetermined		N/A												True	0.2	True	-1	-1	True
2018-07-12 193530 NGF12 SETB1.eds	J04	UNKNOWN	NGF12	NGF12 SETB1	hsa-miR-200b#-002274	N/A	Undetermined	Undetermined	1	Undetermined	Undetermined		N/A												True	0	True	-1	-1	True
2018-07-13 133116 NGF12 SETB2.eds	J04	UNKNOWN	NGF12	NGF12 SETB2	hsa-miR-200b#-002274	N/A	Undetermined	Undetermined	1	Undetermined	Undetermined		N/A												True	0	True	-1	-1	True
2018-07-16 103433 NGF12 SETB3.eds	J04	UNKNOWN	NGF12	NGF12 SETB3	hsa-miR-200b#-002274	N/A	Undetermined	Undetermined	1	Undetermined	Undetermined		N/A												True	0	True	-1	-1	True
2020-01-23 104440 NGF12 SETB4.eds	J04	UNKNOWN	NGF12	NGF12 SETB4	hsa-miR-200b#-002274	N/A	Undetermined	Undetermined	1	Undetermined	Undetermined		N/A												True	0	True	-1	-1	True
2018-07-26 191908 NGF48 SETB1.eds	J04	UNKNOWN	NGF48	NGF48SETB1	hsa-miR-200b#-002274	N/A	Undetermined	Undetermined	1	Undetermined	Undetermined		N/A												True	0	True	-1	-1	True
2018-07-27 115143 NGF48 SETB2.eds	J04	UNKNOWN	NGF48	NGF48SETB2	hsa-miR-200b#-002274	N/A	Undetermined	Undetermined	1	Undetermined	Undetermined		N/A												True	0	True	-1	-1	True
2020-01-23 12551948 NGF48 SETB4.eds	J04	UNKNOWN	NGF48	NGF48SETB4	hsa-miR-200b#-002274	N/A	Undetermined	Undetermined	1	Undetermined	Undetermined		N/A												True	0	True	-1	-1	True
2020-01-23 12551948 NGF48 SETB4.eds	J05	UNKNOWN	NGF48	NGF48SETB4	hsa-miR-200c#-002286	N/A	Undetermined	Undetermined	1	Undetermined	Undetermined		N/A												True	0	True	-1	-1	True
2018-07-27 115143 NGF48 SETB2.eds	J05	UNKNOWN	NGF48	NGF48SETB2	hsa-miR-200c#-002286	N/A	Undetermined	Undetermined	1	Undetermined	Undetermined		N/A												True	0	True	-1	-1	True
2018-07-26 191908 NGF48 SETB1.eds	J05	UNKNOWN	NGF48	NGF48SETB1	hsa-miR-200c#-002286	N/A	Undetermined	Undetermined	1	Undetermined	Undetermined		N/A												True	0	True	-1	-1	True
2020-01-23 104440 NGF12 SETB4.eds	J05	UNKNOWN	NGF12	NGF12 SETB4	hsa-miR-200c#-002286	N/A	Undetermined	Undetermined	1	Undetermined	Undetermined		N/A												True	0	True	-1	-1	True
2018-07-13 133116 NGF12 SETB2.eds	J05	UNKNOWN	NGF12	NGF12 SETB2	hsa-miR-200c#-002286	N/A	Undetermined	Undetermined	1	Undetermined	Undetermined		N/A												True	0	True	-1	-1	True
2018-07-16 103433 NGF12 SETB3.eds	J05	UNKNOWN	NGF12	NGF12 SETB3	hsa-miR-200c#-002286	N/A	Undetermined	Undetermined	1	Undetermined	Undetermined		N/A												True	0	True	-1	-1	True
2018-07-12 193530 NGF12 SETB1.eds	J05	UNKNOWN	NGF12	NGF12 SETB1	hsa-miR-200c#-002286	N/A	Undetermined	Undetermined	1	Undetermined	Undetermined		N/A												True	0	True	-1	-1	True
2020-01-23 12551948 NGF48 SETB4.eds	K08	UNKNOWN	NGF48	NGF48SETB4	hsa-miR-202#-002362	N/A	Undetermined	Undetermined	1	Undetermined	Undetermined		N/A												True	0	True	-1	-1	True
2018-07-26 191908 NGF48 SETB1.eds	K08	UNKNOWN	NGF48	NGF48SETB1	hsa-miR-202#-002362	N/A	Undetermined	Undetermined	1	Undetermined	Undetermined		N/A												True	0	True	-1	-1	True
2018-07-27 115143 NGF48 SETB2.eds	K08	UNKNOWN	NGF48	NGF48SETB2	hsa-miR-202#-002362	N/A	Undetermined	Undetermined	1	Undetermined	Undetermined		N/A												True	0	True	-1	-1	True
2018-07-12 193530 NGF12 SETB1.eds	K08	UNKNOWN	NGF12	NGF12 SETB1	hsa-miR-202#-002362	N/A	Undetermined	Undetermined	1	Undetermined	Undetermined		N/A												True	0	True	-1	-1	True
2020-01-23 104440 NGF12 SETB4.eds	K08	UNKNOWN	NGF12	NGF12 SETB4	hsa-miR-202#-002362	N/A	Undetermined	Undetermined	1	Undetermined	Undetermined		N/A												True	0	True	-1	-1	True
2018-07-16 103433 NGF12 SETB3.eds	K08	UNKNOWN	NGF12	NGF12 SETB3	hsa-miR-202#-002362	N/A	Undetermined	Undetermined	1	Undetermined	Undetermined		N/A												True	0	True	-1	-1	True
2018-07-13 133116 NGF12 SETB2.eds	K08	UNKNOWN	NGF12	NGF12 SETB2	hsa-miR-202#-002362	N/A	Undetermined	Undetermined	1	Undetermined	Undetermined		N/A												True	0	True	-1	-1	True
2018-07-26 191908 NGF48 SETB1.eds	A13	UNKNOWN	NGF48	NGF48SETB1	hsa-miR-206-000510	N/A	Undetermined	Undetermined	1	Undetermined	Undetermined		N/A												True	0.055	True	-1	-1	True
2018-07-27 115143 NGF48 SETB2.eds	A13	UNKNOWN	NGF48	NGF48SETB2	hsa-miR-206-000510	N/A	Undetermined	Undetermined	1	Undetermined	Undetermined		N/A												True	0.055	True	-1	-1	True
2020-01-23 12551948 NGF48 SETB4.eds	A13	UNKNOWN	NGF48	NGF48SETB4	hsa-miR-206-000510	N/A	Undetermined	Undetermined	1	Undetermined	Undetermined		N/A												True	0.055	True	-1	-1	True
2020-01-23 104440 NGF12 SETB4.eds	A13	UNKNOWN	NGF12	NGF12 SETB4	hsa-miR-206-000510	N/A	Undetermined	Undetermined	1	Undetermined	Undetermined	34.999	N/A	34.999	16.749			0			1	1	1		True	0.055	True	-1	-1	True
2018-07-16 103433 NGF12 SETB3.eds	A13	UNKNOWN	NGF12	NGF12 SETB3	hsa-miR-206-000510	N/A	Undetermined	Undetermined	1	Undetermined	Undetermined	34.999	N/A	34.999	16.749			0			1	1	1		True	0.055	True	-1	-1	True
2018-07-13 133116 NGF12 SETB2.eds	A13	UNKNOWN	NGF12	NGF12 SETB2	hsa-miR-206-000510	Inconclusive	0.73	0	1	39.183	39.183	34.999	N/A	34.999	16.749			0			1	1	1		True	0.055	True	3	35	True
2018-07-12 193530 NGF12 SETB1.eds	A13	UNKNOWN	NGF12	NGF12 SETB1	hsa-miR-206-000510	Inconclusive	1.28	0.989	1	34.999	34.999	34.999	N/A	34.999	16.749			0			1	1	1		True	0.055	True	3	30
2018-07-26 191908 NGF48 SETB1.eds	L12	UNKNOWN	NGF48	NGF48SETB1	hsa-miR-20a#-002437	Amp	1.224	0.954	1	34.638	34.638	34.014	N/A	34.014	18.556	0.637	4.303	1.432	-1.31	4.174	0.371	0.055	2.48	0.277	True	0.147	True	3	29
2018-07-27 115143 NGF48 SETB2.eds	L12	UNKNOWN	NGF48	NGF48SETB2	hsa-miR-20a#-002437	Amp	1.277	0.973	1	34.166	34.166	34.014	N/A	34.014	18.556	0.637	4.303	1.432	-1.31	4.174	0.371	0.055	2.48	0.277	True	0.147	True	3	29
2020-01-23 12551948 NGF48 SETB4.eds	L12	UNKNOWN	NGF48	NGF48SETB4	hsa-miR-20a#-002437	Amp	1.328	0.98	1	33.238	33.238	34.014	N/A	34.014	18.556	0.637	4.303	1.432	-1.31	4.174	0.371	0.055	2.48	0.277	True	0.147	True	3	28
2020-01-23 104440 NGF12 SETB4.eds	L12	UNKNOWN	NGF12	NGF12 SETB4	hsa-miR-20a#-002437	Amp	1.336	0.987	1	33.724	33.724	33.663	N/A	33.663	17.124	0.978	3.182	0	-3.113	3.113	1	0.116	8.652	1	True	0.147	True	3	29
2018-07-13 133116 NGF12 SETB2.eds	L12	UNKNOWN	NGF12	NGF12 SETB2	hsa-miR-20a#-002437	Amp	1.249	0.977	1	32.975	32.975	33.663	N/A	33.663	17.124	0.978	3.182	0	-3.113	3.113	1	0.116	8.652	1	True	0.147	True	3	28
2018-07-16 103433 NGF12 SETB3.eds	L12	UNKNOWN	NGF12	NGF12 SETB3	hsa-miR-20a#-002437	Amp	1.221	0.969	1	34.959	34.959	33.663	N/A	33.663	17.124	0.978	3.182	0	-3.113	3.113	1	0.116	8.652	1	True	0.147	True	3	29
2018-07-12 193530 NGF12 SETB1.eds	L12	UNKNOWN	NGF12	NGF12 SETB1	hsa-miR-20a#-002437	Amp	1.236	0.967	1	32.994	32.994	33.663	N/A	33.663	17.124	0.978	3.182	0	-3.113	3.113	1	0.116	8.652	1	True	0.147	True	3	28
2018-07-13 133116 NGF12 SETB2.eds	J17	UNKNOWN	NGF12	NGF12 SETB2	hsa-miR-20b#-002311	N/A	Undetermined	Undetermined	1	Undetermined	Undetermined		N/A												True	0	True	-1	-1	True
2018-07-16 103433 NGF12 SETB3.eds	J17	UNKNOWN	NGF12	NGF12 SETB3	hsa-miR-20b#-002311	N/A	Undetermined	Undetermined	1	Undetermined	Undetermined		N/A												True	0	True	-1	-1	True
2020-01-23 104440 NGF12 SETB4.eds	J17	UNKNOWN	NGF12	NGF12 SETB4	hsa-miR-20b#-002311	N/A	Undetermined	Undetermined	1	Undetermined	Undetermined		N/A												True	0	True	-1	-1	True
2018-07-12 193530 NGF12 SETB1.eds	J17	UNKNOWN	NGF12	NGF12 SETB1	hsa-miR-20b#-002311	N/A	Undetermined	Undetermined	1	Undetermined	Undetermined		N/A												True	0	True	-1	-1	True
2020-01-23 12551948 NGF48 SETB4.eds	J17	UNKNOWN	NGF48	NGF48SETB4	hsa-miR-20b#-002311	N/A	Undetermined	Undetermined	1	Undetermined	Undetermined		N/A												True	0	True	-1	-1	True
2018-07-26 191908 NGF48 SETB1.eds	J17	UNKNOWN	NGF48	NGF48SETB1	hsa-miR-20b#-002311	N/A	Undetermined	Undetermined	1	Undetermined	Undetermined		N/A												True	0	True	-1	-1	True
2018-07-27 115143 NGF48 SETB2.eds	J17	UNKNOWN	NGF48	NGF48SETB2	hsa-miR-20b#-002311	N/A	Undetermined	Undetermined	1	Undetermined	Undetermined		N/A												True	0	True	-1	-1	True
2018-07-12 193530 NGF12 SETB1.eds	L13	UNKNOWN	NGF12	NGF12 SETB1	hsa-miR-21#-002438	Amp	1.117	0.946	1	29.853	29.853	30.599	N/A	30.599	13.649	1.071	4.303	0	-4.609	4.609	1	0.041	24.397	1	True	0.041	True	3	27
2018-07-13 133116 NGF12 SETB2.eds	L13	UNKNOWN	NGF12	NGF12 SETB2	hsa-miR-21#-002438	Amp	1.129	0.952	1	30.762	30.762	30.599	N/A	30.599	13.649	1.071	4.303	0	-4.609	4.609	1	0.041	24.397	1	True	0.041	True	3	28
2018-07-16 103433 NGF12 SETB3.eds	L13	UNKNOWN	NGF12	NGF12 SETB3	hsa-miR-21#-002438	Amp	1.146	0.974	1	31.183	31.183	30.599	N/A	30.599	13.649	1.071	4.303	0	-4.609	4.609	1	0.041	24.397	1	True	0.041	True	3	28
2020-01-23 104440 NGF12 SETB4.eds	L13	UNKNOWN	NGF12	NGF12 SETB4	hsa-miR-21#-002438	N/A	Undetermined	Undetermined	1	Undetermined	Undetermined	30.599	N/A	30.599	13.649	1.071	4.303	0	-4.609	4.609	1	0.041	24.397	1	True	0.041	True	-1	-1	True
2018-07-26 191908 NGF48 SETB1.eds	L13	UNKNOWN	NGF48	NGF48SETB1	hsa-miR-21#-002438	Inconclusive	0.698	0.717	1	35.836	35.836		N/A												True	0.041	True	3	32	True
2018-07-27 115143 NGF48 SETB2.eds	L13	UNKNOWN	NGF48	NGF48SETB2	hsa-miR-21#-002438	N/A	Undetermined	Undetermined	1	Undetermined	Undetermined		N/A												True	0.041	True	-1	-1	True
2020-01-23 12551948 NGF48 SETB4.eds	L13	UNKNOWN	NGF48	NGF48SETB4	hsa-miR-21#-002438	Amp	0.724	0.758	1	34.704	34.704		N/A												True	0.041	True	3	31	True
2018-07-12 193530 NGF12 SETB1.eds	A14	UNKNOWN	NGF12	NGF12 SETB1	hsa-miR-213-000516	Amp	1.149	0.967	1	31.862	31.862	31.862	N/A	31.862	13.612			0			1	1	1		True	0.06	True	3	28
2020-01-23 104440 NGF12 SETB4.eds	A14	UNKNOWN	NGF12	NGF12 SETB4	hsa-miR-213-000516	N/A	Undetermined	Undetermined	1	Undetermined	Undetermined	31.862	N/A	31.862	13.612			0			1	1	1		True	0.06	True	-1	-1	True
2018-07-13 133116 NGF12 SETB2.eds	A14	UNKNOWN	NGF12	NGF12 SETB2	hsa-miR-213-000516	Amp	0.994	0.905	1	34.883	34.883	31.862	N/A	31.862	13.612			0			1	1	1		True	0.06	True	3	31	True
2018-07-16 103433 NGF12 SETB3.eds	A14	UNKNOWN	NGF12	NGF12 SETB3	hsa-miR-213-000516	N/A	Undetermined	Undetermined	1	Undetermined	Undetermined	31.862	N/A	31.862	13.612			0			1	1	1		True	0.06	True	-1	-1	True
2018-07-26 191908 NGF48 SETB1.eds	A14	UNKNOWN	NGF48	NGF48SETB1	hsa-miR-213-000516	N/A	Undetermined	Undetermined	1	Undetermined	Undetermined		N/A												True	0.06	True	-1	-1	True
2018-07-27 115143 NGF48 SETB2.eds	A14	UNKNOWN	NGF48	NGF48SETB2	hsa-miR-213-000516	N/A	Undetermined	Undetermined	1	Undetermined	Undetermined		N/A												True	0.06	True	-1	-1	True
2020-01-23 12551948 NGF48 SETB4.eds	A14	UNKNOWN	NGF48	NGF48SETB4	hsa-miR-213-000516	N/A	Undetermined	Undetermined	1	Undetermined	Undetermined		N/A												True	0.06	True	-1	-1	True
2018-07-12 193530 NGF12 SETB1.eds	J08	UNKNOWN	NGF12	NGF12 SETB1	hsa-miR-214#-002293	N/A	Undetermined	Undetermined	1	Undetermined	Undetermined		N/A												True	0	True	-1	-1	True
2018-07-16 103433 NGF12 SETB3.eds	J08	UNKNOWN	NGF12	NGF12 SETB3	hsa-miR-214#-002293	N/A	Undetermined	Undetermined	1	Undetermined	Undetermined		N/A												True	0	True	-1	-1	True
2018-07-13 133116 NGF12 SETB2.eds	J08	UNKNOWN	NGF12	NGF12 SETB2	hsa-miR-214#-002293	N/A	Undetermined	Undetermined	1	Undetermined	Undetermined		N/A												True	0	True	-1	-1	True
2020-01-23 104440 NGF12 SETB4.eds	J08	UNKNOWN	NGF12	NGF12 SETB4	hsa-miR-214#-002293	N/A	Undetermined	Undetermined	1	Undetermined	Undetermined		N/A												True	0	True	-1	-1	True
2020-01-23 12551948 NGF48 SETB4.eds	J08	UNKNOWN	NGF48	NGF48SETB4	hsa-miR-214#-002293	N/A	Undetermined	Undetermined	1	Undetermined	Undetermined		N/A												True	0	True	-1	-1	True
2018-07-27 115143 NGF48 SETB2.eds	J08	UNKNOWN	NGF48	NGF48SETB2	hsa-miR-214#-002293	N/A	Undetermined	Undetermined	1	Undetermined	Undetermined		N/A												True	0	True	-1	-1	True
2018-07-26 191908 NGF48 SETB1.eds	J08	UNKNOWN	NGF48	NGF48SETB1	hsa-miR-214#-002293	N/A	Undetermined	Undetermined	1	Undetermined	Undetermined		N/A												True	0	True	-1	-1	True
2018-07-26 191908 NGF48 SETB1.eds	F11	UNKNOWN	NGF48	NGF48SETB1	hsa-miR-218-1#-002094	N/A	Undetermined	Undetermined	1	Undetermined	Undetermined		N/A												True	0	True	-1	-1	True
2018-07-27 115143 NGF48 SETB2.eds	F11	UNKNOWN	NGF48	NGF48SETB2	hsa-miR-218-1#-002094	N/A	Undetermined	Undetermined	1	Undetermined	Undetermined		N/A												True	0	True	-1	-1	True
2020-01-23 12551948 NGF48 SETB4.eds	F11	UNKNOWN	NGF48	NGF48SETB4	hsa-miR-218-1#-002094	N/A	Undetermined	Undetermined	1	Undetermined	Undetermined		N/A												True	0	True	-1	-1	True
2018-07-12 193530 NGF12 SETB1.eds	F11	UNKNOWN	NGF12	NGF12 SETB1	hsa-miR-218-1#-002094	N/A	Undetermined	Undetermined	1	Undetermined	Undetermined		N/A												True	0	True	-1	-1	True
2018-07-13 133116 NGF12 SETB2.eds	F11	UNKNOWN	NGF12	NGF12 SETB2	hsa-miR-218-1#-002094	N/A	Undetermined	Undetermined	1	Undetermined	Undetermined		N/A												True	0	True	-1	-1	True
2018-07-16 103433 NGF12 SETB3.eds	F11	UNKNOWN	NGF12	NGF12 SETB3	hsa-miR-218-1#-002094	N/A	Undetermined	Undetermined	1	Undetermined	Undetermined		N/A												True	0	True	-1	-1	True
2020-01-23 104440 NGF12 SETB4.eds	F11	UNKNOWN	NGF12	NGF12 SETB4	hsa-miR-218-1#-002094	N/A	Undetermined	Undetermined	1	Undetermined	Undetermined		N/A												True	0	True	-1	-1	True
2020-01-23 12551948 NGF48 SETB4.eds	J09	UNKNOWN	NGF48	NGF48SETB4	hsa-miR-218-2#-002294	N/A	Undetermined	Undetermined	1	Undetermined	Undetermined		N/A												True	0.2	True	-1	-1	True
2018-07-26 191908 NGF48 SETB1.eds	J09	UNKNOWN	NGF48	NGF48SETB1	hsa-miR-218-2#-002294	N/A	Undetermined	Undetermined	1	Undetermined	Undetermined		N/A												True	0.2	True	-1	-1	True
2018-07-27 115143 NGF48 SETB2.eds	J09	UNKNOWN	NGF48	NGF48SETB2	hsa-miR-218-2#-002294	N/A	Undetermined	Undetermined	1	Undetermined	Undetermined		N/A												True	0.2	True	-1	-1	True
2018-07-13 133116 NGF12 SETB2.eds	J09	UNKNOWN	NGF12	NGF12 SETB2	hsa-miR-218-2#-002294	N/A	Undetermined	Undetermined	1	Undetermined	Undetermined		N/A												True	0.2	True	-1	-1	True
2018-07-16 103433 NGF12 SETB3.eds	J09	UNKNOWN	NGF12	NGF12 SETB3	hsa-miR-218-2#-002294	N/A	Undetermined	Undetermined	1	Undetermined	Undetermined		N/A												True	0.2	True	-1	-1	True
2020-01-23 104440 NGF12 SETB4.eds	J09	UNKNOWN	NGF12	NGF12 SETB4	hsa-miR-218-2#-002294	N/A	Undetermined	Undetermined	1	Undetermined	Undetermined		N/A												True	0.2	True	-1	-1	True
2018-07-12 193530 NGF12 SETB1.eds	J09	UNKNOWN	NGF12	NGF12 SETB1	hsa-miR-218-2#-002294	Inconclusive	0.561	0	1	Undetermined	Undetermined		N/A												True	0.2	True	3	30	True
2018-07-26 191908 NGF48 SETB1.eds	J11	UNKNOWN	NGF48	NGF48SETB1	hsa-miR-22#-002301	Amp	0.987	0.954	1	34.122	34.122		N/A												True	0.045	True	3	31	True
2020-01-23 12551948 NGF48 SETB4.eds	J11	UNKNOWN	NGF48	NGF48SETB4	hsa-miR-22#-002301	N/A	Undetermined	Undetermined	1	Undetermined	Undetermined		N/A												True	0.045	True	-1	-1	True
2018-07-27 115143 NGF48 SETB2.eds	J11	UNKNOWN	NGF48	NGF48SETB2	hsa-miR-22#-002301	N/A	Undetermined	Undetermined	1	Undetermined	Undetermined		N/A												True	0.045	True	-1	-1	True
2018-07-12 193530 NGF12 SETB1.eds	J11	UNKNOWN	NGF12	NGF12 SETB1	hsa-miR-22#-002301	Amp	1.042	0.954	1	30.673	30.673	32.333	N/A	32.333	15.383	1.517	4.303	0	-6.526	6.526	1	0.011	92.148	1	True	0.045	True	3	27
2018-07-13 133116 NGF12 SETB2.eds	J11	UNKNOWN	NGF12	NGF12 SETB2	hsa-miR-22#-002301	Amp	1.033	0.958	1	32.93	32.93	32.333	N/A	32.333	15.383	1.517	4.303	0	-6.526	6.526	1	0.011	92.148	1	True	0.045	True	3	30
2018-07-16 103433 NGF12 SETB3.eds	J11	UNKNOWN	NGF12	NGF12 SETB3	hsa-miR-22#-002301	Amp	1.091	0.97	1	33.397	33.397	32.333	N/A	32.333	15.383	1.517	4.303	0	-6.526	6.526	1	0.011	92.148	1	True	0.045	True	3	30
2020-01-23 104440 NGF12 SETB4.eds	J11	UNKNOWN	NGF12	NGF12 SETB4	hsa-miR-22#-002301	N/A	Undetermined	Undetermined	1	Undetermined	Undetermined	32.333	N/A	32.333	15.383	1.517	4.303	0	-6.526	6.526	1	0.011	92.148	1	True	0.045	True	-1	-1	True
2018-07-26 191908 NGF48 SETB1.eds	F12	UNKNOWN	NGF48	NGF48SETB1	hsa-miR-221#-002096	N/A	Undetermined	Undetermined	1	Undetermined	Undetermined		N/A												True	0	True	-1	-1	True
2018-07-27 115143 NGF48 SETB2.eds	F12	UNKNOWN	NGF48	NGF48SETB2	hsa-miR-221#-002096	N/A	Undetermined	Undetermined	1	Undetermined	Undetermined		N/A												True	0	True	-1	-1	True
2020-01-23 12551948 NGF48 SETB4.eds	F12	UNKNOWN	NGF48	NGF48SETB4	hsa-miR-221#-002096	N/A	Undetermined	Undetermined	1	Undetermined	Undetermined		N/A												True	0	True	-1	-1	True
2018-07-12 193530 NGF12 SETB1.eds	F12	UNKNOWN	NGF12	NGF12 SETB1	hsa-miR-221#-002096	N/A	Undetermined	Undetermined	1	Undetermined	Undetermined		N/A												True	0	True	-1	-1	True
2018-07-13 133116 NGF12 SETB2.eds	F12	UNKNOWN	NGF12	NGF12 SETB2	hsa-miR-221#-002096	N/A	Undetermined	Undetermined	1	Undetermined	Undetermined		N/A												True	0	True	-1	-1	True
2018-07-16 103433 NGF12 SETB3.eds	F12	UNKNOWN	NGF12	NGF12 SETB3	hsa-miR-221#-002096	N/A	Undetermined	Undetermined	1	Undetermined	Undetermined		N/A												True	0	True	-1	-1	True
2020-01-23 104440 NGF12 SETB4.eds	F12	UNKNOWN	NGF12	NGF12 SETB4	hsa-miR-221#-002096	N/A	Undetermined	Undetermined	1	Undetermined	Undetermined		N/A												True	0	True	-1	-1	True
2018-07-26 191908 NGF48 SETB1.eds	F13	UNKNOWN	NGF48	NGF48SETB1	hsa-miR-222#-002097	Amp	1.165	0.979	1	30.576	30.576	32.305	N/A	32.305	16.847	0.666	4.303	3.776	0.909	6.643	0.073	0.01	0.533	0.046	True	0.098	True	3	26
2018-07-27 115143 NGF48 SETB2.eds	F13	UNKNOWN	NGF48	NGF48SETB2	hsa-miR-222#-002097	Amp	1.208	0.961	1	32.713	32.713	32.305	N/A	32.305	16.847	0.666	4.303	3.776	0.909	6.643	0.073	0.01	0.533	0.046	True	0.098	True	3	28
2020-01-23 12551948 NGF48 SETB4.eds	F13	UNKNOWN	NGF48	NGF48SETB4	hsa-miR-222#-002097	Amp	1.201	0.925	1	33.626	33.626	32.305	N/A	32.305	16.847	0.666	4.303	3.776	0.909	6.643	0.073	0.01	0.533	0.046	True	0.098	True	3	29
2018-07-13 133116 NGF12 SETB2.eds	F13	UNKNOWN	NGF12	NGF12 SETB2	hsa-miR-222#-002097	Amp	1.182	0.962	1	28.956	28.956	29.61	N/A	29.61	13.071	1.212	3.182	0	-3.858	3.858	1	0.069	14.501	1	True	0.098	True	3	25
2018-07-12 193530 NGF12 SETB1.eds	F13	UNKNOWN	NGF12	NGF12 SETB1	hsa-miR-222#-002097	Amp	1.203	0.987	1	28.383	28.383	29.61	N/A	29.61	13.071	1.212	3.182	0	-3.858	3.858	1	0.069	14.501	1	True	0.098	True	3	24
2020-01-23 104440 NGF12 SETB4.eds	F13	UNKNOWN	NGF12	NGF12 SETB4	hsa-miR-222#-002097	Amp	1.238	0.944	1	31.118	31.118	29.61	N/A	29.61	13.071	1.212	3.182	0	-3.858	3.858	1	0.069	14.501	1	True	0.098	True	3	27
2018-07-16 103433 NGF12 SETB3.eds	F13	UNKNOWN	NGF12	NGF12 SETB3	hsa-miR-222#-002097	Amp	1.173	0.979	1	29.985	29.985	29.61	N/A	29.61	13.071	1.212	3.182	0	-3.858	3.858	1	0.069	14.501	1	True	0.098	True	3	25
2018-07-27 115143 NGF48 SETB2.eds	F14	UNKNOWN	NGF48	NGF48SETB2	hsa-miR-223#-002098	N/A	Undetermined	Undetermined	1	Undetermined	Undetermined		N/A												True	0.04	True	-1	-1	True
2018-07-26 191908 NGF48 SETB1.eds	F14	UNKNOWN	NGF48	NGF48SETB1	hsa-miR-223#-002098	N/A	Undetermined	Undetermined	1	Undetermined	Undetermined		N/A												True	0.04	True	-1	-1	True
2020-01-23 12551948 NGF48 SETB4.eds	F14	UNKNOWN	NGF48	NGF48SETB4	hsa-miR-223#-002098	N/A	Undetermined	Undetermined	1	Undetermined	Undetermined		N/A												True	0.04	True	-1	-1	True
2018-07-16 103433 NGF12 SETB3.eds	F14	UNKNOWN	NGF12	NGF12 SETB3	hsa-miR-223#-002098	N/A	Undetermined	Undetermined	1	Undetermined	Undetermined		N/A												True	0.04	True	-1	-1	True
2020-01-23 104440 NGF12 SETB4.eds	F14	UNKNOWN	NGF12	NGF12 SETB4	hsa-miR-223#-002098	N/A	Undetermined	Undetermined	1	Undetermined	Undetermined		N/A												True	0.04	True	-1	-1	True
2018-07-13 133116 NGF12 SETB2.eds	F14	UNKNOWN	NGF12	NGF12 SETB2	hsa-miR-223#-002098	N/A	Undetermined	Undetermined	1	Undetermined	Undetermined		N/A												True	0.04	True	-1	-1	True
2018-07-12 193530 NGF12 SETB1.eds	F14	UNKNOWN	NGF12	NGF12 SETB1	hsa-miR-223#-002098	Amp	0.789	0.796	1	36.284	36.284		N/A												True	0.04	True	3	33	True
2018-07-12 193530 NGF12 SETB1.eds	L14	UNKNOWN	NGF12	NGF12 SETB1	hsa-miR-23a#-002439	N/A	Undetermined	Undetermined	1	Undetermined	Undetermined		N/A												True	0	True	-1	-1	True
2018-07-13 133116 NGF12 SETB2.eds	L14	UNKNOWN	NGF12	NGF12 SETB2	hsa-miR-23a#-002439	N/A	Undetermined	Undetermined	1	Undetermined	Undetermined		N/A												True	0	True	-1	-1	True
2018-07-16 103433 NGF12 SETB3.eds	L14	UNKNOWN	NGF12	NGF12 SETB3	hsa-miR-23a#-002439	N/A	Undetermined	Undetermined	1	Undetermined	Undetermined		N/A												True	0	True	-1	-1	True
2020-01-23 104440 NGF12 SETB4.eds	L14	UNKNOWN	NGF12	NGF12 SETB4	hsa-miR-23a#-002439	N/A	Undetermined	Undetermined	1	Undetermined	Undetermined		N/A												True	0	True	-1	-1	True
2018-07-27 115143 NGF48 SETB2.eds	L14	UNKNOWN	NGF48	NGF48SETB2	hsa-miR-23a#-002439	N/A	Undetermined	Undetermined	1	Undetermined	Undetermined		N/A												True	0	True	-1	-1	True
2018-07-26 191908 NGF48 SETB1.eds	L14	UNKNOWN	NGF48	NGF48SETB1	hsa-miR-23a#-002439	N/A	Undetermined	Undetermined	1	Undetermined	Undetermined		N/A												True	0	True	-1	-1	True
2020-01-23 12551948 NGF48 SETB4.eds	L14	UNKNOWN	NGF48	NGF48SETB4	hsa-miR-23a#-002439	N/A	Undetermined	Undetermined	1	Undetermined	Undetermined		N/A												True	0	True	-1	-1	True
2018-07-26 191908 NGF48 SETB1.eds	G08	UNKNOWN	NGF48	NGF48SETB1	hsa-miR-23b#-002126	N/A	Undetermined	Undetermined	1	Undetermined	Undetermined		N/A												True	0	True	-1	-1	True
2018-07-27 115143 NGF48 SETB2.eds	G08	UNKNOWN	NGF48	NGF48SETB2	hsa-miR-23b#-002126	N/A	Undetermined	Undetermined	1	Undetermined	Undetermined		N/A												True	0	True	-1	-1	True
2020-01-23 12551948 NGF48 SETB4.eds	G08	UNKNOWN	NGF48	NGF48SETB4	hsa-miR-23b#-002126	N/A	Undetermined	Undetermined	1	Undetermined	Undetermined		N/A												True	0	True	-1	-1	True
2018-07-12 193530 NGF12 SETB1.eds	G08	UNKNOWN	NGF12	NGF12 SETB1	hsa-miR-23b#-002126	N/A	Undetermined	Undetermined	1	Undetermined	Undetermined		N/A												True	0	True	-1	-1	True
2018-07-13 133116 NGF12 SETB2.eds	G08	UNKNOWN	NGF12	NGF12 SETB2	hsa-miR-23b#-002126	N/A	Undetermined	Undetermined	1	Undetermined	Undetermined		N/A												True	0	True	-1	-1	True
2018-07-16 103433 NGF12 SETB3.eds	G08	UNKNOWN	NGF12	NGF12 SETB3	hsa-miR-23b#-002126	N/A	Undetermined	Undetermined	1	Undetermined	Undetermined		N/A												True	0	True	-1	-1	True
2020-01-23 104440 NGF12 SETB4.eds	G08	UNKNOWN	NGF12	NGF12 SETB4	hsa-miR-23b#-002126	N/A	Undetermined	Undetermined	1	Undetermined	Undetermined		N/A												True	0	True	-1	-1	True
2018-07-26 191908 NGF48 SETB1.eds	L15	UNKNOWN	NGF48	NGF48SETB1	hsa-miR-24-1#-002440	N/A	Undetermined	Undetermined	1	Undetermined	Undetermined		N/A												True	0.072	True	-1	-1	True
2018-07-27 115143 NGF48 SETB2.eds	L15	UNKNOWN	NGF48	NGF48SETB2	hsa-miR-24-1#-002440	N/A	Undetermined	Undetermined	1	Undetermined	Undetermined		N/A												True	0.072	True	-1	-1	True
2020-01-23 12551948 NGF48 SETB4.eds	L15	UNKNOWN	NGF48	NGF48SETB4	hsa-miR-24-1#-002440	N/A	Undetermined	Undetermined	1	Undetermined	Undetermined		N/A												True	0.072	True	-1	-1	True
2018-07-12 193530 NGF12 SETB1.eds	L15	UNKNOWN	NGF12	NGF12 SETB1	hsa-miR-24-1#-002440	N/A	Undetermined	Undetermined	1	Undetermined	Undetermined	34.948	N/A	34.948	19.644			0			1	1	1		True	0.072	True	-1	-1	True
2018-07-13 133116 NGF12 SETB2.eds	L15	UNKNOWN	NGF12	NGF12 SETB2	hsa-miR-24-1#-002440	N/A	Undetermined	Undetermined	1	Undetermined	Undetermined	34.948	N/A	34.948	19.644			0			1	1	1		True	0.072	True	-1	-1	True
2020-01-23 104440 NGF12 SETB4.eds	L15	UNKNOWN	NGF12	NGF12 SETB4	hsa-miR-24-1#-002440	Amp	1.047	0.915	1	34.948	34.948	34.948	N/A	34.948	19.644			0			1	1	1		True	0.072	True	3	30
2018-07-16 103433 NGF12 SETB3.eds	L15	UNKNOWN	NGF12	NGF12 SETB3	hsa-miR-24-1#-002440	N/A	Undetermined	Undetermined	1	Undetermined	Undetermined	34.948	N/A	34.948	19.644			0			1	1	1		True	0.072	True	-1	-1	True
2018-07-12 193530 NGF12 SETB1.eds	L16	UNKNOWN	NGF12	NGF12 SETB1	hsa-miR-24-2#-002441	Amp	1.165	0.974	1	29.98	29.98	31.275	N/A	31.275	14.324	1.441	4.303	0	-6.199	6.199	1	0.014	73.472	1	True	0.044	True	3	27
2018-07-13 133116 NGF12 SETB2.eds	L16	UNKNOWN	NGF12	NGF12 SETB2	hsa-miR-24-2#-002441	Amp	1.159	0.97	1	31.176	31.176	31.275	N/A	31.275	14.324	1.441	4.303	0	-6.199	6.199	1	0.014	73.472	1	True	0.044	True	3	28
2018-07-16 103433 NGF12 SETB3.eds	L16	UNKNOWN	NGF12	NGF12 SETB3	hsa-miR-24-2#-002441	Amp	1.117	0.972	1	32.667	32.667	31.275	N/A	31.275	14.324	1.441	4.303	0	-6.199	6.199	1	0.014	73.472	1	True	0.044	True	3	29
2020-01-23 104440 NGF12 SETB4.eds	L16	UNKNOWN	NGF12	NGF12 SETB4	hsa-miR-24-2#-002441	Amp	0.93	0.884	1	35.186	35.186	31.275	N/A	31.275	14.324	1.441	4.303	0	-6.199	6.199	1	0.014	73.472	1	True	0.044	True	3	32	True
2018-07-26 191908 NGF48 SETB1.eds	L16	UNKNOWN	NGF48	NGF48SETB1	hsa-miR-24-2#-002441	Amp	1.172	0.973	1	32.869	32.869	32.313	N/A	32.313	16.856	0.618	4.303	2.532	-0.128	5.191	0.173	0.027	1.092	0.214	True	0.044	True	3	29
2020-01-23 12551948 NGF48 SETB4.eds	L16	UNKNOWN	NGF48	NGF48SETB4	hsa-miR-24-2#-002441	Amp	1.272	0.989	1	31.544	31.544	32.313	N/A	32.313	16.856	0.618	4.303	2.532	-0.128	5.191	0.173	0.027	1.092	0.214	True	0.044	True	3	28
2018-07-27 115143 NGF48 SETB2.eds	L16	UNKNOWN	NGF48	NGF48SETB2	hsa-miR-24-2#-002441	Amp	1.215	0.977	1	32.527	32.527	32.313	N/A	32.313	16.856	0.618	4.303	2.532	-0.128	5.191	0.173	0.027	1.092	0.214	True	0.044	True	3	29
2020-01-23 104440 NGF12 SETB4.eds	L17	UNKNOWN	NGF12	NGF12 SETB4	hsa-miR-25#-002442	N/A	Undetermined	Undetermined	1	Undetermined	Undetermined		N/A												True	0.059	True	-1	-1	True
2018-07-12 193530 NGF12 SETB1.eds	L17	UNKNOWN	NGF12	NGF12 SETB1	hsa-miR-25#-002442	Amp	0.627	0.551	1	36.165	36.165		N/A												True	0.059	True	3	30	True
2018-07-13 133116 NGF12 SETB2.eds	L17	UNKNOWN	NGF12	NGF12 SETB2	hsa-miR-25#-002442	N/A	Undetermined	Undetermined	1	Undetermined	Undetermined		N/A												True	0.059	True	-1	-1	True
2018-07-16 103433 NGF12 SETB3.eds	L17	UNKNOWN	NGF12	NGF12 SETB3	hsa-miR-25#-002442	Amp	0.992	0.941	1	31.288	31.288		N/A												True	0.059	True	3	27	True
2018-07-27 115143 NGF48 SETB2.eds	L17	UNKNOWN	NGF48	NGF48SETB2	hsa-miR-25#-002442	Amp	1.142	0.979	1	31.839	31.839	31.512	N/A	31.512	16.232	0.053	12.706								True	0.059	True	3	28
2018-07-26 191908 NGF48 SETB1.eds	L17	UNKNOWN	NGF48	NGF48SETB1	hsa-miR-25#-002442	Amp	1.014	0.95	1	31.186	31.186	31.512	N/A	31.512	16.232	0.053	12.706								True	0.059	True	3	27
2020-01-23 12551948 NGF48 SETB4.eds	L17	UNKNOWN	NGF48	NGF48SETB4	hsa-miR-25#-002442	Amp	0.837	0.897	1	34.493	34.493	31.512	N/A	31.512	16.232	0.053	12.706								True	0.059	True	3	29	True
2020-01-23 12551948 NGF48 SETB4.eds	L18	UNKNOWN	NGF48	NGF48SETB4	hsa-miR-26a-1#-002443	Amp	1.233	0.978	1	31.879	31.879	31.925	N/A	31.925	16.467	0.305	4.303	0.324	-0.987	1.634	0.799	0.322	1.982	0.56	True	0.092	True	3	27
2018-07-27 115143 NGF48 SETB2.eds	L18	UNKNOWN	NGF48	NGF48SETB2	hsa-miR-26a-1#-002443	Amp	1.19	0.972	1	32.618	32.618	31.925	N/A	31.925	16.467	0.305	4.303	0.324	-0.987	1.634	0.799	0.322	1.982	0.56	True	0.092	True	3	28
2018-07-26 191908 NGF48 SETB1.eds	L18	UNKNOWN	NGF48	NGF48SETB1	hsa-miR-26a-1#-002443	Amp	1.182	0.981	1	31.278	31.278	31.925	N/A	31.925	16.467	0.305	4.303	0.324	-0.987	1.634	0.799	0.322	1.982	0.56	True	0.092	True	3	27
2020-01-23 104440 NGF12 SETB4.eds	L18	UNKNOWN	NGF12	NGF12 SETB4	hsa-miR-26a-1#-002443	Amp	1.214	0.967	1	30.784	30.784	32.683	N/A	32.683	16.144	0.42	3.182	0	-1.336	1.336	1	0.396	2.524	1	True	0.092	True	3	27
2018-07-16 103433 NGF12 SETB3.eds	L18	UNKNOWN	NGF12	NGF12 SETB3	hsa-miR-26a-1#-002443	Amp	1.173	0.973	1	32.295	32.295	32.683	N/A	32.683	16.144	0.42	3.182	0	-1.336	1.336	1	0.396	2.524	1	True	0.092	True	3	28
2018-07-13 133116 NGF12 SETB2.eds	L18	UNKNOWN	NGF12	NGF12 SETB2	hsa-miR-26a-1#-002443	Amp	1.123	0.976	1	33.895	33.895	32.683	N/A	32.683	16.144	0.42	3.182	0	-1.336	1.336	1	0.396	2.524	1	True	0.092	True	3	29
2018-07-12 193530 NGF12 SETB1.eds	L18	UNKNOWN	NGF12	NGF12 SETB1	hsa-miR-26a-1#-002443	Amp	1.102	0.952	1	33.758	33.758	32.683	N/A	32.683	16.144	0.42	3.182	0	-1.336	1.336	1	0.396	2.524	1	True	0.092	True	3	29
2018-07-12 193530 NGF12 SETB1.eds	G01	UNKNOWN	NGF12	NGF12 SETB1	hsa-miR-26a-2#-002115	No Amp	0	0	1	Undetermined	Undetermined	35.447	N/A	35.447	18.805			0			1	1	1		True	0.129	True	3	31	True
2018-07-16 103433 NGF12 SETB3.eds	G01	UNKNOWN	NGF12	NGF12 SETB3	hsa-miR-26a-2#-002115	N/A	Undetermined	Undetermined	1	Undetermined	Undetermined	35.447	N/A	35.447	18.805			0			1	1	1		True	0.129	True	-1	-1	True
2018-07-13 133116 NGF12 SETB2.eds	G01	UNKNOWN	NGF12	NGF12 SETB2	hsa-miR-26a-2#-002115	Amp	1.241	0.927	1	35.447	35.447	35.447	N/A	35.447	18.805			0			1	1	1		True	0.129	True	3	30
2020-01-23 104440 NGF12 SETB4.eds	G01	UNKNOWN	NGF12	NGF12 SETB4	hsa-miR-26a-2#-002115	N/A	Undetermined	Undetermined	1	Undetermined	Undetermined	35.447	N/A	35.447	18.805			0			1	1	1		True	0.129	True	-1	-1	True
2020-01-23 12551948 NGF48 SETB4.eds	G01	UNKNOWN	NGF48	NGF48SETB4	hsa-miR-26a-2#-002115	N/A	Undetermined	Undetermined	1	Undetermined	Undetermined		N/A												True	0.129	True	-1	-1	True
2018-07-26 191908 NGF48 SETB1.eds	G01	UNKNOWN	NGF48	NGF48SETB1	hsa-miR-26a-2#-002115	N/A	Undetermined	Undetermined	1	Undetermined	Undetermined		N/A												True	0.129	True	-1	-1	True
2018-07-27 115143 NGF48 SETB2.eds	G01	UNKNOWN	NGF48	NGF48SETB2	hsa-miR-26a-2#-002115	N/A	Undetermined	Undetermined	1	Undetermined	Undetermined		N/A												True	0.129	True	-1	-1	True
2018-07-16 103433 NGF12 SETB3.eds	L19	UNKNOWN	NGF12	NGF12 SETB3	hsa-miR-26b#-002444	Amp	1.017	0.901	1	35.119	35.119	33.703	N/A	33.703	16.753	1.584	4.303	0	-6.813	6.813	1	0.009	112.466	1	True	0.063	True	3	31
2020-01-23 104440 NGF12 SETB4.eds	L19	UNKNOWN	NGF12	NGF12 SETB4	hsa-miR-26b#-002444	N/A	Undetermined	Undetermined	1	Undetermined	Undetermined	33.703	N/A	33.703	16.753	1.584	4.303	0	-6.813	6.813	1	0.009	112.466	1	True	0.063	True	-1	-1	True
2018-07-13 133116 NGF12 SETB2.eds	L19	UNKNOWN	NGF12	NGF12 SETB2	hsa-miR-26b#-002444	Amp	1.096	0.954	1	33.975	33.975	33.703	N/A	33.703	16.753	1.584	4.303	0	-6.813	6.813	1	0.009	112.466	1	True	0.063	True	3	30
2018-07-12 193530 NGF12 SETB1.eds	L19	UNKNOWN	NGF12	NGF12 SETB1	hsa-miR-26b#-002444	Amp	1.126	0.955	1	32.016	32.016	33.703	N/A	33.703	16.753	1.584	4.303	0	-6.813	6.813	1	0.009	112.466	1	True	0.063	True	3	28
2020-01-23 12551948 NGF48 SETB4.eds	L19	UNKNOWN	NGF48	NGF48SETB4	hsa-miR-26b#-002444	N/A	Undetermined	Undetermined	1	Undetermined	Undetermined	32.996	N/A	32.996	17.989			1.237			0.424	0.424	0.424		True	0.063	True	-1	-1	True
2018-07-27 115143 NGF48 SETB2.eds	L19	UNKNOWN	NGF48	NGF48SETB2	hsa-miR-26b#-002444	N/A	Undetermined	Undetermined	1	Undetermined	Undetermined	32.996	N/A	32.996	17.989			1.237			0.424	0.424	0.424		True	0.063	True	-1	-1	True
2018-07-26 191908 NGF48 SETB1.eds	L19	UNKNOWN	NGF48	NGF48SETB1	hsa-miR-26b#-002444	Amp	1.159	0.962	1	32.996	32.996	32.996	N/A	32.996	17.989			1.237			0.424	0.424	0.424		True	0.063	True	3	29
2018-07-16 103433 NGF12 SETB3.eds	L20	UNKNOWN	NGF12	NGF12 SETB3	hsa-miR-27a#-002445	Amp	1.191	0.983	1	29.778	29.778	30.195	N/A	30.195	13.656	0.732	3.182	0	-2.33	2.33	1	0.199	5.027	1	True	0.116	True	3	25
2018-07-13 133116 NGF12 SETB2.eds	L20	UNKNOWN	NGF12	NGF12 SETB2	hsa-miR-27a#-002445	Amp	1.146	0.971	1	30.47	30.47	30.195	N/A	30.195	13.656	0.732	3.182	0	-2.33	2.33	1	0.199	5.027	1	True	0.116	True	3	25
2018-07-12 193530 NGF12 SETB1.eds	L20	UNKNOWN	NGF12	NGF12 SETB1	hsa-miR-27a#-002445	Amp	1.164	0.984	1	29.961	29.961	30.195	N/A	30.195	13.656	0.732	3.182	0	-2.33	2.33	1	0.199	5.027	1	True	0.116	True	3	25
2020-01-23 104440 NGF12 SETB4.eds	L20	UNKNOWN	NGF12	NGF12 SETB4	hsa-miR-27a#-002445	Amp	1.225	0.971	1	30.569	30.569	30.195	N/A	30.195	13.656	0.732	3.182	0	-2.33	2.33	1	0.199	5.027	1	True	0.116	True	3	26
2018-07-26 191908 NGF48 SETB1.eds	L20	UNKNOWN	NGF48	NGF48SETB1	hsa-miR-27a#-002445	Amp	1.19	0.986	1	29.997	29.997	31.232	N/A	31.232	15.774	0.762	4.303	2.118	-1.159	5.396	0.23	0.024	2.233	0.105	True	0.116	True	3	25
2018-07-27 115143 NGF48 SETB2.eds	L20	UNKNOWN	NGF48	NGF48SETB2	hsa-miR-27a#-002445	Amp	1.225	0.968	1	32.851	32.851	31.232	N/A	31.232	15.774	0.762	4.303	2.118	-1.159	5.396	0.23	0.024	2.233	0.105	True	0.116	True	3	28
2020-01-23 12551948 NGF48 SETB4.eds	L20	UNKNOWN	NGF48	NGF48SETB4	hsa-miR-27a#-002445	Amp	1.277	0.981	1	30.848	30.848	31.232	N/A	31.232	15.774	0.762	4.303	2.118	-1.159	5.396	0.23	0.024	2.233	0.105	True	0.116	True	3	26
2020-01-23 12551948 NGF48 SETB4.eds	H24	UNKNOWN	NGF48	NGF48SETB4	hsa-miR-27b#-002174	Amp	1.251	0.985	1	31.752	31.752	31.716	N/A	31.716	16.259	0.376	4.303	1.724	0.106	3.341	0.303	0.099	0.929	0.071	True	0.08	True	3	27
2018-07-26 191908 NGF48 SETB1.eds	H24	UNKNOWN	NGF48	NGF48SETB1	hsa-miR-27b#-002174	Amp	1.201	0.986	1	30.836	30.836	31.716	N/A	31.716	16.259	0.376	4.303	1.724	0.106	3.341	0.303	0.099	0.929	0.071	True	0.08	True	3	27
2018-07-27 115143 NGF48 SETB2.eds	H24	UNKNOWN	NGF48	NGF48SETB2	hsa-miR-27b#-002174	Amp	1.18	0.979	1	32.561	32.561	31.716	N/A	31.716	16.259	0.376	4.303	1.724	0.106	3.341	0.303	0.099	0.929	0.071	True	0.08	True	3	28
2018-07-13 133116 NGF12 SETB2.eds	H24	UNKNOWN	NGF12	NGF12 SETB2	hsa-miR-27b#-002174	Amp	1.144	0.981	1	31.629	31.629	31.074	N/A	31.074	14.535	0.637	3.182	0	-2.027	2.027	1	0.245	4.075	1	True	0.08	True	3	28
2018-07-16 103433 NGF12 SETB3.eds	H24	UNKNOWN	NGF12	NGF12 SETB3	hsa-miR-27b#-002174	Amp	1.183	0.983	1	31.105	31.105	31.074	N/A	31.074	14.535	0.637	3.182	0	-2.027	2.027	1	0.245	4.075	1	True	0.08	True	3	27
2020-01-23 104440 NGF12 SETB4.eds	H24	UNKNOWN	NGF12	NGF12 SETB4	hsa-miR-27b#-002174	Amp	1.233	0.988	1	30.672	30.672	31.074	N/A	31.074	14.535	0.637	3.182	0	-2.027	2.027	1	0.245	4.075	1	True	0.08	True	3	26
2018-07-12 193530 NGF12 SETB1.eds	H24	UNKNOWN	NGF12	NGF12 SETB1	hsa-miR-27b#-002174	Amp	1.077	0.965	1	30.889	30.889	31.074	N/A	31.074	14.535	0.637	3.182	0	-2.027	2.027	1	0.245	4.075	1	True	0.08	True	3	27
2018-07-26 191908 NGF48 SETB1.eds	L21	UNKNOWN	NGF48	NGF48SETB1	hsa-miR-29a#-002447	N/A	Undetermined	Undetermined	1	Undetermined	Undetermined	33.964	N/A	33.964	18.151			3.01			0.124	0.124	0.124		True	0.087	True	-1	-1	True
2018-07-27 115143 NGF48 SETB2.eds	L21	UNKNOWN	NGF48	NGF48SETB2	hsa-miR-29a#-002447	N/A	Undetermined	Undetermined	1	Undetermined	Undetermined	33.964	N/A	33.964	18.151			3.01			0.124	0.124	0.124		True	0.087	True	-1	-1	True
2020-01-23 12551948 NGF48 SETB4.eds	L21	UNKNOWN	NGF48	NGF48SETB4	hsa-miR-29a#-002447	Amp	1.075	0.93	1	33.964	33.964	33.964	N/A	33.964	18.151			3.01			0.124	0.124	0.124		True	0.087	True	3	29
2020-01-23 104440 NGF12 SETB4.eds	L21	UNKNOWN	NGF12	NGF12 SETB4	hsa-miR-29a#-002447	N/A	Undetermined	Undetermined	1	Undetermined	Undetermined	33.392	N/A	33.392	15.142			0			1	1	1		True	0.087	True	-1	-1	True
2018-07-13 133116 NGF12 SETB2.eds	L21	UNKNOWN	NGF12	NGF12 SETB2	hsa-miR-29a#-002447	N/A	Undetermined	Undetermined	1	Undetermined	Undetermined	33.392	N/A	33.392	15.142			0			1	1	1		True	0.087	True	-1	-1	True
2018-07-16 103433 NGF12 SETB3.eds	L21	UNKNOWN	NGF12	NGF12 SETB3	hsa-miR-29a#-002447	N/A	Undetermined	Undetermined	1	Undetermined	Undetermined	33.392	N/A	33.392	15.142			0			1	1	1		True	0.087	True	-1	-1	True
2018-07-12 193530 NGF12 SETB1.eds	L21	UNKNOWN	NGF12	NGF12 SETB1	hsa-miR-29a#-002447	Amp	1.069	0.953	1	33.392	33.392	33.392	N/A	33.392	15.142			0			1	1	1		True	0.087	True	3	29
2020-01-23 104440 NGF12 SETB4.eds	H17	UNKNOWN	NGF12	NGF12 SETB4	hsa-miR-29b-1#-002165	N/A	Undetermined	Undetermined	1	Undetermined	Undetermined		N/A												True	0.097	True	-1	-1	True
2018-07-16 103433 NGF12 SETB3.eds	H17	UNKNOWN	NGF12	NGF12 SETB3	hsa-miR-29b-1#-002165	N/A	Undetermined	Undetermined	1	Undetermined	Undetermined		N/A												True	0.097	True	-1	-1	True
2018-07-13 133116 NGF12 SETB2.eds	H17	UNKNOWN	NGF12	NGF12 SETB2	hsa-miR-29b-1#-002165	N/A	Undetermined	Undetermined	1	Undetermined	Undetermined		N/A												True	0.097	True	-1	-1	True
2018-07-12 193530 NGF12 SETB1.eds	H17	UNKNOWN	NGF12	NGF12 SETB1	hsa-miR-29b-1#-002165	N/A	Undetermined	Undetermined	1	Undetermined	Undetermined		N/A												True	0.097	True	-1	-1	True
2020-01-23 12551948 NGF48 SETB4.eds	H17	UNKNOWN	NGF48	NGF48SETB4	hsa-miR-29b-1#-002165	N/A	Undetermined	Undetermined	1	Undetermined	Undetermined		N/A												True	0.097	True	-1	-1	True
2018-07-26 191908 NGF48 SETB1.eds	H17	UNKNOWN	NGF48	NGF48SETB1	hsa-miR-29b-1#-002165	Amp	0.985	0.829	1	35.04	35.04		N/A												True	0.097	True	3	29	True
2018-07-27 115143 NGF48 SETB2.eds	H17	UNKNOWN	NGF48	NGF48SETB2	hsa-miR-29b-1#-002165	N/A	Undetermined	Undetermined	1	Undetermined	Undetermined		N/A												True	0.097	True	-1	-1	True
2020-01-23 104440 NGF12 SETB4.eds	H18	UNKNOWN	NGF12	NGF12 SETB4	hsa-miR-29b-2#-002166	N/A	Undetermined	Undetermined	1	Undetermined	Undetermined		N/A												True	0	True	-1	-1	True
2018-07-16 103433 NGF12 SETB3.eds	H18	UNKNOWN	NGF12	NGF12 SETB3	hsa-miR-29b-2#-002166	N/A	Undetermined	Undetermined	1	Undetermined	Undetermined		N/A												True	0	True	-1	-1	True
2018-07-13 133116 NGF12 SETB2.eds	H18	UNKNOWN	NGF12	NGF12 SETB2	hsa-miR-29b-2#-002166	N/A	Undetermined	Undetermined	1	Undetermined	Undetermined		N/A												True	0	True	-1	-1	True
2018-07-12 193530 NGF12 SETB1.eds	H18	UNKNOWN	NGF12	NGF12 SETB1	hsa-miR-29b-2#-002166	N/A	Undetermined	Undetermined	1	Undetermined	Undetermined		N/A												True	0	True	-1	-1	True
2020-01-23 12551948 NGF48 SETB4.eds	H18	UNKNOWN	NGF48	NGF48SETB4	hsa-miR-29b-2#-002166	N/A	Undetermined	Undetermined	1	Undetermined	Undetermined		N/A												True	0	True	-1	-1	True
2018-07-26 191908 NGF48 SETB1.eds	H18	UNKNOWN	NGF48	NGF48SETB1	hsa-miR-29b-2#-002166	N/A	Undetermined	Undetermined	1	Undetermined	Undetermined		N/A												True	0	True	-1	-1	True
2018-07-27 115143 NGF48 SETB2.eds	H18	UNKNOWN	NGF48	NGF48SETB2	hsa-miR-29b-2#-002166	N/A	Undetermined	Undetermined	1	Undetermined	Undetermined		N/A												True	0	True	-1	-1	True
2018-07-12 193530 NGF12 SETB1.eds	K16	UNKNOWN	NGF12	NGF12 SETB1	hsa-miR-302a#-002381	Amp	0.907	0.877	1	32.01	32.01		N/A												True	0.04	True	3	29	True
2018-07-13 133116 NGF12 SETB2.eds	K16	UNKNOWN	NGF12	NGF12 SETB2	hsa-miR-302a#-002381	Amp	0.808	0.826	1	33.122	33.122		N/A												True	0.04	True	3	30	True
2018-07-16 103433 NGF12 SETB3.eds	K16	UNKNOWN	NGF12	NGF12 SETB3	hsa-miR-302a#-002381	N/A	Undetermined	Undetermined	1	Undetermined	Undetermined		N/A												True	0.04	True	-1	-1	True
2020-01-23 104440 NGF12 SETB4.eds	K16	UNKNOWN	NGF12	NGF12 SETB4	hsa-miR-302a#-002381	N/A	Undetermined	Undetermined	1	Undetermined	Undetermined		N/A												True	0.04	True	-1	-1	True
2020-01-23 12551948 NGF48 SETB4.eds	K16	UNKNOWN	NGF48	NGF48SETB4	hsa-miR-302a#-002381	N/A	Undetermined	Undetermined	1	Undetermined	Undetermined		N/A												True	0.04	True	-1	-1	True
2018-07-27 115143 NGF48 SETB2.eds	K16	UNKNOWN	NGF48	NGF48SETB2	hsa-miR-302a#-002381	N/A	Undetermined	Undetermined	1	Undetermined	Undetermined		N/A												True	0.04	True	-1	-1	True
2018-07-26 191908 NGF48 SETB1.eds	K16	UNKNOWN	NGF48	NGF48SETB1	hsa-miR-302a#-002381	N/A	Undetermined	Undetermined	1	Undetermined	Undetermined		N/A												True	0.04	True	-1	-1	True
2020-01-23 12551948 NGF48 SETB4.eds	G04	UNKNOWN	NGF48	NGF48SETB4	hsa-miR-302b#-002119	N/A	Undetermined	Undetermined	1	Undetermined	Undetermined		N/A												True	0	True	-1	-1	True
2018-07-26 191908 NGF48 SETB1.eds	G04	UNKNOWN	NGF48	NGF48SETB1	hsa-miR-302b#-002119	N/A	Undetermined	Undetermined	1	Undetermined	Undetermined		N/A												True	0	True	-1	-1	True
2018-07-27 115143 NGF48 SETB2.eds	G04	UNKNOWN	NGF48	NGF48SETB2	hsa-miR-302b#-002119	N/A	Undetermined	Undetermined	1	Undetermined	Undetermined		N/A												True	0	True	-1	-1	True
2018-07-16 103433 NGF12 SETB3.eds	G04	UNKNOWN	NGF12	NGF12 SETB3	hsa-miR-302b#-002119	N/A	Undetermined	Undetermined	1	Undetermined	Undetermined		N/A												True	0	True	-1	-1	True
2020-01-23 104440 NGF12 SETB4.eds	G04	UNKNOWN	NGF12	NGF12 SETB4	hsa-miR-302b#-002119	N/A	Undetermined	Undetermined	1	Undetermined	Undetermined		N/A												True	0	True	-1	-1	True
2018-07-13 133116 NGF12 SETB2.eds	G04	UNKNOWN	NGF12	NGF12 SETB2	hsa-miR-302b#-002119	N/A	Undetermined	Undetermined	1	Undetermined	Undetermined		N/A												True	0	True	-1	-1	True
2018-07-12 193530 NGF12 SETB1.eds	G04	UNKNOWN	NGF12	NGF12 SETB1	hsa-miR-302b#-002119	N/A	Undetermined	Undetermined	1	Undetermined	Undetermined		N/A												True	0	True	-1	-1	True
2018-07-12 193530 NGF12 SETB1.eds	A15	UNKNOWN	NGF12	NGF12 SETB1	hsa-miR-302c#-000534	Amp	0.623	0.806	1	35.624	35.624		N/A												True	0.04	True	3	31	True
2018-07-13 133116 NGF12 SETB2.eds	A15	UNKNOWN	NGF12	NGF12 SETB2	hsa-miR-302c#-000534	N/A	Undetermined	Undetermined	1	Undetermined	Undetermined		N/A												True	0.04	True	-1	-1	True
2020-01-23 104440 NGF12 SETB4.eds	A15	UNKNOWN	NGF12	NGF12 SETB4	hsa-miR-302c#-000534	N/A	Undetermined	Undetermined	1	Undetermined	Undetermined		N/A												True	0.04	True	-1	-1	True
2018-07-16 103433 NGF12 SETB3.eds	A15	UNKNOWN	NGF12	NGF12 SETB3	hsa-miR-302c#-000534	N/A	Undetermined	Undetermined	1	Undetermined	Undetermined		N/A												True	0.04	True	-1	-1	True
2020-01-23 12551948 NGF48 SETB4.eds	A15	UNKNOWN	NGF48	NGF48SETB4	hsa-miR-302c#-000534	N/A	Undetermined	Undetermined	1	Undetermined	Undetermined		N/A												True	0.04	True	-1	-1	True
2018-07-27 115143 NGF48 SETB2.eds	A15	UNKNOWN	NGF48	NGF48SETB2	hsa-miR-302c#-000534	N/A	Undetermined	Undetermined	1	Undetermined	Undetermined		N/A												True	0.04	True	-1	-1	True
2018-07-26 191908 NGF48 SETB1.eds	A15	UNKNOWN	NGF48	NGF48SETB1	hsa-miR-302c#-000534	Amp	0.693	0.58	1	35.9	35.9		N/A												True	0.04	True	3	31	True
2018-07-27 115143 NGF48 SETB2.eds	G05	UNKNOWN	NGF48	NGF48SETB2	hsa-miR-302d#-002120	N/A	Undetermined	Undetermined	1	Undetermined	Undetermined		N/A												True	0	True	-1	-1	True
2018-07-26 191908 NGF48 SETB1.eds	G05	UNKNOWN	NGF48	NGF48SETB1	hsa-miR-302d#-002120	N/A	Undetermined	Undetermined	1	Undetermined	Undetermined		N/A												True	0	True	-1	-1	True
2020-01-23 12551948 NGF48 SETB4.eds	G05	UNKNOWN	NGF48	NGF48SETB4	hsa-miR-302d#-002120	N/A	Undetermined	Undetermined	1	Undetermined	Undetermined		N/A												True	0	True	-1	-1	True
2018-07-16 103433 NGF12 SETB3.eds	G05	UNKNOWN	NGF12	NGF12 SETB3	hsa-miR-302d#-002120	N/A	Undetermined	Undetermined	1	Undetermined	Undetermined		N/A												True	0	True	-1	-1	True
2020-01-23 104440 NGF12 SETB4.eds	G05	UNKNOWN	NGF12	NGF12 SETB4	hsa-miR-302d#-002120	N/A	Undetermined	Undetermined	1	Undetermined	Undetermined		N/A												True	0	True	-1	-1	True
2018-07-12 193530 NGF12 SETB1.eds	G05	UNKNOWN	NGF12	NGF12 SETB1	hsa-miR-302d#-002120	N/A	Undetermined	Undetermined	1	Undetermined	Undetermined		N/A												True	0	True	-1	-1	True
2018-07-13 133116 NGF12 SETB2.eds	G05	UNKNOWN	NGF12	NGF12 SETB2	hsa-miR-302d#-002120	N/A	Undetermined	Undetermined	1	Undetermined	Undetermined		N/A												True	0	True	-1	-1	True
2018-07-27 115143 NGF48 SETB2.eds	A16	UNKNOWN	NGF48	NGF48SETB2	hsa-miR-302d-000535	N/A	Undetermined	Undetermined	1	Undetermined	Undetermined		N/A												True	0	True	-1	-1	True
2018-07-26 191908 NGF48 SETB1.eds	A16	UNKNOWN	NGF48	NGF48SETB1	hsa-miR-302d-000535	N/A	Undetermined	Undetermined	1	Undetermined	Undetermined		N/A												True	0	True	-1	-1	True
2020-01-23 12551948 NGF48 SETB4.eds	A16	UNKNOWN	NGF48	NGF48SETB4	hsa-miR-302d-000535	N/A	Undetermined	Undetermined	1	Undetermined	Undetermined		N/A												True	0	True	-1	-1	True
2020-01-23 104440 NGF12 SETB4.eds	A16	UNKNOWN	NGF12	NGF12 SETB4	hsa-miR-302d-000535	N/A	Undetermined	Undetermined	1	Undetermined	Undetermined		N/A												True	0	True	-1	-1	True
2018-07-12 193530 NGF12 SETB1.eds	A16	UNKNOWN	NGF12	NGF12 SETB1	hsa-miR-302d-000535	N/A	Undetermined	Undetermined	1	Undetermined	Undetermined		N/A												True	0	True	-1	-1	True
2018-07-13 133116 NGF12 SETB2.eds	A16	UNKNOWN	NGF12	NGF12 SETB2	hsa-miR-302d-000535	N/A	Undetermined	Undetermined	1	Undetermined	Undetermined		N/A												True	0	True	-1	-1	True
2018-07-16 103433 NGF12 SETB3.eds	A16	UNKNOWN	NGF12	NGF12 SETB3	hsa-miR-302d-000535	N/A	Undetermined	Undetermined	1	Undetermined	Undetermined		N/A												True	0	True	-1	-1	True
2020-01-23 12551948 NGF48 SETB4.eds	A03	UNKNOWN	NGF48	NGF48SETB4	hsa-miR-30a-3p-000416	Amp	1.458	0.995	1	27.566	27.566	27.744	N/A	27.744	12.286	0.301	4.303	1.656	0.361	2.951	0.317	0.129	0.779	0.135	True	0.217	True	3	22
2018-07-27 115143 NGF48 SETB2.eds	A03	UNKNOWN	NGF48	NGF48SETB2	hsa-miR-30a-3p-000416	Amp	1.386	0.986	1	28.348	28.348	27.744	N/A	27.744	12.286	0.301	4.303	1.656	0.361	2.951	0.317	0.129	0.779	0.135	True	0.217	True	3	23
2018-07-26 191908 NGF48 SETB1.eds	A03	UNKNOWN	NGF48	NGF48SETB1	hsa-miR-30a-3p-000416	Amp	1.365	0.974	1	27.318	27.318	27.744	N/A	27.744	12.286	0.301	4.303	1.656	0.361	2.951	0.317	0.129	0.779	0.135	True	0.217	True	3	22
2020-01-23 104440 NGF12 SETB4.eds	A03	UNKNOWN	NGF12	NGF12 SETB4	hsa-miR-30a-3p-000416	Amp	1.383	0.984	1	27.567	27.567	27.169	N/A	27.169	10.63	0.82	3.182	0	-2.608	2.608	1	0.164	6.097	1	True	0.217	True	3	22
2018-07-16 103433 NGF12 SETB3.eds	A03	UNKNOWN	NGF12	NGF12 SETB3	hsa-miR-30a-3p-000416	Amp	1.353	0.982	1	27.36	27.36	27.169	N/A	27.169	10.63	0.82	3.182	0	-2.608	2.608	1	0.164	6.097	1	True	0.217	True	3	22
2018-07-13 133116 NGF12 SETB2.eds	A03	UNKNOWN	NGF12	NGF12 SETB2	hsa-miR-30a-3p-000416	Amp	1.376	0.991	1	27.051	27.051	27.169	N/A	27.169	10.63	0.82	3.182	0	-2.608	2.608	1	0.164	6.097	1	True	0.217	True	3	22
2018-07-12 193530 NGF12 SETB1.eds	A03	UNKNOWN	NGF12	NGF12 SETB1	hsa-miR-30a-3p-000416	Amp	1.39	0.989	1	26.7	26.7	27.169	N/A	27.169	10.63	0.82	3.182	0	-2.608	2.608	1	0.164	6.097	1	True	0.217	True	3	21
2018-07-27 115143 NGF48 SETB2.eds	A04	UNKNOWN	NGF48	NGF48SETB2	hsa-miR-30a-5p-000417	Amp	1.44	0.981	1	33.476	33.476	32.981	N/A	32.981	17.523	0.464	4.303	2.659	0.664	4.654	0.158	0.04	0.631	0.134	True	0.268	True	3	27
2018-07-26 191908 NGF48 SETB1.eds	A04	UNKNOWN	NGF48	NGF48SETB1	hsa-miR-30a-5p-000417	Amp	1.419	0.981	1	31.605	31.605	32.981	N/A	32.981	17.523	0.464	4.303	2.659	0.664	4.654	0.158	0.04	0.631	0.134	True	0.268	True	3	25
2020-01-23 12551948 NGF48 SETB4.eds	A04	UNKNOWN	NGF48	NGF48SETB4	hsa-miR-30a-5p-000417	Amp	1.429	0.992	1	33.861	33.861	32.981	N/A	32.981	17.523	0.464	4.303	2.659	0.664	4.654	0.158	0.04	0.631	0.134	True	0.268	True	3	28
2020-01-23 104440 NGF12 SETB4.eds	A04	UNKNOWN	NGF12	NGF12 SETB4	hsa-miR-30a-5p-000417	Amp	1.411	0.992	1	32.752	32.752	31.403	N/A	31.403	14.864	1.313	3.182	0	-4.177	4.177	1	0.055	18.092	1	True	0.268	True	3	27
2018-07-13 133116 NGF12 SETB2.eds	A04	UNKNOWN	NGF12	NGF12 SETB2	hsa-miR-30a-5p-000417	Amp	1.404	0.979	1	31.222	31.222	31.403	N/A	31.403	14.864	1.313	3.182	0	-4.177	4.177	1	0.055	18.092	1	True	0.268	True	3	25
2018-07-16 103433 NGF12 SETB3.eds	A04	UNKNOWN	NGF12	NGF12 SETB3	hsa-miR-30a-5p-000417	Amp	1.406	0.977	1	32.048	32.048	31.403	N/A	31.403	14.864	1.313	3.182	0	-4.177	4.177	1	0.055	18.092	1	True	0.268	True	3	26
2018-07-12 193530 NGF12 SETB1.eds	A04	UNKNOWN	NGF12	NGF12 SETB1	hsa-miR-30a-5p-000417	Amp	1.427	0.983	1	29.59	29.59	31.403	N/A	31.403	14.864	1.313	3.182	0	-4.177	4.177	1	0.055	18.092	1	True	0.268	True	3	24
2018-07-13 133116 NGF12 SETB2.eds	G12	UNKNOWN	NGF12	NGF12 SETB2	hsa-miR-30b#-002129	N/A	Undetermined	Undetermined	1	Undetermined	Undetermined		N/A												True	0	True	-1	-1	True
2018-07-16 103433 NGF12 SETB3.eds	G12	UNKNOWN	NGF12	NGF12 SETB3	hsa-miR-30b#-002129	N/A	Undetermined	Undetermined	1	Undetermined	Undetermined		N/A												True	0	True	-1	-1	True
2018-07-12 193530 NGF12 SETB1.eds	G12	UNKNOWN	NGF12	NGF12 SETB1	hsa-miR-30b#-002129	N/A	Undetermined	Undetermined	1	Undetermined	Undetermined		N/A												True	0	True	-1	-1	True
2020-01-23 104440 NGF12 SETB4.eds	G12	UNKNOWN	NGF12	NGF12 SETB4	hsa-miR-30b#-002129	N/A	Undetermined	Undetermined	1	Undetermined	Undetermined		N/A												True	0	True	-1	-1	True
2018-07-27 115143 NGF48 SETB2.eds	G12	UNKNOWN	NGF48	NGF48SETB2	hsa-miR-30b#-002129	N/A	Undetermined	Undetermined	1	Undetermined	Undetermined		N/A												True	0	True	-1	-1	True
2018-07-26 191908 NGF48 SETB1.eds	G12	UNKNOWN	NGF48	NGF48SETB1	hsa-miR-30b#-002129	N/A	Undetermined	Undetermined	1	Undetermined	Undetermined		N/A												True	0	True	-1	-1	True
2020-01-23 12551948 NGF48 SETB4.eds	G12	UNKNOWN	NGF48	NGF48SETB4	hsa-miR-30b#-002129	N/A	Undetermined	Undetermined	1	Undetermined	Undetermined		N/A												True	0	True	-1	-1	True
2018-07-12 193530 NGF12 SETB1.eds	F20	UNKNOWN	NGF12	NGF12 SETB1	hsa-miR-30c-1#-002108	N/A	Undetermined	Undetermined	1	Undetermined	Undetermined		N/A												True	0	True	-1	-1	True
2018-07-13 133116 NGF12 SETB2.eds	F20	UNKNOWN	NGF12	NGF12 SETB2	hsa-miR-30c-1#-002108	N/A	Undetermined	Undetermined	1	Undetermined	Undetermined		N/A												True	0	True	-1	-1	True
2018-07-16 103433 NGF12 SETB3.eds	F20	UNKNOWN	NGF12	NGF12 SETB3	hsa-miR-30c-1#-002108	N/A	Undetermined	Undetermined	1	Undetermined	Undetermined		N/A												True	0	True	-1	-1	True
2020-01-23 104440 NGF12 SETB4.eds	F20	UNKNOWN	NGF12	NGF12 SETB4	hsa-miR-30c-1#-002108	N/A	Undetermined	Undetermined	1	Undetermined	Undetermined		N/A												True	0	True	-1	-1	True
2020-01-23 12551948 NGF48 SETB4.eds	F20	UNKNOWN	NGF48	NGF48SETB4	hsa-miR-30c-1#-002108	N/A	Undetermined	Undetermined	1	Undetermined	Undetermined		N/A												True	0	True	-1	-1	True
2018-07-27 115143 NGF48 SETB2.eds	F20	UNKNOWN	NGF48	NGF48SETB2	hsa-miR-30c-1#-002108	N/A	Undetermined	Undetermined	1	Undetermined	Undetermined		N/A												True	0	True	-1	-1	True
2018-07-26 191908 NGF48 SETB1.eds	F20	UNKNOWN	NGF48	NGF48SETB1	hsa-miR-30c-1#-002108	N/A	Undetermined	Undetermined	1	Undetermined	Undetermined		N/A												True	0	True	-1	-1	True
2020-01-23 104440 NGF12 SETB4.eds	F21	UNKNOWN	NGF12	NGF12 SETB4	hsa-miR-30c-2#-002110	N/A	Undetermined	Undetermined	1	Undetermined	Undetermined		N/A												True	0	True	-1	-1	True
2018-07-16 103433 NGF12 SETB3.eds	F21	UNKNOWN	NGF12	NGF12 SETB3	hsa-miR-30c-2#-002110	N/A	Undetermined	Undetermined	1	Undetermined	Undetermined		N/A												True	0	True	-1	-1	True
2018-07-13 133116 NGF12 SETB2.eds	F21	UNKNOWN	NGF12	NGF12 SETB2	hsa-miR-30c-2#-002110	N/A	Undetermined	Undetermined	1	Undetermined	Undetermined		N/A												True	0	True	-1	-1	True
2018-07-12 193530 NGF12 SETB1.eds	F21	UNKNOWN	NGF12	NGF12 SETB1	hsa-miR-30c-2#-002110	N/A	Undetermined	Undetermined	1	Undetermined	Undetermined		N/A												True	0	True	-1	-1	True
2018-07-27 115143 NGF48 SETB2.eds	F21	UNKNOWN	NGF48	NGF48SETB2	hsa-miR-30c-2#-002110	N/A	Undetermined	Undetermined	1	Undetermined	Undetermined		N/A												True	0	True	-1	-1	True
2018-07-26 191908 NGF48 SETB1.eds	F21	UNKNOWN	NGF48	NGF48SETB1	hsa-miR-30c-2#-002110	N/A	Undetermined	Undetermined	1	Undetermined	Undetermined		N/A												True	0	True	-1	-1	True
2020-01-23 12551948 NGF48 SETB4.eds	F21	UNKNOWN	NGF48	NGF48SETB4	hsa-miR-30c-2#-002110	N/A	Undetermined	Undetermined	1	Undetermined	Undetermined		N/A												True	0	True	-1	-1	True
2018-07-12 193530 NGF12 SETB1.eds	J13	UNKNOWN	NGF12	NGF12 SETB1	hsa-miR-30d#-002305	Amp	1.115	0.981	1	30.657	30.657	31.848	N/A	31.848	15.116	1.754	4.303	0	-7.548	7.548	1	0.005	187.102	1	True	0.047	True	3	27
2018-07-16 103433 NGF12 SETB3.eds	J13	UNKNOWN	NGF12	NGF12 SETB3	hsa-miR-30d#-002305	Amp	0.91	0.847	1	33.113	33.113	31.848	N/A	31.848	15.116	1.754	4.303	0	-7.548	7.548	1	0.005	187.102	1	True	0.047	True	3	30	True
2018-07-13 133116 NGF12 SETB2.eds	J13	UNKNOWN	NGF12	NGF12 SETB2	hsa-miR-30d#-002305	Amp	1.196	0.973	1	31.183	31.183	31.848	N/A	31.848	15.116	1.754	4.303	0	-7.548	7.548	1	0.005	187.102	1	True	0.047	True	3	28
2020-01-23 104440 NGF12 SETB4.eds	J13	UNKNOWN	NGF12	NGF12 SETB4	hsa-miR-30d#-002305	Amp	1.014	0.868	1	33.705	33.705	31.848	N/A	31.848	15.116	1.754	4.303	0	-7.548	7.548	1	0.005	187.102	1	True	0.047	True	3	30
2020-01-23 12551948 NGF48 SETB4.eds	J13	UNKNOWN	NGF48	NGF48SETB4	hsa-miR-30d#-002305	Amp	1.254	0.981	1	31.693	31.693	32.476	N/A	32.476	17.018	0.571	4.303	1.902	-0.556	4.36	0.268	0.049	1.47	0.394	True	0.047	True	3	28
2018-07-26 191908 NGF48 SETB1.eds	J13	UNKNOWN	NGF48	NGF48SETB1	hsa-miR-30d#-002305	Amp	1.112	0.937	1	32.681	32.681	32.476	N/A	32.476	17.018	0.571	4.303	1.902	-0.556	4.36	0.268	0.049	1.47	0.394	True	0.047	True	3	29
2018-07-27 115143 NGF48 SETB2.eds	J13	UNKNOWN	NGF48	NGF48SETB2	hsa-miR-30d#-002305	Amp	1.168	0.972	1	33.054	33.054	32.476	N/A	32.476	17.018	0.571	4.303	1.902	-0.556	4.36	0.268	0.049	1.47	0.394	True	0.047	True	3	30
2020-01-23 12551948 NGF48 SETB4.eds	A05	UNKNOWN	NGF48	NGF48SETB4	hsa-miR-30d-000420	Amp	1.357	0.989	1	32.572	32.572	32.563	N/A	32.563	17.106	0.567	4.303	0.994	-1.448	3.435	0.502	0.092	2.728	0.649	True	0.121	True	3	28
2018-07-27 115143 NGF48 SETB2.eds	A05	UNKNOWN	NGF48	NGF48SETB2	hsa-miR-30d-000420	Amp	1.295	0.967	1	33.768	33.768	32.563	N/A	32.563	17.106	0.567	4.303	0.994	-1.448	3.435	0.502	0.092	2.728	0.649	True	0.121	True	3	29
2018-07-26 191908 NGF48 SETB1.eds	A05	UNKNOWN	NGF48	NGF48SETB1	hsa-miR-30d-000420	Amp	1.262	0.957	1	31.35	31.35	32.563	N/A	32.563	17.106	0.567	4.303	0.994	-1.448	3.435	0.502	0.092	2.728	0.649	True	0.121	True	3	27
2018-07-13 133116 NGF12 SETB2.eds	A05	UNKNOWN	NGF12	NGF12 SETB2	hsa-miR-30d-000420	Amp	1.264	0.976	1	31.439	31.439	32.651	N/A	32.651	16.112	1.92	3.182	0	-6.11	6.11	1	0.014	69.048	1	True	0.121	True	3	26
2018-07-12 193530 NGF12 SETB1.eds	A05	UNKNOWN	NGF12	NGF12 SETB1	hsa-miR-30d-000420	Amp	1.241	0.973	1	29.578	29.578	32.651	N/A	32.651	16.112	1.92	3.182	0	-6.11	6.11	1	0.014	69.048	1	True	0.121	True	3	25
2020-01-23 104440 NGF12 SETB4.eds	A05	UNKNOWN	NGF12	NGF12 SETB4	hsa-miR-30d-000420	Amp	1.187	0.965	1	35.177	35.177	32.651	N/A	32.651	16.112	1.92	3.182	0	-6.11	6.11	1	0.014	69.048	1	True	0.121	True	3	30
2018-07-16 103433 NGF12 SETB3.eds	A05	UNKNOWN	NGF12	NGF12 SETB3	hsa-miR-30d-000420	Amp	1.253	0.977	1	34.41	34.41	32.651	N/A	32.651	16.112	1.92	3.182	0	-6.11	6.11	1	0.014	69.048	1	True	0.121	True	3	30
2018-07-27 115143 NGF48 SETB2.eds	A06	UNKNOWN	NGF48	NGF48SETB2	hsa-miR-30e-3p-000422	Amp	1.397	0.987	1	28.778	28.778	28.07	N/A	28.07	12.613	0.323	4.303	1.637	0.248	3.026	0.321	0.123	0.842	0.142	True	0.21	True	3	23
2018-07-26 191908 NGF48 SETB1.eds	A06	UNKNOWN	NGF48	NGF48SETB1	hsa-miR-30e-3p-000422	Amp	1.408	0.988	1	27.134	27.134	28.07	N/A	28.07	12.613	0.323	4.303	1.637	0.248	3.026	0.321	0.123	0.842	0.142	True	0.21	True	3	22
2020-01-23 12551948 NGF48 SETB4.eds	A06	UNKNOWN	NGF48	NGF48SETB4	hsa-miR-30e-3p-000422	Amp	1.402	0.991	1	28.299	28.299	28.07	N/A	28.07	12.613	0.323	4.303	1.637	0.248	3.026	0.321	0.123	0.842	0.142	True	0.21	True	3	23
2018-07-12 193530 NGF12 SETB1.eds	A06	UNKNOWN	NGF12	NGF12 SETB1	hsa-miR-30e-3p-000422	Amp	1.374	0.99	1	27.172	27.172	27.514	N/A	27.514	10.975	0.828	3.182	0	-2.635	2.635	1	0.161	6.21	1	True	0.21	True	3	21
2018-07-16 103433 NGF12 SETB3.eds	A06	UNKNOWN	NGF12	NGF12 SETB3	hsa-miR-30e-3p-000422	Amp	1.363	0.99	1	27.756	27.756	27.514	N/A	27.514	10.975	0.828	3.182	0	-2.635	2.635	1	0.161	6.21	1	True	0.21	True	3	22
2018-07-13 133116 NGF12 SETB2.eds	A06	UNKNOWN	NGF12	NGF12 SETB2	hsa-miR-30e-3p-000422	Amp	1.445	0.991	1	27.1	27.1	27.514	N/A	27.514	10.975	0.828	3.182	0	-2.635	2.635	1	0.161	6.21	1	True	0.21	True	3	22
2020-01-23 104440 NGF12 SETB4.eds	A06	UNKNOWN	NGF12	NGF12 SETB4	hsa-miR-30e-3p-000422	Amp	1.356	0.99	1	28.03	28.03	27.514	N/A	27.514	10.975	0.828	3.182	0	-2.635	2.635	1	0.161	6.21	1	True	0.21	True	3	23
2020-01-23 104440 NGF12 SETB4.eds	F23	UNKNOWN	NGF12	NGF12 SETB4	hsa-miR-31#-002113	Amp	1.276	0.981	1	27.974	27.974	26.857	N/A	26.857	10.318	1.062	3.182	0	-3.381	3.381	1	0.096	10.416	1	True	0.181	True	3	22
2018-07-12 193530 NGF12 SETB1.eds	F23	UNKNOWN	NGF12	NGF12 SETB1	hsa-miR-31#-002113	Amp	1.296	0.963	1	25.784	25.784	26.857	N/A	26.857	10.318	1.062	3.182	0	-3.381	3.381	1	0.096	10.416	1	True	0.181	True	3	20
2018-07-16 103433 NGF12 SETB3.eds	F23	UNKNOWN	NGF12	NGF12 SETB3	hsa-miR-31#-002113	Amp	1.29	0.985	1	26.781	26.781	26.857	N/A	26.857	10.318	1.062	3.182	0	-3.381	3.381	1	0.096	10.416	1	True	0.181	True	3	21
2018-07-13 133116 NGF12 SETB2.eds	F23	UNKNOWN	NGF12	NGF12 SETB2	hsa-miR-31#-002113	Amp	1.293	0.992	1	26.888	26.888	26.857	N/A	26.857	10.318	1.062	3.182	0	-3.381	3.381	1	0.096	10.416	1	True	0.181	True	3	21
2018-07-27 115143 NGF48 SETB2.eds	F23	UNKNOWN	NGF48	NGF48SETB2	hsa-miR-31#-002113	Amp	1.296	0.986	1	29.241	29.241	27.892	N/A	27.892	12.434	0.652	4.303	2.117	-0.688	4.921	0.231	0.033	1.611	0.154	True	0.181	True	3	24
2018-07-26 191908 NGF48 SETB1.eds	F23	UNKNOWN	NGF48	NGF48SETB1	hsa-miR-31#-002113	Amp	1.293	0.987	1	26.504	26.504	27.892	N/A	27.892	12.434	0.652	4.303	2.117	-0.688	4.921	0.231	0.033	1.611	0.154	True	0.181	True	3	21
2020-01-23 12551948 NGF48 SETB4.eds	F23	UNKNOWN	NGF48	NGF48SETB4	hsa-miR-31#-002113	Amp	1.326	0.986	1	27.932	27.932	27.892	N/A	27.892	12.434	0.652	4.303	2.117	-0.688	4.921	0.231	0.033	1.611	0.154	True	0.181	True	3	22
2018-07-26 191908 NGF48 SETB1.eds	F22	UNKNOWN	NGF48	NGF48SETB1	hsa-miR-32#-002111	N/A	Undetermined	Undetermined	1	Undetermined	Undetermined		N/A												True	0	True	-1	-1	True
2018-07-27 115143 NGF48 SETB2.eds	F22	UNKNOWN	NGF48	NGF48SETB2	hsa-miR-32#-002111	N/A	Undetermined	Undetermined	1	Undetermined	Undetermined		N/A												True	0	True	-1	-1	True
2020-01-23 12551948 NGF48 SETB4.eds	F22	UNKNOWN	NGF48	NGF48SETB4	hsa-miR-32#-002111	N/A	Undetermined	Undetermined	1	Undetermined	Undetermined		N/A												True	0	True	-1	-1	True
2018-07-13 133116 NGF12 SETB2.eds	F22	UNKNOWN	NGF12	NGF12 SETB2	hsa-miR-32#-002111	N/A	Undetermined	Undetermined	1	Undetermined	Undetermined		N/A												True	0	True	-1	-1	True
2018-07-12 193530 NGF12 SETB1.eds	F22	UNKNOWN	NGF12	NGF12 SETB1	hsa-miR-32#-002111	N/A	Undetermined	Undetermined	1	Undetermined	Undetermined		N/A												True	0	True	-1	-1	True
2020-01-23 104440 NGF12 SETB4.eds	F22	UNKNOWN	NGF12	NGF12 SETB4	hsa-miR-32#-002111	N/A	Undetermined	Undetermined	1	Undetermined	Undetermined		N/A												True	0	True	-1	-1	True
2018-07-16 103433 NGF12 SETB3.eds	F22	UNKNOWN	NGF12	NGF12 SETB3	hsa-miR-32#-002111	N/A	Undetermined	Undetermined	1	Undetermined	Undetermined		N/A												True	0	True	-1	-1	True
2018-07-26 191908 NGF48 SETB1.eds	O09	UNKNOWN	NGF48	NGF48SETB1	hsa-miR-320B-002844	Amp	1.131	0.904	1	34.763	34.763	34.763	N/A	34.763	19.756			5.01			0.031	0.031	0.031		True	0.115	True	3	30
2018-07-27 115143 NGF48 SETB2.eds	O09	UNKNOWN	NGF48	NGF48SETB2	hsa-miR-320B-002844	N/A	Undetermined	Undetermined	1	Undetermined	Undetermined	34.763	N/A	34.763	19.756			5.01			0.031	0.031	0.031		True	0.115	True	-1	-1	True
2020-01-23 12551948 NGF48 SETB4.eds	O09	UNKNOWN	NGF48	NGF48SETB4	hsa-miR-320B-002844	N/A	Undetermined	Undetermined	1	Undetermined	Undetermined	34.763	N/A	34.763	19.756			5.01			0.031	0.031	0.031		True	0.115	True	-1	-1	True
2018-07-13 133116 NGF12 SETB2.eds	O09	UNKNOWN	NGF12	NGF12 SETB2	hsa-miR-320B-002844	Amp	1.303	0.988	1	33.079	33.079	32.191	N/A	32.191	14.745	1.692	12.706	0	-21.496	21.496	1	0	2,958,383.750	1	True	0.115	True	3	28
2018-07-12 193530 NGF12 SETB1.eds	O09	UNKNOWN	NGF12	NGF12 SETB1	hsa-miR-320B-002844	Amp	1.311	0.964	1	31.304	31.304	32.191	N/A	32.191	14.745	1.692	12.706	0	-21.496	21.496	1	0	2,958,383.750	1	True	0.115	True	3	27
2020-01-23 104440 NGF12 SETB4.eds	O09	UNKNOWN	NGF12	NGF12 SETB4	hsa-miR-320B-002844	N/A	Undetermined	Undetermined	1	Undetermined	Undetermined	32.191	N/A	32.191	14.745	1.692	12.706	0	-21.496	21.496	1	0	2,958,383.750	1	True	0.115	True	-1	-1	True
2018-07-16 103433 NGF12 SETB3.eds	O09	UNKNOWN	NGF12	NGF12 SETB3	hsa-miR-320B-002844	N/A	Undetermined	Undetermined	1	Undetermined	Undetermined	32.191	N/A	32.191	14.745	1.692	12.706	0	-21.496	21.496	1	0	2,958,383.750	1	True	0.115	True	-1	-1	True
2018-07-27 115143 NGF48 SETB2.eds	I09	UNKNOWN	NGF48	NGF48SETB2	hsa-miR-335#-002185	Amp	1.261	0.984	1	32.726	32.726	31.912	N/A	31.912	16.454	0.474	4.303	2.067	0.027	4.107	0.239	0.058	0.982	0.214	True	0.14	True	3	27
2018-07-26 191908 NGF48 SETB1.eds	I09	UNKNOWN	NGF48	NGF48SETB1	hsa-miR-335#-002185	Amp	1.289	0.988	1	30.566	30.566	31.912	N/A	31.912	16.454	0.474	4.303	2.067	0.027	4.107	0.239	0.058	0.982	0.214	True	0.14	True	3	26
2020-01-23 12551948 NGF48 SETB4.eds	I09	UNKNOWN	NGF48	NGF48SETB4	hsa-miR-335#-002185	Amp	1.257	0.982	1	32.444	32.444	31.912	N/A	31.912	16.454	0.474	4.303	2.067	0.027	4.107	0.239	0.058	0.982	0.214	True	0.14	True	3	27
2018-07-12 193530 NGF12 SETB1.eds	I09	UNKNOWN	NGF12	NGF12 SETB1	hsa-miR-335#-002185	Amp	1.289	0.977	1	29.478	29.478	30.927	N/A	30.927	14.388	1.3	3.182	0	-4.137	4.137	1	0.057	17.596	1	True	0.14	True	3	24
2018-07-13 133116 NGF12 SETB2.eds	I09	UNKNOWN	NGF12	NGF12 SETB2	hsa-miR-335#-002185	Amp	1.258	0.981	1	30.443	30.443	30.927	N/A	30.927	14.388	1.3	3.182	0	-4.137	4.137	1	0.057	17.596	1	True	0.14	True	3	25
2018-07-16 103433 NGF12 SETB3.eds	I09	UNKNOWN	NGF12	NGF12 SETB3	hsa-miR-335#-002185	Amp	1.294	0.975	1	31.01	31.01	30.927	N/A	30.927	14.388	1.3	3.182	0	-4.137	4.137	1	0.057	17.596	1	True	0.14	True	3	26
2020-01-23 104440 NGF12 SETB4.eds	I09	UNKNOWN	NGF12	NGF12 SETB4	hsa-miR-335#-002185	Amp	1.176	0.963	1	32.776	32.776	30.927	N/A	30.927	14.388	1.3	3.182	0	-4.137	4.137	1	0.057	17.596	1	True	0.14	True	3	27
2018-07-27 115143 NGF48 SETB2.eds	H11	UNKNOWN	NGF48	NGF48SETB2	hsa-miR-337-3p-002157	N/A	Undetermined	Undetermined	1	Undetermined	Undetermined		N/A												True	0.04	True	-1	-1	True
2018-07-26 191908 NGF48 SETB1.eds	H11	UNKNOWN	NGF48	NGF48SETB1	hsa-miR-337-3p-002157	N/A	Undetermined	Undetermined	1	Undetermined	Undetermined		N/A												True	0.04	True	-1	-1	True
2020-01-23 12551948 NGF48 SETB4.eds	H11	UNKNOWN	NGF48	NGF48SETB4	hsa-miR-337-3p-002157	N/A	Undetermined	Undetermined	1	Undetermined	Undetermined		N/A												True	0.04	True	-1	-1	True
2018-07-12 193530 NGF12 SETB1.eds	H11	UNKNOWN	NGF12	NGF12 SETB1	hsa-miR-337-3p-002157	Amp	0.942	0.942	1	33.013	33.013		N/A												True	0.04	True	3	30	True
2020-01-23 104440 NGF12 SETB4.eds	H11	UNKNOWN	NGF12	NGF12 SETB4	hsa-miR-337-3p-002157	N/A	Undetermined	Undetermined	1	Undetermined	Undetermined		N/A												True	0.04	True	-1	-1	True
2018-07-16 103433 NGF12 SETB3.eds	H11	UNKNOWN	NGF12	NGF12 SETB3	hsa-miR-337-3p-002157	N/A	Undetermined	Undetermined	1	Undetermined	Undetermined		N/A												True	0.04	True	-1	-1	True
2018-07-13 133116 NGF12 SETB2.eds	H11	UNKNOWN	NGF12	NGF12 SETB2	hsa-miR-337-3p-002157	Amp	0.906	0.822	1	34.342	34.342		N/A												True	0.04	True	3	31	True
2018-07-26 191908 NGF48 SETB1.eds	L24	UNKNOWN	NGF48	NGF48SETB1	hsa-miR-338-5P-002658	Amp	0.595	0.286	1	38.223	38.223		N/A												True	0.04	True	3	35	True
2018-07-27 115143 NGF48 SETB2.eds	L24	UNKNOWN	NGF48	NGF48SETB2	hsa-miR-338-5P-002658	No Amp	0.52	0	1	39.804	39.804		N/A												True	0.04	True	3	35	True
2020-01-23 12551948 NGF48 SETB4.eds	L24	UNKNOWN	NGF48	NGF48SETB4	hsa-miR-338-5P-002658	N/A	Undetermined	Undetermined	1	Undetermined	Undetermined		N/A												True	0.04	True	-1	-1	True
2020-01-23 104440 NGF12 SETB4.eds	L24	UNKNOWN	NGF12	NGF12 SETB4	hsa-miR-338-5P-002658	N/A	Undetermined	Undetermined	1	Undetermined	Undetermined		N/A												True	0.04	True	-1	-1	True
2018-07-16 103433 NGF12 SETB3.eds	L24	UNKNOWN	NGF12	NGF12 SETB3	hsa-miR-338-5P-002658	N/A	Undetermined	Undetermined	1	Undetermined	Undetermined		N/A												True	0.04	True	-1	-1	True
2018-07-13 133116 NGF12 SETB2.eds	L24	UNKNOWN	NGF12	NGF12 SETB2	hsa-miR-338-5P-002658	Amp	0.838	0.84	1	36.45	36.45		N/A												True	0.04	True	3	33	True
2018-07-12 193530 NGF12 SETB1.eds	L24	UNKNOWN	NGF12	NGF12 SETB1	hsa-miR-338-5P-002658	Amp	1.152	0.942	1	32.72	32.72		N/A												True	0.04	True	3	30	True
2020-01-23 12551948 NGF48 SETB4.eds	G18	UNKNOWN	NGF48	NGF48SETB4	hsa-miR-33a#-002136	N/A	Undetermined	Undetermined	1	Undetermined	Undetermined		N/A												True	0.04	True	-1	-1	True
2018-07-27 115143 NGF48 SETB2.eds	G18	UNKNOWN	NGF48	NGF48SETB2	hsa-miR-33a#-002136	N/A	Undetermined	Undetermined	1	Undetermined	Undetermined		N/A												True	0.04	True	-1	-1	True
2018-07-26 191908 NGF48 SETB1.eds	G18	UNKNOWN	NGF48	NGF48SETB1	hsa-miR-33a#-002136	N/A	Undetermined	Undetermined	1	Undetermined	Undetermined		N/A												True	0.04	True	-1	-1	True
2018-07-16 103433 NGF12 SETB3.eds	G18	UNKNOWN	NGF12	NGF12 SETB3	hsa-miR-33a#-002136	N/A	Undetermined	Undetermined	1	Undetermined	Undetermined		N/A												True	0.04	True	-1	-1	True
2018-07-13 133116 NGF12 SETB2.eds	G18	UNKNOWN	NGF12	NGF12 SETB2	hsa-miR-33a#-002136	Amp	0.676	0.746	1	35.523	35.523		N/A												True	0.04	True	3	31	True
2018-07-12 193530 NGF12 SETB1.eds	G18	UNKNOWN	NGF12	NGF12 SETB1	hsa-miR-33a#-002136	Amp	1.065	0.971	1	31.207	31.207		N/A												True	0.04	True	3	28	True
2020-01-23 104440 NGF12 SETB4.eds	G18	UNKNOWN	NGF12	NGF12 SETB4	hsa-miR-33a#-002136	N/A	Undetermined	Undetermined	1	Undetermined	Undetermined		N/A												True	0.04	True	-1	-1	True
2020-01-23 104440 NGF12 SETB4.eds	G17	UNKNOWN	NGF12	NGF12 SETB4	hsa-miR-33a-002135	N/A	Undetermined	Undetermined	1	Undetermined	Undetermined		N/A												True	0.04	True	-1	-1	True
2018-07-13 133116 NGF12 SETB2.eds	G17	UNKNOWN	NGF12	NGF12 SETB2	hsa-miR-33a-002135	Inconclusive	0.619	0.702	1	35.509	35.509		N/A												True	0.04	True	3	31	True
2018-07-16 103433 NGF12 SETB3.eds	G17	UNKNOWN	NGF12	NGF12 SETB3	hsa-miR-33a-002135	N/A	Undetermined	Undetermined	1	Undetermined	Undetermined		N/A												True	0.04	True	-1	-1	True
2018-07-12 193530 NGF12 SETB1.eds	G17	UNKNOWN	NGF12	NGF12 SETB1	hsa-miR-33a-002135	Inconclusive	0.6	0.697	1	36.275	36.275		N/A												True	0.04	True	3	31	True
2018-07-26 191908 NGF48 SETB1.eds	G17	UNKNOWN	NGF48	NGF48SETB1	hsa-miR-33a-002135	Amp	0.642	0.658	1	33.842	33.842		N/A												True	0.04	True	3	30	True
2018-07-27 115143 NGF48 SETB2.eds	G17	UNKNOWN	NGF48	NGF48SETB2	hsa-miR-33a-002135	Amp	0.699	0.732	1	35.142	35.142		N/A												True	0.04	True	3	32	True
2020-01-23 12551948 NGF48 SETB4.eds	G17	UNKNOWN	NGF48	NGF48SETB4	hsa-miR-33a-002135	N/A	Undetermined	Undetermined	1	Undetermined	Undetermined		N/A												True	0.04	True	-1	-1	True
2020-01-23 12551948 NGF48 SETB4.eds	I23	UNKNOWN	NGF48	NGF48SETB4	hsa-miR-340#-002259	N/A	Undetermined	Undetermined	1	Undetermined	Undetermined		N/A												True	0.174	True	-1	-1	True
2018-07-26 191908 NGF48 SETB1.eds	I23	UNKNOWN	NGF48	NGF48SETB1	hsa-miR-340#-002259	Amp	1.006	0.766	1	38.075	38.075		N/A												True	0.174	True	3	31	True
2018-07-27 115143 NGF48 SETB2.eds	I23	UNKNOWN	NGF48	NGF48SETB2	hsa-miR-340#-002259	N/A	Undetermined	Undetermined	1	Undetermined	Undetermined		N/A												True	0.174	True	-1	-1	True
2020-01-23 104440 NGF12 SETB4.eds	I23	UNKNOWN	NGF12	NGF12 SETB4	hsa-miR-340#-002259	N/A	Undetermined	Undetermined	1	Undetermined	Undetermined	32.767	N/A	32.767	15.321	0.928	12.706	0	-11.789	11.789	1	0	3,538.626	1	True	0.174	True	-1	-1	True
2018-07-13 133116 NGF12 SETB2.eds	I23	UNKNOWN	NGF12	NGF12 SETB2	hsa-miR-340#-002259	Amp	1.254	0.976	1	32.891	32.891	32.767	N/A	32.767	15.321	0.928	12.706	0	-11.789	11.789	1	0	3,538.626	1	True	0.174	True	3	27
2018-07-16 103433 NGF12 SETB3.eds	I23	UNKNOWN	NGF12	NGF12 SETB3	hsa-miR-340#-002259	N/A	Undetermined	Undetermined	1	Undetermined	Undetermined	32.767	N/A	32.767	15.321	0.928	12.706	0	-11.789	11.789	1	0	3,538.626	1	True	0.174	True	-1	-1	True
2018-07-12 193530 NGF12 SETB1.eds	I23	UNKNOWN	NGF12	NGF12 SETB1	hsa-miR-340#-002259	Amp	1.269	0.966	1	32.644	32.644	32.767	N/A	32.767	15.321	0.928	12.706	0	-11.789	11.789	1	0	3,538.626	1	True	0.174	True	3	27
2018-07-26 191908 NGF48 SETB1.eds	J21	UNKNOWN	NGF48	NGF48SETB1	hsa-miR-34a#-002316	Amp	1.336	0.982	1	32.336	32.336	33.448	N/A	33.448	17.99	0.471	4.303	0.807	-1.221	2.835	0.572	0.14	2.331	0.578	True	0.197	True	3	27
2020-01-23 12551948 NGF48 SETB4.eds	J21	UNKNOWN	NGF48	NGF48SETB4	hsa-miR-34a#-002316	Amp	1.33	0.947	1	34.715	34.715	33.448	N/A	33.448	17.99	0.471	4.303	0.807	-1.221	2.835	0.572	0.14	2.331	0.578	True	0.197	True	3	29
2018-07-27 115143 NGF48 SETB2.eds	J21	UNKNOWN	NGF48	NGF48SETB2	hsa-miR-34a#-002316	Amp	1.331	0.984	1	33.291	33.291	33.448	N/A	33.448	17.99	0.471	4.303	0.807	-1.221	2.835	0.572	0.14	2.331	0.578	True	0.197	True	3	28
2018-07-16 103433 NGF12 SETB3.eds	J21	UNKNOWN	NGF12	NGF12 SETB3	hsa-miR-34a#-002316	Amp	1.304	0.958	1	35.089	35.089	33.722	N/A	33.722	17.183	1.241	3.182	0	-3.95	3.95	1	0.065	15.451	1	True	0.197	True	3	29
2020-01-23 104440 NGF12 SETB4.eds	J21	UNKNOWN	NGF12	NGF12 SETB4	hsa-miR-34a#-002316	Amp	1.311	0.935	1	34.717	34.717	33.722	N/A	33.722	17.183	1.241	3.182	0	-3.95	3.95	1	0.065	15.451	1	True	0.197	True	3	29
2018-07-12 193530 NGF12 SETB1.eds	J21	UNKNOWN	NGF12	NGF12 SETB1	hsa-miR-34a#-002316	Amp	1.335	0.981	1	32.638	32.638	33.722	N/A	33.722	17.183	1.241	3.182	0	-3.95	3.95	1	0.065	15.451	1	True	0.197	True	3	26
2018-07-13 133116 NGF12 SETB2.eds	J21	UNKNOWN	NGF12	NGF12 SETB2	hsa-miR-34a#-002316	Amp	1.313	0.98	1	32.442	32.442	33.722	N/A	33.722	17.183	1.241	3.182	0	-3.95	3.95	1	0.065	15.451	1	True	0.197	True	3	26
2020-01-23 104440 NGF12 SETB4.eds	A07	UNKNOWN	NGF12	NGF12 SETB4	hsa-miR-34b-000427	N/A	Undetermined	Undetermined	1	Undetermined	Undetermined	33.507	N/A	33.507	16.061	1.628	12.706	0	-20.692	20.692	1	0	1,693,941.125	1	True	0.109	True	-1	-1	True
2018-07-16 103433 NGF12 SETB3.eds	A07	UNKNOWN	NGF12	NGF12 SETB3	hsa-miR-34b-000427	N/A	Undetermined	Undetermined	1	Undetermined	Undetermined	33.507	N/A	33.507	16.061	1.628	12.706	0	-20.692	20.692	1	0	1,693,941.125	1	True	0.109	True	-1	-1	True
2018-07-13 133116 NGF12 SETB2.eds	A07	UNKNOWN	NGF12	NGF12 SETB2	hsa-miR-34b-000427	Amp	1.207	0.96	1	34.331	34.331	33.507	N/A	33.507	16.061	1.628	12.706	0	-20.692	20.692	1	0	1,693,941.125	1	True	0.109	True	3	30
2018-07-12 193530 NGF12 SETB1.eds	A07	UNKNOWN	NGF12	NGF12 SETB1	hsa-miR-34b-000427	Amp	1.179	0.961	1	32.683	32.683	33.507	N/A	33.507	16.061	1.628	12.706	0	-20.692	20.692	1	0	1,693,941.125	1	True	0.109	True	3	28
2018-07-27 115143 NGF48 SETB2.eds	A07	UNKNOWN	NGF48	NGF48SETB2	hsa-miR-34b-000427	N/A	Undetermined	Undetermined	1	Undetermined	Undetermined		N/A												True	0.109	True	-1	-1	True
2018-07-26 191908 NGF48 SETB1.eds	A07	UNKNOWN	NGF48	NGF48SETB1	hsa-miR-34b-000427	N/A	Undetermined	Undetermined	1	Undetermined	Undetermined		N/A												True	0.109	True	-1	-1	True
2020-01-23 12551948 NGF48 SETB4.eds	A07	UNKNOWN	NGF48	NGF48SETB4	hsa-miR-34b-000427	N/A	Undetermined	Undetermined	1	Undetermined	Undetermined		N/A												True	0.109	True	-1	-1	True
2018-07-27 115143 NGF48 SETB2.eds	F16	UNKNOWN	NGF48	NGF48SETB2	hsa-miR-34b-002102	Amp	1.228	0.967	1	31.67	31.67	30.538	N/A	30.538	15.08	0.551	4.303	1.453	-0.919	3.824	0.365	0.071	1.89	0.168	True	0.068	True	3	28
2018-07-26 191908 NGF48 SETB1.eds	F16	UNKNOWN	NGF48	NGF48SETB1	hsa-miR-34b-002102	Amp	1.22	0.987	1	29.895	29.895	30.538	N/A	30.538	15.08	0.551	4.303	1.453	-0.919	3.824	0.365	0.071	1.89	0.168	True	0.068	True	3	26
2020-01-23 12551948 NGF48 SETB4.eds	F16	UNKNOWN	NGF48	NGF48SETB4	hsa-miR-34b-002102	Amp	1.282	0.986	1	30.05	30.05	30.538	N/A	30.538	15.08	0.551	4.303	1.453	-0.919	3.824	0.365	0.071	1.89	0.168	True	0.068	True	3	26
2018-07-16 103433 NGF12 SETB3.eds	F16	UNKNOWN	NGF12	NGF12 SETB3	hsa-miR-34b-002102	Amp	1.234	0.971	1	29.61	29.61	30.167	N/A	30.167	13.628	0.714	3.182	0	-2.272	2.272	1	0.207	4.831	1	True	0.068	True	3	26
2018-07-13 133116 NGF12 SETB2.eds	F16	UNKNOWN	NGF12	NGF12 SETB2	hsa-miR-34b-002102	Amp	1.142	0.96	1	30.033	30.033	30.167	N/A	30.167	13.628	0.714	3.182	0	-2.272	2.272	1	0.207	4.831	1	True	0.068	True	3	26
2018-07-12 193530 NGF12 SETB1.eds	F16	UNKNOWN	NGF12	NGF12 SETB1	hsa-miR-34b-002102	Amp	1.108	0.981	1	30.248	30.248	30.167	N/A	30.167	13.628	0.714	3.182	0	-2.272	2.272	1	0.207	4.831	1	True	0.068	True	3	26
2020-01-23 104440 NGF12 SETB4.eds	F16	UNKNOWN	NGF12	NGF12 SETB4	hsa-miR-34b-002102	Amp	1.17	0.961	1	30.777	30.777	30.167	N/A	30.167	13.628	0.714	3.182	0	-2.272	2.272	1	0.207	4.831	1	True	0.068	True	3	27
2020-01-23 12551948 NGF48 SETB4.eds	G02	UNKNOWN	NGF48	NGF48SETB4	hsa-miR-361-3p-002116	N/A	Undetermined	Undetermined	1	Undetermined	Undetermined		N/A												True	0	True	-1	-1	True
2018-07-27 115143 NGF48 SETB2.eds	G02	UNKNOWN	NGF48	NGF48SETB2	hsa-miR-361-3p-002116	N/A	Undetermined	Undetermined	1	Undetermined	Undetermined		N/A												True	0	True	-1	-1	True
2018-07-26 191908 NGF48 SETB1.eds	G02	UNKNOWN	NGF48	NGF48SETB1	hsa-miR-361-3p-002116	N/A	Undetermined	Undetermined	1	Undetermined	Undetermined		N/A												True	0	True	-1	-1	True
2018-07-12 193530 NGF12 SETB1.eds	G02	UNKNOWN	NGF12	NGF12 SETB1	hsa-miR-361-3p-002116	N/A	Undetermined	Undetermined	1	Undetermined	Undetermined		N/A												True	0	True	-1	-1	True
2018-07-16 103433 NGF12 SETB3.eds	G02	UNKNOWN	NGF12	NGF12 SETB3	hsa-miR-361-3p-002116	N/A	Undetermined	Undetermined	1	Undetermined	Undetermined		N/A												True	0	True	-1	-1	True
2018-07-13 133116 NGF12 SETB2.eds	G02	UNKNOWN	NGF12	NGF12 SETB2	hsa-miR-361-3p-002116	N/A	Undetermined	Undetermined	1	Undetermined	Undetermined		N/A												True	0	True	-1	-1	True
2020-01-23 104440 NGF12 SETB4.eds	G02	UNKNOWN	NGF12	NGF12 SETB4	hsa-miR-361-3p-002116	N/A	Undetermined	Undetermined	1	Undetermined	Undetermined		N/A												True	0	True	-1	-1	True
2018-07-13 133116 NGF12 SETB2.eds	B10	UNKNOWN	NGF12	NGF12 SETB2	hsa-miR-363#-001283	N/A	Undetermined	Undetermined	1	Undetermined	Undetermined		N/A												True	0	True	-1	-1	True
2018-07-12 193530 NGF12 SETB1.eds	B10	UNKNOWN	NGF12	NGF12 SETB1	hsa-miR-363#-001283	N/A	Undetermined	Undetermined	1	Undetermined	Undetermined		N/A												True	0	True	-1	-1	True
2020-01-23 104440 NGF12 SETB4.eds	B10	UNKNOWN	NGF12	NGF12 SETB4	hsa-miR-363#-001283	N/A	Undetermined	Undetermined	1	Undetermined	Undetermined		N/A												True	0	True	-1	-1	True
2018-07-16 103433 NGF12 SETB3.eds	B10	UNKNOWN	NGF12	NGF12 SETB3	hsa-miR-363#-001283	N/A	Undetermined	Undetermined	1	Undetermined	Undetermined		N/A												True	0	True	-1	-1	True
2018-07-26 191908 NGF48 SETB1.eds	B10	UNKNOWN	NGF48	NGF48SETB1	hsa-miR-363#-001283	N/A	Undetermined	Undetermined	1	Undetermined	Undetermined		N/A												True	0	True	-1	-1	True
2018-07-27 115143 NGF48 SETB2.eds	B10	UNKNOWN	NGF48	NGF48SETB2	hsa-miR-363#-001283	N/A	Undetermined	Undetermined	1	Undetermined	Undetermined		N/A												True	0	True	-1	-1	True
2020-01-23 12551948 NGF48 SETB4.eds	B10	UNKNOWN	NGF48	NGF48SETB4	hsa-miR-363#-001283	N/A	Undetermined	Undetermined	1	Undetermined	Undetermined		N/A												True	0	True	-1	-1	True
2018-07-26 191908 NGF48 SETB1.eds	G06	UNKNOWN	NGF48	NGF48SETB1	hsa-miR-367#-002121	Amp	0.654	0.522	1	37.457	37.457		N/A												True	0.04	True	3	34	True
2018-07-27 115143 NGF48 SETB2.eds	G06	UNKNOWN	NGF48	NGF48SETB2	hsa-miR-367#-002121	Amp	0.685	0.706	1	36.889	36.889		N/A												True	0.04	True	3	33	True
2020-01-23 12551948 NGF48 SETB4.eds	G06	UNKNOWN	NGF48	NGF48SETB4	hsa-miR-367#-002121	N/A	Undetermined	Undetermined	1	Undetermined	Undetermined		N/A												True	0.04	True	-1	-1	True
2018-07-13 133116 NGF12 SETB2.eds	G06	UNKNOWN	NGF12	NGF12 SETB2	hsa-miR-367#-002121	N/A	Undetermined	Undetermined	1	Undetermined	Undetermined		N/A												True	0.04	True	-1	-1	True
2018-07-12 193530 NGF12 SETB1.eds	G06	UNKNOWN	NGF12	NGF12 SETB1	hsa-miR-367#-002121	N/A	Undetermined	Undetermined	1	Undetermined	Undetermined		N/A												True	0.04	True	-1	-1	True
2020-01-23 104440 NGF12 SETB4.eds	G06	UNKNOWN	NGF12	NGF12 SETB4	hsa-miR-367#-002121	N/A	Undetermined	Undetermined	1	Undetermined	Undetermined		N/A												True	0.04	True	-1	-1	True
2018-07-16 103433 NGF12 SETB3.eds	G06	UNKNOWN	NGF12	NGF12 SETB3	hsa-miR-367#-002121	N/A	Undetermined	Undetermined	1	Undetermined	Undetermined		N/A												True	0.04	True	-1	-1	True
2020-01-23 104440 NGF12 SETB4.eds	G07	UNKNOWN	NGF12	NGF12 SETB4	hsa-miR-374a#-002125	N/A	Undetermined	Undetermined	1	Undetermined	Undetermined		N/A												True	0	True	-1	-1	True
2018-07-12 193530 NGF12 SETB1.eds	G07	UNKNOWN	NGF12	NGF12 SETB1	hsa-miR-374a#-002125	N/A	Undetermined	Undetermined	1	Undetermined	Undetermined		N/A												True	0	True	-1	-1	True
2018-07-13 133116 NGF12 SETB2.eds	G07	UNKNOWN	NGF12	NGF12 SETB2	hsa-miR-374a#-002125	N/A	Undetermined	Undetermined	1	Undetermined	Undetermined		N/A												True	0	True	-1	-1	True
2018-07-16 103433 NGF12 SETB3.eds	G07	UNKNOWN	NGF12	NGF12 SETB3	hsa-miR-374a#-002125	N/A	Undetermined	Undetermined	1	Undetermined	Undetermined		N/A												True	0	True	-1	-1	True
2020-01-23 12551948 NGF48 SETB4.eds	G07	UNKNOWN	NGF48	NGF48SETB4	hsa-miR-374a#-002125	N/A	Undetermined	Undetermined	1	Undetermined	Undetermined		N/A												True	0	True	-1	-1	True
2018-07-26 191908 NGF48 SETB1.eds	G07	UNKNOWN	NGF48	NGF48SETB1	hsa-miR-374a#-002125	N/A	Undetermined	Undetermined	1	Undetermined	Undetermined		N/A												True	0	True	-1	-1	True
2018-07-27 115143 NGF48 SETB2.eds	G07	UNKNOWN	NGF48	NGF48SETB2	hsa-miR-374a#-002125	N/A	Undetermined	Undetermined	1	Undetermined	Undetermined		N/A												True	0	True	-1	-1	True
2020-01-23 104440 NGF12 SETB4.eds	K19	UNKNOWN	NGF12	NGF12 SETB4	hsa-miR-374b#-002391	N/A	Undetermined	Undetermined	1	Undetermined	Undetermined		N/A												True	0.075	True	-1	-1	True
2018-07-12 193530 NGF12 SETB1.eds	K19	UNKNOWN	NGF12	NGF12 SETB1	hsa-miR-374b#-002391	Amp	0.984	0.73	1	35.505	35.505		N/A												True	0.075	True	3	31	True
2018-07-16 103433 NGF12 SETB3.eds	K19	UNKNOWN	NGF12	NGF12 SETB3	hsa-miR-374b#-002391	N/A	Undetermined	Undetermined	1	Undetermined	Undetermined		N/A												True	0.075	True	-1	-1	True
2018-07-13 133116 NGF12 SETB2.eds	K19	UNKNOWN	NGF12	NGF12 SETB2	hsa-miR-374b#-002391	N/A	Undetermined	Undetermined	1	Undetermined	Undetermined		N/A												True	0.075	True	-1	-1	True
2018-07-26 191908 NGF48 SETB1.eds	K19	UNKNOWN	NGF48	NGF48SETB1	hsa-miR-374b#-002391	N/A	Undetermined	Undetermined	1	Undetermined	Undetermined		N/A												True	0.075	True	-1	-1	True
2018-07-27 115143 NGF48 SETB2.eds	K19	UNKNOWN	NGF48	NGF48SETB2	hsa-miR-374b#-002391	N/A	Undetermined	Undetermined	1	Undetermined	Undetermined		N/A												True	0.075	True	-1	-1	True
2020-01-23 12551948 NGF48 SETB4.eds	K19	UNKNOWN	NGF48	NGF48SETB4	hsa-miR-374b#-002391	N/A	Undetermined	Undetermined	1	Undetermined	Undetermined		N/A												True	0.075	True	-1	-1	True
2020-01-23 104440 NGF12 SETB4.eds	G09	UNKNOWN	NGF12	NGF12 SETB4	hsa-miR-376a#-002127	N/A	Undetermined	Undetermined	1	Undetermined	Undetermined		N/A												True	0.04	True	-1	-1	True
2018-07-16 103433 NGF12 SETB3.eds	G09	UNKNOWN	NGF12	NGF12 SETB3	hsa-miR-376a#-002127	N/A	Undetermined	Undetermined	1	Undetermined	Undetermined		N/A												True	0.04	True	-1	-1	True
2018-07-13 133116 NGF12 SETB2.eds	G09	UNKNOWN	NGF12	NGF12 SETB2	hsa-miR-376a#-002127	Amp	0.591	0.009	1	38.965	38.965		N/A												True	0.04	True	3	34	True
2018-07-12 193530 NGF12 SETB1.eds	G09	UNKNOWN	NGF12	NGF12 SETB1	hsa-miR-376a#-002127	Amp	0.906	0.801	1	35.398	35.398		N/A												True	0.04	True	3	32	True
2020-01-23 12551948 NGF48 SETB4.eds	G09	UNKNOWN	NGF48	NGF48SETB4	hsa-miR-376a#-002127	N/A	Undetermined	Undetermined	1	Undetermined	Undetermined		N/A												True	0.04	True	-1	-1	True
2018-07-27 115143 NGF48 SETB2.eds	G09	UNKNOWN	NGF48	NGF48SETB2	hsa-miR-376a#-002127	N/A	Undetermined	Undetermined	1	Undetermined	Undetermined		N/A												True	0.04	True	-1	-1	True
2018-07-26 191908 NGF48 SETB1.eds	G09	UNKNOWN	NGF48	NGF48SETB1	hsa-miR-376a#-002127	N/A	Undetermined	Undetermined	1	Undetermined	Undetermined		N/A												True	0.04	True	-1	-1	True
2020-01-23 12551948 NGF48 SETB4.eds	G10	UNKNOWN	NGF48	NGF48SETB4	hsa-miR-377#-002128	N/A	Undetermined	Undetermined	1	Undetermined	Undetermined		N/A												True	0	True	-1	-1	True
2018-07-26 191908 NGF48 SETB1.eds	G10	UNKNOWN	NGF48	NGF48SETB1	hsa-miR-377#-002128	N/A	Undetermined	Undetermined	1	Undetermined	Undetermined		N/A												True	0	True	-1	-1	True
2018-07-27 115143 NGF48 SETB2.eds	G10	UNKNOWN	NGF48	NGF48SETB2	hsa-miR-377#-002128	N/A	Undetermined	Undetermined	1	Undetermined	Undetermined		N/A												True	0	True	-1	-1	True
2018-07-16 103433 NGF12 SETB3.eds	G10	UNKNOWN	NGF12	NGF12 SETB3	hsa-miR-377#-002128	N/A	Undetermined	Undetermined	1	Undetermined	Undetermined		N/A												True	0	True	-1	-1	True
2020-01-23 104440 NGF12 SETB4.eds	G10	UNKNOWN	NGF12	NGF12 SETB4	hsa-miR-377#-002128	N/A	Undetermined	Undetermined	1	Undetermined	Undetermined		N/A												True	0	True	-1	-1	True
2018-07-12 193530 NGF12 SETB1.eds	G10	UNKNOWN	NGF12	NGF12 SETB1	hsa-miR-377#-002128	N/A	Undetermined	Undetermined	1	Undetermined	Undetermined		N/A												True	0	True	-1	-1	True
2018-07-13 133116 NGF12 SETB2.eds	G10	UNKNOWN	NGF12	NGF12 SETB2	hsa-miR-377#-002128	N/A	Undetermined	Undetermined	1	Undetermined	Undetermined		N/A												True	0	True	-1	-1	True
2020-01-23 12551948 NGF48 SETB4.eds	A17	UNKNOWN	NGF48	NGF48SETB4	hsa-miR-378-000567	N/A	Undetermined	Undetermined	1	Undetermined	Undetermined		N/A												True	0.113	True	-1	-1	True
2018-07-26 191908 NGF48 SETB1.eds	A17	UNKNOWN	NGF48	NGF48SETB1	hsa-miR-378-000567	N/A	Undetermined	Undetermined	1	Undetermined	Undetermined		N/A												True	0.113	True	-1	-1	True
2018-07-27 115143 NGF48 SETB2.eds	A17	UNKNOWN	NGF48	NGF48SETB2	hsa-miR-378-000567	N/A	Undetermined	Undetermined	1	Undetermined	Undetermined		N/A												True	0.113	True	-1	-1	True
2018-07-12 193530 NGF12 SETB1.eds	A17	UNKNOWN	NGF12	NGF12 SETB1	hsa-miR-378-000567	Amp	1.324	0.963	1	33.191	33.191	34.407	N/A	34.407	17.457	1.288	4.303	0	-5.541	5.541	1	0.021	46.556	1	True	0.113	True	3	29
2018-07-16 103433 NGF12 SETB3.eds	A17	UNKNOWN	NGF12	NGF12 SETB3	hsa-miR-378-000567	Amp	1.144	0.93	1	35.154	35.154	34.407	N/A	34.407	17.457	1.288	4.303	0	-5.541	5.541	1	0.021	46.556	1	True	0.113	True	3	30
2018-07-13 133116 NGF12 SETB2.eds	A17	UNKNOWN	NGF12	NGF12 SETB2	hsa-miR-378-000567	Amp	1.06	0.898	1	34.877	34.877	34.407	N/A	34.407	17.457	1.288	4.303	0	-5.541	5.541	1	0.021	46.556	1	True	0.113	True	3	29
2020-01-23 104440 NGF12 SETB4.eds	A17	UNKNOWN	NGF12	NGF12 SETB4	hsa-miR-378-000567	N/A	Undetermined	Undetermined	1	Undetermined	Undetermined	34.407	N/A	34.407	17.457	1.288	4.303	0	-5.541	5.541	1	0.021	46.556	1	True	0.113	True	-1	-1	True
2020-01-23 104440 NGF12 SETB4.eds	I21	UNKNOWN	NGF12	NGF12 SETB4	hsa-miR-378-002243	Amp	1.414	0.959	1	30.986	30.986	28.8	N/A	28.8	12.261	1.421	3.182	0	-4.524	4.524	1	0.043	23.002	1	True	0.204	True	3	25
2018-07-16 103433 NGF12 SETB3.eds	I21	UNKNOWN	NGF12	NGF12 SETB3	hsa-miR-378-002243	Amp	1.402	0.979	1	29.028	29.028	28.8	N/A	28.8	12.261	1.421	3.182	0	-4.524	4.524	1	0.043	23.002	1	True	0.204	True	3	24
2018-07-13 133116 NGF12 SETB2.eds	I21	UNKNOWN	NGF12	NGF12 SETB2	hsa-miR-378-002243	Amp	1.386	0.981	1	28.001	28.001	28.8	N/A	28.8	12.261	1.421	3.182	0	-4.524	4.524	1	0.043	23.002	1	True	0.204	True	3	23
2018-07-12 193530 NGF12 SETB1.eds	I21	UNKNOWN	NGF12	NGF12 SETB1	hsa-miR-378-002243	Amp	1.419	0.986	1	27.183	27.183	28.8	N/A	28.8	12.261	1.421	3.182	0	-4.524	4.524	1	0.043	23.002	1	True	0.204	True	3	22
2018-07-27 115143 NGF48 SETB2.eds	I21	UNKNOWN	NGF48	NGF48SETB2	hsa-miR-378-002243	Amp	1.417	0.984	1	31.978	31.978	30.703	N/A	30.703	15.245	0.636	4.303	2.985	0.249	5.72	0.126	0.019	0.841	0.126	True	0.204	True	3	27
2020-01-23 12551948 NGF48 SETB4.eds	I21	UNKNOWN	NGF48	NGF48SETB4	hsa-miR-378-002243	Amp	1.457	0.987	1	30.882	30.882	30.703	N/A	30.703	15.245	0.636	4.303	2.985	0.249	5.72	0.126	0.019	0.841	0.126	True	0.204	True	3	26
2018-07-26 191908 NGF48 SETB1.eds	I21	UNKNOWN	NGF48	NGF48SETB1	hsa-miR-378-002243	Amp	1.428	0.986	1	29.25	29.25	30.703	N/A	30.703	15.245	0.636	4.303	2.985	0.249	5.72	0.126	0.019	0.841	0.126	True	0.204	True	3	24
2018-07-16 103433 NGF12 SETB3.eds	A18	UNKNOWN	NGF12	NGF12 SETB3	hsa-miR-380-5p-000570	N/A	Undetermined	Undetermined	1	Undetermined	Undetermined	34.718	N/A	34.718	18.077			0			1	1	1		True	0.196	True	-1	-1	True
2020-01-23 104440 NGF12 SETB4.eds	A18	UNKNOWN	NGF12	NGF12 SETB4	hsa-miR-380-5p-000570	N/A	Undetermined	Undetermined	1	Undetermined	Undetermined	34.718	N/A	34.718	18.077			0			1	1	1		True	0.196	True	-1	-1	True
2018-07-12 193530 NGF12 SETB1.eds	A18	UNKNOWN	NGF12	NGF12 SETB1	hsa-miR-380-5p-000570	No Amp	0.633	0	1	Undetermined	Undetermined	34.718	N/A	34.718	18.077			0			1	1	1		True	0.196	True	3	34	True
2018-07-13 133116 NGF12 SETB2.eds	A18	UNKNOWN	NGF12	NGF12 SETB2	hsa-miR-380-5p-000570	Amp	1.271	0.963	1	34.718	34.718	34.718	N/A	34.718	18.077			0			1	1	1		True	0.196	True	3	29
2018-07-26 191908 NGF48 SETB1.eds	A18	UNKNOWN	NGF48	NGF48SETB1	hsa-miR-380-5p-000570	N/A	Undetermined	Undetermined	1	Undetermined	Undetermined	34.869	N/A	34.869	19.186	0.121	12.706	1.11	-0.422	2.641	0.463	0.16	1.34		True	0.196	True	-1	-1	True
2018-07-27 115143 NGF48 SETB2.eds	A18	UNKNOWN	NGF48	NGF48SETB2	hsa-miR-380-5p-000570	Amp	1.316	0.981	1	34.86	34.86	34.869	N/A	34.869	19.186	0.121	12.706	1.11	-0.422	2.641	0.463	0.16	1.34		True	0.196	True	3	29
2020-01-23 12551948 NGF48 SETB4.eds	A18	UNKNOWN	NGF48	NGF48SETB4	hsa-miR-380-5p-000570	Amp	1.341	0.959	1	34.879	34.879	34.869	N/A	34.869	19.186	0.121	12.706	1.11	-0.422	2.641	0.463	0.16	1.34		True	0.196	True	3	30
2018-07-26 191908 NGF48 SETB1.eds	K01	UNKNOWN	NGF48	NGF48SETB1	hsa-miR-409-3p-002332	Amp	1.285	0.952	1	27.792	27.792	28.341	N/A	28.341	12.883	0.217	4.303	2.122	1.187	3.056	0.23	0.12	0.439	0.064	True	0.203	True	3	22
2018-07-27 115143 NGF48 SETB2.eds	K01	UNKNOWN	NGF48	NGF48SETB2	hsa-miR-409-3p-002332	Amp	1.285	0.98	1	28.852	28.852	28.341	N/A	28.341	12.883	0.217	4.303	2.122	1.187	3.056	0.23	0.12	0.439	0.064	True	0.203	True	3	22
2020-01-23 12551948 NGF48 SETB4.eds	K01	UNKNOWN	NGF48	NGF48SETB4	hsa-miR-409-3p-002332	Amp	1.365	0.989	1	28.379	28.379	28.341	N/A	28.341	12.883	0.217	4.303	2.122	1.187	3.056	0.23	0.12	0.439	0.064	True	0.203	True	3	22
2018-07-13 133116 NGF12 SETB2.eds	K01	UNKNOWN	NGF12	NGF12 SETB2	hsa-miR-409-3p-002332	Amp	1.31	0.959	1	27.115	27.115	27.3	N/A	27.3	10.761	0.76	3.182	0	-2.418	2.418	1	0.187	5.344	1	True	0.203	True	3	22
2018-07-12 193530 NGF12 SETB1.eds	K01	UNKNOWN	NGF12	NGF12 SETB1	hsa-miR-409-3p-002332	Amp	1.318	0.97	1	27.079	27.079	27.3	N/A	27.3	10.761	0.76	3.182	0	-2.418	2.418	1	0.187	5.344	1	True	0.203	True	3	22
2020-01-23 104440 NGF12 SETB4.eds	K01	UNKNOWN	NGF12	NGF12 SETB4	hsa-miR-409-3p-002332	Amp	1.295	0.988	1	27.743	27.743	27.3	N/A	27.3	10.761	0.76	3.182	0	-2.418	2.418	1	0.187	5.344	1	True	0.203	True	3	22
2018-07-16 103433 NGF12 SETB3.eds	K01	UNKNOWN	NGF12	NGF12 SETB3	hsa-miR-409-3p-002332	Amp	1.267	0.976	1	27.265	27.265	27.3	N/A	27.3	10.761	0.76	3.182	0	-2.418	2.418	1	0.187	5.344	1	True	0.203	True	3	22
2018-07-16 103433 NGF12 SETB3.eds	I20	UNKNOWN	NGF12	NGF12 SETB3	hsa-miR-411#-002238	N/A	Undetermined	Undetermined	1	Undetermined	Undetermined	34.039	N/A	34.039	16.593	0.202	12.706	0	-2.566	2.566	1	0.169	5.92	1	True	0.107	True	-1	-1	True
2018-07-13 133116 NGF12 SETB2.eds	I20	UNKNOWN	NGF12	NGF12 SETB2	hsa-miR-411#-002238	Amp	1.121	0.961	1	33.437	33.437	34.039	N/A	34.039	16.593	0.202	12.706	0	-2.566	2.566	1	0.169	5.92	1	True	0.107	True	3	28
2020-01-23 104440 NGF12 SETB4.eds	I20	UNKNOWN	NGF12	NGF12 SETB4	hsa-miR-411#-002238	N/A	Undetermined	Undetermined	1	Undetermined	Undetermined	34.039	N/A	34.039	16.593	0.202	12.706	0	-2.566	2.566	1	0.169	5.92	1	True	0.107	True	-1	-1	True
2018-07-12 193530 NGF12 SETB1.eds	I20	UNKNOWN	NGF12	NGF12 SETB1	hsa-miR-411#-002238	Amp	1.038	0.924	1	34.642	34.642	34.039	N/A	34.039	16.593	0.202	12.706	0	-2.566	2.566	1	0.169	5.92	1	True	0.107	True	3	29
2020-01-23 12551948 NGF48 SETB4.eds	I20	UNKNOWN	NGF48	NGF48SETB4	hsa-miR-411#-002238	Amp	1.287	0.976	1	34.717	34.717	34.449	N/A	34.449	19.039	0.135	12.706	2.445	0.731	4.16	0.184	0.056	0.603	0.015	True	0.107	True	3	30
2018-07-26 191908 NGF48 SETB1.eds	I20	UNKNOWN	NGF48	NGF48SETB1	hsa-miR-411#-002238	Amp	1.224	0.98	1	34.18	34.18	34.449	N/A	34.449	19.039	0.135	12.706	2.445	0.731	4.16	0.184	0.056	0.603	0.015	True	0.107	True	3	29
2018-07-27 115143 NGF48 SETB2.eds	I20	UNKNOWN	NGF48	NGF48SETB2	hsa-miR-411#-002238	N/A	Undetermined	Undetermined	1	Undetermined	Undetermined	34.449	N/A	34.449	19.039	0.135	12.706	2.445	0.731	4.16	0.184	0.056	0.603	0.015	True	0.107	True	-1	-1	True
2020-01-23 12551948 NGF48 SETB4.eds	J15	UNKNOWN	NGF48	NGF48SETB4	hsa-miR-424#-002309	N/A	Undetermined	Undetermined	1	Undetermined	Undetermined	32.28	N/A	32.28	16.999	0.555	12.706								True	0.041	True	-1	-1	True
2018-07-27 115143 NGF48 SETB2.eds	J15	UNKNOWN	NGF48	NGF48SETB2	hsa-miR-424#-002309	Amp	1.241	0.978	1	31.998	31.998	32.28	N/A	32.28	16.999	0.555	12.706								True	0.041	True	3	29
2018-07-26 191908 NGF48 SETB1.eds	J15	UNKNOWN	NGF48	NGF48SETB1	hsa-miR-424#-002309	Amp	1.054	0.963	1	32.562	32.562	32.28	N/A	32.28	16.999	0.555	12.706								True	0.041	True	3	29
2020-01-23 104440 NGF12 SETB4.eds	J15	UNKNOWN	NGF12	NGF12 SETB4	hsa-miR-424#-002309	N/A	Undetermined	Undetermined	1	Undetermined	Undetermined		N/A												True	0.041	True	-1	-1	True
2018-07-16 103433 NGF12 SETB3.eds	J15	UNKNOWN	NGF12	NGF12 SETB3	hsa-miR-424#-002309	Amp	0.968	0.926	1	33.783	33.783		N/A												True	0.041	True	3	30	True
2018-07-12 193530 NGF12 SETB1.eds	J15	UNKNOWN	NGF12	NGF12 SETB1	hsa-miR-424#-002309	Amp	0.771	0.893	1	33.325	33.325		N/A												True	0.041	True	3	29	True
2018-07-13 133116 NGF12 SETB2.eds	J15	UNKNOWN	NGF12	NGF12 SETB2	hsa-miR-424#-002309	Amp	0.818	0.906	1	33.256	33.256		N/A												True	0.041	True	3	29	True
2020-01-23 104440 NGF12 SETB4.eds	J12	UNKNOWN	NGF12	NGF12 SETB4	hsa-miR-425#-002302	Amp	1.241	0.986	1	31.458	31.458	31.854	N/A	31.854	15.315	0.64	3.182	0	-2.036	2.036	1	0.244	4.1	1	True	0.118	True	3	27
2018-07-16 103433 NGF12 SETB3.eds	J12	UNKNOWN	NGF12	NGF12 SETB3	hsa-miR-425#-002302	Amp	1.22	0.982	1	31.278	31.278	31.854	N/A	31.854	15.315	0.64	3.182	0	-2.036	2.036	1	0.244	4.1	1	True	0.118	True	3	26
2018-07-13 133116 NGF12 SETB2.eds	J12	UNKNOWN	NGF12	NGF12 SETB2	hsa-miR-425#-002302	Amp	1.069	0.962	1	32.922	32.922	31.854	N/A	31.854	15.315	0.64	3.182	0	-2.036	2.036	1	0.244	4.1	1	True	0.118	True	3	27
2018-07-12 193530 NGF12 SETB1.eds	J12	UNKNOWN	NGF12	NGF12 SETB1	hsa-miR-425#-002302	Amp	1.184	0.981	1	31.756	31.756	31.854	N/A	31.854	15.315	0.64	3.182	0	-2.036	2.036	1	0.244	4.1	1	True	0.118	True	3	27
2018-07-26 191908 NGF48 SETB1.eds	J12	UNKNOWN	NGF48	NGF48SETB1	hsa-miR-425#-002302	Amp	1.178	0.978	1	31.946	31.946	33.462	N/A	33.462	18.004	0.536	4.303	2.69	0.382	4.997	0.155	0.031	0.767	0.023	True	0.118	True	3	27
2018-07-27 115143 NGF48 SETB2.eds	J12	UNKNOWN	NGF48	NGF48SETB2	hsa-miR-425#-002302	Amp	1.134	0.968	1	34.201	34.201	33.462	N/A	33.462	18.004	0.536	4.303	2.69	0.382	4.997	0.155	0.031	0.767	0.023	True	0.118	True	3	29
2020-01-23 12551948 NGF48 SETB4.eds	J12	UNKNOWN	NGF48	NGF48SETB4	hsa-miR-425#-002302	Amp	1.206	0.954	1	34.239	34.239	33.462	N/A	33.462	18.004	0.536	4.303	2.69	0.382	4.997	0.155	0.031	0.767	0.023	True	0.118	True	3	29
2018-07-26 191908 NGF48 SETB1.eds	J18	UNKNOWN	NGF48	NGF48SETB1	hsa-miR-431#-002312	N/A	Undetermined	Undetermined	1	Undetermined	Undetermined		N/A												True	0	True	-1	-1	True
2018-07-27 115143 NGF48 SETB2.eds	J18	UNKNOWN	NGF48	NGF48SETB2	hsa-miR-431#-002312	N/A	Undetermined	Undetermined	1	Undetermined	Undetermined		N/A												True	0	True	-1	-1	True
2020-01-23 12551948 NGF48 SETB4.eds	J18	UNKNOWN	NGF48	NGF48SETB4	hsa-miR-431#-002312	N/A	Undetermined	Undetermined	1	Undetermined	Undetermined		N/A												True	0	True	-1	-1	True
2020-01-23 104440 NGF12 SETB4.eds	J18	UNKNOWN	NGF12	NGF12 SETB4	hsa-miR-431#-002312	N/A	Undetermined	Undetermined	1	Undetermined	Undetermined		N/A												True	0	True	-1	-1	True
2018-07-16 103433 NGF12 SETB3.eds	J18	UNKNOWN	NGF12	NGF12 SETB3	hsa-miR-431#-002312	N/A	Undetermined	Undetermined	1	Undetermined	Undetermined		N/A												True	0	True	-1	-1	True
2018-07-13 133116 NGF12 SETB2.eds	J18	UNKNOWN	NGF12	NGF12 SETB2	hsa-miR-431#-002312	N/A	Undetermined	Undetermined	1	Undetermined	Undetermined		N/A												True	0	True	-1	-1	True
2018-07-12 193530 NGF12 SETB1.eds	J18	UNKNOWN	NGF12	NGF12 SETB1	hsa-miR-431#-002312	N/A	Undetermined	Undetermined	1	Undetermined	Undetermined		N/A												True	0	True	-1	-1	True
2018-07-13 133116 NGF12 SETB2.eds	A22	UNKNOWN	NGF12	NGF12 SETB2	hsa-miR-432#-001027	Amp	0.873	0.875	1	30.792	30.792		N/A												True	0.04	True	3	28	True
2018-07-16 103433 NGF12 SETB3.eds	A22	UNKNOWN	NGF12	NGF12 SETB3	hsa-miR-432#-001027	Amp	0.923	0.932	1	32.959	32.959		N/A												True	0.04	True	3	30	True
2018-07-12 193530 NGF12 SETB1.eds	A22	UNKNOWN	NGF12	NGF12 SETB1	hsa-miR-432#-001027	Amp	0.944	0.925	1	30.056	30.056		N/A												True	0.04	True	3	27	True
2020-01-23 104440 NGF12 SETB4.eds	A22	UNKNOWN	NGF12	NGF12 SETB4	hsa-miR-432#-001027	N/A	Undetermined	Undetermined	1	Undetermined	Undetermined		N/A												True	0.04	True	-1	-1	True
2020-01-23 12551948 NGF48 SETB4.eds	A22	UNKNOWN	NGF48	NGF48SETB4	hsa-miR-432#-001027	N/A	Undetermined	Undetermined	1	Undetermined	Undetermined		N/A												True	0.04	True	-1	-1	True
2018-07-27 115143 NGF48 SETB2.eds	A22	UNKNOWN	NGF48	NGF48SETB2	hsa-miR-432#-001027	N/A	Undetermined	Undetermined	1	Undetermined	Undetermined		N/A												True	0.04	True	-1	-1	True
2018-07-26 191908 NGF48 SETB1.eds	A22	UNKNOWN	NGF48	NGF48SETB1	hsa-miR-432#-001027	Amp	0.736	0.667	1	34.201	34.201		N/A												True	0.04	True	3	31	True
2020-01-23 104440 NGF12 SETB4.eds	A21	UNKNOWN	NGF12	NGF12 SETB4	hsa-miR-432-001026	Amp	1.347	0.945	1	33.793	33.793	32.69	N/A	32.69	16.151	0.905	3.182	0	-2.879	2.879	1	0.136	7.356	1	True	0.244	True	3	28
2018-07-16 103433 NGF12 SETB3.eds	A21	UNKNOWN	NGF12	NGF12 SETB3	hsa-miR-432-001026	Amp	1.334	0.972	1	32.386	32.386	32.69	N/A	32.69	16.151	0.905	3.182	0	-2.879	2.879	1	0.136	7.356	1	True	0.244	True	3	26
2018-07-13 133116 NGF12 SETB2.eds	A21	UNKNOWN	NGF12	NGF12 SETB2	hsa-miR-432-001026	Amp	1.282	0.97	1	32.143	32.143	32.69	N/A	32.69	16.151	0.905	3.182	0	-2.879	2.879	1	0.136	7.356	1	True	0.244	True	3	25
2018-07-12 193530 NGF12 SETB1.eds	A21	UNKNOWN	NGF12	NGF12 SETB1	hsa-miR-432-001026	Amp	1.325	0.974	1	32.438	32.438	32.69	N/A	32.69	16.151	0.905	3.182	0	-2.879	2.879	1	0.136	7.356	1	True	0.244	True	3	27
2018-07-27 115143 NGF48 SETB2.eds	A21	UNKNOWN	NGF48	NGF48SETB2	hsa-miR-432-001026	Amp	1.363	0.974	1	32.445	32.445	31.975	N/A	31.975	16.518	0.187	4.303	0.367	-0.438	1.171	0.776	0.444	1.355	0.716	True	0.244	True	3	26
2018-07-26 191908 NGF48 SETB1.eds	A21	UNKNOWN	NGF48	NGF48SETB1	hsa-miR-432-001026	Amp	1.363	0.976	1	31.332	31.332	31.975	N/A	31.975	16.518	0.187	4.303	0.367	-0.438	1.171	0.776	0.444	1.355	0.716	True	0.244	True	3	25
2020-01-23 12551948 NGF48 SETB4.eds	A21	UNKNOWN	NGF48	NGF48SETB4	hsa-miR-432-001026	Amp	1.431	0.965	1	32.149	32.149	31.975	N/A	31.975	16.518	0.187	4.303	0.367	-0.438	1.171	0.776	0.444	1.355	0.716	True	0.244	True	3	26
2020-01-23 104440 NGF12 SETB4.eds	J24	UNKNOWN	NGF12	NGF12 SETB4	hsa-miR-452#-002330	N/A	Undetermined	Undetermined	1	Undetermined	Undetermined		N/A												True	0	True	-1	-1	True
2018-07-12 193530 NGF12 SETB1.eds	J24	UNKNOWN	NGF12	NGF12 SETB1	hsa-miR-452#-002330	N/A	Undetermined	Undetermined	1	Undetermined	Undetermined		N/A												True	0	True	-1	-1	True
2018-07-16 103433 NGF12 SETB3.eds	J24	UNKNOWN	NGF12	NGF12 SETB3	hsa-miR-452#-002330	N/A	Undetermined	Undetermined	1	Undetermined	Undetermined		N/A												True	0	True	-1	-1	True
2018-07-13 133116 NGF12 SETB2.eds	J24	UNKNOWN	NGF12	NGF12 SETB2	hsa-miR-452#-002330	N/A	Undetermined	Undetermined	1	Undetermined	Undetermined		N/A												True	0	True	-1	-1	True
2018-07-27 115143 NGF48 SETB2.eds	J24	UNKNOWN	NGF48	NGF48SETB2	hsa-miR-452#-002330	N/A	Undetermined	Undetermined	1	Undetermined	Undetermined		N/A												True	0	True	-1	-1	True
2018-07-26 191908 NGF48 SETB1.eds	J24	UNKNOWN	NGF48	NGF48SETB1	hsa-miR-452#-002330	N/A	Undetermined	Undetermined	1	Undetermined	Undetermined		N/A												True	0	True	-1	-1	True
2020-01-23 12551948 NGF48 SETB4.eds	J24	UNKNOWN	NGF48	NGF48SETB4	hsa-miR-452#-002330	N/A	Undetermined	Undetermined	1	Undetermined	Undetermined		N/A												True	0	True	-1	-1	True
2020-01-23 12551948 NGF48 SETB4.eds	F04	UNKNOWN	NGF48	NGF48SETB4	hsa-miR-454#-001996	Amp	1.184	0.942	1	35.508	35.508	34.013	N/A	34.013	18.603	1.092	12.706	1.391	-12.479	15.262	0.381	0	5,709.301	0.425	True	0.09	True	3	31
2018-07-26 191908 NGF48 SETB1.eds	F04	UNKNOWN	NGF48	NGF48SETB1	hsa-miR-454#-001996	Amp	1.143	0.973	1	32.518	32.518	34.013	N/A	34.013	18.603	1.092	12.706	1.391	-12.479	15.262	0.381	0	5,709.301	0.425	True	0.09	True	3	28
2018-07-27 115143 NGF48 SETB2.eds	F04	UNKNOWN	NGF48	NGF48SETB2	hsa-miR-454#-001996	Inconclusive	0.779	0	1	Undetermined	Undetermined	34.013	N/A	34.013	18.603	1.092	12.706	1.391	-12.479	15.262	0.381	0	5,709.301	0.425	True	0.09	True	3	35	True
2018-07-13 133116 NGF12 SETB2.eds	F04	UNKNOWN	NGF12	NGF12 SETB2	hsa-miR-454#-001996	Amp	1.134	0.978	1	33.118	33.118	33.751	N/A	33.751	17.212	1.023	3.182	0	-3.257	3.257	1	0.105	9.561	1	True	0.09	True	3	28
2018-07-12 193530 NGF12 SETB1.eds	F04	UNKNOWN	NGF12	NGF12 SETB1	hsa-miR-454#-001996	Amp	1.113	0.971	1	33.312	33.312	33.751	N/A	33.751	17.212	1.023	3.182	0	-3.257	3.257	1	0.105	9.561	1	True	0.09	True	3	29
2020-01-23 104440 NGF12 SETB4.eds	F04	UNKNOWN	NGF12	NGF12 SETB4	hsa-miR-454#-001996	Amp	1.165	0.906	1	35.232	35.232	33.751	N/A	33.751	17.212	1.023	3.182	0	-3.257	3.257	1	0.105	9.561	1	True	0.09	True	3	31
2018-07-16 103433 NGF12 SETB3.eds	F04	UNKNOWN	NGF12	NGF12 SETB3	hsa-miR-454#-001996	Amp	1.162	0.976	1	33.342	33.342	33.751	N/A	33.751	17.212	1.023	3.182	0	-3.257	3.257	1	0.105	9.561	1	True	0.09	True	3	29
2018-07-12 193530 NGF12 SETB1.eds	K04	UNKNOWN	NGF12	NGF12 SETB1	hsa-miR-483-3p-002339	Amp	0.738	0.807	1	31.607	31.607		N/A												True	0.04	True	3	27	True
2018-07-13 133116 NGF12 SETB2.eds	K04	UNKNOWN	NGF12	NGF12 SETB2	hsa-miR-483-3p-002339	Amp	0.638	0.902	1	32.663	32.663		N/A												True	0.04	True	3	28	True
2018-07-16 103433 NGF12 SETB3.eds	K04	UNKNOWN	NGF12	NGF12 SETB3	hsa-miR-483-3p-002339	N/A	Undetermined	Undetermined	1	Undetermined	Undetermined		N/A												True	0.04	True	-1	-1	True
2020-01-23 104440 NGF12 SETB4.eds	K04	UNKNOWN	NGF12	NGF12 SETB4	hsa-miR-483-3p-002339	N/A	Undetermined	Undetermined	1	Undetermined	Undetermined		N/A												True	0.04	True	-1	-1	True
2020-01-23 12551948 NGF48 SETB4.eds	K04	UNKNOWN	NGF48	NGF48SETB4	hsa-miR-483-3p-002339	N/A	Undetermined	Undetermined	1	Undetermined	Undetermined		N/A												True	0.04	True	-1	-1	True
2018-07-27 115143 NGF48 SETB2.eds	K04	UNKNOWN	NGF48	NGF48SETB2	hsa-miR-483-3p-002339	N/A	Undetermined	Undetermined	1	Undetermined	Undetermined		N/A												True	0.04	True	-1	-1	True
2018-07-26 191908 NGF48 SETB1.eds	K04	UNKNOWN	NGF48	NGF48SETB1	hsa-miR-483-3p-002339	Amp	0.654	0.888	1	33.589	33.589		N/A												True	0.04	True	3	29	True
2020-01-23 12551948 NGF48 SETB4.eds	B02	UNKNOWN	NGF48	NGF48SETB4	hsa-miR-488-001106	N/A	Undetermined	Undetermined	1	Undetermined	Undetermined		N/A												True	0.044	True	-1	-1	True
2018-07-26 191908 NGF48 SETB1.eds	B02	UNKNOWN	NGF48	NGF48SETB1	hsa-miR-488-001106	N/A	Undetermined	Undetermined	1	Undetermined	Undetermined		N/A												True	0.044	True	-1	-1	True
2018-07-27 115143 NGF48 SETB2.eds	B02	UNKNOWN	NGF48	NGF48SETB2	hsa-miR-488-001106	N/A	Undetermined	Undetermined	1	Undetermined	Undetermined		N/A												True	0.044	True	-1	-1	True
2018-07-16 103433 NGF12 SETB3.eds	B02	UNKNOWN	NGF12	NGF12 SETB3	hsa-miR-488-001106	Amp	1.094	0.941	1	34.39	34.39	34.39	N/A	34.39	18.43			0			1	1	1		True	0.044	True	3	31
2018-07-13 133116 NGF12 SETB2.eds	B02	UNKNOWN	NGF12	NGF12 SETB2	hsa-miR-488-001106	Amp	1.008	0.778	1	35.006	35.006	34.39	N/A	34.39	18.43			0			1	1	1		True	0.044	True	3	32	True
2020-01-23 104440 NGF12 SETB4.eds	B02	UNKNOWN	NGF12	NGF12 SETB4	hsa-miR-488-001106	N/A	Undetermined	Undetermined	1	Undetermined	Undetermined	34.39	N/A	34.39	18.43			0			1	1	1		True	0.044	True	-1	-1	True
2018-07-12 193530 NGF12 SETB1.eds	B02	UNKNOWN	NGF12	NGF12 SETB1	hsa-miR-488-001106	Amp	0.745	0.576	1	36.153	36.153	34.39	N/A	34.39	18.43			0			1	1	1		True	0.044	True	3	32	True
2018-07-27 115143 NGF48 SETB2.eds	K10	UNKNOWN	NGF48	NGF48SETB2	hsa-miR-497#-002368	N/A	Undetermined	Undetermined	1	Undetermined	Undetermined		N/A												True	0	True	-1	-1	True
2018-07-26 191908 NGF48 SETB1.eds	K10	UNKNOWN	NGF48	NGF48SETB1	hsa-miR-497#-002368	N/A	Undetermined	Undetermined	1	Undetermined	Undetermined		N/A												True	0	True	-1	-1	True
2020-01-23 12551948 NGF48 SETB4.eds	K10	UNKNOWN	NGF48	NGF48SETB4	hsa-miR-497#-002368	N/A	Undetermined	Undetermined	1	Undetermined	Undetermined		N/A												True	0	True	-1	-1	True
2018-07-12 193530 NGF12 SETB1.eds	K10	UNKNOWN	NGF12	NGF12 SETB1	hsa-miR-497#-002368	N/A	Undetermined	Undetermined	1	Undetermined	Undetermined		N/A												True	0	True	-1	-1	True
2020-01-23 104440 NGF12 SETB4.eds	K10	UNKNOWN	NGF12	NGF12 SETB4	hsa-miR-497#-002368	N/A	Undetermined	Undetermined	1	Undetermined	Undetermined		N/A												True	0	True	-1	-1	True
2018-07-13 133116 NGF12 SETB2.eds	K10	UNKNOWN	NGF12	NGF12 SETB2	hsa-miR-497#-002368	N/A	Undetermined	Undetermined	1	Undetermined	Undetermined		N/A												True	0	True	-1	-1	True
2018-07-16 103433 NGF12 SETB3.eds	K10	UNKNOWN	NGF12	NGF12 SETB3	hsa-miR-497#-002368	N/A	Undetermined	Undetermined	1	Undetermined	Undetermined		N/A												True	0	True	-1	-1	True
2018-07-12 193530 NGF12 SETB1.eds	A23	UNKNOWN	NGF12	NGF12 SETB1	hsa-miR-497-001043	N/A	Undetermined	Undetermined	1	Undetermined	Undetermined		N/A												True	0	True	-1	-1	True
2018-07-16 103433 NGF12 SETB3.eds	A23	UNKNOWN	NGF12	NGF12 SETB3	hsa-miR-497-001043	N/A	Undetermined	Undetermined	1	Undetermined	Undetermined		N/A												True	0	True	-1	-1	True
2018-07-13 133116 NGF12 SETB2.eds	A23	UNKNOWN	NGF12	NGF12 SETB2	hsa-miR-497-001043	N/A	Undetermined	Undetermined	1	Undetermined	Undetermined		N/A												True	0	True	-1	-1	True
2020-01-23 104440 NGF12 SETB4.eds	A23	UNKNOWN	NGF12	NGF12 SETB4	hsa-miR-497-001043	N/A	Undetermined	Undetermined	1	Undetermined	Undetermined		N/A												True	0	True	-1	-1	True
2020-01-23 12551948 NGF48 SETB4.eds	A23	UNKNOWN	NGF48	NGF48SETB4	hsa-miR-497-001043	N/A	Undetermined	Undetermined	1	Undetermined	Undetermined		N/A												True	0	True	-1	-1	True
2018-07-26 191908 NGF48 SETB1.eds	A23	UNKNOWN	NGF48	NGF48SETB1	hsa-miR-497-001043	N/A	Undetermined	Undetermined	1	Undetermined	Undetermined		N/A												True	0	True	-1	-1	True
2018-07-27 115143 NGF48 SETB2.eds	A23	UNKNOWN	NGF48	NGF48SETB2	hsa-miR-497-001043	N/A	Undetermined	Undetermined	1	Undetermined	Undetermined		N/A												True	0	True	-1	-1	True
2018-07-26 191908 NGF48 SETB1.eds	A24	UNKNOWN	NGF48	NGF48SETB1	hsa-miR-500-001046	N/A	Undetermined	Undetermined	1	Undetermined	Undetermined		N/A												True	0	True	-1	-1	True
2018-07-27 115143 NGF48 SETB2.eds	A24	UNKNOWN	NGF48	NGF48SETB2	hsa-miR-500-001046	N/A	Undetermined	Undetermined	1	Undetermined	Undetermined		N/A												True	0	True	-1	-1	True
2020-01-23 12551948 NGF48 SETB4.eds	A24	UNKNOWN	NGF48	NGF48SETB4	hsa-miR-500-001046	N/A	Undetermined	Undetermined	1	Undetermined	Undetermined		N/A												True	0	True	-1	-1	True
2020-01-23 104440 NGF12 SETB4.eds	A24	UNKNOWN	NGF12	NGF12 SETB4	hsa-miR-500-001046	N/A	Undetermined	Undetermined	1	Undetermined	Undetermined		N/A												True	0	True	-1	-1	True
2018-07-12 193530 NGF12 SETB1.eds	A24	UNKNOWN	NGF12	NGF12 SETB1	hsa-miR-500-001046	N/A	Undetermined	Undetermined	1	Undetermined	Undetermined		N/A												True	0	True	-1	-1	True
2018-07-13 133116 NGF12 SETB2.eds	A24	UNKNOWN	NGF12	NGF12 SETB2	hsa-miR-500-001046	N/A	Undetermined	Undetermined	1	Undetermined	Undetermined		N/A												True	0	True	-1	-1	True
2018-07-16 103433 NGF12 SETB3.eds	A24	UNKNOWN	NGF12	NGF12 SETB3	hsa-miR-500-001046	N/A	Undetermined	Undetermined	1	Undetermined	Undetermined		N/A												True	0	True	-1	-1	True
2020-01-23 12551948 NGF48 SETB4.eds	F10	UNKNOWN	NGF48	NGF48SETB4	hsa-miR-505#-002087	N/A	Undetermined	Undetermined	1	Undetermined	Undetermined		N/A												True	0.089	True	-1	-1	True
2018-07-26 191908 NGF48 SETB1.eds	F10	UNKNOWN	NGF48	NGF48SETB1	hsa-miR-505#-002087	Amp	0.801	0.229	1	38.366	38.366		N/A												True	0.089	True	3	33	True
2018-07-27 115143 NGF48 SETB2.eds	F10	UNKNOWN	NGF48	NGF48SETB2	hsa-miR-505#-002087	N/A	Undetermined	Undetermined	1	Undetermined	Undetermined		N/A												True	0.089	True	-1	-1	True
2020-01-23 104440 NGF12 SETB4.eds	F10	UNKNOWN	NGF12	NGF12 SETB4	hsa-miR-505#-002087	N/A	Undetermined	Undetermined	1	Undetermined	Undetermined	33.704	N/A	33.704	17.744			0			1	1	1		True	0.089	True	-1	-1	True
2018-07-16 103433 NGF12 SETB3.eds	F10	UNKNOWN	NGF12	NGF12 SETB3	hsa-miR-505#-002087	Amp	1.06	0.896	1	33.704	33.704	33.704	N/A	33.704	17.744			0			1	1	1		True	0.089	True	3	29
2018-07-13 133116 NGF12 SETB2.eds	F10	UNKNOWN	NGF12	NGF12 SETB2	hsa-miR-505#-002087	N/A	Undetermined	Undetermined	1	Undetermined	Undetermined	33.704	N/A	33.704	17.744			0			1	1	1		True	0.089	True	-1	-1	True
2018-07-12 193530 NGF12 SETB1.eds	F10	UNKNOWN	NGF12	NGF12 SETB1	hsa-miR-505#-002087	Inconclusive	0.614	0	1	Undetermined	Undetermined	33.704	N/A	33.704	17.744			0			1	1	1		True	0.089	True	3	33	True
2020-01-23 12551948 NGF48 SETB4.eds	M11	UNKNOWN	NGF48	NGF48SETB4	hsa-miR-513B-002757	N/A	Undetermined	Undetermined	1	Undetermined	Undetermined		N/A												True	0	True	-1	-1	True
2018-07-26 191908 NGF48 SETB1.eds	M11	UNKNOWN	NGF48	NGF48SETB1	hsa-miR-513B-002757	N/A	Undetermined	Undetermined	1	Undetermined	Undetermined		N/A												True	0	True	-1	-1	True
2018-07-27 115143 NGF48 SETB2.eds	M11	UNKNOWN	NGF48	NGF48SETB2	hsa-miR-513B-002757	N/A	Undetermined	Undetermined	1	Undetermined	Undetermined		N/A												True	0	True	-1	-1	True
2018-07-12 193530 NGF12 SETB1.eds	M11	UNKNOWN	NGF12	NGF12 SETB1	hsa-miR-513B-002757	N/A	Undetermined	Undetermined	1	Undetermined	Undetermined		N/A												True	0	True	-1	-1	True
2018-07-13 133116 NGF12 SETB2.eds	M11	UNKNOWN	NGF12	NGF12 SETB2	hsa-miR-513B-002757	N/A	Undetermined	Undetermined	1	Undetermined	Undetermined		N/A												True	0	True	-1	-1	True
2018-07-16 103433 NGF12 SETB3.eds	M11	UNKNOWN	NGF12	NGF12 SETB3	hsa-miR-513B-002757	N/A	Undetermined	Undetermined	1	Undetermined	Undetermined		N/A												True	0	True	-1	-1	True
2020-01-23 104440 NGF12 SETB4.eds	M11	UNKNOWN	NGF12	NGF12 SETB4	hsa-miR-513B-002757	N/A	Undetermined	Undetermined	1	Undetermined	Undetermined		N/A												True	0	True	-1	-1	True
2018-07-26 191908 NGF48 SETB1.eds	M10	UNKNOWN	NGF48	NGF48SETB1	hsa-miR-513C-002756	N/A	Undetermined	Undetermined	1	Undetermined	Undetermined		N/A												True	0	True	-1	-1	True
2018-07-27 115143 NGF48 SETB2.eds	M10	UNKNOWN	NGF48	NGF48SETB2	hsa-miR-513C-002756	N/A	Undetermined	Undetermined	1	Undetermined	Undetermined		N/A												True	0	True	-1	-1	True
2020-01-23 12551948 NGF48 SETB4.eds	M10	UNKNOWN	NGF48	NGF48SETB4	hsa-miR-513C-002756	N/A	Undetermined	Undetermined	1	Undetermined	Undetermined		N/A												True	0	True	-1	-1	True
2018-07-12 193530 NGF12 SETB1.eds	M10	UNKNOWN	NGF12	NGF12 SETB1	hsa-miR-513C-002756	N/A	Undetermined	Undetermined	1	Undetermined	Undetermined		N/A												True	0	True	-1	-1	True
2018-07-16 103433 NGF12 SETB3.eds	M10	UNKNOWN	NGF12	NGF12 SETB3	hsa-miR-513C-002756	N/A	Undetermined	Undetermined	1	Undetermined	Undetermined		N/A												True	0	True	-1	-1	True
2018-07-13 133116 NGF12 SETB2.eds	M10	UNKNOWN	NGF12	NGF12 SETB2	hsa-miR-513C-002756	N/A	Undetermined	Undetermined	1	Undetermined	Undetermined		N/A												True	0	True	-1	-1	True
2020-01-23 104440 NGF12 SETB4.eds	M10	UNKNOWN	NGF12	NGF12 SETB4	hsa-miR-513C-002756	N/A	Undetermined	Undetermined	1	Undetermined	Undetermined		N/A												True	0	True	-1	-1	True
2018-07-27 115143 NGF48 SETB2.eds	B04	UNKNOWN	NGF48	NGF48SETB2	hsa-miR-516-3p-001149	Amp	0.745	0.492	1	36.878	36.878		N/A												True	0.04	True	3	34	True
2018-07-26 191908 NGF48 SETB1.eds	B04	UNKNOWN	NGF48	NGF48SETB1	hsa-miR-516-3p-001149	Amp	1.23	0.836	1	34.519	34.519		N/A												True	0.04	True	3	31	True
2020-01-23 12551948 NGF48 SETB4.eds	B04	UNKNOWN	NGF48	NGF48SETB4	hsa-miR-516-3p-001149	N/A	Undetermined	Undetermined	1	Undetermined	Undetermined		N/A												True	0.04	True	-1	-1	True
2018-07-13 133116 NGF12 SETB2.eds	B04	UNKNOWN	NGF12	NGF12 SETB2	hsa-miR-516-3p-001149	Amp	0.861	0.771	1	34.79	34.79		N/A												True	0.04	True	3	31	True
2018-07-12 193530 NGF12 SETB1.eds	B04	UNKNOWN	NGF12	NGF12 SETB1	hsa-miR-516-3p-001149	Amp	0.872	0.79	1	32.999	32.999		N/A												True	0.04	True	3	30	True
2020-01-23 104440 NGF12 SETB4.eds	B04	UNKNOWN	NGF12	NGF12 SETB4	hsa-miR-516-3p-001149	N/A	Undetermined	Undetermined	1	Undetermined	Undetermined		N/A												True	0.04	True	-1	-1	True
2018-07-16 103433 NGF12 SETB3.eds	B04	UNKNOWN	NGF12	NGF12 SETB3	hsa-miR-516-3p-001149	Amp	1.178	0.934	1	32.702	32.702		N/A												True	0.04	True	3	30	True
2018-07-12 193530 NGF12 SETB1.eds	B03	UNKNOWN	NGF12	NGF12 SETB1	hsa-miR-517#-001113	Amp	0.819	0.775	1	35.158	35.158		N/A												True	0.04	True	3	32	True
2020-01-23 104440 NGF12 SETB4.eds	B03	UNKNOWN	NGF12	NGF12 SETB4	hsa-miR-517#-001113	N/A	Undetermined	Undetermined	1	Undetermined	Undetermined		N/A												True	0.04	True	-1	-1	True
2018-07-13 133116 NGF12 SETB2.eds	B03	UNKNOWN	NGF12	NGF12 SETB2	hsa-miR-517#-001113	N/A	Undetermined	Undetermined	1	Undetermined	Undetermined		N/A												True	0.04	True	-1	-1	True
2018-07-16 103433 NGF12 SETB3.eds	B03	UNKNOWN	NGF12	NGF12 SETB3	hsa-miR-517#-001113	N/A	Undetermined	Undetermined	1	Undetermined	Undetermined		N/A												True	0.04	True	-1	-1	True
2020-01-23 12551948 NGF48 SETB4.eds	B03	UNKNOWN	NGF48	NGF48SETB4	hsa-miR-517#-001113	N/A	Undetermined	Undetermined	1	Undetermined	Undetermined		N/A												True	0.04	True	-1	-1	True
2018-07-27 115143 NGF48 SETB2.eds	B03	UNKNOWN	NGF48	NGF48SETB2	hsa-miR-517#-001113	N/A	Undetermined	Undetermined	1	Undetermined	Undetermined		N/A												True	0.04	True	-1	-1	True
2018-07-26 191908 NGF48 SETB1.eds	B03	UNKNOWN	NGF48	NGF48SETB1	hsa-miR-517#-001113	N/A	Undetermined	Undetermined	1	Undetermined	Undetermined		N/A												True	0.04	True	-1	-1	True
2018-07-26 191908 NGF48 SETB1.eds	B05	UNKNOWN	NGF48	NGF48SETB1	hsa-miR-518c#-001158	Amp	0.75	0.729	1	35.837	35.837		N/A												True	0.04	True	3	32	True
2020-01-23 12551948 NGF48 SETB4.eds	B05	UNKNOWN	NGF48	NGF48SETB4	hsa-miR-518c#-001158	N/A	Undetermined	Undetermined	1	Undetermined	Undetermined		N/A												True	0.04	True	-1	-1	True
2018-07-27 115143 NGF48 SETB2.eds	B05	UNKNOWN	NGF48	NGF48SETB2	hsa-miR-518c#-001158	Amp	0.877	0.721	1	36.074	36.074		N/A												True	0.04	True	3	33	True
2020-01-23 104440 NGF12 SETB4.eds	B05	UNKNOWN	NGF12	NGF12 SETB4	hsa-miR-518c#-001158	N/A	Undetermined	Undetermined	1	Undetermined	Undetermined		N/A												True	0.04	True	-1	-1	True
2018-07-16 103433 NGF12 SETB3.eds	B05	UNKNOWN	NGF12	NGF12 SETB3	hsa-miR-518c#-001158	N/A	Undetermined	Undetermined	1	Undetermined	Undetermined		N/A												True	0.04	True	-1	-1	True
2018-07-13 133116 NGF12 SETB2.eds	B05	UNKNOWN	NGF12	NGF12 SETB2	hsa-miR-518c#-001158	N/A	Undetermined	Undetermined	1	Undetermined	Undetermined		N/A												True	0.04	True	-1	-1	True
2018-07-12 193530 NGF12 SETB1.eds	B05	UNKNOWN	NGF12	NGF12 SETB1	hsa-miR-518c#-001158	N/A	Undetermined	Undetermined	1	Undetermined	Undetermined		N/A												True	0.04	True	-1	-1	True
2020-01-23 104440 NGF12 SETB4.eds	K11	UNKNOWN	NGF12	NGF12 SETB4	hsa-miR-518e#-002371	N/A	Undetermined	Undetermined	1	Undetermined	Undetermined		N/A												True	0	True	-1	-1	True
2018-07-16 103433 NGF12 SETB3.eds	K11	UNKNOWN	NGF12	NGF12 SETB3	hsa-miR-518e#-002371	N/A	Undetermined	Undetermined	1	Undetermined	Undetermined		N/A												True	0	True	-1	-1	True
2018-07-12 193530 NGF12 SETB1.eds	K11	UNKNOWN	NGF12	NGF12 SETB1	hsa-miR-518e#-002371	N/A	Undetermined	Undetermined	1	Undetermined	Undetermined		N/A												True	0	True	-1	-1	True
2018-07-13 133116 NGF12 SETB2.eds	K11	UNKNOWN	NGF12	NGF12 SETB2	hsa-miR-518e#-002371	N/A	Undetermined	Undetermined	1	Undetermined	Undetermined		N/A												True	0	True	-1	-1	True
2018-07-27 115143 NGF48 SETB2.eds	K11	UNKNOWN	NGF48	NGF48SETB2	hsa-miR-518e#-002371	N/A	Undetermined	Undetermined	1	Undetermined	Undetermined		N/A												True	0	True	-1	-1	True
2018-07-26 191908 NGF48 SETB1.eds	K11	UNKNOWN	NGF48	NGF48SETB1	hsa-miR-518e#-002371	N/A	Undetermined	Undetermined	1	Undetermined	Undetermined		N/A												True	0	True	-1	-1	True
2020-01-23 12551948 NGF48 SETB4.eds	K11	UNKNOWN	NGF48	NGF48SETB4	hsa-miR-518e#-002371	N/A	Undetermined	Undetermined	1	Undetermined	Undetermined		N/A												True	0	True	-1	-1	True
2020-01-23 104440 NGF12 SETB4.eds	K18	UNKNOWN	NGF12	NGF12 SETB4	hsa-miR-518f#-002387	N/A	Undetermined	Undetermined	1	Undetermined	Undetermined		N/A												True	0	True	-1	-1	True
2018-07-16 103433 NGF12 SETB3.eds	K18	UNKNOWN	NGF12	NGF12 SETB3	hsa-miR-518f#-002387	N/A	Undetermined	Undetermined	1	Undetermined	Undetermined		N/A												True	0	True	-1	-1	True
2018-07-13 133116 NGF12 SETB2.eds	K18	UNKNOWN	NGF12	NGF12 SETB2	hsa-miR-518f#-002387	N/A	Undetermined	Undetermined	1	Undetermined	Undetermined		N/A												True	0	True	-1	-1	True
2018-07-12 193530 NGF12 SETB1.eds	K18	UNKNOWN	NGF12	NGF12 SETB1	hsa-miR-518f#-002387	N/A	Undetermined	Undetermined	1	Undetermined	Undetermined		N/A												True	0	True	-1	-1	True
2020-01-23 12551948 NGF48 SETB4.eds	K18	UNKNOWN	NGF48	NGF48SETB4	hsa-miR-518f#-002387	N/A	Undetermined	Undetermined	1	Undetermined	Undetermined		N/A												True	0	True	-1	-1	True
2018-07-27 115143 NGF48 SETB2.eds	K18	UNKNOWN	NGF48	NGF48SETB2	hsa-miR-518f#-002387	N/A	Undetermined	Undetermined	1	Undetermined	Undetermined		N/A												True	0	True	-1	-1	True
2018-07-26 191908 NGF48 SETB1.eds	K18	UNKNOWN	NGF48	NGF48SETB1	hsa-miR-518f#-002387	N/A	Undetermined	Undetermined	1	Undetermined	Undetermined		N/A												True	0	True	-1	-1	True
2020-01-23 12551948 NGF48 SETB4.eds	K17	UNKNOWN	NGF48	NGF48SETB4	hsa-miR-519b-3p-002384	N/A	Undetermined	Undetermined	1	Undetermined	Undetermined		N/A												True	0.04	True	-1	-1	True
2018-07-26 191908 NGF48 SETB1.eds	K17	UNKNOWN	NGF48	NGF48SETB1	hsa-miR-519b-3p-002384	N/A	Undetermined	Undetermined	1	Undetermined	Undetermined		N/A												True	0.04	True	-1	-1	True
2018-07-27 115143 NGF48 SETB2.eds	K17	UNKNOWN	NGF48	NGF48SETB2	hsa-miR-519b-3p-002384	N/A	Undetermined	Undetermined	1	Undetermined	Undetermined		N/A												True	0.04	True	-1	-1	True
2018-07-13 133116 NGF12 SETB2.eds	K17	UNKNOWN	NGF12	NGF12 SETB2	hsa-miR-519b-3p-002384	N/A	Undetermined	Undetermined	1	Undetermined	Undetermined		N/A												True	0.04	True	-1	-1	True
2018-07-16 103433 NGF12 SETB3.eds	K17	UNKNOWN	NGF12	NGF12 SETB3	hsa-miR-519b-3p-002384	N/A	Undetermined	Undetermined	1	Undetermined	Undetermined		N/A												True	0.04	True	-1	-1	True
2018-07-12 193530 NGF12 SETB1.eds	K17	UNKNOWN	NGF12	NGF12 SETB1	hsa-miR-519b-3p-002384	Amp	0.932	0.737	1	36.065	36.065		N/A												True	0.04	True	3	33	True
2020-01-23 104440 NGF12 SETB4.eds	K17	UNKNOWN	NGF12	NGF12 SETB4	hsa-miR-519b-3p-002384	N/A	Undetermined	Undetermined	1	Undetermined	Undetermined		N/A												True	0.04	True	-1	-1	True
2018-07-13 133116 NGF12 SETB2.eds	B06	UNKNOWN	NGF12	NGF12 SETB2	hsa-miR-519e#-001166	Amp	0.783	0.866	1	35.381	35.381		N/A												True	0.04	True	3	32	True
2018-07-12 193530 NGF12 SETB1.eds	B06	UNKNOWN	NGF12	NGF12 SETB1	hsa-miR-519e#-001166	N/A	Undetermined	Undetermined	1	Undetermined	Undetermined		N/A												True	0.04	True	-1	-1	True
2020-01-23 104440 NGF12 SETB4.eds	B06	UNKNOWN	NGF12	NGF12 SETB4	hsa-miR-519e#-001166	N/A	Undetermined	Undetermined	1	Undetermined	Undetermined		N/A												True	0.04	True	-1	-1	True
2018-07-16 103433 NGF12 SETB3.eds	B06	UNKNOWN	NGF12	NGF12 SETB3	hsa-miR-519e#-001166	N/A	Undetermined	Undetermined	1	Undetermined	Undetermined		N/A												True	0.04	True	-1	-1	True
2020-01-23 12551948 NGF48 SETB4.eds	B06	UNKNOWN	NGF48	NGF48SETB4	hsa-miR-519e#-001166	N/A	Undetermined	Undetermined	1	Undetermined	Undetermined		N/A												True	0.04	True	-1	-1	True
2018-07-26 191908 NGF48 SETB1.eds	B06	UNKNOWN	NGF48	NGF48SETB1	hsa-miR-519e#-001166	N/A	Undetermined	Undetermined	1	Undetermined	Undetermined		N/A												True	0.04	True	-1	-1	True
2018-07-27 115143 NGF48 SETB2.eds	B06	UNKNOWN	NGF48	NGF48SETB2	hsa-miR-519e#-001166	N/A	Undetermined	Undetermined	1	Undetermined	Undetermined		N/A												True	0.04	True	-1	-1	True
2018-07-26 191908 NGF48 SETB1.eds	M07	UNKNOWN	NGF48	NGF48SETB1	hsa-miR-520D-3P-002743	Amp	0.889	0.852	1	35.191	35.191		N/A												True	0.04	True	3	32	True
2020-01-23 12551948 NGF48 SETB4.eds	M07	UNKNOWN	NGF48	NGF48SETB4	hsa-miR-520D-3P-002743	N/A	Undetermined	Undetermined	1	Undetermined	Undetermined		N/A												True	0.04	True	-1	-1	True
2018-07-27 115143 NGF48 SETB2.eds	M07	UNKNOWN	NGF48	NGF48SETB2	hsa-miR-520D-3P-002743	No Amp	0.65	0.336	1	38.092	38.092		N/A												True	0.04	True	3	34	True
2020-01-23 104440 NGF12 SETB4.eds	M07	UNKNOWN	NGF12	NGF12 SETB4	hsa-miR-520D-3P-002743	N/A	Undetermined	Undetermined	1	Undetermined	Undetermined		N/A												True	0.04	True	-1	-1	True
2018-07-16 103433 NGF12 SETB3.eds	M07	UNKNOWN	NGF12	NGF12 SETB3	hsa-miR-520D-3P-002743	N/A	Undetermined	Undetermined	1	Undetermined	Undetermined		N/A												True	0.04	True	-1	-1	True
2018-07-13 133116 NGF12 SETB2.eds	M07	UNKNOWN	NGF12	NGF12 SETB2	hsa-miR-520D-3P-002743	Amp	1.163	0.961	1	33.125	33.125		N/A												True	0.04	True	3	30	True
2018-07-12 193530 NGF12 SETB1.eds	M07	UNKNOWN	NGF12	NGF12 SETB1	hsa-miR-520D-3P-002743	Amp	1.301	0.968	1	31.757	31.757		N/A												True	0.04	True	3	29	True
2020-01-23 104440 NGF12 SETB4.eds	K20	UNKNOWN	NGF12	NGF12 SETB4	hsa-miR-520c-3p-002400	N/A	Undetermined	Undetermined	1	Undetermined	Undetermined		N/A												True	0.04	True	-1	-1	True
2018-07-12 193530 NGF12 SETB1.eds	K20	UNKNOWN	NGF12	NGF12 SETB1	hsa-miR-520c-3p-002400	Amp	0.972	0.851	1	35.334	35.334		N/A												True	0.04	True	3	33	True
2018-07-16 103433 NGF12 SETB3.eds	K20	UNKNOWN	NGF12	NGF12 SETB3	hsa-miR-520c-3p-002400	N/A	Undetermined	Undetermined	1	Undetermined	Undetermined		N/A												True	0.04	True	-1	-1	True
2018-07-13 133116 NGF12 SETB2.eds	K20	UNKNOWN	NGF12	NGF12 SETB2	hsa-miR-520c-3p-002400	Amp	0.622	0.636	1	36.733	36.733		N/A												True	0.04	True	3	32	True
2020-01-23 12551948 NGF48 SETB4.eds	K20	UNKNOWN	NGF48	NGF48SETB4	hsa-miR-520c-3p-002400	N/A	Undetermined	Undetermined	1	Undetermined	Undetermined		N/A												True	0.04	True	-1	-1	True
2018-07-26 191908 NGF48 SETB1.eds	K20	UNKNOWN	NGF48	NGF48SETB1	hsa-miR-520c-3p-002400	Amp	0.831	0.78	1	36.405	36.405		N/A												True	0.04	True	3	33	True
2018-07-27 115143 NGF48 SETB2.eds	K20	UNKNOWN	NGF48	NGF48SETB2	hsa-miR-520c-3p-002400	Amp	0.64	0.517	1	37.105	37.105		N/A												True	0.04	True	3	33	True
2020-01-23 104440 NGF12 SETB4.eds	B07	UNKNOWN	NGF12	NGF12 SETB4	hsa-miR-520h-001170	N/A	Undetermined	Undetermined	1	Undetermined	Undetermined		N/A												True	0	True	-1	-1	True
2018-07-12 193530 NGF12 SETB1.eds	B07	UNKNOWN	NGF12	NGF12 SETB1	hsa-miR-520h-001170	N/A	Undetermined	Undetermined	1	Undetermined	Undetermined		N/A												True	0	True	-1	-1	True
2018-07-16 103433 NGF12 SETB3.eds	B07	UNKNOWN	NGF12	NGF12 SETB3	hsa-miR-520h-001170	N/A	Undetermined	Undetermined	1	Undetermined	Undetermined		N/A												True	0	True	-1	-1	True
2018-07-13 133116 NGF12 SETB2.eds	B07	UNKNOWN	NGF12	NGF12 SETB2	hsa-miR-520h-001170	N/A	Undetermined	Undetermined	1	Undetermined	Undetermined		N/A												True	0	True	-1	-1	True
2020-01-23 12551948 NGF48 SETB4.eds	B07	UNKNOWN	NGF48	NGF48SETB4	hsa-miR-520h-001170	N/A	Undetermined	Undetermined	1	Undetermined	Undetermined		N/A												True	0	True	-1	-1	True
2018-07-26 191908 NGF48 SETB1.eds	B07	UNKNOWN	NGF48	NGF48SETB1	hsa-miR-520h-001170	N/A	Undetermined	Undetermined	1	Undetermined	Undetermined		N/A												True	0	True	-1	-1	True
2018-07-27 115143 NGF48 SETB2.eds	B07	UNKNOWN	NGF48	NGF48SETB2	hsa-miR-520h-001170	N/A	Undetermined	Undetermined	1	Undetermined	Undetermined		N/A												True	0	True	-1	-1	True
2018-07-27 115143 NGF48 SETB2.eds	B08	UNKNOWN	NGF48	NGF48SETB2	hsa-miR-524-001173	N/A	Undetermined	Undetermined	1	Undetermined	Undetermined		N/A												True	0.04	True	-1	-1	True
2018-07-26 191908 NGF48 SETB1.eds	B08	UNKNOWN	NGF48	NGF48SETB1	hsa-miR-524-001173	No Amp	0.639	0	1	39.145	39.145		N/A												True	0.04	True	3	33	True
2020-01-23 12551948 NGF48 SETB4.eds	B08	UNKNOWN	NGF48	NGF48SETB4	hsa-miR-524-001173	N/A	Undetermined	Undetermined	1	Undetermined	Undetermined		N/A												True	0.04	True	-1	-1	True
2018-07-16 103433 NGF12 SETB3.eds	B08	UNKNOWN	NGF12	NGF12 SETB3	hsa-miR-524-001173	N/A	Undetermined	Undetermined	1	Undetermined	Undetermined		N/A												True	0.04	True	-1	-1	True
2020-01-23 104440 NGF12 SETB4.eds	B08	UNKNOWN	NGF12	NGF12 SETB4	hsa-miR-524-001173	N/A	Undetermined	Undetermined	1	Undetermined	Undetermined		N/A												True	0.04	True	-1	-1	True
2018-07-12 193530 NGF12 SETB1.eds	B08	UNKNOWN	NGF12	NGF12 SETB1	hsa-miR-524-001173	N/A	Undetermined	Undetermined	1	Undetermined	Undetermined		N/A												True	0.04	True	-1	-1	True
2018-07-13 133116 NGF12 SETB2.eds	B08	UNKNOWN	NGF12	NGF12 SETB2	hsa-miR-524-001173	Amp	0.687	0.627	1	35.766	35.766		N/A												True	0.04	True	3	32	True
2018-07-27 115143 NGF48 SETB2.eds	I15	UNKNOWN	NGF48	NGF48SETB2	hsa-miR-541#-002200	N/A	Undetermined	Undetermined	1	Undetermined	Undetermined		N/A												True	0	True	-1	-1	True
2020-01-23 12551948 NGF48 SETB4.eds	I15	UNKNOWN	NGF48	NGF48SETB4	hsa-miR-541#-002200	N/A	Undetermined	Undetermined	1	Undetermined	Undetermined		N/A												True	0	True	-1	-1	True
2018-07-26 191908 NGF48 SETB1.eds	I15	UNKNOWN	NGF48	NGF48SETB1	hsa-miR-541#-002200	N/A	Undetermined	Undetermined	1	Undetermined	Undetermined		N/A												True	0	True	-1	-1	True
2018-07-12 193530 NGF12 SETB1.eds	I15	UNKNOWN	NGF12	NGF12 SETB1	hsa-miR-541#-002200	N/A	Undetermined	Undetermined	1	Undetermined	Undetermined		N/A												True	0	True	-1	-1	True
2018-07-13 133116 NGF12 SETB2.eds	I15	UNKNOWN	NGF12	NGF12 SETB2	hsa-miR-541#-002200	N/A	Undetermined	Undetermined	1	Undetermined	Undetermined		N/A												True	0	True	-1	-1	True
2018-07-16 103433 NGF12 SETB3.eds	I15	UNKNOWN	NGF12	NGF12 SETB3	hsa-miR-541#-002200	N/A	Undetermined	Undetermined	1	Undetermined	Undetermined		N/A												True	0	True	-1	-1	True
2020-01-23 104440 NGF12 SETB4.eds	I15	UNKNOWN	NGF12	NGF12 SETB4	hsa-miR-541#-002200	N/A	Undetermined	Undetermined	1	Undetermined	Undetermined		N/A												True	0	True	-1	-1	True
2020-01-23 12551948 NGF48 SETB4.eds	K12	UNKNOWN	NGF48	NGF48SETB4	hsa-miR-543-002376	N/A	Undetermined	Undetermined	1	Undetermined	Undetermined		N/A												True	0.05	True	-1	-1	True
2018-07-27 115143 NGF48 SETB2.eds	K12	UNKNOWN	NGF48	NGF48SETB2	hsa-miR-543-002376	N/A	Undetermined	Undetermined	1	Undetermined	Undetermined		N/A												True	0.05	True	-1	-1	True
2018-07-26 191908 NGF48 SETB1.eds	K12	UNKNOWN	NGF48	NGF48SETB1	hsa-miR-543-002376	N/A	Undetermined	Undetermined	1	Undetermined	Undetermined		N/A												True	0.05	True	-1	-1	True
2020-01-23 104440 NGF12 SETB4.eds	K12	UNKNOWN	NGF12	NGF12 SETB4	hsa-miR-543-002376	Amp	0.911	0.875	1	35.293	35.293	32.368	N/A	32.368	15.417	1.167	4.303	0	-5.021	5.021	1	0.031	32.459	1	True	0.05	True	3	31	True
2018-07-12 193530 NGF12 SETB1.eds	K12	UNKNOWN	NGF12	NGF12 SETB1	hsa-miR-543-002376	Amp	1.108	0.97	1	31.362	31.362	32.368	N/A	32.368	15.417	1.167	4.303	0	-5.021	5.021	1	0.031	32.459	1	True	0.05	True	3	28
2018-07-13 133116 NGF12 SETB2.eds	K12	UNKNOWN	NGF12	NGF12 SETB2	hsa-miR-543-002376	Amp	1.092	0.971	1	32.898	32.898	32.368	N/A	32.368	15.417	1.167	4.303	0	-5.021	5.021	1	0.031	32.459	1	True	0.05	True	3	29
2018-07-16 103433 NGF12 SETB3.eds	K12	UNKNOWN	NGF12	NGF12 SETB3	hsa-miR-543-002376	Amp	1.21	0.975	1	32.844	32.844	32.368	N/A	32.368	15.417	1.167	4.303	0	-5.021	5.021	1	0.031	32.459	1	True	0.05	True	3	29
2018-07-27 115143 NGF48 SETB2.eds	J01	UNKNOWN	NGF48	NGF48SETB2	hsa-miR-545#-002266	N/A	Undetermined	Undetermined	1	Undetermined	Undetermined		N/A												True	0.174	True	-1	-1	True
2020-01-23 12551948 NGF48 SETB4.eds	J01	UNKNOWN	NGF48	NGF48SETB4	hsa-miR-545#-002266	N/A	Undetermined	Undetermined	1	Undetermined	Undetermined		N/A												True	0.174	True	-1	-1	True
2018-07-26 191908 NGF48 SETB1.eds	J01	UNKNOWN	NGF48	NGF48SETB1	hsa-miR-545#-002266	N/A	Undetermined	Undetermined	1	Undetermined	Undetermined		N/A												True	0.174	True	-1	-1	True
2018-07-16 103433 NGF12 SETB3.eds	J01	UNKNOWN	NGF12	NGF12 SETB3	hsa-miR-545#-002266	N/A	Undetermined	Undetermined	1	Undetermined	Undetermined	35.469	N/A	35.469	18.828			0			1	1	1		True	0.174	True	-1	-1	True
2020-01-23 104440 NGF12 SETB4.eds	J01	UNKNOWN	NGF12	NGF12 SETB4	hsa-miR-545#-002266	N/A	Undetermined	Undetermined	1	Undetermined	Undetermined	35.469	N/A	35.469	18.828			0			1	1	1		True	0.174	True	-1	-1	True
2018-07-12 193530 NGF12 SETB1.eds	J01	UNKNOWN	NGF12	NGF12 SETB1	hsa-miR-545#-002266	Amp	0.779	0	1	Undetermined	Undetermined	35.469	N/A	35.469	18.828			0			1	1	1		True	0.174	True	3	33	True
2018-07-13 133116 NGF12 SETB2.eds	J01	UNKNOWN	NGF12	NGF12 SETB2	hsa-miR-545#-002266	Amp	1.314	0.944	1	35.469	35.469	35.469	N/A	35.469	18.828			0			1	1	1		True	0.174	True	3	30
2018-07-12 193530 NGF12 SETB1.eds	P06	UNKNOWN	NGF12	NGF12 SETB1	hsa-miR-548E-002881	N/A	Undetermined	Undetermined	1	Undetermined	Undetermined		N/A												True	0	True	-1	-1	True
2018-07-13 133116 NGF12 SETB2.eds	P06	UNKNOWN	NGF12	NGF12 SETB2	hsa-miR-548E-002881	N/A	Undetermined	Undetermined	1	Undetermined	Undetermined		N/A												True	0	True	-1	-1	True
2018-07-16 103433 NGF12 SETB3.eds	P06	UNKNOWN	NGF12	NGF12 SETB3	hsa-miR-548E-002881	N/A	Undetermined	Undetermined	1	Undetermined	Undetermined		N/A												True	0	True	-1	-1	True
2020-01-23 104440 NGF12 SETB4.eds	P06	UNKNOWN	NGF12	NGF12 SETB4	hsa-miR-548E-002881	N/A	Undetermined	Undetermined	1	Undetermined	Undetermined		N/A												True	0	True	-1	-1	True
2018-07-26 191908 NGF48 SETB1.eds	P06	UNKNOWN	NGF48	NGF48SETB1	hsa-miR-548E-002881	N/A	Undetermined	Undetermined	1	Undetermined	Undetermined		N/A												True	0	True	-1	-1	True
2018-07-27 115143 NGF48 SETB2.eds	P06	UNKNOWN	NGF48	NGF48SETB2	hsa-miR-548E-002881	N/A	Undetermined	Undetermined	1	Undetermined	Undetermined		N/A												True	0	True	-1	-1	True
2020-01-23 12551948 NGF48 SETB4.eds	P06	UNKNOWN	NGF48	NGF48SETB4	hsa-miR-548E-002881	N/A	Undetermined	Undetermined	1	Undetermined	Undetermined		N/A												True	0	True	-1	-1	True
2018-07-12 193530 NGF12 SETB1.eds	P04	UNKNOWN	NGF12	NGF12 SETB1	hsa-miR-548G-002879	N/A	Undetermined	Undetermined	1	Undetermined	Undetermined		N/A												True	0	True	-1	-1	True
2020-01-23 104440 NGF12 SETB4.eds	P04	UNKNOWN	NGF12	NGF12 SETB4	hsa-miR-548G-002879	N/A	Undetermined	Undetermined	1	Undetermined	Undetermined		N/A												True	0	True	-1	-1	True
2018-07-16 103433 NGF12 SETB3.eds	P04	UNKNOWN	NGF12	NGF12 SETB3	hsa-miR-548G-002879	N/A	Undetermined	Undetermined	1	Undetermined	Undetermined		N/A												True	0	True	-1	-1	True
2018-07-13 133116 NGF12 SETB2.eds	P04	UNKNOWN	NGF12	NGF12 SETB2	hsa-miR-548G-002879	N/A	Undetermined	Undetermined	1	Undetermined	Undetermined		N/A												True	0	True	-1	-1	True
2020-01-23 12551948 NGF48 SETB4.eds	P04	UNKNOWN	NGF48	NGF48SETB4	hsa-miR-548G-002879	N/A	Undetermined	Undetermined	1	Undetermined	Undetermined		N/A												True	0	True	-1	-1	True
2018-07-27 115143 NGF48 SETB2.eds	P04	UNKNOWN	NGF48	NGF48SETB2	hsa-miR-548G-002879	N/A	Undetermined	Undetermined	1	Undetermined	Undetermined		N/A												True	0	True	-1	-1	True
2018-07-26 191908 NGF48 SETB1.eds	P04	UNKNOWN	NGF48	NGF48SETB1	hsa-miR-548G-002879	N/A	Undetermined	Undetermined	1	Undetermined	Undetermined		N/A												True	0	True	-1	-1	True
2020-01-23 104440 NGF12 SETB4.eds	N17	UNKNOWN	NGF12	NGF12 SETB4	hsa-miR-548H-002816	N/A	Undetermined	Undetermined	1	Undetermined	Undetermined	35.278	N/A	35.278	17.027			0			1	1	1		True	0.095	True	-1	-1	True
2018-07-12 193530 NGF12 SETB1.eds	N17	UNKNOWN	NGF12	NGF12 SETB1	hsa-miR-548H-002816	Amp	1.11	0.968	1	35.278	35.278	35.278	N/A	35.278	17.027			0			1	1	1		True	0.095	True	3	30
2018-07-13 133116 NGF12 SETB2.eds	N17	UNKNOWN	NGF12	NGF12 SETB2	hsa-miR-548H-002816	N/A	Undetermined	Undetermined	1	Undetermined	Undetermined	35.278	N/A	35.278	17.027			0			1	1	1		True	0.095	True	-1	-1	True
2018-07-16 103433 NGF12 SETB3.eds	N17	UNKNOWN	NGF12	NGF12 SETB3	hsa-miR-548H-002816	N/A	Undetermined	Undetermined	1	Undetermined	Undetermined	35.278	N/A	35.278	17.027			0			1	1	1		True	0.095	True	-1	-1	True
2018-07-26 191908 NGF48 SETB1.eds	N17	UNKNOWN	NGF48	NGF48SETB1	hsa-miR-548H-002816	N/A	Undetermined	Undetermined	1	Undetermined	Undetermined		N/A												True	0.095	True	-1	-1	True
2018-07-27 115143 NGF48 SETB2.eds	N17	UNKNOWN	NGF48	NGF48SETB2	hsa-miR-548H-002816	N/A	Undetermined	Undetermined	1	Undetermined	Undetermined		N/A												True	0.095	True	-1	-1	True
2020-01-23 12551948 NGF48 SETB4.eds	N17	UNKNOWN	NGF48	NGF48SETB4	hsa-miR-548H-002816	N/A	Undetermined	Undetermined	1	Undetermined	Undetermined		N/A												True	0.095	True	-1	-1	True
2020-01-23 104440 NGF12 SETB4.eds	A02	UNKNOWN	NGF12	NGF12 SETB4	hsa-miR-548I-002909	N/A	Undetermined	Undetermined	1	Undetermined	Undetermined		N/A												True	0	True	-1	-1	True
2018-07-16 103433 NGF12 SETB3.eds	A02	UNKNOWN	NGF12	NGF12 SETB3	hsa-miR-548I-002909	N/A	Undetermined	Undetermined	1	Undetermined	Undetermined		N/A												True	0	True	-1	-1	True
2018-07-13 133116 NGF12 SETB2.eds	A02	UNKNOWN	NGF12	NGF12 SETB2	hsa-miR-548I-002909	N/A	Undetermined	Undetermined	1	Undetermined	Undetermined		N/A												True	0	True	-1	-1	True
2018-07-12 193530 NGF12 SETB1.eds	A02	UNKNOWN	NGF12	NGF12 SETB1	hsa-miR-548I-002909	N/A	Undetermined	Undetermined	1	Undetermined	Undetermined		N/A												True	0	True	-1	-1	True
2020-01-23 12551948 NGF48 SETB4.eds	A02	UNKNOWN	NGF48	NGF48SETB4	hsa-miR-548I-002909	N/A	Undetermined	Undetermined	1	Undetermined	Undetermined		N/A												True	0	True	-1	-1	True
2018-07-26 191908 NGF48 SETB1.eds	A02	UNKNOWN	NGF48	NGF48SETB1	hsa-miR-548I-002909	N/A	Undetermined	Undetermined	1	Undetermined	Undetermined		N/A												True	0	True	-1	-1	True
2018-07-27 115143 NGF48 SETB2.eds	A02	UNKNOWN	NGF48	NGF48SETB2	hsa-miR-548I-002909	N/A	Undetermined	Undetermined	1	Undetermined	Undetermined		N/A												True	0	True	-1	-1	True
2018-07-16 103433 NGF12 SETB3.eds	N01	UNKNOWN	NGF12	NGF12 SETB3	hsa-miR-548J-002783	N/A	Undetermined	Undetermined	1	Undetermined	Undetermined		N/A												True	0	True	-1	-1	True
2020-01-23 104440 NGF12 SETB4.eds	N01	UNKNOWN	NGF12	NGF12 SETB4	hsa-miR-548J-002783	N/A	Undetermined	Undetermined	1	Undetermined	Undetermined		N/A												True	0	True	-1	-1	True
2018-07-12 193530 NGF12 SETB1.eds	N01	UNKNOWN	NGF12	NGF12 SETB1	hsa-miR-548J-002783	N/A	Undetermined	Undetermined	1	Undetermined	Undetermined		N/A												True	0	True	-1	-1	True
2018-07-13 133116 NGF12 SETB2.eds	N01	UNKNOWN	NGF12	NGF12 SETB2	hsa-miR-548J-002783	N/A	Undetermined	Undetermined	1	Undetermined	Undetermined		N/A												True	0	True	-1	-1	True
2020-01-23 12551948 NGF48 SETB4.eds	N01	UNKNOWN	NGF48	NGF48SETB4	hsa-miR-548J-002783	N/A	Undetermined	Undetermined	1	Undetermined	Undetermined		N/A												True	0	True	-1	-1	True
2018-07-27 115143 NGF48 SETB2.eds	N01	UNKNOWN	NGF48	NGF48SETB2	hsa-miR-548J-002783	N/A	Undetermined	Undetermined	1	Undetermined	Undetermined		N/A												True	0	True	-1	-1	True
2018-07-26 191908 NGF48 SETB1.eds	N01	UNKNOWN	NGF48	NGF48SETB1	hsa-miR-548J-002783	N/A	Undetermined	Undetermined	1	Undetermined	Undetermined		N/A												True	0	True	-1	-1	True
2018-07-12 193530 NGF12 SETB1.eds	N19	UNKNOWN	NGF12	NGF12 SETB1	hsa-miR-548K-002819	N/A	Undetermined	Undetermined	1	Undetermined	Undetermined		N/A												True	0	True	-1	-1	True
2018-07-16 103433 NGF12 SETB3.eds	N19	UNKNOWN	NGF12	NGF12 SETB3	hsa-miR-548K-002819	N/A	Undetermined	Undetermined	1	Undetermined	Undetermined		N/A												True	0	True	-1	-1	True
2018-07-13 133116 NGF12 SETB2.eds	N19	UNKNOWN	NGF12	NGF12 SETB2	hsa-miR-548K-002819	N/A	Undetermined	Undetermined	1	Undetermined	Undetermined		N/A												True	0	True	-1	-1	True
2020-01-23 104440 NGF12 SETB4.eds	N19	UNKNOWN	NGF12	NGF12 SETB4	hsa-miR-548K-002819	N/A	Undetermined	Undetermined	1	Undetermined	Undetermined		N/A												True	0	True	-1	-1	True
2018-07-27 115143 NGF48 SETB2.eds	N19	UNKNOWN	NGF48	NGF48SETB2	hsa-miR-548K-002819	N/A	Undetermined	Undetermined	1	Undetermined	Undetermined		N/A												True	0	True	-1	-1	True
2018-07-26 191908 NGF48 SETB1.eds	N19	UNKNOWN	NGF48	NGF48SETB1	hsa-miR-548K-002819	N/A	Undetermined	Undetermined	1	Undetermined	Undetermined		N/A												True	0	True	-1	-1	True
2020-01-23 12551948 NGF48 SETB4.eds	N19	UNKNOWN	NGF48	NGF48SETB4	hsa-miR-548K-002819	N/A	Undetermined	Undetermined	1	Undetermined	Undetermined		N/A												True	0	True	-1	-1	True
2018-07-12 193530 NGF12 SETB1.eds	P21	UNKNOWN	NGF12	NGF12 SETB1	hsa-miR-548L-002904	N/A	Undetermined	Undetermined	1	Undetermined	Undetermined		N/A												True	0.04	True	-1	-1	True
2018-07-16 103433 NGF12 SETB3.eds	P21	UNKNOWN	NGF12	NGF12 SETB3	hsa-miR-548L-002904	N/A	Undetermined	Undetermined	1	Undetermined	Undetermined		N/A												True	0.04	True	-1	-1	True
2018-07-13 133116 NGF12 SETB2.eds	P21	UNKNOWN	NGF12	NGF12 SETB2	hsa-miR-548L-002904	N/A	Undetermined	Undetermined	1	Undetermined	Undetermined		N/A												True	0.04	True	-1	-1	True
2020-01-23 104440 NGF12 SETB4.eds	P21	UNKNOWN	NGF12	NGF12 SETB4	hsa-miR-548L-002904	N/A	Undetermined	Undetermined	1	Undetermined	Undetermined		N/A												True	0.04	True	-1	-1	True
2018-07-26 191908 NGF48 SETB1.eds	P21	UNKNOWN	NGF48	NGF48SETB1	hsa-miR-548L-002904	Inconclusive	0.691	0.589	1	34.961	34.961		N/A												True	0.04	True	3	31	True
2018-07-27 115143 NGF48 SETB2.eds	P21	UNKNOWN	NGF48	NGF48SETB2	hsa-miR-548L-002904	N/A	Undetermined	Undetermined	1	Undetermined	Undetermined		N/A												True	0.04	True	-1	-1	True
2020-01-23 12551948 NGF48 SETB4.eds	P21	UNKNOWN	NGF48	NGF48SETB4	hsa-miR-548L-002904	N/A	Undetermined	Undetermined	1	Undetermined	Undetermined		N/A												True	0.04	True	-1	-1	True
2018-07-26 191908 NGF48 SETB1.eds	M19	UNKNOWN	NGF48	NGF48SETB1	hsa-miR-548M-002775	N/A	Undetermined	Undetermined	1	Undetermined	Undetermined		N/A												True	0	True	-1	-1	True
2020-01-23 12551948 NGF48 SETB4.eds	M19	UNKNOWN	NGF48	NGF48SETB4	hsa-miR-548M-002775	N/A	Undetermined	Undetermined	1	Undetermined	Undetermined		N/A												True	0	True	-1	-1	True
2018-07-27 115143 NGF48 SETB2.eds	M19	UNKNOWN	NGF48	NGF48SETB2	hsa-miR-548M-002775	N/A	Undetermined	Undetermined	1	Undetermined	Undetermined		N/A												True	0	True	-1	-1	True
2018-07-12 193530 NGF12 SETB1.eds	M19	UNKNOWN	NGF12	NGF12 SETB1	hsa-miR-548M-002775	N/A	Undetermined	Undetermined	1	Undetermined	Undetermined		N/A												True	0	True	-1	-1	True
2018-07-13 133116 NGF12 SETB2.eds	M19	UNKNOWN	NGF12	NGF12 SETB2	hsa-miR-548M-002775	N/A	Undetermined	Undetermined	1	Undetermined	Undetermined		N/A												True	0	True	-1	-1	True
2018-07-16 103433 NGF12 SETB3.eds	M19	UNKNOWN	NGF12	NGF12 SETB3	hsa-miR-548M-002775	N/A	Undetermined	Undetermined	1	Undetermined	Undetermined		N/A												True	0	True	-1	-1	True
2020-01-23 104440 NGF12 SETB4.eds	M19	UNKNOWN	NGF12	NGF12 SETB4	hsa-miR-548M-002775	N/A	Undetermined	Undetermined	1	Undetermined	Undetermined		N/A												True	0	True	-1	-1	True
2020-01-23 12551948 NGF48 SETB4.eds	P11	UNKNOWN	NGF48	NGF48SETB4	hsa-miR-548N-002888	N/A	Undetermined	Undetermined	1	Undetermined	Undetermined		N/A												True	0	True	-1	-1	True
2018-07-27 115143 NGF48 SETB2.eds	P11	UNKNOWN	NGF48	NGF48SETB2	hsa-miR-548N-002888	N/A	Undetermined	Undetermined	1	Undetermined	Undetermined		N/A												True	0	True	-1	-1	True
2018-07-26 191908 NGF48 SETB1.eds	P11	UNKNOWN	NGF48	NGF48SETB1	hsa-miR-548N-002888	N/A	Undetermined	Undetermined	1	Undetermined	Undetermined		N/A												True	0	True	-1	-1	True
2020-01-23 104440 NGF12 SETB4.eds	P11	UNKNOWN	NGF12	NGF12 SETB4	hsa-miR-548N-002888	N/A	Undetermined	Undetermined	1	Undetermined	Undetermined		N/A												True	0	True	-1	-1	True
2018-07-16 103433 NGF12 SETB3.eds	P11	UNKNOWN	NGF12	NGF12 SETB3	hsa-miR-548N-002888	N/A	Undetermined	Undetermined	1	Undetermined	Undetermined		N/A												True	0	True	-1	-1	True
2018-07-13 133116 NGF12 SETB2.eds	P11	UNKNOWN	NGF12	NGF12 SETB2	hsa-miR-548N-002888	N/A	Undetermined	Undetermined	1	Undetermined	Undetermined		N/A												True	0	True	-1	-1	True
2018-07-12 193530 NGF12 SETB1.eds	P11	UNKNOWN	NGF12	NGF12 SETB1	hsa-miR-548N-002888	N/A	Undetermined	Undetermined	1	Undetermined	Undetermined		N/A												True	0	True	-1	-1	True
2020-01-23 12551948 NGF48 SETB4.eds	N09	UNKNOWN	NGF48	NGF48SETB4	hsa-miR-548P-002798	N/A	Undetermined	Undetermined	1	Undetermined	Undetermined		N/A												True	0	True	-1	-1	True
2018-07-27 115143 NGF48 SETB2.eds	N09	UNKNOWN	NGF48	NGF48SETB2	hsa-miR-548P-002798	N/A	Undetermined	Undetermined	1	Undetermined	Undetermined		N/A												True	0	True	-1	-1	True
2018-07-26 191908 NGF48 SETB1.eds	N09	UNKNOWN	NGF48	NGF48SETB1	hsa-miR-548P-002798	N/A	Undetermined	Undetermined	1	Undetermined	Undetermined		N/A												True	0	True	-1	-1	True
2020-01-23 104440 NGF12 SETB4.eds	N09	UNKNOWN	NGF12	NGF12 SETB4	hsa-miR-548P-002798	N/A	Undetermined	Undetermined	1	Undetermined	Undetermined		N/A												True	0	True	-1	-1	True
2018-07-16 103433 NGF12 SETB3.eds	N09	UNKNOWN	NGF12	NGF12 SETB3	hsa-miR-548P-002798	N/A	Undetermined	Undetermined	1	Undetermined	Undetermined		N/A												True	0	True	-1	-1	True
2018-07-12 193530 NGF12 SETB1.eds	N09	UNKNOWN	NGF12	NGF12 SETB1	hsa-miR-548P-002798	N/A	Undetermined	Undetermined	1	Undetermined	Undetermined		N/A												True	0	True	-1	-1	True
2018-07-13 133116 NGF12 SETB2.eds	N09	UNKNOWN	NGF12	NGF12 SETB2	hsa-miR-548P-002798	N/A	Undetermined	Undetermined	1	Undetermined	Undetermined		N/A												True	0	True	-1	-1	True
2018-07-12 193530 NGF12 SETB1.eds	B15	UNKNOWN	NGF12	NGF12 SETB1	hsa-miR-549-001511	Amp	0.828	0.848	1	34.662	34.662		N/A												True	0.04	True	3	31	True
2018-07-13 133116 NGF12 SETB2.eds	B15	UNKNOWN	NGF12	NGF12 SETB2	hsa-miR-549-001511	N/A	Undetermined	Undetermined	1	Undetermined	Undetermined		N/A												True	0.04	True	-1	-1	True
2018-07-16 103433 NGF12 SETB3.eds	B15	UNKNOWN	NGF12	NGF12 SETB3	hsa-miR-549-001511	N/A	Undetermined	Undetermined	1	Undetermined	Undetermined		N/A												True	0.04	True	-1	-1	True
2020-01-23 104440 NGF12 SETB4.eds	B15	UNKNOWN	NGF12	NGF12 SETB4	hsa-miR-549-001511	N/A	Undetermined	Undetermined	1	Undetermined	Undetermined		N/A												True	0.04	True	-1	-1	True
2020-01-23 12551948 NGF48 SETB4.eds	B15	UNKNOWN	NGF48	NGF48SETB4	hsa-miR-549-001511	N/A	Undetermined	Undetermined	1	Undetermined	Undetermined		N/A												True	0.04	True	-1	-1	True
2018-07-26 191908 NGF48 SETB1.eds	B15	UNKNOWN	NGF48	NGF48SETB1	hsa-miR-549-001511	N/A	Undetermined	Undetermined	1	Undetermined	Undetermined		N/A												True	0.04	True	-1	-1	True
2018-07-27 115143 NGF48 SETB2.eds	B15	UNKNOWN	NGF48	NGF48SETB2	hsa-miR-549-001511	N/A	Undetermined	Undetermined	1	Undetermined	Undetermined		N/A												True	0.04	True	-1	-1	True
2020-01-23 104440 NGF12 SETB4.eds	C14	UNKNOWN	NGF12	NGF12 SETB4	hsa-miR-550-001544	Amp	1.223	0.96	1	33.357	33.357	32.367	N/A	32.367	15.828	0.964	3.182	0	-3.066	3.066	1	0.119	8.376	1	True	0.087	True	3	29
2018-07-13 133116 NGF12 SETB2.eds	C14	UNKNOWN	NGF12	NGF12 SETB2	hsa-miR-550-001544	Amp	1.111	0.928	1	32.476	32.476	32.367	N/A	32.367	15.828	0.964	3.182	0	-3.066	3.066	1	0.119	8.376	1	True	0.087	True	3	28
2018-07-16 103433 NGF12 SETB3.eds	C14	UNKNOWN	NGF12	NGF12 SETB3	hsa-miR-550-001544	Amp	1.195	0.976	1	32.031	32.031	32.367	N/A	32.367	15.828	0.964	3.182	0	-3.066	3.066	1	0.119	8.376	1	True	0.087	True	3	28
2018-07-12 193530 NGF12 SETB1.eds	C14	UNKNOWN	NGF12	NGF12 SETB1	hsa-miR-550-001544	Amp	1.157	0.969	1	31.603	31.603	32.367	N/A	32.367	15.828	0.964	3.182	0	-3.066	3.066	1	0.119	8.376	1	True	0.087	True	3	27
2018-07-27 115143 NGF48 SETB2.eds	C14	UNKNOWN	NGF48	NGF48SETB2	hsa-miR-550-001544	Amp	1.139	0.951	1	35.036	35.036	33.008	N/A	33.008	17.55	0.995	4.303	1.722	-2.557	6.001	0.303	0.016	5.886	0.272	True	0.087	True	3	31
2018-07-26 191908 NGF48 SETB1.eds	C14	UNKNOWN	NGF48	NGF48SETB1	hsa-miR-550-001544	Amp	1.178	0.962	1	31.996	31.996	33.008	N/A	33.008	17.55	0.995	4.303	1.722	-2.557	6.001	0.303	0.016	5.886	0.272	True	0.087	True	3	28
2020-01-23 12551948 NGF48 SETB4.eds	C14	UNKNOWN	NGF48	NGF48SETB4	hsa-miR-550-001544	Amp	1.31	0.989	1	31.99	31.99	33.008	N/A	33.008	17.55	0.995	4.303	1.722	-2.557	6.001	0.303	0.016	5.886	0.272	True	0.087	True	3	28
2018-07-26 191908 NGF48 SETB1.eds	K24	UNKNOWN	NGF48	NGF48SETB1	hsa-miR-550-002410	Amp	1.268	0.965	1	32.968	32.968	33.909	N/A	33.909	18.451	0.451	4.303	1.087	-0.855	3.028	0.471	0.123	1.809	0.296	True	0.126	True	3	28
2018-07-27 115143 NGF48 SETB2.eds	K24	UNKNOWN	NGF48	NGF48SETB2	hsa-miR-550-002410	Amp	1.232	0.952	1	34.906	34.906	33.909	N/A	33.909	18.451	0.451	4.303	1.087	-0.855	3.028	0.471	0.123	1.809	0.296	True	0.126	True	3	30
2020-01-23 12551948 NGF48 SETB4.eds	K24	UNKNOWN	NGF48	NGF48SETB4	hsa-miR-550-002410	Amp	1.272	0.965	1	33.853	33.853	33.909	N/A	33.909	18.451	0.451	4.303	1.087	-0.855	3.028	0.471	0.123	1.809	0.296	True	0.126	True	3	29
2018-07-13 133116 NGF12 SETB2.eds	K24	UNKNOWN	NGF12	NGF12 SETB2	hsa-miR-550-002410	Amp	1.199	0.971	1	33.495	33.495	33.333	N/A	33.333	17.364	0.751	4.303	0	-3.231	3.231	1	0.107	9.389	1	True	0.126	True	3	28
2018-07-12 193530 NGF12 SETB1.eds	K24	UNKNOWN	NGF12	NGF12 SETB1	hsa-miR-550-002410	No Amp	0.674	0	1	Undetermined	Undetermined	33.333	N/A	33.333	17.364	0.751	4.303	0	-3.231	3.231	1	0.107	9.389	1	True	0.126	True	3	34	True
2018-07-16 103433 NGF12 SETB3.eds	K24	UNKNOWN	NGF12	NGF12 SETB3	hsa-miR-550-002410	Amp	1.247	0.967	1	32.357	32.357	33.333	N/A	33.333	17.364	0.751	4.303	0	-3.231	3.231	1	0.107	9.389	1	True	0.126	True	3	27
2020-01-23 104440 NGF12 SETB4.eds	K24	UNKNOWN	NGF12	NGF12 SETB4	hsa-miR-550-002410	Amp	1.227	0.944	1	34.147	34.147	33.333	N/A	33.333	17.364	0.751	4.303	0	-3.231	3.231	1	0.107	9.389	1	True	0.126	True	3	29
2018-07-12 193530 NGF12 SETB1.eds	B19	UNKNOWN	NGF12	NGF12 SETB1	hsa-miR-551a-001519	N/A	Undetermined	Undetermined	1	Undetermined	Undetermined		N/A												True	0	True	-1	-1	True
2018-07-16 103433 NGF12 SETB3.eds	B19	UNKNOWN	NGF12	NGF12 SETB3	hsa-miR-551a-001519	N/A	Undetermined	Undetermined	1	Undetermined	Undetermined		N/A												True	0	True	-1	-1	True
2018-07-13 133116 NGF12 SETB2.eds	B19	UNKNOWN	NGF12	NGF12 SETB2	hsa-miR-551a-001519	N/A	Undetermined	Undetermined	1	Undetermined	Undetermined		N/A												True	0	True	-1	-1	True
2020-01-23 104440 NGF12 SETB4.eds	B19	UNKNOWN	NGF12	NGF12 SETB4	hsa-miR-551a-001519	N/A	Undetermined	Undetermined	1	Undetermined	Undetermined		N/A												True	0	True	-1	-1	True
2020-01-23 12551948 NGF48 SETB4.eds	B19	UNKNOWN	NGF48	NGF48SETB4	hsa-miR-551a-001519	N/A	Undetermined	Undetermined	1	Undetermined	Undetermined		N/A												True	0	True	-1	-1	True
2018-07-27 115143 NGF48 SETB2.eds	B19	UNKNOWN	NGF48	NGF48SETB2	hsa-miR-551a-001519	N/A	Undetermined	Undetermined	1	Undetermined	Undetermined		N/A												True	0	True	-1	-1	True
2018-07-26 191908 NGF48 SETB1.eds	B19	UNKNOWN	NGF48	NGF48SETB1	hsa-miR-551a-001519	N/A	Undetermined	Undetermined	1	Undetermined	Undetermined		N/A												True	0	True	-1	-1	True
2018-07-27 115143 NGF48 SETB2.eds	K07	UNKNOWN	NGF48	NGF48SETB2	hsa-miR-551b#-002346	N/A	Undetermined	Undetermined	1	Undetermined	Undetermined		N/A												True	0.04	True	-1	-1	True
2018-07-26 191908 NGF48 SETB1.eds	K07	UNKNOWN	NGF48	NGF48SETB1	hsa-miR-551b#-002346	Amp	1.007	0.902	1	34.885	34.885		N/A												True	0.04	True	3	32	True
2020-01-23 12551948 NGF48 SETB4.eds	K07	UNKNOWN	NGF48	NGF48SETB4	hsa-miR-551b#-002346	N/A	Undetermined	Undetermined	1	Undetermined	Undetermined		N/A												True	0.04	True	-1	-1	True
2018-07-16 103433 NGF12 SETB3.eds	K07	UNKNOWN	NGF12	NGF12 SETB3	hsa-miR-551b#-002346	N/A	Undetermined	Undetermined	1	Undetermined	Undetermined		N/A												True	0.04	True	-1	-1	True
2020-01-23 104440 NGF12 SETB4.eds	K07	UNKNOWN	NGF12	NGF12 SETB4	hsa-miR-551b#-002346	N/A	Undetermined	Undetermined	1	Undetermined	Undetermined		N/A												True	0.04	True	-1	-1	True
2018-07-13 133116 NGF12 SETB2.eds	K07	UNKNOWN	NGF12	NGF12 SETB2	hsa-miR-551b#-002346	Amp	0.953	0.905	1	34.519	34.519		N/A												True	0.04	True	3	31	True
2018-07-12 193530 NGF12 SETB1.eds	K07	UNKNOWN	NGF12	NGF12 SETB1	hsa-miR-551b#-002346	Amp	0.778	0.885	1	36.309	36.309		N/A												True	0.04	True	3	33	True
2018-07-12 193530 NGF12 SETB1.eds	B20	UNKNOWN	NGF12	NGF12 SETB1	hsa-miR-552-001520	N/A	Undetermined	Undetermined	1	Undetermined	Undetermined		N/A												True	0	True	-1	-1	True
2018-07-13 133116 NGF12 SETB2.eds	B20	UNKNOWN	NGF12	NGF12 SETB2	hsa-miR-552-001520	N/A	Undetermined	Undetermined	1	Undetermined	Undetermined		N/A												True	0	True	-1	-1	True
2018-07-16 103433 NGF12 SETB3.eds	B20	UNKNOWN	NGF12	NGF12 SETB3	hsa-miR-552-001520	N/A	Undetermined	Undetermined	1	Undetermined	Undetermined		N/A												True	0	True	-1	-1	True
2020-01-23 104440 NGF12 SETB4.eds	B20	UNKNOWN	NGF12	NGF12 SETB4	hsa-miR-552-001520	N/A	Undetermined	Undetermined	1	Undetermined	Undetermined		N/A												True	0	True	-1	-1	True
2020-01-23 12551948 NGF48 SETB4.eds	B20	UNKNOWN	NGF48	NGF48SETB4	hsa-miR-552-001520	N/A	Undetermined	Undetermined	1	Undetermined	Undetermined		N/A												True	0	True	-1	-1	True
2018-07-27 115143 NGF48 SETB2.eds	B20	UNKNOWN	NGF48	NGF48SETB2	hsa-miR-552-001520	N/A	Undetermined	Undetermined	1	Undetermined	Undetermined		N/A												True	0	True	-1	-1	True
2018-07-26 191908 NGF48 SETB1.eds	B20	UNKNOWN	NGF48	NGF48SETB1	hsa-miR-552-001520	N/A	Undetermined	Undetermined	1	Undetermined	Undetermined		N/A												True	0	True	-1	-1	True
2020-01-23 104440 NGF12 SETB4.eds	B21	UNKNOWN	NGF12	NGF12 SETB4	hsa-miR-553-001521	N/A	Undetermined	Undetermined	1	Undetermined	Undetermined		N/A												True	0	True	-1	-1	True
2018-07-13 133116 NGF12 SETB2.eds	B21	UNKNOWN	NGF12	NGF12 SETB2	hsa-miR-553-001521	N/A	Undetermined	Undetermined	1	Undetermined	Undetermined		N/A												True	0	True	-1	-1	True
2018-07-16 103433 NGF12 SETB3.eds	B21	UNKNOWN	NGF12	NGF12 SETB3	hsa-miR-553-001521	N/A	Undetermined	Undetermined	1	Undetermined	Undetermined		N/A												True	0	True	-1	-1	True
2018-07-12 193530 NGF12 SETB1.eds	B21	UNKNOWN	NGF12	NGF12 SETB1	hsa-miR-553-001521	N/A	Undetermined	Undetermined	1	Undetermined	Undetermined		N/A												True	0	True	-1	-1	True
2020-01-23 12551948 NGF48 SETB4.eds	B21	UNKNOWN	NGF48	NGF48SETB4	hsa-miR-553-001521	N/A	Undetermined	Undetermined	1	Undetermined	Undetermined		N/A												True	0	True	-1	-1	True
2018-07-27 115143 NGF48 SETB2.eds	B21	UNKNOWN	NGF48	NGF48SETB2	hsa-miR-553-001521	N/A	Undetermined	Undetermined	1	Undetermined	Undetermined		N/A												True	0	True	-1	-1	True
2018-07-26 191908 NGF48 SETB1.eds	B21	UNKNOWN	NGF48	NGF48SETB1	hsa-miR-553-001521	N/A	Undetermined	Undetermined	1	Undetermined	Undetermined		N/A												True	0	True	-1	-1	True
2018-07-27 115143 NGF48 SETB2.eds	B22	UNKNOWN	NGF48	NGF48SETB2	hsa-miR-554-001522	N/A	Undetermined	Undetermined	1	Undetermined	Undetermined		N/A												True	0	True	-1	-1	True
2018-07-26 191908 NGF48 SETB1.eds	B22	UNKNOWN	NGF48	NGF48SETB1	hsa-miR-554-001522	N/A	Undetermined	Undetermined	1	Undetermined	Undetermined		N/A												True	0	True	-1	-1	True
2020-01-23 12551948 NGF48 SETB4.eds	B22	UNKNOWN	NGF48	NGF48SETB4	hsa-miR-554-001522	N/A	Undetermined	Undetermined	1	Undetermined	Undetermined		N/A												True	0	True	-1	-1	True
2020-01-23 104440 NGF12 SETB4.eds	B22	UNKNOWN	NGF12	NGF12 SETB4	hsa-miR-554-001522	N/A	Undetermined	Undetermined	1	Undetermined	Undetermined		N/A												True	0	True	-1	-1	True
2018-07-12 193530 NGF12 SETB1.eds	B22	UNKNOWN	NGF12	NGF12 SETB1	hsa-miR-554-001522	N/A	Undetermined	Undetermined	1	Undetermined	Undetermined		N/A												True	0	True	-1	-1	True
2018-07-13 133116 NGF12 SETB2.eds	B22	UNKNOWN	NGF12	NGF12 SETB2	hsa-miR-554-001522	N/A	Undetermined	Undetermined	1	Undetermined	Undetermined		N/A												True	0	True	-1	-1	True
2018-07-16 103433 NGF12 SETB3.eds	B22	UNKNOWN	NGF12	NGF12 SETB3	hsa-miR-554-001522	N/A	Undetermined	Undetermined	1	Undetermined	Undetermined		N/A												True	0	True	-1	-1	True
2018-07-12 193530 NGF12 SETB1.eds	B23	UNKNOWN	NGF12	NGF12 SETB1	hsa-miR-555-001523	N/A	Undetermined	Undetermined	1	Undetermined	Undetermined		N/A												True	0	True	-1	-1	True
2018-07-16 103433 NGF12 SETB3.eds	B23	UNKNOWN	NGF12	NGF12 SETB3	hsa-miR-555-001523	N/A	Undetermined	Undetermined	1	Undetermined	Undetermined		N/A												True	0	True	-1	-1	True
2018-07-13 133116 NGF12 SETB2.eds	B23	UNKNOWN	NGF12	NGF12 SETB2	hsa-miR-555-001523	N/A	Undetermined	Undetermined	1	Undetermined	Undetermined		N/A												True	0	True	-1	-1	True
2020-01-23 104440 NGF12 SETB4.eds	B23	UNKNOWN	NGF12	NGF12 SETB4	hsa-miR-555-001523	N/A	Undetermined	Undetermined	1	Undetermined	Undetermined		N/A												True	0	True	-1	-1	True
2018-07-26 191908 NGF48 SETB1.eds	B23	UNKNOWN	NGF48	NGF48SETB1	hsa-miR-555-001523	N/A	Undetermined	Undetermined	1	Undetermined	Undetermined		N/A												True	0	True	-1	-1	True
2018-07-27 115143 NGF48 SETB2.eds	B23	UNKNOWN	NGF48	NGF48SETB2	hsa-miR-555-001523	N/A	Undetermined	Undetermined	1	Undetermined	Undetermined		N/A												True	0	True	-1	-1	True
2020-01-23 12551948 NGF48 SETB4.eds	B23	UNKNOWN	NGF48	NGF48SETB4	hsa-miR-555-001523	N/A	Undetermined	Undetermined	1	Undetermined	Undetermined		N/A												True	0	True	-1	-1	True
2018-07-16 103433 NGF12 SETB3.eds	B24	UNKNOWN	NGF12	NGF12 SETB3	hsa-miR-557-001525	N/A	Undetermined	Undetermined	1	Undetermined	Undetermined		N/A												True	0	True	-1	-1	True
2018-07-13 133116 NGF12 SETB2.eds	B24	UNKNOWN	NGF12	NGF12 SETB2	hsa-miR-557-001525	N/A	Undetermined	Undetermined	1	Undetermined	Undetermined		N/A												True	0	True	-1	-1	True
2018-07-12 193530 NGF12 SETB1.eds	B24	UNKNOWN	NGF12	NGF12 SETB1	hsa-miR-557-001525	N/A	Undetermined	Undetermined	1	Undetermined	Undetermined		N/A												True	0	True	-1	-1	True
2020-01-23 104440 NGF12 SETB4.eds	B24	UNKNOWN	NGF12	NGF12 SETB4	hsa-miR-557-001525	N/A	Undetermined	Undetermined	1	Undetermined	Undetermined		N/A												True	0	True	-1	-1	True
2020-01-23 12551948 NGF48 SETB4.eds	B24	UNKNOWN	NGF48	NGF48SETB4	hsa-miR-557-001525	N/A	Undetermined	Undetermined	1	Undetermined	Undetermined		N/A												True	0	True	-1	-1	True
2018-07-26 191908 NGF48 SETB1.eds	B24	UNKNOWN	NGF48	NGF48SETB1	hsa-miR-557-001525	N/A	Undetermined	Undetermined	1	Undetermined	Undetermined		N/A												True	0	True	-1	-1	True
2018-07-27 115143 NGF48 SETB2.eds	B24	UNKNOWN	NGF48	NGF48SETB2	hsa-miR-557-001525	N/A	Undetermined	Undetermined	1	Undetermined	Undetermined		N/A												True	0	True	-1	-1	True
2018-07-26 191908 NGF48 SETB1.eds	C01	UNKNOWN	NGF48	NGF48SETB1	hsa-miR-558-001526	N/A	Undetermined	Undetermined	1	Undetermined	Undetermined		N/A												True	0	True	-1	-1	True
2018-07-27 115143 NGF48 SETB2.eds	C01	UNKNOWN	NGF48	NGF48SETB2	hsa-miR-558-001526	N/A	Undetermined	Undetermined	1	Undetermined	Undetermined		N/A												True	0	True	-1	-1	True
2020-01-23 12551948 NGF48 SETB4.eds	C01	UNKNOWN	NGF48	NGF48SETB4	hsa-miR-558-001526	N/A	Undetermined	Undetermined	1	Undetermined	Undetermined		N/A												True	0	True	-1	-1	True
2018-07-12 193530 NGF12 SETB1.eds	C01	UNKNOWN	NGF12	NGF12 SETB1	hsa-miR-558-001526	N/A	Undetermined	Undetermined	1	Undetermined	Undetermined		N/A												True	0	True	-1	-1	True
2018-07-16 103433 NGF12 SETB3.eds	C01	UNKNOWN	NGF12	NGF12 SETB3	hsa-miR-558-001526	N/A	Undetermined	Undetermined	1	Undetermined	Undetermined		N/A												True	0	True	-1	-1	True
2018-07-13 133116 NGF12 SETB2.eds	C01	UNKNOWN	NGF12	NGF12 SETB2	hsa-miR-558-001526	N/A	Undetermined	Undetermined	1	Undetermined	Undetermined		N/A												True	0	True	-1	-1	True
2020-01-23 104440 NGF12 SETB4.eds	C01	UNKNOWN	NGF12	NGF12 SETB4	hsa-miR-558-001526	N/A	Undetermined	Undetermined	1	Undetermined	Undetermined		N/A												True	0	True	-1	-1	True
2018-07-26 191908 NGF48 SETB1.eds	C02	UNKNOWN	NGF48	NGF48SETB1	hsa-miR-559-001527	Inconclusive	0.494	0	1	Undetermined	Undetermined		N/A												True	0.04	True	3	35	True
2018-07-27 115143 NGF48 SETB2.eds	C02	UNKNOWN	NGF48	NGF48SETB2	hsa-miR-559-001527	N/A	Undetermined	Undetermined	1	Undetermined	Undetermined		N/A												True	0.04	True	-1	-1	True
2020-01-23 12551948 NGF48 SETB4.eds	C02	UNKNOWN	NGF48	NGF48SETB4	hsa-miR-559-001527	N/A	Undetermined	Undetermined	1	Undetermined	Undetermined		N/A												True	0.04	True	-1	-1	True
2020-01-23 104440 NGF12 SETB4.eds	C02	UNKNOWN	NGF12	NGF12 SETB4	hsa-miR-559-001527	N/A	Undetermined	Undetermined	1	Undetermined	Undetermined		N/A												True	0.04	True	-1	-1	True
2018-07-12 193530 NGF12 SETB1.eds	C02	UNKNOWN	NGF12	NGF12 SETB1	hsa-miR-559-001527	Amp	0.82	0.543	1	35.885	35.885		N/A												True	0.04	True	3	32	True
2018-07-16 103433 NGF12 SETB3.eds	C02	UNKNOWN	NGF12	NGF12 SETB3	hsa-miR-559-001527	N/A	Undetermined	Undetermined	1	Undetermined	Undetermined		N/A												True	0.04	True	-1	-1	True
2018-07-13 133116 NGF12 SETB2.eds	C02	UNKNOWN	NGF12	NGF12 SETB2	hsa-miR-559-001527	Amp	0.72	0.499	1	36.082	36.082		N/A												True	0.04	True	3	32	True
2020-01-23 12551948 NGF48 SETB4.eds	C03	UNKNOWN	NGF48	NGF48SETB4	hsa-miR-562-001529	N/A	Undetermined	Undetermined	1	Undetermined	Undetermined		N/A												True	0	True	-1	-1	True
2018-07-27 115143 NGF48 SETB2.eds	C03	UNKNOWN	NGF48	NGF48SETB2	hsa-miR-562-001529	N/A	Undetermined	Undetermined	1	Undetermined	Undetermined		N/A												True	0	True	-1	-1	True
2018-07-26 191908 NGF48 SETB1.eds	C03	UNKNOWN	NGF48	NGF48SETB1	hsa-miR-562-001529	N/A	Undetermined	Undetermined	1	Undetermined	Undetermined		N/A												True	0	True	-1	-1	True
2018-07-16 103433 NGF12 SETB3.eds	C03	UNKNOWN	NGF12	NGF12 SETB3	hsa-miR-562-001529	N/A	Undetermined	Undetermined	1	Undetermined	Undetermined		N/A												True	0	True	-1	-1	True
2018-07-13 133116 NGF12 SETB2.eds	C03	UNKNOWN	NGF12	NGF12 SETB2	hsa-miR-562-001529	N/A	Undetermined	Undetermined	1	Undetermined	Undetermined		N/A												True	0	True	-1	-1	True
2020-01-23 104440 NGF12 SETB4.eds	C03	UNKNOWN	NGF12	NGF12 SETB4	hsa-miR-562-001529	N/A	Undetermined	Undetermined	1	Undetermined	Undetermined		N/A												True	0	True	-1	-1	True
2018-07-12 193530 NGF12 SETB1.eds	C03	UNKNOWN	NGF12	NGF12 SETB1	hsa-miR-562-001529	N/A	Undetermined	Undetermined	1	Undetermined	Undetermined		N/A												True	0	True	-1	-1	True
2020-01-23 104440 NGF12 SETB4.eds	C04	UNKNOWN	NGF12	NGF12 SETB4	hsa-miR-563-001530	N/A	Undetermined	Undetermined	1	Undetermined	Undetermined		N/A												True	0	True	-1	-1	True
2018-07-16 103433 NGF12 SETB3.eds	C04	UNKNOWN	NGF12	NGF12 SETB3	hsa-miR-563-001530	N/A	Undetermined	Undetermined	1	Undetermined	Undetermined		N/A												True	0	True	-1	-1	True
2018-07-13 133116 NGF12 SETB2.eds	C04	UNKNOWN	NGF12	NGF12 SETB2	hsa-miR-563-001530	N/A	Undetermined	Undetermined	1	Undetermined	Undetermined		N/A												True	0	True	-1	-1	True
2018-07-12 193530 NGF12 SETB1.eds	C04	UNKNOWN	NGF12	NGF12 SETB1	hsa-miR-563-001530	N/A	Undetermined	Undetermined	1	Undetermined	Undetermined		N/A												True	0	True	-1	-1	True
2018-07-26 191908 NGF48 SETB1.eds	C04	UNKNOWN	NGF48	NGF48SETB1	hsa-miR-563-001530	N/A	Undetermined	Undetermined	1	Undetermined	Undetermined		N/A												True	0	True	-1	-1	True
2018-07-27 115143 NGF48 SETB2.eds	C04	UNKNOWN	NGF48	NGF48SETB2	hsa-miR-563-001530	N/A	Undetermined	Undetermined	1	Undetermined	Undetermined		N/A												True	0	True	-1	-1	True
2020-01-23 12551948 NGF48 SETB4.eds	C04	UNKNOWN	NGF48	NGF48SETB4	hsa-miR-563-001530	N/A	Undetermined	Undetermined	1	Undetermined	Undetermined		N/A												True	0	True	-1	-1	True
2018-07-26 191908 NGF48 SETB1.eds	C05	UNKNOWN	NGF48	NGF48SETB1	hsa-miR-564-001531	Amp	0.821	0.844	1	32.913	32.913		N/A												True	0.04	True	3	30	True
2020-01-23 12551948 NGF48 SETB4.eds	C05	UNKNOWN	NGF48	NGF48SETB4	hsa-miR-564-001531	N/A	Undetermined	Undetermined	1	Undetermined	Undetermined		N/A												True	0.04	True	-1	-1	True
2018-07-27 115143 NGF48 SETB2.eds	C05	UNKNOWN	NGF48	NGF48SETB2	hsa-miR-564-001531	Amp	0	0	1	Undetermined	Undetermined		N/A												True	0.04	True	3	32	True
2018-07-12 193530 NGF12 SETB1.eds	C05	UNKNOWN	NGF12	NGF12 SETB1	hsa-miR-564-001531	Amp	0.824	0.854	1	31.776	31.776		N/A												True	0.04	True	3	29	True
2018-07-13 133116 NGF12 SETB2.eds	C05	UNKNOWN	NGF12	NGF12 SETB2	hsa-miR-564-001531	Amp	0.888	0.925	1	31.226	31.226		N/A												True	0.04	True	3	28	True
2018-07-16 103433 NGF12 SETB3.eds	C05	UNKNOWN	NGF12	NGF12 SETB3	hsa-miR-564-001531	N/A	Undetermined	Undetermined	1	Undetermined	Undetermined		N/A												True	0.04	True	-1	-1	True
2020-01-23 104440 NGF12 SETB4.eds	C05	UNKNOWN	NGF12	NGF12 SETB4	hsa-miR-564-001531	N/A	Undetermined	Undetermined	1	Undetermined	Undetermined		N/A												True	0.04	True	-1	-1	True
2020-01-23 104440 NGF12 SETB4.eds	C06	UNKNOWN	NGF12	NGF12 SETB4	hsa-miR-566-001533	N/A	Undetermined	Undetermined	1	Undetermined	Undetermined		N/A												True	0.2	True	-1	-1	True
2018-07-16 103433 NGF12 SETB3.eds	C06	UNKNOWN	NGF12	NGF12 SETB3	hsa-miR-566-001533	N/A	Undetermined	Undetermined	1	Undetermined	Undetermined		N/A												True	0.2	True	-1	-1	True
2018-07-13 133116 NGF12 SETB2.eds	C06	UNKNOWN	NGF12	NGF12 SETB2	hsa-miR-566-001533	N/A	Undetermined	Undetermined	1	Undetermined	Undetermined		N/A												True	0.2	True	-1	-1	True
2018-07-12 193530 NGF12 SETB1.eds	C06	UNKNOWN	NGF12	NGF12 SETB1	hsa-miR-566-001533	Amp	0	0	1	Undetermined	Undetermined		N/A												True	0.2	True	3	27	True
2018-07-26 191908 NGF48 SETB1.eds	C06	UNKNOWN	NGF48	NGF48SETB1	hsa-miR-566-001533	Amp	0.594	0	1	Undetermined	Undetermined		N/A												True	0.2	True	3	29	True
2020-01-23 12551948 NGF48 SETB4.eds	C06	UNKNOWN	NGF48	NGF48SETB4	hsa-miR-566-001533	N/A	Undetermined	Undetermined	1	Undetermined	Undetermined		N/A												True	0.2	True	-1	-1	True
2018-07-27 115143 NGF48 SETB2.eds	C06	UNKNOWN	NGF48	NGF48SETB2	hsa-miR-566-001533	N/A	Undetermined	Undetermined	1	Undetermined	Undetermined		N/A												True	0.2	True	-1	-1	True
2018-07-16 103433 NGF12 SETB3.eds	C07	UNKNOWN	NGF12	NGF12 SETB3	hsa-miR-567-001534	N/A	Undetermined	Undetermined	1	Undetermined	Undetermined		N/A												True	0.075	True	-1	-1	True
2020-01-23 104440 NGF12 SETB4.eds	C07	UNKNOWN	NGF12	NGF12 SETB4	hsa-miR-567-001534	N/A	Undetermined	Undetermined	1	Undetermined	Undetermined		N/A												True	0.075	True	-1	-1	True
2018-07-12 193530 NGF12 SETB1.eds	C07	UNKNOWN	NGF12	NGF12 SETB1	hsa-miR-567-001534	N/A	Undetermined	Undetermined	1	Undetermined	Undetermined		N/A												True	0.075	True	-1	-1	True
2018-07-13 133116 NGF12 SETB2.eds	C07	UNKNOWN	NGF12	NGF12 SETB2	hsa-miR-567-001534	Inconclusive	0.827	0.768	1	35.051	35.051		N/A												True	0.075	True	3	28	True
2018-07-27 115143 NGF48 SETB2.eds	C07	UNKNOWN	NGF48	NGF48SETB2	hsa-miR-567-001534	N/A	Undetermined	Undetermined	1	Undetermined	Undetermined		N/A												True	0.075	True	-1	-1	True
2020-01-23 12551948 NGF48 SETB4.eds	C07	UNKNOWN	NGF48	NGF48SETB4	hsa-miR-567-001534	N/A	Undetermined	Undetermined	1	Undetermined	Undetermined		N/A												True	0.075	True	-1	-1	True
2018-07-26 191908 NGF48 SETB1.eds	C07	UNKNOWN	NGF48	NGF48SETB1	hsa-miR-567-001534	N/A	Undetermined	Undetermined	1	Undetermined	Undetermined		N/A												True	0.075	True	-1	-1	True
2018-07-16 103433 NGF12 SETB3.eds	C08	UNKNOWN	NGF12	NGF12 SETB3	hsa-miR-569-001536	N/A	Undetermined	Undetermined	1	Undetermined	Undetermined		N/A												True	0	True	-1	-1	True
2020-01-23 104440 NGF12 SETB4.eds	C08	UNKNOWN	NGF12	NGF12 SETB4	hsa-miR-569-001536	N/A	Undetermined	Undetermined	1	Undetermined	Undetermined		N/A												True	0	True	-1	-1	True
2018-07-12 193530 NGF12 SETB1.eds	C08	UNKNOWN	NGF12	NGF12 SETB1	hsa-miR-569-001536	N/A	Undetermined	Undetermined	1	Undetermined	Undetermined		N/A												True	0	True	-1	-1	True
2018-07-13 133116 NGF12 SETB2.eds	C08	UNKNOWN	NGF12	NGF12 SETB2	hsa-miR-569-001536	N/A	Undetermined	Undetermined	1	Undetermined	Undetermined		N/A												True	0	True	-1	-1	True
2018-07-26 191908 NGF48 SETB1.eds	C08	UNKNOWN	NGF48	NGF48SETB1	hsa-miR-569-001536	N/A	Undetermined	Undetermined	1	Undetermined	Undetermined		N/A												True	0	True	-1	-1	True
2018-07-27 115143 NGF48 SETB2.eds	C08	UNKNOWN	NGF48	NGF48SETB2	hsa-miR-569-001536	N/A	Undetermined	Undetermined	1	Undetermined	Undetermined		N/A												True	0	True	-1	-1	True
2020-01-23 12551948 NGF48 SETB4.eds	C08	UNKNOWN	NGF48	NGF48SETB4	hsa-miR-569-001536	N/A	Undetermined	Undetermined	1	Undetermined	Undetermined		N/A												True	0	True	-1	-1	True
2020-01-23 12551948 NGF48 SETB4.eds	E12	UNKNOWN	NGF48	NGF48SETB4	hsa-miR-571-001613	N/A	Undetermined	Undetermined	1	Undetermined	Undetermined		N/A												True	0.04	True	-1	-1	True
2018-07-27 115143 NGF48 SETB2.eds	E12	UNKNOWN	NGF48	NGF48SETB2	hsa-miR-571-001613	Amp	0.938	0.932	1	31.843	31.843		N/A												True	0.04	True	3	28	True
2018-07-26 191908 NGF48 SETB1.eds	E12	UNKNOWN	NGF48	NGF48SETB1	hsa-miR-571-001613	Amp	0.994	0.956	1	29.504	29.504		N/A												True	0.04	True	3	26	True
2018-07-12 193530 NGF12 SETB1.eds	E12	UNKNOWN	NGF12	NGF12 SETB1	hsa-miR-571-001613	Amp	0.879	0.946	1	29.957	29.957		N/A												True	0.04	True	3	27	True
2018-07-13 133116 NGF12 SETB2.eds	E12	UNKNOWN	NGF12	NGF12 SETB2	hsa-miR-571-001613	Amp	1.031	0.961	1	28.464	28.464		N/A												True	0.04	True	3	25	True
2018-07-16 103433 NGF12 SETB3.eds	E12	UNKNOWN	NGF12	NGF12 SETB3	hsa-miR-571-001613	Amp	0.993	0.955	1	29.483	29.483		N/A												True	0.04	True	3	26	True
2020-01-23 104440 NGF12 SETB4.eds	E12	UNKNOWN	NGF12	NGF12 SETB4	hsa-miR-571-001613	Amp	0.962	0.942	1	30.056	30.056		N/A												True	0.04	True	3	27	True
2018-07-27 115143 NGF48 SETB2.eds	E13	UNKNOWN	NGF48	NGF48SETB2	hsa-miR-572-001614	N/A	Undetermined	Undetermined	1	Undetermined	Undetermined		N/A												True	0.04	True	-1	-1	True
2018-07-26 191908 NGF48 SETB1.eds	E13	UNKNOWN	NGF48	NGF48SETB1	hsa-miR-572-001614	Amp	0.922	0.761	1	35.136	35.136		N/A												True	0.04	True	3	32	True
2020-01-23 12551948 NGF48 SETB4.eds	E13	UNKNOWN	NGF48	NGF48SETB4	hsa-miR-572-001614	N/A	Undetermined	Undetermined	1	Undetermined	Undetermined		N/A												True	0.04	True	-1	-1	True
2018-07-13 133116 NGF12 SETB2.eds	E13	UNKNOWN	NGF12	NGF12 SETB2	hsa-miR-572-001614	Amp	0.96	0.878	1	32.116	32.116		N/A												True	0.04	True	3	29	True
2018-07-16 103433 NGF12 SETB3.eds	E13	UNKNOWN	NGF12	NGF12 SETB3	hsa-miR-572-001614	N/A	Undetermined	Undetermined	1	Undetermined	Undetermined		N/A												True	0.04	True	-1	-1	True
2018-07-12 193530 NGF12 SETB1.eds	E13	UNKNOWN	NGF12	NGF12 SETB1	hsa-miR-572-001614	Amp	1.084	0.957	1	32.457	32.457		N/A												True	0.04	True	3	29	True
2020-01-23 104440 NGF12 SETB4.eds	E13	UNKNOWN	NGF12	NGF12 SETB4	hsa-miR-572-001614	N/A	Undetermined	Undetermined	1	Undetermined	Undetermined		N/A												True	0.04	True	-1	-1	True
2018-07-12 193530 NGF12 SETB1.eds	E14	UNKNOWN	NGF12	NGF12 SETB1	hsa-miR-573-001615	Amp	1.08	0.974	1	32.383	32.383	31.67	N/A	31.67	14.939	0.781	4.303	0	-3.36	3.36	1	0.097	10.264	1	True	0.057	True	3	28
2018-07-16 103433 NGF12 SETB3.eds	E14	UNKNOWN	NGF12	NGF12 SETB3	hsa-miR-573-001615	Amp	0.997	0.951	1	33.226	33.226	31.67	N/A	31.67	14.939	0.781	4.303	0	-3.36	3.36	1	0.097	10.264	1	True	0.057	True	3	29	True
2018-07-13 133116 NGF12 SETB2.eds	E14	UNKNOWN	NGF12	NGF12 SETB2	hsa-miR-573-001615	Amp	1.174	0.985	1	30.825	30.825	31.67	N/A	31.67	14.939	0.781	4.303	0	-3.36	3.36	1	0.097	10.264	1	True	0.057	True	3	27
2020-01-23 104440 NGF12 SETB4.eds	E14	UNKNOWN	NGF12	NGF12 SETB4	hsa-miR-573-001615	Amp	1.159	0.974	1	31.804	31.804	31.67	N/A	31.67	14.939	0.781	4.303	0	-3.36	3.36	1	0.097	10.264	1	True	0.057	True	3	28
2020-01-23 12551948 NGF48 SETB4.eds	E14	UNKNOWN	NGF48	NGF48SETB4	hsa-miR-573-001615	Amp	1.186	0.98	1	32.442	32.442	32.549	N/A	32.549	17.092	0.582	4.303	2.153	-0.35	4.656	0.225	0.04	1.274	0.097	True	0.057	True	3	29
2018-07-27 115143 NGF48 SETB2.eds	E14	UNKNOWN	NGF48	NGF48SETB2	hsa-miR-573-001615	Amp	1.093	0.924	1	33.801	33.801	32.549	N/A	32.549	17.092	0.582	4.303	2.153	-0.35	4.656	0.225	0.04	1.274	0.097	True	0.057	True	3	30
2018-07-26 191908 NGF48 SETB1.eds	E14	UNKNOWN	NGF48	NGF48SETB1	hsa-miR-573-001615	Amp	1.249	0.964	1	31.405	31.405	32.549	N/A	32.549	17.092	0.582	4.303	2.153	-0.35	4.656	0.225	0.04	1.274	0.097	True	0.057	True	3	28
2018-07-26 191908 NGF48 SETB1.eds	E15	UNKNOWN	NGF48	NGF48SETB1	hsa-miR-575-001617	Amp	0.646	0.166	1	38.568	38.568		N/A												True	0.04	True	3	34	True
2018-07-27 115143 NGF48 SETB2.eds	E15	UNKNOWN	NGF48	NGF48SETB2	hsa-miR-575-001617	N/A	Undetermined	Undetermined	1	Undetermined	Undetermined		N/A												True	0.04	True	-1	-1	True
2020-01-23 12551948 NGF48 SETB4.eds	E15	UNKNOWN	NGF48	NGF48SETB4	hsa-miR-575-001617	N/A	Undetermined	Undetermined	1	Undetermined	Undetermined		N/A												True	0.04	True	-1	-1	True
2020-01-23 104440 NGF12 SETB4.eds	E15	UNKNOWN	NGF12	NGF12 SETB4	hsa-miR-575-001617	N/A	Undetermined	Undetermined	1	Undetermined	Undetermined		N/A												True	0.04	True	-1	-1	True
2018-07-13 133116 NGF12 SETB2.eds	E15	UNKNOWN	NGF12	NGF12 SETB2	hsa-miR-575-001617	Amp	0	0.185	1	38.311	38.311		N/A												True	0.04	True	3	33	True
2018-07-16 103433 NGF12 SETB3.eds	E15	UNKNOWN	NGF12	NGF12 SETB3	hsa-miR-575-001617	N/A	Undetermined	Undetermined	1	Undetermined	Undetermined		N/A												True	0.04	True	-1	-1	True
2018-07-12 193530 NGF12 SETB1.eds	E15	UNKNOWN	NGF12	NGF12 SETB1	hsa-miR-575-001617	Inconclusive	0.558	0.458	1	37.02	37.02		N/A												True	0.04	True	3	32	True
2018-07-13 133116 NGF12 SETB2.eds	M02	UNKNOWN	NGF12	NGF12 SETB2	hsa-miR-577-002675	Amp	1.329	0.907	1	35.474	35.474	33.928	N/A	33.928	17.389	0.929	3.182	0	-2.955	2.955	1	0.129	7.755	1	True	0.158	True	3	31
2018-07-12 193530 NGF12 SETB1.eds	M02	UNKNOWN	NGF12	NGF12 SETB1	hsa-miR-577-002675	Amp	1.347	0.958	1	32.915	32.915	33.928	N/A	33.928	17.389	0.929	3.182	0	-2.955	2.955	1	0.129	7.755	1	True	0.158	True	3	27
2020-01-23 104440 NGF12 SETB4.eds	M02	UNKNOWN	NGF12	NGF12 SETB4	hsa-miR-577-002675	Amp	1.367	0.966	1	33.449	33.449	33.928	N/A	33.928	17.389	0.929	3.182	0	-2.955	2.955	1	0.129	7.755	1	True	0.158	True	3	28
2018-07-16 103433 NGF12 SETB3.eds	M02	UNKNOWN	NGF12	NGF12 SETB3	hsa-miR-577-002675	Amp	1.336	0.962	1	33.872	33.872	33.928	N/A	33.928	17.389	0.929	3.182	0	-2.955	2.955	1	0.129	7.755	1	True	0.158	True	3	28
2018-07-26 191908 NGF48 SETB1.eds	M02	UNKNOWN	NGF48	NGF48SETB1	hsa-miR-577-002675	Amp	1.377	0.977	1	33.154	33.154	33.413	N/A	33.413	17.956	0.209	4.303	0.567	-0.333	1.467	0.675	0.362	1.259	0.59	True	0.158	True	3	28
2018-07-27 115143 NGF48 SETB2.eds	M02	UNKNOWN	NGF48	NGF48SETB2	hsa-miR-577-002675	Amp	1.359	0.943	1	33.091	33.091	33.413	N/A	33.413	17.956	0.209	4.303	0.567	-0.333	1.467	0.675	0.362	1.259	0.59	True	0.158	True	3	28
2020-01-23 12551948 NGF48 SETB4.eds	M02	UNKNOWN	NGF48	NGF48SETB4	hsa-miR-577-002675	Amp	1.408	0.938	1	33.994	33.994	33.413	N/A	33.413	17.956	0.209	4.303	0.567	-0.333	1.467	0.675	0.362	1.259	0.59	True	0.158	True	3	29
2018-07-26 191908 NGF48 SETB1.eds	E16	UNKNOWN	NGF48	NGF48SETB1	hsa-miR-578-001619	N/A	Undetermined	Undetermined	1	Undetermined	Undetermined		N/A												True	0	True	-1	-1	True
2020-01-23 12551948 NGF48 SETB4.eds	E16	UNKNOWN	NGF48	NGF48SETB4	hsa-miR-578-001619	N/A	Undetermined	Undetermined	1	Undetermined	Undetermined		N/A												True	0	True	-1	-1	True
2018-07-27 115143 NGF48 SETB2.eds	E16	UNKNOWN	NGF48	NGF48SETB2	hsa-miR-578-001619	N/A	Undetermined	Undetermined	1	Undetermined	Undetermined		N/A												True	0	True	-1	-1	True
2018-07-12 193530 NGF12 SETB1.eds	E16	UNKNOWN	NGF12	NGF12 SETB1	hsa-miR-578-001619	N/A	Undetermined	Undetermined	1	Undetermined	Undetermined		N/A												True	0	True	-1	-1	True
2018-07-13 133116 NGF12 SETB2.eds	E16	UNKNOWN	NGF12	NGF12 SETB2	hsa-miR-578-001619	N/A	Undetermined	Undetermined	1	Undetermined	Undetermined		N/A												True	0	True	-1	-1	True
2018-07-16 103433 NGF12 SETB3.eds	E16	UNKNOWN	NGF12	NGF12 SETB3	hsa-miR-578-001619	N/A	Undetermined	Undetermined	1	Undetermined	Undetermined		N/A												True	0	True	-1	-1	True
2020-01-23 104440 NGF12 SETB4.eds	E16	UNKNOWN	NGF12	NGF12 SETB4	hsa-miR-578-001619	N/A	Undetermined	Undetermined	1	Undetermined	Undetermined		N/A												True	0	True	-1	-1	True
2020-01-23 104440 NGF12 SETB4.eds	E17	UNKNOWN	NGF12	NGF12 SETB4	hsa-miR-580-001621	N/A	Undetermined	Undetermined	1	Undetermined	Undetermined		N/A												True	0.04	True	-1	-1	True
2018-07-16 103433 NGF12 SETB3.eds	E17	UNKNOWN	NGF12	NGF12 SETB3	hsa-miR-580-001621	N/A	Undetermined	Undetermined	1	Undetermined	Undetermined		N/A												True	0.04	True	-1	-1	True
2018-07-13 133116 NGF12 SETB2.eds	E17	UNKNOWN	NGF12	NGF12 SETB2	hsa-miR-580-001621	Amp	0.868	0.795	1	33.791	33.791		N/A												True	0.04	True	3	31	True
2018-07-12 193530 NGF12 SETB1.eds	E17	UNKNOWN	NGF12	NGF12 SETB1	hsa-miR-580-001621	Inconclusive	0.675	0.646	1	35.999	35.999		N/A												True	0.04	True	3	32	True
2018-07-26 191908 NGF48 SETB1.eds	E17	UNKNOWN	NGF48	NGF48SETB1	hsa-miR-580-001621	Inconclusive	0.68	0.679	1	35.992	35.992		N/A												True	0.04	True	3	32	True
2018-07-27 115143 NGF48 SETB2.eds	E17	UNKNOWN	NGF48	NGF48SETB2	hsa-miR-580-001621	Amp	0.636	0.401	1	38.022	38.022		N/A												True	0.04	True	3	34	True
2020-01-23 12551948 NGF48 SETB4.eds	E17	UNKNOWN	NGF48	NGF48SETB4	hsa-miR-580-001621	N/A	Undetermined	Undetermined	1	Undetermined	Undetermined		N/A												True	0.04	True	-1	-1	True
2018-07-27 115143 NGF48 SETB2.eds	E18	UNKNOWN	NGF48	NGF48SETB2	hsa-miR-581-001622	N/A	Undetermined	Undetermined	1	Undetermined	Undetermined		N/A												True	0.04	True	-1	-1	True
2020-01-23 12551948 NGF48 SETB4.eds	E18	UNKNOWN	NGF48	NGF48SETB4	hsa-miR-581-001622	N/A	Undetermined	Undetermined	1	Undetermined	Undetermined		N/A												True	0.04	True	-1	-1	True
2018-07-26 191908 NGF48 SETB1.eds	E18	UNKNOWN	NGF48	NGF48SETB1	hsa-miR-581-001622	N/A	Undetermined	Undetermined	1	Undetermined	Undetermined		N/A												True	0.04	True	-1	-1	True
2020-01-23 104440 NGF12 SETB4.eds	E18	UNKNOWN	NGF12	NGF12 SETB4	hsa-miR-581-001622	N/A	Undetermined	Undetermined	1	Undetermined	Undetermined		N/A												True	0.04	True	-1	-1	True
2018-07-16 103433 NGF12 SETB3.eds	E18	UNKNOWN	NGF12	NGF12 SETB3	hsa-miR-581-001622	N/A	Undetermined	Undetermined	1	Undetermined	Undetermined		N/A												True	0.04	True	-1	-1	True
2018-07-13 133116 NGF12 SETB2.eds	E18	UNKNOWN	NGF12	NGF12 SETB2	hsa-miR-581-001622	Amp	0.684	0.8	1	37.347	37.347		N/A												True	0.04	True	3	33	True
2018-07-12 193530 NGF12 SETB1.eds	E18	UNKNOWN	NGF12	NGF12 SETB1	hsa-miR-581-001622	Amp	0.593	0.487	1	35.919	35.919		N/A												True	0.04	True	3	32	True
2018-07-26 191908 NGF48 SETB1.eds	E19	UNKNOWN	NGF48	NGF48SETB1	hsa-miR-583-001623	N/A	Undetermined	Undetermined	1	Undetermined	Undetermined		N/A												True	0.2	True	-1	-1	True
2018-07-27 115143 NGF48 SETB2.eds	E19	UNKNOWN	NGF48	NGF48SETB2	hsa-miR-583-001623	Amp	0.644	0	1	Undetermined	Undetermined		N/A												True	0.2	True	3	35	True
2020-01-23 12551948 NGF48 SETB4.eds	E19	UNKNOWN	NGF48	NGF48SETB4	hsa-miR-583-001623	N/A	Undetermined	Undetermined	1	Undetermined	Undetermined		N/A												True	0.2	True	-1	-1	True
2020-01-23 104440 NGF12 SETB4.eds	E19	UNKNOWN	NGF12	NGF12 SETB4	hsa-miR-583-001623	N/A	Undetermined	Undetermined	1	Undetermined	Undetermined		N/A												True	0.2	True	-1	-1	True
2018-07-16 103433 NGF12 SETB3.eds	E19	UNKNOWN	NGF12	NGF12 SETB3	hsa-miR-583-001623	N/A	Undetermined	Undetermined	1	Undetermined	Undetermined		N/A												True	0.2	True	-1	-1	True
2018-07-13 133116 NGF12 SETB2.eds	E19	UNKNOWN	NGF12	NGF12 SETB2	hsa-miR-583-001623	N/A	Undetermined	Undetermined	1	Undetermined	Undetermined		N/A												True	0.2	True	-1	-1	True
2018-07-12 193530 NGF12 SETB1.eds	E19	UNKNOWN	NGF12	NGF12 SETB1	hsa-miR-583-001623	N/A	Undetermined	Undetermined	1	Undetermined	Undetermined		N/A												True	0.2	True	-1	-1	True
2018-07-26 191908 NGF48 SETB1.eds	E20	UNKNOWN	NGF48	NGF48SETB1	hsa-miR-584-001624	Amp	1.011	0.938	1	31.806	31.806		N/A												True	0.04	True	3	29	True
2018-07-27 115143 NGF48 SETB2.eds	E20	UNKNOWN	NGF48	NGF48SETB2	hsa-miR-584-001624	Amp	0.733	0.731	1	36.613	36.613		N/A												True	0.04	True	3	33	True
2020-01-23 12551948 NGF48 SETB4.eds	E20	UNKNOWN	NGF48	NGF48SETB4	hsa-miR-584-001624	N/A	Undetermined	Undetermined	1	Undetermined	Undetermined		N/A												True	0.04	True	-1	-1	True
2020-01-23 104440 NGF12 SETB4.eds	E20	UNKNOWN	NGF12	NGF12 SETB4	hsa-miR-584-001624	N/A	Undetermined	Undetermined	1	Undetermined	Undetermined		N/A												True	0.04	True	-1	-1	True
2018-07-16 103433 NGF12 SETB3.eds	E20	UNKNOWN	NGF12	NGF12 SETB3	hsa-miR-584-001624	N/A	Undetermined	Undetermined	1	Undetermined	Undetermined		N/A												True	0.04	True	-1	-1	True
2018-07-13 133116 NGF12 SETB2.eds	E20	UNKNOWN	NGF12	NGF12 SETB2	hsa-miR-584-001624	Amp	0.629	0.746	1	34.238	34.238		N/A												True	0.04	True	3	30	True
2018-07-12 193530 NGF12 SETB1.eds	E20	UNKNOWN	NGF12	NGF12 SETB1	hsa-miR-584-001624	Amp	0.647	0.74	1	33.827	33.827		N/A												True	0.04	True	3	30	True
2018-07-12 193530 NGF12 SETB1.eds	E21	UNKNOWN	NGF12	NGF12 SETB1	hsa-miR-585-001625	Inconclusive	0.523	0	1	Undetermined	Undetermined		N/A												True	0.2	True	3	29	True
2020-01-23 104440 NGF12 SETB4.eds	E21	UNKNOWN	NGF12	NGF12 SETB4	hsa-miR-585-001625	N/A	Undetermined	Undetermined	1	Undetermined	Undetermined		N/A												True	0.2	True	-1	-1	True
2018-07-16 103433 NGF12 SETB3.eds	E21	UNKNOWN	NGF12	NGF12 SETB3	hsa-miR-585-001625	N/A	Undetermined	Undetermined	1	Undetermined	Undetermined		N/A												True	0.2	True	-1	-1	True
2018-07-13 133116 NGF12 SETB2.eds	E21	UNKNOWN	NGF12	NGF12 SETB2	hsa-miR-585-001625	N/A	Undetermined	Undetermined	1	Undetermined	Undetermined		N/A												True	0.2	True	-1	-1	True
2018-07-26 191908 NGF48 SETB1.eds	E21	UNKNOWN	NGF48	NGF48SETB1	hsa-miR-585-001625	N/A	Undetermined	Undetermined	1	Undetermined	Undetermined		N/A												True	0.2	True	-1	-1	True
2018-07-27 115143 NGF48 SETB2.eds	E21	UNKNOWN	NGF48	NGF48SETB2	hsa-miR-585-001625	N/A	Undetermined	Undetermined	1	Undetermined	Undetermined		N/A												True	0.2	True	-1	-1	True
2020-01-23 12551948 NGF48 SETB4.eds	E21	UNKNOWN	NGF48	NGF48SETB4	hsa-miR-585-001625	N/A	Undetermined	Undetermined	1	Undetermined	Undetermined		N/A												True	0.2	True	-1	-1	True
2018-07-26 191908 NGF48 SETB1.eds	C09	UNKNOWN	NGF48	NGF48SETB1	hsa-miR-586-001539	Amp	0.577	0.031	1	38.842	38.842		N/A												True	0.04	True	3	33	True
2018-07-27 115143 NGF48 SETB2.eds	C09	UNKNOWN	NGF48	NGF48SETB2	hsa-miR-586-001539	N/A	Undetermined	Undetermined	1	Undetermined	Undetermined		N/A												True	0.04	True	-1	-1	True
2020-01-23 12551948 NGF48 SETB4.eds	C09	UNKNOWN	NGF48	NGF48SETB4	hsa-miR-586-001539	N/A	Undetermined	Undetermined	1	Undetermined	Undetermined		N/A												True	0.04	True	-1	-1	True
2018-07-12 193530 NGF12 SETB1.eds	C09	UNKNOWN	NGF12	NGF12 SETB1	hsa-miR-586-001539	Inconclusive	0.622	0.755	1	36.178	36.178		N/A												True	0.04	True	3	32	True
2018-07-13 133116 NGF12 SETB2.eds	C09	UNKNOWN	NGF12	NGF12 SETB2	hsa-miR-586-001539	Amp	0.603	0.579	1	34.165	34.165		N/A												True	0.04	True	3	28	True
2018-07-16 103433 NGF12 SETB3.eds	C09	UNKNOWN	NGF12	NGF12 SETB3	hsa-miR-586-001539	N/A	Undetermined	Undetermined	1	Undetermined	Undetermined		N/A												True	0.04	True	-1	-1	True
2020-01-23 104440 NGF12 SETB4.eds	C09	UNKNOWN	NGF12	NGF12 SETB4	hsa-miR-586-001539	N/A	Undetermined	Undetermined	1	Undetermined	Undetermined		N/A												True	0.04	True	-1	-1	True
2018-07-13 133116 NGF12 SETB2.eds	C10	UNKNOWN	NGF12	NGF12 SETB2	hsa-miR-587-001540	N/A	Undetermined	Undetermined	1	Undetermined	Undetermined		N/A												True	0.2	True	-1	-1	True
2018-07-16 103433 NGF12 SETB3.eds	C10	UNKNOWN	NGF12	NGF12 SETB3	hsa-miR-587-001540	N/A	Undetermined	Undetermined	1	Undetermined	Undetermined		N/A												True	0.2	True	-1	-1	True
2018-07-12 193530 NGF12 SETB1.eds	C10	UNKNOWN	NGF12	NGF12 SETB1	hsa-miR-587-001540	Inconclusive	0.64	0	1	Undetermined	Undetermined		N/A												True	0.2	True	3	30	True
2020-01-23 104440 NGF12 SETB4.eds	C10	UNKNOWN	NGF12	NGF12 SETB4	hsa-miR-587-001540	N/A	Undetermined	Undetermined	1	Undetermined	Undetermined		N/A												True	0.2	True	-1	-1	True
2020-01-23 12551948 NGF48 SETB4.eds	C10	UNKNOWN	NGF48	NGF48SETB4	hsa-miR-587-001540	N/A	Undetermined	Undetermined	1	Undetermined	Undetermined		N/A												True	0.2	True	-1	-1	True
2018-07-27 115143 NGF48 SETB2.eds	C10	UNKNOWN	NGF48	NGF48SETB2	hsa-miR-587-001540	Amp	0.549	0	1	Undetermined	Undetermined		N/A												True	0.2	True	3	33	True
2018-07-26 191908 NGF48 SETB1.eds	C10	UNKNOWN	NGF48	NGF48SETB1	hsa-miR-587-001540	No Amp	0.558	0	1	Undetermined	Undetermined		N/A												True	0.2	True	3	32	True
2018-07-27 115143 NGF48 SETB2.eds	C12	UNKNOWN	NGF48	NGF48SETB2	hsa-miR-588-001542	N/A	Undetermined	Undetermined	1	Undetermined	Undetermined		N/A												True	0	True	-1	-1	True
2018-07-26 191908 NGF48 SETB1.eds	C12	UNKNOWN	NGF48	NGF48SETB1	hsa-miR-588-001542	N/A	Undetermined	Undetermined	1	Undetermined	Undetermined		N/A												True	0	True	-1	-1	True
2020-01-23 12551948 NGF48 SETB4.eds	C12	UNKNOWN	NGF48	NGF48SETB4	hsa-miR-588-001542	N/A	Undetermined	Undetermined	1	Undetermined	Undetermined		N/A												True	0	True	-1	-1	True
2020-01-23 104440 NGF12 SETB4.eds	C12	UNKNOWN	NGF12	NGF12 SETB4	hsa-miR-588-001542	N/A	Undetermined	Undetermined	1	Undetermined	Undetermined		N/A												True	0	True	-1	-1	True
2018-07-16 103433 NGF12 SETB3.eds	C12	UNKNOWN	NGF12	NGF12 SETB3	hsa-miR-588-001542	N/A	Undetermined	Undetermined	1	Undetermined	Undetermined		N/A												True	0	True	-1	-1	True
2018-07-13 133116 NGF12 SETB2.eds	C12	UNKNOWN	NGF12	NGF12 SETB2	hsa-miR-588-001542	N/A	Undetermined	Undetermined	1	Undetermined	Undetermined		N/A												True	0	True	-1	-1	True
2018-07-12 193530 NGF12 SETB1.eds	C12	UNKNOWN	NGF12	NGF12 SETB1	hsa-miR-588-001542	N/A	Undetermined	Undetermined	1	Undetermined	Undetermined		N/A												True	0	True	-1	-1	True
2020-01-23 12551948 NGF48 SETB4.eds	C13	UNKNOWN	NGF48	NGF48SETB4	hsa-miR-589-001543	N/A	Undetermined	Undetermined	1	Undetermined	Undetermined	30.906	N/A	30.906	15.626	1.016	12.706	0.953	-11.962	13.869	0.517	0	3,990.231	0.529	True	0.055	True	-1	-1	True
2018-07-27 115143 NGF48 SETB2.eds	C13	UNKNOWN	NGF48	NGF48SETB2	hsa-miR-589-001543	Amp	1.117	0.962	1	32.196	32.196	30.906	N/A	30.906	15.626	1.016	12.706	0.953	-11.962	13.869	0.517	0	3,990.231	0.529	True	0.055	True	3	29
2018-07-26 191908 NGF48 SETB1.eds	C13	UNKNOWN	NGF48	NGF48SETB1	hsa-miR-589-001543	Amp	1.151	0.957	1	29.617	29.617	30.906	N/A	30.906	15.626	1.016	12.706	0.953	-11.962	13.869	0.517	0	3,990.231	0.529	True	0.055	True	3	26
2018-07-16 103433 NGF12 SETB3.eds	C13	UNKNOWN	NGF12	NGF12 SETB3	hsa-miR-589-001543	Amp	1.12	0.956	1	30.824	30.824	31.178	N/A	31.178	14.673	0.769	4.303	0	-3.307	3.307	1	0.101	9.899	1	True	0.055	True	3	27
[truncated: 703 more rows]
