# Supplementary material for: MicroRNAs Expression in Response to rhNGF in Epithelial Corneal Cells: Focus on Neurotrophin Signaling Pathway
Source: Int J Mol Sci. 2022 Mar 25;23(7):3597. doi: 10.3390/ijms23073597 (PMC8998691; doi:10.3390/ijms23073597)
Supplement: Supplementary file 1 [file ijms-23-03597-s001.zip › ijms-1618192-SI/rhNGFallvsCTRL SETA_20200323_121222_Results_Export.xlsx]

## Sheet: Results
# Barcode:
# Created By:	GUEST
# Default CRT Analysis Start Cycle:	1.0
# Efficiency:	[hsa-miR-548b-001541 = 100.0% hsa-miR-519c-001163 = 100.0% hsa-miR-296-3p-002101 = 100.0% hsa-miR-106b-000442 = 100.0% hsa-miR-193a-5p-002281 = 100.0% mmu-miR-96-000186 = 100.0% hsa-miR-146b-001097 = 100.0% hsa-miR-362-001273 = 100.0% hsa-miR-672-002327 = 100.0% hsa-miR-142-5p-002248 = 100.0% mmu-miR-153-001191 = 100.0% hsa-miR-214-002306 = 100.0% hsa-miR-107-000443 = 100.0% hsa-miR-30c-000419 = …
# Instrument Type in the Study:	ViiA™ 7 Real-Time PCR System
# Last Modified Date/Time:	01-22-2020 17:54:08 CET
# Max CT:	40.0
# Normalization Method:	Endogenous Control = [U6 snRNA-001973]
# Number of Experiments in Study:	14
# RQ Min/Max Calculation:	Confidence Level = 95.0%
# Reference Biological Group:	CTRL
# Study Comments:
# Study Description:
# Study Name:	rhNGFallvsCTRL SETA
Experiment Name	Well	Task	Biological Group Name	Sample Name	Target Name	Amp Status	Amp Score	Cq Conf	Target Efficiency	Cт	EQ.Cт	Cт Mean	EQ.Cт SE	Adjusted Cт Mean	ΔCт Mean	ΔCт SE	F Factor	ΔΔCт	ΔΔCт - Fsigma	ΔΔCт + Fsigma	RQ	RQ Min	RQ Max	P-Value	Auto Threshold	Threshold	Auto Baseline	Baseline Start	Baseline End	Omit
2020-01-22 114414 NGF12 SETA4.eds	C11	UNKNOWN	NGF12	NGF12 SETA4	RNU44-001094	Amp	1.184	0.982	1	24.975	24.975	24.828	N/A	24.828	8.998	0.782	3.182	2.197	-0.292	4.686	0.218	0.039	1.224	0.253	True	0.077	True	3	21
2018-07-12 165218 NGF12 SETA1.eds	C11	UNKNOWN	NGF12	NGF12 SETA1	RNU44-001094	Amp	1.157	0.981	1	23.947	23.947	24.828	N/A	24.828	8.998	0.782	3.182	2.197	-0.292	4.686	0.218	0.039	1.224	0.253	True	0.077	True	3	20
2018-07-13 083350 NGF12 SETA2.eds	C11	UNKNOWN	NGF12	NGF12 SETA2	RNU44-001094	Amp	1.155	0.924	1	24.004	24.004	24.828	N/A	24.828	8.998	0.782	3.182	2.197	-0.292	4.686	0.218	0.039	1.224	0.253	True	0.077	True	3	20
2018-07-13 153612 NGF12 SETA3.eds	C11	UNKNOWN	NGF12	NGF12 SETA3	RNU44-001094	Amp	1.164	0.985	1	26.388	26.388	24.828	N/A	24.828	8.998	0.782	3.182	2.197	-0.292	4.686	0.218	0.039	1.224	0.253	True	0.077	True	3	23
2018-06-06 164506 NGF SETA2.eds	C11	UNKNOWN	NGF30	NGF SETA2	RNU44-001094	Amp	1.163	0.988	1	22.804	22.804	23.65	N/A	23.65	6.943	1.046	4.303	0.143	-4.359	4.644	0.906	0.04	20.516	0.939	True	0.077	True	3	17
2018-06-01 112349 NGF SETA1.eds	C11	UNKNOWN	NGF30	NGF SETA1	RNU44-001094	Amp	1.138	0.976	1	23.439	23.439	23.65	N/A	23.65	6.943	1.046	4.303	0.143	-4.359	4.644	0.906	0.04	20.516	0.939	True	0.077	True	3	19
2018-06-14 163427 NGF SETA3.eds	C11	UNKNOWN	NGF30	NGF SETA3	RNU44-001094	Amp	1.177	0.98	1	24.707	24.707	23.65	N/A	23.65	6.943	1.046	4.303	0.143	-4.359	4.644	0.906	0.04	20.516	0.939	True	0.077	True	3	20
2018-06-01 132053 CTRL SETA1.eds	C11	UNKNOWN	CTRL	CTRL SETA1	RNU44-001094	Amp	1.164	0.961	1	22.496	22.496	23.393	N/A	23.393	6.801	1.381	4.303	0	-5.941	5.941	1	0.016	61.456	1	True	0.077	True	3	17
2018-06-06 193344 CTRL SETA2.eds	C11	UNKNOWN	CTRL	CTRL SETA2	RNU44-001094	Amp	1.154	0.96	1	22.62	22.62	23.393	N/A	23.393	6.801	1.381	4.303	0	-5.941	5.941	1	0.016	61.456	1	True	0.077	True	3	19
2018-06-15 142159 CTRL SETA3.eds	C11	UNKNOWN	CTRL	CTRL SETA3	RNU44-001094	Amp	1.17	0.967	1	25.064	25.064	23.393	N/A	23.393	6.801	1.381	4.303	0	-5.941	5.941	1	0.016	61.456	1	True	0.077	True	3	21
2018-07-27 144541 NGF48 SETA3.eds	C11	UNKNOWN	NGF48	NGF48SETA3	RNU44-001094	Amp	1.172	0.981	1	24.031	24.031	24.825	N/A	24.825	8.449	0.724	3.182	1.648	-0.655	3.951	0.319	0.065	1.575	0.366	True	0.077	True	3	20
2018-07-26 165753 NGF48 SETA1.eds	C11	UNKNOWN	NGF48	NGF48SETA1	RNU44-001094	Amp	1.17	0.877	1	25.174	25.174	24.825	N/A	24.825	8.449	0.724	3.182	1.648	-0.655	3.951	0.319	0.065	1.575	0.366	True	0.077	True	3	22
2018-07-27 092843 NGF48 SETA2.eds	C11	UNKNOWN	NGF48	NGF48SETA2	RNU44-001094	Amp	1.14	0.931	1	25.679	25.679	24.825	N/A	24.825	8.449	0.724	3.182	1.648	-0.655	3.951	0.319	0.065	1.575	0.366	True	0.077	True	3	22
2020-01-22 143823 NGF48 SETA4.eds	C11	UNKNOWN	NGF48	NGF48 SETA4	RNU44-001094	Amp	1.208	0.958	1	24.417	24.417	24.825	N/A	24.825	8.449	0.724	3.182	1.648	-0.655	3.951	0.319	0.065	1.575	0.366	True	0.077	True	3	20
2018-06-15 142159 CTRL SETA3.eds	E11	UNKNOWN	CTRL	CTRL SETA3	RNU48-001006	Amp	1.243	0.796	1	20.771	20.771	20.993	N/A	20.993	3.943	0.562	12.706	0	-7.138	7.138	1	0.007	140.836	1	True	0.144	True	3	15	True
2018-06-06 193344 CTRL SETA2.eds	E11	UNKNOWN	CTRL	CTRL SETA2	RNU48-001006	Amp	1.228	0.869	1	20.773	20.773	20.993	N/A	20.993	3.943	0.562	12.706	0	-7.138	7.138	1	0.007	140.836	1	True	0.144	True	3	15
2018-06-01 132053 CTRL SETA1.eds	E11	UNKNOWN	CTRL	CTRL SETA1	RNU48-001006	Amp	1.243	0.821	1	21.212	21.212	20.993	N/A	20.993	3.943	0.562	12.706	0	-7.138	7.138	1	0.007	140.836	1	True	0.144	True	3	16
2018-07-12 165218 NGF12 SETA1.eds	E11	UNKNOWN	NGF12	NGF12 SETA1	RNU48-001006	Amp	1.236	0.821	1	21.001	21.001	20.739	N/A	20.739	4.908	0.212	3.182	0.965	0.289	1.641	0.512	0.321	0.819	0.31	True	0.144	True	3	16
2018-07-13 083350 NGF12 SETA2.eds	E11	UNKNOWN	NGF12	NGF12 SETA2	RNU48-001006	Amp	1.249	0.8	1	20.254	20.254	20.739	N/A	20.739	4.908	0.212	3.182	0.965	0.289	1.641	0.512	0.321	0.819	0.31	True	0.144	True	3	15
2018-07-13 153612 NGF12 SETA3.eds	E11	UNKNOWN	NGF12	NGF12 SETA3	RNU48-001006	Amp	1.243	0.812	1	20.661	20.661	20.739	N/A	20.739	4.908	0.212	3.182	0.965	0.289	1.641	0.512	0.321	0.819	0.31	True	0.144	True	3	15
2020-01-22 114414 NGF12 SETA4.eds	E11	UNKNOWN	NGF12	NGF12 SETA4	RNU48-001006	Amp	1.236	0.829	1	21.04	21.04	20.739	N/A	20.739	4.908	0.212	3.182	0.965	0.289	1.641	0.512	0.321	0.819	0.31	True	0.144	True	3	16
2018-06-01 112349 NGF SETA1.eds	E11	UNKNOWN	NGF30	NGF SETA1	RNU48-001006	Amp	1.208	0.844	1	21.229	21.229	20.986	N/A	20.986	4.28	0.49	4.303	0.336	-1.772	2.445	0.792	0.184	3.416	0.689	True	0.144	True	3	16
2018-06-14 163427 NGF SETA3.eds	E11	UNKNOWN	NGF30	NGF SETA3	RNU48-001006	Amp	1.31	0.82	1	20.623	20.623	20.986	N/A	20.986	4.28	0.49	4.303	0.336	-1.772	2.445	0.792	0.184	3.416	0.689	True	0.144	True	3	15
2018-06-06 164506 NGF SETA2.eds	E11	UNKNOWN	NGF30	NGF SETA2	RNU48-001006	Amp	1.212	0.872	1	21.106	21.106	20.986	N/A	20.986	4.28	0.49	4.303	0.336	-1.772	2.445	0.792	0.184	3.416	0.689	True	0.144	True	3	16
2018-07-27 092843 NGF48 SETA2.eds	E11	UNKNOWN	NGF48	NGF48SETA2	RNU48-001006	Amp	1.233	0.811	1	20.789	20.789	21.047	N/A	21.047	4.268	0.369	4.303	0.324	-1.262	1.911	0.799	0.266	2.398	0.68	True	0.144	True	3	15
2018-07-27 144541 NGF48 SETA3.eds	E11	UNKNOWN	NGF48	NGF48SETA3	RNU48-001006	Amp	1.241	0.837	1	21.207	21.207	21.047	N/A	21.047	4.268	0.369	4.303	0.324	-1.262	1.911	0.799	0.266	2.398	0.68	True	0.144	True	3	16
2018-07-26 165753 NGF48 SETA1.eds	E11	UNKNOWN	NGF48	NGF48SETA1	RNU48-001006	Amp	1.252	0.82	1	21.143	21.143	21.047	N/A	21.047	4.268	0.369	4.303	0.324	-1.262	1.911	0.799	0.266	2.398	0.68	True	0.144	True	3	16
2020-01-22 143823 NGF48 SETA4.eds	E11	UNKNOWN	NGF48	NGF48 SETA4	RNU48-001006	Amp	1.262	0.771	1	20.216	20.216	21.047	N/A	21.047	4.268	0.369	4.303	0.324	-1.262	1.911	0.799	0.266	2.398	0.68	True	0.144	True	3	15	True
2018-07-27 144541 NGF48 SETA3.eds	A11	UNKNOWN	NGF48	NGF48SETA3	U6 snRNA-001973	Amp	1.151	0.98	1	17.17	17.17	16.377	N/A	16.377											True	0.081	True	3	11
2018-07-27 144541 NGF48 SETA3.eds	A12	UNKNOWN	NGF48	NGF48SETA3	U6 snRNA-001973	Amp	1.163	0.992	1	17.684	17.684	16.377	N/A	16.377											True	0.081	True	3	13
2018-07-27 144541 NGF48 SETA3.eds	B11	UNKNOWN	NGF48	NGF48SETA3	U6 snRNA-001973	Amp	1.165	0.953	1	17.68	17.68	16.377	N/A	16.377											True	0.081	True	3	14
2018-07-27 144541 NGF48 SETA3.eds	B12	UNKNOWN	NGF48	NGF48SETA3	U6 snRNA-001973	Amp	1.167	0.98	1	17.271	17.271	16.377	N/A	16.377											True	0.081	True	3	13
2018-07-26 165753 NGF48 SETA1.eds	A11	UNKNOWN	NGF48	NGF48SETA1	U6 snRNA-001973	Amp	1.176	0.981	1	17.203	17.203	16.377	N/A	16.377											True	0.081	True	3	14
2018-07-26 165753 NGF48 SETA1.eds	A12	UNKNOWN	NGF48	NGF48SETA1	U6 snRNA-001973	Amp	1.187	0.982	1	17.001	17.001	16.377	N/A	16.377											True	0.081	True	3	12
2018-07-26 165753 NGF48 SETA1.eds	B11	UNKNOWN	NGF48	NGF48SETA1	U6 snRNA-001973	Amp	1.193	0.918	1	17.246	17.246	16.377	N/A	16.377											True	0.081	True	3	14
2018-07-26 165753 NGF48 SETA1.eds	B12	UNKNOWN	NGF48	NGF48SETA1	U6 snRNA-001973	Amp	1.18	0.956	1	16.87	16.87	16.377	N/A	16.377											True	0.081	True	3	11
2018-07-27 092843 NGF48 SETA2.eds	A11	UNKNOWN	NGF48	NGF48SETA2	U6 snRNA-001973	Amp	1.18	0.988	1	16.309	16.309	16.377	N/A	16.377											True	0.081	True	3	12
2018-07-27 092843 NGF48 SETA2.eds	A12	UNKNOWN	NGF48	NGF48SETA2	U6 snRNA-001973	Amp	1.198	0.813	1	15.288	15.288	16.377	N/A	16.377											True	0.081	True	3	10
2018-07-27 092843 NGF48 SETA2.eds	B11	UNKNOWN	NGF48	NGF48SETA2	U6 snRNA-001973	Amp	1.189	0.77	1	15.185	15.185	16.377	N/A	16.377											True	0.081	True	3	10	True
2018-07-27 092843 NGF48 SETA2.eds	B12	UNKNOWN	NGF48	NGF48SETA2	U6 snRNA-001973	Amp	1.195	0.872	1	15.822	15.822	16.377	N/A	16.377											True	0.081	True	3	11
2020-01-22 143823 NGF48 SETA4.eds	A11	UNKNOWN	NGF48	NGF48 SETA4	U6 snRNA-001973	Amp	1.202	0.921	1	14.693	14.693	16.377	N/A	16.377											True	0.081	True	3	9
2020-01-22 143823 NGF48 SETA4.eds	A12	UNKNOWN	NGF48	NGF48 SETA4	U6 snRNA-001973	Amp	1.214	0.92	1	15.662	15.662	16.377	N/A	16.377											True	0.081	True	3	12
2020-01-22 143823 NGF48 SETA4.eds	B11	UNKNOWN	NGF48	NGF48 SETA4	U6 snRNA-001973	Amp	1.197	0.817	1	15.895	15.895	16.377	N/A	16.377											True	0.081	True	3	12
2020-01-22 143823 NGF48 SETA4.eds	B12	UNKNOWN	NGF48	NGF48 SETA4	U6 snRNA-001973	Amp	1.211	0.827	1	14.425	14.425	16.377	N/A	16.377											True	0.081	True	3	8
2018-06-15 142159 CTRL SETA3.eds	A11	UNKNOWN	CTRL	CTRL SETA3	U6 snRNA-001973	Amp	1.171	0.974	1	15.688	15.688	16.593	N/A	16.593											True	0.081	True	3	11
2018-06-15 142159 CTRL SETA3.eds	A12	UNKNOWN	CTRL	CTRL SETA3	U6 snRNA-001973	Amp	1.179	0.94	1	15.638	15.638	16.593	N/A	16.593											True	0.081	True	3	11
2018-06-15 142159 CTRL SETA3.eds	B11	UNKNOWN	CTRL	CTRL SETA3	U6 snRNA-001973	Amp	1.178	0.907	1	15.671	15.671	16.593	N/A	16.593											True	0.081	True	3	12
2018-06-15 142159 CTRL SETA3.eds	B12	UNKNOWN	CTRL	CTRL SETA3	U6 snRNA-001973	Amp	1.177	0.93	1	15.719	15.719	16.593	N/A	16.593											True	0.081	True	3	11
2018-06-01 132053 CTRL SETA1.eds	A11	UNKNOWN	CTRL	CTRL SETA1	U6 snRNA-001973	Amp	1.15	0.882	1	18.072	18.072	16.593	N/A	16.593											True	0.081	True	3	14
2018-06-01 132053 CTRL SETA1.eds	A12	UNKNOWN	CTRL	CTRL SETA1	U6 snRNA-001973	Amp	1.185	0.955	1	17.753	17.753	16.593	N/A	16.593											True	0.081	True	3	14
2018-06-01 132053 CTRL SETA1.eds	B11	UNKNOWN	CTRL	CTRL SETA1	U6 snRNA-001973	Amp	1.181	0.91	1	17.856	17.856	16.593	N/A	16.593											True	0.081	True	3	14
2018-06-01 132053 CTRL SETA1.eds	B12	UNKNOWN	CTRL	CTRL SETA1	U6 snRNA-001973	Amp	1.18	0.926	1	17.641	17.641	16.593	N/A	16.593											True	0.081	True	3	13
2018-06-06 193344 CTRL SETA2.eds	A11	UNKNOWN	CTRL	CTRL SETA2	U6 snRNA-001973	Amp	1.154	0.978	1	15.984	15.984	16.593	N/A	16.593											True	0.081	True	3	11
2018-06-06 193344 CTRL SETA2.eds	A12	UNKNOWN	CTRL	CTRL SETA2	U6 snRNA-001973	Amp	1.164	0.981	1	16.131	16.131	16.593	N/A	16.593											True	0.081	True	3	12
2018-06-06 193344 CTRL SETA2.eds	B11	UNKNOWN	CTRL	CTRL SETA2	U6 snRNA-001973	Amp	1.169	0.917	1	16.497	16.497	16.593	N/A	16.593											True	0.081	True	3	12
2018-06-06 193344 CTRL SETA2.eds	B12	UNKNOWN	CTRL	CTRL SETA2	U6 snRNA-001973	Amp	1.165	0.946	1	16.462	16.462	16.593	N/A	16.593											True	0.081	True	3	12
2018-06-01 112349 NGF SETA1.eds	A11	UNKNOWN	NGF30	NGF SETA1	U6 snRNA-001973	Amp	1.191	0.928	1	17.984	17.984	16.707	N/A	16.707											True	0.081	True	3	14
2018-06-01 112349 NGF SETA1.eds	A12	UNKNOWN	NGF30	NGF SETA1	U6 snRNA-001973	Amp	1.163	0.984	1	17.521	17.521	16.707	N/A	16.707											True	0.081	True	3	13
2018-06-01 112349 NGF SETA1.eds	B11	UNKNOWN	NGF30	NGF SETA1	U6 snRNA-001973	Amp	1.15	0.868	1	18.115	18.115	16.707	N/A	16.707											True	0.081	True	3	14
2018-06-01 112349 NGF SETA1.eds	B12	UNKNOWN	NGF30	NGF SETA1	U6 snRNA-001973	Amp	1.166	0.913	1	18.049	18.049	16.707	N/A	16.707											True	0.081	True	3	14
2018-06-06 164506 NGF SETA2.eds	A11	UNKNOWN	NGF30	NGF SETA2	U6 snRNA-001973	Amp	1.142	0.989	1	16.513	16.513	16.707	N/A	16.707											True	0.081	True	3	12
2018-06-06 164506 NGF SETA2.eds	A12	UNKNOWN	NGF30	NGF SETA2	U6 snRNA-001973	Amp	1.166	0.986	1	16.445	16.445	16.707	N/A	16.707											True	0.081	True	3	12
2018-06-06 164506 NGF SETA2.eds	B11	UNKNOWN	NGF30	NGF SETA2	U6 snRNA-001973	Amp	1.166	0.976	1	16.462	16.462	16.707	N/A	16.707											True	0.081	True	3	12
2018-06-06 164506 NGF SETA2.eds	B12	UNKNOWN	NGF30	NGF SETA2	U6 snRNA-001973	Amp	1.169	0.987	1	16.496	16.496	16.707	N/A	16.707											True	0.081	True	3	12
2018-06-14 163427 NGF SETA3.eds	A11	UNKNOWN	NGF30	NGF SETA3	U6 snRNA-001973	Amp	1.22	0.974	1	15.79	15.79	16.707	N/A	16.707											True	0.081	True	3	12
2018-06-14 163427 NGF SETA3.eds	A12	UNKNOWN	NGF30	NGF SETA3	U6 snRNA-001973	Amp	1.222	0.94	1	15.722	15.722	16.707	N/A	16.707											True	0.081	True	3	11
2018-06-14 163427 NGF SETA3.eds	B11	UNKNOWN	NGF30	NGF SETA3	U6 snRNA-001973	Amp	1.22	0.901	1	15.723	15.723	16.707	N/A	16.707											True	0.081	True	3	11
2018-06-14 163427 NGF SETA3.eds	B12	UNKNOWN	NGF30	NGF SETA3	U6 snRNA-001973	Amp	1.216	0.903	1	15.66	15.66	16.707	N/A	16.707											True	0.081	True	3	12
2018-07-12 165218 NGF12 SETA1.eds	A11	UNKNOWN	NGF12	NGF12 SETA1	U6 snRNA-001973	Amp	1.159	0.977	1	16.404	16.404	15.831	N/A	15.831											True	0.081	True	3	11
2018-07-12 165218 NGF12 SETA1.eds	A12	UNKNOWN	NGF12	NGF12 SETA1	U6 snRNA-001973	Amp	1.185	0.982	1	16.368	16.368	15.831	N/A	15.831											True	0.081	True	3	11
2018-07-12 165218 NGF12 SETA1.eds	B11	UNKNOWN	NGF12	NGF12 SETA1	U6 snRNA-001973	Amp	1.175	0.873	1	17.037	17.037	15.831	N/A	15.831											True	0.081	True	3	13
2018-07-12 165218 NGF12 SETA1.eds	B12	UNKNOWN	NGF12	NGF12 SETA1	U6 snRNA-001973	Amp	1.181	0.987	1	16.777	16.777	15.831	N/A	15.831											True	0.081	True	3	13
2018-07-13 153612 NGF12 SETA3.eds	A11	UNKNOWN	NGF12	NGF12 SETA3	U6 snRNA-001973	Amp	1.188	0.96	1	15.49	15.49	15.831	N/A	15.831											True	0.081	True	3	11
2018-07-13 153612 NGF12 SETA3.eds	A12	UNKNOWN	NGF12	NGF12 SETA3	U6 snRNA-001973	Amp	1.202	0.988	1	15.166	15.166	15.831	N/A	15.831											True	0.081	True	3	11
2018-07-13 153612 NGF12 SETA3.eds	B11	UNKNOWN	NGF12	NGF12 SETA3	U6 snRNA-001973	Amp	1.19	0.89	1	15.535	15.535	15.831	N/A	15.831											True	0.081	True	3	11
2018-07-13 153612 NGF12 SETA3.eds	B12	UNKNOWN	NGF12	NGF12 SETA3	U6 snRNA-001973	Amp	1.19	0.938	1	15.1	15.1	15.831	N/A	15.831											True	0.081	True	3	11
2018-07-13 083350 NGF12 SETA2.eds	A11	UNKNOWN	NGF12	NGF12 SETA2	U6 snRNA-001973	Amp	1.17	0.97	1	15.327	15.327	15.831	N/A	15.831											True	0.081	True	3	11
2018-07-13 083350 NGF12 SETA2.eds	A12	UNKNOWN	NGF12	NGF12 SETA2	U6 snRNA-001973	Amp	1.176	0.987	1	15.596	15.596	15.831	N/A	15.831											True	0.081	True	3	11
2018-07-13 083350 NGF12 SETA2.eds	B11	UNKNOWN	NGF12	NGF12 SETA2	U6 snRNA-001973	Amp	1.178	0.918	1	15.009	15.009	15.831	N/A	15.831											True	0.081	True	3	11
2018-07-13 083350 NGF12 SETA2.eds	B12	UNKNOWN	NGF12	NGF12 SETA2	U6 snRNA-001973	Amp	1.19	0.918	1	15.787	15.787	15.831	N/A	15.831											True	0.081	True	3	12
2020-01-22 114414 NGF12 SETA4.eds	A11	UNKNOWN	NGF12	NGF12 SETA4	U6 snRNA-001973	Amp	1.199	0.984	1	15.82	15.82	15.831	N/A	15.831											True	0.081	True	3	11
2020-01-22 114414 NGF12 SETA4.eds	A12	UNKNOWN	NGF12	NGF12 SETA4	U6 snRNA-001973	Amp	1.206	0.985	1	15.857	15.857	15.831	N/A	15.831											True	0.081	True	3	11
2020-01-22 114414 NGF12 SETA4.eds	B11	UNKNOWN	NGF12	NGF12 SETA4	U6 snRNA-001973	Amp	1.192	0.964	1	16.16	16.16	15.831	N/A	15.831											True	0.081	True	3	12
2020-01-22 114414 NGF12 SETA4.eds	B12	UNKNOWN	NGF12	NGF12 SETA4	U6 snRNA-001973	Amp	1.207	0.986	1	15.862	15.862	15.831	N/A	15.831											True	0.081	True	3	12
2018-07-26 165753 NGF48 SETA1.eds	G11	UNKNOWN	NGF48	NGF48SETA1	ath-miR159a-000338	N/A	Undetermined	Undetermined	1	Undetermined	Undetermined		N/A												True	0.04	True	-1	-1	True
2018-07-27 092843 NGF48 SETA2.eds	G11	UNKNOWN	NGF48	NGF48SETA2	ath-miR159a-000338	N/A	Undetermined	Undetermined	1	Undetermined	Undetermined		N/A												True	0.04	True	-1	-1	True
2018-07-27 144541 NGF48 SETA3.eds	G11	UNKNOWN	NGF48	NGF48SETA3	ath-miR159a-000338	Inconclusive	0	0.555	1	36.816	36.816		N/A												True	0.04	True	3	31	True
2018-06-01 112349 NGF SETA1.eds	G11	UNKNOWN	NGF30	NGF SETA1	ath-miR159a-000338	Inconclusive	0.581	0.275	1	37.912	37.912		N/A												True	0.04	True	3	31	True
2018-06-06 164506 NGF SETA2.eds	G11	UNKNOWN	NGF30	NGF SETA2	ath-miR159a-000338	N/A	Undetermined	Undetermined	1	Undetermined	Undetermined		N/A												True	0.04	True	-1	-1	True
2018-06-14 163427 NGF SETA3.eds	G11	UNKNOWN	NGF30	NGF SETA3	ath-miR159a-000338	Inconclusive	0.618	0.787	1	35.52	35.52		N/A												True	0.04	True	3	30	True
2018-06-06 193344 CTRL SETA2.eds	G11	UNKNOWN	CTRL	CTRL SETA2	ath-miR159a-000338	N/A	Undetermined	Undetermined	1	Undetermined	Undetermined		N/A												True	0.04	True	-1	-1	True
2018-06-15 142159 CTRL SETA3.eds	G11	UNKNOWN	CTRL	CTRL SETA3	ath-miR159a-000338	Amp	0.621	0.576	1	36.72	36.72		N/A												True	0.04	True	3	33	True
2018-06-01 132053 CTRL SETA1.eds	G11	UNKNOWN	CTRL	CTRL SETA1	ath-miR159a-000338	N/A	Undetermined	Undetermined	1	Undetermined	Undetermined		N/A												True	0.04	True	-1	-1	True
2018-07-12 165218 NGF12 SETA1.eds	G11	UNKNOWN	NGF12	NGF12 SETA1	ath-miR159a-000338	N/A	Undetermined	Undetermined	1	Undetermined	Undetermined		N/A												True	0.04	True	-1	-1	True
2018-07-13 083350 NGF12 SETA2.eds	G11	UNKNOWN	NGF12	NGF12 SETA2	ath-miR159a-000338	N/A	Undetermined	Undetermined	1	Undetermined	Undetermined		N/A												True	0.04	True	-1	-1	True
2020-01-22 114414 NGF12 SETA4.eds	G11	UNKNOWN	NGF12	NGF12 SETA4	ath-miR159a-000338	N/A	Undetermined	Undetermined	1	Undetermined	Undetermined		N/A												True	0.04	True	-1	-1	True
2018-07-13 153612 NGF12 SETA3.eds	G11	UNKNOWN	NGF12	NGF12 SETA3	ath-miR159a-000338	N/A	Undetermined	Undetermined	1	Undetermined	Undetermined		N/A												True	0.04	True	-1	-1	True
2020-01-22 143823 NGF48 SETA4.eds	G11	UNKNOWN	NGF48	NGF48 SETA4	ath-miR159a-000338	N/A	Undetermined	Undetermined	1	Undetermined	Undetermined		N/A												True	0.04	True	-1	-1	True
2018-06-06 193344 CTRL SETA2.eds	A01	UNKNOWN	CTRL	CTRL SETA2	hsa-let-7a-000377	Amp	1.106	0.934	1	28.336	28.336	29.305	N/A	29.305	12.712	1.061	4.303	0	-4.563	4.563	1	0.042	23.641	1	True	0.058	True	3	25
2018-06-15 142159 CTRL SETA3.eds	A01	UNKNOWN	CTRL	CTRL SETA3	hsa-let-7a-000377	Amp	1.103	0.972	1	30.463	30.463	29.305	N/A	29.305	12.712	1.061	4.303	0	-4.563	4.563	1	0.042	23.641	1	True	0.058	True	3	27
2018-06-01 132053 CTRL SETA1.eds	A01	UNKNOWN	CTRL	CTRL SETA1	hsa-let-7a-000377	Amp	1.087	0.964	1	29.115	29.115	29.305	N/A	29.305	12.712	1.061	4.303	0	-4.563	4.563	1	0.042	23.641	1	True	0.058	True	3	25
2020-01-22 143823 NGF48 SETA4.eds	A01	UNKNOWN	NGF48	NGF48 SETA4	hsa-let-7a-000377	Amp	1.176	0.988	1	30.12	30.12	30.134	N/A	30.134	13.758	1.09	3.182	1.046	-2.424	4.515	0.484	0.044	5.367	0.523	True	0.058	True	3	26
2018-07-12 165218 NGF12 SETA1.eds	A01	UNKNOWN	NGF12	NGF12 SETA1	hsa-let-7a-000377	Amp	1.128	0.946	1	29.584	29.584	29.589	N/A	29.589	13.589	0.375	4.303	0.877	-0.735	2.489	0.545	0.178	1.665	0.503	True	0.058	True	3	26
2018-07-13 083350 NGF12 SETA2.eds	A01	UNKNOWN	NGF12	NGF12 SETA2	hsa-let-7a-000377	Amp	1.126	0.928	1	29.023	29.023	29.589	N/A	29.589	13.589	0.375	4.303	0.877	-0.735	2.489	0.545	0.178	1.665	0.503	True	0.058	True	3	25
2018-07-13 153612 NGF12 SETA3.eds	A01	UNKNOWN	NGF12	NGF12 SETA3	hsa-let-7a-000377	Amp	0.889	0.789	1	35.425	35.425	29.589	N/A	29.589	13.589	0.375	4.303	0.877	-0.735	2.489	0.545	0.178	1.665	0.503	True	0.058	True	3	31	True
2020-01-22 114414 NGF12 SETA4.eds	A01	UNKNOWN	NGF12	NGF12 SETA4	hsa-let-7a-000377	Amp	1.12	0.976	1	30.16	30.16	29.589	N/A	29.589	13.589	0.375	4.303	0.877	-0.735	2.489	0.545	0.178	1.665	0.503	True	0.058	True	3	26
2018-07-27 144541 NGF48 SETA3.eds	A01	UNKNOWN	NGF48	NGF48SETA3	hsa-let-7a-000377	Amp	1.144	0.946	1	29.226	29.226	30.134	N/A	30.134	13.758	1.09	3.182	1.046	-2.424	4.515	0.484	0.044	5.367	0.523	True	0.058	True	3	25
2018-07-27 092843 NGF48 SETA2.eds	A01	UNKNOWN	NGF48	NGF48SETA2	hsa-let-7a-000377	Amp	1.112	0.869	1	32.032	32.032	30.134	N/A	30.134	13.758	1.09	3.182	1.046	-2.424	4.515	0.484	0.044	5.367	0.523	True	0.058	True	3	28
2018-07-26 165753 NGF48 SETA1.eds	A01	UNKNOWN	NGF48	NGF48SETA1	hsa-let-7a-000377	Amp	1.164	0.978	1	29.159	29.159	30.134	N/A	30.134	13.758	1.09	3.182	1.046	-2.424	4.515	0.484	0.044	5.367	0.523	True	0.058	True	3	25
2018-06-01 112349 NGF SETA1.eds	A01	UNKNOWN	NGF30	NGF SETA1	hsa-let-7a-000377	Amp	1.068	0.969	1	28.777	28.777	28.768	N/A	28.768	12.062	0.84	4.303	-0.65	-4.263	2.963	1.569	0.128	19.201	0.657	True	0.058	True	3	25
2018-06-14 163427 NGF SETA3.eds	A01	UNKNOWN	NGF30	NGF SETA3	hsa-let-7a-000377	Amp	1.166	0.982	1	29.402	29.402	28.768	N/A	28.768	12.062	0.84	4.303	-0.65	-4.263	2.963	1.569	0.128	19.201	0.657	True	0.058	True	3	26
2018-06-06 164506 NGF SETA2.eds	A01	UNKNOWN	NGF30	NGF SETA2	hsa-let-7a-000377	Amp	1.1	0.991	1	28.126	28.126	28.768	N/A	28.768	12.062	0.84	4.303	-0.65	-4.263	2.963	1.569	0.128	19.201	0.657	True	0.058	True	3	24
2018-06-14 163427 NGF SETA3.eds	H08	UNKNOWN	NGF30	NGF SETA3	hsa-let-7b-002619	Amp	1.045	0.844	1	25.98	25.98		N/A												True	0.04	True	3	23	True
2018-06-06 164506 NGF SETA2.eds	H08	UNKNOWN	NGF30	NGF SETA2	hsa-let-7b-002619	Amp	0.968	0.878	1	25.645	25.645		N/A												True	0.04	True	3	22	True
2018-06-01 112349 NGF SETA1.eds	H08	UNKNOWN	NGF30	NGF SETA1	hsa-let-7b-002619	Amp	0.98	0.963	1	27.518	27.518		N/A												True	0.04	True	3	24	True
2018-07-26 165753 NGF48 SETA1.eds	H08	UNKNOWN	NGF48	NGF48SETA1	hsa-let-7b-002619	Amp	1.034	0.964	1	27.258	27.258		N/A												True	0.04	True	3	24	True
2018-07-27 144541 NGF48 SETA3.eds	H08	UNKNOWN	NGF48	NGF48SETA3	hsa-let-7b-002619	Amp	1	0.965	1	27.05	27.05		N/A												True	0.04	True	3	24	True
2018-07-27 092843 NGF48 SETA2.eds	H08	UNKNOWN	NGF48	NGF48SETA2	hsa-let-7b-002619	Amp	0.984	0.945	1	27.708	27.708		N/A												True	0.04	True	3	25	True
2018-06-06 193344 CTRL SETA2.eds	H08	UNKNOWN	CTRL	CTRL SETA2	hsa-let-7b-002619	Amp	1.034	0.874	1	25.029	25.029		N/A												True	0.04	True	3	22	True
2018-06-15 142159 CTRL SETA3.eds	H08	UNKNOWN	CTRL	CTRL SETA3	hsa-let-7b-002619	Amp	0.958	0.952	1	26.526	26.526		N/A												True	0.04	True	3	23	True
2018-06-01 132053 CTRL SETA1.eds	H08	UNKNOWN	CTRL	CTRL SETA1	hsa-let-7b-002619	Amp	0.905	0.939	1	28.197	28.197		N/A												True	0.04	True	3	25	True
2018-07-13 153612 NGF12 SETA3.eds	H08	UNKNOWN	NGF12	NGF12 SETA3	hsa-let-7b-002619	Amp	0.876	0.908	1	29.909	29.909		N/A												True	0.04	True	3	27	True
2020-01-22 114414 NGF12 SETA4.eds	H08	UNKNOWN	NGF12	NGF12 SETA4	hsa-let-7b-002619	Amp	0.958	0.966	1	26.349	26.349		N/A												True	0.04	True	3	23	True
2018-07-12 165218 NGF12 SETA1.eds	H08	UNKNOWN	NGF12	NGF12 SETA1	hsa-let-7b-002619	Amp	0.972	0.963	1	27.326	27.326		N/A												True	0.04	True	3	24	True
2018-07-13 083350 NGF12 SETA2.eds	H08	UNKNOWN	NGF12	NGF12 SETA2	hsa-let-7b-002619	Amp	0.96	0.905	1	27.332	27.332		N/A												True	0.04	True	3	24	True
2020-01-22 143823 NGF48 SETA4.eds	H08	UNKNOWN	NGF48	NGF48 SETA4	hsa-let-7b-002619	Amp	0.997	0.803	1	25.962	25.962		N/A												True	0.04	True	3	23	True
2018-07-13 153612 NGF12 SETA3.eds	A02	UNKNOWN	NGF12	NGF12 SETA3	hsa-let-7c-000379	N/A	Undetermined	Undetermined	1	Undetermined	Undetermined	34.692	N/A	34.692	18.692	0.171	4.303	-0.577	-1.312	0.159	1.491	0.896	2.484	0.773	True	0.112	True	-1	-1	True
2020-01-22 114414 NGF12 SETA4.eds	A02	UNKNOWN	NGF12	NGF12 SETA4	hsa-let-7c-000379	Amp	1.289	0.982	1	34.485	34.485	34.692	N/A	34.692	18.692	0.171	4.303	-0.577	-1.312	0.159	1.491	0.896	2.484	0.773	True	0.112	True	3	30
2018-07-12 165218 NGF12 SETA1.eds	A02	UNKNOWN	NGF12	NGF12 SETA1	hsa-let-7c-000379	Amp	1.237	0.954	1	35.131	35.131	34.692	N/A	34.692	18.692	0.171	4.303	-0.577	-1.312	0.159	1.491	0.896	2.484	0.773	True	0.112	True	3	30
2018-07-13 083350 NGF12 SETA2.eds	A02	UNKNOWN	NGF12	NGF12 SETA2	hsa-let-7c-000379	Amp	1.256	0.974	1	34.461	34.461	34.692	N/A	34.692	18.692	0.171	4.303	-0.577	-1.312	0.159	1.491	0.896	2.484	0.773	True	0.112	True	3	30
2018-06-01 112349 NGF SETA1.eds	A02	UNKNOWN	NGF30	NGF SETA1	hsa-let-7c-000379	Amp	1.22	0.987	1	34.305	34.305	33.652	N/A	33.652	16.454	0.067	12.706	-2.815	-3.662	-1.967	7.035	3.91	12.658	0.248	True	0.112	True	3	30
2018-06-14 163427 NGF SETA3.eds	A02	UNKNOWN	NGF30	NGF SETA3	hsa-let-7c-000379	N/A	Undetermined	Undetermined	1	Undetermined	Undetermined	33.652	N/A	33.652	16.454	0.067	12.706	-2.815	-3.662	-1.967	7.035	3.91	12.658	0.248	True	0.112	True	-1	-1	True
2018-06-06 164506 NGF SETA2.eds	A02	UNKNOWN	NGF30	NGF SETA2	hsa-let-7c-000379	Amp	1.251	0.986	1	33	33	33.652	N/A	33.652	16.454	0.067	12.706	-2.815	-3.662	-1.967	7.035	3.91	12.658	0.248	True	0.112	True	3	28
2018-07-27 092843 NGF48 SETA2.eds	A02	UNKNOWN	NGF48	NGF48SETA2	hsa-let-7c-000379	Amp	1.28	0.985	1	33.266	33.266	34.332	N/A	34.332	17.956	0.603	3.182	-1.313	-3.232	0.606	2.485	0.657	9.399	0.538	True	0.112	True	3	28
2018-07-27 144541 NGF48 SETA3.eds	A02	UNKNOWN	NGF48	NGF48SETA3	hsa-let-7c-000379	Amp	1.24	0.916	1	34.131	34.131	34.332	N/A	34.332	17.956	0.603	3.182	-1.313	-3.232	0.606	2.485	0.657	9.399	0.538	True	0.112	True	3	29
2018-07-26 165753 NGF48 SETA1.eds	A02	UNKNOWN	NGF48	NGF48SETA1	hsa-let-7c-000379	Amp	1.239	0.964	1	35.242	35.242	34.332	N/A	34.332	17.956	0.603	3.182	-1.313	-3.232	0.606	2.485	0.657	9.399	0.538	True	0.112	True	3	30
2018-06-06 193344 CTRL SETA2.eds	A02	UNKNOWN	CTRL	CTRL SETA2	hsa-let-7c-000379	Amp	1.238	0.942	1	32.832	32.832	35.862	N/A	35.862	19.269	1.748	4.303	0	-7.52	7.52	1	0.005	183.531	1	True	0.112	True	3	28
2018-06-15 142159 CTRL SETA3.eds	A02	UNKNOWN	CTRL	CTRL SETA3	hsa-let-7c-000379	No Amp	1.01	0.928	1	38.217	38.217	35.862	N/A	35.862	19.269	1.748	4.303	0	-7.52	7.52	1	0.005	183.531	1	True	0.112	True	3	34
2018-06-01 132053 CTRL SETA1.eds	A02	UNKNOWN	CTRL	CTRL SETA1	hsa-let-7c-000379	Amp	1.132	0.954	1	36.535	36.535	35.862	N/A	35.862	19.269	1.748	4.303	0	-7.52	7.52	1	0.005	183.531	1	True	0.112	True	3	32
2020-01-22 143823 NGF48 SETA4.eds	A02	UNKNOWN	NGF48	NGF48 SETA4	hsa-let-7c-000379	Amp	1.321	0.967	1	34.689	34.689	34.332	N/A	34.332	17.956	0.603	3.182	-1.313	-3.232	0.606	2.485	0.657	9.399	0.538	True	0.112	True	3	30
2018-07-27 144541 NGF48 SETA3.eds	A03	UNKNOWN	NGF48	NGF48SETA3	hsa-let-7d-002283	Amp	1.261	0.985	1	30.792	30.792	31.436	N/A	31.436	15.06	0.895	3.182	1.197	-1.652	4.046	0.436	0.061	3.142	0.351	True	0.121	True	3	26
2018-07-26 165753 NGF48 SETA1.eds	A03	UNKNOWN	NGF48	NGF48SETA1	hsa-let-7d-002283	Amp	1.285	0.987	1	30.771	30.771	31.436	N/A	31.436	15.06	0.895	3.182	1.197	-1.652	4.046	0.436	0.061	3.142	0.351	True	0.121	True	3	26
2018-07-27 092843 NGF48 SETA2.eds	A03	UNKNOWN	NGF48	NGF48SETA2	hsa-let-7d-002283	Amp	1.306	0.982	1	32.521	32.521	31.436	N/A	31.436	15.06	0.895	3.182	1.197	-1.652	4.046	0.436	0.061	3.142	0.351	True	0.121	True	3	28
2018-06-01 112349 NGF SETA1.eds	A03	UNKNOWN	NGF30	NGF SETA1	hsa-let-7d-002283	Amp	1.224	0.986	1	30.753	30.753	30.884	N/A	30.884	14.178	0.763	4.303	0.315	-2.967	3.598	0.804	0.083	7.82	0.782	True	0.121	True	3	26
2018-06-06 164506 NGF SETA2.eds	A03	UNKNOWN	NGF30	NGF SETA2	hsa-let-7d-002283	Amp	1.226	0.987	1	30.7	30.7	30.884	N/A	30.884	14.178	0.763	4.303	0.315	-2.967	3.598	0.804	0.083	7.82	0.782	True	0.121	True	3	25
2018-06-14 163427 NGF SETA3.eds	A03	UNKNOWN	NGF30	NGF SETA3	hsa-let-7d-002283	Amp	1.327	0.991	1	31.2	31.2	30.884	N/A	30.884	14.178	0.763	4.303	0.315	-2.967	3.598	0.804	0.083	7.82	0.782	True	0.121	True	3	26
2018-07-12 165218 NGF12 SETA1.eds	A03	UNKNOWN	NGF12	NGF12 SETA1	hsa-let-7d-002283	Amp	1.295	0.989	1	31.097	31.097	31.683	N/A	31.683	15.852	0.777	3.182	1.99	-0.483	4.463	0.252	0.045	1.398	0.125	True	0.121	True	3	26
2018-07-13 153612 NGF12 SETA3.eds	A03	UNKNOWN	NGF12	NGF12 SETA3	hsa-let-7d-002283	Amp	1.212	0.978	1	33.383	33.383	31.683	N/A	31.683	15.852	0.777	3.182	1.99	-0.483	4.463	0.252	0.045	1.398	0.125	True	0.121	True	3	28
2018-07-13 083350 NGF12 SETA2.eds	A03	UNKNOWN	NGF12	NGF12 SETA2	hsa-let-7d-002283	Amp	1.283	0.986	1	31.084	31.084	31.683	N/A	31.683	15.852	0.777	3.182	1.99	-0.483	4.463	0.252	0.045	1.398	0.125	True	0.121	True	3	26
2020-01-22 114414 NGF12 SETA4.eds	A03	UNKNOWN	NGF12	NGF12 SETA4	hsa-let-7d-002283	Amp	1.287	0.987	1	31.17	31.17	31.683	N/A	31.683	15.852	0.777	3.182	1.99	-0.483	4.463	0.252	0.045	1.398	0.125	True	0.121	True	3	26
2020-01-22 143823 NGF48 SETA4.eds	A03	UNKNOWN	NGF48	NGF48 SETA4	hsa-let-7d-002283	Amp	1.305	0.984	1	31.66	31.66	31.436	N/A	31.436	15.06	0.895	3.182	1.197	-1.652	4.046	0.436	0.061	3.142	0.351	True	0.121	True	3	27
2018-06-15 142159 CTRL SETA3.eds	A03	UNKNOWN	CTRL	CTRL SETA3	hsa-let-7d-002283	Amp	1.328	0.991	1	30.853	30.853	30.455	N/A	30.455	13.862	0.743	4.303	0	-3.198	3.198	1	0.109	9.176	1	True	0.121	True	3	26
2018-06-06 193344 CTRL SETA2.eds	A03	UNKNOWN	CTRL	CTRL SETA2	hsa-let-7d-002283	Amp	1.254	0.989	1	30.082	30.082	30.455	N/A	30.455	13.862	0.743	4.303	0	-3.198	3.198	1	0.109	9.176	1	True	0.121	True	3	25
2018-06-01 132053 CTRL SETA1.eds	A03	UNKNOWN	CTRL	CTRL SETA1	hsa-let-7d-002283	Amp	1.254	0.982	1	30.431	30.431	30.455	N/A	30.455	13.862	0.743	4.303	0	-3.198	3.198	1	0.109	9.176	1	True	0.121	True	3	26
2018-06-14 163427 NGF SETA3.eds	A04	UNKNOWN	NGF30	NGF SETA3	hsa-let-7e-002406	Amp	1.373	0.992	1	26.82	26.82	26.738	N/A	26.738	10.031	0.54	4.303	-0.212	-2.534	2.11	1.158	0.232	5.792	0.795	True	0.186	True	3	21
2018-06-01 112349 NGF SETA1.eds	A04	UNKNOWN	NGF30	NGF SETA1	hsa-let-7e-002406	Amp	1.303	0.979	1	27.265	27.265	26.738	N/A	26.738	10.031	0.54	4.303	-0.212	-2.534	2.11	1.158	0.232	5.792	0.795	True	0.186	True	3	21
2018-06-06 164506 NGF SETA2.eds	A04	UNKNOWN	NGF30	NGF SETA2	hsa-let-7e-002406	Amp	1.291	0.985	1	26.129	26.129	26.738	N/A	26.738	10.031	0.54	4.303	-0.212	-2.534	2.11	1.158	0.232	5.792	0.795	True	0.186	True	3	20
2018-07-27 144541 NGF48 SETA3.eds	A04	UNKNOWN	NGF48	NGF48SETA3	hsa-let-7e-002406	Amp	1.327	0.972	1	27.275	27.275	27.594	N/A	27.594	11.217	0.612	3.182	0.974	-0.973	2.921	0.509	0.132	1.962	0.286	True	0.186	True	3	22
2018-07-27 092843 NGF48 SETA2.eds	A04	UNKNOWN	NGF48	NGF48SETA2	hsa-let-7e-002406	Amp	1.34	0.977	1	28.266	28.266	27.594	N/A	27.594	11.217	0.612	3.182	0.974	-0.973	2.921	0.509	0.132	1.962	0.286	True	0.186	True	3	22
2018-07-26 165753 NGF48 SETA1.eds	A04	UNKNOWN	NGF48	NGF48SETA1	hsa-let-7e-002406	Amp	1.32	0.984	1	27.668	27.668	27.594	N/A	27.594	11.217	0.612	3.182	0.974	-0.973	2.921	0.509	0.132	1.962	0.286	True	0.186	True	3	22
2018-06-01 132053 CTRL SETA1.eds	A04	UNKNOWN	CTRL	CTRL SETA1	hsa-let-7e-002406	Amp	1.344	0.975	1	27.463	27.463	26.836	N/A	26.836	10.243	0.54	4.303	0	-2.323	2.323	1	0.2	5.004	1	True	0.186	True	3	22
2018-06-06 193344 CTRL SETA2.eds	A04	UNKNOWN	CTRL	CTRL SETA2	hsa-let-7e-002406	Amp	1.3	0.978	1	26.046	26.046	26.836	N/A	26.836	10.243	0.54	4.303	0	-2.323	2.323	1	0.2	5.004	1	True	0.186	True	3	20
2018-06-15 142159 CTRL SETA3.eds	A04	UNKNOWN	CTRL	CTRL SETA3	hsa-let-7e-002406	Amp	1.319	0.989	1	26.999	26.999	26.836	N/A	26.836	10.243	0.54	4.303	0	-2.323	2.323	1	0.2	5.004	1	True	0.186	True	3	22
2020-01-22 114414 NGF12 SETA4.eds	A04	UNKNOWN	NGF12	NGF12 SETA4	hsa-let-7e-002406	Amp	1.306	0.985	1	27.163	27.163	27.766	N/A	27.766	11.936	0.802	3.182	1.692	-0.858	4.243	0.309	0.053	1.813	0.142	True	0.186	True	3	21
2018-07-12 165218 NGF12 SETA1.eds	A04	UNKNOWN	NGF12	NGF12 SETA1	hsa-let-7e-002406	Amp	1.325	0.975	1	27.496	27.496	27.766	N/A	27.766	11.936	0.802	3.182	1.692	-0.858	4.243	0.309	0.053	1.813	0.142	True	0.186	True	3	22
2018-07-13 153612 NGF12 SETA3.eds	A04	UNKNOWN	NGF12	NGF12 SETA3	hsa-let-7e-002406	Amp	1.308	0.983	1	29.642	29.642	27.766	N/A	27.766	11.936	0.802	3.182	1.692	-0.858	4.243	0.309	0.053	1.813	0.142	True	0.186	True	3	24
2018-07-13 083350 NGF12 SETA2.eds	A04	UNKNOWN	NGF12	NGF12 SETA2	hsa-let-7e-002406	Amp	1.329	0.982	1	26.765	26.765	27.766	N/A	27.766	11.936	0.802	3.182	1.692	-0.858	4.243	0.309	0.053	1.813	0.142	True	0.186	True	3	21
2020-01-22 143823 NGF48 SETA4.eds	A04	UNKNOWN	NGF48	NGF48 SETA4	hsa-let-7e-002406	Amp	1.365	0.921	1	27.165	27.165	27.594	N/A	27.594	11.217	0.612	3.182	0.974	-0.973	2.921	0.509	0.132	1.962	0.286	True	0.186	True	3	22
2018-07-27 092843 NGF48 SETA2.eds	A05	UNKNOWN	NGF48	NGF48SETA2	hsa-let-7f-000382	Amp	1.131	0.928	1	31.657	31.657		N/A												True	0.04	True	3	29	True
2018-07-26 165753 NGF48 SETA1.eds	A05	UNKNOWN	NGF48	NGF48SETA1	hsa-let-7f-000382	Amp	1.117	0.952	1	31.186	31.186		N/A												True	0.04	True	3	28	True
2018-07-27 144541 NGF48 SETA3.eds	A05	UNKNOWN	NGF48	NGF48SETA3	hsa-let-7f-000382	Amp	1.133	0.965	1	30.454	30.454		N/A												True	0.04	True	3	27	True
2020-01-22 114414 NGF12 SETA4.eds	A05	UNKNOWN	NGF12	NGF12 SETA4	hsa-let-7f-000382	Amp	1.137	0.984	1	30.896	30.896		N/A												True	0.04	True	3	28	True
2018-07-12 165218 NGF12 SETA1.eds	A05	UNKNOWN	NGF12	NGF12 SETA1	hsa-let-7f-000382	Amp	1.109	0.936	1	30.324	30.324		N/A												True	0.04	True	3	27	True
2018-07-13 083350 NGF12 SETA2.eds	A05	UNKNOWN	NGF12	NGF12 SETA2	hsa-let-7f-000382	Amp	1.115	0.958	1	30.808	30.808		N/A												True	0.04	True	3	28	True
2018-07-13 153612 NGF12 SETA3.eds	A05	UNKNOWN	NGF12	NGF12 SETA3	hsa-let-7f-000382	Amp	0.91	0.852	1	34.405	34.405		N/A												True	0.04	True	3	31	True
2018-06-14 163427 NGF SETA3.eds	A05	UNKNOWN	NGF30	NGF SETA3	hsa-let-7f-000382	Amp	1.041	0.961	1	31.495	31.495		N/A												True	0.04	True	3	29	True
2018-06-06 164506 NGF SETA2.eds	A05	UNKNOWN	NGF30	NGF SETA2	hsa-let-7f-000382	Amp	1.051	0.979	1	29.674	29.674		N/A												True	0.04	True	3	27	True
2018-06-01 112349 NGF SETA1.eds	A05	UNKNOWN	NGF30	NGF SETA1	hsa-let-7f-000382	Amp	1.029	0.921	1	30.97	30.97		N/A												True	0.04	True	3	28	True
2020-01-22 143823 NGF48 SETA4.eds	A05	UNKNOWN	NGF48	NGF48 SETA4	hsa-let-7f-000382	Amp	1.052	0.888	1	32.455	32.455		N/A												True	0.04	True	3	29	True
2018-06-15 142159 CTRL SETA3.eds	A05	UNKNOWN	CTRL	CTRL SETA3	hsa-let-7f-000382	Amp	1.094	0.99	1	31.15	31.15		N/A												True	0.04	True	3	28	True
2018-06-06 193344 CTRL SETA2.eds	A05	UNKNOWN	CTRL	CTRL SETA2	hsa-let-7f-000382	Amp	1.097	0.965	1	29.25	29.25		N/A												True	0.04	True	3	26	True
2018-06-01 132053 CTRL SETA1.eds	A05	UNKNOWN	CTRL	CTRL SETA1	hsa-let-7f-000382	Amp	1.066	0.873	1	31.432	31.432		N/A												True	0.04	True	3	28	True
2018-06-06 193344 CTRL SETA2.eds	A06	UNKNOWN	CTRL	CTRL SETA2	hsa-let-7g-002282	Amp	1.268	0.98	1	26.705	26.705	27.684	N/A	27.684	11.091	0.994	4.303	0	-4.275	4.275	1	0.052	19.356	1	True	0.138	True	3	21
2018-06-01 132053 CTRL SETA1.eds	A06	UNKNOWN	CTRL	CTRL SETA1	hsa-let-7g-002282	Amp	1.288	0.99	1	27.624	27.624	27.684	N/A	27.684	11.091	0.994	4.303	0	-4.275	4.275	1	0.052	19.356	1	True	0.138	True	3	22
2018-06-15 142159 CTRL SETA3.eds	A06	UNKNOWN	CTRL	CTRL SETA3	hsa-let-7g-002282	Amp	1.267	0.988	1	28.722	28.722	27.684	N/A	27.684	11.091	0.994	4.303	0	-4.275	4.275	1	0.052	19.356	1	True	0.138	True	3	23
2020-01-22 114414 NGF12 SETA4.eds	A06	UNKNOWN	NGF12	NGF12 SETA4	hsa-let-7g-002282	Amp	1.239	0.982	1	29.001	29.001	28.97	N/A	28.97	13.139	0.949	3.182	2.048	-0.973	5.069	0.242	0.03	1.963	0.2	True	0.138	True	3	24
2018-07-12 165218 NGF12 SETA1.eds	A06	UNKNOWN	NGF12	NGF12 SETA1	hsa-let-7g-002282	Amp	1.286	0.99	1	27.946	27.946	28.97	N/A	28.97	13.139	0.949	3.182	2.048	-0.973	5.069	0.242	0.03	1.963	0.2	True	0.138	True	3	23
2018-07-13 083350 NGF12 SETA2.eds	A06	UNKNOWN	NGF12	NGF12 SETA2	hsa-let-7g-002282	Amp	1.281	0.988	1	27.843	27.843	28.97	N/A	28.97	13.139	0.949	3.182	2.048	-0.973	5.069	0.242	0.03	1.963	0.2	True	0.138	True	3	22
2018-07-13 153612 NGF12 SETA3.eds	A06	UNKNOWN	NGF12	NGF12 SETA3	hsa-let-7g-002282	Amp	1.189	0.979	1	31.088	31.088	28.97	N/A	28.97	13.139	0.949	3.182	2.048	-0.973	5.069	0.242	0.03	1.963	0.2	True	0.138	True	3	26
2020-01-22 143823 NGF48 SETA4.eds	A06	UNKNOWN	NGF48	NGF48 SETA4	hsa-let-7g-002282	Amp	1.317	0.983	1	28.003	28.003	28.433	N/A	28.433	12.057	0.62	3.182	0.966	-1.008	2.939	0.512	0.13	2.012	0.462	True	0.138	True	3	23
2018-07-26 165753 NGF48 SETA1.eds	A06	UNKNOWN	NGF48	NGF48SETA1	hsa-let-7g-002282	Amp	1.277	0.992	1	28.851	28.851	28.433	N/A	28.433	12.057	0.62	3.182	0.966	-1.008	2.939	0.512	0.13	2.012	0.462	True	0.138	True	3	24
2018-07-27 092843 NGF48 SETA2.eds	A06	UNKNOWN	NGF48	NGF48SETA2	hsa-let-7g-002282	Amp	1.278	0.974	1	28.996	28.996	28.433	N/A	28.433	12.057	0.62	3.182	0.966	-1.008	2.939	0.512	0.13	2.012	0.462	True	0.138	True	3	24
2018-07-27 144541 NGF48 SETA3.eds	A06	UNKNOWN	NGF48	NGF48SETA3	hsa-let-7g-002282	Amp	1.284	0.991	1	27.882	27.882	28.433	N/A	28.433	12.057	0.62	3.182	0.966	-1.008	2.939	0.512	0.13	2.012	0.462	True	0.138	True	3	23
2018-06-14 163427 NGF SETA3.eds	A06	UNKNOWN	NGF30	NGF SETA3	hsa-let-7g-002282	Amp	1.313	0.992	1	28.908	28.908	27.728	N/A	27.728	11.021	1.129	4.303	-0.07	-4.928	4.789	1.05	0.036	30.442	0.965	True	0.138	True	3	24
2018-06-01 112349 NGF SETA1.eds	A06	UNKNOWN	NGF30	NGF SETA1	hsa-let-7g-002282	Amp	1.286	0.987	1	27.295	27.295	27.728	N/A	27.728	11.021	1.129	4.303	-0.07	-4.928	4.789	1.05	0.036	30.442	0.965	True	0.138	True	3	22
2018-06-06 164506 NGF SETA2.eds	A06	UNKNOWN	NGF30	NGF SETA2	hsa-let-7g-002282	Amp	1.271	0.99	1	26.981	26.981	27.728	N/A	27.728	11.021	1.129	4.303	-0.07	-4.928	4.789	1.05	0.036	30.442	0.965	True	0.138	True	3	22
2018-06-06 164506 NGF SETA2.eds	A07	UNKNOWN	NGF30	NGF SETA2	hsa-miR-1-002222	N/A	Undetermined	Undetermined	1	Undetermined	Undetermined		N/A												True	0	True	-1	-1	True
2018-06-01 112349 NGF SETA1.eds	A07	UNKNOWN	NGF30	NGF SETA1	hsa-miR-1-002222	N/A	Undetermined	Undetermined	1	Undetermined	Undetermined		N/A												True	0	True	-1	-1	True
2018-06-14 163427 NGF SETA3.eds	A07	UNKNOWN	NGF30	NGF SETA3	hsa-miR-1-002222	N/A	Undetermined	Undetermined	1	Undetermined	Undetermined		N/A												True	0	True	-1	-1	True
2018-07-13 153612 NGF12 SETA3.eds	A07	UNKNOWN	NGF12	NGF12 SETA3	hsa-miR-1-002222	N/A	Undetermined	Undetermined	1	Undetermined	Undetermined		N/A												True	0	True	-1	-1	True
2018-07-13 083350 NGF12 SETA2.eds	A07	UNKNOWN	NGF12	NGF12 SETA2	hsa-miR-1-002222	N/A	Undetermined	Undetermined	1	Undetermined	Undetermined		N/A												True	0	True	-1	-1	True
2018-07-12 165218 NGF12 SETA1.eds	A07	UNKNOWN	NGF12	NGF12 SETA1	hsa-miR-1-002222	N/A	Undetermined	Undetermined	1	Undetermined	Undetermined		N/A												True	0	True	-1	-1	True
2020-01-22 114414 NGF12 SETA4.eds	A07	UNKNOWN	NGF12	NGF12 SETA4	hsa-miR-1-002222	N/A	Undetermined	Undetermined	1	Undetermined	Undetermined		N/A												True	0	True	-1	-1	True
2018-06-06 193344 CTRL SETA2.eds	A07	UNKNOWN	CTRL	CTRL SETA2	hsa-miR-1-002222	N/A	Undetermined	Undetermined	1	Undetermined	Undetermined		N/A												True	0	True	-1	-1	True
2018-06-01 132053 CTRL SETA1.eds	A07	UNKNOWN	CTRL	CTRL SETA1	hsa-miR-1-002222	N/A	Undetermined	Undetermined	1	Undetermined	Undetermined		N/A												True	0	True	-1	-1	True
2018-06-15 142159 CTRL SETA3.eds	A07	UNKNOWN	CTRL	CTRL SETA3	hsa-miR-1-002222	N/A	Undetermined	Undetermined	1	Undetermined	Undetermined		N/A												True	0	True	-1	-1	True
2018-07-26 165753 NGF48 SETA1.eds	A07	UNKNOWN	NGF48	NGF48SETA1	hsa-miR-1-002222	N/A	Undetermined	Undetermined	1	Undetermined	Undetermined		N/A												True	0	True	-1	-1	True
2018-07-27 092843 NGF48 SETA2.eds	A07	UNKNOWN	NGF48	NGF48SETA2	hsa-miR-1-002222	N/A	Undetermined	Undetermined	1	Undetermined	Undetermined		N/A												True	0	True	-1	-1	True
2018-07-27 144541 NGF48 SETA3.eds	A07	UNKNOWN	NGF48	NGF48SETA3	hsa-miR-1-002222	N/A	Undetermined	Undetermined	1	Undetermined	Undetermined		N/A												True	0	True	-1	-1	True
2020-01-22 143823 NGF48 SETA4.eds	A07	UNKNOWN	NGF48	NGF48 SETA4	hsa-miR-1-002222	N/A	Undetermined	Undetermined	1	Undetermined	Undetermined		N/A												True	0	True	-1	-1	True
2018-06-14 163427 NGF SETA3.eds	C06	UNKNOWN	NGF30	NGF SETA3	hsa-miR-100-000437	Amp	1.268	0.993	1	27.221	27.221	25.705	N/A	25.705	8.999	1.311	4.303	-0.305	-5.948	5.338	1.236	0.025	61.728	0.879	True	0.106	True	3	22
2018-06-06 164506 NGF SETA2.eds	C06	UNKNOWN	NGF30	NGF SETA2	hsa-miR-100-000437	Amp	1.226	0.99	1	24.918	24.918	25.705	N/A	25.705	8.999	1.311	4.303	-0.305	-5.948	5.338	1.236	0.025	61.728	0.879	True	0.106	True	3	20
2018-06-01 112349 NGF SETA1.eds	C06	UNKNOWN	NGF30	NGF SETA1	hsa-miR-100-000437	Amp	1.219	0.987	1	24.976	24.976	25.705	N/A	25.705	8.999	1.311	4.303	-0.305	-5.948	5.338	1.236	0.025	61.728	0.879	True	0.106	True	3	20
2018-07-27 144541 NGF48 SETA3.eds	C06	UNKNOWN	NGF48	NGF48SETA3	hsa-miR-100-000437	Amp	1.224	0.985	1	25.927	25.927	26.864	N/A	26.864	10.488	0.806	3.182	1.184	-1.38	3.748	0.44	0.074	2.602	0.498	True	0.106	True	3	21
2018-07-26 165753 NGF48 SETA1.eds	C06	UNKNOWN	NGF48	NGF48SETA1	hsa-miR-100-000437	Amp	1.243	0.956	1	27.038	27.038	26.864	N/A	26.864	10.488	0.806	3.182	1.184	-1.38	3.748	0.44	0.074	2.602	0.498	True	0.106	True	3	22
2018-07-27 092843 NGF48 SETA2.eds	C06	UNKNOWN	NGF48	NGF48SETA2	hsa-miR-100-000437	Amp	1.246	0.974	1	27.23	27.23	26.864	N/A	26.864	10.488	0.806	3.182	1.184	-1.38	3.748	0.44	0.074	2.602	0.498	True	0.106	True	3	23
2020-01-22 143823 NGF48 SETA4.eds	C06	UNKNOWN	NGF48	NGF48 SETA4	hsa-miR-100-000437	Amp	1.253	0.953	1	27.263	27.263	26.864	N/A	26.864	10.488	0.806	3.182	1.184	-1.38	3.748	0.44	0.074	2.602	0.498	True	0.106	True	3	23
2018-06-15 142159 CTRL SETA3.eds	C06	UNKNOWN	CTRL	CTRL SETA3	hsa-miR-100-000437	Amp	1.243	0.986	1	27.498	27.498	25.896	N/A	25.896	9.304	1.34	4.303	0	-5.767	5.767	1	0.018	54.453	1	True	0.106	True	3	23
2018-06-01 132053 CTRL SETA1.eds	C06	UNKNOWN	CTRL	CTRL SETA1	hsa-miR-100-000437	Amp	1.231	0.978	1	25.074	25.074	25.896	N/A	25.896	9.304	1.34	4.303	0	-5.767	5.767	1	0.018	54.453	1	True	0.106	True	3	20
2018-06-06 193344 CTRL SETA2.eds	C06	UNKNOWN	CTRL	CTRL SETA2	hsa-miR-100-000437	Amp	1.215	0.937	1	25.118	25.118	25.896	N/A	25.896	9.304	1.34	4.303	0	-5.767	5.767	1	0.018	54.453	1	True	0.106	True	3	21
2018-07-13 153612 NGF12 SETA3.eds	C06	UNKNOWN	NGF12	NGF12 SETA3	hsa-miR-100-000437	Amp	1.25	0.979	1	28.747	28.747	26.842	N/A	26.842	11.012	0.862	3.182	1.708	-1.037	4.452	0.306	0.046	2.052	0.351	True	0.106	True	3	24
2018-07-13 083350 NGF12 SETA2.eds	C06	UNKNOWN	NGF12	NGF12 SETA2	hsa-miR-100-000437	Amp	1.228	0.97	1	26.023	26.023	26.842	N/A	26.842	11.012	0.862	3.182	1.708	-1.037	4.452	0.306	0.046	2.052	0.351	True	0.106	True	3	22
2018-07-12 165218 NGF12 SETA1.eds	C06	UNKNOWN	NGF12	NGF12 SETA1	hsa-miR-100-000437	Amp	1.241	0.974	1	25.976	25.976	26.842	N/A	26.842	11.012	0.862	3.182	1.708	-1.037	4.452	0.306	0.046	2.052	0.351	True	0.106	True	3	21
2020-01-22 114414 NGF12 SETA4.eds	C06	UNKNOWN	NGF12	NGF12 SETA4	hsa-miR-100-000437	Amp	1.233	0.991	1	26.623	26.623	26.842	N/A	26.842	11.012	0.862	3.182	1.708	-1.037	4.452	0.306	0.046	2.052	0.351	True	0.106	True	3	22
2018-06-01 132053 CTRL SETA1.eds	C07	UNKNOWN	CTRL	CTRL SETA1	hsa-miR-101-002253	Amp	1.294	0.935	1	33.018	33.018	32.758	N/A	32.758	15.708	0.521	12.706	0	-6.618	6.618	1	0.01	98.193	1	True	0.067	True	3	29
2018-06-06 193344 CTRL SETA2.eds	C07	UNKNOWN	CTRL	CTRL SETA2	hsa-miR-101-002253	Amp	1.308	0.972	1	32.497	32.497	32.758	N/A	32.758	15.708	0.521	12.706	0	-6.618	6.618	1	0.01	98.193	1	True	0.067	True	3	29
2018-06-15 142159 CTRL SETA3.eds	C07	UNKNOWN	CTRL	CTRL SETA3	hsa-miR-101-002253	N/A	Undetermined	Undetermined	1	Undetermined	Undetermined	32.758	N/A	32.758	15.708	0.521	12.706	0	-6.618	6.618	1	0.01	98.193	1	True	0.067	True	-1	-1	True
2020-01-22 143823 NGF48 SETA4.eds	C07	UNKNOWN	NGF48	NGF48 SETA4	hsa-miR-101-002253	N/A	Undetermined	Undetermined	1	Undetermined	Undetermined	34.535	N/A	34.535	17.756	1.17	4.303	2.048	-2.988	7.083	0.242	0.007	7.933	0.22	True	0.067	True	-1	-1	True
2020-01-22 114414 NGF12 SETA4.eds	C07	UNKNOWN	NGF12	NGF12 SETA4	hsa-miR-101-002253	N/A	Undetermined	Undetermined	1	Undetermined	Undetermined	35.588	N/A	35.588	20.265			4.557			0.042	0.042	0.042		True	0.067	True	-1	-1	True
2018-07-13 153612 NGF12 SETA3.eds	C07	UNKNOWN	NGF12	NGF12 SETA3	hsa-miR-101-002253	Amp	1.09	0.919	1	35.588	35.588	35.588	N/A	35.588	20.265			4.557			0.042	0.042	0.042		True	0.067	True	3	31
2018-07-13 083350 NGF12 SETA2.eds	C07	UNKNOWN	NGF12	NGF12 SETA2	hsa-miR-101-002253	Amp	0.792	0.708	1	37.603	37.603	35.588	N/A	35.588	20.265			4.557			0.042	0.042	0.042		True	0.067	True	3	32	True
2018-07-12 165218 NGF12 SETA1.eds	C07	UNKNOWN	NGF12	NGF12 SETA1	hsa-miR-101-002253	N/A	Undetermined	Undetermined	1	Undetermined	Undetermined	35.588	N/A	35.588	20.265			4.557			0.042	0.042	0.042		True	0.067	True	-1	-1	True
2018-06-01 112349 NGF SETA1.eds	C07	UNKNOWN	NGF30	NGF SETA1	hsa-miR-101-002253	Amp	1.254	0.969	1	32.845	32.845	33.074	N/A	33.074	15.875	0.947	12.706	0.167	-11.871	12.206	0.891	0	3,745.605	0.895	True	0.067	True	3	29
2018-06-06 164506 NGF SETA2.eds	C07	UNKNOWN	NGF30	NGF SETA2	hsa-miR-101-002253	Amp	1.304	0.982	1	33.302	33.302	33.074	N/A	33.074	15.875	0.947	12.706	0.167	-11.871	12.206	0.891	0	3,745.605	0.895	True	0.067	True	3	29
2018-06-14 163427 NGF SETA3.eds	C07	UNKNOWN	NGF30	NGF SETA3	hsa-miR-101-002253	N/A	Undetermined	Undetermined	1	Undetermined	Undetermined	33.074	N/A	33.074	15.875	0.947	12.706	0.167	-11.871	12.206	0.891	0	3,745.605	0.895	True	0.067	True	-1	-1	True
2018-07-27 092843 NGF48 SETA2.eds	C07	UNKNOWN	NGF48	NGF48SETA2	hsa-miR-101-002253	Amp	1.339	0.988	1	33.408	33.408	34.535	N/A	34.535	17.756	1.17	4.303	2.048	-2.988	7.083	0.242	0.007	7.933	0.22	True	0.067	True	3	29
2018-07-27 144541 NGF48 SETA3.eds	C07	UNKNOWN	NGF48	NGF48SETA3	hsa-miR-101-002253	Amp	1.311	0.974	1	33.261	33.261	34.535	N/A	34.535	17.756	1.17	4.303	2.048	-2.988	7.083	0.242	0.007	7.933	0.22	True	0.067	True	3	29
2018-07-26 165753 NGF48 SETA1.eds	C07	UNKNOWN	NGF48	NGF48SETA1	hsa-miR-101-002253	Inconclusive	1.058	0.959	1	36.935	36.935	34.535	N/A	34.535	17.756	1.17	4.303	2.048	-2.988	7.083	0.242	0.007	7.933	0.22	True	0.067	True	3	33
2020-01-22 143823 NGF48 SETA4.eds	C08	UNKNOWN	NGF48	NGF48 SETA4	hsa-miR-103-000439	Amp	1.222	0.99	1	30.215	30.215	30.126	N/A	30.126	13.75	0.576	3.182	0.69	-1.142	2.522	0.62	0.174	2.207	0.51	True	0.072	True	3	26
2018-06-01 132053 CTRL SETA1.eds	C08	UNKNOWN	CTRL	CTRL SETA1	hsa-miR-103-000439	Amp	1.139	0.933	1	30.091	30.091	29.652	N/A	29.652	13.06	0.763	4.303	0	-3.282	3.282	1	0.103	9.729	1	True	0.072	True	3	26
2018-06-15 142159 CTRL SETA3.eds	C08	UNKNOWN	CTRL	CTRL SETA3	hsa-miR-103-000439	Amp	1.204	0.981	1	30.264	30.264	29.652	N/A	29.652	13.06	0.763	4.303	0	-3.282	3.282	1	0.103	9.729	1	True	0.072	True	3	26
2018-06-06 193344 CTRL SETA2.eds	C08	UNKNOWN	CTRL	CTRL SETA2	hsa-miR-103-000439	Amp	1.169	0.984	1	28.602	28.602	29.652	N/A	29.652	13.06	0.763	4.303	0	-3.282	3.282	1	0.103	9.729	1	True	0.072	True	3	24
2020-01-22 114414 NGF12 SETA4.eds	C08	UNKNOWN	NGF12	NGF12 SETA4	hsa-miR-103-000439	Amp	1.237	0.985	1	30.417	30.417	30.222	N/A	30.222	14.391	0.702	3.182	1.331	-0.904	3.567	0.397	0.084	1.872	0.26	True	0.072	True	3	26
2018-07-13 153612 NGF12 SETA3.eds	C08	UNKNOWN	NGF12	NGF12 SETA3	hsa-miR-103-000439	Amp	1.223	0.99	1	31.635	31.635	30.222	N/A	30.222	14.391	0.702	3.182	1.331	-0.904	3.567	0.397	0.084	1.872	0.26	True	0.072	True	3	27
2018-07-13 083350 NGF12 SETA2.eds	C08	UNKNOWN	NGF12	NGF12 SETA2	hsa-miR-103-000439	Amp	1.208	0.98	1	29.104	29.104	30.222	N/A	30.222	14.391	0.702	3.182	1.331	-0.904	3.567	0.397	0.084	1.872	0.26	True	0.072	True	3	25
2018-07-12 165218 NGF12 SETA1.eds	C08	UNKNOWN	NGF12	NGF12 SETA1	hsa-miR-103-000439	Amp	1.184	0.975	1	29.731	29.731	30.222	N/A	30.222	14.391	0.702	3.182	1.331	-0.904	3.567	0.397	0.084	1.872	0.26	True	0.072	True	3	26
2018-06-14 163427 NGF SETA3.eds	C08	UNKNOWN	NGF30	NGF SETA3	hsa-miR-103-000439	Amp	1.249	0.988	1	29.756	29.756	29.208	N/A	29.208	12.501	0.824	4.303	-0.559	-4.104	2.987	1.473	0.126	17.199	0.645	True	0.072	True	3	26
2018-06-06 164506 NGF SETA2.eds	C08	UNKNOWN	NGF30	NGF SETA2	hsa-miR-103-000439	Amp	1.164	0.986	1	28.742	28.742	29.208	N/A	29.208	12.501	0.824	4.303	-0.559	-4.104	2.987	1.473	0.126	17.199	0.645	True	0.072	True	3	25
2018-06-01 112349 NGF SETA1.eds	C08	UNKNOWN	NGF30	NGF SETA1	hsa-miR-103-000439	Amp	1.137	0.955	1	29.125	29.125	29.208	N/A	29.208	12.501	0.824	4.303	-0.559	-4.104	2.987	1.473	0.126	17.199	0.645	True	0.072	True	3	25
2018-07-27 144541 NGF48 SETA3.eds	C08	UNKNOWN	NGF48	NGF48SETA3	hsa-miR-103-000439	Amp	1.165	0.976	1	30.033	30.033	30.126	N/A	30.126	13.75	0.576	3.182	0.69	-1.142	2.522	0.62	0.174	2.207	0.51	True	0.072	True	3	26
2018-07-27 092843 NGF48 SETA2.eds	C08	UNKNOWN	NGF48	NGF48SETA2	hsa-miR-103-000439	Amp	1.253	0.974	1	30.172	30.172	30.126	N/A	30.126	13.75	0.576	3.182	0.69	-1.142	2.522	0.62	0.174	2.207	0.51	True	0.072	True	3	26
2018-07-26 165753 NGF48 SETA1.eds	C08	UNKNOWN	NGF48	NGF48SETA1	hsa-miR-103-000439	Amp	1.197	0.977	1	30.085	30.085	30.126	N/A	30.126	13.75	0.576	3.182	0.69	-1.142	2.522	0.62	0.174	2.207	0.51	True	0.072	True	3	26
2020-01-22 114414 NGF12 SETA4.eds	C09	UNKNOWN	NGF12	NGF12 SETA4	hsa-miR-105-002167	N/A	Undetermined	Undetermined	1	Undetermined	Undetermined		N/A												True	0	True	-1	-1	True
2018-07-13 153612 NGF12 SETA3.eds	C09	UNKNOWN	NGF12	NGF12 SETA3	hsa-miR-105-002167	N/A	Undetermined	Undetermined	1	Undetermined	Undetermined		N/A												True	0	True	-1	-1	True
2018-07-13 083350 NGF12 SETA2.eds	C09	UNKNOWN	NGF12	NGF12 SETA2	hsa-miR-105-002167	N/A	Undetermined	Undetermined	1	Undetermined	Undetermined		N/A												True	0	True	-1	-1	True
2018-07-12 165218 NGF12 SETA1.eds	C09	UNKNOWN	NGF12	NGF12 SETA1	hsa-miR-105-002167	N/A	Undetermined	Undetermined	1	Undetermined	Undetermined		N/A												True	0	True	-1	-1	True
2018-07-27 092843 NGF48 SETA2.eds	C09	UNKNOWN	NGF48	NGF48SETA2	hsa-miR-105-002167	N/A	Undetermined	Undetermined	1	Undetermined	Undetermined		N/A												True	0	True	-1	-1	True
2018-07-27 144541 NGF48 SETA3.eds	C09	UNKNOWN	NGF48	NGF48SETA3	hsa-miR-105-002167	N/A	Undetermined	Undetermined	1	Undetermined	Undetermined		N/A												True	0	True	-1	-1	True
2018-07-26 165753 NGF48 SETA1.eds	C09	UNKNOWN	NGF48	NGF48SETA1	hsa-miR-105-002167	N/A	Undetermined	Undetermined	1	Undetermined	Undetermined		N/A												True	0	True	-1	-1	True
2018-06-01 112349 NGF SETA1.eds	C09	UNKNOWN	NGF30	NGF SETA1	hsa-miR-105-002167	N/A	Undetermined	Undetermined	1	Undetermined	Undetermined		N/A												True	0	True	-1	-1	True
2018-06-06 164506 NGF SETA2.eds	C09	UNKNOWN	NGF30	NGF SETA2	hsa-miR-105-002167	N/A	Undetermined	Undetermined	1	Undetermined	Undetermined		N/A												True	0	True	-1	-1	True
2018-06-14 163427 NGF SETA3.eds	C09	UNKNOWN	NGF30	NGF SETA3	hsa-miR-105-002167	N/A	Undetermined	Undetermined	1	Undetermined	Undetermined		N/A												True	0	True	-1	-1	True
2020-01-22 143823 NGF48 SETA4.eds	C09	UNKNOWN	NGF48	NGF48 SETA4	hsa-miR-105-002167	N/A	Undetermined	Undetermined	1	Undetermined	Undetermined		N/A												True	0	True	-1	-1	True
2018-06-15 142159 CTRL SETA3.eds	C09	UNKNOWN	CTRL	CTRL SETA3	hsa-miR-105-002167	N/A	Undetermined	Undetermined	1	Undetermined	Undetermined		N/A												True	0	True	-1	-1	True
2018-06-06 193344 CTRL SETA2.eds	C09	UNKNOWN	CTRL	CTRL SETA2	hsa-miR-105-002167	N/A	Undetermined	Undetermined	1	Undetermined	Undetermined		N/A												True	0	True	-1	-1	True
2018-06-01 132053 CTRL SETA1.eds	C09	UNKNOWN	CTRL	CTRL SETA1	hsa-miR-105-002167	N/A	Undetermined	Undetermined	1	Undetermined	Undetermined		N/A												True	0	True	-1	-1	True
2018-07-27 092843 NGF48 SETA2.eds	C10	UNKNOWN	NGF48	NGF48SETA2	hsa-miR-106a-002169	Amp	1.402	0.986	1	24.541	24.541	24.159	N/A	24.159	7.782	0.842	3.182	1.008	-1.672	3.688	0.497	0.078	3.187	0.544	True	0.23	True	3	19
2018-07-27 144541 NGF48 SETA3.eds	C10	UNKNOWN	NGF48	NGF48SETA3	hsa-miR-106a-002169	Amp	1.401	0.986	1	23.125	23.125	24.159	N/A	24.159	7.782	0.842	3.182	1.008	-1.672	3.688	0.497	0.078	3.187	0.544	True	0.23	True	3	17
2018-07-26 165753 NGF48 SETA1.eds	C10	UNKNOWN	NGF48	NGF48SETA1	hsa-miR-106a-002169	Amp	1.401	0.982	1	24.324	24.324	24.159	N/A	24.159	7.782	0.842	3.182	1.008	-1.672	3.688	0.497	0.078	3.187	0.544	True	0.23	True	3	19
2018-06-01 112349 NGF SETA1.eds	C10	UNKNOWN	NGF30	NGF SETA1	hsa-miR-106a-002169	Amp	1.354	0.988	1	22.611	22.611	23.331	N/A	23.331	6.625	1.295	4.303	-0.15	-5.723	5.423	1.109	0.023	52.809	0.938	True	0.23	True	3	17
2018-06-14 163427 NGF SETA3.eds	C10	UNKNOWN	NGF30	NGF SETA3	hsa-miR-106a-002169	Amp	1.459	0.986	1	24.809	24.809	23.331	N/A	23.331	6.625	1.295	4.303	-0.15	-5.723	5.423	1.109	0.023	52.809	0.938	True	0.23	True	3	19
2018-06-06 164506 NGF SETA2.eds	C10	UNKNOWN	NGF30	NGF SETA2	hsa-miR-106a-002169	Amp	1.393	0.992	1	22.574	22.574	23.331	N/A	23.331	6.625	1.295	4.303	-0.15	-5.723	5.423	1.109	0.023	52.809	0.938	True	0.23	True	3	17
2018-06-01 132053 CTRL SETA1.eds	C10	UNKNOWN	CTRL	CTRL SETA1	hsa-miR-106a-002169	Amp	1.404	0.99	1	22.607	22.607	23.367	N/A	23.367	6.774	1.256	4.303	0	-5.406	5.406	1	0.024	42.393	1	True	0.23	True	3	17
2018-06-15 142159 CTRL SETA3.eds	C10	UNKNOWN	CTRL	CTRL SETA3	hsa-miR-106a-002169	Amp	1.41	0.992	1	24.772	24.772	23.367	N/A	23.367	6.774	1.256	4.303	0	-5.406	5.406	1	0.024	42.393	1	True	0.23	True	3	19
2018-06-06 193344 CTRL SETA2.eds	C10	UNKNOWN	CTRL	CTRL SETA2	hsa-miR-106a-002169	Amp	1.373	0.966	1	22.722	22.722	23.367	N/A	23.367	6.774	1.256	4.303	0	-5.406	5.406	1	0.024	42.393	1	True	0.23	True	3	17
2018-07-13 083350 NGF12 SETA2.eds	C10	UNKNOWN	NGF12	NGF12 SETA2	hsa-miR-106a-002169	Amp	1.405	0.989	1	23.346	23.346	24.343	N/A	24.343	8.512	0.999	3.182	1.737	-1.441	4.916	0.3	0.033	2.715	0.337	True	0.23	True	3	18
2018-07-12 165218 NGF12 SETA1.eds	C10	UNKNOWN	NGF12	NGF12 SETA1	hsa-miR-106a-002169	Amp	1.405	0.987	1	23.231	23.231	24.343	N/A	24.343	8.512	0.999	3.182	1.737	-1.441	4.916	0.3	0.033	2.715	0.337	True	0.23	True	3	17
2020-01-22 114414 NGF12 SETA4.eds	C10	UNKNOWN	NGF12	NGF12 SETA4	hsa-miR-106a-002169	Amp	1.386	0.986	1	24.162	24.162	24.343	N/A	24.343	8.512	0.999	3.182	1.737	-1.441	4.916	0.3	0.033	2.715	0.337	True	0.23	True	3	18
2018-07-13 153612 NGF12 SETA3.eds	C10	UNKNOWN	NGF12	NGF12 SETA3	hsa-miR-106a-002169	Amp	1.385	0.986	1	26.632	26.632	24.343	N/A	24.343	8.512	0.999	3.182	1.737	-1.441	4.916	0.3	0.033	2.715	0.337	True	0.23	True	3	21
2020-01-22 143823 NGF48 SETA4.eds	C10	UNKNOWN	NGF48	NGF48 SETA4	hsa-miR-106a-002169	Amp	1.403	0.979	1	24.645	24.645	24.159	N/A	24.159	7.782	0.842	3.182	1.008	-1.672	3.688	0.497	0.078	3.187	0.544	True	0.23	True	3	19
2018-06-06 193344 CTRL SETA2.eds	C12	UNKNOWN	CTRL	CTRL SETA2	hsa-miR-106b-000442	Amp	1.324	0.983	1	28.335	28.335	29.029	N/A	29.029	12.436	1.214	4.303	0	-5.223	5.223	1	0.027	37.345	1	True	0.194	True	3	23
2018-06-01 132053 CTRL SETA1.eds	C12	UNKNOWN	CTRL	CTRL SETA1	hsa-miR-106b-000442	Amp	1.347	0.983	1	28.374	28.374	29.029	N/A	29.029	12.436	1.214	4.303	0	-5.223	5.223	1	0.027	37.345	1	True	0.194	True	3	22
2018-06-15 142159 CTRL SETA3.eds	C12	UNKNOWN	CTRL	CTRL SETA3	hsa-miR-106b-000442	Amp	1.345	0.982	1	30.378	30.378	29.029	N/A	29.029	12.436	1.214	4.303	0	-5.223	5.223	1	0.027	37.345	1	True	0.194	True	3	25
2018-07-13 153612 NGF12 SETA3.eds	C12	UNKNOWN	NGF12	NGF12 SETA3	hsa-miR-106b-000442	Amp	1.338	0.978	1	32.225	32.225	30.172	N/A	30.172	14.341	0.899	3.182	1.905	-0.957	4.767	0.267	0.037	1.942	0.276	True	0.194	True	3	27
2018-07-13 083350 NGF12 SETA2.eds	C12	UNKNOWN	NGF12	NGF12 SETA2	hsa-miR-106b-000442	Amp	1.34	0.98	1	28.924	28.924	30.172	N/A	30.172	14.341	0.899	3.182	1.905	-0.957	4.767	0.267	0.037	1.942	0.276	True	0.194	True	3	23
2018-07-12 165218 NGF12 SETA1.eds	C12	UNKNOWN	NGF12	NGF12 SETA1	hsa-miR-106b-000442	Amp	1.342	0.986	1	29.437	29.437	30.172	N/A	30.172	14.341	0.899	3.182	1.905	-0.957	4.767	0.267	0.037	1.942	0.276	True	0.194	True	3	24
2020-01-22 114414 NGF12 SETA4.eds	C12	UNKNOWN	NGF12	NGF12 SETA4	hsa-miR-106b-000442	Amp	1.322	0.986	1	30.104	30.104	30.172	N/A	30.172	14.341	0.899	3.182	1.905	-0.957	4.767	0.267	0.037	1.942	0.276	True	0.194	True	3	25
2018-06-14 163427 NGF SETA3.eds	C12	UNKNOWN	NGF30	NGF SETA3	hsa-miR-106b-000442	Amp	1.374	0.988	1	30.512	30.512	28.991	N/A	28.991	12.285	1.281	4.303	-0.152	-5.664	5.361	1.111	0.024	50.696	0.936	True	0.194	True	3	25
2018-06-01 112349 NGF SETA1.eds	C12	UNKNOWN	NGF30	NGF SETA1	hsa-miR-106b-000442	Amp	1.302	0.983	1	28.477	28.477	28.991	N/A	28.991	12.285	1.281	4.303	-0.152	-5.664	5.361	1.111	0.024	50.696	0.936	True	0.194	True	3	23
2018-06-06 164506 NGF SETA2.eds	C12	UNKNOWN	NGF30	NGF SETA2	hsa-miR-106b-000442	Amp	1.331	0.992	1	27.986	27.986	28.991	N/A	28.991	12.285	1.281	4.303	-0.152	-5.664	5.361	1.111	0.024	50.696	0.936	True	0.194	True	3	22
2018-07-27 092843 NGF48 SETA2.eds	C12	UNKNOWN	NGF48	NGF48SETA2	hsa-miR-106b-000442	Amp	1.354	0.961	1	30.111	30.111	29.992	N/A	29.992	13.615	0.825	3.182	1.179	-1.447	3.804	0.442	0.072	2.726	0.47	True	0.194	True	3	25
2018-07-26 165753 NGF48 SETA1.eds	C12	UNKNOWN	NGF48	NGF48SETA1	hsa-miR-106b-000442	Amp	1.329	0.984	1	29.869	29.869	29.992	N/A	29.992	13.615	0.825	3.182	1.179	-1.447	3.804	0.442	0.072	2.726	0.47	True	0.194	True	3	24
2018-07-27 144541 NGF48 SETA3.eds	C12	UNKNOWN	NGF48	NGF48SETA3	hsa-miR-106b-000442	Amp	1.339	0.966	1	29.264	29.264	29.992	N/A	29.992	13.615	0.825	3.182	1.179	-1.447	3.804	0.442	0.072	2.726	0.47	True	0.194	True	3	24
2020-01-22 143823 NGF48 SETA4.eds	C12	UNKNOWN	NGF48	NGF48 SETA4	hsa-miR-106b-000442	Amp	1.354	0.954	1	30.723	30.723	29.992	N/A	29.992	13.615	0.825	3.182	1.179	-1.447	3.804	0.442	0.072	2.726	0.47	True	0.194	True	3	25
2018-07-27 144541 NGF48 SETA3.eds	C13	UNKNOWN	NGF48	NGF48SETA3	hsa-miR-107-000443	N/A	Undetermined	Undetermined	1	Undetermined	Undetermined		N/A												True	0.107	True	-1	-1	True
2018-07-26 165753 NGF48 SETA1.eds	C13	UNKNOWN	NGF48	NGF48SETA1	hsa-miR-107-000443	N/A	Undetermined	Undetermined	1	Undetermined	Undetermined		N/A												True	0.107	True	-1	-1	True
2018-07-27 092843 NGF48 SETA2.eds	C13	UNKNOWN	NGF48	NGF48SETA2	hsa-miR-107-000443	N/A	Undetermined	Undetermined	1	Undetermined	Undetermined		N/A												True	0.107	True	-1	-1	True
2020-01-22 143823 NGF48 SETA4.eds	C13	UNKNOWN	NGF48	NGF48 SETA4	hsa-miR-107-000443	N/A	Undetermined	Undetermined	1	Undetermined	Undetermined		N/A												True	0.107	True	-1	-1	True
2018-06-15 142159 CTRL SETA3.eds	C13	UNKNOWN	CTRL	CTRL SETA3	hsa-miR-107-000443	N/A	Undetermined	Undetermined	1	Undetermined	Undetermined		N/A												True	0.107	True	-1	-1	True
2018-06-06 193344 CTRL SETA2.eds	C13	UNKNOWN	CTRL	CTRL SETA2	hsa-miR-107-000443	N/A	Undetermined	Undetermined	1	Undetermined	Undetermined		N/A												True	0.107	True	-1	-1	True
2018-06-01 132053 CTRL SETA1.eds	C13	UNKNOWN	CTRL	CTRL SETA1	hsa-miR-107-000443	N/A	Undetermined	Undetermined	1	Undetermined	Undetermined		N/A												True	0.107	True	-1	-1	True
2018-07-12 165218 NGF12 SETA1.eds	C13	UNKNOWN	NGF12	NGF12 SETA1	hsa-miR-107-000443	N/A	Undetermined	Undetermined	1	Undetermined	Undetermined		N/A												True	0.107	True	-1	-1	True
2018-07-13 083350 NGF12 SETA2.eds	C13	UNKNOWN	NGF12	NGF12 SETA2	hsa-miR-107-000443	N/A	Undetermined	Undetermined	1	Undetermined	Undetermined		N/A												True	0.107	True	-1	-1	True
2018-07-13 153612 NGF12 SETA3.eds	C13	UNKNOWN	NGF12	NGF12 SETA3	hsa-miR-107-000443	N/A	Undetermined	Undetermined	1	Undetermined	Undetermined		N/A												True	0.107	True	-1	-1	True
2020-01-22 114414 NGF12 SETA4.eds	C13	UNKNOWN	NGF12	NGF12 SETA4	hsa-miR-107-000443	N/A	Undetermined	Undetermined	1	Undetermined	Undetermined		N/A												True	0.107	True	-1	-1	True
2018-06-14 163427 NGF SETA3.eds	C13	UNKNOWN	NGF30	NGF SETA3	hsa-miR-107-000443	N/A	Undetermined	Undetermined	1	Undetermined	Undetermined	34.62	N/A	34.62	18.141										True	0.107	True	-1	-1	True
2018-06-01 112349 NGF SETA1.eds	C13	UNKNOWN	NGF30	NGF SETA1	hsa-miR-107-000443	N/A	Undetermined	Undetermined	1	Undetermined	Undetermined	34.62	N/A	34.62	18.141										True	0.107	True	-1	-1	True
2018-06-06 164506 NGF SETA2.eds	C13	UNKNOWN	NGF30	NGF SETA2	hsa-miR-107-000443	Amp	1.108	0.954	1	34.62	34.62	34.62	N/A	34.62	18.141										True	0.107	True	3	30
2018-07-12 165218 NGF12 SETA1.eds	A09	UNKNOWN	NGF12	NGF12 SETA1	hsa-miR-10a-000387	Amp	1.016	0.967	1	30.412	30.412		N/A												True	0.04	True	3	27	True
2018-07-13 083350 NGF12 SETA2.eds	A09	UNKNOWN	NGF12	NGF12 SETA2	hsa-miR-10a-000387	Amp	0.966	0.971	1	31.257	31.257		N/A												True	0.04	True	3	28	True
2020-01-22 114414 NGF12 SETA4.eds	A09	UNKNOWN	NGF12	NGF12 SETA4	hsa-miR-10a-000387	Amp	0.975	0.888	1	31.173	31.173		N/A												True	0.04	True	3	28	True
2018-07-13 153612 NGF12 SETA3.eds	A09	UNKNOWN	NGF12	NGF12 SETA3	hsa-miR-10a-000387	Amp	0.82	0.896	1	35.95	35.95		N/A												True	0.04	True	3	32	True
2018-06-14 163427 NGF SETA3.eds	A09	UNKNOWN	NGF30	NGF SETA3	hsa-miR-10a-000387	Amp	1.001	0.958	1	32.147	32.147		N/A												True	0.04	True	3	29	True
2018-06-06 164506 NGF SETA2.eds	A09	UNKNOWN	NGF30	NGF SETA2	hsa-miR-10a-000387	Amp	1.005	0.97	1	29.873	29.873		N/A												True	0.04	True	3	27	True
2018-06-01 112349 NGF SETA1.eds	A09	UNKNOWN	NGF30	NGF SETA1	hsa-miR-10a-000387	Amp	1.004	0.952	1	29.534	29.534		N/A												True	0.04	True	3	27	True
2018-07-26 165753 NGF48 SETA1.eds	A09	UNKNOWN	NGF48	NGF48SETA1	hsa-miR-10a-000387	Amp	1.065	0.928	1	31.68	31.68		N/A												True	0.04	True	3	28	True
2018-07-27 144541 NGF48 SETA3.eds	A09	UNKNOWN	NGF48	NGF48SETA3	hsa-miR-10a-000387	Amp	0.931	0.972	1	31.199	31.199		N/A												True	0.04	True	3	28	True
2018-07-27 092843 NGF48 SETA2.eds	A09	UNKNOWN	NGF48	NGF48SETA2	hsa-miR-10a-000387	Amp	0.99	0.93	1	33.381	33.381		N/A												True	0.04	True	3	30	True
2018-06-15 142159 CTRL SETA3.eds	A09	UNKNOWN	CTRL	CTRL SETA3	hsa-miR-10a-000387	Amp	0.979	0.95	1	32.047	32.047		N/A												True	0.04	True	3	29	True
2018-06-06 193344 CTRL SETA2.eds	A09	UNKNOWN	CTRL	CTRL SETA2	hsa-miR-10a-000387	Amp	0.921	0.914	1	29.469	29.469		N/A												True	0.04	True	3	26	True
2018-06-01 132053 CTRL SETA1.eds	A09	UNKNOWN	CTRL	CTRL SETA1	hsa-miR-10a-000387	Amp	1.114	0.91	1	30.251	30.251		N/A												True	0.04	True	3	27	True
2020-01-22 143823 NGF48 SETA4.eds	A09	UNKNOWN	NGF48	NGF48 SETA4	hsa-miR-10a-000387	Amp	0.975	0.892	1	31.077	31.077		N/A												True	0.04	True	3	28	True
2018-07-26 165753 NGF48 SETA1.eds	A10	UNKNOWN	NGF48	NGF48SETA1	hsa-miR-10b-002218	N/A	Undetermined	Undetermined	1	Undetermined	Undetermined		N/A												True	0	True	-1	-1	True
2018-07-27 092843 NGF48 SETA2.eds	A10	UNKNOWN	NGF48	NGF48SETA2	hsa-miR-10b-002218	N/A	Undetermined	Undetermined	1	Undetermined	Undetermined		N/A												True	0	True	-1	-1	True
2018-07-27 144541 NGF48 SETA3.eds	A10	UNKNOWN	NGF48	NGF48SETA3	hsa-miR-10b-002218	N/A	Undetermined	Undetermined	1	Undetermined	Undetermined		N/A												True	0	True	-1	-1	True
2018-06-06 164506 NGF SETA2.eds	A10	UNKNOWN	NGF30	NGF SETA2	hsa-miR-10b-002218	N/A	Undetermined	Undetermined	1	Undetermined	Undetermined		N/A												True	0	True	-1	-1	True
2018-06-14 163427 NGF SETA3.eds	A10	UNKNOWN	NGF30	NGF SETA3	hsa-miR-10b-002218	N/A	Undetermined	Undetermined	1	Undetermined	Undetermined		N/A												True	0	True	-1	-1	True
2018-06-01 112349 NGF SETA1.eds	A10	UNKNOWN	NGF30	NGF SETA1	hsa-miR-10b-002218	N/A	Undetermined	Undetermined	1	Undetermined	Undetermined		N/A												True	0	True	-1	-1	True
2018-06-06 193344 CTRL SETA2.eds	A10	UNKNOWN	CTRL	CTRL SETA2	hsa-miR-10b-002218	N/A	Undetermined	Undetermined	1	Undetermined	Undetermined		N/A												True	0	True	-1	-1	True
2018-06-15 142159 CTRL SETA3.eds	A10	UNKNOWN	CTRL	CTRL SETA3	hsa-miR-10b-002218	N/A	Undetermined	Undetermined	1	Undetermined	Undetermined		N/A												True	0	True	-1	-1	True
2018-06-01 132053 CTRL SETA1.eds	A10	UNKNOWN	CTRL	CTRL SETA1	hsa-miR-10b-002218	N/A	Undetermined	Undetermined	1	Undetermined	Undetermined		N/A												True	0	True	-1	-1	True
2018-07-13 153612 NGF12 SETA3.eds	A10	UNKNOWN	NGF12	NGF12 SETA3	hsa-miR-10b-002218	N/A	Undetermined	Undetermined	1	Undetermined	Undetermined		N/A												True	0	True	-1	-1	True
2020-01-22 114414 NGF12 SETA4.eds	A10	UNKNOWN	NGF12	NGF12 SETA4	hsa-miR-10b-002218	N/A	Undetermined	Undetermined	1	Undetermined	Undetermined		N/A												True	0	True	-1	-1	True
2018-07-12 165218 NGF12 SETA1.eds	A10	UNKNOWN	NGF12	NGF12 SETA1	hsa-miR-10b-002218	N/A	Undetermined	Undetermined	1	Undetermined	Undetermined		N/A												True	0	True	-1	-1	True
2018-07-13 083350 NGF12 SETA2.eds	A10	UNKNOWN	NGF12	NGF12 SETA2	hsa-miR-10b-002218	N/A	Undetermined	Undetermined	1	Undetermined	Undetermined		N/A												True	0	True	-1	-1	True
2020-01-22 143823 NGF48 SETA4.eds	A10	UNKNOWN	NGF48	NGF48 SETA4	hsa-miR-10b-002218	N/A	Undetermined	Undetermined	1	Undetermined	Undetermined		N/A												True	0	True	-1	-1	True
2020-01-22 114414 NGF12 SETA4.eds	C14	UNKNOWN	NGF12	NGF12 SETA4	hsa-miR-122-002245	N/A	Undetermined	Undetermined	1	Undetermined	Undetermined		N/A												True	0	True	-1	-1	True
2018-07-13 153612 NGF12 SETA3.eds	C14	UNKNOWN	NGF12	NGF12 SETA3	hsa-miR-122-002245	N/A	Undetermined	Undetermined	1	Undetermined	Undetermined		N/A												True	0	True	-1	-1	True
2018-07-12 165218 NGF12 SETA1.eds	C14	UNKNOWN	NGF12	NGF12 SETA1	hsa-miR-122-002245	N/A	Undetermined	Undetermined	1	Undetermined	Undetermined		N/A												True	0	True	-1	-1	True
2018-07-13 083350 NGF12 SETA2.eds	C14	UNKNOWN	NGF12	NGF12 SETA2	hsa-miR-122-002245	N/A	Undetermined	Undetermined	1	Undetermined	Undetermined		N/A												True	0	True	-1	-1	True
2018-06-14 163427 NGF SETA3.eds	C14	UNKNOWN	NGF30	NGF SETA3	hsa-miR-122-002245	N/A	Undetermined	Undetermined	1	Undetermined	Undetermined		N/A												True	0	True	-1	-1	True
2018-06-06 164506 NGF SETA2.eds	C14	UNKNOWN	NGF30	NGF SETA2	hsa-miR-122-002245	N/A	Undetermined	Undetermined	1	Undetermined	Undetermined		N/A												True	0	True	-1	-1	True
2018-06-01 112349 NGF SETA1.eds	C14	UNKNOWN	NGF30	NGF SETA1	hsa-miR-122-002245	N/A	Undetermined	Undetermined	1	Undetermined	Undetermined		N/A												True	0	True	-1	-1	True
2020-01-22 143823 NGF48 SETA4.eds	C14	UNKNOWN	NGF48	NGF48 SETA4	hsa-miR-122-002245	N/A	Undetermined	Undetermined	1	Undetermined	Undetermined		N/A												True	0	True	-1	-1	True
2018-07-27 144541 NGF48 SETA3.eds	C14	UNKNOWN	NGF48	NGF48SETA3	hsa-miR-122-002245	N/A	Undetermined	Undetermined	1	Undetermined	Undetermined		N/A												True	0	True	-1	-1	True
2018-07-27 092843 NGF48 SETA2.eds	C14	UNKNOWN	NGF48	NGF48SETA2	hsa-miR-122-002245	N/A	Undetermined	Undetermined	1	Undetermined	Undetermined		N/A												True	0	True	-1	-1	True
2018-07-26 165753 NGF48 SETA1.eds	C14	UNKNOWN	NGF48	NGF48SETA1	hsa-miR-122-002245	N/A	Undetermined	Undetermined	1	Undetermined	Undetermined		N/A												True	0	True	-1	-1	True
2018-06-15 142159 CTRL SETA3.eds	C14	UNKNOWN	CTRL	CTRL SETA3	hsa-miR-122-002245	N/A	Undetermined	Undetermined	1	Undetermined	Undetermined		N/A												True	0	True	-1	-1	True
2018-06-06 193344 CTRL SETA2.eds	C14	UNKNOWN	CTRL	CTRL SETA2	hsa-miR-122-002245	N/A	Undetermined	Undetermined	1	Undetermined	Undetermined		N/A												True	0	True	-1	-1	True
2018-06-01 132053 CTRL SETA1.eds	C14	UNKNOWN	CTRL	CTRL SETA1	hsa-miR-122-002245	N/A	Undetermined	Undetermined	1	Undetermined	Undetermined		N/A												True	0	True	-1	-1	True
2018-07-13 153612 NGF12 SETA3.eds	C16	UNKNOWN	NGF12	NGF12 SETA3	hsa-miR-125a-3p-002199	Amp	1.249	0.973	1	34.199	34.199	33.927	N/A	33.927	18.097	0.71	3.182	0.619	-1.642	2.879	0.651	0.136	3.121	0.488	True	0.103	True	3	29
2020-01-22 114414 NGF12 SETA4.eds	C16	UNKNOWN	NGF12	NGF12 SETA4	hsa-miR-125a-3p-002199	Amp	1.236	0.963	1	34.75	34.75	33.927	N/A	33.927	18.097	0.71	3.182	0.619	-1.642	2.879	0.651	0.136	3.121	0.488	True	0.103	True	3	29
2018-07-12 165218 NGF12 SETA1.eds	C16	UNKNOWN	NGF12	NGF12 SETA1	hsa-miR-125a-3p-002199	Amp	1.226	0.98	1	32.614	32.614	33.927	N/A	33.927	18.097	0.71	3.182	0.619	-1.642	2.879	0.651	0.136	3.121	0.488	True	0.103	True	3	28
2018-07-13 083350 NGF12 SETA2.eds	C16	UNKNOWN	NGF12	NGF12 SETA2	hsa-miR-125a-3p-002199	Amp	1.16	0.951	1	34.146	34.146	33.927	N/A	33.927	18.097	0.71	3.182	0.619	-1.642	2.879	0.651	0.136	3.121	0.488	True	0.103	True	3	29
2018-06-06 193344 CTRL SETA2.eds	C16	UNKNOWN	CTRL	CTRL SETA2	hsa-miR-125a-3p-002199	Amp	1.192	0.96	1	33.356	33.356	33.452	N/A	33.452	17.478	0.39	12.706	0	-4.96	4.96	1	0.032	31.128	1	True	0.103	True	3	29
2018-06-15 142159 CTRL SETA3.eds	C16	UNKNOWN	CTRL	CTRL SETA3	hsa-miR-125a-3p-002199	Amp	1.308	0.983	1	33.547	33.547	33.452	N/A	33.452	17.478	0.39	12.706	0	-4.96	4.96	1	0.032	31.128	1	True	0.103	True	3	29
2018-06-01 132053 CTRL SETA1.eds	C16	UNKNOWN	CTRL	CTRL SETA1	hsa-miR-125a-3p-002199	Amp	0.857	0.465	1	38.01	38.01	33.452	N/A	33.452	17.478	0.39	12.706	0	-4.96	4.96	1	0.032	31.128	1	True	0.103	True	3	32	True
2018-06-01 112349 NGF SETA1.eds	C16	UNKNOWN	NGF30	NGF SETA1	hsa-miR-125a-3p-002199	Amp	1.134	0.969	1	34.258	34.258	34.138	N/A	34.138	17.431	1.132	4.303	-0.047	-4.918	4.824	1.033	0.035	30.235	0.972	True	0.103	True	3	29
2018-06-14 163427 NGF SETA3.eds	C16	UNKNOWN	NGF30	NGF SETA3	hsa-miR-125a-3p-002199	Amp	1.19	0.96	1	35.418	35.418	34.138	N/A	34.138	17.431	1.132	4.303	-0.047	-4.918	4.824	1.033	0.035	30.235	0.972	True	0.103	True	3	30
2018-06-06 164506 NGF SETA2.eds	C16	UNKNOWN	NGF30	NGF SETA2	hsa-miR-125a-3p-002199	Amp	1.2	0.982	1	32.737	32.737	34.138	N/A	34.138	17.431	1.132	4.303	-0.047	-4.918	4.824	1.033	0.035	30.235	0.972	True	0.103	True	3	28
2020-01-22 143823 NGF48 SETA4.eds	C16	UNKNOWN	NGF48	NGF48 SETA4	hsa-miR-125a-3p-002199	Amp	1.211	0.97	1	35.084	35.084	34.26	N/A	34.26	18.241	0.837	4.303	0.764	-2.839	4.366	0.589	0.048	7.156	0.475	True	0.103	True	3	30
2018-07-27 144541 NGF48 SETA3.eds	C16	UNKNOWN	NGF48	NGF48SETA3	hsa-miR-125a-3p-002199	N/A	Undetermined	Undetermined	1	Undetermined	Undetermined	34.26	N/A	34.26	18.241	0.837	4.303	0.764	-2.839	4.366	0.589	0.048	7.156	0.475	True	0.103	True	-1	-1	True
2018-07-27 092843 NGF48 SETA2.eds	C16	UNKNOWN	NGF48	NGF48SETA2	hsa-miR-125a-3p-002199	Amp	1.284	0.984	1	33.168	33.168	34.26	N/A	34.26	18.241	0.837	4.303	0.764	-2.839	4.366	0.589	0.048	7.156	0.475	True	0.103	True	3	28
2018-07-26 165753 NGF48 SETA1.eds	C16	UNKNOWN	NGF48	NGF48SETA1	hsa-miR-125a-3p-002199	Amp	1.248	0.961	1	34.527	34.527	34.26	N/A	34.26	18.241	0.837	4.303	0.764	-2.839	4.366	0.589	0.048	7.156	0.475	True	0.103	True	3	30
2018-07-12 165218 NGF12 SETA1.eds	C17	UNKNOWN	NGF12	NGF12 SETA1	hsa-miR-125a-5p-002198	Amp	1.243	0.981	1	26.064	26.064	25.782	N/A	25.782	9.951	0.245	3.182	0.668	-0.112	1.448	0.629	0.366	1.081	0.238	True	0.141	True	3	21
2018-07-13 083350 NGF12 SETA2.eds	C17	UNKNOWN	NGF12	NGF12 SETA2	hsa-miR-125a-5p-002198	Amp	1.239	0.988	1	25.29	25.29	25.782	N/A	25.782	9.951	0.245	3.182	0.668	-0.112	1.448	0.629	0.366	1.081	0.238	True	0.141	True	3	20
2018-07-13 153612 NGF12 SETA3.eds	C17	UNKNOWN	NGF12	NGF12 SETA3	hsa-miR-125a-5p-002198	Amp	1.246	0.991	1	25.928	25.928	25.782	N/A	25.782	9.951	0.245	3.182	0.668	-0.112	1.448	0.629	0.366	1.081	0.238	True	0.141	True	3	21
2020-01-22 114414 NGF12 SETA4.eds	C17	UNKNOWN	NGF12	NGF12 SETA4	hsa-miR-125a-5p-002198	Amp	1.254	0.991	1	25.845	25.845	25.782	N/A	25.782	9.951	0.245	3.182	0.668	-0.112	1.448	0.629	0.366	1.081	0.238	True	0.141	True	3	21
2018-07-26 165753 NGF48 SETA1.eds	C17	UNKNOWN	NGF48	NGF48SETA1	hsa-miR-125a-5p-002198	Amp	1.251	0.993	1	25.682	25.682	25.387	N/A	25.387	9.011	0.346	3.182	-0.272	-1.374	0.829	1.208	0.563	2.592	0.631	True	0.141	True	3	21
2018-07-27 092843 NGF48 SETA2.eds	C17	UNKNOWN	NGF48	NGF48SETA2	hsa-miR-125a-5p-002198	Amp	1.266	0.992	1	25.293	25.293	25.387	N/A	25.387	9.011	0.346	3.182	-0.272	-1.374	0.829	1.208	0.563	2.592	0.631	True	0.141	True	3	20
2018-07-27 144541 NGF48 SETA3.eds	C17	UNKNOWN	NGF48	NGF48SETA3	hsa-miR-125a-5p-002198	Amp	1.245	0.987	1	25.706	25.706	25.387	N/A	25.387	9.011	0.346	3.182	-0.272	-1.374	0.829	1.208	0.563	2.592	0.631	True	0.141	True	3	20
2018-06-14 163427 NGF SETA3.eds	C17	UNKNOWN	NGF30	NGF SETA3	hsa-miR-125a-5p-002198	Amp	1.306	0.991	1	25.221	25.221	25.833	N/A	25.833	9.126	0.371	4.303	-0.157	-1.753	1.439	1.115	0.369	3.37	0.788	True	0.141	True	3	20
2018-06-06 164506 NGF SETA2.eds	C17	UNKNOWN	NGF30	NGF SETA2	hsa-miR-125a-5p-002198	Amp	1.234	0.99	1	25.975	25.975	25.833	N/A	25.833	9.126	0.371	4.303	-0.157	-1.753	1.439	1.115	0.369	3.37	0.788	True	0.141	True	3	21
2018-06-01 112349 NGF SETA1.eds	C17	UNKNOWN	NGF30	NGF SETA1	hsa-miR-125a-5p-002198	Amp	1.241	0.988	1	26.302	26.302	25.833	N/A	25.833	9.126	0.371	4.303	-0.157	-1.753	1.439	1.115	0.369	3.37	0.788	True	0.141	True	3	21
2020-01-22 143823 NGF48 SETA4.eds	C17	UNKNOWN	NGF48	NGF48 SETA4	hsa-miR-125a-5p-002198	Amp	1.277	0.986	1	24.868	24.868	25.387	N/A	25.387	9.011	0.346	3.182	-0.272	-1.374	0.829	1.208	0.563	2.592	0.631	True	0.141	True	3	20
2018-06-15 142159 CTRL SETA3.eds	C17	UNKNOWN	CTRL	CTRL SETA3	hsa-miR-125a-5p-002198	Amp	1.264	0.991	1	25.49	25.49	25.876	N/A	25.876	9.283	0.399	4.303	0	-1.718	1.718	1	0.304	3.29	1	True	0.141	True	3	20
2018-06-01 132053 CTRL SETA1.eds	C17	UNKNOWN	CTRL	CTRL SETA1	hsa-miR-125a-5p-002198	Amp	1.247	0.982	1	26.331	26.331	25.876	N/A	25.876	9.283	0.399	4.303	0	-1.718	1.718	1	0.304	3.29	1	True	0.141	True	3	21
2018-06-06 193344 CTRL SETA2.eds	C17	UNKNOWN	CTRL	CTRL SETA2	hsa-miR-125a-5p-002198	Amp	1.233	0.99	1	25.806	25.806	25.876	N/A	25.876	9.283	0.399	4.303	0	-1.718	1.718	1	0.304	3.29	1	True	0.141	True	3	21
2020-01-22 143823 NGF48 SETA4.eds	C18	UNKNOWN	NGF48	NGF48 SETA4	hsa-miR-125b-000449	Amp	1.309	0.985	1	28.356	28.356	28.265	N/A	28.265	11.889	0.828	3.182	0.816	-1.818	3.451	0.568	0.091	3.527	0.622	True	0.117	True	3	24
2018-07-13 153612 NGF12 SETA3.eds	C18	UNKNOWN	NGF12	NGF12 SETA3	hsa-miR-125b-000449	Amp	1.261	0.991	1	31.672	31.672	28.81	N/A	28.81	12.979	1.193	3.182	1.906	-1.89	5.702	0.267	0.019	3.706	0.328	True	0.117	True	3	27
2018-07-13 083350 NGF12 SETA2.eds	C18	UNKNOWN	NGF12	NGF12 SETA2	hsa-miR-125b-000449	Amp	1.244	0.992	1	27.547	27.547	28.81	N/A	28.81	12.979	1.193	3.182	1.906	-1.89	5.702	0.267	0.019	3.706	0.328	True	0.117	True	3	23
2018-07-12 165218 NGF12 SETA1.eds	C18	UNKNOWN	NGF12	NGF12 SETA1	hsa-miR-125b-000449	Amp	1.25	0.984	1	27.415	27.415	28.81	N/A	28.81	12.979	1.193	3.182	1.906	-1.89	5.702	0.267	0.019	3.706	0.328	True	0.117	True	3	22
2020-01-22 114414 NGF12 SETA4.eds	C18	UNKNOWN	NGF12	NGF12 SETA4	hsa-miR-125b-000449	Amp	1.28	0.985	1	28.604	28.604	28.81	N/A	28.81	12.979	1.193	3.182	1.906	-1.89	5.702	0.267	0.019	3.706	0.328	True	0.117	True	3	23
2018-06-14 163427 NGF SETA3.eds	C18	UNKNOWN	NGF30	NGF SETA3	hsa-miR-125b-000449	Amp	1.29	0.987	1	29.1	29.1	27.648	N/A	27.648	10.942	1.281	4.303	-0.131	-5.644	5.381	1.095	0.024	49.994	0.946	True	0.117	True	3	24
2018-06-06 164506 NGF SETA2.eds	C18	UNKNOWN	NGF30	NGF SETA2	hsa-miR-125b-000449	Amp	1.211	0.97	1	26.895	26.895	27.648	N/A	27.648	10.942	1.281	4.303	-0.131	-5.644	5.381	1.095	0.024	49.994	0.946	True	0.117	True	3	22
2018-06-01 112349 NGF SETA1.eds	C18	UNKNOWN	NGF30	NGF SETA1	hsa-miR-125b-000449	Amp	1.187	0.988	1	26.95	26.95	27.648	N/A	27.648	10.942	1.281	4.303	-0.131	-5.644	5.381	1.095	0.024	49.994	0.946	True	0.117	True	3	22
2018-07-26 165753 NGF48 SETA1.eds	C18	UNKNOWN	NGF48	NGF48SETA1	hsa-miR-125b-000449	Amp	1.247	0.992	1	28.375	28.375	28.265	N/A	28.265	11.889	0.828	3.182	0.816	-1.818	3.451	0.568	0.091	3.527	0.622	True	0.117	True	3	24
2018-07-27 092843 NGF48 SETA2.eds	C18	UNKNOWN	NGF48	NGF48SETA2	hsa-miR-125b-000449	Amp	1.269	0.984	1	29.065	29.065	28.265	N/A	28.265	11.889	0.828	3.182	0.816	-1.818	3.451	0.568	0.091	3.527	0.622	True	0.117	True	3	24
2018-07-27 144541 NGF48 SETA3.eds	C18	UNKNOWN	NGF48	NGF48SETA3	hsa-miR-125b-000449	Amp	1.245	0.988	1	27.265	27.265	28.265	N/A	28.265	11.889	0.828	3.182	0.816	-1.818	3.451	0.568	0.091	3.527	0.622	True	0.117	True	3	22
2018-06-01 132053 CTRL SETA1.eds	C18	UNKNOWN	CTRL	CTRL SETA1	hsa-miR-125b-000449	Amp	1.212	0.978	1	26.955	26.955	27.665	N/A	27.665	11.073	1.273	4.303	0	-5.478	5.478	1	0.022	44.577	1	True	0.117	True	3	22
2018-06-06 193344 CTRL SETA2.eds	C18	UNKNOWN	CTRL	CTRL SETA2	hsa-miR-125b-000449	Amp	1.206	0.988	1	26.895	26.895	27.665	N/A	27.665	11.073	1.273	4.303	0	-5.478	5.478	1	0.022	44.577	1	True	0.117	True	3	22
2018-06-15 142159 CTRL SETA3.eds	C18	UNKNOWN	CTRL	CTRL SETA3	hsa-miR-125b-000449	Amp	1.273	0.989	1	29.146	29.146	27.665	N/A	27.665	11.073	1.273	4.303	0	-5.478	5.478	1	0.022	44.577	1	True	0.117	True	3	24
2018-07-12 165218 NGF12 SETA1.eds	C19	UNKNOWN	NGF12	NGF12 SETA1	hsa-miR-126-002228	Amp	1.259	0.984	1	29.373	29.373	29.257	N/A	29.257	13.426	0.41	3.182	1.889	0.586	3.192	0.27	0.109	0.666	0.068	True	0.137	True	3	24
2020-01-22 114414 NGF12 SETA4.eds	C19	UNKNOWN	NGF12	NGF12 SETA4	hsa-miR-126-002228	Amp	1.276	0.986	1	29.074	29.074	29.257	N/A	29.257	13.426	0.41	3.182	1.889	0.586	3.192	0.27	0.109	0.666	0.068	True	0.137	True	3	24
2018-07-13 083350 NGF12 SETA2.eds	C19	UNKNOWN	NGF12	NGF12 SETA2	hsa-miR-126-002228	Amp	1.251	0.988	1	28.647	28.647	29.257	N/A	29.257	13.426	0.41	3.182	1.889	0.586	3.192	0.27	0.109	0.666	0.068	True	0.137	True	3	23
2018-07-13 153612 NGF12 SETA3.eds	C19	UNKNOWN	NGF12	NGF12 SETA3	hsa-miR-126-002228	Amp	1.251	0.988	1	29.933	29.933	29.257	N/A	29.257	13.426	0.41	3.182	1.889	0.586	3.192	0.27	0.109	0.666	0.068	True	0.137	True	3	25
2020-01-22 143823 NGF48 SETA4.eds	C19	UNKNOWN	NGF48	NGF48 SETA4	hsa-miR-126-002228	Amp	1.293	0.982	1	28.589	28.589	29.059	N/A	29.059	12.683	0.486	3.182	1.146	-0.401	2.693	0.452	0.155	1.32	0.214	True	0.137	True	3	23
2018-07-27 092843 NGF48 SETA2.eds	C19	UNKNOWN	NGF48	NGF48SETA2	hsa-miR-126-002228	Amp	1.273	0.984	1	29.396	29.396	29.059	N/A	29.059	12.683	0.486	3.182	1.146	-0.401	2.693	0.452	0.155	1.32	0.214	True	0.137	True	3	25
2018-07-26 165753 NGF48 SETA1.eds	C19	UNKNOWN	NGF48	NGF48SETA1	hsa-miR-126-002228	Amp	1.258	0.985	1	29.184	29.184	29.059	N/A	29.059	12.683	0.486	3.182	1.146	-0.401	2.693	0.452	0.155	1.32	0.214	True	0.137	True	3	24
2018-07-27 144541 NGF48 SETA3.eds	C19	UNKNOWN	NGF48	NGF48SETA3	hsa-miR-126-002228	Amp	1.262	0.99	1	29.069	29.069	29.059	N/A	29.059	12.683	0.486	3.182	1.146	-0.401	2.693	0.452	0.155	1.32	0.214	True	0.137	True	3	24
2018-06-06 193344 CTRL SETA2.eds	C19	UNKNOWN	CTRL	CTRL SETA2	hsa-miR-126-002228	Amp	1.234	0.98	1	27.847	27.847	28.13	N/A	28.13	11.537	0.615	4.303	0	-2.645	2.645	1	0.16	6.255	1	True	0.137	True	3	22
2018-06-01 132053 CTRL SETA1.eds	C19	UNKNOWN	CTRL	CTRL SETA1	hsa-miR-126-002228	Amp	1.262	0.986	1	28.282	28.282	28.13	N/A	28.13	11.537	0.615	4.303	0	-2.645	2.645	1	0.16	6.255	1	True	0.137	True	3	23
2018-06-15 142159 CTRL SETA3.eds	C19	UNKNOWN	CTRL	CTRL SETA3	hsa-miR-126-002228	Amp	1.293	0.974	1	28.259	28.259	28.13	N/A	28.13	11.537	0.615	4.303	0	-2.645	2.645	1	0.16	6.255	1	True	0.137	True	3	23
2018-06-14 163427 NGF SETA3.eds	C19	UNKNOWN	NGF30	NGF SETA3	hsa-miR-126-002228	Amp	1.309	0.994	1	28.466	28.466	28.382	N/A	28.382	11.675	0.63	4.303	0.139	-2.572	2.849	0.908	0.139	5.946	0.883	True	0.137	True	3	23
2018-06-01 112349 NGF SETA1.eds	C19	UNKNOWN	NGF30	NGF SETA1	hsa-miR-126-002228	Amp	1.222	0.988	1	28.479	28.479	28.382	N/A	28.382	11.675	0.63	4.303	0.139	-2.572	2.849	0.908	0.139	5.946	0.883	True	0.137	True	3	23
2018-06-06 164506 NGF SETA2.eds	C19	UNKNOWN	NGF30	NGF SETA2	hsa-miR-126-002228	Amp	1.253	0.976	1	28.202	28.202	28.382	N/A	28.382	11.675	0.63	4.303	0.139	-2.572	2.849	0.908	0.139	5.946	0.883	True	0.137	True	3	23
2018-07-27 144541 NGF48 SETA3.eds	C20	UNKNOWN	NGF48	NGF48SETA3	hsa-miR-127-000452	Amp	1.296	0.982	1	30.28	30.28	31.104	N/A	31.104	14.728	0.92	3.182	1.704	-1.224	4.633	0.307	0.04	2.336	0.473	True	0.142	True	3	25
2018-07-27 092843 NGF48 SETA2.eds	C20	UNKNOWN	NGF48	NGF48SETA2	hsa-miR-127-000452	Amp	1.363	0.99	1	30.914	30.914	31.104	N/A	31.104	14.728	0.92	3.182	1.704	-1.224	4.633	0.307	0.04	2.336	0.473	True	0.142	True	3	26
2018-07-26 165753 NGF48 SETA1.eds	C20	UNKNOWN	NGF48	NGF48SETA1	hsa-miR-127-000452	Amp	1.338	0.981	1	30.947	30.947	31.104	N/A	31.104	14.728	0.92	3.182	1.704	-1.224	4.633	0.307	0.04	2.336	0.473	True	0.142	True	3	26
2020-01-22 143823 NGF48 SETA4.eds	C20	UNKNOWN	NGF48	NGF48 SETA4	hsa-miR-127-000452	Amp	1.277	0.978	1	32.277	32.277	31.104	N/A	31.104	14.728	0.92	3.182	1.704	-1.224	4.633	0.307	0.04	2.336	0.473	True	0.142	True	3	27
2018-06-15 142159 CTRL SETA3.eds	C20	UNKNOWN	CTRL	CTRL SETA3	hsa-miR-127-000452	Amp	1.299	0.98	1	32.314	32.314	29.616	N/A	29.616	13.023	1.866	4.303	0	-8.028	8.028	1	0.004	260.955	1	True	0.142	True	3	27
2018-06-06 193344 CTRL SETA2.eds	C20	UNKNOWN	CTRL	CTRL SETA2	hsa-miR-127-000452	Amp	1.347	0.987	1	28.299	28.299	29.616	N/A	29.616	13.023	1.866	4.303	0	-8.028	8.028	1	0.004	260.955	1	True	0.142	True	3	23
2018-06-01 132053 CTRL SETA1.eds	C20	UNKNOWN	CTRL	CTRL SETA1	hsa-miR-127-000452	Amp	1.387	0.988	1	28.235	28.235	29.616	N/A	29.616	13.023	1.866	4.303	0	-8.028	8.028	1	0.004	260.955	1	True	0.142	True	3	23
2018-06-06 164506 NGF SETA2.eds	C20	UNKNOWN	NGF30	NGF SETA2	hsa-miR-127-000452	Amp	1.35	0.982	1	28.421	28.421	29.302	N/A	29.302	12.595	1.405	4.303	-0.429	-6.472	5.615	1.346	0.02	88.755	0.864	True	0.142	True	3	23
2018-06-01 112349 NGF SETA1.eds	C20	UNKNOWN	NGF30	NGF SETA1	hsa-miR-127-000452	Amp	1.322	0.99	1	28.473	28.473	29.302	N/A	29.302	12.595	1.405	4.303	-0.429	-6.472	5.615	1.346	0.02	88.755	0.864	True	0.142	True	3	24
2018-06-14 163427 NGF SETA3.eds	C20	UNKNOWN	NGF30	NGF SETA3	hsa-miR-127-000452	Amp	1.38	0.986	1	31.011	31.011	29.302	N/A	29.302	12.595	1.405	4.303	-0.429	-6.472	5.615	1.346	0.02	88.755	0.864	True	0.142	True	3	26
2020-01-22 114414 NGF12 SETA4.eds	C20	UNKNOWN	NGF12	NGF12 SETA4	hsa-miR-127-000452	Amp	1.298	0.989	1	31.759	31.759	30.929	N/A	30.929	15.098	1.015	3.182	2.075	-1.155	5.304	0.237	0.025	2.226	0.397	True	0.142	True	3	26
2018-07-12 165218 NGF12 SETA1.eds	C20	UNKNOWN	NGF12	NGF12 SETA1	hsa-miR-127-000452	Amp	1.335	0.989	1	29.436	29.436	30.929	N/A	30.929	15.098	1.015	3.182	2.075	-1.155	5.304	0.237	0.025	2.226	0.397	True	0.142	True	3	24
2018-07-13 083350 NGF12 SETA2.eds	C20	UNKNOWN	NGF12	NGF12 SETA2	hsa-miR-127-000452	Amp	1.332	0.986	1	29.693	29.693	30.929	N/A	30.929	15.098	1.015	3.182	2.075	-1.155	5.304	0.237	0.025	2.226	0.397	True	0.142	True	3	25
2018-07-13 153612 NGF12 SETA3.eds	C20	UNKNOWN	NGF12	NGF12 SETA3	hsa-miR-127-000452	Amp	1.284	0.982	1	32.827	32.827	30.929	N/A	30.929	15.098	1.015	3.182	2.075	-1.155	5.304	0.237	0.025	2.226	0.397	True	0.142	True	3	28
2018-06-14 163427 NGF SETA3.eds	C21	UNKNOWN	NGF30	NGF SETA3	hsa-miR-127-5p-002229	N/A	Undetermined	Undetermined	1	Undetermined	Undetermined		N/A												True	0.074	True	-1	-1	True
2018-06-01 112349 NGF SETA1.eds	C21	UNKNOWN	NGF30	NGF SETA1	hsa-miR-127-5p-002229	N/A	Undetermined	Undetermined	1	Undetermined	Undetermined		N/A												True	0.074	True	-1	-1	True
2018-06-06 164506 NGF SETA2.eds	C21	UNKNOWN	NGF30	NGF SETA2	hsa-miR-127-5p-002229	N/A	Undetermined	Undetermined	1	Undetermined	Undetermined		N/A												True	0.074	True	-1	-1	True
2018-07-26 165753 NGF48 SETA1.eds	C21	UNKNOWN	NGF48	NGF48SETA1	hsa-miR-127-5p-002229	Amp	1.094	0.947	1	33.968	33.968	33.968	N/A	33.968	16.888										True	0.074	True	3	30
2018-07-27 092843 NGF48 SETA2.eds	C21	UNKNOWN	NGF48	NGF48SETA2	hsa-miR-127-5p-002229	N/A	Undetermined	Undetermined	1	Undetermined	Undetermined	33.968	N/A	33.968	16.888										True	0.074	True	-1	-1	True
2018-07-27 144541 NGF48 SETA3.eds	C21	UNKNOWN	NGF48	NGF48SETA3	hsa-miR-127-5p-002229	Amp	0.988	0.934	1	34.548	34.548	33.968	N/A	33.968	16.888										True	0.074	True	3	30	True
2020-01-22 143823 NGF48 SETA4.eds	C21	UNKNOWN	NGF48	NGF48 SETA4	hsa-miR-127-5p-002229	N/A	Undetermined	Undetermined	1	Undetermined	Undetermined	33.968	N/A	33.968	16.888										True	0.074	True	-1	-1	True
2018-06-06 193344 CTRL SETA2.eds	C21	UNKNOWN	CTRL	CTRL SETA2	hsa-miR-127-5p-002229	N/A	Undetermined	Undetermined	1	Undetermined	Undetermined		N/A												True	0.074	True	-1	-1	True
2018-06-01 132053 CTRL SETA1.eds	C21	UNKNOWN	CTRL	CTRL SETA1	hsa-miR-127-5p-002229	N/A	Undetermined	Undetermined	1	Undetermined	Undetermined		N/A												True	0.074	True	-1	-1	True
2018-06-15 142159 CTRL SETA3.eds	C21	UNKNOWN	CTRL	CTRL SETA3	hsa-miR-127-5p-002229	N/A	Undetermined	Undetermined	1	Undetermined	Undetermined		N/A												True	0.074	True	-1	-1	True
2018-07-12 165218 NGF12 SETA1.eds	C21	UNKNOWN	NGF12	NGF12 SETA1	hsa-miR-127-5p-002229	N/A	Undetermined	Undetermined	1	Undetermined	Undetermined		N/A												True	0.074	True	-1	-1	True
2020-01-22 114414 NGF12 SETA4.eds	C21	UNKNOWN	NGF12	NGF12 SETA4	hsa-miR-127-5p-002229	N/A	Undetermined	Undetermined	1	Undetermined	Undetermined		N/A												True	0.074	True	-1	-1	True
2018-07-13 083350 NGF12 SETA2.eds	C21	UNKNOWN	NGF12	NGF12 SETA2	hsa-miR-127-5p-002229	N/A	Undetermined	Undetermined	1	Undetermined	Undetermined		N/A												True	0.074	True	-1	-1	True
2018-07-13 153612 NGF12 SETA3.eds	C21	UNKNOWN	NGF12	NGF12 SETA3	hsa-miR-127-5p-002229	N/A	Undetermined	Undetermined	1	Undetermined	Undetermined		N/A												True	0.074	True	-1	-1	True
2018-07-12 165218 NGF12 SETA1.eds	C22	UNKNOWN	NGF12	NGF12 SETA1	hsa-miR-128a-002216	Amp	1.276	0.973	1	33.854	33.854	33.854	N/A	33.854	17.208			1.028			0.49	0.49	0.49		True	0.112	True	3	29
2018-07-13 083350 NGF12 SETA2.eds	C22	UNKNOWN	NGF12	NGF12 SETA2	hsa-miR-128a-002216	N/A	Undetermined	Undetermined	1	Undetermined	Undetermined	33.854	N/A	33.854	17.208			1.028			0.49	0.49	0.49		True	0.112	True	-1	-1	True
2018-07-13 153612 NGF12 SETA3.eds	C22	UNKNOWN	NGF12	NGF12 SETA3	hsa-miR-128a-002216	Amp	0.819	0	1	39.737	39.737	33.854	N/A	33.854	17.208			1.028			0.49	0.49	0.49		True	0.112	True	3	34	True
2020-01-22 114414 NGF12 SETA4.eds	C22	UNKNOWN	NGF12	NGF12 SETA4	hsa-miR-128a-002216	N/A	Undetermined	Undetermined	1	Undetermined	Undetermined	33.854	N/A	33.854	17.208			1.028			0.49	0.49	0.49		True	0.112	True	-1	-1	True
2018-06-06 193344 CTRL SETA2.eds	C22	UNKNOWN	CTRL	CTRL SETA2	hsa-miR-128a-002216	Amp	1.2	0.969	1	34.053	34.053	32.772	N/A	32.772	16.18	1.127	4.303	0	-4.85	4.85	1	0.035	28.841	1	True	0.112	True	3	29
2018-06-01 132053 CTRL SETA1.eds	C22	UNKNOWN	CTRL	CTRL SETA1	hsa-miR-128a-002216	Amp	1.295	0.977	1	31.836	31.836	32.772	N/A	32.772	16.18	1.127	4.303	0	-4.85	4.85	1	0.035	28.841	1	True	0.112	True	3	27
2018-06-15 142159 CTRL SETA3.eds	C22	UNKNOWN	CTRL	CTRL SETA3	hsa-miR-128a-002216	Amp	1.337	0.983	1	32.429	32.429	32.772	N/A	32.772	16.18	1.127	4.303	0	-4.85	4.85	1	0.035	28.841	1	True	0.112	True	3	28
2018-06-01 112349 NGF SETA1.eds	C22	UNKNOWN	NGF30	NGF SETA1	hsa-miR-128a-002216	Amp	1.154	0.972	1	33.166	33.166	32.992	N/A	32.992	16.286	0.571	4.303	0.106	-2.353	2.564	0.929	0.169	5.107	0.939	True	0.112	True	3	28
2018-06-06 164506 NGF SETA2.eds	C22	UNKNOWN	NGF30	NGF SETA2	hsa-miR-128a-002216	Amp	1.299	0.97	1	32.867	32.867	32.992	N/A	32.992	16.286	0.571	4.303	0.106	-2.353	2.564	0.929	0.169	5.107	0.939	True	0.112	True	3	28
2018-06-14 163427 NGF SETA3.eds	C22	UNKNOWN	NGF30	NGF SETA3	hsa-miR-128a-002216	Amp	1.362	0.982	1	32.944	32.944	32.992	N/A	32.992	16.286	0.571	4.303	0.106	-2.353	2.564	0.929	0.169	5.107	0.939	True	0.112	True	3	28
2018-07-26 165753 NGF48 SETA1.eds	C22	UNKNOWN	NGF48	NGF48SETA1	hsa-miR-128a-002216	N/A	Undetermined	Undetermined	1	Undetermined	Undetermined	34.765	N/A	34.765	18.623	1.309	4.303	2.443	-3.191	8.077	0.184	0.004	9.133	0.232	True	0.112	True	-1	-1	True
2018-07-27 092843 NGF48 SETA2.eds	C22	UNKNOWN	NGF48	NGF48SETA2	hsa-miR-128a-002216	Amp	1.178	0.954	1	36.109	36.109	34.765	N/A	34.765	18.623	1.309	4.303	2.443	-3.191	8.077	0.184	0.004	9.133	0.232	True	0.112	True	3	31
2018-07-27 144541 NGF48 SETA3.eds	C22	UNKNOWN	NGF48	NGF48SETA3	hsa-miR-128a-002216	Amp	1.215	0.983	1	33.494	33.494	34.765	N/A	34.765	18.623	1.309	4.303	2.443	-3.191	8.077	0.184	0.004	9.133	0.232	True	0.112	True	3	28
2020-01-22 143823 NGF48 SETA4.eds	C22	UNKNOWN	NGF48	NGF48 SETA4	hsa-miR-128a-002216	Amp	1.252	0.972	1	34.692	34.692	34.765	N/A	34.765	18.623	1.309	4.303	2.443	-3.191	8.077	0.184	0.004	9.133	0.232	True	0.112	True	3	30
2018-07-26 165753 NGF48 SETA1.eds	C24	UNKNOWN	NGF48	NGF48SETA1	hsa-miR-129-000590	N/A	Undetermined	Undetermined	1	Undetermined	Undetermined		N/A												True	0.05	True	-1	-1	True
2018-07-27 144541 NGF48 SETA3.eds	C24	UNKNOWN	NGF48	NGF48SETA3	hsa-miR-129-000590	N/A	Undetermined	Undetermined	1	Undetermined	Undetermined		N/A												True	0.05	True	-1	-1	True
2018-07-27 092843 NGF48 SETA2.eds	C24	UNKNOWN	NGF48	NGF48SETA2	hsa-miR-129-000590	N/A	Undetermined	Undetermined	1	Undetermined	Undetermined		N/A												True	0.05	True	-1	-1	True
2018-06-14 163427 NGF SETA3.eds	C24	UNKNOWN	NGF30	NGF SETA3	hsa-miR-129-000590	N/A	Undetermined	Undetermined	1	Undetermined	Undetermined		N/A												True	0.05	True	-1	-1	True
2018-06-06 164506 NGF SETA2.eds	C24	UNKNOWN	NGF30	NGF SETA2	hsa-miR-129-000590	N/A	Undetermined	Undetermined	1	Undetermined	Undetermined		N/A												True	0.05	True	-1	-1	True
2018-06-01 112349 NGF SETA1.eds	C24	UNKNOWN	NGF30	NGF SETA1	hsa-miR-129-000590	N/A	Undetermined	Undetermined	1	Undetermined	Undetermined		N/A												True	0.05	True	-1	-1	True
2020-01-22 143823 NGF48 SETA4.eds	C24	UNKNOWN	NGF48	NGF48 SETA4	hsa-miR-129-000590	N/A	Undetermined	Undetermined	1	Undetermined	Undetermined		N/A												True	0.05	True	-1	-1	True
2018-06-01 132053 CTRL SETA1.eds	C24	UNKNOWN	CTRL	CTRL SETA1	hsa-miR-129-000590	N/A	Undetermined	Undetermined	1	Undetermined	Undetermined		N/A												True	0.05	True	-1	-1	True
2018-06-15 142159 CTRL SETA3.eds	C24	UNKNOWN	CTRL	CTRL SETA3	hsa-miR-129-000590	N/A	Undetermined	Undetermined	1	Undetermined	Undetermined		N/A												True	0.05	True	-1	-1	True
2018-06-06 193344 CTRL SETA2.eds	C24	UNKNOWN	CTRL	CTRL SETA2	hsa-miR-129-000590	Amp	0.931	0.896	1	33.299	33.299		N/A												True	0.05	True	3	29	True
2018-07-13 153612 NGF12 SETA3.eds	C24	UNKNOWN	NGF12	NGF12 SETA3	hsa-miR-129-000590	N/A	Undetermined	Undetermined	1	Undetermined	Undetermined		N/A												True	0.05	True	-1	-1	True
2020-01-22 114414 NGF12 SETA4.eds	C24	UNKNOWN	NGF12	NGF12 SETA4	hsa-miR-129-000590	N/A	Undetermined	Undetermined	1	Undetermined	Undetermined		N/A												True	0.05	True	-1	-1	True
2018-07-12 165218 NGF12 SETA1.eds	C24	UNKNOWN	NGF12	NGF12 SETA1	hsa-miR-129-000590	N/A	Undetermined	Undetermined	1	Undetermined	Undetermined		N/A												True	0.05	True	-1	-1	True
2018-07-13 083350 NGF12 SETA2.eds	C24	UNKNOWN	NGF12	NGF12 SETA2	hsa-miR-129-000590	N/A	Undetermined	Undetermined	1	Undetermined	Undetermined		N/A												True	0.05	True	-1	-1	True
2018-07-12 165218 NGF12 SETA1.eds	D01	UNKNOWN	NGF12	NGF12 SETA1	hsa-miR-130a-000454	Amp	1.318	0.962	1	30.173	30.173	32.181	N/A	32.181	16.35	1.324	3.182	2.933	-1.281	7.147	0.131	0.007	2.43	0.195	True	0.133	True	3	25
2018-07-13 083350 NGF12 SETA2.eds	D01	UNKNOWN	NGF12	NGF12 SETA2	hsa-miR-130a-000454	Amp	1.25	0.984	1	31.15	31.15	32.181	N/A	32.181	16.35	1.324	3.182	2.933	-1.281	7.147	0.131	0.007	2.43	0.195	True	0.133	True	3	26
2018-07-13 153612 NGF12 SETA3.eds	D01	UNKNOWN	NGF12	NGF12 SETA3	hsa-miR-130a-000454	Amp	1.218	0.906	1	35.23	35.23	32.181	N/A	32.181	16.35	1.324	3.182	2.933	-1.281	7.147	0.131	0.007	2.43	0.195	True	0.133	True	3	30
2020-01-22 114414 NGF12 SETA4.eds	D01	UNKNOWN	NGF12	NGF12 SETA4	hsa-miR-130a-000454	Amp	1.245	0.976	1	32.171	32.171	32.181	N/A	32.181	16.35	1.324	3.182	2.933	-1.281	7.147	0.131	0.007	2.43	0.195	True	0.133	True	3	27
2018-06-06 193344 CTRL SETA2.eds	D01	UNKNOWN	CTRL	CTRL SETA2	hsa-miR-130a-000454	Amp	1.28	0.955	1	28.977	28.977	30.01	N/A	30.01	13.417	1.415	4.303	0	-6.09	6.09	1	0.015	68.125	1	True	0.133	True	3	24
2018-06-15 142159 CTRL SETA3.eds	D01	UNKNOWN	CTRL	CTRL SETA3	hsa-miR-130a-000454	Amp	1.314	0.989	1	31.824	31.824	30.01	N/A	30.01	13.417	1.415	4.303	0	-6.09	6.09	1	0.015	68.125	1	True	0.133	True	3	27
2018-06-01 132053 CTRL SETA1.eds	D01	UNKNOWN	CTRL	CTRL SETA1	hsa-miR-130a-000454	Amp	1.313	0.989	1	29.229	29.229	30.01	N/A	30.01	13.417	1.415	4.303	0	-6.09	6.09	1	0.015	68.125	1	True	0.133	True	3	24
2018-06-14 163427 NGF SETA3.eds	D01	UNKNOWN	NGF30	NGF SETA3	hsa-miR-130a-000454	Amp	1.306	0.968	1	32.525	32.525	30.082	N/A	30.082	13.375	1.769	4.303	-0.042	-7.656	7.571	1.03	0.005	201.647	0.986	True	0.133	True	3	28
2018-06-06 164506 NGF SETA2.eds	D01	UNKNOWN	NGF30	NGF SETA2	hsa-miR-130a-000454	Amp	1.287	0.967	1	28.907	28.907	30.082	N/A	30.082	13.375	1.769	4.303	-0.042	-7.656	7.571	1.03	0.005	201.647	0.986	True	0.133	True	3	24
2018-06-01 112349 NGF SETA1.eds	D01	UNKNOWN	NGF30	NGF SETA1	hsa-miR-130a-000454	Amp	1.286	0.987	1	28.813	28.813	30.082	N/A	30.082	13.375	1.769	4.303	-0.042	-7.656	7.571	1.03	0.005	201.647	0.986	True	0.133	True	3	24
2018-07-26 165753 NGF48 SETA1.eds	D01	UNKNOWN	NGF48	NGF48SETA1	hsa-miR-130a-000454	Amp	1.343	0.937	1	30.832	30.832	31.255	N/A	31.255	14.878	1.004	3.182	1.461	-1.735	4.657	0.363	0.04	3.329	0.449	True	0.133	True	3	26
2018-07-27 092843 NGF48 SETA2.eds	D01	UNKNOWN	NGF48	NGF48SETA2	hsa-miR-130a-000454	Amp	1.326	0.941	1	32.114	32.114	31.255	N/A	31.255	14.878	1.004	3.182	1.461	-1.735	4.657	0.363	0.04	3.329	0.449	True	0.133	True	3	27
2018-07-27 144541 NGF48 SETA3.eds	D01	UNKNOWN	NGF48	NGF48SETA3	hsa-miR-130a-000454	Amp	1.289	0.964	1	30.087	30.087	31.255	N/A	31.255	14.878	1.004	3.182	1.461	-1.735	4.657	0.363	0.04	3.329	0.449	True	0.133	True	3	25
2020-01-22 143823 NGF48 SETA4.eds	D01	UNKNOWN	NGF48	NGF48 SETA4	hsa-miR-130a-000454	Amp	1.258	0.979	1	31.986	31.986	31.255	N/A	31.255	14.878	1.004	3.182	1.461	-1.735	4.657	0.363	0.04	3.329	0.449	True	0.133	True	3	27
2020-01-22 143823 NGF48 SETA4.eds	D02	UNKNOWN	NGF48	NGF48 SETA4	hsa-miR-130b-000456	Amp	1.261	0.942	1	32.054	32.054	32.04	N/A	32.04	15.664	0.881	3.182	1.525	-1.28	4.329	0.348	0.05	2.428	0.421	True	0.094	True	3	28
2018-07-27 092843 NGF48 SETA2.eds	D02	UNKNOWN	NGF48	NGF48SETA2	hsa-miR-130b-000456	Amp	1.216	0.913	1	32.686	32.686	32.04	N/A	32.04	15.664	0.881	3.182	1.525	-1.28	4.329	0.348	0.05	2.428	0.421	True	0.094	True	3	28
2018-07-26 165753 NGF48 SETA1.eds	D02	UNKNOWN	NGF48	NGF48SETA1	hsa-miR-130b-000456	Amp	1.124	0.976	1	32.824	32.824	32.04	N/A	32.04	15.664	0.881	3.182	1.525	-1.28	4.329	0.348	0.05	2.428	0.421	True	0.094	True	3	28
2018-07-27 144541 NGF48 SETA3.eds	D02	UNKNOWN	NGF48	NGF48SETA3	hsa-miR-130b-000456	Amp	1.214	0.988	1	30.597	30.597	32.04	N/A	32.04	15.664	0.881	3.182	1.525	-1.28	4.329	0.348	0.05	2.428	0.421	True	0.094	True	3	26
2018-06-06 193344 CTRL SETA2.eds	D02	UNKNOWN	CTRL	CTRL SETA2	hsa-miR-130b-000456	Amp	1.198	0.928	1	29.306	29.306	30.732	N/A	30.732	14.139	1.423	4.303	0	-6.122	6.122	1	0.014	69.643	1	True	0.094	True	3	25
2018-06-01 132053 CTRL SETA1.eds	D02	UNKNOWN	CTRL	CTRL SETA1	hsa-miR-130b-000456	Amp	1.232	0.916	1	30.249	30.249	30.732	N/A	30.732	14.139	1.423	4.303	0	-6.122	6.122	1	0.014	69.643	1	True	0.094	True	3	26
2018-06-15 142159 CTRL SETA3.eds	D02	UNKNOWN	CTRL	CTRL SETA3	hsa-miR-130b-000456	Amp	1.204	0.982	1	32.641	32.641	30.732	N/A	30.732	14.139	1.423	4.303	0	-6.122	6.122	1	0.014	69.643	1	True	0.094	True	3	28
2018-06-14 163427 NGF SETA3.eds	D02	UNKNOWN	NGF30	NGF SETA3	hsa-miR-130b-000456	Amp	1.238	0.987	1	32.29	32.29	30.705	N/A	30.705	13.998	1.301	4.303	-0.141	-5.739	5.456	1.103	0.023	53.395	0.945	True	0.094	True	3	28
2018-06-01 112349 NGF SETA1.eds	D02	UNKNOWN	NGF30	NGF SETA1	hsa-miR-130b-000456	Amp	1.187	0.985	1	30.27	30.27	30.705	N/A	30.705	13.998	1.301	4.303	-0.141	-5.739	5.456	1.103	0.023	53.395	0.945	True	0.094	True	3	26
2018-06-06 164506 NGF SETA2.eds	D02	UNKNOWN	NGF30	NGF SETA2	hsa-miR-130b-000456	Amp	1.185	0.963	1	29.554	29.554	30.705	N/A	30.705	13.998	1.301	4.303	-0.141	-5.739	5.456	1.103	0.023	53.395	0.945	True	0.094	True	3	25
2020-01-22 114414 NGF12 SETA4.eds	D02	UNKNOWN	NGF12	NGF12 SETA4	hsa-miR-130b-000456	Amp	1.142	0.952	1	34.367	34.367	31.992	N/A	31.992	15.991	1.275	4.303	1.852	-3.633	7.337	0.277	0.006	12.403	0.388	True	0.094	True	3	30
2018-07-13 153612 NGF12 SETA3.eds	D02	UNKNOWN	NGF12	NGF12 SETA3	hsa-miR-130b-000456	N/A	Undetermined	Undetermined	1	Undetermined	Undetermined	31.992	N/A	31.992	15.991	1.275	4.303	1.852	-3.633	7.337	0.277	0.006	12.403	0.388	True	0.094	True	-1	-1	True
2018-07-13 083350 NGF12 SETA2.eds	D02	UNKNOWN	NGF12	NGF12 SETA2	hsa-miR-130b-000456	Amp	1.199	0.991	1	30.805	30.805	31.992	N/A	31.992	15.991	1.275	4.303	1.852	-3.633	7.337	0.277	0.006	12.403	0.388	True	0.094	True	3	26
2018-07-12 165218 NGF12 SETA1.eds	D02	UNKNOWN	NGF12	NGF12 SETA1	hsa-miR-130b-000456	Amp	1.206	0.964	1	30.803	30.803	31.992	N/A	31.992	15.991	1.275	4.303	1.852	-3.633	7.337	0.277	0.006	12.403	0.388	True	0.094	True	3	26
2020-01-22 143823 NGF48 SETA4.eds	D03	UNKNOWN	NGF48	NGF48 SETA4	hsa-miR-132-000457	Amp	1.361	0.99	1	30.93	30.93	29.979	N/A	29.979	13.603	0.945	3.182	0.81	-2.198	3.819	0.57	0.071	4.59	0.62	True	0.187	True	3	25
2018-06-01 112349 NGF SETA1.eds	D03	UNKNOWN	NGF30	NGF SETA1	hsa-miR-132-000457	Amp	1.327	0.962	1	28.701	28.701	29.863	N/A	29.863	13.156	1.582	4.303	0.363	-6.443	7.169	0.777	0.007	86.989	0.864	True	0.187	True	3	24
2018-06-06 164506 NGF SETA2.eds	D03	UNKNOWN	NGF30	NGF SETA2	hsa-miR-132-000457	Amp	1.309	0.987	1	29.008	29.008	29.863	N/A	29.863	13.156	1.582	4.303	0.363	-6.443	7.169	0.777	0.007	86.989	0.864	True	0.187	True	3	24
2018-06-14 163427 NGF SETA3.eds	D03	UNKNOWN	NGF30	NGF SETA3	hsa-miR-132-000457	Amp	1.295	0.97	1	31.878	31.878	29.863	N/A	29.863	13.156	1.582	4.303	0.363	-6.443	7.169	0.777	0.007	86.989	0.864	True	0.187	True	3	26
2018-07-13 153612 NGF12 SETA3.eds	D03	UNKNOWN	NGF12	NGF12 SETA3	hsa-miR-132-000457	Amp	1.191	0.96	1	34.765	34.765	30.923	N/A	30.923	15.092	1.552	3.182	2.299	-2.641	7.239	0.203	0.007	6.236	0.292	True	0.187	True	3	28
2020-01-22 114414 NGF12 SETA4.eds	D03	UNKNOWN	NGF12	NGF12 SETA4	hsa-miR-132-000457	Amp	1.33	0.986	1	31.017	31.017	30.923	N/A	30.923	15.092	1.552	3.182	2.299	-2.641	7.239	0.203	0.007	6.236	0.292	True	0.187	True	3	26
2018-07-12 165218 NGF12 SETA1.eds	D03	UNKNOWN	NGF12	NGF12 SETA1	hsa-miR-132-000457	Amp	1.344	0.961	1	29.055	29.055	30.923	N/A	30.923	15.092	1.552	3.182	2.299	-2.641	7.239	0.203	0.007	6.236	0.292	True	0.187	True	3	24
2018-07-13 083350 NGF12 SETA2.eds	D03	UNKNOWN	NGF12	NGF12 SETA2	hsa-miR-132-000457	Amp	1.341	0.987	1	28.853	28.853	30.923	N/A	30.923	15.092	1.552	3.182	2.299	-2.641	7.239	0.203	0.007	6.236	0.292	True	0.187	True	3	24
2018-06-01 132053 CTRL SETA1.eds	D03	UNKNOWN	CTRL	CTRL SETA1	hsa-miR-132-000457	Amp	1.355	0.962	1	28.711	28.711	29.385	N/A	29.385	12.793	1.184	4.303	0	-5.096	5.096	1	0.029	34.206	1	True	0.187	True	3	24
2018-06-06 193344 CTRL SETA2.eds	D03	UNKNOWN	CTRL	CTRL SETA2	hsa-miR-132-000457	Amp	1.333	0.966	1	28.806	28.806	29.385	N/A	29.385	12.793	1.184	4.303	0	-5.096	5.096	1	0.029	34.206	1	True	0.187	True	3	24
2018-06-15 142159 CTRL SETA3.eds	D03	UNKNOWN	CTRL	CTRL SETA3	hsa-miR-132-000457	Amp	1.341	0.975	1	30.639	30.639	29.385	N/A	29.385	12.793	1.184	4.303	0	-5.096	5.096	1	0.029	34.206	1	True	0.187	True	3	25
2018-07-26 165753 NGF48 SETA1.eds	D03	UNKNOWN	NGF48	NGF48SETA1	hsa-miR-132-000457	Amp	1.347	0.992	1	30.239	30.239	29.979	N/A	29.979	13.603	0.945	3.182	0.81	-2.198	3.819	0.57	0.071	4.59	0.62	True	0.187	True	3	25
2018-07-27 092843 NGF48 SETA2.eds	D03	UNKNOWN	NGF48	NGF48SETA2	hsa-miR-132-000457	Amp	1.343	0.934	1	30.035	30.035	29.979	N/A	29.979	13.603	0.945	3.182	0.81	-2.198	3.819	0.57	0.071	4.59	0.62	True	0.187	True	3	25
2018-07-27 144541 NGF48 SETA3.eds	D03	UNKNOWN	NGF48	NGF48SETA3	hsa-miR-132-000457	Amp	1.347	0.992	1	28.713	28.713	29.979	N/A	29.979	13.603	0.945	3.182	0.81	-2.198	3.819	0.57	0.071	4.59	0.62	True	0.187	True	3	24
2020-01-22 143823 NGF48 SETA4.eds	D04	UNKNOWN	NGF48	NGF48 SETA4	hsa-miR-133a-002246	N/A	Undetermined	Undetermined	1	Undetermined	Undetermined		N/A												True	0.04	True	-1	-1	True
2018-06-14 163427 NGF SETA3.eds	D04	UNKNOWN	NGF30	NGF SETA3	hsa-miR-133a-002246	N/A	Undetermined	Undetermined	1	Undetermined	Undetermined		N/A												True	0.04	True	-1	-1	True
2018-06-06 164506 NGF SETA2.eds	D04	UNKNOWN	NGF30	NGF SETA2	hsa-miR-133a-002246	Amp	0.803	0.696	1	34.619	34.619		N/A												True	0.04	True	3	31	True
2018-06-01 112349 NGF SETA1.eds	D04	UNKNOWN	NGF30	NGF SETA1	hsa-miR-133a-002246	No Amp	0	0	1	39.731	39.731		N/A												True	0.04	True	3	32	True
2018-07-13 083350 NGF12 SETA2.eds	D04	UNKNOWN	NGF12	NGF12 SETA2	hsa-miR-133a-002246	N/A	Undetermined	Undetermined	1	Undetermined	Undetermined		N/A												True	0.04	True	-1	-1	True
2018-07-12 165218 NGF12 SETA1.eds	D04	UNKNOWN	NGF12	NGF12 SETA1	hsa-miR-133a-002246	N/A	Undetermined	Undetermined	1	Undetermined	Undetermined		N/A												True	0.04	True	-1	-1	True
2020-01-22 114414 NGF12 SETA4.eds	D04	UNKNOWN	NGF12	NGF12 SETA4	hsa-miR-133a-002246	N/A	Undetermined	Undetermined	1	Undetermined	Undetermined		N/A												True	0.04	True	-1	-1	True
2018-07-13 153612 NGF12 SETA3.eds	D04	UNKNOWN	NGF12	NGF12 SETA3	hsa-miR-133a-002246	N/A	Undetermined	Undetermined	1	Undetermined	Undetermined		N/A												True	0.04	True	-1	-1	True
2018-07-27 144541 NGF48 SETA3.eds	D04	UNKNOWN	NGF48	NGF48SETA3	hsa-miR-133a-002246	N/A	Undetermined	Undetermined	1	Undetermined	Undetermined		N/A												True	0.04	True	-1	-1	True
2018-07-27 092843 NGF48 SETA2.eds	D04	UNKNOWN	NGF48	NGF48SETA2	hsa-miR-133a-002246	N/A	Undetermined	Undetermined	1	Undetermined	Undetermined		N/A												True	0.04	True	-1	-1	True
2018-07-26 165753 NGF48 SETA1.eds	D04	UNKNOWN	NGF48	NGF48SETA1	hsa-miR-133a-002246	N/A	Undetermined	Undetermined	1	Undetermined	Undetermined		N/A												True	0.04	True	-1	-1	True
2018-06-01 132053 CTRL SETA1.eds	D04	UNKNOWN	CTRL	CTRL SETA1	hsa-miR-133a-002246	No Amp	0.664	0.084	1	38.191	38.191		N/A												True	0.04	True	3	33	True
2018-06-06 193344 CTRL SETA2.eds	D04	UNKNOWN	CTRL	CTRL SETA2	hsa-miR-133a-002246	N/A	Undetermined	Undetermined	1	Undetermined	Undetermined		N/A												True	0.04	True	-1	-1	True
2018-06-15 142159 CTRL SETA3.eds	D04	UNKNOWN	CTRL	CTRL SETA3	hsa-miR-133a-002246	N/A	Undetermined	Undetermined	1	Undetermined	Undetermined		N/A												True	0.04	True	-1	-1	True
2018-06-01 112349 NGF SETA1.eds	D05	UNKNOWN	NGF30	NGF SETA1	hsa-miR-133b-002247	N/A	Undetermined	Undetermined	1	Undetermined	Undetermined		N/A												True	0	True	-1	-1	True
2018-06-14 163427 NGF SETA3.eds	D05	UNKNOWN	NGF30	NGF SETA3	hsa-miR-133b-002247	N/A	Undetermined	Undetermined	1	Undetermined	Undetermined		N/A												True	0	True	-1	-1	True
2018-06-06 164506 NGF SETA2.eds	D05	UNKNOWN	NGF30	NGF SETA2	hsa-miR-133b-002247	N/A	Undetermined	Undetermined	1	Undetermined	Undetermined		N/A												True	0	True	-1	-1	True
2020-01-22 143823 NGF48 SETA4.eds	D05	UNKNOWN	NGF48	NGF48 SETA4	hsa-miR-133b-002247	N/A	Undetermined	Undetermined	1	Undetermined	Undetermined		N/A												True	0	True	-1	-1	True
2020-01-22 114414 NGF12 SETA4.eds	D05	UNKNOWN	NGF12	NGF12 SETA4	hsa-miR-133b-002247	N/A	Undetermined	Undetermined	1	Undetermined	Undetermined		N/A												True	0	True	-1	-1	True
2018-07-13 153612 NGF12 SETA3.eds	D05	UNKNOWN	NGF12	NGF12 SETA3	hsa-miR-133b-002247	N/A	Undetermined	Undetermined	1	Undetermined	Undetermined		N/A												True	0	True	-1	-1	True
2018-07-13 083350 NGF12 SETA2.eds	D05	UNKNOWN	NGF12	NGF12 SETA2	hsa-miR-133b-002247	N/A	Undetermined	Undetermined	1	Undetermined	Undetermined		N/A												True	0	True	-1	-1	True
2018-07-12 165218 NGF12 SETA1.eds	D05	UNKNOWN	NGF12	NGF12 SETA1	hsa-miR-133b-002247	N/A	Undetermined	Undetermined	1	Undetermined	Undetermined		N/A												True	0	True	-1	-1	True
2018-07-26 165753 NGF48 SETA1.eds	D05	UNKNOWN	NGF48	NGF48SETA1	hsa-miR-133b-002247	N/A	Undetermined	Undetermined	1	Undetermined	Undetermined		N/A												True	0	True	-1	-1	True
2018-07-27 144541 NGF48 SETA3.eds	D05	UNKNOWN	NGF48	NGF48SETA3	hsa-miR-133b-002247	N/A	Undetermined	Undetermined	1	Undetermined	Undetermined		N/A												True	0	True	-1	-1	True
2018-07-27 092843 NGF48 SETA2.eds	D05	UNKNOWN	NGF48	NGF48SETA2	hsa-miR-133b-002247	N/A	Undetermined	Undetermined	1	Undetermined	Undetermined		N/A												True	0	True	-1	-1	True
2018-06-01 132053 CTRL SETA1.eds	D05	UNKNOWN	CTRL	CTRL SETA1	hsa-miR-133b-002247	N/A	Undetermined	Undetermined	1	Undetermined	Undetermined		N/A												True	0	True	-1	-1	True
2018-06-15 142159 CTRL SETA3.eds	D05	UNKNOWN	CTRL	CTRL SETA3	hsa-miR-133b-002247	N/A	Undetermined	Undetermined	1	Undetermined	Undetermined		N/A												True	0	True	-1	-1	True
2018-06-06 193344 CTRL SETA2.eds	D05	UNKNOWN	CTRL	CTRL SETA2	hsa-miR-133b-002247	N/A	Undetermined	Undetermined	1	Undetermined	Undetermined		N/A												True	0	True	-1	-1	True
2018-07-13 083350 NGF12 SETA2.eds	D07	UNKNOWN	NGF12	NGF12 SETA2	hsa-miR-135a-000460	N/A	Undetermined	Undetermined	1	Undetermined	Undetermined		N/A												True	0.04	True	-1	-1	True
2018-07-12 165218 NGF12 SETA1.eds	D07	UNKNOWN	NGF12	NGF12 SETA1	hsa-miR-135a-000460	Amp	1.174	0.831	1	35.229	35.229		N/A												True	0.04	True	3	32	True
2020-01-22 114414 NGF12 SETA4.eds	D07	UNKNOWN	NGF12	NGF12 SETA4	hsa-miR-135a-000460	N/A	Undetermined	Undetermined	1	Undetermined	Undetermined		N/A												True	0.04	True	-1	-1	True
2018-07-13 153612 NGF12 SETA3.eds	D07	UNKNOWN	NGF12	NGF12 SETA3	hsa-miR-135a-000460	N/A	Undetermined	Undetermined	1	Undetermined	Undetermined		N/A												True	0.04	True	-1	-1	True
2020-01-22 143823 NGF48 SETA4.eds	D07	UNKNOWN	NGF48	NGF48 SETA4	hsa-miR-135a-000460	N/A	Undetermined	Undetermined	1	Undetermined	Undetermined		N/A												True	0.04	True	-1	-1	True
2018-06-01 112349 NGF SETA1.eds	D07	UNKNOWN	NGF30	NGF SETA1	hsa-miR-135a-000460	N/A	Undetermined	Undetermined	1	Undetermined	Undetermined		N/A												True	0.04	True	-1	-1	True
2018-06-14 163427 NGF SETA3.eds	D07	UNKNOWN	NGF30	NGF SETA3	hsa-miR-135a-000460	N/A	Undetermined	Undetermined	1	Undetermined	Undetermined		N/A												True	0.04	True	-1	-1	True
2018-06-06 164506 NGF SETA2.eds	D07	UNKNOWN	NGF30	NGF SETA2	hsa-miR-135a-000460	Inconclusive	0.829	0.831	1	37.919	37.919		N/A												True	0.04	True	3	35	True
2018-07-26 165753 NGF48 SETA1.eds	D07	UNKNOWN	NGF48	NGF48SETA1	hsa-miR-135a-000460	No Amp	0.55	0	1	39.287	39.287		N/A												True	0.04	True	3	35	True
2018-07-27 092843 NGF48 SETA2.eds	D07	UNKNOWN	NGF48	NGF48SETA2	hsa-miR-135a-000460	N/A	Undetermined	Undetermined	1	Undetermined	Undetermined		N/A												True	0.04	True	-1	-1	True
2018-07-27 144541 NGF48 SETA3.eds	D07	UNKNOWN	NGF48	NGF48SETA3	hsa-miR-135a-000460	Amp	0.683	0.115	1	38.13	38.13		N/A												True	0.04	True	3	34	True
2018-06-01 132053 CTRL SETA1.eds	D07	UNKNOWN	CTRL	CTRL SETA1	hsa-miR-135a-000460	Amp	1.204	0.919	1	33.686	33.686		N/A												True	0.04	True	3	31	True
2018-06-06 193344 CTRL SETA2.eds	D07	UNKNOWN	CTRL	CTRL SETA2	hsa-miR-135a-000460	Inconclusive	1.086	0.943	1	35.523	35.523		N/A												True	0.04	True	3	32	True
2018-06-15 142159 CTRL SETA3.eds	D07	UNKNOWN	CTRL	CTRL SETA3	hsa-miR-135a-000460	N/A	Undetermined	Undetermined	1	Undetermined	Undetermined		N/A												True	0.04	True	-1	-1	True
2018-06-01 112349 NGF SETA1.eds	D08	UNKNOWN	NGF30	NGF SETA1	hsa-miR-135b-002261	Amp	1.273	0.953	1	30.831	30.831	30.735	N/A	30.735	14.028	0.75	4.303	0.138	-3.09	3.365	0.909	0.097	8.513	0.919	True	0.158	True	3	26
2018-06-14 163427 NGF SETA3.eds	D08	UNKNOWN	NGF30	NGF SETA3	hsa-miR-135b-002261	Amp	1.397	0.972	1	31.179	31.179	30.735	N/A	30.735	14.028	0.75	4.303	0.138	-3.09	3.365	0.909	0.097	8.513	0.919	True	0.158	True	3	26
2018-06-06 164506 NGF SETA2.eds	D08	UNKNOWN	NGF30	NGF SETA2	hsa-miR-135b-002261	Amp	1.301	0.988	1	30.194	30.194	30.735	N/A	30.735	14.028	0.75	4.303	0.138	-3.09	3.365	0.909	0.097	8.513	0.919	True	0.158	True	3	25
2018-07-27 144541 NGF48 SETA3.eds	D08	UNKNOWN	NGF48	NGF48SETA3	hsa-miR-135b-002261	Amp	1.283	0.974	1	31.648	31.648	31.783	N/A	31.783	15.406	0.605	3.182	1.516	-0.411	3.442	0.35	0.092	1.33	0.284	True	0.158	True	3	27
2018-07-27 092843 NGF48 SETA2.eds	D08	UNKNOWN	NGF48	NGF48SETA2	hsa-miR-135b-002261	Amp	1.359	0.962	1	31.377	31.377	31.783	N/A	31.783	15.406	0.605	3.182	1.516	-0.411	3.442	0.35	0.092	1.33	0.284	True	0.158	True	3	26
2018-07-26 165753 NGF48 SETA1.eds	D08	UNKNOWN	NGF48	NGF48SETA1	hsa-miR-135b-002261	Amp	1.269	0.988	1	31.921	31.921	31.783	N/A	31.783	15.406	0.605	3.182	1.516	-0.411	3.442	0.35	0.092	1.33	0.284	True	0.158	True	3	27
2018-06-01 132053 CTRL SETA1.eds	D08	UNKNOWN	CTRL	CTRL SETA1	hsa-miR-135b-002261	Amp	1.317	0.959	1	30.239	30.239	30.483	N/A	30.483	13.891	1.026	4.303	0	-4.416	4.416	1	0.047	21.35	1	True	0.158	True	3	25
2018-06-06 193344 CTRL SETA2.eds	D08	UNKNOWN	CTRL	CTRL SETA2	hsa-miR-135b-002261	Amp	1.293	0.984	1	29.67	29.67	30.483	N/A	30.483	13.891	1.026	4.303	0	-4.416	4.416	1	0.047	21.35	1	True	0.158	True	3	24
2018-06-15 142159 CTRL SETA3.eds	D08	UNKNOWN	CTRL	CTRL SETA3	hsa-miR-135b-002261	Amp	1.342	0.986	1	31.541	31.541	30.483	N/A	30.483	13.891	1.026	4.303	0	-4.416	4.416	1	0.047	21.35	1	True	0.158	True	3	26
2018-07-12 165218 NGF12 SETA1.eds	D08	UNKNOWN	NGF12	NGF12 SETA1	hsa-miR-135b-002261	Amp	1.329	0.955	1	30.707	30.707	31.893	N/A	31.893	16.062	0.81	3.182	2.172	-0.406	4.749	0.222	0.037	1.325	0.169	True	0.158	True	3	26
2018-07-13 083350 NGF12 SETA2.eds	D08	UNKNOWN	NGF12	NGF12 SETA2	hsa-miR-135b-002261	Amp	1.309	0.978	1	31.532	31.532	31.893	N/A	31.893	16.062	0.81	3.182	2.172	-0.406	4.749	0.222	0.037	1.325	0.169	True	0.158	True	3	26
2020-01-22 114414 NGF12 SETA4.eds	D08	UNKNOWN	NGF12	NGF12 SETA4	hsa-miR-135b-002261	Amp	1.309	0.95	1	31.983	31.983	31.893	N/A	31.893	16.062	0.81	3.182	2.172	-0.406	4.749	0.222	0.037	1.325	0.169	True	0.158	True	3	27
2018-07-13 153612 NGF12 SETA3.eds	D08	UNKNOWN	NGF12	NGF12 SETA3	hsa-miR-135b-002261	Amp	1.338	0.989	1	33.351	33.351	31.893	N/A	31.893	16.062	0.81	3.182	2.172	-0.406	4.749	0.222	0.037	1.325	0.169	True	0.158	True	3	28
2020-01-22 143823 NGF48 SETA4.eds	D08	UNKNOWN	NGF48	NGF48 SETA4	hsa-miR-135b-002261	Amp	1.35	0.943	1	32.184	32.184	31.783	N/A	31.783	15.406	0.605	3.182	1.516	-0.411	3.442	0.35	0.092	1.33	0.284	True	0.158	True	3	27
2018-07-13 083350 NGF12 SETA2.eds	D09	UNKNOWN	NGF12	NGF12 SETA2	hsa-miR-136-000592	Amp	1.291	0.987	1	33.217	33.217		N/A												True	0.04	True	3	30	True
2018-07-12 165218 NGF12 SETA1.eds	D09	UNKNOWN	NGF12	NGF12 SETA1	hsa-miR-136-000592	No Amp	0.761	0.105	1	38.711	38.711		N/A												True	0.04	True	3	35	True
2020-01-22 114414 NGF12 SETA4.eds	D09	UNKNOWN	NGF12	NGF12 SETA4	hsa-miR-136-000592	N/A	Undetermined	Undetermined	1	Undetermined	Undetermined		N/A												True	0.04	True	-1	-1	True
2018-07-13 153612 NGF12 SETA3.eds	D09	UNKNOWN	NGF12	NGF12 SETA3	hsa-miR-136-000592	No Amp	1.08	0.767	1	36.676	36.676		N/A												True	0.04	True	3	34	True
2018-06-15 142159 CTRL SETA3.eds	D09	UNKNOWN	CTRL	CTRL SETA3	hsa-miR-136-000592	Amp	1.2	0.962	1	34.82	34.82		N/A												True	0.04	True	3	32	True
2018-06-06 193344 CTRL SETA2.eds	D09	UNKNOWN	CTRL	CTRL SETA2	hsa-miR-136-000592	Amp	1.258	0.928	1	33.78	33.78		N/A												True	0.04	True	3	31	True
2018-06-01 132053 CTRL SETA1.eds	D09	UNKNOWN	CTRL	CTRL SETA1	hsa-miR-136-000592	N/A	Undetermined	Undetermined	1	Undetermined	Undetermined		N/A												True	0.04	True	-1	-1	True
2020-01-22 143823 NGF48 SETA4.eds	D09	UNKNOWN	NGF48	NGF48 SETA4	hsa-miR-136-000592	Amp	1.195	0.947	1	34.373	34.373		N/A												True	0.04	True	3	31	True
2018-07-27 144541 NGF48 SETA3.eds	D09	UNKNOWN	NGF48	NGF48SETA3	hsa-miR-136-000592	Amp	1.135	0.947	1	35.363	35.363		N/A												True	0.04	True	3	32	True
2018-07-27 092843 NGF48 SETA2.eds	D09	UNKNOWN	NGF48	NGF48SETA2	hsa-miR-136-000592	Amp	1.174	0.884	1	35.028	35.028		N/A												True	0.04	True	3	32	True
2018-07-26 165753 NGF48 SETA1.eds	D09	UNKNOWN	NGF48	NGF48SETA1	hsa-miR-136-000592	N/A	Undetermined	Undetermined	1	Undetermined	Undetermined		N/A												True	0.04	True	-1	-1	True
2018-06-01 112349 NGF SETA1.eds	D09	UNKNOWN	NGF30	NGF SETA1	hsa-miR-136-000592	Inconclusive	0.816	0.358	1	38.43	38.43		N/A												True	0.04	True	3	35	True
2018-06-14 163427 NGF SETA3.eds	D09	UNKNOWN	NGF30	NGF SETA3	hsa-miR-136-000592	Amp	1.213	0.941	1	34.89	34.89		N/A												True	0.04	True	3	32	True
2018-06-06 164506 NGF SETA2.eds	D09	UNKNOWN	NGF30	NGF SETA2	hsa-miR-136-000592	Amp	1.278	0.979	1	33.151	33.151		N/A												True	0.04	True	3	30	True
2018-07-27 144541 NGF48 SETA3.eds	D11	UNKNOWN	NGF48	NGF48SETA3	hsa-miR-138-002284	Amp	1.392	0.972	1	25.755	25.755	25.502	N/A	25.502	9.125	0.43	3.182	1.214	-0.155	2.584	0.431	0.167	1.114	0.246	True	0.281	True	3	20
2018-07-27 092843 NGF48 SETA2.eds	D11	UNKNOWN	NGF48	NGF48SETA2	hsa-miR-138-002284	Amp	1.415	0.957	1	25.46	25.46	25.502	N/A	25.502	9.125	0.43	3.182	1.214	-0.155	2.584	0.431	0.167	1.114	0.246	True	0.281	True	3	20
2018-07-26 165753 NGF48 SETA1.eds	D11	UNKNOWN	NGF48	NGF48SETA1	hsa-miR-138-002284	Amp	1.403	0.988	1	25.57	25.57	25.502	N/A	25.502	9.125	0.43	3.182	1.214	-0.155	2.584	0.431	0.167	1.114	0.246	True	0.281	True	3	19
2018-06-06 164506 NGF SETA2.eds	D11	UNKNOWN	NGF30	NGF SETA2	hsa-miR-138-002284	Amp	1.393	0.986	1	24.49	24.49	24.491	N/A	24.491	7.785	0.721	4.303	-0.127	-3.23	2.977	1.092	0.127	9.386	0.909	True	0.281	True	3	18
2018-06-14 163427 NGF SETA3.eds	D11	UNKNOWN	NGF30	NGF SETA3	hsa-miR-138-002284	Amp	1.442	0.979	1	24.629	24.629	24.491	N/A	24.491	7.785	0.721	4.303	-0.127	-3.23	2.977	1.092	0.127	9.386	0.909	True	0.281	True	3	18
2018-06-01 112349 NGF SETA1.eds	D11	UNKNOWN	NGF30	NGF SETA1	hsa-miR-138-002284	Amp	1.383	0.988	1	24.355	24.355	24.491	N/A	24.491	7.785	0.721	4.303	-0.127	-3.23	2.977	1.092	0.127	9.386	0.909	True	0.281	True	3	18
2018-06-01 132053 CTRL SETA1.eds	D11	UNKNOWN	CTRL	CTRL SETA1	hsa-miR-138-002284	Amp	1.408	0.987	1	24.366	24.366	24.504	N/A	24.504	7.911	0.748	4.303	0	-3.217	3.217	1	0.108	9.299	1	True	0.281	True	3	18
2018-06-06 193344 CTRL SETA2.eds	D11	UNKNOWN	CTRL	CTRL SETA2	hsa-miR-138-002284	Amp	1.395	0.984	1	24.359	24.359	24.504	N/A	24.504	7.911	0.748	4.303	0	-3.217	3.217	1	0.108	9.299	1	True	0.281	True	3	18
2018-06-15 142159 CTRL SETA3.eds	D11	UNKNOWN	CTRL	CTRL SETA3	hsa-miR-138-002284	Amp	1.41	0.984	1	24.787	24.787	24.504	N/A	24.504	7.911	0.748	4.303	0	-3.217	3.217	1	0.108	9.299	1	True	0.281	True	3	19
2018-07-13 083350 NGF12 SETA2.eds	D11	UNKNOWN	NGF12	NGF12 SETA2	hsa-miR-138-002284	Amp	1.372	0.974	1	24.195	24.195	24.808	N/A	24.808	8.977	0.415	3.182	1.066	-0.254	2.386	0.478	0.191	1.193	0.296	True	0.281	True	3	18
2018-07-12 165218 NGF12 SETA1.eds	D11	UNKNOWN	NGF12	NGF12 SETA1	hsa-miR-138-002284	Amp	1.391	0.958	1	24.714	24.714	24.808	N/A	24.808	8.977	0.415	3.182	1.066	-0.254	2.386	0.478	0.191	1.193	0.296	True	0.281	True	3	19
2020-01-22 114414 NGF12 SETA4.eds	D11	UNKNOWN	NGF12	NGF12 SETA4	hsa-miR-138-002284	Amp	1.386	0.978	1	24.931	24.931	24.808	N/A	24.808	8.977	0.415	3.182	1.066	-0.254	2.386	0.478	0.191	1.193	0.296	True	0.281	True	3	19
2018-07-13 153612 NGF12 SETA3.eds	D11	UNKNOWN	NGF12	NGF12 SETA3	hsa-miR-138-002284	Amp	1.398	0.989	1	25.392	25.392	24.808	N/A	24.808	8.977	0.415	3.182	1.066	-0.254	2.386	0.478	0.191	1.193	0.296	True	0.281	True	3	19
2020-01-22 143823 NGF48 SETA4.eds	D11	UNKNOWN	NGF48	NGF48 SETA4	hsa-miR-138-002284	Amp	1.379	0.946	1	25.223	25.223	25.502	N/A	25.502	9.125	0.43	3.182	1.214	-0.155	2.584	0.431	0.167	1.114	0.246	True	0.281	True	3	20
2020-01-22 143823 NGF48 SETA4.eds	D12	UNKNOWN	NGF48	NGF48 SETA4	hsa-miR-139-3p-002313	N/A	Undetermined	Undetermined	1	Undetermined	Undetermined		N/A												True	0.04	True	-1	-1	True
2018-07-27 092843 NGF48 SETA2.eds	D12	UNKNOWN	NGF48	NGF48SETA2	hsa-miR-139-3p-002313	N/A	Undetermined	Undetermined	1	Undetermined	Undetermined		N/A												True	0.04	True	-1	-1	True
2018-07-27 144541 NGF48 SETA3.eds	D12	UNKNOWN	NGF48	NGF48SETA3	hsa-miR-139-3p-002313	Amp	0	0.616	1	35.847	35.847		N/A												True	0.04	True	3	31	True
2018-07-26 165753 NGF48 SETA1.eds	D12	UNKNOWN	NGF48	NGF48SETA1	hsa-miR-139-3p-002313	N/A	Undetermined	Undetermined	1	Undetermined	Undetermined		N/A												True	0.04	True	-1	-1	True
2018-06-06 193344 CTRL SETA2.eds	D12	UNKNOWN	CTRL	CTRL SETA2	hsa-miR-139-3p-002313	N/A	Undetermined	Undetermined	1	Undetermined	Undetermined		N/A												True	0.04	True	-1	-1	True
2018-06-15 142159 CTRL SETA3.eds	D12	UNKNOWN	CTRL	CTRL SETA3	hsa-miR-139-3p-002313	N/A	Undetermined	Undetermined	1	Undetermined	Undetermined		N/A												True	0.04	True	-1	-1	True
2018-06-01 132053 CTRL SETA1.eds	D12	UNKNOWN	CTRL	CTRL SETA1	hsa-miR-139-3p-002313	N/A	Undetermined	Undetermined	1	Undetermined	Undetermined		N/A												True	0.04	True	-1	-1	True
2018-07-13 153612 NGF12 SETA3.eds	D12	UNKNOWN	NGF12	NGF12 SETA3	hsa-miR-139-3p-002313	N/A	Undetermined	Undetermined	1	Undetermined	Undetermined		N/A												True	0.04	True	-1	-1	True
2020-01-22 114414 NGF12 SETA4.eds	D12	UNKNOWN	NGF12	NGF12 SETA4	hsa-miR-139-3p-002313	N/A	Undetermined	Undetermined	1	Undetermined	Undetermined		N/A												True	0.04	True	-1	-1	True
2018-07-12 165218 NGF12 SETA1.eds	D12	UNKNOWN	NGF12	NGF12 SETA1	hsa-miR-139-3p-002313	N/A	Undetermined	Undetermined	1	Undetermined	Undetermined		N/A												True	0.04	True	-1	-1	True
2018-07-13 083350 NGF12 SETA2.eds	D12	UNKNOWN	NGF12	NGF12 SETA2	hsa-miR-139-3p-002313	N/A	Undetermined	Undetermined	1	Undetermined	Undetermined		N/A												True	0.04	True	-1	-1	True
2018-06-01 112349 NGF SETA1.eds	D12	UNKNOWN	NGF30	NGF SETA1	hsa-miR-139-3p-002313	N/A	Undetermined	Undetermined	1	Undetermined	Undetermined		N/A												True	0.04	True	-1	-1	True
2018-06-14 163427 NGF SETA3.eds	D12	UNKNOWN	NGF30	NGF SETA3	hsa-miR-139-3p-002313	N/A	Undetermined	Undetermined	1	Undetermined	Undetermined		N/A												True	0.04	True	-1	-1	True
2018-06-06 164506 NGF SETA2.eds	D12	UNKNOWN	NGF30	NGF SETA2	hsa-miR-139-3p-002313	Amp	0.703	0.878	1	33.59	33.59		N/A												True	0.04	True	3	29	True
2018-07-27 092843 NGF48 SETA2.eds	D13	UNKNOWN	NGF48	NGF48SETA2	hsa-miR-139-5p-002289	Amp	1.257	0.924	1	32.884	32.884	33.062	N/A	33.062	16.685	0.871	3.182	1.529	-1.244	4.302	0.347	0.051	2.369	0.269	True	0.096	True	3	28
2018-07-27 144541 NGF48 SETA3.eds	D13	UNKNOWN	NGF48	NGF48SETA3	hsa-miR-139-5p-002289	Amp	1.242	0.933	1	32.008	32.008	33.062	N/A	33.062	16.685	0.871	3.182	1.529	-1.244	4.302	0.347	0.051	2.369	0.269	True	0.096	True	3	27
2018-07-26 165753 NGF48 SETA1.eds	D13	UNKNOWN	NGF48	NGF48SETA1	hsa-miR-139-5p-002289	Amp	1.215	0.927	1	33.424	33.424	33.062	N/A	33.062	16.685	0.871	3.182	1.529	-1.244	4.302	0.347	0.051	2.369	0.269	True	0.096	True	3	29
2018-06-01 112349 NGF SETA1.eds	D13	UNKNOWN	NGF30	NGF SETA1	hsa-miR-139-5p-002289	Amp	1.139	0.905	1	31.779	31.779	31.905	N/A	31.905	15.198	1.074	4.303	0.042	-4.579	4.663	0.971	0.039	23.894	0.977	True	0.096	True	3	27
2018-06-14 163427 NGF SETA3.eds	D13	UNKNOWN	NGF30	NGF SETA3	hsa-miR-139-5p-002289	Amp	1.221	0.948	1	33.046	33.046	31.905	N/A	31.905	15.198	1.074	4.303	0.042	-4.579	4.663	0.971	0.039	23.894	0.977	True	0.096	True	3	28
2018-06-06 164506 NGF SETA2.eds	D13	UNKNOWN	NGF30	NGF SETA2	hsa-miR-139-5p-002289	Amp	1.22	0.979	1	30.89	30.89	31.905	N/A	31.905	15.198	1.074	4.303	0.042	-4.579	4.663	0.971	0.039	23.894	0.977	True	0.096	True	3	26
2020-01-22 143823 NGF48 SETA4.eds	D13	UNKNOWN	NGF48	NGF48 SETA4	hsa-miR-139-5p-002289	Amp	1.103	0.949	1	33.93	33.93	33.062	N/A	33.062	16.685	0.871	3.182	1.529	-1.244	4.302	0.347	0.051	2.369	0.269	True	0.096	True	3	29
2018-06-01 132053 CTRL SETA1.eds	D13	UNKNOWN	CTRL	CTRL SETA1	hsa-miR-139-5p-002289	Amp	1.189	0.923	1	31.666	31.666	31.749	N/A	31.749	15.156	0.862	4.303	0	-3.709	3.709	1	0.076	13.074	1	True	0.096	True	3	27
2018-06-15 142159 CTRL SETA3.eds	D13	UNKNOWN	CTRL	CTRL SETA3	hsa-miR-139-5p-002289	Amp	1.242	0.969	1	32.455	32.455	31.749	N/A	31.749	15.156	0.862	4.303	0	-3.709	3.709	1	0.076	13.074	1	True	0.096	True	3	28
2018-06-06 193344 CTRL SETA2.eds	D13	UNKNOWN	CTRL	CTRL SETA2	hsa-miR-139-5p-002289	Amp	1.182	0.935	1	31.126	31.126	31.749	N/A	31.749	15.156	0.862	4.303	0	-3.709	3.709	1	0.076	13.074	1	True	0.096	True	3	27
2020-01-22 114414 NGF12 SETA4.eds	D13	UNKNOWN	NGF12	NGF12 SETA4	hsa-miR-139-5p-002289	Amp	1.216	0.976	1	31.983	31.983	32.231	N/A	32.231	16.4	0.466	3.182	1.243	-0.239	2.726	0.422	0.151	1.18	0.29	True	0.096	True	3	27
2018-07-13 153612 NGF12 SETA3.eds	D13	UNKNOWN	NGF12	NGF12 SETA3	hsa-miR-139-5p-002289	Amp	1.225	0.917	1	32.556	32.556	32.231	N/A	32.231	16.4	0.466	3.182	1.243	-0.239	2.726	0.422	0.151	1.18	0.29	True	0.096	True	3	28
2018-07-13 083350 NGF12 SETA2.eds	D13	UNKNOWN	NGF12	NGF12 SETA2	hsa-miR-139-5p-002289	Amp	1.183	0.902	1	32.497	32.497	32.231	N/A	32.231	16.4	0.466	3.182	1.243	-0.239	2.726	0.422	0.151	1.18	0.29	True	0.096	True	3	28
2018-07-12 165218 NGF12 SETA1.eds	D13	UNKNOWN	NGF12	NGF12 SETA1	hsa-miR-139-5p-002289	Amp	1.191	0.923	1	31.886	31.886	32.231	N/A	32.231	16.4	0.466	3.182	1.243	-0.239	2.726	0.422	0.151	1.18	0.29	True	0.096	True	3	27
2020-01-22 143823 NGF48 SETA4.eds	D14	UNKNOWN	NGF48	NGF48 SETA4	hsa-miR-140-3p-002234	Amp	1.208	0.983	1	27.886	27.886	28.895	N/A	28.895	12.519	0.226	3.182	-0.007	-0.727	0.714	1.005	0.61	1.656	0.992	True	0.08	True	3	23
2018-07-27 092843 NGF48 SETA2.eds	D14	UNKNOWN	NGF48	NGF48SETA2	hsa-miR-140-3p-002234	Amp	1.177	0.981	1	28.77	28.77	28.895	N/A	28.895	12.519	0.226	3.182	-0.007	-0.727	0.714	1.005	0.61	1.656	0.992	True	0.08	True	3	24
2018-07-27 144541 NGF48 SETA3.eds	D14	UNKNOWN	NGF48	NGF48SETA3	hsa-miR-140-3p-002234	Amp	1.154	0.987	1	29.356	29.356	28.895	N/A	28.895	12.519	0.226	3.182	-0.007	-0.727	0.714	1.005	0.61	1.656	0.992	True	0.08	True	3	25
2018-07-26 165753 NGF48 SETA1.eds	D14	UNKNOWN	NGF48	NGF48SETA1	hsa-miR-140-3p-002234	Amp	1.148	0.988	1	29.567	29.567	28.895	N/A	28.895	12.519	0.226	3.182	-0.007	-0.727	0.714	1.005	0.61	1.656	0.992	True	0.08	True	3	25
2018-07-13 153612 NGF12 SETA3.eds	D14	UNKNOWN	NGF12	NGF12 SETA3	hsa-miR-140-3p-002234	Amp	1.181	0.98	1	28.807	28.807	29.027	N/A	29.027	13.196	0.184	3.182	0.671	0.085	1.258	0.628	0.418	0.943	0.34	True	0.08	True	3	24
2020-01-22 114414 NGF12 SETA4.eds	D14	UNKNOWN	NGF12	NGF12 SETA4	hsa-miR-140-3p-002234	Amp	1.166	0.973	1	29.087	29.087	29.027	N/A	29.027	13.196	0.184	3.182	0.671	0.085	1.258	0.628	0.418	0.943	0.34	True	0.08	True	3	25
2018-07-12 165218 NGF12 SETA1.eds	D14	UNKNOWN	NGF12	NGF12 SETA1	hsa-miR-140-3p-002234	Amp	1.15	0.955	1	29.334	29.334	29.027	N/A	29.027	13.196	0.184	3.182	0.671	0.085	1.258	0.628	0.418	0.943	0.34	True	0.08	True	3	25
2018-07-13 083350 NGF12 SETA2.eds	D14	UNKNOWN	NGF12	NGF12 SETA2	hsa-miR-140-3p-002234	Amp	1.129	0.962	1	28.881	28.881	29.027	N/A	29.027	13.196	0.184	3.182	0.671	0.085	1.258	0.628	0.418	0.943	0.34	True	0.08	True	3	24
2018-06-01 132053 CTRL SETA1.eds	D14	UNKNOWN	CTRL	CTRL SETA1	hsa-miR-140-3p-002234	Amp	1.127	0.947	1	29.361	29.361	29.118	N/A	29.118	12.525	0.54	4.303	0	-2.324	2.324	1	0.2	5.008	1	True	0.08	True	3	25
2018-06-06 193344 CTRL SETA2.eds	D14	UNKNOWN	CTRL	CTRL SETA2	hsa-miR-140-3p-002234	Amp	1.12	0.955	1	28.926	28.926	29.118	N/A	29.118	12.525	0.54	4.303	0	-2.324	2.324	1	0.2	5.008	1	True	0.08	True	3	25
2018-06-15 142159 CTRL SETA3.eds	D14	UNKNOWN	CTRL	CTRL SETA3	hsa-miR-140-3p-002234	Amp	1.174	0.97	1	29.066	29.066	29.118	N/A	29.118	12.525	0.54	4.303	0	-2.324	2.324	1	0.2	5.008	1	True	0.08	True	3	25
2018-06-06 164506 NGF SETA2.eds	D14	UNKNOWN	NGF30	NGF SETA2	hsa-miR-140-3p-002234	Amp	1.105	0.964	1	29.409	29.409	29.214	N/A	29.214	12.507	0.601	4.303	-0.018	-2.602	2.566	1.013	0.169	6.073	0.983	True	0.08	True	3	25
2018-06-14 163427 NGF SETA3.eds	D14	UNKNOWN	NGF30	NGF SETA3	hsa-miR-140-3p-002234	Amp	1.211	0.965	1	28.992	28.992	29.214	N/A	29.214	12.507	0.601	4.303	-0.018	-2.602	2.566	1.013	0.169	6.073	0.983	True	0.08	True	3	25
2018-06-01 112349 NGF SETA1.eds	D14	UNKNOWN	NGF30	NGF SETA1	hsa-miR-140-3p-002234	Amp	1.094	0.959	1	29.239	29.239	29.214	N/A	29.214	12.507	0.601	4.303	-0.018	-2.602	2.566	1.013	0.169	6.073	0.983	True	0.08	True	3	25
2018-07-13 153612 NGF12 SETA3.eds	D16	UNKNOWN	NGF12	NGF12 SETA3	hsa-miR-141-000463	Amp	1.362	0.96	1	35.408	35.408	35.058	N/A	35.058	19.258	0.659	4.303	3.087	0.251	5.924	0.118	0.016	0.84	0.059	True	0.157	True	3	30
2018-07-13 083350 NGF12 SETA2.eds	D16	UNKNOWN	NGF12	NGF12 SETA2	hsa-miR-141-000463	Amp	1.267	0.972	1	35.164	35.164	35.058	N/A	35.058	19.258	0.659	4.303	3.087	0.251	5.924	0.118	0.016	0.84	0.059	True	0.157	True	3	30
2018-07-12 165218 NGF12 SETA1.eds	D16	UNKNOWN	NGF12	NGF12 SETA1	hsa-miR-141-000463	Amp	1.371	0.981	1	34.602	34.602	35.058	N/A	35.058	19.258	0.659	4.303	3.087	0.251	5.924	0.118	0.016	0.84	0.059	True	0.157	True	3	29
2020-01-22 114414 NGF12 SETA4.eds	D16	UNKNOWN	NGF12	NGF12 SETA4	hsa-miR-141-000463	N/A	Undetermined	Undetermined	1	Undetermined	Undetermined	35.058	N/A	35.058	19.258	0.659	4.303	3.087	0.251	5.924	0.118	0.016	0.84	0.059	True	0.157	True	-1	-1	True
2018-07-26 165753 NGF48 SETA1.eds	D16	UNKNOWN	NGF48	NGF48SETA1	hsa-miR-141-000463	N/A	Undetermined	Undetermined	1	Undetermined	Undetermined	33.761	N/A	33.761	17.132	1.16	12.706	0.961	-13.778	15.7	0.514	0	14,049.438	0.578	True	0.157	True	-1	-1	True
2018-07-27 092843 NGF48 SETA2.eds	D16	UNKNOWN	NGF48	NGF48SETA2	hsa-miR-141-000463	Amp	1.388	0.982	1	34.098	34.098	33.761	N/A	33.761	17.132	1.16	12.706	0.961	-13.778	15.7	0.514	0	14,049.438	0.578	True	0.157	True	3	29
2018-07-27 144541 NGF48 SETA3.eds	D16	UNKNOWN	NGF48	NGF48SETA3	hsa-miR-141-000463	Amp	1.369	0.986	1	33.423	33.423	33.761	N/A	33.761	17.132	1.16	12.706	0.961	-13.778	15.7	0.514	0	14,049.438	0.578	True	0.157	True	3	28
2018-06-01 112349 NGF SETA1.eds	D16	UNKNOWN	NGF30	NGF SETA1	hsa-miR-141-000463	Amp	1.371	0.989	1	32.632	32.632	32.645	N/A	32.645	15.938	0.917	4.303	-0.233	-4.181	3.714	1.175	0.076	18.133	0.867	True	0.157	True	3	28
2018-06-06 164506 NGF SETA2.eds	D16	UNKNOWN	NGF30	NGF SETA2	hsa-miR-141-000463	Amp	1.356	0.983	1	31.845	31.845	32.645	N/A	32.645	15.938	0.917	4.303	-0.233	-4.181	3.714	1.175	0.076	18.133	0.867	True	0.157	True	3	26
2018-06-14 163427 NGF SETA3.eds	D16	UNKNOWN	NGF30	NGF SETA3	hsa-miR-141-000463	Amp	1.461	0.988	1	33.458	33.458	32.645	N/A	32.645	15.938	0.917	4.303	-0.233	-4.181	3.714	1.175	0.076	18.133	0.867	True	0.157	True	3	28
2020-01-22 143823 NGF48 SETA4.eds	D16	UNKNOWN	NGF48	NGF48 SETA4	hsa-miR-141-000463	N/A	Undetermined	Undetermined	1	Undetermined	Undetermined	33.761	N/A	33.761	17.132	1.16	12.706	0.961	-13.778	15.7	0.514	0	14,049.438	0.578	True	0.157	True	-1	-1	True
2018-06-06 193344 CTRL SETA2.eds	D16	UNKNOWN	CTRL	CTRL SETA2	hsa-miR-141-000463	Amp	1.335	0.981	1	32.183	32.183	32.764	N/A	32.764	16.171	0.923	4.303	0	-3.971	3.971	1	0.064	15.684	1	True	0.157	True	3	27
2018-06-01 132053 CTRL SETA1.eds	D16	UNKNOWN	CTRL	CTRL SETA1	hsa-miR-141-000463	Amp	1.373	0.986	1	32.547	32.547	32.764	N/A	32.764	16.171	0.923	4.303	0	-3.971	3.971	1	0.064	15.684	1	True	0.157	True	3	27
2018-06-15 142159 CTRL SETA3.eds	D16	UNKNOWN	CTRL	CTRL SETA3	hsa-miR-141-000463	Amp	1.408	0.989	1	33.562	33.562	32.764	N/A	32.764	16.171	0.923	4.303	0	-3.971	3.971	1	0.064	15.684	1	True	0.157	True	3	28
2018-07-13 083350 NGF12 SETA2.eds	D17	UNKNOWN	NGF12	NGF12 SETA2	hsa-miR-142-3p-000464	Amp	1.277	0.909	1	34.824	34.824	34.824	N/A	34.824	19.395			1.98			0.253	0.253	0.253		True	0.156	True	3	30
2018-07-13 153612 NGF12 SETA3.eds	D17	UNKNOWN	NGF12	NGF12 SETA3	hsa-miR-142-3p-000464	N/A	Undetermined	Undetermined	1	Undetermined	Undetermined	34.824	N/A	34.824	19.395			1.98			0.253	0.253	0.253		True	0.156	True	-1	-1	True
2018-07-12 165218 NGF12 SETA1.eds	D17	UNKNOWN	NGF12	NGF12 SETA1	hsa-miR-142-3p-000464	Inconclusive	1.018	0.163	1	38.831	38.831	34.824	N/A	34.824	19.395			1.98			0.253	0.253	0.253		True	0.156	True	3	34	True
2020-01-22 114414 NGF12 SETA4.eds	D17	UNKNOWN	NGF12	NGF12 SETA4	hsa-miR-142-3p-000464	N/A	Undetermined	Undetermined	1	Undetermined	Undetermined	34.824	N/A	34.824	19.395			1.98			0.253	0.253	0.253		True	0.156	True	-1	-1	True
2018-06-01 112349 NGF SETA1.eds	D17	UNKNOWN	NGF30	NGF SETA1	hsa-miR-142-3p-000464	N/A	Undetermined	Undetermined	1	Undetermined	Undetermined	33.192	N/A	33.192	16.713			-0.702			1.627	1.627	1.627		True	0.156	True	-1	-1	True
2018-06-06 164506 NGF SETA2.eds	D17	UNKNOWN	NGF30	NGF SETA2	hsa-miR-142-3p-000464	Amp	1.334	0.962	1	33.192	33.192	33.192	N/A	33.192	16.713			-0.702			1.627	1.627	1.627		True	0.156	True	3	28
2018-06-14 163427 NGF SETA3.eds	D17	UNKNOWN	NGF30	NGF SETA3	hsa-miR-142-3p-000464	N/A	Undetermined	Undetermined	1	Undetermined	Undetermined	33.192	N/A	33.192	16.713			-0.702			1.627	1.627	1.627		True	0.156	True	-1	-1	True
2018-06-15 142159 CTRL SETA3.eds	D17	UNKNOWN	CTRL	CTRL SETA3	hsa-miR-142-3p-000464	N/A	Undetermined	Undetermined	1	Undetermined	Undetermined	34.464	N/A	34.464	17.415	1.292	12.706	0	-16.412	16.412	1	0	87,171.891	1	True	0.156	True	-1	-1	True
2018-06-01 132053 CTRL SETA1.eds	D17	UNKNOWN	CTRL	CTRL SETA1	hsa-miR-142-3p-000464	Amp	1.339	0.949	1	33.954	33.954	34.464	N/A	34.464	17.415	1.292	12.706	0	-16.412	16.412	1	0	87,171.891	1	True	0.156	True	3	29
2018-06-06 193344 CTRL SETA2.eds	D17	UNKNOWN	CTRL	CTRL SETA2	hsa-miR-142-3p-000464	Amp	1.297	0.972	1	34.975	34.975	34.464	N/A	34.464	17.415	1.292	12.706	0	-16.412	16.412	1	0	87,171.891	1	True	0.156	True	3	29
2020-01-22 143823 NGF48 SETA4.eds	D17	UNKNOWN	NGF48	NGF48 SETA4	hsa-miR-142-3p-000464	N/A	Undetermined	Undetermined	1	Undetermined	Undetermined	34.988	N/A	34.988	19.182			1.767			0.294	0.294	0.294		True	0.156	True	-1	-1	True
2018-07-26 165753 NGF48 SETA1.eds	D17	UNKNOWN	NGF48	NGF48SETA1	hsa-miR-142-3p-000464	N/A	Undetermined	Undetermined	1	Undetermined	Undetermined	34.988	N/A	34.988	19.182			1.767			0.294	0.294	0.294		True	0.156	True	-1	-1	True
2018-07-27 092843 NGF48 SETA2.eds	D17	UNKNOWN	NGF48	NGF48SETA2	hsa-miR-142-3p-000464	Amp	1.303	0.967	1	34.988	34.988	34.988	N/A	34.988	19.182			1.767			0.294	0.294	0.294		True	0.156	True	3	30
2018-07-27 144541 NGF48 SETA3.eds	D17	UNKNOWN	NGF48	NGF48SETA3	hsa-miR-142-3p-000464	N/A	Undetermined	Undetermined	1	Undetermined	Undetermined	34.988	N/A	34.988	19.182			1.767			0.294	0.294	0.294		True	0.156	True	-1	-1	True
2018-07-27 144541 NGF48 SETA3.eds	D18	UNKNOWN	NGF48	NGF48SETA3	hsa-miR-142-5p-002248	N/A	Undetermined	Undetermined	1	Undetermined	Undetermined		N/A												True	0.04	True	-1	-1	True
2018-07-26 165753 NGF48 SETA1.eds	D18	UNKNOWN	NGF48	NGF48SETA1	hsa-miR-142-5p-002248	N/A	Undetermined	Undetermined	1	Undetermined	Undetermined		N/A												True	0.04	True	-1	-1	True
2018-07-27 092843 NGF48 SETA2.eds	D18	UNKNOWN	NGF48	NGF48SETA2	hsa-miR-142-5p-002248	N/A	Undetermined	Undetermined	1	Undetermined	Undetermined		N/A												True	0.04	True	-1	-1	True
2018-06-14 163427 NGF SETA3.eds	D18	UNKNOWN	NGF30	NGF SETA3	hsa-miR-142-5p-002248	N/A	Undetermined	Undetermined	1	Undetermined	Undetermined		N/A												True	0.04	True	-1	-1	True
2018-06-01 112349 NGF SETA1.eds	D18	UNKNOWN	NGF30	NGF SETA1	hsa-miR-142-5p-002248	Amp	1.058	0.952	1	33.936	33.936		N/A												True	0.04	True	3	30	True
2018-06-06 164506 NGF SETA2.eds	D18	UNKNOWN	NGF30	NGF SETA2	hsa-miR-142-5p-002248	N/A	Undetermined	Undetermined	1	Undetermined	Undetermined		N/A												True	0.04	True	-1	-1	True
2020-01-22 143823 NGF48 SETA4.eds	D18	UNKNOWN	NGF48	NGF48 SETA4	hsa-miR-142-5p-002248	N/A	Undetermined	Undetermined	1	Undetermined	Undetermined		N/A												True	0.04	True	-1	-1	True
2018-07-13 153612 NGF12 SETA3.eds	D18	UNKNOWN	NGF12	NGF12 SETA3	hsa-miR-142-5p-002248	N/A	Undetermined	Undetermined	1	Undetermined	Undetermined		N/A												True	0.04	True	-1	-1	True
2018-07-13 083350 NGF12 SETA2.eds	D18	UNKNOWN	NGF12	NGF12 SETA2	hsa-miR-142-5p-002248	Amp	0.646	0.158	1	38.552	38.552		N/A												True	0.04	True	3	35	True
2018-07-12 165218 NGF12 SETA1.eds	D18	UNKNOWN	NGF12	NGF12 SETA1	hsa-miR-142-5p-002248	Amp	0.758	0.622	1	38.011	38.011		N/A												True	0.04	True	3	35	True
2020-01-22 114414 NGF12 SETA4.eds	D18	UNKNOWN	NGF12	NGF12 SETA4	hsa-miR-142-5p-002248	N/A	Undetermined	Undetermined	1	Undetermined	Undetermined		N/A												True	0.04	True	-1	-1	True
2018-06-01 132053 CTRL SETA1.eds	D18	UNKNOWN	CTRL	CTRL SETA1	hsa-miR-142-5p-002248	N/A	Undetermined	Undetermined	1	Undetermined	Undetermined		N/A												True	0.04	True	-1	-1	True
2018-06-06 193344 CTRL SETA2.eds	D18	UNKNOWN	CTRL	CTRL SETA2	hsa-miR-142-5p-002248	N/A	Undetermined	Undetermined	1	Undetermined	Undetermined		N/A												True	0.04	True	-1	-1	True
2018-06-15 142159 CTRL SETA3.eds	D18	UNKNOWN	CTRL	CTRL SETA3	hsa-miR-142-5p-002248	N/A	Undetermined	Undetermined	1	Undetermined	Undetermined		N/A												True	0.04	True	-1	-1	True
2018-07-12 165218 NGF12 SETA1.eds	D19	UNKNOWN	NGF12	NGF12 SETA1	hsa-miR-143-002249	N/A	Undetermined	Undetermined	1	Undetermined	Undetermined		N/A												True	0.144	True	-1	-1	True
2018-07-13 083350 NGF12 SETA2.eds	D19	UNKNOWN	NGF12	NGF12 SETA2	hsa-miR-143-002249	N/A	Undetermined	Undetermined	1	Undetermined	Undetermined		N/A												True	0.144	True	-1	-1	True
2018-07-13 153612 NGF12 SETA3.eds	D19	UNKNOWN	NGF12	NGF12 SETA3	hsa-miR-143-002249	N/A	Undetermined	Undetermined	1	Undetermined	Undetermined		N/A												True	0.144	True	-1	-1	True
2020-01-22 114414 NGF12 SETA4.eds	D19	UNKNOWN	NGF12	NGF12 SETA4	hsa-miR-143-002249	N/A	Undetermined	Undetermined	1	Undetermined	Undetermined		N/A												True	0.144	True	-1	-1	True
2018-07-26 165753 NGF48 SETA1.eds	D19	UNKNOWN	NGF48	NGF48SETA1	hsa-miR-143-002249	N/A	Undetermined	Undetermined	1	Undetermined	Undetermined	35.086	N/A	35.086	19.917										True	0.144	True	-1	-1	True
2018-07-27 092843 NGF48 SETA2.eds	D19	UNKNOWN	NGF48	NGF48SETA2	hsa-miR-143-002249	N/A	Undetermined	Undetermined	1	Undetermined	Undetermined	35.086	N/A	35.086	19.917										True	0.144	True	-1	-1	True
2018-07-27 144541 NGF48 SETA3.eds	D19	UNKNOWN	NGF48	NGF48SETA3	hsa-miR-143-002249	N/A	Undetermined	Undetermined	1	Undetermined	Undetermined	35.086	N/A	35.086	19.917										True	0.144	True	-1	-1	True
2018-06-06 164506 NGF SETA2.eds	D19	UNKNOWN	NGF30	NGF SETA2	hsa-miR-143-002249	N/A	Undetermined	Undetermined	1	Undetermined	Undetermined		N/A												True	0.144	True	-1	-1	True
2018-06-01 112349 NGF SETA1.eds	D19	UNKNOWN	NGF30	NGF SETA1	hsa-miR-143-002249	N/A	Undetermined	Undetermined	1	Undetermined	Undetermined		N/A												True	0.144	True	-1	-1	True
2018-06-14 163427 NGF SETA3.eds	D19	UNKNOWN	NGF30	NGF SETA3	hsa-miR-143-002249	N/A	Undetermined	Undetermined	1	Undetermined	Undetermined		N/A												True	0.144	True	-1	-1	True
2020-01-22 143823 NGF48 SETA4.eds	D19	UNKNOWN	NGF48	NGF48 SETA4	hsa-miR-143-002249	Amp	1.151	0.927	1	35.086	35.086	35.086	N/A	35.086	19.917										True	0.144	True	3	29
2018-06-15 142159 CTRL SETA3.eds	D19	UNKNOWN	CTRL	CTRL SETA3	hsa-miR-143-002249	N/A	Undetermined	Undetermined	1	Undetermined	Undetermined		N/A												True	0.144	True	-1	-1	True
2018-06-01 132053 CTRL SETA1.eds	D19	UNKNOWN	CTRL	CTRL SETA1	hsa-miR-143-002249	N/A	Undetermined	Undetermined	1	Undetermined	Undetermined		N/A												True	0.144	True	-1	-1	True
2018-06-06 193344 CTRL SETA2.eds	D19	UNKNOWN	CTRL	CTRL SETA2	hsa-miR-143-002249	N/A	Undetermined	Undetermined	1	Undetermined	Undetermined		N/A												True	0.144	True	-1	-1	True
2018-06-01 112349 NGF SETA1.eds	D20	UNKNOWN	NGF30	NGF SETA1	hsa-miR-145-002278	Amp	0.842	0.914	1	33.785	33.785		N/A												True	0.04	True	3	30	True
2018-06-06 164506 NGF SETA2.eds	D20	UNKNOWN	NGF30	NGF SETA2	hsa-miR-145-002278	N/A	Undetermined	Undetermined	1	Undetermined	Undetermined		N/A												True	0.04	True	-1	-1	True
2018-06-14 163427 NGF SETA3.eds	D20	UNKNOWN	NGF30	NGF SETA3	hsa-miR-145-002278	N/A	Undetermined	Undetermined	1	Undetermined	Undetermined		N/A												True	0.04	True	-1	-1	True
2018-07-27 144541 NGF48 SETA3.eds	D20	UNKNOWN	NGF48	NGF48SETA3	hsa-miR-145-002278	Amp	0.843	0.827	1	34.931	34.931		N/A												True	0.04	True	3	31	True
2018-07-27 092843 NGF48 SETA2.eds	D20	UNKNOWN	NGF48	NGF48SETA2	hsa-miR-145-002278	N/A	Undetermined	Undetermined	1	Undetermined	Undetermined		N/A												True	0.04	True	-1	-1	True
2018-07-26 165753 NGF48 SETA1.eds	D20	UNKNOWN	NGF48	NGF48SETA1	hsa-miR-145-002278	Amp	0.999	0.901	1	34.994	34.994		N/A												True	0.04	True	3	32	True
2018-06-15 142159 CTRL SETA3.eds	D20	UNKNOWN	CTRL	CTRL SETA3	hsa-miR-145-002278	N/A	Undetermined	Undetermined	1	Undetermined	Undetermined		N/A												True	0.04	True	-1	-1	True
2018-06-06 193344 CTRL SETA2.eds	D20	UNKNOWN	CTRL	CTRL SETA2	hsa-miR-145-002278	N/A	Undetermined	Undetermined	1	Undetermined	Undetermined		N/A												True	0.04	True	-1	-1	True
2018-06-01 132053 CTRL SETA1.eds	D20	UNKNOWN	CTRL	CTRL SETA1	hsa-miR-145-002278	N/A	Undetermined	Undetermined	1	Undetermined	Undetermined		N/A												True	0.04	True	-1	-1	True
2018-07-13 153612 NGF12 SETA3.eds	D20	UNKNOWN	NGF12	NGF12 SETA3	hsa-miR-145-002278	N/A	Undetermined	Undetermined	1	Undetermined	Undetermined		N/A												True	0.04	True	-1	-1	True
2018-07-13 083350 NGF12 SETA2.eds	D20	UNKNOWN	NGF12	NGF12 SETA2	hsa-miR-145-002278	Amp	1.022	0.941	1	33.551	33.551		N/A												True	0.04	True	3	30	True
2018-07-12 165218 NGF12 SETA1.eds	D20	UNKNOWN	NGF12	NGF12 SETA1	hsa-miR-145-002278	Amp	1.029	0.915	1	33.336	33.336		N/A												True	0.04	True	3	30	True
2020-01-22 114414 NGF12 SETA4.eds	D20	UNKNOWN	NGF12	NGF12 SETA4	hsa-miR-145-002278	N/A	Undetermined	Undetermined	1	Undetermined	Undetermined		N/A												True	0.04	True	-1	-1	True
2020-01-22 143823 NGF48 SETA4.eds	D20	UNKNOWN	NGF48	NGF48 SETA4	hsa-miR-145-002278	Amp	0.965	0.872	1	34.587	34.587		N/A												True	0.04	True	3	31	True
2020-01-22 143823 NGF48 SETA4.eds	D21	UNKNOWN	NGF48	NGF48 SETA4	hsa-miR-146a-000468	Amp	1.324	0.971	1	30.356	30.356	30.212	N/A	30.212	13.836	0.608	3.182	3.132	1.196	5.067	0.114	0.03	0.436	0.049	True	0.176	True	3	25
2018-06-01 132053 CTRL SETA1.eds	D21	UNKNOWN	CTRL	CTRL SETA1	hsa-miR-146a-000468	Amp	1.309	0.978	1	26.871	26.871	27.296	N/A	27.296	10.704	0.899	4.303	0	-3.866	3.866	1	0.069	14.586	1	True	0.176	True	3	21
2018-06-06 193344 CTRL SETA2.eds	D21	UNKNOWN	CTRL	CTRL SETA2	hsa-miR-146a-000468	Amp	1.285	0.985	1	27.215	27.215	27.296	N/A	27.296	10.704	0.899	4.303	0	-3.866	3.866	1	0.069	14.586	1	True	0.176	True	3	22
2018-06-15 142159 CTRL SETA3.eds	D21	UNKNOWN	CTRL	CTRL SETA3	hsa-miR-146a-000468	Amp	1.318	0.989	1	27.803	27.803	27.296	N/A	27.296	10.704	0.899	4.303	0	-3.866	3.866	1	0.069	14.586	1	True	0.176	True	3	22
2018-06-14 163427 NGF SETA3.eds	D21	UNKNOWN	NGF30	NGF SETA3	hsa-miR-146a-000468	Amp	1.38	0.992	1	27.913	27.913	27.45	N/A	27.45	10.744	0.87	4.303	0.04	-3.703	3.783	0.973	0.073	13.025	0.976	True	0.176	True	3	22
2018-06-06 164506 NGF SETA2.eds	D21	UNKNOWN	NGF30	NGF SETA2	hsa-miR-146a-000468	Amp	1.307	0.983	1	27.338	27.338	27.45	N/A	27.45	10.744	0.87	4.303	0.04	-3.703	3.783	0.973	0.073	13.025	0.976	True	0.176	True	3	22
2018-06-01 112349 NGF SETA1.eds	D21	UNKNOWN	NGF30	NGF SETA1	hsa-miR-146a-000468	Amp	1.284	0.985	1	27.1	27.1	27.45	N/A	27.45	10.744	0.87	4.303	0.04	-3.703	3.783	0.973	0.073	13.025	0.976	True	0.176	True	3	22
2018-07-27 092843 NGF48 SETA2.eds	D21	UNKNOWN	NGF48	NGF48SETA2	hsa-miR-146a-000468	Amp	1.332	0.988	1	30.257	30.257	30.212	N/A	30.212	13.836	0.608	3.182	3.132	1.196	5.067	0.114	0.03	0.436	0.049	True	0.176	True	3	25
2018-07-27 144541 NGF48 SETA3.eds	D21	UNKNOWN	NGF48	NGF48SETA3	hsa-miR-146a-000468	Amp	1.308	0.979	1	29.916	29.916	30.212	N/A	30.212	13.836	0.608	3.182	3.132	1.196	5.067	0.114	0.03	0.436	0.049	True	0.176	True	3	25
2018-07-26 165753 NGF48 SETA1.eds	D21	UNKNOWN	NGF48	NGF48SETA1	hsa-miR-146a-000468	Amp	1.314	0.986	1	30.32	30.32	30.212	N/A	30.212	13.836	0.608	3.182	3.132	1.196	5.067	0.114	0.03	0.436	0.049	True	0.176	True	3	25
2018-07-12 165218 NGF12 SETA1.eds	D21	UNKNOWN	NGF12	NGF12 SETA1	hsa-miR-146a-000468	Amp	1.296	0.987	1	30.841	30.841	31.201	N/A	31.201	15.37	0.564	3.182	4.666	2.871	6.462	0.039	0.011	0.137	0.015	True	0.176	True	3	25
2018-07-13 083350 NGF12 SETA2.eds	D21	UNKNOWN	NGF12	NGF12 SETA2	hsa-miR-146a-000468	Amp	1.313	0.984	1	30.295	30.295	31.201	N/A	31.201	15.37	0.564	3.182	4.666	2.871	6.462	0.039	0.011	0.137	0.015	True	0.176	True	3	25
2018-07-13 153612 NGF12 SETA3.eds	D21	UNKNOWN	NGF12	NGF12 SETA3	hsa-miR-146a-000468	Amp	1.314	0.982	1	32.154	32.154	31.201	N/A	31.201	15.37	0.564	3.182	4.666	2.871	6.462	0.039	0.011	0.137	0.015	True	0.176	True	3	26
2020-01-22 114414 NGF12 SETA4.eds	D21	UNKNOWN	NGF12	NGF12 SETA4	hsa-miR-146a-000468	Amp	1.316	0.981	1	31.514	31.514	31.201	N/A	31.201	15.37	0.564	3.182	4.666	2.871	6.462	0.039	0.011	0.137	0.015	True	0.176	True	3	26
2018-07-27 092843 NGF48 SETA2.eds	D23	UNKNOWN	NGF48	NGF48SETA2	hsa-miR-146b-001097	Amp	1.344	0.987	1	27.917	27.917	27.939	N/A	27.939	11.562	0.478	3.182	0.405	-1.117	1.928	0.755	0.263	2.169	0.665	True	0.168	True	3	23
2018-07-27 144541 NGF48 SETA3.eds	D23	UNKNOWN	NGF48	NGF48SETA3	hsa-miR-146b-001097	Amp	1.3	0.985	1	27.94	27.94	27.939	N/A	27.939	11.562	0.478	3.182	0.405	-1.117	1.928	0.755	0.263	2.169	0.665	True	0.168	True	3	22
2018-07-26 165753 NGF48 SETA1.eds	D23	UNKNOWN	NGF48	NGF48SETA1	hsa-miR-146b-001097	Amp	1.291	0.985	1	28.143	28.143	27.939	N/A	27.939	11.562	0.478	3.182	0.405	-1.117	1.928	0.755	0.263	2.169	0.665	True	0.168	True	3	23
2018-06-01 112349 NGF SETA1.eds	D23	UNKNOWN	NGF30	NGF SETA1	hsa-miR-146b-001097	Amp	1.284	0.987	1	27.749	27.749	27.811	N/A	27.811	11.104	0.655	4.303	-0.053	-2.873	2.768	1.037	0.147	7.327	0.959	True	0.168	True	3	22
2018-06-06 164506 NGF SETA2.eds	D23	UNKNOWN	NGF30	NGF SETA2	hsa-miR-146b-001097	Amp	1.299	0.992	1	27.946	27.946	27.811	N/A	27.811	11.104	0.655	4.303	-0.053	-2.873	2.768	1.037	0.147	7.327	0.959	True	0.168	True	3	23
2018-06-14 163427 NGF SETA3.eds	D23	UNKNOWN	NGF30	NGF SETA3	hsa-miR-146b-001097	Amp	1.402	0.994	1	27.737	27.737	27.811	N/A	27.811	11.104	0.655	4.303	-0.053	-2.873	2.768	1.037	0.147	7.327	0.959	True	0.168	True	3	22
2020-01-22 143823 NGF48 SETA4.eds	D23	UNKNOWN	NGF48	NGF48 SETA4	hsa-miR-146b-001097	Amp	1.297	0.986	1	27.754	27.754	27.939	N/A	27.939	11.562	0.478	3.182	0.405	-1.117	1.928	0.755	0.263	2.169	0.665	True	0.168	True	3	22
2018-07-13 153612 NGF12 SETA3.eds	D23	UNKNOWN	NGF12	NGF12 SETA3	hsa-miR-146b-001097	Amp	1.331	0.99	1	28.375	28.375	28.19	N/A	28.19	12.359	0.296	3.182	1.202	0.262	2.143	0.435	0.226	0.834	0.229	True	0.168	True	3	23
2020-01-22 114414 NGF12 SETA4.eds	D23	UNKNOWN	NGF12	NGF12 SETA4	hsa-miR-146b-001097	Amp	1.326	0.99	1	28.121	28.121	28.19	N/A	28.19	12.359	0.296	3.182	1.202	0.262	2.143	0.435	0.226	0.834	0.229	True	0.168	True	3	23
2018-07-12 165218 NGF12 SETA1.eds	D23	UNKNOWN	NGF12	NGF12 SETA1	hsa-miR-146b-001097	Amp	1.315	0.989	1	28.293	28.293	28.19	N/A	28.19	12.359	0.296	3.182	1.202	0.262	2.143	0.435	0.226	0.834	0.229	True	0.168	True	3	23
2018-07-13 083350 NGF12 SETA2.eds	D23	UNKNOWN	NGF12	NGF12 SETA2	hsa-miR-146b-001097	Amp	1.312	0.992	1	27.971	27.971	28.19	N/A	28.19	12.359	0.296	3.182	1.202	0.262	2.143	0.435	0.226	0.834	0.229	True	0.168	True	3	23
2018-06-06 193344 CTRL SETA2.eds	D23	UNKNOWN	CTRL	CTRL SETA2	hsa-miR-146b-001097	Amp	1.297	0.985	1	27.847	27.847	27.749	N/A	27.749	11.157	0.718	4.303	0	-3.088	3.088	1	0.118	8.501	1	True	0.168	True	3	23
2018-06-15 142159 CTRL SETA3.eds	D23	UNKNOWN	CTRL	CTRL SETA3	hsa-miR-146b-001097	Amp	1.329	0.987	1	27.813	27.813	27.749	N/A	27.749	11.157	0.718	4.303	0	-3.088	3.088	1	0.118	8.501	1	True	0.168	True	3	23
2018-06-01 132053 CTRL SETA1.eds	D23	UNKNOWN	CTRL	CTRL SETA1	hsa-miR-146b-001097	Amp	1.327	0.983	1	27.588	27.588	27.749	N/A	27.749	11.157	0.718	4.303	0	-3.088	3.088	1	0.118	8.501	1	True	0.168	True	3	22
2018-07-27 144541 NGF48 SETA3.eds	D22	UNKNOWN	NGF48	NGF48SETA3	hsa-miR-146b-3p-002361	N/A	Undetermined	Undetermined	1	Undetermined	Undetermined		N/A												True	0.087	True	-1	-1	True
2018-07-26 165753 NGF48 SETA1.eds	D22	UNKNOWN	NGF48	NGF48SETA1	hsa-miR-146b-3p-002361	N/A	Undetermined	Undetermined	1	Undetermined	Undetermined		N/A												True	0.087	True	-1	-1	True
2018-07-27 092843 NGF48 SETA2.eds	D22	UNKNOWN	NGF48	NGF48SETA2	hsa-miR-146b-3p-002361	N/A	Undetermined	Undetermined	1	Undetermined	Undetermined		N/A												True	0.087	True	-1	-1	True
2020-01-22 143823 NGF48 SETA4.eds	D22	UNKNOWN	NGF48	NGF48 SETA4	hsa-miR-146b-3p-002361	N/A	Undetermined	Undetermined	1	Undetermined	Undetermined		N/A												True	0.087	True	-1	-1	True
2018-06-01 132053 CTRL SETA1.eds	D22	UNKNOWN	CTRL	CTRL SETA1	hsa-miR-146b-3p-002361	N/A	Undetermined	Undetermined	1	Undetermined	Undetermined		N/A												True	0.087	True	-1	-1	True
2018-06-06 193344 CTRL SETA2.eds	D22	UNKNOWN	CTRL	CTRL SETA2	hsa-miR-146b-3p-002361	N/A	Undetermined	Undetermined	1	Undetermined	Undetermined		N/A												True	0.087	True	-1	-1	True
2018-06-15 142159 CTRL SETA3.eds	D22	UNKNOWN	CTRL	CTRL SETA3	hsa-miR-146b-3p-002361	N/A	Undetermined	Undetermined	1	Undetermined	Undetermined		N/A												True	0.087	True	-1	-1	True
2018-07-13 083350 NGF12 SETA2.eds	D22	UNKNOWN	NGF12	NGF12 SETA2	hsa-miR-146b-3p-002361	N/A	Undetermined	Undetermined	1	Undetermined	Undetermined	34.856	N/A	34.856	18.931										True	0.087	True	-1	-1	True
2018-07-13 153612 NGF12 SETA3.eds	D22	UNKNOWN	NGF12	NGF12 SETA3	hsa-miR-146b-3p-002361	N/A	Undetermined	Undetermined	1	Undetermined	Undetermined	34.856	N/A	34.856	18.931										True	0.087	True	-1	-1	True
2020-01-22 114414 NGF12 SETA4.eds	D22	UNKNOWN	NGF12	NGF12 SETA4	hsa-miR-146b-3p-002361	Amp	1.083	0.963	1	34.856	34.856	34.856	N/A	34.856	18.931										True	0.087	True	3	30
2018-07-12 165218 NGF12 SETA1.eds	D22	UNKNOWN	NGF12	NGF12 SETA1	hsa-miR-146b-3p-002361	N/A	Undetermined	Undetermined	1	Undetermined	Undetermined	34.856	N/A	34.856	18.931										True	0.087	True	-1	-1	True
2018-06-14 163427 NGF SETA3.eds	D22	UNKNOWN	NGF30	NGF SETA3	hsa-miR-146b-3p-002361	N/A	Undetermined	Undetermined	1	Undetermined	Undetermined		N/A												True	0.087	True	-1	-1	True
2018-06-01 112349 NGF SETA1.eds	D22	UNKNOWN	NGF30	NGF SETA1	hsa-miR-146b-3p-002361	N/A	Undetermined	Undetermined	1	Undetermined	Undetermined		N/A												True	0.087	True	-1	-1	True
2018-06-06 164506 NGF SETA2.eds	D22	UNKNOWN	NGF30	NGF SETA2	hsa-miR-146b-3p-002361	N/A	Undetermined	Undetermined	1	Undetermined	Undetermined		N/A												True	0.087	True	-1	-1	True
2018-07-12 165218 NGF12 SETA1.eds	O24	UNKNOWN	NGF12	NGF12 SETA1	hsa-miR-147-000469	Amp	0.611	0	1	39.365	39.365		N/A												True	0.04	True	3	35	True
2018-07-13 153612 NGF12 SETA3.eds	O24	UNKNOWN	NGF12	NGF12 SETA3	hsa-miR-147-000469	N/A	Undetermined	Undetermined	1	Undetermined	Undetermined		N/A												True	0.04	True	-1	-1	True
2018-07-13 083350 NGF12 SETA2.eds	O24	UNKNOWN	NGF12	NGF12 SETA2	hsa-miR-147-000469	N/A	Undetermined	Undetermined	1	Undetermined	Undetermined		N/A												True	0.04	True	-1	-1	True
2020-01-22 114414 NGF12 SETA4.eds	O24	UNKNOWN	NGF12	NGF12 SETA4	hsa-miR-147-000469	N/A	Undetermined	Undetermined	1	Undetermined	Undetermined		N/A												True	0.04	True	-1	-1	True
2018-06-06 164506 NGF SETA2.eds	O24	UNKNOWN	NGF30	NGF SETA2	hsa-miR-147-000469	Amp	0.616	0.765	1	36.137	36.137		N/A												True	0.04	True	3	31	True
2018-06-01 112349 NGF SETA1.eds	O24	UNKNOWN	NGF30	NGF SETA1	hsa-miR-147-000469	N/A	Undetermined	Undetermined	1	Undetermined	Undetermined		N/A												True	0.04	True	-1	-1	True
2018-06-14 163427 NGF SETA3.eds	O24	UNKNOWN	NGF30	NGF SETA3	hsa-miR-147-000469	N/A	Undetermined	Undetermined	1	Undetermined	Undetermined		N/A												True	0.04	True	-1	-1	True
2020-01-22 143823 NGF48 SETA4.eds	O24	UNKNOWN	NGF48	NGF48 SETA4	hsa-miR-147-000469	N/A	Undetermined	Undetermined	1	Undetermined	Undetermined		N/A												True	0.04	True	-1	-1	True
2018-07-27 144541 NGF48 SETA3.eds	O24	UNKNOWN	NGF48	NGF48SETA3	hsa-miR-147-000469	N/A	Undetermined	Undetermined	1	Undetermined	Undetermined		N/A												True	0.04	True	-1	-1	True
2018-07-26 165753 NGF48 SETA1.eds	O24	UNKNOWN	NGF48	NGF48SETA1	hsa-miR-147-000469	N/A	Undetermined	Undetermined	1	Undetermined	Undetermined		N/A												True	0.04	True	-1	-1	True
2018-07-27 092843 NGF48 SETA2.eds	O24	UNKNOWN	NGF48	NGF48SETA2	hsa-miR-147-000469	N/A	Undetermined	Undetermined	1	Undetermined	Undetermined		N/A												True	0.04	True	-1	-1	True
2018-06-06 193344 CTRL SETA2.eds	O24	UNKNOWN	CTRL	CTRL SETA2	hsa-miR-147-000469	Inconclusive	0.556	0.047	1	38.858	38.858		N/A												True	0.04	True	3	34	True
2018-06-01 132053 CTRL SETA1.eds	O24	UNKNOWN	CTRL	CTRL SETA1	hsa-miR-147-000469	N/A	Undetermined	Undetermined	1	Undetermined	Undetermined		N/A												True	0.04	True	-1	-1	True
2018-06-15 142159 CTRL SETA3.eds	O24	UNKNOWN	CTRL	CTRL SETA3	hsa-miR-147-000469	N/A	Undetermined	Undetermined	1	Undetermined	Undetermined		N/A												True	0.04	True	-1	-1	True
2020-01-22 143823 NGF48 SETA4.eds	D24	UNKNOWN	NGF48	NGF48 SETA4	hsa-miR-147b-002262	N/A	Undetermined	Undetermined	1	Undetermined	Undetermined		N/A												True	0	True	-1	-1	True
2018-07-13 153612 NGF12 SETA3.eds	D24	UNKNOWN	NGF12	NGF12 SETA3	hsa-miR-147b-002262	N/A	Undetermined	Undetermined	1	Undetermined	Undetermined		N/A												True	0	True	-1	-1	True
2020-01-22 114414 NGF12 SETA4.eds	D24	UNKNOWN	NGF12	NGF12 SETA4	hsa-miR-147b-002262	N/A	Undetermined	Undetermined	1	Undetermined	Undetermined		N/A												True	0	True	-1	-1	True
2018-07-12 165218 NGF12 SETA1.eds	D24	UNKNOWN	NGF12	NGF12 SETA1	hsa-miR-147b-002262	N/A	Undetermined	Undetermined	1	Undetermined	Undetermined		N/A												True	0	True	-1	-1	True
2018-07-13 083350 NGF12 SETA2.eds	D24	UNKNOWN	NGF12	NGF12 SETA2	hsa-miR-147b-002262	N/A	Undetermined	Undetermined	1	Undetermined	Undetermined		N/A												True	0	True	-1	-1	True
2018-06-15 142159 CTRL SETA3.eds	D24	UNKNOWN	CTRL	CTRL SETA3	hsa-miR-147b-002262	N/A	Undetermined	Undetermined	1	Undetermined	Undetermined		N/A												True	0	True	-1	-1	True
2018-06-06 193344 CTRL SETA2.eds	D24	UNKNOWN	CTRL	CTRL SETA2	hsa-miR-147b-002262	N/A	Undetermined	Undetermined	1	Undetermined	Undetermined		N/A												True	0	True	-1	-1	True
2018-06-01 132053 CTRL SETA1.eds	D24	UNKNOWN	CTRL	CTRL SETA1	hsa-miR-147b-002262	N/A	Undetermined	Undetermined	1	Undetermined	Undetermined		N/A												True	0	True	-1	-1	True
2018-07-27 144541 NGF48 SETA3.eds	D24	UNKNOWN	NGF48	NGF48SETA3	hsa-miR-147b-002262	N/A	Undetermined	Undetermined	1	Undetermined	Undetermined		N/A												True	0	True	-1	-1	True
2018-07-27 092843 NGF48 SETA2.eds	D24	UNKNOWN	NGF48	NGF48SETA2	hsa-miR-147b-002262	N/A	Undetermined	Undetermined	1	Undetermined	Undetermined		N/A												True	0	True	-1	-1	True
2018-07-26 165753 NGF48 SETA1.eds	D24	UNKNOWN	NGF48	NGF48SETA1	hsa-miR-147b-002262	N/A	Undetermined	Undetermined	1	Undetermined	Undetermined		N/A												True	0	True	-1	-1	True
2018-06-06 164506 NGF SETA2.eds	D24	UNKNOWN	NGF30	NGF SETA2	hsa-miR-147b-002262	N/A	Undetermined	Undetermined	1	Undetermined	Undetermined		N/A												True	0	True	-1	-1	True
2018-06-14 163427 NGF SETA3.eds	D24	UNKNOWN	NGF30	NGF SETA3	hsa-miR-147b-002262	N/A	Undetermined	Undetermined	1	Undetermined	Undetermined		N/A												True	0	True	-1	-1	True
2018-06-01 112349 NGF SETA1.eds	D24	UNKNOWN	NGF30	NGF SETA1	hsa-miR-147b-002262	N/A	Undetermined	Undetermined	1	Undetermined	Undetermined		N/A												True	0	True	-1	-1	True
2018-07-12 165218 NGF12 SETA1.eds	E01	UNKNOWN	NGF12	NGF12 SETA1	hsa-miR-148a-000470	Amp	1.247	0.989	1	33.189	33.189	34.948	N/A	34.948	19.117	0.936	3.182	3.672	0.692	6.652	0.078	0.01	0.619	0.062	True	0.068	True	3	29
2018-07-13 153612 NGF12 SETA3.eds	E01	UNKNOWN	NGF12	NGF12 SETA3	hsa-miR-148a-000470	Inconclusive	1.112	0.933	1	36.192	36.192	34.948	N/A	34.948	19.117	0.936	3.182	3.672	0.692	6.652	0.078	0.01	0.619	0.062	True	0.068	True	3	32
2018-07-13 083350 NGF12 SETA2.eds	E01	UNKNOWN	NGF12	NGF12 SETA2	hsa-miR-148a-000470	Amp	1.084	0.912	1	35.45	35.45	34.948	N/A	34.948	19.117	0.936	3.182	3.672	0.692	6.652	0.078	0.01	0.619	0.062	True	0.068	True	3	31
2020-01-22 114414 NGF12 SETA4.eds	E01	UNKNOWN	NGF12	NGF12 SETA4	hsa-miR-148a-000470	Amp	1.227	0.962	1	34.96	34.96	34.948	N/A	34.948	19.117	0.936	3.182	3.672	0.692	6.652	0.078	0.01	0.619	0.062	True	0.068	True	3	31
2018-06-01 132053 CTRL SETA1.eds	E01	UNKNOWN	CTRL	CTRL SETA1	hsa-miR-148a-000470	Amp	1.218	0.931	1	31.669	31.669	32.037	N/A	32.037	15.445	1.127	4.303	0	-4.85	4.85	1	0.035	28.848	1	True	0.068	True	3	28
2018-06-06 193344 CTRL SETA2.eds	E01	UNKNOWN	CTRL	CTRL SETA2	hsa-miR-148a-000470	Amp	1.216	0.967	1	31.145	31.145	32.037	N/A	32.037	15.445	1.127	4.303	0	-4.85	4.85	1	0.035	28.848	1	True	0.068	True	3	28
2018-06-15 142159 CTRL SETA3.eds	E01	UNKNOWN	CTRL	CTRL SETA3	hsa-miR-148a-000470	Amp	1.14	0.982	1	33.297	33.297	32.037	N/A	32.037	15.445	1.127	4.303	0	-4.85	4.85	1	0.035	28.848	1	True	0.068	True	3	29
2018-06-14 163427 NGF SETA3.eds	E01	UNKNOWN	NGF30	NGF SETA3	hsa-miR-148a-000470	Amp	1.166	0.975	1	34.122	34.122	32.713	N/A	32.713	16.006	1.595	4.303	0.562	-6.3	7.423	0.678	0.006	78.796	0.789	True	0.068	True	3	30
2018-06-06 164506 NGF SETA2.eds	E01	UNKNOWN	NGF30	NGF SETA2	hsa-miR-148a-000470	Amp	1.201	0.983	1	33.116	33.116	32.713	N/A	32.713	16.006	1.595	4.303	0.562	-6.3	7.423	0.678	0.006	78.796	0.789	True	0.068	True	3	29
2018-06-01 112349 NGF SETA1.eds	E01	UNKNOWN	NGF30	NGF SETA1	hsa-miR-148a-000470	Amp	1.228	0.966	1	30.901	30.901	32.713	N/A	32.713	16.006	1.595	4.303	0.562	-6.3	7.423	0.678	0.006	78.796	0.789	True	0.068	True	3	27
2020-01-22 143823 NGF48 SETA4.eds	E01	UNKNOWN	NGF48	NGF48 SETA4	hsa-miR-148a-000470	Amp	1.094	0.842	1	35.257	35.257	32.856	N/A	32.856	16.48	1.248	3.182	1.035	-2.937	5.007	0.488	0.031	7.66	0.565	True	0.068	True	3	31
2018-07-27 144541 NGF48 SETA3.eds	E01	UNKNOWN	NGF48	NGF48SETA3	hsa-miR-148a-000470	Amp	1.248	0.96	1	32.044	32.044	32.856	N/A	32.856	16.48	1.248	3.182	1.035	-2.937	5.007	0.488	0.031	7.66	0.565	True	0.068	True	3	28
2018-07-27 092843 NGF48 SETA2.eds	E01	UNKNOWN	NGF48	NGF48SETA2	hsa-miR-148a-000470	Amp	1.259	0.976	1	31.988	31.988	32.856	N/A	32.856	16.48	1.248	3.182	1.035	-2.937	5.007	0.488	0.031	7.66	0.565	True	0.068	True	3	28
2018-07-26 165753 NGF48 SETA1.eds	E01	UNKNOWN	NGF48	NGF48SETA1	hsa-miR-148a-000470	Amp	1.266	0.977	1	32.136	32.136	32.856	N/A	32.856	16.48	1.248	3.182	1.035	-2.937	5.007	0.488	0.031	7.66	0.565	True	0.068	True	3	28
2020-01-22 143823 NGF48 SETA4.eds	E02	UNKNOWN	NGF48	NGF48 SETA4	hsa-miR-148b-000471	Amp	1.151	0.88	1	34.652	34.652	34.484	N/A	34.484	18.342	0.982	4.303	2.068	-2.159	6.294	0.239	0.013	4.465	0.161	True	0.072	True	3	31
2018-06-01 132053 CTRL SETA1.eds	E02	UNKNOWN	CTRL	CTRL SETA1	hsa-miR-148b-000471	Amp	1.13	0.971	1	33.714	33.714	33.324	N/A	33.324	16.274	0.391	12.706	0	-4.963	4.963	1	0.032	31.181	1	True	0.072	True	3	30
2018-06-06 193344 CTRL SETA2.eds	E02	UNKNOWN	CTRL	CTRL SETA2	hsa-miR-148b-000471	Amp	1.172	0.939	1	32.933	32.933	33.324	N/A	33.324	16.274	0.391	12.706	0	-4.963	4.963	1	0.032	31.181	1	True	0.072	True	3	29
2018-06-15 142159 CTRL SETA3.eds	E02	UNKNOWN	CTRL	CTRL SETA3	hsa-miR-148b-000471	Inconclusive	0.833	0.248	1	38.552	38.552	33.324	N/A	33.324	16.274	0.391	12.706	0	-4.963	4.963	1	0.032	31.181	1	True	0.072	True	3	34	True
2018-07-27 092843 NGF48 SETA2.eds	E02	UNKNOWN	NGF48	NGF48SETA2	hsa-miR-148b-000471	Amp	1.115	0.907	1	34.962	34.962	34.484	N/A	34.484	18.342	0.982	4.303	2.068	-2.159	6.294	0.239	0.013	4.465	0.161	True	0.072	True	3	31
2018-07-26 165753 NGF48 SETA1.eds	E02	UNKNOWN	NGF48	NGF48SETA1	hsa-miR-148b-000471	Amp	0.861	0.76	1	37.163	37.163	34.484	N/A	34.484	18.342	0.982	4.303	2.068	-2.159	6.294	0.239	0.013	4.465	0.161	True	0.072	True	3	33	True
2018-07-27 144541 NGF48 SETA3.eds	E02	UNKNOWN	NGF48	NGF48SETA3	hsa-miR-148b-000471	Amp	1.159	0.961	1	33.838	33.838	34.484	N/A	34.484	18.342	0.982	4.303	2.068	-2.159	6.294	0.239	0.013	4.465	0.161	True	0.072	True	3	30
2018-07-12 165218 NGF12 SETA1.eds	E02	UNKNOWN	NGF12	NGF12 SETA1	hsa-miR-148b-000471	Amp	1.148	0.929	1	33.955	33.955	33.462	N/A	33.462	17.461	0.144	4.303	1.187	0.569	1.805	0.439	0.286	0.674	0.169	True	0.072	True	3	30
2018-07-13 083350 NGF12 SETA2.eds	E02	UNKNOWN	NGF12	NGF12 SETA2	hsa-miR-148b-000471	Amp	1.179	0.963	1	32.756	32.756	33.462	N/A	33.462	17.461	0.144	4.303	1.187	0.569	1.805	0.439	0.286	0.674	0.169	True	0.072	True	3	29
2018-07-13 153612 NGF12 SETA3.eds	E02	UNKNOWN	NGF12	NGF12 SETA3	hsa-miR-148b-000471	N/A	Undetermined	Undetermined	1	Undetermined	Undetermined	33.462	N/A	33.462	17.461	0.144	4.303	1.187	0.569	1.805	0.439	0.286	0.674	0.169	True	0.072	True	-1	-1	True
2020-01-22 114414 NGF12 SETA4.eds	E02	UNKNOWN	NGF12	NGF12 SETA4	hsa-miR-148b-000471	Amp	1.18	0.977	1	33.674	33.674	33.462	N/A	33.462	17.461	0.144	4.303	1.187	0.569	1.805	0.439	0.286	0.674	0.169	True	0.072	True	3	29
2018-06-01 112349 NGF SETA1.eds	E02	UNKNOWN	NGF30	NGF SETA1	hsa-miR-148b-000471	Amp	1.149	0.984	1	32.055	32.055	33.221	N/A	33.221	16.022	1.885	12.706	-0.252	-24.2	23.696	1.191	0	19,267,954.000	0.916	True	0.072	True	3	28
2018-06-06 164506 NGF SETA2.eds	E02	UNKNOWN	NGF30	NGF SETA2	hsa-miR-148b-000471	Amp	1.05	0.962	1	34.386	34.386	33.221	N/A	33.221	16.022	1.885	12.706	-0.252	-24.2	23.696	1.191	0	19,267,954.000	0.916	True	0.072	True	3	30
2018-06-14 163427 NGF SETA3.eds	E02	UNKNOWN	NGF30	NGF SETA3	hsa-miR-148b-000471	No Amp	0.571	0	1	Undetermined	Undetermined	33.221	N/A	33.221	16.022	1.885	12.706	-0.252	-24.2	23.696	1.191	0	19,267,954.000	0.916	True	0.072	True	3	34	True
2018-06-06 193344 CTRL SETA2.eds	E03	UNKNOWN	CTRL	CTRL SETA2	hsa-miR-149-002255	Amp	1.149	0.898	1	29.548	29.548	30.079	N/A	30.079	13.486	1.263	4.303	0	-5.433	5.433	1	0.023	43.196	1	True	0.076	True	3	26
2018-06-15 142159 CTRL SETA3.eds	E03	UNKNOWN	CTRL	CTRL SETA3	hsa-miR-149-002255	Amp	1.106	0.981	1	31.448	31.448	30.079	N/A	30.079	13.486	1.263	4.303	0	-5.433	5.433	1	0.023	43.196	1	True	0.076	True	3	27
2018-06-01 132053 CTRL SETA1.eds	E03	UNKNOWN	CTRL	CTRL SETA1	hsa-miR-149-002255	Amp	1.152	0.974	1	29.24	29.24	30.079	N/A	30.079	13.486	1.263	4.303	0	-5.433	5.433	1	0.023	43.196	1	True	0.076	True	3	25
2018-07-27 144541 NGF48 SETA3.eds	E03	UNKNOWN	NGF48	NGF48SETA3	hsa-miR-149-002255	Amp	1.176	0.95	1	29.47	29.47	30.16	N/A	30.16	13.783	0.83	3.182	0.297	-2.344	2.937	0.814	0.131	5.075	0.855	True	0.076	True	3	26
2018-07-27 092843 NGF48 SETA2.eds	E03	UNKNOWN	NGF48	NGF48SETA2	hsa-miR-149-002255	Amp	1.146	0.887	1	31.014	31.014	30.16	N/A	30.16	13.783	0.83	3.182	0.297	-2.344	2.937	0.814	0.131	5.075	0.855	True	0.076	True	3	27
2018-07-26 165753 NGF48 SETA1.eds	E03	UNKNOWN	NGF48	NGF48SETA1	hsa-miR-149-002255	Amp	1.191	0.971	1	29.796	29.796	30.16	N/A	30.16	13.783	0.83	3.182	0.297	-2.344	2.937	0.814	0.131	5.075	0.855	True	0.076	True	3	26
2020-01-22 143823 NGF48 SETA4.eds	E03	UNKNOWN	NGF48	NGF48 SETA4	hsa-miR-149-002255	Amp	1.11	0.952	1	30.358	30.358	30.16	N/A	30.16	13.783	0.83	3.182	0.297	-2.344	2.937	0.814	0.131	5.075	0.855	True	0.076	True	3	26
2018-06-06 164506 NGF SETA2.eds	E03	UNKNOWN	NGF30	NGF SETA2	hsa-miR-149-002255	Amp	1.145	0.967	1	29.06	29.06	29.456	N/A	29.456	12.749	0.762	4.303	-0.737	-4.013	2.54	1.667	0.172	16.15	0.649	True	0.076	True	3	25
2018-06-14 163427 NGF SETA3.eds	E03	UNKNOWN	NGF30	NGF SETA3	hsa-miR-149-002255	Amp	1.13	0.981	1	29.868	29.868	29.456	N/A	29.456	12.749	0.762	4.303	-0.737	-4.013	2.54	1.667	0.172	16.15	0.649	True	0.076	True	3	26
2018-06-01 112349 NGF SETA1.eds	E03	UNKNOWN	NGF30	NGF SETA1	hsa-miR-149-002255	Amp	1.147	0.901	1	29.44	29.44	29.456	N/A	29.456	12.749	0.762	4.303	-0.737	-4.013	2.54	1.667	0.172	16.15	0.649	True	0.076	True	3	25
2020-01-22 114414 NGF12 SETA4.eds	E03	UNKNOWN	NGF12	NGF12 SETA4	hsa-miR-149-002255	Amp	1.192	0.983	1	30.086	30.086	29.565	N/A	29.565	13.734	0.596	3.182	0.247	-1.649	2.144	0.842	0.226	3.135	0.871	True	0.076	True	3	26
2018-07-13 153612 NGF12 SETA3.eds	E03	UNKNOWN	NGF12	NGF12 SETA3	hsa-miR-149-002255	Amp	1.188	0.976	1	30.361	30.361	29.565	N/A	29.565	13.734	0.596	3.182	0.247	-1.649	2.144	0.842	0.226	3.135	0.871	True	0.076	True	3	26
2018-07-13 083350 NGF12 SETA2.eds	E03	UNKNOWN	NGF12	NGF12 SETA2	hsa-miR-149-002255	Amp	1.186	0.974	1	28.958	28.958	29.565	N/A	29.565	13.734	0.596	3.182	0.247	-1.649	2.144	0.842	0.226	3.135	0.871	True	0.076	True	3	25
2018-07-12 165218 NGF12 SETA1.eds	E03	UNKNOWN	NGF12	NGF12 SETA1	hsa-miR-149-002255	Amp	1.202	0.937	1	28.853	28.853	29.565	N/A	29.565	13.734	0.596	3.182	0.247	-1.649	2.144	0.842	0.226	3.135	0.871	True	0.076	True	3	25
2018-06-01 112349 NGF SETA1.eds	E04	UNKNOWN	NGF30	NGF SETA1	hsa-miR-150-000473	Amp	1.318	0.97	1	34.082	34.082	33.891	N/A	33.891	17.185	0.512	4.303	0.702	-1.5	2.903	0.615	0.134	2.828		True	0.185	True	3	29
2018-06-06 164506 NGF SETA2.eds	E04	UNKNOWN	NGF30	NGF SETA2	hsa-miR-150-000473	Amp	1.326	0.981	1	34.099	34.099	33.891	N/A	33.891	17.185	0.512	4.303	0.702	-1.5	2.903	0.615	0.134	2.828		True	0.185	True	3	29
2018-06-14 163427 NGF SETA3.eds	E04	UNKNOWN	NGF30	NGF SETA3	hsa-miR-150-000473	Amp	1.39	0.982	1	33.492	33.492	33.891	N/A	33.891	17.185	0.512	4.303	0.702	-1.5	2.903	0.615	0.134	2.828		True	0.185	True	3	28
2018-07-27 144541 NGF48 SETA3.eds	E04	UNKNOWN	NGF48	NGF48SETA3	hsa-miR-150-000473	Amp	1.345	0.984	1	33.808	33.808	33.705	N/A	33.705	17.139	0.509	4.303	0.656	-1.536	2.848	0.635	0.139	2.9		True	0.185	True	3	28
2018-07-27 092843 NGF48 SETA2.eds	E04	UNKNOWN	NGF48	NGF48SETA2	hsa-miR-150-000473	No Amp	0.569	0	1	Undetermined	Undetermined	33.705	N/A	33.705	17.139	0.509	4.303	0.656	-1.536	2.848	0.635	0.139	2.9		True	0.185	True	3	35	True
2018-07-26 165753 NGF48 SETA1.eds	E04	UNKNOWN	NGF48	NGF48SETA1	hsa-miR-150-000473	Amp	1.341	0.971	1	34.044	34.044	33.705	N/A	33.705	17.139	0.509	4.303	0.656	-1.536	2.848	0.635	0.139	2.9		True	0.185	True	3	29
2020-01-22 143823 NGF48 SETA4.eds	E04	UNKNOWN	NGF48	NGF48 SETA4	hsa-miR-150-000473	Amp	1.395	0.967	1	33.264	33.264	33.705	N/A	33.705	17.139	0.509	4.303	0.656	-1.536	2.848	0.635	0.139	2.9		True	0.185	True	3	28
2020-01-22 114414 NGF12 SETA4.eds	E04	UNKNOWN	NGF12	NGF12 SETA4	hsa-miR-150-000473	Amp	1.343	0.984	1	33.509	33.509	33.42	N/A	33.42	17.589	0.475	3.182	1.107	-0.406	2.62	0.464	0.163	1.325		True	0.185	True	3	28
2018-07-13 153612 NGF12 SETA3.eds	E04	UNKNOWN	NGF12	NGF12 SETA3	hsa-miR-150-000473	Amp	1.349	0.979	1	34.258	34.258	33.42	N/A	33.42	17.589	0.475	3.182	1.107	-0.406	2.62	0.464	0.163	1.325		True	0.185	True	3	29
2018-07-13 083350 NGF12 SETA2.eds	E04	UNKNOWN	NGF12	NGF12 SETA2	hsa-miR-150-000473	Amp	1.373	0.983	1	32.328	32.328	33.42	N/A	33.42	17.589	0.475	3.182	1.107	-0.406	2.62	0.464	0.163	1.325		True	0.185	True	3	27
2018-07-12 165218 NGF12 SETA1.eds	E04	UNKNOWN	NGF12	NGF12 SETA1	hsa-miR-150-000473	Amp	1.361	0.987	1	33.586	33.586	33.42	N/A	33.42	17.589	0.475	3.182	1.107	-0.406	2.62	0.464	0.163	1.325		True	0.185	True	3	28
2018-06-01 132053 CTRL SETA1.eds	E04	UNKNOWN	CTRL	CTRL SETA1	hsa-miR-150-000473	Amp	1.347	0.974	1	34.313	34.313	34.313	N/A	34.313	16.483			0			1	1	1		True	0.185	True	3	29
2018-06-06 193344 CTRL SETA2.eds	E04	UNKNOWN	CTRL	CTRL SETA2	hsa-miR-150-000473	Amp	0.895	0	1	Undetermined	Undetermined	34.313	N/A	34.313	16.483			0			1	1	1		True	0.185	True	3	33	True
2018-06-15 142159 CTRL SETA3.eds	E04	UNKNOWN	CTRL	CTRL SETA3	hsa-miR-150-000473	N/A	Undetermined	Undetermined	1	Undetermined	Undetermined	34.313	N/A	34.313	16.483			0			1	1	1		True	0.185	True	-1	-1	True
2020-01-22 143823 NGF48 SETA4.eds	E05	UNKNOWN	NGF48	NGF48 SETA4	hsa-miR-152-000475	Amp	1.443	0.963	1	31.425	31.425	30.897	N/A	30.897	14.521	0.83	3.182	0.549	-2.092	3.191	0.683	0.11	4.264	0.721	True	0.208	True	3	26
2018-06-01 112349 NGF SETA1.eds	E05	UNKNOWN	NGF30	NGF SETA1	hsa-miR-152-000475	Amp	1.357	0.994	1	29.959	29.959	30.506	N/A	30.506	13.799	1.265	4.303	-0.172	-5.616	5.272	1.127	0.026	49.057	0.925	True	0.208	True	3	24
2018-06-06 164506 NGF SETA2.eds	E05	UNKNOWN	NGF30	NGF SETA2	hsa-miR-152-000475	Amp	1.371	0.992	1	29.58	29.58	30.506	N/A	30.506	13.799	1.265	4.303	-0.172	-5.616	5.272	1.127	0.026	49.057	0.925	True	0.208	True	3	24
2018-06-14 163427 NGF SETA3.eds	E05	UNKNOWN	NGF30	NGF SETA3	hsa-miR-152-000475	Amp	1.442	0.991	1	31.978	31.978	30.506	N/A	30.506	13.799	1.265	4.303	-0.172	-5.616	5.272	1.127	0.026	49.057	0.925	True	0.208	True	3	26
2018-07-27 144541 NGF48 SETA3.eds	E05	UNKNOWN	NGF48	NGF48SETA3	hsa-miR-152-000475	Amp	1.373	0.993	1	29.954	29.954	30.897	N/A	30.897	14.521	0.83	3.182	0.549	-2.092	3.191	0.683	0.11	4.264	0.721	True	0.208	True	3	24
2018-07-27 092843 NGF48 SETA2.eds	E05	UNKNOWN	NGF48	NGF48SETA2	hsa-miR-152-000475	Amp	1.387	0.978	1	31.225	31.225	30.897	N/A	30.897	14.521	0.83	3.182	0.549	-2.092	3.191	0.683	0.11	4.264	0.721	True	0.208	True	3	26
2018-07-26 165753 NGF48 SETA1.eds	E05	UNKNOWN	NGF48	NGF48SETA1	hsa-miR-152-000475	Amp	1.378	0.981	1	30.985	30.985	30.897	N/A	30.897	14.521	0.83	3.182	0.549	-2.092	3.191	0.683	0.11	4.264	0.721	True	0.208	True	3	25
2018-06-06 193344 CTRL SETA2.eds	E05	UNKNOWN	CTRL	CTRL SETA2	hsa-miR-152-000475	Amp	1.369	0.97	1	29.647	29.647	30.564	N/A	30.564	13.971	1.161	4.303	0	-4.997	4.997	1	0.031	31.924	1	True	0.208	True	3	24
2018-06-15 142159 CTRL SETA3.eds	E05	UNKNOWN	CTRL	CTRL SETA3	hsa-miR-152-000475	Amp	1.401	0.99	1	31.892	31.892	30.564	N/A	30.564	13.971	1.161	4.303	0	-4.997	4.997	1	0.031	31.924	1	True	0.208	True	3	26
2018-06-01 132053 CTRL SETA1.eds	E05	UNKNOWN	CTRL	CTRL SETA1	hsa-miR-152-000475	Amp	1.383	0.986	1	30.154	30.154	30.564	N/A	30.564	13.971	1.161	4.303	0	-4.997	4.997	1	0.031	31.924	1	True	0.208	True	3	25
2018-07-12 165218 NGF12 SETA1.eds	E05	UNKNOWN	NGF12	NGF12 SETA1	hsa-miR-152-000475	Amp	1.383	0.981	1	30.293	30.293	31.013	N/A	31.013	15.182	0.681	3.182	1.211	-0.957	3.378	0.432	0.096	1.942	0.428	True	0.208	True	3	25
2018-07-13 083350 NGF12 SETA2.eds	E05	UNKNOWN	NGF12	NGF12 SETA2	hsa-miR-152-000475	Amp	1.377	0.982	1	30.397	30.397	31.013	N/A	31.013	15.182	0.681	3.182	1.211	-0.957	3.378	0.432	0.096	1.942	0.428	True	0.208	True	3	25
2018-07-13 153612 NGF12 SETA3.eds	E05	UNKNOWN	NGF12	NGF12 SETA3	hsa-miR-152-000475	Amp	1.389	0.984	1	32.283	32.283	31.013	N/A	31.013	15.182	0.681	3.182	1.211	-0.957	3.378	0.432	0.096	1.942	0.428	True	0.208	True	3	27
2020-01-22 114414 NGF12 SETA4.eds	E05	UNKNOWN	NGF12	NGF12 SETA4	hsa-miR-152-000475	Amp	1.394	0.989	1	31.078	31.078	31.013	N/A	31.013	15.182	0.681	3.182	1.211	-0.957	3.378	0.432	0.096	1.942	0.428	True	0.208	True	3	25
2018-06-01 112349 NGF SETA1.eds	E07	UNKNOWN	NGF30	NGF SETA1	hsa-miR-154-000477	N/A	Undetermined	Undetermined	1	Undetermined	Undetermined		N/A												True	0	True	-1	-1	True
2018-06-06 164506 NGF SETA2.eds	E07	UNKNOWN	NGF30	NGF SETA2	hsa-miR-154-000477	N/A	Undetermined	Undetermined	1	Undetermined	Undetermined		N/A												True	0	True	-1	-1	True
2018-06-14 163427 NGF SETA3.eds	E07	UNKNOWN	NGF30	NGF SETA3	hsa-miR-154-000477	N/A	Undetermined	Undetermined	1	Undetermined	Undetermined		N/A												True	0	True	-1	-1	True
2020-01-22 143823 NGF48 SETA4.eds	E07	UNKNOWN	NGF48	NGF48 SETA4	hsa-miR-154-000477	N/A	Undetermined	Undetermined	1	Undetermined	Undetermined		N/A												True	0	True	-1	-1	True
2018-06-15 142159 CTRL SETA3.eds	E07	UNKNOWN	CTRL	CTRL SETA3	hsa-miR-154-000477	N/A	Undetermined	Undetermined	1	Undetermined	Undetermined		N/A												True	0	True	-1	-1	True
2018-06-06 193344 CTRL SETA2.eds	E07	UNKNOWN	CTRL	CTRL SETA2	hsa-miR-154-000477	N/A	Undetermined	Undetermined	1	Undetermined	Undetermined		N/A												True	0	True	-1	-1	True
2018-06-01 132053 CTRL SETA1.eds	E07	UNKNOWN	CTRL	CTRL SETA1	hsa-miR-154-000477	N/A	Undetermined	Undetermined	1	Undetermined	Undetermined		N/A												True	0	True	-1	-1	True
2018-07-26 165753 NGF48 SETA1.eds	E07	UNKNOWN	NGF48	NGF48SETA1	hsa-miR-154-000477	N/A	Undetermined	Undetermined	1	Undetermined	Undetermined		N/A												True	0	True	-1	-1	True
2018-07-27 092843 NGF48 SETA2.eds	E07	UNKNOWN	NGF48	NGF48SETA2	hsa-miR-154-000477	N/A	Undetermined	Undetermined	1	Undetermined	Undetermined		N/A												True	0	True	-1	-1	True
2018-07-27 144541 NGF48 SETA3.eds	E07	UNKNOWN	NGF48	NGF48SETA3	hsa-miR-154-000477	N/A	Undetermined	Undetermined	1	Undetermined	Undetermined		N/A												True	0	True	-1	-1	True
2018-07-13 153612 NGF12 SETA3.eds	E07	UNKNOWN	NGF12	NGF12 SETA3	hsa-miR-154-000477	N/A	Undetermined	Undetermined	1	Undetermined	Undetermined		N/A												True	0	True	-1	-1	True
2020-01-22 114414 NGF12 SETA4.eds	E07	UNKNOWN	NGF12	NGF12 SETA4	hsa-miR-154-000477	N/A	Undetermined	Undetermined	1	Undetermined	Undetermined		N/A												True	0	True	-1	-1	True
2018-07-12 165218 NGF12 SETA1.eds	E07	UNKNOWN	NGF12	NGF12 SETA1	hsa-miR-154-000477	N/A	Undetermined	Undetermined	1	Undetermined	Undetermined		N/A												True	0	True	-1	-1	True
2018-07-13 083350 NGF12 SETA2.eds	E07	UNKNOWN	NGF12	NGF12 SETA2	hsa-miR-154-000477	N/A	Undetermined	Undetermined	1	Undetermined	Undetermined		N/A												True	0	True	-1	-1	True
2018-06-15 142159 CTRL SETA3.eds	H07	UNKNOWN	CTRL	CTRL SETA3	hsa-miR-155-002623	Amp	1.405	0.991	1	26.267	26.267	25.779	N/A	25.779	9.186	0.818	4.303	0	-3.518	3.518	1	0.087	11.459	1	True	0.232	True	3	21
2018-06-06 193344 CTRL SETA2.eds	H07	UNKNOWN	CTRL	CTRL SETA2	hsa-miR-155-002623	Amp	1.382	0.986	1	25.483	25.483	25.779	N/A	25.779	9.186	0.818	4.303	0	-3.518	3.518	1	0.087	11.459	1	True	0.232	True	3	20
2018-06-01 132053 CTRL SETA1.eds	H07	UNKNOWN	CTRL	CTRL SETA1	hsa-miR-155-002623	Amp	1.389	0.991	1	25.586	25.586	25.779	N/A	25.779	9.186	0.818	4.303	0	-3.518	3.518	1	0.087	11.459	1	True	0.232	True	3	20
2018-06-01 112349 NGF SETA1.eds	H07	UNKNOWN	NGF30	NGF SETA1	hsa-miR-155-002623	Amp	1.375	0.99	1	25.548	25.548	25.797	N/A	25.797	9.09	0.822	4.303	-0.096	-3.634	3.442	1.069	0.092	12.417	0.938	True	0.232	True	3	20
2018-06-14 163427 NGF SETA3.eds	H07	UNKNOWN	NGF30	NGF SETA3	hsa-miR-155-002623	Amp	1.458	0.99	1	26.2	26.2	25.797	N/A	25.797	9.09	0.822	4.303	-0.096	-3.634	3.442	1.069	0.092	12.417	0.938	True	0.232	True	3	20
2018-06-06 164506 NGF SETA2.eds	H07	UNKNOWN	NGF30	NGF SETA2	hsa-miR-155-002623	Amp	1.378	0.99	1	25.644	25.644	25.797	N/A	25.797	9.09	0.822	4.303	-0.096	-3.634	3.442	1.069	0.092	12.417	0.938	True	0.232	True	3	20
2018-07-26 165753 NGF48 SETA1.eds	H07	UNKNOWN	NGF48	NGF48SETA1	hsa-miR-155-002623	Amp	1.404	0.99	1	26.493	26.493	26.467	N/A	26.467	10.09	0.617	3.182	0.904	-1.059	2.867	0.534	0.137	2.083	0.427	True	0.232	True	3	21
2018-07-27 144541 NGF48 SETA3.eds	H07	UNKNOWN	NGF48	NGF48SETA3	hsa-miR-155-002623	Amp	1.381	0.985	1	26.197	26.197	26.467	N/A	26.467	10.09	0.617	3.182	0.904	-1.059	2.867	0.534	0.137	2.083	0.427	True	0.232	True	3	21
2018-07-27 092843 NGF48 SETA2.eds	H07	UNKNOWN	NGF48	NGF48SETA2	hsa-miR-155-002623	Amp	1.406	0.978	1	26.552	26.552	26.467	N/A	26.467	10.09	0.617	3.182	0.904	-1.059	2.867	0.534	0.137	2.083	0.427	True	0.232	True	3	21
2020-01-22 143823 NGF48 SETA4.eds	H07	UNKNOWN	NGF48	NGF48 SETA4	hsa-miR-155-002623	Amp	1.416	0.988	1	26.626	26.626	26.467	N/A	26.467	10.09	0.617	3.182	0.904	-1.059	2.867	0.534	0.137	2.083	0.427	True	0.232	True	3	21
2018-07-12 165218 NGF12 SETA1.eds	H07	UNKNOWN	NGF12	NGF12 SETA1	hsa-miR-155-002623	Amp	1.389	0.988	1	26.048	26.048	26.516	N/A	26.516	10.685	0.496	3.182	1.499	-0.079	3.077	0.354	0.119	1.056	0.204	True	0.232	True	3	20
2018-07-13 083350 NGF12 SETA2.eds	H07	UNKNOWN	NGF12	NGF12 SETA2	hsa-miR-155-002623	Amp	1.386	0.99	1	25.968	25.968	26.516	N/A	26.516	10.685	0.496	3.182	1.499	-0.079	3.077	0.354	0.119	1.056	0.204	True	0.232	True	3	20
2018-07-13 153612 NGF12 SETA3.eds	H07	UNKNOWN	NGF12	NGF12 SETA3	hsa-miR-155-002623	Amp	1.411	0.982	1	27.081	27.081	26.516	N/A	26.516	10.685	0.496	3.182	1.499	-0.079	3.077	0.354	0.119	1.056	0.204	True	0.232	True	3	22
2020-01-22 114414 NGF12 SETA4.eds	H07	UNKNOWN	NGF12	NGF12 SETA4	hsa-miR-155-002623	Amp	1.364	0.988	1	26.969	26.969	26.516	N/A	26.516	10.685	0.496	3.182	1.499	-0.079	3.077	0.354	0.119	1.056	0.204	True	0.232	True	3	21
2018-06-01 132053 CTRL SETA1.eds	A13	UNKNOWN	CTRL	CTRL SETA1	hsa-miR-15a-000389	Amp	1.02	0.95	1	28.879	28.879		N/A												True	0.04	True	3	26	True
2018-06-06 193344 CTRL SETA2.eds	A13	UNKNOWN	CTRL	CTRL SETA2	hsa-miR-15a-000389	Amp	0.99	0.924	1	29.415	29.415		N/A												True	0.04	True	3	26	True
2018-06-15 142159 CTRL SETA3.eds	A13	UNKNOWN	CTRL	CTRL SETA3	hsa-miR-15a-000389	Amp	0.962	0.947	1	32.474	32.474		N/A												True	0.04	True	3	29	True
2020-01-22 143823 NGF48 SETA4.eds	A13	UNKNOWN	NGF48	NGF48 SETA4	hsa-miR-15a-000389	Amp	0.981	0.881	1	28.785	28.785		N/A												True	0.04	True	3	25	True
2018-06-01 112349 NGF SETA1.eds	A13	UNKNOWN	NGF30	NGF SETA1	hsa-miR-15a-000389	Amp	1.065	0.967	1	28.457	28.457		N/A												True	0.04	True	3	25	True
2018-06-06 164506 NGF SETA2.eds	A13	UNKNOWN	NGF30	NGF SETA2	hsa-miR-15a-000389	Amp	0.999	0.953	1	29.483	29.483		N/A												True	0.04	True	3	26	True
2018-06-14 163427 NGF SETA3.eds	A13	UNKNOWN	NGF30	NGF SETA3	hsa-miR-15a-000389	Amp	0.807	0.901	1	33.378	33.378		N/A												True	0.04	True	3	30	True
2018-07-27 144541 NGF48 SETA3.eds	A13	UNKNOWN	NGF48	NGF48SETA3	hsa-miR-15a-000389	Amp	1.048	0.962	1	29.256	29.256		N/A												True	0.04	True	3	26	True
2018-07-26 165753 NGF48 SETA1.eds	A13	UNKNOWN	NGF48	NGF48SETA1	hsa-miR-15a-000389	Amp	1.097	0.977	1	30.164	30.164		N/A												True	0.04	True	3	27	True
2018-07-27 092843 NGF48 SETA2.eds	A13	UNKNOWN	NGF48	NGF48SETA2	hsa-miR-15a-000389	Amp	0.946	0.898	1	32.251	32.251		N/A												True	0.04	True	3	29	True
2020-01-22 114414 NGF12 SETA4.eds	A13	UNKNOWN	NGF12	NGF12 SETA4	hsa-miR-15a-000389	Amp	1.021	0.957	1	31.678	31.678		N/A												True	0.04	True	3	28	True
2018-07-12 165218 NGF12 SETA1.eds	A13	UNKNOWN	NGF12	NGF12 SETA1	hsa-miR-15a-000389	Amp	0.901	0.841	1	32.884	32.884		N/A												True	0.04	True	3	29	True
2018-07-13 153612 NGF12 SETA3.eds	A13	UNKNOWN	NGF12	NGF12 SETA3	hsa-miR-15a-000389	Amp	0.983	0.964	1	32.879	32.879		N/A												True	0.04	True	3	30	True
2018-07-13 083350 NGF12 SETA2.eds	A13	UNKNOWN	NGF12	NGF12 SETA2	hsa-miR-15a-000389	Amp	0.922	0.933	1	31.886	31.886		N/A												True	0.04	True	3	28	True
2018-07-26 165753 NGF48 SETA1.eds	A14	UNKNOWN	NGF48	NGF48SETA1	hsa-miR-15b-000390	Amp	1.249	0.985	1	28.946	28.946	29.048	N/A	29.048	12.671	0.949	3.182	0.683	-2.337	3.703	0.623	0.077	5.051	0.627	True	0.152	True	3	23
2018-07-27 092843 NGF48 SETA2.eds	A14	UNKNOWN	NGF48	NGF48SETA2	hsa-miR-15b-000390	Amp	1.257	0.977	1	29.965	29.965	29.048	N/A	29.048	12.671	0.949	3.182	0.683	-2.337	3.703	0.623	0.077	5.051	0.627	True	0.152	True	3	24
2018-07-27 144541 NGF48 SETA3.eds	A14	UNKNOWN	NGF48	NGF48SETA3	hsa-miR-15b-000390	Amp	1.239	0.991	1	27.818	27.818	29.048	N/A	29.048	12.671	0.949	3.182	0.683	-2.337	3.703	0.623	0.077	5.051	0.627	True	0.152	True	3	22
2020-01-22 143823 NGF48 SETA4.eds	A14	UNKNOWN	NGF48	NGF48 SETA4	hsa-miR-15b-000390	Amp	1.281	0.98	1	29.462	29.462	29.048	N/A	29.048	12.671	0.949	3.182	0.683	-2.337	3.703	0.623	0.077	5.051	0.627	True	0.152	True	3	24
2018-06-06 164506 NGF SETA2.eds	A14	UNKNOWN	NGF30	NGF SETA2	hsa-miR-15b-000390	Amp	1.213	0.99	1	27.759	27.759	28.45	N/A	28.45	11.743	1.021	4.303	-0.245	-4.636	4.146	1.185	0.056	24.858	0.867	True	0.152	True	3	22
2018-06-14 163427 NGF SETA3.eds	A14	UNKNOWN	NGF30	NGF SETA3	hsa-miR-15b-000390	Amp	1.267	0.988	1	29.42	29.42	28.45	N/A	28.45	11.743	1.021	4.303	-0.245	-4.636	4.146	1.185	0.056	24.858	0.867	True	0.152	True	3	24
2018-06-01 112349 NGF SETA1.eds	A14	UNKNOWN	NGF30	NGF SETA1	hsa-miR-15b-000390	Amp	1.193	0.979	1	28.171	28.171	28.45	N/A	28.45	11.743	1.021	4.303	-0.245	-4.636	4.146	1.185	0.056	24.858	0.867	True	0.152	True	3	23
2018-07-12 165218 NGF12 SETA1.eds	A14	UNKNOWN	NGF12	NGF12 SETA1	hsa-miR-15b-000390	Amp	1.247	0.989	1	28.527	28.527	29.356	N/A	29.356	13.525	0.818	3.182	1.537	-1.066	4.141	0.345	0.057	2.094	0.271	True	0.152	True	3	23
2018-07-13 083350 NGF12 SETA2.eds	A14	UNKNOWN	NGF12	NGF12 SETA2	hsa-miR-15b-000390	Amp	1.237	0.989	1	28.371	28.371	29.356	N/A	29.356	13.525	0.818	3.182	1.537	-1.066	4.141	0.345	0.057	2.094	0.271	True	0.152	True	3	23
2018-07-13 153612 NGF12 SETA3.eds	A14	UNKNOWN	NGF12	NGF12 SETA3	hsa-miR-15b-000390	Amp	1.221	0.974	1	31.081	31.081	29.356	N/A	29.356	13.525	0.818	3.182	1.537	-1.066	4.141	0.345	0.057	2.094	0.271	True	0.152	True	3	25
2020-01-22 114414 NGF12 SETA4.eds	A14	UNKNOWN	NGF12	NGF12 SETA4	hsa-miR-15b-000390	Amp	1.239	0.986	1	29.445	29.445	29.356	N/A	29.356	13.525	0.818	3.182	1.537	-1.066	4.141	0.345	0.057	2.094	0.271	True	0.152	True	3	24
2018-06-01 132053 CTRL SETA1.eds	A14	UNKNOWN	CTRL	CTRL SETA1	hsa-miR-15b-000390	Amp	1.222	0.983	1	28.502	28.502	28.581	N/A	28.581	11.988	0.914	4.303	0	-3.93	3.93	1	0.066	15.247	1	True	0.152	True	3	23
2018-06-06 193344 CTRL SETA2.eds	A14	UNKNOWN	CTRL	CTRL SETA2	hsa-miR-15b-000390	Amp	1.221	0.978	1	27.817	27.817	28.581	N/A	28.581	11.988	0.914	4.303	0	-3.93	3.93	1	0.066	15.247	1	True	0.152	True	3	23
2018-06-15 142159 CTRL SETA3.eds	A14	UNKNOWN	CTRL	CTRL SETA3	hsa-miR-15b-000390	Amp	1.239	0.983	1	29.423	29.423	28.581	N/A	28.581	11.988	0.914	4.303	0	-3.93	3.93	1	0.066	15.247	1	True	0.152	True	3	24
2018-06-01 112349 NGF SETA1.eds	A15	UNKNOWN	NGF30	NGF SETA1	hsa-miR-16-000391	Amp	1.294	0.987	1	22.837	22.837	22.822	N/A	22.822	6.116	0.696	4.303	-0.066	-3.06	2.928	1.047	0.131	8.34	0.952	True	0.203	True	3	17
2018-06-14 163427 NGF SETA3.eds	A15	UNKNOWN	NGF30	NGF SETA3	hsa-miR-16-000391	Amp	1.405	0.989	1	23.053	23.053	22.822	N/A	22.822	6.116	0.696	4.303	-0.066	-3.06	2.928	1.047	0.131	8.34	0.952	True	0.203	True	3	18
2018-06-06 164506 NGF SETA2.eds	A15	UNKNOWN	NGF30	NGF SETA2	hsa-miR-16-000391	Amp	1.318	0.992	1	22.578	22.578	22.822	N/A	22.822	6.116	0.696	4.303	-0.066	-3.06	2.928	1.047	0.131	8.34	0.952	True	0.203	True	3	17
2018-07-27 092843 NGF48 SETA2.eds	A15	UNKNOWN	NGF48	NGF48SETA2	hsa-miR-16-000391	Amp	1.341	0.991	1	22.988	22.988	22.977	N/A	22.977	6.6	0.519	3.182	0.419	-1.232	2.07	0.748	0.238	2.35	0.673	True	0.203	True	3	17
2018-07-27 144541 NGF48 SETA3.eds	A15	UNKNOWN	NGF48	NGF48SETA3	hsa-miR-16-000391	Amp	1.308	0.99	1	22.949	22.949	22.977	N/A	22.977	6.6	0.519	3.182	0.419	-1.232	2.07	0.748	0.238	2.35	0.673	True	0.203	True	3	17
2018-07-26 165753 NGF48 SETA1.eds	A15	UNKNOWN	NGF48	NGF48SETA1	hsa-miR-16-000391	Amp	1.322	0.987	1	23.063	23.063	22.977	N/A	22.977	6.6	0.519	3.182	0.419	-1.232	2.07	0.748	0.238	2.35	0.673	True	0.203	True	3	17
2018-07-13 153612 NGF12 SETA3.eds	A15	UNKNOWN	NGF12	NGF12 SETA3	hsa-miR-16-000391	Amp	1.329	0.986	1	24.021	24.021	23.067	N/A	23.067	7.236	0.542	3.182	1.054	-0.672	2.781	0.481	0.146	1.593	0.322	True	0.203	True	3	18
2020-01-22 114414 NGF12 SETA4.eds	A15	UNKNOWN	NGF12	NGF12 SETA4	hsa-miR-16-000391	Amp	1.304	0.986	1	23.167	23.167	23.067	N/A	23.067	7.236	0.542	3.182	1.054	-0.672	2.781	0.481	0.146	1.593	0.322	True	0.203	True	3	17
2018-07-12 165218 NGF12 SETA1.eds	A15	UNKNOWN	NGF12	NGF12 SETA1	hsa-miR-16-000391	Amp	1.328	0.99	1	22.752	22.752	23.067	N/A	23.067	7.236	0.542	3.182	1.054	-0.672	2.781	0.481	0.146	1.593	0.322	True	0.203	True	3	17
2018-07-13 083350 NGF12 SETA2.eds	A15	UNKNOWN	NGF12	NGF12 SETA2	hsa-miR-16-000391	Amp	1.327	0.989	1	22.328	22.328	23.067	N/A	23.067	7.236	0.542	3.182	1.054	-0.672	2.781	0.481	0.146	1.593	0.322	True	0.203	True	3	17
2018-06-06 193344 CTRL SETA2.eds	A15	UNKNOWN	CTRL	CTRL SETA2	hsa-miR-16-000391	Amp	1.311	0.986	1	22.444	22.444	22.774	N/A	22.774	6.182	0.755	4.303	0	-3.25	3.25	1	0.105	9.512	1	True	0.203	True	3	16
2018-06-15 142159 CTRL SETA3.eds	A15	UNKNOWN	CTRL	CTRL SETA3	hsa-miR-16-000391	Amp	1.341	0.988	1	23.172	23.172	22.774	N/A	22.774	6.182	0.755	4.303	0	-3.25	3.25	1	0.105	9.512	1	True	0.203	True	3	17
2018-06-01 132053 CTRL SETA1.eds	A15	UNKNOWN	CTRL	CTRL SETA1	hsa-miR-16-000391	Amp	1.321	0.983	1	22.707	22.707	22.774	N/A	22.774	6.182	0.755	4.303	0	-3.25	3.25	1	0.105	9.512	1	True	0.203	True	3	16
2020-01-22 143823 NGF48 SETA4.eds	A15	UNKNOWN	NGF48	NGF48 SETA4	hsa-miR-16-000391	Amp	1.313	0.988	1	22.908	22.908	22.977	N/A	22.977	6.6	0.519	3.182	0.419	-1.232	2.07	0.748	0.238	2.35	0.673	True	0.203	True	3	17
2018-06-14 163427 NGF SETA3.eds	A16	UNKNOWN	NGF30	NGF SETA3	hsa-miR-17-002308	Amp	1.445	0.988	1	24.727	24.727	23.344	N/A	23.344	6.637	1.247	4.303	-0.066	-5.433	5.301	1.047	0.025	43.201	0.972	True	0.213	True	3	19
2018-06-06 164506 NGF SETA2.eds	A16	UNKNOWN	NGF30	NGF SETA2	hsa-miR-17-002308	Amp	1.361	0.992	1	22.618	22.618	23.344	N/A	23.344	6.637	1.247	4.303	-0.066	-5.433	5.301	1.047	0.025	43.201	0.972	True	0.213	True	3	17
2018-06-01 112349 NGF SETA1.eds	A16	UNKNOWN	NGF30	NGF SETA1	hsa-miR-17-002308	Amp	1.339	0.99	1	22.686	22.686	23.344	N/A	23.344	6.637	1.247	4.303	-0.066	-5.433	5.301	1.047	0.025	43.201	0.972	True	0.213	True	3	17
2020-01-22 143823 NGF48 SETA4.eds	A16	UNKNOWN	NGF48	NGF48 SETA4	hsa-miR-17-002308	Amp	1.406	0.99	1	24.407	24.407	24.133	N/A	24.133	7.756	0.815	3.182	1.053	-1.539	3.645	0.482	0.08	2.906	0.529	True	0.213	True	3	19
2018-07-27 144541 NGF48 SETA3.eds	A16	UNKNOWN	NGF48	NGF48SETA3	hsa-miR-17-002308	Amp	1.38	0.989	1	23.182	23.182	24.133	N/A	24.133	7.756	0.815	3.182	1.053	-1.539	3.645	0.482	0.08	2.906	0.529	True	0.213	True	3	17
2018-07-27 092843 NGF48 SETA2.eds	A16	UNKNOWN	NGF48	NGF48SETA2	hsa-miR-17-002308	Amp	1.391	0.993	1	24.704	24.704	24.133	N/A	24.133	7.756	0.815	3.182	1.053	-1.539	3.645	0.482	0.08	2.906	0.529	True	0.213	True	3	19
2018-07-26 165753 NGF48 SETA1.eds	A16	UNKNOWN	NGF48	NGF48SETA1	hsa-miR-17-002308	Amp	1.371	0.988	1	24.237	24.237	24.133	N/A	24.133	7.756	0.815	3.182	1.053	-1.539	3.645	0.482	0.08	2.906	0.529	True	0.213	True	3	18
2020-01-22 114414 NGF12 SETA4.eds	A16	UNKNOWN	NGF12	NGF12 SETA4	hsa-miR-17-002308	Amp	1.374	0.987	1	24.15	24.15	24.324	N/A	24.324	8.493	0.92	3.182	1.791	-1.138	4.719	0.289	0.038	2.201	0.32	True	0.213	True	3	18
2018-07-12 165218 NGF12 SETA1.eds	A16	UNKNOWN	NGF12	NGF12 SETA1	hsa-miR-17-002308	Amp	1.393	0.992	1	23.331	23.331	24.324	N/A	24.324	8.493	0.92	3.182	1.791	-1.138	4.719	0.289	0.038	2.201	0.32	True	0.213	True	3	18
2018-07-13 153612 NGF12 SETA3.eds	A16	UNKNOWN	NGF12	NGF12 SETA3	hsa-miR-17-002308	Amp	1.377	0.989	1	26.381	26.381	24.324	N/A	24.324	8.493	0.92	3.182	1.791	-1.138	4.719	0.289	0.038	2.201	0.32	True	0.213	True	3	21
2018-07-13 083350 NGF12 SETA2.eds	A16	UNKNOWN	NGF12	NGF12 SETA2	hsa-miR-17-002308	Amp	1.363	0.988	1	23.435	23.435	24.324	N/A	24.324	8.493	0.92	3.182	1.791	-1.138	4.719	0.289	0.038	2.201	0.32	True	0.213	True	3	18
2018-06-15 142159 CTRL SETA3.eds	A16	UNKNOWN	CTRL	CTRL SETA3	hsa-miR-17-002308	Amp	1.392	0.993	1	24.785	24.785	23.295	N/A	23.295	6.703	1.276	4.303	0	-5.488	5.488	1	0.022	44.885	1	True	0.213	True	3	19
2018-06-06 193344 CTRL SETA2.eds	A16	UNKNOWN	CTRL	CTRL SETA2	hsa-miR-17-002308	Amp	1.366	0.989	1	22.51	22.51	23.295	N/A	23.295	6.703	1.276	4.303	0	-5.488	5.488	1	0.022	44.885	1	True	0.213	True	3	17
2018-06-01 132053 CTRL SETA1.eds	A16	UNKNOWN	CTRL	CTRL SETA1	hsa-miR-17-002308	Amp	1.381	0.989	1	22.591	22.591	23.295	N/A	23.295	6.703	1.276	4.303	0	-5.488	5.488	1	0.022	44.885	1	True	0.213	True	3	17
2018-07-26 165753 NGF48 SETA1.eds	E08	UNKNOWN	NGF48	NGF48SETA1	hsa-miR-181a-000480	Amp	1.123	0.92	1	32.079	32.079	31.258	N/A	31.258	14.882	0.812	3.182	1.074	-1.51	3.659	0.475	0.079	2.848	0.546	True	0.063	True	3	28
2018-07-27 092843 NGF48 SETA2.eds	E08	UNKNOWN	NGF48	NGF48SETA2	hsa-miR-181a-000480	Amp	1.109	0.941	1	31.903	31.903	31.258	N/A	31.258	14.882	0.812	3.182	1.074	-1.51	3.659	0.475	0.079	2.848	0.546	True	0.063	True	3	28
2018-07-27 144541 NGF48 SETA3.eds	E08	UNKNOWN	NGF48	NGF48SETA3	hsa-miR-181a-000480	Amp	1.081	0.955	1	30.003	30.003	31.258	N/A	31.258	14.882	0.812	3.182	1.074	-1.51	3.659	0.475	0.079	2.848	0.546	True	0.063	True	3	26
2020-01-22 114414 NGF12 SETA4.eds	E08	UNKNOWN	NGF12	NGF12 SETA4	hsa-miR-181a-000480	Amp	1.102	0.94	1	32.369	32.369	31.494	N/A	31.494	15.494	0.532	4.303	1.687	-0.601	3.975	0.311	0.064	1.517	0.35	True	0.063	True	3	29
2018-07-13 153612 NGF12 SETA3.eds	E08	UNKNOWN	NGF12	NGF12 SETA3	hsa-miR-181a-000480	Amp	0.845	0.531	1	38.532	38.532	31.494	N/A	31.494	15.494	0.532	4.303	1.687	-0.601	3.975	0.311	0.064	1.517	0.35	True	0.063	True	3	35	True
2018-07-13 083350 NGF12 SETA2.eds	E08	UNKNOWN	NGF12	NGF12 SETA2	hsa-miR-181a-000480	Amp	1.103	0.964	1	30.862	30.862	31.494	N/A	31.494	15.494	0.532	4.303	1.687	-0.601	3.975	0.311	0.064	1.517	0.35	True	0.063	True	3	27
2018-07-12 165218 NGF12 SETA1.eds	E08	UNKNOWN	NGF12	NGF12 SETA1	hsa-miR-181a-000480	Amp	1.092	0.956	1	31.252	31.252	31.494	N/A	31.494	15.494	0.532	4.303	1.687	-0.601	3.975	0.311	0.064	1.517	0.35	True	0.063	True	3	27
2020-01-22 143823 NGF48 SETA4.eds	E08	UNKNOWN	NGF48	NGF48 SETA4	hsa-miR-181a-000480	Amp	1.16	0.935	1	31.048	31.048	31.258	N/A	31.258	14.882	0.812	3.182	1.074	-1.51	3.659	0.475	0.079	2.848	0.546	True	0.063	True	3	27
2018-06-14 163427 NGF SETA3.eds	E08	UNKNOWN	NGF30	NGF SETA3	hsa-miR-181a-000480	Amp	1.15	0.97	1	32.558	32.558	30.715	N/A	30.715	14.008	1.472	4.303	0.201	-6.132	6.534	0.87	0.011	70.142	0.926	True	0.063	True	3	29
2018-06-06 164506 NGF SETA2.eds	E08	UNKNOWN	NGF30	NGF SETA2	hsa-miR-181a-000480	Amp	1.055	0.983	1	29.788	29.788	30.715	N/A	30.715	14.008	1.472	4.303	0.201	-6.132	6.534	0.87	0.011	70.142	0.926	True	0.063	True	3	26
2018-06-01 112349 NGF SETA1.eds	E08	UNKNOWN	NGF30	NGF SETA1	hsa-miR-181a-000480	Amp	1.077	0.974	1	29.798	29.798	30.715	N/A	30.715	14.008	1.472	4.303	0.201	-6.132	6.534	0.87	0.011	70.142	0.926	True	0.063	True	3	26
2018-06-06 193344 CTRL SETA2.eds	E08	UNKNOWN	CTRL	CTRL SETA2	hsa-miR-181a-000480	Amp	1.064	0.975	1	29.338	29.338	30.4	N/A	30.4	13.807	1.383	4.303	0	-5.952	5.952	1	0.016	61.909	1	True	0.063	True	3	25
2018-06-01 132053 CTRL SETA1.eds	E08	UNKNOWN	CTRL	CTRL SETA1	hsa-miR-181a-000480	Amp	1.078	0.931	1	29.697	29.697	30.4	N/A	30.4	13.807	1.383	4.303	0	-5.952	5.952	1	0.016	61.909	1	True	0.063	True	3	26
2018-06-15 142159 CTRL SETA3.eds	E08	UNKNOWN	CTRL	CTRL SETA3	hsa-miR-181a-000480	Amp	1.061	0.949	1	32.165	32.165	30.4	N/A	30.4	13.807	1.383	4.303	0	-5.952	5.952	1	0.016	61.909	1	True	0.063	True	3	28
2018-07-13 083350 NGF12 SETA2.eds	E09	UNKNOWN	NGF12	NGF12 SETA2	hsa-miR-181c-000482	Amp	1.009	0.918	1	34.893	34.893	34.336	N/A	34.336	18.298	1.166	12.706	1.666	-13.144	16.476	0.315	0	9,051.309	0.37	True	0.046	True	3	32
2018-07-13 153612 NGF12 SETA3.eds	E09	UNKNOWN	NGF12	NGF12 SETA3	hsa-miR-181c-000482	Amp	0.927	0.848	1	36.523	36.523	34.336	N/A	34.336	18.298	1.166	12.706	1.666	-13.144	16.476	0.315	0	9,051.309	0.37	True	0.046	True	3	33	True
2020-01-22 114414 NGF12 SETA4.eds	E09	UNKNOWN	NGF12	NGF12 SETA4	hsa-miR-181c-000482	N/A	Undetermined	Undetermined	1	Undetermined	Undetermined	34.336	N/A	34.336	18.298	1.166	12.706	1.666	-13.144	16.476	0.315	0	9,051.309	0.37	True	0.046	True	-1	-1	True
2018-07-12 165218 NGF12 SETA1.eds	E09	UNKNOWN	NGF12	NGF12 SETA1	hsa-miR-181c-000482	Amp	1.025	0.913	1	33.779	33.779	34.336	N/A	34.336	18.298	1.166	12.706	1.666	-13.144	16.476	0.315	0	9,051.309	0.37	True	0.046	True	3	30
2020-01-22 143823 NGF48 SETA4.eds	E09	UNKNOWN	NGF48	NGF48 SETA4	hsa-miR-181c-000482	Amp	1.098	0.917	1	33.945	33.945	34.119	N/A	34.119	17.552	0.742	4.303	0.92	-2.275	4.114	0.529	0.058	4.839	0.371	True	0.046	True	3	31
2018-06-01 112349 NGF SETA1.eds	E09	UNKNOWN	NGF30	NGF SETA1	hsa-miR-181c-000482	Amp	1.006	0.929	1	33.434	33.434	33.434	N/A	33.434	15.517			-1.116			2.167	2.167	2.167		True	0.046	True	3	30
2018-06-06 164506 NGF SETA2.eds	E09	UNKNOWN	NGF30	NGF SETA2	hsa-miR-181c-000482	Amp	0.979	0.942	1	35.258	35.258	33.434	N/A	33.434	15.517			-1.116			2.167	2.167	2.167		True	0.046	True	3	32	True
2018-06-14 163427 NGF SETA3.eds	E09	UNKNOWN	NGF30	NGF SETA3	hsa-miR-181c-000482	Amp	0.931	0.82	1	35.108	35.108	33.434	N/A	33.434	15.517			-1.116			2.167	2.167	2.167		True	0.046	True	3	32	True
2018-07-27 144541 NGF48 SETA3.eds	E09	UNKNOWN	NGF48	NGF48SETA3	hsa-miR-181c-000482	Amp	1.071	0.963	1	33.663	33.663	34.119	N/A	34.119	17.552	0.742	4.303	0.92	-2.275	4.114	0.529	0.058	4.839	0.371	True	0.046	True	3	30
2018-07-26 165753 NGF48 SETA1.eds	E09	UNKNOWN	NGF48	NGF48SETA1	hsa-miR-181c-000482	Amp	1.051	0.858	1	34.748	34.748	34.119	N/A	34.119	17.552	0.742	4.303	0.92	-2.275	4.114	0.529	0.058	4.839	0.371	True	0.046	True	3	32
2018-07-27 092843 NGF48 SETA2.eds	E09	UNKNOWN	NGF48	NGF48SETA2	hsa-miR-181c-000482	Amp	0.913	0.922	1	36.746	36.746	34.119	N/A	34.119	17.552	0.742	4.303	0.92	-2.275	4.114	0.529	0.058	4.839	0.371	True	0.046	True	3	33	True
2018-06-15 142159 CTRL SETA3.eds	E09	UNKNOWN	CTRL	CTRL SETA3	hsa-miR-181c-000482	Amp	0.959	0.936	1	36.096	36.096	33.682	N/A	33.682	16.632	0.463	12.706	0	-5.877	5.877	1	0.017	58.759	1	True	0.046	True	3	33	True
2018-06-06 193344 CTRL SETA2.eds	E09	UNKNOWN	CTRL	CTRL SETA2	hsa-miR-181c-000482	Amp	1.025	0.952	1	33.363	33.363	33.682	N/A	33.682	16.632	0.463	12.706	0	-5.877	5.877	1	0.017	58.759	1	True	0.046	True	3	30
2018-06-01 132053 CTRL SETA1.eds	E09	UNKNOWN	CTRL	CTRL SETA1	hsa-miR-181c-000482	Amp	1.027	0.954	1	34	34	33.682	N/A	33.682	16.632	0.463	12.706	0	-5.877	5.877	1	0.017	58.759	1	True	0.046	True	3	31
2020-01-22 143823 NGF48 SETA4.eds	E10	UNKNOWN	NGF48	NGF48 SETA4	hsa-miR-182-002334	Amp	1.114	0.88	1	37.146	37.146	35.853	N/A	35.853	19.476	1.141	3.182	2.731	-0.9	6.363	0.151	0.012	1.866	0.1	True	0.147	True	3	32
2018-07-27 144541 NGF48 SETA3.eds	E10	UNKNOWN	NGF48	NGF48SETA3	hsa-miR-182-002334	Amp	1.243	0.959	1	35.39	35.39	35.853	N/A	35.853	19.476	1.141	3.182	2.731	-0.9	6.363	0.151	0.012	1.866	0.1	True	0.147	True	3	30
2018-07-27 092843 NGF48 SETA2.eds	E10	UNKNOWN	NGF48	NGF48SETA2	hsa-miR-182-002334	Amp	1.179	0.947	1	36.61	36.61	35.853	N/A	35.853	19.476	1.141	3.182	2.731	-0.9	6.363	0.151	0.012	1.866	0.1	True	0.147	True	3	31
2018-07-26 165753 NGF48 SETA1.eds	E10	UNKNOWN	NGF48	NGF48SETA1	hsa-miR-182-002334	Amp	1.289	0.972	1	34.266	34.266	35.853	N/A	35.853	19.476	1.141	3.182	2.731	-0.9	6.363	0.151	0.012	1.866	0.1	True	0.147	True	3	28
2018-07-13 153612 NGF12 SETA3.eds	E10	UNKNOWN	NGF12	NGF12 SETA3	hsa-miR-182-002334	N/A	Undetermined	Undetermined	1	Undetermined	Undetermined	34.333	N/A	34.333	18.295	0.357	12.706	1.55	-2.992	6.092	0.341	0.015	7.954	0.146	True	0.147	True	-1	-1	True
2018-07-13 083350 NGF12 SETA2.eds	E10	UNKNOWN	NGF12	NGF12 SETA2	hsa-miR-182-002334	Amp	1.286	0.977	1	34.082	34.082	34.333	N/A	34.333	18.295	0.357	12.706	1.55	-2.992	6.092	0.341	0.015	7.954	0.146	True	0.147	True	3	29
2018-07-12 165218 NGF12 SETA1.eds	E10	UNKNOWN	NGF12	NGF12 SETA1	hsa-miR-182-002334	Amp	1.264	0.938	1	34.584	34.584	34.333	N/A	34.333	18.295	0.357	12.706	1.55	-2.992	6.092	0.341	0.015	7.954	0.146	True	0.147	True	3	29
2020-01-22 114414 NGF12 SETA4.eds	E10	UNKNOWN	NGF12	NGF12 SETA4	hsa-miR-182-002334	N/A	Undetermined	Undetermined	1	Undetermined	Undetermined	34.333	N/A	34.333	18.295	0.357	12.706	1.55	-2.992	6.092	0.341	0.015	7.954	0.146	True	0.147	True	-1	-1	True
2018-06-06 164506 NGF SETA2.eds	E10	UNKNOWN	NGF30	NGF SETA2	hsa-miR-182-002334	Amp	1.263	0.978	1	34.194	34.194	33.999	N/A	33.999	17.292	1.369	4.303	0.547	-5.344	6.439	0.684	0.012	40.624	0.745	True	0.147	True	3	29
2018-06-01 112349 NGF SETA1.eds	E10	UNKNOWN	NGF30	NGF SETA1	hsa-miR-182-002334	Amp	1.267	0.977	1	32.655	32.655	33.999	N/A	33.999	17.292	1.369	4.303	0.547	-5.344	6.439	0.684	0.012	40.624	0.745	True	0.147	True	3	28
2018-06-14 163427 NGF SETA3.eds	E10	UNKNOWN	NGF30	NGF SETA3	hsa-miR-182-002334	Amp	1.298	0.957	1	35.147	35.147	33.999	N/A	33.999	17.292	1.369	4.303	0.547	-5.344	6.439	0.684	0.012	40.624	0.745	True	0.147	True	3	30
2018-06-06 193344 CTRL SETA2.eds	E10	UNKNOWN	CTRL	CTRL SETA2	hsa-miR-182-002334	Amp	1.283	0.974	1	32.802	32.802	33.338	N/A	33.338	16.745	0.689	4.303	0	-2.965	2.965	1	0.128	7.807	1	True	0.147	True	3	27
2018-06-01 132053 CTRL SETA1.eds	E10	UNKNOWN	CTRL	CTRL SETA1	hsa-miR-182-002334	Amp	1.309	0.959	1	33.502	33.502	33.338	N/A	33.338	16.745	0.689	4.303	0	-2.965	2.965	1	0.128	7.807	1	True	0.147	True	3	28
2018-06-15 142159 CTRL SETA3.eds	E10	UNKNOWN	CTRL	CTRL SETA3	hsa-miR-182-002334	Amp	1.31	0.977	1	33.709	33.709	33.338	N/A	33.338	16.745	0.689	4.303	0	-2.965	2.965	1	0.128	7.807	1	True	0.147	True	3	28
2018-06-14 163427 NGF SETA3.eds	E12	UNKNOWN	NGF30	NGF SETA3	hsa-miR-183-002269	Amp	0.61	0.08	1	38.707	38.707		N/A												True	0.04	True	3	34	True
2018-06-06 164506 NGF SETA2.eds	E12	UNKNOWN	NGF30	NGF SETA2	hsa-miR-183-002269	Amp	0.806	0.72	1	35.022	35.022		N/A												True	0.04	True	3	31	True
2018-06-01 112349 NGF SETA1.eds	E12	UNKNOWN	NGF30	NGF SETA1	hsa-miR-183-002269	Amp	0.97	0.92	1	32.413	32.413		N/A												True	0.04	True	3	29	True
2018-06-15 142159 CTRL SETA3.eds	E12	UNKNOWN	CTRL	CTRL SETA3	hsa-miR-183-002269	N/A	Undetermined	Undetermined	1	Undetermined	Undetermined		N/A												True	0.04	True	-1	-1	True
2018-06-01 132053 CTRL SETA1.eds	E12	UNKNOWN	CTRL	CTRL SETA1	hsa-miR-183-002269	N/A	Undetermined	Undetermined	1	Undetermined	Undetermined		N/A												True	0.04	True	-1	-1	True
2018-06-06 193344 CTRL SETA2.eds	E12	UNKNOWN	CTRL	CTRL SETA2	hsa-miR-183-002269	Inconclusive	0.716	0.664	1	36.212	36.212		N/A												True	0.04	True	3	33	True
2020-01-22 143823 NGF48 SETA4.eds	E12	UNKNOWN	NGF48	NGF48 SETA4	hsa-miR-183-002269	N/A	Undetermined	Undetermined	1	Undetermined	Undetermined		N/A												True	0.04	True	-1	-1	True
2018-07-26 165753 NGF48 SETA1.eds	E12	UNKNOWN	NGF48	NGF48SETA1	hsa-miR-183-002269	N/A	Undetermined	Undetermined	1	Undetermined	Undetermined		N/A												True	0.04	True	-1	-1	True
2018-07-27 092843 NGF48 SETA2.eds	E12	UNKNOWN	NGF48	NGF48SETA2	hsa-miR-183-002269	N/A	Undetermined	Undetermined	1	Undetermined	Undetermined		N/A												True	0.04	True	-1	-1	True
2018-07-27 144541 NGF48 SETA3.eds	E12	UNKNOWN	NGF48	NGF48SETA3	hsa-miR-183-002269	N/A	Undetermined	Undetermined	1	Undetermined	Undetermined		N/A												True	0.04	True	-1	-1	True
2020-01-22 114414 NGF12 SETA4.eds	E12	UNKNOWN	NGF12	NGF12 SETA4	hsa-miR-183-002269	N/A	Undetermined	Undetermined	1	Undetermined	Undetermined		N/A												True	0.04	True	-1	-1	True
2018-07-12 165218 NGF12 SETA1.eds	E12	UNKNOWN	NGF12	NGF12 SETA1	hsa-miR-183-002269	Amp	1.003	0.929	1	33.627	33.627		N/A												True	0.04	True	3	30	True
2018-07-13 083350 NGF12 SETA2.eds	E12	UNKNOWN	NGF12	NGF12 SETA2	hsa-miR-183-002269	Amp	0.947	0.913	1	33.994	33.994		N/A												True	0.04	True	3	31	True
2018-07-13 153612 NGF12 SETA3.eds	E12	UNKNOWN	NGF12	NGF12 SETA3	hsa-miR-183-002269	N/A	Undetermined	Undetermined	1	Undetermined	Undetermined		N/A												True	0.04	True	-1	-1	True
2020-01-22 143823 NGF48 SETA4.eds	E13	UNKNOWN	NGF48	NGF48 SETA4	hsa-miR-184-000485	N/A	Undetermined	Undetermined	1	Undetermined	Undetermined	34.883	N/A	34.883	17.431			-1.798			3.478	3.478	3.478		True	0.178	True	-1	-1	True
2018-07-13 083350 NGF12 SETA2.eds	E13	UNKNOWN	NGF12	NGF12 SETA2	hsa-miR-184-000485	N/A	Undetermined	Undetermined	1	Undetermined	Undetermined		N/A												True	0.178	True	-1	-1	True
2018-07-12 165218 NGF12 SETA1.eds	E13	UNKNOWN	NGF12	NGF12 SETA1	hsa-miR-184-000485	N/A	Undetermined	Undetermined	1	Undetermined	Undetermined		N/A												True	0.178	True	-1	-1	True
2020-01-22 114414 NGF12 SETA4.eds	E13	UNKNOWN	NGF12	NGF12 SETA4	hsa-miR-184-000485	N/A	Undetermined	Undetermined	1	Undetermined	Undetermined		N/A												True	0.178	True	-1	-1	True
2018-07-13 153612 NGF12 SETA3.eds	E13	UNKNOWN	NGF12	NGF12 SETA3	hsa-miR-184-000485	N/A	Undetermined	Undetermined	1	Undetermined	Undetermined		N/A												True	0.178	True	-1	-1	True
2018-07-27 144541 NGF48 SETA3.eds	E13	UNKNOWN	NGF48	NGF48SETA3	hsa-miR-184-000485	Amp	1.343	0.986	1	34.883	34.883	34.883	N/A	34.883	17.431			-1.798			3.478	3.478	3.478		True	0.178	True	3	29
2018-07-27 092843 NGF48 SETA2.eds	E13	UNKNOWN	NGF48	NGF48SETA2	hsa-miR-184-000485	No Amp	0	0	1	Undetermined	Undetermined	34.883	N/A	34.883	17.431			-1.798			3.478	3.478	3.478		True	0.178	True	3	30	True
2018-07-26 165753 NGF48 SETA1.eds	E13	UNKNOWN	NGF48	NGF48SETA1	hsa-miR-184-000485	N/A	Undetermined	Undetermined	1	Undetermined	Undetermined	34.883	N/A	34.883	17.431			-1.798			3.478	3.478	3.478		True	0.178	True	-1	-1	True
2018-06-01 112349 NGF SETA1.eds	E13	UNKNOWN	NGF30	NGF SETA1	hsa-miR-184-000485	No Amp	0.695	0	1	Undetermined	Undetermined		N/A												True	0.178	True	3	35	True
2018-06-06 164506 NGF SETA2.eds	E13	UNKNOWN	NGF30	NGF SETA2	hsa-miR-184-000485	N/A	Undetermined	Undetermined	1	Undetermined	Undetermined		N/A												True	0.178	True	-1	-1	True
2018-06-14 163427 NGF SETA3.eds	E13	UNKNOWN	NGF30	NGF SETA3	hsa-miR-184-000485	N/A	Undetermined	Undetermined	1	Undetermined	Undetermined		N/A												True	0.178	True	-1	-1	True
2018-06-15 142159 CTRL SETA3.eds	E13	UNKNOWN	CTRL	CTRL SETA3	hsa-miR-184-000485	N/A	Undetermined	Undetermined	1	Undetermined	Undetermined	35.498	N/A	35.498	19.23			0			1	1	1		True	0.178	True	-1	-1	True
2018-06-06 193344 CTRL SETA2.eds	E13	UNKNOWN	CTRL	CTRL SETA2	hsa-miR-184-000485	Amp	1.317	0.964	1	35.498	35.498	35.498	N/A	35.498	19.23			0			1	1	1		True	0.178	True	3	29
2018-06-01 132053 CTRL SETA1.eds	E13	UNKNOWN	CTRL	CTRL SETA1	hsa-miR-184-000485	N/A	Undetermined	Undetermined	1	Undetermined	Undetermined	35.498	N/A	35.498	19.23			0			1	1	1		True	0.178	True	-1	-1	True
2018-07-13 153612 NGF12 SETA3.eds	E14	UNKNOWN	NGF12	NGF12 SETA3	hsa-miR-185-002271	Amp	1.218	0.977	1	33.754	33.754	32.636	N/A	32.636	16.836	0.818	4.303	1.469	-2.05	4.988	0.361	0.032	4.141	0.287	True	0.104	True	3	29
2020-01-22 114414 NGF12 SETA4.eds	E14	UNKNOWN	NGF12	NGF12 SETA4	hsa-miR-185-002271	N/A	Undetermined	Undetermined	1	Undetermined	Undetermined	32.636	N/A	32.636	16.836	0.818	4.303	1.469	-2.05	4.988	0.361	0.032	4.141	0.287	True	0.104	True	-1	-1	True
2018-07-12 165218 NGF12 SETA1.eds	E14	UNKNOWN	NGF12	NGF12 SETA1	hsa-miR-185-002271	Amp	1.133	0.94	1	32.372	32.372	32.636	N/A	32.636	16.836	0.818	4.303	1.469	-2.05	4.988	0.361	0.032	4.141	0.287	True	0.104	True	3	27
2018-07-13 083350 NGF12 SETA2.eds	E14	UNKNOWN	NGF12	NGF12 SETA2	hsa-miR-185-002271	Amp	1.196	0.97	1	31.781	31.781	32.636	N/A	32.636	16.836	0.818	4.303	1.469	-2.05	4.988	0.361	0.032	4.141	0.287	True	0.104	True	3	27
2018-06-01 132053 CTRL SETA1.eds	E14	UNKNOWN	CTRL	CTRL SETA1	hsa-miR-185-002271	Amp	1.128	0.948	1	31.596	31.596	31.96	N/A	31.96	15.367	0.871	4.303	0	-3.749	3.749	1	0.074	13.444	1	True	0.104	True	3	27
2018-06-06 193344 CTRL SETA2.eds	E14	UNKNOWN	CTRL	CTRL SETA2	hsa-miR-185-002271	Amp	1.13	0.961	1	31.842	31.842	31.96	N/A	31.96	15.367	0.871	4.303	0	-3.749	3.749	1	0.074	13.444	1	True	0.104	True	3	27
2018-06-15 142159 CTRL SETA3.eds	E14	UNKNOWN	CTRL	CTRL SETA3	hsa-miR-185-002271	Amp	1.215	0.976	1	32.442	32.442	31.96	N/A	31.96	15.367	0.871	4.303	0	-3.749	3.749	1	0.074	13.444	1	True	0.104	True	3	28
2018-07-26 165753 NGF48 SETA1.eds	E14	UNKNOWN	NGF48	NGF48SETA1	hsa-miR-185-002271	N/A	Undetermined	Undetermined	1	Undetermined	Undetermined	33.676	N/A	33.676	17.366	1.97	12.706	1.999	-23.028	27.026	0.25	0	8,555,751.000	0.485	True	0.104	True	-1	-1	True
2018-07-27 092843 NGF48 SETA2.eds	E14	UNKNOWN	NGF48	NGF48SETA2	hsa-miR-185-002271	No Amp	0.614	0	1	Undetermined	Undetermined	33.676	N/A	33.676	17.366	1.97	12.706	1.999	-23.028	27.026	0.25	0	8,555,751.000	0.485	True	0.104	True	3	31	True
2018-07-27 144541 NGF48 SETA3.eds	E14	UNKNOWN	NGF48	NGF48SETA3	hsa-miR-185-002271	Amp	1.136	0.977	1	32.848	32.848	33.676	N/A	33.676	17.366	1.97	12.706	1.999	-23.028	27.026	0.25	0	8,555,751.000	0.485	True	0.104	True	3	28
2020-01-22 143823 NGF48 SETA4.eds	E14	UNKNOWN	NGF48	NGF48 SETA4	hsa-miR-185-002271	Amp	1.163	0.957	1	34.505	34.505	33.676	N/A	33.676	17.366	1.97	12.706	1.999	-23.028	27.026	0.25	0	8,555,751.000	0.485	True	0.104	True	3	30
2018-06-01 112349 NGF SETA1.eds	E14	UNKNOWN	NGF30	NGF SETA1	hsa-miR-185-002271	Amp	1.132	0.947	1	31.58	31.58	31.447	N/A	31.447	14.249	0.586	12.706	-1.118	-8.569	6.332	2.171	0.012	379.672	0.365	True	0.104	True	3	26
2018-06-06 164506 NGF SETA2.eds	E14	UNKNOWN	NGF30	NGF SETA2	hsa-miR-185-002271	Amp	1.163	0.98	1	31.314	31.314	31.447	N/A	31.447	14.249	0.586	12.706	-1.118	-8.569	6.332	2.171	0.012	379.672	0.365	True	0.104	True	3	26
2018-06-14 163427 NGF SETA3.eds	E14	UNKNOWN	NGF30	NGF SETA3	hsa-miR-185-002271	N/A	Undetermined	Undetermined	1	Undetermined	Undetermined	31.447	N/A	31.447	14.249	0.586	12.706	-1.118	-8.569	6.332	2.171	0.012	379.672	0.365	True	0.104	True	-1	-1	True
2018-06-01 112349 NGF SETA1.eds	E15	UNKNOWN	NGF30	NGF SETA1	hsa-miR-186-002285	Amp	1.353	0.978	1	26.22	26.22	26.54	N/A	26.54	9.833	0.93	4.303	0.087	-3.913	4.086	0.942	0.059	15.059	0.953	True	0.206	True	3	21
2018-06-14 163427 NGF SETA3.eds	E15	UNKNOWN	NGF30	NGF SETA3	hsa-miR-186-002285	Amp	1.439	0.991	1	27.236	27.236	26.54	N/A	26.54	9.833	0.93	4.303	0.087	-3.913	4.086	0.942	0.059	15.059	0.953	True	0.206	True	3	22
2018-06-06 164506 NGF SETA2.eds	E15	UNKNOWN	NGF30	NGF SETA2	hsa-miR-186-002285	Amp	1.374	0.989	1	26.163	26.163	26.54	N/A	26.54	9.833	0.93	4.303	0.087	-3.913	4.086	0.942	0.059	15.059	0.953	True	0.206	True	3	21
2018-07-27 144541 NGF48 SETA3.eds	E15	UNKNOWN	NGF48	NGF48SETA3	hsa-miR-186-002285	Amp	1.384	0.988	1	26.758	26.758	26.919	N/A	26.919	10.542	0.506	3.182	0.796	-0.814	2.407	0.576	0.189	1.758	0.537	True	0.206	True	3	21
2018-07-27 092843 NGF48 SETA2.eds	E15	UNKNOWN	NGF48	NGF48SETA2	hsa-miR-186-002285	Amp	1.423	0.985	1	26.952	26.952	26.919	N/A	26.919	10.542	0.506	3.182	0.796	-0.814	2.407	0.576	0.189	1.758	0.537	True	0.206	True	3	21
2018-07-26 165753 NGF48 SETA1.eds	E15	UNKNOWN	NGF48	NGF48SETA1	hsa-miR-186-002285	Amp	1.392	0.979	1	27.237	27.237	26.919	N/A	26.919	10.542	0.506	3.182	0.796	-0.814	2.407	0.576	0.189	1.758	0.537	True	0.206	True	3	22
2018-06-01 132053 CTRL SETA1.eds	E15	UNKNOWN	CTRL	CTRL SETA1	hsa-miR-186-002285	Amp	1.397	0.986	1	25.796	25.796	26.339	N/A	26.339	9.746	1.025	4.303	0	-4.409	4.409	1	0.047	21.246	1	True	0.206	True	3	19
2018-06-15 142159 CTRL SETA3.eds	E15	UNKNOWN	CTRL	CTRL SETA3	hsa-miR-186-002285	Amp	1.422	0.991	1	27.194	27.194	26.339	N/A	26.339	9.746	1.025	4.303	0	-4.409	4.409	1	0.047	21.246	1	True	0.206	True	3	22
2018-06-06 193344 CTRL SETA2.eds	E15	UNKNOWN	CTRL	CTRL SETA2	hsa-miR-186-002285	Amp	1.36	0.982	1	26.027	26.027	26.339	N/A	26.339	9.746	1.025	4.303	0	-4.409	4.409	1	0.047	21.246	1	True	0.206	True	3	20
2018-07-13 153612 NGF12 SETA3.eds	E15	UNKNOWN	NGF12	NGF12 SETA3	hsa-miR-186-002285	Amp	1.394	0.985	1	27.543	27.543	26.825	N/A	26.825	10.994	0.482	3.182	1.248	-0.287	2.782	0.421	0.145	1.22	0.354	True	0.206	True	3	22
2020-01-22 114414 NGF12 SETA4.eds	E15	UNKNOWN	NGF12	NGF12 SETA4	hsa-miR-186-002285	Amp	1.372	0.961	1	26.926	26.926	26.825	N/A	26.825	10.994	0.482	3.182	1.248	-0.287	2.782	0.421	0.145	1.22	0.354	True	0.206	True	3	21
2018-07-12 165218 NGF12 SETA1.eds	E15	UNKNOWN	NGF12	NGF12 SETA1	hsa-miR-186-002285	Amp	1.393	0.974	1	26.51	26.51	26.825	N/A	26.825	10.994	0.482	3.182	1.248	-0.287	2.782	0.421	0.145	1.22	0.354	True	0.206	True	3	21
2018-07-13 083350 NGF12 SETA2.eds	E15	UNKNOWN	NGF12	NGF12 SETA2	hsa-miR-186-002285	Amp	1.389	0.976	1	26.319	26.319	26.825	N/A	26.825	10.994	0.482	3.182	1.248	-0.287	2.782	0.421	0.145	1.22	0.354	True	0.206	True	3	21
2020-01-22 143823 NGF48 SETA4.eds	E15	UNKNOWN	NGF48	NGF48 SETA4	hsa-miR-186-002285	Amp	1.39	0.979	1	26.728	26.728	26.919	N/A	26.919	10.542	0.506	3.182	0.796	-0.814	2.407	0.576	0.189	1.758	0.537	True	0.206	True	3	21
2018-07-13 153612 NGF12 SETA3.eds	E17	UNKNOWN	NGF12	NGF12 SETA3	hsa-miR-188-3p-002106	N/A	Undetermined	Undetermined	1	Undetermined	Undetermined		N/A												True	0	True	-1	-1	True
2020-01-22 114414 NGF12 SETA4.eds	E17	UNKNOWN	NGF12	NGF12 SETA4	hsa-miR-188-3p-002106	N/A	Undetermined	Undetermined	1	Undetermined	Undetermined		N/A												True	0	True	-1	-1	True
2018-07-13 083350 NGF12 SETA2.eds	E17	UNKNOWN	NGF12	NGF12 SETA2	hsa-miR-188-3p-002106	N/A	Undetermined	Undetermined	1	Undetermined	Undetermined		N/A												True	0	True	-1	-1	True
2018-07-12 165218 NGF12 SETA1.eds	E17	UNKNOWN	NGF12	NGF12 SETA1	hsa-miR-188-3p-002106	N/A	Undetermined	Undetermined	1	Undetermined	Undetermined		N/A												True	0	True	-1	-1	True
2018-06-01 132053 CTRL SETA1.eds	E17	UNKNOWN	CTRL	CTRL SETA1	hsa-miR-188-3p-002106	N/A	Undetermined	Undetermined	1	Undetermined	Undetermined		N/A												True	0	True	-1	-1	True
2018-06-15 142159 CTRL SETA3.eds	E17	UNKNOWN	CTRL	CTRL SETA3	hsa-miR-188-3p-002106	N/A	Undetermined	Undetermined	1	Undetermined	Undetermined		N/A												True	0	True	-1	-1	True
2018-06-06 193344 CTRL SETA2.eds	E17	UNKNOWN	CTRL	CTRL SETA2	hsa-miR-188-3p-002106	N/A	Undetermined	Undetermined	1	Undetermined	Undetermined		N/A												True	0	True	-1	-1	True
2020-01-22 143823 NGF48 SETA4.eds	E17	UNKNOWN	NGF48	NGF48 SETA4	hsa-miR-188-3p-002106	N/A	Undetermined	Undetermined	1	Undetermined	Undetermined		N/A												True	0	True	-1	-1	True
2018-06-06 164506 NGF SETA2.eds	E17	UNKNOWN	NGF30	NGF SETA2	hsa-miR-188-3p-002106	N/A	Undetermined	Undetermined	1	Undetermined	Undetermined		N/A												True	0	True	-1	-1	True
2018-06-14 163427 NGF SETA3.eds	E17	UNKNOWN	NGF30	NGF SETA3	hsa-miR-188-3p-002106	N/A	Undetermined	Undetermined	1	Undetermined	Undetermined		N/A												True	0	True	-1	-1	True
2018-06-01 112349 NGF SETA1.eds	E17	UNKNOWN	NGF30	NGF SETA1	hsa-miR-188-3p-002106	N/A	Undetermined	Undetermined	1	Undetermined	Undetermined		N/A												True	0	True	-1	-1	True
2018-07-26 165753 NGF48 SETA1.eds	E17	UNKNOWN	NGF48	NGF48SETA1	hsa-miR-188-3p-002106	N/A	Undetermined	Undetermined	1	Undetermined	Undetermined		N/A												True	0	True	-1	-1	True
2018-07-27 144541 NGF48 SETA3.eds	E17	UNKNOWN	NGF48	NGF48SETA3	hsa-miR-188-3p-002106	N/A	Undetermined	Undetermined	1	Undetermined	Undetermined		N/A												True	0	True	-1	-1	True
2018-07-27 092843 NGF48 SETA2.eds	E17	UNKNOWN	NGF48	NGF48SETA2	hsa-miR-188-3p-002106	N/A	Undetermined	Undetermined	1	Undetermined	Undetermined		N/A												True	0	True	-1	-1	True
2018-07-27 144541 NGF48 SETA3.eds	A17	UNKNOWN	NGF48	NGF48SETA3	hsa-miR-18a-002422	Amp	1.282	0.982	1	32.239	32.239	32.738	N/A	32.738	16.362	0.629	3.182	1.798	-0.203	3.799	0.288	0.072	1.151	0.288	True	0.176	True	3	27
2018-07-27 092843 NGF48 SETA2.eds	A17	UNKNOWN	NGF48	NGF48SETA2	hsa-miR-18a-002422	Amp	1.311	0.979	1	32.768	32.768	32.738	N/A	32.738	16.362	0.629	3.182	1.798	-0.203	3.799	0.288	0.072	1.151	0.288	True	0.176	True	3	27
2018-07-26 165753 NGF48 SETA1.eds	A17	UNKNOWN	NGF48	NGF48SETA1	hsa-miR-18a-002422	Amp	1.278	0.977	1	33.083	33.083	32.738	N/A	32.738	16.362	0.629	3.182	1.798	-0.203	3.799	0.288	0.072	1.151	0.288	True	0.176	True	3	27
2020-01-22 114414 NGF12 SETA4.eds	A17	UNKNOWN	NGF12	NGF12 SETA4	hsa-miR-18a-002422	Amp	1.324	0.982	1	32.51	32.51	32.791	N/A	32.791	16.96	1.03	3.182	2.396	-0.883	5.675	0.19	0.02	1.845	0.208	True	0.176	True	3	27
2018-07-13 153612 NGF12 SETA3.eds	A17	UNKNOWN	NGF12	NGF12 SETA3	hsa-miR-18a-002422	Amp	1.299	0.975	1	35.192	35.192	32.791	N/A	32.791	16.96	1.03	3.182	2.396	-0.883	5.675	0.19	0.02	1.845	0.208	True	0.176	True	3	30
2018-07-13 083350 NGF12 SETA2.eds	A17	UNKNOWN	NGF12	NGF12 SETA2	hsa-miR-18a-002422	Amp	1.312	0.99	1	31.801	31.801	32.791	N/A	32.791	16.96	1.03	3.182	2.396	-0.883	5.675	0.19	0.02	1.845	0.208	True	0.176	True	3	26
2018-07-12 165218 NGF12 SETA1.eds	A17	UNKNOWN	NGF12	NGF12 SETA1	hsa-miR-18a-002422	Amp	1.31	0.984	1	31.659	31.659	32.791	N/A	32.791	16.96	1.03	3.182	2.396	-0.883	5.675	0.19	0.02	1.845	0.208	True	0.176	True	3	26
2020-01-22 143823 NGF48 SETA4.eds	A17	UNKNOWN	NGF48	NGF48 SETA4	hsa-miR-18a-002422	Amp	1.361	0.99	1	32.864	32.864	32.738	N/A	32.738	16.362	0.629	3.182	1.798	-0.203	3.799	0.288	0.072	1.151	0.288	True	0.176	True	3	27
2018-06-01 132053 CTRL SETA1.eds	A17	UNKNOWN	CTRL	CTRL SETA1	hsa-miR-18a-002422	Amp	1.307	0.987	1	30.573	30.573	31.156	N/A	31.156	14.564	1.248	4.303	0	-5.368	5.368	1	0.024	41.31	1	True	0.176	True	3	25
2018-06-15 142159 CTRL SETA3.eds	A17	UNKNOWN	CTRL	CTRL SETA3	hsa-miR-18a-002422	Amp	1.322	0.989	1	32.631	32.631	31.156	N/A	31.156	14.564	1.248	4.303	0	-5.368	5.368	1	0.024	41.31	1	True	0.176	True	3	27
2018-06-06 193344 CTRL SETA2.eds	A17	UNKNOWN	CTRL	CTRL SETA2	hsa-miR-18a-002422	Amp	1.28	0.986	1	30.265	30.265	31.156	N/A	31.156	14.564	1.248	4.303	0	-5.368	5.368	1	0.024	41.31	1	True	0.176	True	3	25
2018-06-14 163427 NGF SETA3.eds	A17	UNKNOWN	NGF30	NGF SETA3	hsa-miR-18a-002422	Amp	1.346	0.982	1	33.283	33.283	31.173	N/A	31.173	14.467	1.658	4.303	-0.097	-7.231	7.037	1.07	0.008	150.269	0.965	True	0.176	True	3	27
2018-06-06 164506 NGF SETA2.eds	A17	UNKNOWN	NGF30	NGF SETA2	hsa-miR-18a-002422	Amp	1.298	0.986	1	30.436	30.436	31.173	N/A	31.173	14.467	1.658	4.303	-0.097	-7.231	7.037	1.07	0.008	150.269	0.965	True	0.176	True	3	25
2018-06-01 112349 NGF SETA1.eds	A17	UNKNOWN	NGF30	NGF SETA1	hsa-miR-18a-002422	Amp	1.281	0.989	1	29.801	29.801	31.173	N/A	31.173	14.467	1.658	4.303	-0.097	-7.231	7.037	1.07	0.008	150.269	0.965	True	0.176	True	3	24
2018-06-14 163427 NGF SETA3.eds	A18	UNKNOWN	NGF30	NGF SETA3	hsa-miR-18b-002217	Amp	1.017	0.967	1	32.824	32.824		N/A												True	0.04	True	3	29	True
2018-06-06 164506 NGF SETA2.eds	A18	UNKNOWN	NGF30	NGF SETA2	hsa-miR-18b-002217	Amp	0.907	0.96	1	31.117	31.117		N/A												True	0.04	True	3	28	True
2018-06-01 112349 NGF SETA1.eds	A18	UNKNOWN	NGF30	NGF SETA1	hsa-miR-18b-002217	Amp	0.91	0.964	1	30.469	30.469		N/A												True	0.04	True	3	27	True
2020-01-22 114414 NGF12 SETA4.eds	A18	UNKNOWN	NGF12	NGF12 SETA4	hsa-miR-18b-002217	Amp	0.986	0.94	1	32.585	32.585		N/A												True	0.04	True	3	29	True
2018-07-12 165218 NGF12 SETA1.eds	A18	UNKNOWN	NGF12	NGF12 SETA1	hsa-miR-18b-002217	Amp	0.944	0.959	1	31.996	31.996		N/A												True	0.04	True	3	29	True
2018-07-13 153612 NGF12 SETA3.eds	A18	UNKNOWN	NGF12	NGF12 SETA3	hsa-miR-18b-002217	N/A	Undetermined	Undetermined	1	Undetermined	Undetermined		N/A												True	0.04	True	-1	-1	True
2018-07-13 083350 NGF12 SETA2.eds	A18	UNKNOWN	NGF12	NGF12 SETA2	hsa-miR-18b-002217	Amp	0.949	0.951	1	31.707	31.707		N/A												True	0.04	True	3	28	True
2020-01-22 143823 NGF48 SETA4.eds	A18	UNKNOWN	NGF48	NGF48 SETA4	hsa-miR-18b-002217	Amp	0.955	0.908	1	33.269	33.269		N/A												True	0.04	True	3	30	True
2018-07-27 144541 NGF48 SETA3.eds	A18	UNKNOWN	NGF48	NGF48SETA3	hsa-miR-18b-002217	Amp	0.969	0.969	1	31.496	31.496		N/A												True	0.04	True	3	28	True
2018-07-26 165753 NGF48 SETA1.eds	A18	UNKNOWN	NGF48	NGF48SETA1	hsa-miR-18b-002217	Amp	1	0.945	1	32.991	32.991		N/A												True	0.04	True	3	30	True
2018-07-27 092843 NGF48 SETA2.eds	A18	UNKNOWN	NGF48	NGF48SETA2	hsa-miR-18b-002217	Amp	0.937	0.947	1	35.356	35.356		N/A												True	0.04	True	3	32	True
2018-06-01 132053 CTRL SETA1.eds	A18	UNKNOWN	CTRL	CTRL SETA1	hsa-miR-18b-002217	Amp	0.963	0.958	1	30.311	30.311		N/A												True	0.04	True	3	27	True
2018-06-06 193344 CTRL SETA2.eds	A18	UNKNOWN	CTRL	CTRL SETA2	hsa-miR-18b-002217	Amp	0.914	0.95	1	30.618	30.618		N/A												True	0.04	True	3	27	True
2018-06-15 142159 CTRL SETA3.eds	A18	UNKNOWN	CTRL	CTRL SETA3	hsa-miR-18b-002217	Amp	1.014	0.976	1	31.815	31.815		N/A												True	0.04	True	3	29	True
2018-07-26 165753 NGF48 SETA1.eds	E18	UNKNOWN	NGF48	NGF48SETA1	hsa-miR-190-000489	N/A	Undetermined	Undetermined	1	Undetermined	Undetermined		N/A												True	0.1	True	-1	-1	True
2018-07-27 092843 NGF48 SETA2.eds	E18	UNKNOWN	NGF48	NGF48SETA2	hsa-miR-190-000489	N/A	Undetermined	Undetermined	1	Undetermined	Undetermined		N/A												True	0.1	True	-1	-1	True
2018-07-27 144541 NGF48 SETA3.eds	E18	UNKNOWN	NGF48	NGF48SETA3	hsa-miR-190-000489	Amp	0.658	0	1	Undetermined	Undetermined		N/A												True	0.1	True	3	35	True
2018-06-06 164506 NGF SETA2.eds	E18	UNKNOWN	NGF30	NGF SETA2	hsa-miR-190-000489	Amp	0.735	0	1	Undetermined	Undetermined	34.434	N/A	34.434	16.517			-3.613			12.239	12.239	12.239		True	0.1	True	3	34	True
2018-06-01 112349 NGF SETA1.eds	E18	UNKNOWN	NGF30	NGF SETA1	hsa-miR-190-000489	Amp	1.203	0.975	1	34.434	34.434	34.434	N/A	34.434	16.517			-3.613			12.239	12.239	12.239		True	0.1	True	3	30
2018-06-14 163427 NGF SETA3.eds	E18	UNKNOWN	NGF30	NGF SETA3	hsa-miR-190-000489	No Amp	0.58	0	1	Undetermined	Undetermined	34.434	N/A	34.434	16.517			-3.613			12.239	12.239	12.239		True	0.1	True	3	33	True
2020-01-22 143823 NGF48 SETA4.eds	E18	UNKNOWN	NGF48	NGF48 SETA4	hsa-miR-190-000489	N/A	Undetermined	Undetermined	1	Undetermined	Undetermined		N/A												True	0.1	True	-1	-1	True
2018-07-13 153612 NGF12 SETA3.eds	E18	UNKNOWN	NGF12	NGF12 SETA3	hsa-miR-190-000489	N/A	Undetermined	Undetermined	1	Undetermined	Undetermined		N/A												True	0.1	True	-1	-1	True
2018-07-13 083350 NGF12 SETA2.eds	E18	UNKNOWN	NGF12	NGF12 SETA2	hsa-miR-190-000489	No Amp	0.614	0	1	Undetermined	Undetermined		N/A												True	0.1	True	3	35	True
2020-01-22 114414 NGF12 SETA4.eds	E18	UNKNOWN	NGF12	NGF12 SETA4	hsa-miR-190-000489	N/A	Undetermined	Undetermined	1	Undetermined	Undetermined		N/A												True	0.1	True	-1	-1	True
2018-07-12 165218 NGF12 SETA1.eds	E18	UNKNOWN	NGF12	NGF12 SETA1	hsa-miR-190-000489	N/A	Undetermined	Undetermined	1	Undetermined	Undetermined		N/A												True	0.1	True	-1	-1	True
2018-06-15 142159 CTRL SETA3.eds	E18	UNKNOWN	CTRL	CTRL SETA3	hsa-miR-190-000489	Amp	1.037	0.907	1	36.736	36.736	36.104	N/A	36.104	20.13	0.927	12.706	0	-11.783	11.783	1	0	3,523.371	1	True	0.1	True	3	32
2018-06-01 132053 CTRL SETA1.eds	E18	UNKNOWN	CTRL	CTRL SETA1	hsa-miR-190-000489	Amp	0.677	0	1	Undetermined	Undetermined	36.104	N/A	36.104	20.13	0.927	12.706	0	-11.783	11.783	1	0	3,523.371	1	True	0.1	True	3	35	True
2018-06-06 193344 CTRL SETA2.eds	E18	UNKNOWN	CTRL	CTRL SETA2	hsa-miR-190-000489	Amp	1.154	0.964	1	35.471	35.471	36.104	N/A	36.104	20.13	0.927	12.706	0	-11.783	11.783	1	0	3,523.371	1	True	0.1	True	3	31
2020-01-22 143823 NGF48 SETA4.eds	E19	UNKNOWN	NGF48	NGF48 SETA4	hsa-miR-191-002299	Amp	1.333	0.884	1	22.535	22.535	23.036	N/A	23.036	6.66	0.341	3.182	-0.281	-1.365	0.803	1.215	0.573	2.576	0.703	True	0.146	True	3	17
2018-07-13 083350 NGF12 SETA2.eds	E19	UNKNOWN	NGF12	NGF12 SETA2	hsa-miR-191-002299	Amp	1.266	0.989	1	23.262	23.262	23.42	N/A	23.42	7.589	0.172	3.182	0.648	0.1	1.196	0.638	0.437	0.933	0.385	True	0.146	True	3	18
2018-07-13 153612 NGF12 SETA3.eds	E19	UNKNOWN	NGF12	NGF12 SETA3	hsa-miR-191-002299	Amp	1.28	0.992	1	23.161	23.161	23.42	N/A	23.42	7.589	0.172	3.182	0.648	0.1	1.196	0.638	0.437	0.933	0.385	True	0.146	True	3	18
2018-07-12 165218 NGF12 SETA1.eds	E19	UNKNOWN	NGF12	NGF12 SETA1	hsa-miR-191-002299	Amp	1.265	0.987	1	23.752	23.752	23.42	N/A	23.42	7.589	0.172	3.182	0.648	0.1	1.196	0.638	0.437	0.933	0.385	True	0.146	True	3	19
2020-01-22 114414 NGF12 SETA4.eds	E19	UNKNOWN	NGF12	NGF12 SETA4	hsa-miR-191-002299	Amp	1.279	0.984	1	23.504	23.504	23.42	N/A	23.42	7.589	0.172	3.182	0.648	0.1	1.196	0.638	0.437	0.933	0.385	True	0.146	True	3	18
2018-06-01 112349 NGF SETA1.eds	E19	UNKNOWN	NGF30	NGF SETA1	hsa-miR-191-002299	Amp	1.234	0.984	1	23.83	23.83	23.497	N/A	23.497	6.79	0.442	4.303	-0.151	-2.051	1.749	1.11	0.297	4.144	0.848	True	0.146	True	3	19
2018-06-06 164506 NGF SETA2.eds	E19	UNKNOWN	NGF30	NGF SETA2	hsa-miR-191-002299	Amp	1.25	0.989	1	23.621	23.621	23.497	N/A	23.497	6.79	0.442	4.303	-0.151	-2.051	1.749	1.11	0.297	4.144	0.848	True	0.146	True	3	18
2018-06-14 163427 NGF SETA3.eds	E19	UNKNOWN	NGF30	NGF SETA3	hsa-miR-191-002299	Amp	1.334	0.989	1	23.04	23.04	23.497	N/A	23.497	6.79	0.442	4.303	-0.151	-2.051	1.749	1.11	0.297	4.144	0.848	True	0.146	True	3	18
2018-07-27 092843 NGF48 SETA2.eds	E19	UNKNOWN	NGF48	NGF48SETA2	hsa-miR-191-002299	Amp	1.296	0.919	1	22.874	22.874	23.036	N/A	23.036	6.66	0.341	3.182	-0.281	-1.365	0.803	1.215	0.573	2.576	0.703	True	0.146	True	3	17
2018-07-26 165753 NGF48 SETA1.eds	E19	UNKNOWN	NGF48	NGF48SETA1	hsa-miR-191-002299	Amp	1.262	0.991	1	23.414	23.414	23.036	N/A	23.036	6.66	0.341	3.182	-0.281	-1.365	0.803	1.215	0.573	2.576	0.703	True	0.146	True	3	18
2018-07-27 144541 NGF48 SETA3.eds	E19	UNKNOWN	NGF48	NGF48SETA3	hsa-miR-191-002299	Amp	1.267	0.99	1	23.323	23.323	23.036	N/A	23.036	6.66	0.341	3.182	-0.281	-1.365	0.803	1.215	0.573	2.576	0.703	True	0.146	True	3	18
2018-06-15 142159 CTRL SETA3.eds	E19	UNKNOWN	CTRL	CTRL SETA3	hsa-miR-191-002299	Amp	1.274	0.993	1	23.325	23.325	23.534	N/A	23.534	6.941	0.585	4.303	0	-2.518	2.518	1	0.175	5.73	1	True	0.146	True	3	18
2018-06-01 132053 CTRL SETA1.eds	E19	UNKNOWN	CTRL	CTRL SETA1	hsa-miR-191-002299	Amp	1.261	0.993	1	23.61	23.61	23.534	N/A	23.534	6.941	0.585	4.303	0	-2.518	2.518	1	0.175	5.73	1	True	0.146	True	3	18
2018-06-06 193344 CTRL SETA2.eds	E19	UNKNOWN	CTRL	CTRL SETA2	hsa-miR-191-002299	Amp	1.241	0.993	1	23.666	23.666	23.534	N/A	23.534	6.941	0.585	4.303	0	-2.518	2.518	1	0.175	5.73	1	True	0.146	True	3	19
2018-06-15 142159 CTRL SETA3.eds	E20	UNKNOWN	CTRL	CTRL SETA3	hsa-miR-192-000491	Amp	1.365	0.986	1	31.717	31.717	31.104	N/A	31.104	14.511	0.897	4.303	0	-3.86	3.86	1	0.069	14.518	1	True	0.194	True	3	27
2018-06-06 193344 CTRL SETA2.eds	E20	UNKNOWN	CTRL	CTRL SETA2	hsa-miR-192-000491	Amp	1.341	0.991	1	30.833	30.833	31.104	N/A	31.104	14.511	0.897	4.303	0	-3.86	3.86	1	0.069	14.518	1	True	0.194	True	3	25
2018-06-01 132053 CTRL SETA1.eds	E20	UNKNOWN	CTRL	CTRL SETA1	hsa-miR-192-000491	Amp	1.356	0.986	1	30.762	30.762	31.104	N/A	31.104	14.511	0.897	4.303	0	-3.86	3.86	1	0.069	14.518	1	True	0.194	True	3	25
2020-01-22 114414 NGF12 SETA4.eds	E20	UNKNOWN	NGF12	NGF12 SETA4	hsa-miR-192-000491	Amp	1.328	0.984	1	33.074	33.074	32.952	N/A	32.952	17.121	0.878	3.182	2.61	-0.184	5.404	0.164	0.024	1.136	0.095	True	0.194	True	3	27
2018-07-13 153612 NGF12 SETA3.eds	E20	UNKNOWN	NGF12	NGF12 SETA3	hsa-miR-192-000491	Amp	1.341	0.974	1	34.633	34.633	32.952	N/A	32.952	17.121	0.878	3.182	2.61	-0.184	5.404	0.164	0.024	1.136	0.095	True	0.194	True	3	28
2018-07-13 083350 NGF12 SETA2.eds	E20	UNKNOWN	NGF12	NGF12 SETA2	hsa-miR-192-000491	Amp	1.344	0.99	1	32.441	32.441	32.952	N/A	32.952	17.121	0.878	3.182	2.61	-0.184	5.404	0.164	0.024	1.136	0.095	True	0.194	True	3	27
2018-07-12 165218 NGF12 SETA1.eds	E20	UNKNOWN	NGF12	NGF12 SETA1	hsa-miR-192-000491	Amp	1.346	0.988	1	31.659	31.659	32.952	N/A	32.952	17.121	0.878	3.182	2.61	-0.184	5.404	0.164	0.024	1.136	0.095	True	0.194	True	3	26
2018-06-01 112349 NGF SETA1.eds	E20	UNKNOWN	NGF30	NGF SETA1	hsa-miR-192-000491	Amp	1.349	0.991	1	30.919	30.919	31.419	N/A	31.419	14.712	0.905	4.303	0.201	-3.695	4.096	0.87	0.058	12.947	0.882	True	0.194	True	3	25
2020-01-22 143823 NGF48 SETA4.eds	E20	UNKNOWN	NGF48	NGF48 SETA4	hsa-miR-192-000491	Amp	1.401	0.988	1	33.736	33.736	32.451	N/A	32.451	16.074	1.039	3.182	1.563	-1.743	4.869	0.338	0.034	3.348	0.307	True	0.194	True	3	28
2018-06-06 164506 NGF SETA2.eds	E20	UNKNOWN	NGF30	NGF SETA2	hsa-miR-192-000491	Amp	1.332	0.989	1	31.533	31.533	31.419	N/A	31.419	14.712	0.905	4.303	0.201	-3.695	4.096	0.87	0.058	12.947	0.882	True	0.194	True	3	26
2018-06-14 163427 NGF SETA3.eds	E20	UNKNOWN	NGF30	NGF SETA3	hsa-miR-192-000491	Amp	1.374	0.991	1	31.805	31.805	31.419	N/A	31.419	14.712	0.905	4.303	0.201	-3.695	4.096	0.87	0.058	12.947	0.882	True	0.194	True	3	26
2018-07-27 144541 NGF48 SETA3.eds	E20	UNKNOWN	NGF48	NGF48SETA3	hsa-miR-192-000491	Amp	1.359	0.988	1	31.219	31.219	32.451	N/A	32.451	16.074	1.039	3.182	1.563	-1.743	4.869	0.338	0.034	3.348	0.307	True	0.194	True	3	26
2018-07-27 092843 NGF48 SETA2.eds	E20	UNKNOWN	NGF48	NGF48SETA2	hsa-miR-192-000491	Amp	1.383	0.987	1	32.623	32.623	32.451	N/A	32.451	16.074	1.039	3.182	1.563	-1.743	4.869	0.338	0.034	3.348	0.307	True	0.194	True	3	27
2018-07-26 165753 NGF48 SETA1.eds	E20	UNKNOWN	NGF48	NGF48SETA1	hsa-miR-192-000491	Amp	1.342	0.983	1	32.224	32.224	32.451	N/A	32.451	16.074	1.039	3.182	1.563	-1.743	4.869	0.338	0.034	3.348	0.307	True	0.194	True	3	27
2018-06-14 163427 NGF SETA3.eds	E21	UNKNOWN	NGF30	NGF SETA3	hsa-miR-193a-3p-002250	Amp	1.328	0.982	1	32.219	32.219	31.427	N/A	31.427	14.721	0.91	4.303	-0.25	-4.166	3.665	1.19	0.079	17.954	0.869	True	0.105	True	3	27
2018-06-06 164506 NGF SETA2.eds	E21	UNKNOWN	NGF30	NGF SETA2	hsa-miR-193a-3p-002250	Amp	1.249	0.982	1	30.663	30.663	31.427	N/A	31.427	14.721	0.91	4.303	-0.25	-4.166	3.665	1.19	0.079	17.954	0.869	True	0.105	True	3	26
2018-06-01 112349 NGF SETA1.eds	E21	UNKNOWN	NGF30	NGF SETA1	hsa-miR-193a-3p-002250	Amp	1.156	0.962	1	31.4	31.4	31.427	N/A	31.427	14.721	0.91	4.303	-0.25	-4.166	3.665	1.19	0.079	17.954	0.869	True	0.105	True	3	27
2020-01-22 143823 NGF48 SETA4.eds	E21	UNKNOWN	NGF48	NGF48 SETA4	hsa-miR-193a-3p-002250	Amp	1.289	0.986	1	32.169	32.169	31.966	N/A	31.966	15.59	0.646	3.182	0.619	-1.438	2.676	0.651	0.157	2.71	0.654	True	0.105	True	3	27
2018-07-27 092843 NGF48 SETA2.eds	E21	UNKNOWN	NGF48	NGF48SETA2	hsa-miR-193a-3p-002250	Amp	1.289	0.98	1	32.157	32.157	31.966	N/A	31.966	15.59	0.646	3.182	0.619	-1.438	2.676	0.651	0.157	2.71	0.654	True	0.105	True	3	27
2018-07-26 165753 NGF48 SETA1.eds	E21	UNKNOWN	NGF48	NGF48SETA1	hsa-miR-193a-3p-002250	Amp	1.255	0.986	1	31.797	31.797	31.966	N/A	31.966	15.59	0.646	3.182	0.619	-1.438	2.676	0.651	0.157	2.71	0.654	True	0.105	True	3	27
2018-07-27 144541 NGF48 SETA3.eds	E21	UNKNOWN	NGF48	NGF48SETA3	hsa-miR-193a-3p-002250	Amp	1.232	0.99	1	31.743	31.743	31.966	N/A	31.966	15.59	0.646	3.182	0.619	-1.438	2.676	0.651	0.157	2.71	0.654	True	0.105	True	3	27
2018-06-06 193344 CTRL SETA2.eds	E21	UNKNOWN	CTRL	CTRL SETA2	hsa-miR-193a-3p-002250	Amp	1.222	0.98	1	31.144	31.144	31.564	N/A	31.564	14.971	1.086	4.303	0	-4.672	4.672	1	0.039	25.488	1	True	0.105	True	3	26
2018-06-01 132053 CTRL SETA1.eds	E21	UNKNOWN	CTRL	CTRL SETA1	hsa-miR-193a-3p-002250	Amp	1.227	0.972	1	30.971	30.971	31.564	N/A	31.564	14.971	1.086	4.303	0	-4.672	4.672	1	0.039	25.488	1	True	0.105	True	3	26
2018-06-15 142159 CTRL SETA3.eds	E21	UNKNOWN	CTRL	CTRL SETA3	hsa-miR-193a-3p-002250	Amp	1.239	0.983	1	32.577	32.577	31.564	N/A	31.564	14.971	1.086	4.303	0	-4.672	4.672	1	0.039	25.488	1	True	0.105	True	3	28
2020-01-22 114414 NGF12 SETA4.eds	E21	UNKNOWN	NGF12	NGF12 SETA4	hsa-miR-193a-3p-002250	Amp	1.261	0.983	1	32.551	32.551	32.213	N/A	32.213	16.382	0.725	3.182	1.411	-0.895	3.717	0.376	0.076	1.86	0.345	True	0.105	True	3	28
2018-07-13 153612 NGF12 SETA3.eds	E21	UNKNOWN	NGF12	NGF12 SETA3	hsa-miR-193a-3p-002250	Amp	1.281	0.973	1	33.638	33.638	32.213	N/A	32.213	16.382	0.725	3.182	1.411	-0.895	3.717	0.376	0.076	1.86	0.345	True	0.105	True	3	29
2018-07-13 083350 NGF12 SETA2.eds	E21	UNKNOWN	NGF12	NGF12 SETA2	hsa-miR-193a-3p-002250	Amp	1.24	0.99	1	30.982	30.982	32.213	N/A	32.213	16.382	0.725	3.182	1.411	-0.895	3.717	0.376	0.076	1.86	0.345	True	0.105	True	3	26
2018-07-12 165218 NGF12 SETA1.eds	E21	UNKNOWN	NGF12	NGF12 SETA1	hsa-miR-193a-3p-002250	Amp	1.259	0.982	1	31.68	31.68	32.213	N/A	32.213	16.382	0.725	3.182	1.411	-0.895	3.717	0.376	0.076	1.86	0.345	True	0.105	True	3	27
2018-06-15 142159 CTRL SETA3.eds	E22	UNKNOWN	CTRL	CTRL SETA3	hsa-miR-193a-5p-002281	Amp	1.158	0.981	1	30.706	30.706	29.728	N/A	29.728	13.136	0.982	4.303	0	-4.226	4.226	1	0.053	18.713	1	True	0.104	True	3	26
2018-06-01 132053 CTRL SETA1.eds	E22	UNKNOWN	CTRL	CTRL SETA1	hsa-miR-193a-5p-002281	Amp	1.202	0.977	1	29.56	29.56	29.728	N/A	29.728	13.136	0.982	4.303	0	-4.226	4.226	1	0.053	18.713	1	True	0.104	True	3	25
2018-06-06 193344 CTRL SETA2.eds	E22	UNKNOWN	CTRL	CTRL SETA2	hsa-miR-193a-5p-002281	Amp	1.219	0.983	1	28.92	28.92	29.728	N/A	29.728	13.136	0.982	4.303	0	-4.226	4.226	1	0.053	18.713	1	True	0.104	True	3	24
2018-06-14 163427 NGF SETA3.eds	E22	UNKNOWN	NGF30	NGF SETA3	hsa-miR-193a-5p-002281	Amp	1.209	0.981	1	30.319	30.319	29.522	N/A	29.522	12.815	0.91	4.303	-0.32	-4.237	3.596	1.249	0.083	18.851	0.823	True	0.104	True	3	25
2018-06-06 164506 NGF SETA2.eds	E22	UNKNOWN	NGF30	NGF SETA2	hsa-miR-193a-5p-002281	Amp	1.234	0.99	1	28.733	28.733	29.522	N/A	29.522	12.815	0.91	4.303	-0.32	-4.237	3.596	1.249	0.083	18.851	0.823	True	0.104	True	3	24
2018-06-01 112349 NGF SETA1.eds	E22	UNKNOWN	NGF30	NGF SETA1	hsa-miR-193a-5p-002281	Amp	1.205	0.984	1	29.513	29.513	29.522	N/A	29.522	12.815	0.91	4.303	-0.32	-4.237	3.596	1.249	0.083	18.851	0.823	True	0.104	True	3	24
2020-01-22 114414 NGF12 SETA4.eds	E22	UNKNOWN	NGF12	NGF12 SETA4	hsa-miR-193a-5p-002281	Amp	1.161	0.973	1	31.456	31.456	31.791	N/A	31.791	15.96	1.425	3.182	2.825	-1.709	7.359	0.141	0.006	3.27	0.165	True	0.104	True	3	27
2018-07-12 165218 NGF12 SETA1.eds	E22	UNKNOWN	NGF12	NGF12 SETA1	hsa-miR-193a-5p-002281	Amp	1.192	0.977	1	30.075	30.075	31.791	N/A	31.791	15.96	1.425	3.182	2.825	-1.709	7.359	0.141	0.006	3.27	0.165	True	0.104	True	3	25
2018-07-13 153612 NGF12 SETA3.eds	E22	UNKNOWN	NGF12	NGF12 SETA3	hsa-miR-193a-5p-002281	Amp	1.005	0.903	1	35.35	35.35	31.791	N/A	31.791	15.96	1.425	3.182	2.825	-1.709	7.359	0.141	0.006	3.27	0.165	True	0.104	True	3	29
2018-07-13 083350 NGF12 SETA2.eds	E22	UNKNOWN	NGF12	NGF12 SETA2	hsa-miR-193a-5p-002281	Amp	1.146	0.981	1	30.283	30.283	31.791	N/A	31.791	15.96	1.425	3.182	2.825	-1.709	7.359	0.141	0.006	3.27	0.165	True	0.104	True	3	25
2020-01-22 143823 NGF48 SETA4.eds	E22	UNKNOWN	NGF48	NGF48 SETA4	hsa-miR-193a-5p-002281	Amp	1.222	0.984	1	31.3	31.3	30.91	N/A	30.91	14.534	1.011	3.182	1.398	-1.818	4.615	0.379	0.041	3.526	0.368	True	0.104	True	3	26
2018-07-27 144541 NGF48 SETA3.eds	E22	UNKNOWN	NGF48	NGF48SETA3	hsa-miR-193a-5p-002281	Amp	1.236	0.988	1	29.738	29.738	30.91	N/A	30.91	14.534	1.011	3.182	1.398	-1.818	4.615	0.379	0.041	3.526	0.368	True	0.104	True	3	25
2018-07-26 165753 NGF48 SETA1.eds	E22	UNKNOWN	NGF48	NGF48SETA1	hsa-miR-193a-5p-002281	Amp	1.157	0.967	1	30.448	30.448	30.91	N/A	30.91	14.534	1.011	3.182	1.398	-1.818	4.615	0.379	0.041	3.526	0.368	True	0.104	True	3	26
2018-07-27 092843 NGF48 SETA2.eds	E22	UNKNOWN	NGF48	NGF48SETA2	hsa-miR-193a-5p-002281	Amp	1.161	0.965	1	32.156	32.156	30.91	N/A	30.91	14.534	1.011	3.182	1.398	-1.818	4.615	0.379	0.041	3.526	0.368	True	0.104	True	3	27
2020-01-22 143823 NGF48 SETA4.eds	E23	UNKNOWN	NGF48	NGF48 SETA4	hsa-miR-193b-002367	Amp	1.273	0.991	1	25.703	25.703	25.493	N/A	25.493	9.117	0.585	3.182	0.425	-1.437	2.286	0.745	0.205	2.707	0.708	True	0.147	True	3	20
2018-07-27 144541 NGF48 SETA3.eds	E23	UNKNOWN	NGF48	NGF48SETA3	hsa-miR-193b-002367	Amp	1.261	0.986	1	25.31	25.31	25.493	N/A	25.493	9.117	0.585	3.182	0.425	-1.437	2.286	0.745	0.205	2.707	0.708	True	0.147	True	3	20
2018-07-26 165753 NGF48 SETA1.eds	E23	UNKNOWN	NGF48	NGF48SETA1	hsa-miR-193b-002367	Amp	1.252	0.99	1	25.616	25.616	25.493	N/A	25.493	9.117	0.585	3.182	0.425	-1.437	2.286	0.745	0.205	2.707	0.708	True	0.147	True	3	20
2018-07-27 092843 NGF48 SETA2.eds	E23	UNKNOWN	NGF48	NGF48SETA2	hsa-miR-193b-002367	Amp	1.277	0.989	1	25.343	25.343	25.493	N/A	25.493	9.117	0.585	3.182	0.425	-1.437	2.286	0.745	0.205	2.707	0.708	True	0.147	True	3	20
2018-06-06 164506 NGF SETA2.eds	E23	UNKNOWN	NGF30	NGF SETA2	hsa-miR-193b-002367	Amp	1.249	0.991	1	24.819	24.819	25.305	N/A	25.305	8.598	0.799	4.303	-0.094	-3.532	3.345	1.067	0.098	11.57	0.941	True	0.147	True	3	19
2018-06-01 112349 NGF SETA1.eds	E23	UNKNOWN	NGF30	NGF SETA1	hsa-miR-193b-002367	Amp	1.237	0.988	1	25.279	25.279	25.305	N/A	25.305	8.598	0.799	4.303	-0.094	-3.532	3.345	1.067	0.098	11.57	0.941	True	0.147	True	3	20
2018-06-14 163427 NGF SETA3.eds	E23	UNKNOWN	NGF30	NGF SETA3	hsa-miR-193b-002367	Amp	1.314	0.991	1	25.817	25.817	25.305	N/A	25.305	8.598	0.799	4.303	-0.094	-3.532	3.345	1.067	0.098	11.57	0.941	True	0.147	True	3	20
2020-01-22 114414 NGF12 SETA4.eds	E23	UNKNOWN	NGF12	NGF12 SETA4	hsa-miR-193b-002367	Amp	1.243	0.983	1	26.357	26.357	25.735	N/A	25.735	9.904	0.578	3.182	1.212	-0.627	3.052	0.432	0.121	1.545	0.317	True	0.147	True	3	21
2018-07-12 165218 NGF12 SETA1.eds	E23	UNKNOWN	NGF12	NGF12 SETA1	hsa-miR-193b-002367	Amp	1.257	0.984	1	25.213	25.213	25.735	N/A	25.735	9.904	0.578	3.182	1.212	-0.627	3.052	0.432	0.121	1.545	0.317	True	0.147	True	3	20
2018-07-13 153612 NGF12 SETA3.eds	E23	UNKNOWN	NGF12	NGF12 SETA3	hsa-miR-193b-002367	Amp	1.257	0.988	1	26.53	26.53	25.735	N/A	25.735	9.904	0.578	3.182	1.212	-0.627	3.052	0.432	0.121	1.545	0.317	True	0.147	True	3	21
2018-07-13 083350 NGF12 SETA2.eds	E23	UNKNOWN	NGF12	NGF12 SETA2	hsa-miR-193b-002367	Amp	1.25	0.987	1	24.839	24.839	25.735	N/A	25.735	9.904	0.578	3.182	1.212	-0.627	3.052	0.432	0.121	1.545	0.317	True	0.147	True	3	19
2018-06-15 142159 CTRL SETA3.eds	E23	UNKNOWN	CTRL	CTRL SETA3	hsa-miR-193b-002367	Amp	1.272	0.989	1	26.012	26.012	25.285	N/A	25.285	8.692	0.873	4.303	0	-3.755	3.755	1	0.074	13.501	1	True	0.147	True	3	21
2018-06-06 193344 CTRL SETA2.eds	E23	UNKNOWN	CTRL	CTRL SETA2	hsa-miR-193b-002367	Amp	1.248	0.989	1	24.655	24.655	25.285	N/A	25.285	8.692	0.873	4.303	0	-3.755	3.755	1	0.074	13.501	1	True	0.147	True	3	19
2018-06-01 132053 CTRL SETA1.eds	E23	UNKNOWN	CTRL	CTRL SETA1	hsa-miR-193b-002367	Amp	1.254	0.985	1	25.187	25.187	25.285	N/A	25.285	8.692	0.873	4.303	0	-3.755	3.755	1	0.074	13.501	1	True	0.147	True	3	20
2018-07-12 165218 NGF12 SETA1.eds	E24	UNKNOWN	NGF12	NGF12 SETA1	hsa-miR-194-000493	Amp	1.313	0.971	1	32.091	32.091	33.137	N/A	33.137	17.338	1.582	4.303	1.806	-5	8.612	0.286	0.003	31.992	0.372	True	0.07	True	3	29
2018-07-13 083350 NGF12 SETA2.eds	E24	UNKNOWN	NGF12	NGF12 SETA2	hsa-miR-194-000493	Amp	1.297	0.982	1	31.518	31.518	33.137	N/A	33.137	17.338	1.582	4.303	1.806	-5	8.612	0.286	0.003	31.992	0.372	True	0.07	True	3	28
2018-07-13 153612 NGF12 SETA3.eds	E24	UNKNOWN	NGF12	NGF12 SETA3	hsa-miR-194-000493	Amp	1.169	0.957	1	35.802	35.802	33.137	N/A	33.137	17.338	1.582	4.303	1.806	-5	8.612	0.286	0.003	31.992	0.372	True	0.07	True	3	32
2020-01-22 114414 NGF12 SETA4.eds	E24	UNKNOWN	NGF12	NGF12 SETA4	hsa-miR-194-000493	N/A	Undetermined	Undetermined	1	Undetermined	Undetermined	33.137	N/A	33.137	17.338	1.582	4.303	1.806	-5	8.612	0.286	0.003	31.992	0.372	True	0.07	True	-1	-1	True
2018-06-01 112349 NGF SETA1.eds	E24	UNKNOWN	NGF30	NGF SETA1	hsa-miR-194-000493	Amp	1.186	0.954	1	31.144	31.144	31.518	N/A	31.518	14.32	1.093	12.706	-1.211	-15.102	12.68	2.315	0	35,166.297	0.459	True	0.07	True	3	27
2018-06-14 163427 NGF SETA3.eds	E24	UNKNOWN	NGF30	NGF SETA3	hsa-miR-194-000493	Amp	0.783	0.505	1	38.029	38.029	31.518	N/A	31.518	14.32	1.093	12.706	-1.211	-15.102	12.68	2.315	0	35,166.297	0.459	True	0.07	True	3	33	True
2018-06-06 164506 NGF SETA2.eds	E24	UNKNOWN	NGF30	NGF SETA2	hsa-miR-194-000493	Amp	1.232	0.974	1	31.892	31.892	31.518	N/A	31.518	14.32	1.093	12.706	-1.211	-15.102	12.68	2.315	0	35,166.297	0.459	True	0.07	True	3	28
2018-06-01 132053 CTRL SETA1.eds	E24	UNKNOWN	CTRL	CTRL SETA1	hsa-miR-194-000493	Amp	1.032	0.868	1	33.027	33.027	32.581	N/A	32.581	15.531	0.335	12.706	0	-4.253	4.253	1	0.052	19.065	1	True	0.07	True	3	29
2018-06-06 193344 CTRL SETA2.eds	E24	UNKNOWN	CTRL	CTRL SETA2	hsa-miR-194-000493	Amp	1.164	0.908	1	32.135	32.135	32.581	N/A	32.581	15.531	0.335	12.706	0	-4.253	4.253	1	0.052	19.065	1	True	0.07	True	3	28
2018-06-15 142159 CTRL SETA3.eds	E24	UNKNOWN	CTRL	CTRL SETA3	hsa-miR-194-000493	Amp	0.765	0.232	1	38.59	38.59	32.581	N/A	32.581	15.531	0.335	12.706	0	-4.253	4.253	1	0.052	19.065	1	True	0.07	True	3	34	True
2020-01-22 143823 NGF48 SETA4.eds	E24	UNKNOWN	NGF48	NGF48 SETA4	hsa-miR-194-000493	Amp	1.32	0.969	1	33.73	33.73	33.275	N/A	33.275	16.965	1.596	12.706	1.434	-18.841	21.709	0.37	0	469,667.875	0.531	True	0.07	True	3	30
2018-07-27 092843 NGF48 SETA2.eds	E24	UNKNOWN	NGF48	NGF48SETA2	hsa-miR-194-000493	No Amp	0.541	0	1	Undetermined	Undetermined	33.275	N/A	33.275	16.965	1.596	12.706	1.434	-18.841	21.709	0.37	0	469,667.875	0.531	True	0.07	True	3	35	True
2018-07-27 144541 NGF48 SETA3.eds	E24	UNKNOWN	NGF48	NGF48SETA3	hsa-miR-194-000493	Amp	1.235	0.957	1	32.821	32.821	33.275	N/A	33.275	16.965	1.596	12.706	1.434	-18.841	21.709	0.37	0	469,667.875	0.531	True	0.07	True	3	29
2018-07-26 165753 NGF48 SETA1.eds	E24	UNKNOWN	NGF48	NGF48SETA1	hsa-miR-194-000493	N/A	Undetermined	Undetermined	1	Undetermined	Undetermined	33.275	N/A	33.275	16.965	1.596	12.706	1.434	-18.841	21.709	0.37	0	469,667.875	0.531	True	0.07	True	-1	-1	True
2018-07-12 165218 NGF12 SETA1.eds	F01	UNKNOWN	NGF12	NGF12 SETA1	hsa-miR-195-000494	Amp	1.295	0.944	1	29.823	29.823	30.109	N/A	30.109	14.279	0.492	3.182	1.146	-0.421	2.712	0.452	0.153	1.339	0.408	True	0.182	True	3	25
2018-07-13 083350 NGF12 SETA2.eds	F01	UNKNOWN	NGF12	NGF12 SETA2	hsa-miR-195-000494	Amp	1.315	0.97	1	29.393	29.393	30.109	N/A	30.109	14.279	0.492	3.182	1.146	-0.421	2.712	0.452	0.153	1.339	0.408	True	0.182	True	3	24
2018-07-13 153612 NGF12 SETA3.eds	F01	UNKNOWN	NGF12	NGF12 SETA3	hsa-miR-195-000494	Amp	1.289	0.987	1	30.854	30.854	30.109	N/A	30.109	14.279	0.492	3.182	1.146	-0.421	2.712	0.452	0.153	1.339	0.408	True	0.182	True	3	25
2020-01-22 114414 NGF12 SETA4.eds	F01	UNKNOWN	NGF12	NGF12 SETA4	hsa-miR-195-000494	Amp	1.285	0.985	1	30.367	30.367	30.109	N/A	30.109	14.279	0.492	3.182	1.146	-0.421	2.712	0.452	0.153	1.339	0.408	True	0.182	True	3	25
2018-06-06 193344 CTRL SETA2.eds	F01	UNKNOWN	CTRL	CTRL SETA2	hsa-miR-195-000494	Amp	1.274	0.985	1	29.175	29.175	29.726	N/A	29.726	13.133	1.077	4.303	0	-4.632	4.632	1	0.04	24.796	1	True	0.182	True	3	24
2018-06-15 142159 CTRL SETA3.eds	F01	UNKNOWN	CTRL	CTRL SETA3	hsa-miR-195-000494	Amp	1.281	0.988	1	30.779	30.779	29.726	N/A	29.726	13.133	1.077	4.303	0	-4.632	4.632	1	0.04	24.796	1	True	0.182	True	3	25
2018-06-01 132053 CTRL SETA1.eds	F01	UNKNOWN	CTRL	CTRL SETA1	hsa-miR-195-000494	Amp	1.318	0.99	1	29.222	29.222	29.726	N/A	29.726	13.133	1.077	4.303	0	-4.632	4.632	1	0.04	24.796	1	True	0.182	True	3	24
2018-06-14 163427 NGF SETA3.eds	F01	UNKNOWN	NGF30	NGF SETA3	hsa-miR-195-000494	Amp	1.275	0.983	1	31.2	31.2	29.871	N/A	29.871	13.164	1.254	4.303	0.031	-5.365	5.427	0.979	0.023	41.218	0.986	True	0.182	True	3	26
2018-06-06 164506 NGF SETA2.eds	F01	UNKNOWN	NGF30	NGF SETA2	hsa-miR-195-000494	Amp	1.301	0.965	1	29.329	29.329	29.871	N/A	29.871	13.164	1.254	4.303	0.031	-5.365	5.427	0.979	0.023	41.218	0.986	True	0.182	True	3	24
2018-06-01 112349 NGF SETA1.eds	F01	UNKNOWN	NGF30	NGF SETA1	hsa-miR-195-000494	Amp	1.275	0.987	1	29.083	29.083	29.871	N/A	29.871	13.164	1.254	4.303	0.031	-5.365	5.427	0.979	0.023	41.218	0.986	True	0.182	True	3	24
2020-01-22 143823 NGF48 SETA4.eds	F01	UNKNOWN	NGF48	NGF48 SETA4	hsa-miR-195-000494	Amp	1.288	0.989	1	29.826	29.826	30.06	N/A	30.06	13.684	0.66	3.182	0.551	-1.549	2.65	0.683	0.159	2.925	0.688	True	0.182	True	3	25
2018-07-27 092843 NGF48 SETA2.eds	F01	UNKNOWN	NGF48	NGF48SETA2	hsa-miR-195-000494	Amp	1.298	0.978	1	30.714	30.714	30.06	N/A	30.06	13.684	0.66	3.182	0.551	-1.549	2.65	0.683	0.159	2.925	0.688	True	0.182	True	3	25
2018-07-27 144541 NGF48 SETA3.eds	F01	UNKNOWN	NGF48	NGF48SETA3	hsa-miR-195-000494	Amp	1.299	0.991	1	29.613	29.613	30.06	N/A	30.06	13.684	0.66	3.182	0.551	-1.549	2.65	0.683	0.159	2.925	0.688	True	0.182	True	3	24
2018-07-26 165753 NGF48 SETA1.eds	F01	UNKNOWN	NGF48	NGF48SETA1	hsa-miR-195-000494	Amp	1.281	0.983	1	30.088	30.088	30.06	N/A	30.06	13.684	0.66	3.182	0.551	-1.549	2.65	0.683	0.159	2.925	0.688	True	0.182	True	3	25
2018-06-06 193344 CTRL SETA2.eds	F02	UNKNOWN	CTRL	CTRL SETA2	hsa-miR-196b-002215	N/A	Undetermined	Undetermined	1	Undetermined	Undetermined		N/A												True	0.04	True	-1	-1	True
2018-06-15 142159 CTRL SETA3.eds	F02	UNKNOWN	CTRL	CTRL SETA3	hsa-miR-196b-002215	N/A	Undetermined	Undetermined	1	Undetermined	Undetermined		N/A												True	0.04	True	-1	-1	True
2018-06-01 132053 CTRL SETA1.eds	F02	UNKNOWN	CTRL	CTRL SETA1	hsa-miR-196b-002215	N/A	Undetermined	Undetermined	1	Undetermined	Undetermined		N/A												True	0.04	True	-1	-1	True
2018-07-13 153612 NGF12 SETA3.eds	F02	UNKNOWN	NGF12	NGF12 SETA3	hsa-miR-196b-002215	N/A	Undetermined	Undetermined	1	Undetermined	Undetermined		N/A												True	0.04	True	-1	-1	True
2020-01-22 114414 NGF12 SETA4.eds	F02	UNKNOWN	NGF12	NGF12 SETA4	hsa-miR-196b-002215	N/A	Undetermined	Undetermined	1	Undetermined	Undetermined		N/A												True	0.04	True	-1	-1	True
2018-07-12 165218 NGF12 SETA1.eds	F02	UNKNOWN	NGF12	NGF12 SETA1	hsa-miR-196b-002215	N/A	Undetermined	Undetermined	1	Undetermined	Undetermined		N/A												True	0.04	True	-1	-1	True
2018-07-13 083350 NGF12 SETA2.eds	F02	UNKNOWN	NGF12	NGF12 SETA2	hsa-miR-196b-002215	Amp	0.526	0	1	Undetermined	Undetermined		N/A												True	0.04	True	3	35	True
2018-06-01 112349 NGF SETA1.eds	F02	UNKNOWN	NGF30	NGF SETA1	hsa-miR-196b-002215	Amp	0.786	0.749	1	37.609	37.609		N/A												True	0.04	True	3	35	True
2018-06-14 163427 NGF SETA3.eds	F02	UNKNOWN	NGF30	NGF SETA3	hsa-miR-196b-002215	N/A	Undetermined	Undetermined	1	Undetermined	Undetermined		N/A												True	0.04	True	-1	-1	True
2018-06-06 164506 NGF SETA2.eds	F02	UNKNOWN	NGF30	NGF SETA2	hsa-miR-196b-002215	N/A	Undetermined	Undetermined	1	Undetermined	Undetermined		N/A												True	0.04	True	-1	-1	True
2020-01-22 143823 NGF48 SETA4.eds	F02	UNKNOWN	NGF48	NGF48 SETA4	hsa-miR-196b-002215	N/A	Undetermined	Undetermined	1	Undetermined	Undetermined		N/A												True	0.04	True	-1	-1	True
2018-07-27 144541 NGF48 SETA3.eds	F02	UNKNOWN	NGF48	NGF48SETA3	hsa-miR-196b-002215	N/A	Undetermined	Undetermined	1	Undetermined	Undetermined		N/A												True	0.04	True	-1	-1	True
2018-07-27 092843 NGF48 SETA2.eds	F02	UNKNOWN	NGF48	NGF48SETA2	hsa-miR-196b-002215	N/A	Undetermined	Undetermined	1	Undetermined	Undetermined		N/A												True	0.04	True	-1	-1	True
2018-07-26 165753 NGF48 SETA1.eds	F02	UNKNOWN	NGF48	NGF48SETA1	hsa-miR-196b-002215	N/A	Undetermined	Undetermined	1	Undetermined	Undetermined		N/A												True	0.04	True	-1	-1	True
2018-06-06 164506 NGF SETA2.eds	F03	UNKNOWN	NGF30	NGF SETA2	hsa-miR-197-000497	Amp	1.136	0.988	1	26.512	26.512	26.861	N/A	26.861	10.154	0.373	4.303	-0.056	-1.66	1.548	1.04	0.342	3.161	0.919	True	0.064	True	3	23
2018-06-01 112349 NGF SETA1.eds	F03	UNKNOWN	NGF30	NGF SETA1	hsa-miR-197-000497	Amp	1.103	0.865	1	27.495	27.495	26.861	N/A	26.861	10.154	0.373	4.303	-0.056	-1.66	1.548	1.04	0.342	3.161	0.919	True	0.064	True	3	24
2018-06-14 163427 NGF SETA3.eds	F03	UNKNOWN	NGF30	NGF SETA3	hsa-miR-197-000497	Amp	1.233	0.99	1	26.575	26.575	26.861	N/A	26.861	10.154	0.373	4.303	-0.056	-1.66	1.548	1.04	0.342	3.161	0.919	True	0.064	True	3	23
2020-01-22 114414 NGF12 SETA4.eds	F03	UNKNOWN	NGF12	NGF12 SETA4	hsa-miR-197-000497	Amp	1.189	0.987	1	27.509	27.509	27.39	N/A	27.39	11.559	0.704	3.182	1.349	-0.89	3.588	0.393	0.083	1.854	0.157	True	0.064	True	3	24
2018-07-12 165218 NGF12 SETA1.eds	F03	UNKNOWN	NGF12	NGF12 SETA1	hsa-miR-197-000497	Amp	1.205	0.986	1	26.68	26.68	27.39	N/A	27.39	11.559	0.704	3.182	1.349	-0.89	3.588	0.393	0.083	1.854	0.157	True	0.064	True	3	23
2018-07-13 083350 NGF12 SETA2.eds	F03	UNKNOWN	NGF12	NGF12 SETA2	hsa-miR-197-000497	Amp	1.195	0.989	1	26.624	26.624	27.39	N/A	27.39	11.559	0.704	3.182	1.349	-0.89	3.588	0.393	0.083	1.854	0.157	True	0.064	True	3	23
2018-07-13 153612 NGF12 SETA3.eds	F03	UNKNOWN	NGF12	NGF12 SETA3	hsa-miR-197-000497	Amp	1.194	0.988	1	28.748	28.748	27.39	N/A	27.39	11.559	0.704	3.182	1.349	-0.89	3.588	0.393	0.083	1.854	0.157	True	0.064	True	3	25
2018-06-15 142159 CTRL SETA3.eds	F03	UNKNOWN	CTRL	CTRL SETA3	hsa-miR-197-000497	Amp	1.213	0.992	1	26.6	26.6	26.803	N/A	26.803	10.21	0.357	4.303	0	-1.538	1.538	1	0.344	2.904	1	True	0.064	True	3	22
2018-06-01 132053 CTRL SETA1.eds	F03	UNKNOWN	CTRL	CTRL SETA1	hsa-miR-197-000497	Amp	1.146	0.907	1	27.615	27.615	26.803	N/A	26.803	10.21	0.357	4.303	0	-1.538	1.538	1	0.344	2.904	1	True	0.064	True	3	24
2018-06-06 193344 CTRL SETA2.eds	F03	UNKNOWN	CTRL	CTRL SETA2	hsa-miR-197-000497	Amp	1.126	0.974	1	26.195	26.195	26.803	N/A	26.803	10.21	0.357	4.303	0	-1.538	1.538	1	0.344	2.904	1	True	0.064	True	3	22
2018-07-27 144541 NGF48 SETA3.eds	F03	UNKNOWN	NGF48	NGF48SETA3	hsa-miR-197-000497	Amp	1.2	0.981	1	27.49	27.49	27.606	N/A	27.606	11.229	0.603	3.182	1.019	-0.9	2.937	0.494	0.131	1.866	0.21	True	0.064	True	3	24
2018-07-26 165753 NGF48 SETA1.eds	F03	UNKNOWN	NGF48	NGF48SETA1	hsa-miR-197-000497	Amp	1.201	0.928	1	27.536	27.536	27.606	N/A	27.606	11.229	0.603	3.182	1.019	-0.9	2.937	0.494	0.131	1.866	0.21	True	0.064	True	3	24
2018-07-27 092843 NGF48 SETA2.eds	F03	UNKNOWN	NGF48	NGF48SETA2	hsa-miR-197-000497	Amp	1.226	0.977	1	27.559	27.559	27.606	N/A	27.606	11.229	0.603	3.182	1.019	-0.9	2.937	0.494	0.131	1.866	0.21	True	0.064	True	3	24
2020-01-22 143823 NGF48 SETA4.eds	F03	UNKNOWN	NGF48	NGF48 SETA4	hsa-miR-197-000497	Amp	1.211	0.908	1	27.837	27.837	27.606	N/A	27.606	11.229	0.603	3.182	1.019	-0.9	2.937	0.494	0.131	1.866	0.21	True	0.064	True	3	24
2018-06-06 164506 NGF SETA2.eds	F04	UNKNOWN	NGF30	NGF SETA2	hsa-miR-198-002273	N/A	Undetermined	Undetermined	1	Undetermined	Undetermined		N/A												True	0.04	True	-1	-1	True
2018-06-14 163427 NGF SETA3.eds	F04	UNKNOWN	NGF30	NGF SETA3	hsa-miR-198-002273	N/A	Undetermined	Undetermined	1	Undetermined	Undetermined		N/A												True	0.04	True	-1	-1	True
2018-06-01 112349 NGF SETA1.eds	F04	UNKNOWN	NGF30	NGF SETA1	hsa-miR-198-002273	Amp	0.578	0.717	1	34.945	34.945		N/A												True	0.04	True	3	29	True
2020-01-22 114414 NGF12 SETA4.eds	F04	UNKNOWN	NGF12	NGF12 SETA4	hsa-miR-198-002273	N/A	Undetermined	Undetermined	1	Undetermined	Undetermined		N/A												True	0.04	True	-1	-1	True
2018-07-13 153612 NGF12 SETA3.eds	F04	UNKNOWN	NGF12	NGF12 SETA3	hsa-miR-198-002273	N/A	Undetermined	Undetermined	1	Undetermined	Undetermined		N/A												True	0.04	True	-1	-1	True
2018-07-13 083350 NGF12 SETA2.eds	F04	UNKNOWN	NGF12	NGF12 SETA2	hsa-miR-198-002273	N/A	Undetermined	Undetermined	1	Undetermined	Undetermined		N/A												True	0.04	True	-1	-1	True
2018-07-12 165218 NGF12 SETA1.eds	F04	UNKNOWN	NGF12	NGF12 SETA1	hsa-miR-198-002273	No Amp	0	0	1	Undetermined	Undetermined		N/A												True	0.04	True	3	32	True
2018-06-01 132053 CTRL SETA1.eds	F04	UNKNOWN	CTRL	CTRL SETA1	hsa-miR-198-002273	Amp	0.631	0.674	1	34.976	34.976		N/A												True	0.04	True	3	31	True
2018-06-06 193344 CTRL SETA2.eds	F04	UNKNOWN	CTRL	CTRL SETA2	hsa-miR-198-002273	Inconclusive	0.563	0.494	1	35.954	35.954		N/A												True	0.04	True	3	31	True
2018-06-15 142159 CTRL SETA3.eds	F04	UNKNOWN	CTRL	CTRL SETA3	hsa-miR-198-002273	N/A	Undetermined	Undetermined	1	Undetermined	Undetermined		N/A												True	0.04	True	-1	-1	True
2020-01-22 143823 NGF48 SETA4.eds	F04	UNKNOWN	NGF48	NGF48 SETA4	hsa-miR-198-002273	N/A	Undetermined	Undetermined	1	Undetermined	Undetermined		N/A												True	0.04	True	-1	-1	True
2018-07-26 165753 NGF48 SETA1.eds	F04	UNKNOWN	NGF48	NGF48SETA1	hsa-miR-198-002273	N/A	Undetermined	Undetermined	1	Undetermined	Undetermined		N/A												True	0.04	True	-1	-1	True
2018-07-27 092843 NGF48 SETA2.eds	F04	UNKNOWN	NGF48	NGF48SETA2	hsa-miR-198-002273	N/A	Undetermined	Undetermined	1	Undetermined	Undetermined		N/A												True	0.04	True	-1	-1	True
2018-07-27 144541 NGF48 SETA3.eds	F04	UNKNOWN	NGF48	NGF48SETA3	hsa-miR-198-002273	N/A	Undetermined	Undetermined	1	Undetermined	Undetermined		N/A												True	0.04	True	-1	-1	True
2018-07-12 165218 NGF12 SETA1.eds	F05	UNKNOWN	NGF12	NGF12 SETA1	hsa-miR-199a-000498	Amp	0.882	0.89	1	36.483	36.483		N/A												True	0.04	True	3	33	True
2018-07-13 083350 NGF12 SETA2.eds	F05	UNKNOWN	NGF12	NGF12 SETA2	hsa-miR-199a-000498	N/A	Undetermined	Undetermined	1	Undetermined	Undetermined		N/A												True	0.04	True	-1	-1	True
2018-07-13 153612 NGF12 SETA3.eds	F05	UNKNOWN	NGF12	NGF12 SETA3	hsa-miR-199a-000498	N/A	Undetermined	Undetermined	1	Undetermined	Undetermined		N/A												True	0.04	True	-1	-1	True
2020-01-22 114414 NGF12 SETA4.eds	F05	UNKNOWN	NGF12	NGF12 SETA4	hsa-miR-199a-000498	N/A	Undetermined	Undetermined	1	Undetermined	Undetermined		N/A												True	0.04	True	-1	-1	True
2018-06-15 142159 CTRL SETA3.eds	F05	UNKNOWN	CTRL	CTRL SETA3	hsa-miR-199a-000498	N/A	Undetermined	Undetermined	1	Undetermined	Undetermined		N/A												True	0.04	True	-1	-1	True
2018-06-06 193344 CTRL SETA2.eds	F05	UNKNOWN	CTRL	CTRL SETA2	hsa-miR-199a-000498	N/A	Undetermined	Undetermined	1	Undetermined	Undetermined		N/A												True	0.04	True	-1	-1	True
2018-06-01 132053 CTRL SETA1.eds	F05	UNKNOWN	CTRL	CTRL SETA1	hsa-miR-199a-000498	N/A	Undetermined	Undetermined	1	Undetermined	Undetermined		N/A												True	0.04	True	-1	-1	True
2020-01-22 143823 NGF48 SETA4.eds	F05	UNKNOWN	NGF48	NGF48 SETA4	hsa-miR-199a-000498	N/A	Undetermined	Undetermined	1	Undetermined	Undetermined		N/A												True	0.04	True	-1	-1	True
2018-07-27 092843 NGF48 SETA2.eds	F05	UNKNOWN	NGF48	NGF48SETA2	hsa-miR-199a-000498	N/A	Undetermined	Undetermined	1	Undetermined	Undetermined		N/A												True	0.04	True	-1	-1	True
2018-07-26 165753 NGF48 SETA1.eds	F05	UNKNOWN	NGF48	NGF48SETA1	hsa-miR-199a-000498	N/A	Undetermined	Undetermined	1	Undetermined	Undetermined		N/A												True	0.04	True	-1	-1	True
2018-07-27 144541 NGF48 SETA3.eds	F05	UNKNOWN	NGF48	NGF48SETA3	hsa-miR-199a-000498	N/A	Undetermined	Undetermined	1	Undetermined	Undetermined		N/A												True	0.04	True	-1	-1	True
2018-06-06 164506 NGF SETA2.eds	F05	UNKNOWN	NGF30	NGF SETA2	hsa-miR-199a-000498	N/A	Undetermined	Undetermined	1	Undetermined	Undetermined		N/A												True	0.04	True	-1	-1	True
2018-06-01 112349 NGF SETA1.eds	F05	UNKNOWN	NGF30	NGF SETA1	hsa-miR-199a-000498	N/A	Undetermined	Undetermined	1	Undetermined	Undetermined		N/A												True	0.04	True	-1	-1	True
2018-06-14 163427 NGF SETA3.eds	F05	UNKNOWN	NGF30	NGF SETA3	hsa-miR-199a-000498	N/A	Undetermined	Undetermined	1	Undetermined	Undetermined		N/A												True	0.04	True	-1	-1	True
2020-01-22 114414 NGF12 SETA4.eds	F06	UNKNOWN	NGF12	NGF12 SETA4	hsa-miR-199a-3p-002304	Amp	1.24	0.98	1	31.503	31.503	32.013	N/A	32.013	16.013	0.448	4.303	0.16	-1.769	2.09	0.895	0.235	3.408	0.908	True	0.055	True	3	28
2018-07-12 165218 NGF12 SETA1.eds	F06	UNKNOWN	NGF12	NGF12 SETA1	hsa-miR-199a-3p-002304	Amp	1.171	0.967	1	32.197	32.197	32.013	N/A	32.013	16.013	0.448	4.303	0.16	-1.769	2.09	0.895	0.235	3.408	0.908	True	0.055	True	3	29
2018-07-13 083350 NGF12 SETA2.eds	F06	UNKNOWN	NGF12	NGF12 SETA2	hsa-miR-199a-3p-002304	Amp	1.092	0.964	1	32.339	32.339	32.013	N/A	32.013	16.013	0.448	4.303	0.16	-1.769	2.09	0.895	0.235	3.408	0.908	True	0.055	True	3	29
2018-07-13 153612 NGF12 SETA3.eds	F06	UNKNOWN	NGF12	NGF12 SETA3	hsa-miR-199a-3p-002304	N/A	Undetermined	Undetermined	1	Undetermined	Undetermined	32.013	N/A	32.013	16.013	0.448	4.303	0.16	-1.769	2.09	0.895	0.235	3.408	0.908	True	0.055	True	-1	-1	True
2018-06-14 163427 NGF SETA3.eds	F06	UNKNOWN	NGF30	NGF SETA3	hsa-miR-199a-3p-002304	Amp	1.245	0.96	1	32.411	32.411	32.795	N/A	32.795	16.694	0.006	12.706	0.841	0.767	0.916	0.558	0.53	0.588	0.551	True	0.055	True	3	29
2018-06-06 164506 NGF SETA2.eds	F06	UNKNOWN	NGF30	NGF SETA2	hsa-miR-199a-3p-002304	Amp	1.025	0.919	1	33.179	33.179	32.795	N/A	32.795	16.694	0.006	12.706	0.841	0.767	0.916	0.558	0.53	0.588	0.551	True	0.055	True	3	29
2018-06-01 112349 NGF SETA1.eds	F06	UNKNOWN	NGF30	NGF SETA1	hsa-miR-199a-3p-002304	N/A	Undetermined	Undetermined	1	Undetermined	Undetermined	32.795	N/A	32.795	16.694	0.006	12.706	0.841	0.767	0.916	0.558	0.53	0.588	0.551	True	0.055	True	-1	-1	True
2018-07-27 092843 NGF48 SETA2.eds	F06	UNKNOWN	NGF48	NGF48SETA2	hsa-miR-199a-3p-002304	N/A	Undetermined	Undetermined	1	Undetermined	Undetermined		N/A												True	0.055	True	-1	-1	True
2018-07-26 165753 NGF48 SETA1.eds	F06	UNKNOWN	NGF48	NGF48SETA1	hsa-miR-199a-3p-002304	Amp	0.948	0.808	1	34.655	34.655		N/A												True	0.055	True	3	31	True
2018-07-27 144541 NGF48 SETA3.eds	F06	UNKNOWN	NGF48	NGF48SETA3	hsa-miR-199a-3p-002304	Amp	0.936	0.855	1	33.229	33.229		N/A												True	0.055	True	3	29	True
2018-06-15 142159 CTRL SETA3.eds	F06	UNKNOWN	CTRL	CTRL SETA3	hsa-miR-199a-3p-002304	Amp	1.071	0.962	1	33.887	33.887	32.445	N/A	32.445	15.852	1.183	4.303	0	-5.091	5.091	1	0.029	34.08	1	True	0.055	True	3	30
2018-06-01 132053 CTRL SETA1.eds	F06	UNKNOWN	CTRL	CTRL SETA1	hsa-miR-199a-3p-002304	Amp	1.092	0.918	1	32.313	32.313	32.445	N/A	32.445	15.852	1.183	4.303	0	-5.091	5.091	1	0.029	34.08	1	True	0.055	True	3	28
2018-06-06 193344 CTRL SETA2.eds	F06	UNKNOWN	CTRL	CTRL SETA2	hsa-miR-199a-3p-002304	Amp	1.081	0.936	1	31.134	31.134	32.445	N/A	32.445	15.852	1.183	4.303	0	-5.091	5.091	1	0.029	34.08	1	True	0.055	True	3	28
2020-01-22 143823 NGF48 SETA4.eds	F06	UNKNOWN	NGF48	NGF48 SETA4	hsa-miR-199a-3p-002304	N/A	Undetermined	Undetermined	1	Undetermined	Undetermined		N/A												True	0.055	True	-1	-1	True
2018-07-27 144541 NGF48 SETA3.eds	F07	UNKNOWN	NGF48	NGF48SETA3	hsa-miR-199b-000500	Amp	1.157	0.933	1	34.489	34.489	34.489	N/A	34.489	17.038										True	0.123	True	3	29
2018-07-27 092843 NGF48 SETA2.eds	F07	UNKNOWN	NGF48	NGF48SETA2	hsa-miR-199b-000500	N/A	Undetermined	Undetermined	1	Undetermined	Undetermined	34.489	N/A	34.489	17.038										True	0.123	True	-1	-1	True
2018-07-26 165753 NGF48 SETA1.eds	F07	UNKNOWN	NGF48	NGF48SETA1	hsa-miR-199b-000500	N/A	Undetermined	Undetermined	1	Undetermined	Undetermined	34.489	N/A	34.489	17.038										True	0.123	True	-1	-1	True
2020-01-22 143823 NGF48 SETA4.eds	F07	UNKNOWN	NGF48	NGF48 SETA4	hsa-miR-199b-000500	N/A	Undetermined	Undetermined	1	Undetermined	Undetermined	34.489	N/A	34.489	17.038										True	0.123	True	-1	-1	True
2018-07-12 165218 NGF12 SETA1.eds	F07	UNKNOWN	NGF12	NGF12 SETA1	hsa-miR-199b-000500	N/A	Undetermined	Undetermined	1	Undetermined	Undetermined		N/A												True	0.123	True	-1	-1	True
2018-07-13 083350 NGF12 SETA2.eds	F07	UNKNOWN	NGF12	NGF12 SETA2	hsa-miR-199b-000500	N/A	Undetermined	Undetermined	1	Undetermined	Undetermined		N/A												True	0.123	True	-1	-1	True
2018-07-13 153612 NGF12 SETA3.eds	F07	UNKNOWN	NGF12	NGF12 SETA3	hsa-miR-199b-000500	N/A	Undetermined	Undetermined	1	Undetermined	Undetermined		N/A												True	0.123	True	-1	-1	True
2020-01-22 114414 NGF12 SETA4.eds	F07	UNKNOWN	NGF12	NGF12 SETA4	hsa-miR-199b-000500	N/A	Undetermined	Undetermined	1	Undetermined	Undetermined		N/A												True	0.123	True	-1	-1	True
2018-06-01 112349 NGF SETA1.eds	F07	UNKNOWN	NGF30	NGF SETA1	hsa-miR-199b-000500	N/A	Undetermined	Undetermined	1	Undetermined	Undetermined		N/A												True	0.123	True	-1	-1	True
2018-06-06 164506 NGF SETA2.eds	F07	UNKNOWN	NGF30	NGF SETA2	hsa-miR-199b-000500	N/A	Undetermined	Undetermined	1	Undetermined	Undetermined		N/A												True	0.123	True	-1	-1	True
2018-06-14 163427 NGF SETA3.eds	F07	UNKNOWN	NGF30	NGF SETA3	hsa-miR-199b-000500	N/A	Undetermined	Undetermined	1	Undetermined	Undetermined		N/A												True	0.123	True	-1	-1	True
2018-06-06 193344 CTRL SETA2.eds	F07	UNKNOWN	CTRL	CTRL SETA2	hsa-miR-199b-000500	N/A	Undetermined	Undetermined	1	Undetermined	Undetermined		N/A												True	0.123	True	-1	-1	True
2018-06-15 142159 CTRL SETA3.eds	F07	UNKNOWN	CTRL	CTRL SETA3	hsa-miR-199b-000500	N/A	Undetermined	Undetermined	1	Undetermined	Undetermined		N/A												True	0.123	True	-1	-1	True
2018-06-01 132053 CTRL SETA1.eds	F07	UNKNOWN	CTRL	CTRL SETA1	hsa-miR-199b-000500	N/A	Undetermined	Undetermined	1	Undetermined	Undetermined		N/A												True	0.123	True	-1	-1	True
2018-06-14 163427 NGF SETA3.eds	A19	UNKNOWN	NGF30	NGF SETA3	hsa-miR-19a-000395	Amp	1.242	0.988	1	25.68	25.68	24.511	N/A	24.511	7.804	1.214	4.303	-0.081	-5.305	5.143	1.058	0.028	39.532	0.964	True	0.107	True	3	21
2018-06-06 164506 NGF SETA2.eds	A19	UNKNOWN	NGF30	NGF SETA2	hsa-miR-19a-000395	Amp	1.159	0.99	1	24.182	24.182	24.511	N/A	24.511	7.804	1.214	4.303	-0.081	-5.305	5.143	1.058	0.028	39.532	0.964	True	0.107	True	3	19
2018-06-01 112349 NGF SETA1.eds	A19	UNKNOWN	NGF30	NGF SETA1	hsa-miR-19a-000395	Amp	1.162	0.992	1	23.671	23.671	24.511	N/A	24.511	7.804	1.214	4.303	-0.081	-5.305	5.143	1.058	0.028	39.532	0.964	True	0.107	True	3	19
2020-01-22 143823 NGF48 SETA4.eds	A19	UNKNOWN	NGF48	NGF48 SETA4	hsa-miR-19a-000395	Amp	1.181	0.986	1	25.986	25.986	25.791	N/A	25.791	9.414	0.772	3.182	1.529	-0.929	3.986	0.347	0.063	1.904	0.347	True	0.107	True	3	21
2018-06-06 193344 CTRL SETA2.eds	A19	UNKNOWN	CTRL	CTRL SETA2	hsa-miR-19a-000395	Amp	1.164	0.988	1	23.793	23.793	24.478	N/A	24.478	7.885	1.187	4.303	0	-5.108	5.108	1	0.029	34.487	1	True	0.107	True	3	19
2018-06-15 142159 CTRL SETA3.eds	A19	UNKNOWN	CTRL	CTRL SETA3	hsa-miR-19a-000395	Amp	1.197	0.991	1	25.778	25.778	24.478	N/A	24.478	7.885	1.187	4.303	0	-5.108	5.108	1	0.029	34.487	1	True	0.107	True	3	21
2018-06-01 132053 CTRL SETA1.eds	A19	UNKNOWN	CTRL	CTRL SETA1	hsa-miR-19a-000395	Amp	1.17	0.987	1	23.864	23.864	24.478	N/A	24.478	7.885	1.187	4.303	0	-5.108	5.108	1	0.029	34.487	1	True	0.107	True	3	19
2018-07-13 153612 NGF12 SETA3.eds	A19	UNKNOWN	NGF12	NGF12 SETA3	hsa-miR-19a-000395	Amp	1.188	0.989	1	27.852	27.852	25.928	N/A	25.928	10.097	0.878	3.182	2.211	-0.581	5.004	0.216	0.031	1.496	0.209	True	0.107	True	3	23
2020-01-22 114414 NGF12 SETA4.eds	A19	UNKNOWN	NGF12	NGF12 SETA4	hsa-miR-19a-000395	Amp	1.178	0.985	1	25.812	25.812	25.928	N/A	25.928	10.097	0.878	3.182	2.211	-0.581	5.004	0.216	0.031	1.496	0.209	True	0.107	True	3	21
2018-07-12 165218 NGF12 SETA1.eds	A19	UNKNOWN	NGF12	NGF12 SETA1	hsa-miR-19a-000395	Amp	1.179	0.993	1	24.994	24.994	25.928	N/A	25.928	10.097	0.878	3.182	2.211	-0.581	5.004	0.216	0.031	1.496	0.209	True	0.107	True	3	20
2018-07-13 083350 NGF12 SETA2.eds	A19	UNKNOWN	NGF12	NGF12 SETA2	hsa-miR-19a-000395	Amp	1.169	0.988	1	25.053	25.053	25.928	N/A	25.928	10.097	0.878	3.182	2.211	-0.581	5.004	0.216	0.031	1.496	0.209	True	0.107	True	3	20
2018-07-26 165753 NGF48 SETA1.eds	A19	UNKNOWN	NGF48	NGF48SETA1	hsa-miR-19a-000395	Amp	1.174	0.987	1	25.923	25.923	25.791	N/A	25.791	9.414	0.772	3.182	1.529	-0.929	3.986	0.347	0.063	1.904	0.347	True	0.107	True	3	21
2018-07-27 144541 NGF48 SETA3.eds	A19	UNKNOWN	NGF48	NGF48SETA3	hsa-miR-19a-000395	Amp	1.176	0.99	1	24.947	24.947	25.791	N/A	25.791	9.414	0.772	3.182	1.529	-0.929	3.986	0.347	0.063	1.904	0.347	True	0.107	True	3	20
2018-07-27 092843 NGF48 SETA2.eds	A19	UNKNOWN	NGF48	NGF48SETA2	hsa-miR-19a-000395	Amp	1.208	0.985	1	26.306	26.306	25.791	N/A	25.791	9.414	0.772	3.182	1.529	-0.929	3.986	0.347	0.063	1.904	0.347	True	0.107	True	3	21
2020-01-22 143823 NGF48 SETA4.eds	A20	UNKNOWN	NGF48	NGF48 SETA4	hsa-miR-19b-000396	Amp	1.22	0.988	1	23.97	23.97	23.616	N/A	23.616	7.24	0.782	3.182	1.23	-1.258	3.718	0.426	0.076	2.392	0.458	True	0.108	True	3	19
2018-06-01 132053 CTRL SETA1.eds	A20	UNKNOWN	CTRL	CTRL SETA1	hsa-miR-19b-000396	Amp	1.167	0.928	1	21.893	21.893	22.602	N/A	22.602	6.01	1.253	4.303	0	-5.39	5.39	1	0.024	41.918	1	True	0.108	True	3	17
2018-06-06 193344 CTRL SETA2.eds	A20	UNKNOWN	CTRL	CTRL SETA2	hsa-miR-19b-000396	Amp	1.161	0.978	1	21.886	21.886	22.602	N/A	22.602	6.01	1.253	4.303	0	-5.39	5.39	1	0.024	41.918	1	True	0.108	True	3	17
2018-06-15 142159 CTRL SETA3.eds	A20	UNKNOWN	CTRL	CTRL SETA3	hsa-miR-19b-000396	Amp	1.171	0.986	1	24.028	24.028	22.602	N/A	22.602	6.01	1.253	4.303	0	-5.39	5.39	1	0.024	41.918	1	True	0.108	True	3	19
2018-06-14 163427 NGF SETA3.eds	A20	UNKNOWN	NGF30	NGF SETA3	hsa-miR-19b-000396	Amp	1.228	0.989	1	23.915	23.915	22.61	N/A	22.61	5.904	1.253	4.303	-0.106	-5.499	5.287	1.076	0.026	45.213	0.955	True	0.108	True	3	19
2018-06-06 164506 NGF SETA2.eds	A20	UNKNOWN	NGF30	NGF SETA2	hsa-miR-19b-000396	Amp	1.158	0.981	1	22.125	22.125	22.61	N/A	22.61	5.904	1.253	4.303	-0.106	-5.499	5.287	1.076	0.026	45.213	0.955	True	0.108	True	3	17
2018-06-01 112349 NGF SETA1.eds	A20	UNKNOWN	NGF30	NGF SETA1	hsa-miR-19b-000396	Amp	1.175	0.967	1	21.791	21.791	22.61	N/A	22.61	5.904	1.253	4.303	-0.106	-5.499	5.287	1.076	0.026	45.213	0.955	True	0.108	True	3	17
2018-07-26 165753 NGF48 SETA1.eds	A20	UNKNOWN	NGF48	NGF48SETA1	hsa-miR-19b-000396	Amp	1.169	0.991	1	23.801	23.801	23.616	N/A	23.616	7.24	0.782	3.182	1.23	-1.258	3.718	0.426	0.076	2.392	0.458	True	0.108	True	3	19
2018-07-27 144541 NGF48 SETA3.eds	A20	UNKNOWN	NGF48	NGF48SETA3	hsa-miR-19b-000396	Amp	1.177	0.988	1	22.741	22.741	23.616	N/A	23.616	7.24	0.782	3.182	1.23	-1.258	3.718	0.426	0.076	2.392	0.458	True	0.108	True	3	18
2018-07-27 092843 NGF48 SETA2.eds	A20	UNKNOWN	NGF48	NGF48SETA2	hsa-miR-19b-000396	Amp	1.186	0.989	1	23.952	23.952	23.616	N/A	23.616	7.24	0.782	3.182	1.23	-1.258	3.718	0.426	0.076	2.392	0.458	True	0.108	True	3	19
2018-07-12 165218 NGF12 SETA1.eds	A20	UNKNOWN	NGF12	NGF12 SETA1	hsa-miR-19b-000396	Amp	1.173	0.989	1	23.003	23.003	24.03	N/A	24.03	8.2	0.876	3.182	2.19	-0.597	4.977	0.219	0.032	1.512	0.228	True	0.108	True	3	18
2018-07-13 083350 NGF12 SETA2.eds	A20	UNKNOWN	NGF12	NGF12 SETA2	hsa-miR-19b-000396	Amp	1.158	0.99	1	23.209	23.209	24.03	N/A	24.03	8.2	0.876	3.182	2.19	-0.597	4.977	0.219	0.032	1.512	0.228	True	0.108	True	3	19
2018-07-13 153612 NGF12 SETA3.eds	A20	UNKNOWN	NGF12	NGF12 SETA3	hsa-miR-19b-000396	Amp	1.182	0.991	1	25.892	25.892	24.03	N/A	24.03	8.2	0.876	3.182	2.19	-0.597	4.977	0.219	0.032	1.512	0.228	True	0.108	True	3	21
2020-01-22 114414 NGF12 SETA4.eds	A20	UNKNOWN	NGF12	NGF12 SETA4	hsa-miR-19b-000396	Amp	1.178	0.988	1	24.018	24.018	24.03	N/A	24.03	8.2	0.876	3.182	2.19	-0.597	4.977	0.219	0.032	1.512	0.228	True	0.108	True	3	19
2018-06-06 193344 CTRL SETA2.eds	F08	UNKNOWN	CTRL	CTRL SETA2	hsa-miR-200a-000502	Amp	1.15	0.963	1	31.823	31.823	32.173	N/A	32.173	15.123	0.431	12.706	0	-5.476	5.476	1	0.022	44.496	1	True	0.085	True	3	27
2018-06-15 142159 CTRL SETA3.eds	F08	UNKNOWN	CTRL	CTRL SETA3	hsa-miR-200a-000502	N/A	Undetermined	Undetermined	1	Undetermined	Undetermined	32.173	N/A	32.173	15.123	0.431	12.706	0	-5.476	5.476	1	0.022	44.496	1	True	0.085	True	-1	-1	True
2018-06-01 132053 CTRL SETA1.eds	F08	UNKNOWN	CTRL	CTRL SETA1	hsa-miR-200a-000502	Amp	1.196	0.946	1	32.523	32.523	32.173	N/A	32.173	15.123	0.431	12.706	0	-5.476	5.476	1	0.022	44.496	1	True	0.085	True	3	28
2018-06-01 112349 NGF SETA1.eds	F08	UNKNOWN	NGF30	NGF SETA1	hsa-miR-200a-000502	Amp	1.158	0.983	1	31.989	31.989	32.808	N/A	32.808	16.101	1.087	4.303	0.978	-3.698	5.655	0.508	0.02	12.98	0.474	True	0.085	True	3	28
2018-06-14 163427 NGF SETA3.eds	F08	UNKNOWN	NGF30	NGF SETA3	hsa-miR-200a-000502	Amp	1.234	0.978	1	33.513	33.513	32.808	N/A	32.808	16.101	1.087	4.303	0.978	-3.698	5.655	0.508	0.02	12.98	0.474	True	0.085	True	3	29
2018-06-06 164506 NGF SETA2.eds	F08	UNKNOWN	NGF30	NGF SETA2	hsa-miR-200a-000502	Amp	1.112	0.979	1	32.923	32.923	32.808	N/A	32.808	16.101	1.087	4.303	0.978	-3.698	5.655	0.508	0.02	12.98	0.474	True	0.085	True	3	28
2018-07-26 165753 NGF48 SETA1.eds	F08	UNKNOWN	NGF48	NGF48SETA1	hsa-miR-200a-000502	No Amp	0.575	0	1	Undetermined	Undetermined	33.466	N/A	33.466	16.015			0.892			0.539	0.539	0.539		True	0.085	True	3	35	True
2018-07-27 092843 NGF48 SETA2.eds	F08	UNKNOWN	NGF48	NGF48SETA2	hsa-miR-200a-000502	Inconclusive	0.864	0.121	1	38.757	38.757	33.466	N/A	33.466	16.015			0.892			0.539	0.539	0.539		True	0.085	True	3	34	True
2018-07-27 144541 NGF48 SETA3.eds	F08	UNKNOWN	NGF48	NGF48SETA3	hsa-miR-200a-000502	Amp	1.186	0.931	1	33.466	33.466	33.466	N/A	33.466	16.015			0.892			0.539	0.539	0.539		True	0.085	True	3	29
2020-01-22 143823 NGF48 SETA4.eds	F08	UNKNOWN	NGF48	NGF48 SETA4	hsa-miR-200a-000502	N/A	Undetermined	Undetermined	1	Undetermined	Undetermined	33.466	N/A	33.466	16.015			0.892			0.539	0.539	0.539		True	0.085	True	-1	-1	True
2018-07-12 165218 NGF12 SETA1.eds	F08	UNKNOWN	NGF12	NGF12 SETA1	hsa-miR-200a-000502	Amp	1.071	0.88	1	34.412	34.412	34.901	N/A	34.901	18.863	1.098	12.706	3.74	-10.205	17.686	0.075	0	1,180.609	0.146	True	0.085	True	3	29
2018-07-13 083350 NGF12 SETA2.eds	F08	UNKNOWN	NGF12	NGF12 SETA2	hsa-miR-200a-000502	Amp	1.081	0.953	1	35.39	35.39	34.901	N/A	34.901	18.863	1.098	12.706	3.74	-10.205	17.686	0.075	0	1,180.609	0.146	True	0.085	True	3	31
2018-07-13 153612 NGF12 SETA3.eds	F08	UNKNOWN	NGF12	NGF12 SETA3	hsa-miR-200a-000502	N/A	Undetermined	Undetermined	1	Undetermined	Undetermined	34.901	N/A	34.901	18.863	1.098	12.706	3.74	-10.205	17.686	0.075	0	1,180.609	0.146	True	0.085	True	-1	-1	True
2020-01-22 114414 NGF12 SETA4.eds	F08	UNKNOWN	NGF12	NGF12 SETA4	hsa-miR-200a-000502	N/A	Undetermined	Undetermined	1	Undetermined	Undetermined	34.901	N/A	34.901	18.863	1.098	12.706	3.74	-10.205	17.686	0.075	0	1,180.609	0.146	True	0.085	True	-1	-1	True
2020-01-22 143823 NGF48 SETA4.eds	F09	UNKNOWN	NGF48	NGF48 SETA4	hsa-miR-200b-002251	Amp	1.105	0.923	1	29.42	29.42	31.038	N/A	31.038	14.661	0.351	3.182	1.422	0.305	2.539	0.373	0.172	0.81	0.34	True	0.047	True	3	25
2018-06-06 164506 NGF SETA2.eds	F09	UNKNOWN	NGF30	NGF SETA2	hsa-miR-200b-002251	Amp	1.037	0.956	1	29.853	29.853	29.758	N/A	29.758	13.052	0.868	4.303	-0.187	-3.92	3.545	1.139	0.086	15.139	0.903	True	0.047	True	3	27
2018-06-14 163427 NGF SETA3.eds	F09	UNKNOWN	NGF30	NGF SETA3	hsa-miR-200b-002251	Amp	1.15	0.98	1	30.091	30.091	29.758	N/A	29.758	13.052	0.868	4.303	-0.187	-3.92	3.545	1.139	0.086	15.139	0.903	True	0.047	True	3	27
2018-06-01 112349 NGF SETA1.eds	F09	UNKNOWN	NGF30	NGF SETA1	hsa-miR-200b-002251	Amp	1.053	0.959	1	29.331	29.331	29.758	N/A	29.758	13.052	0.868	4.303	-0.187	-3.92	3.545	1.139	0.086	15.139	0.903	True	0.047	True	3	26
2018-07-27 092843 NGF48 SETA2.eds	F09	UNKNOWN	NGF48	NGF48SETA2	hsa-miR-200b-002251	Amp	1.117	0.863	1	31.36	31.36	31.038	N/A	31.038	14.661	0.351	3.182	1.422	0.305	2.539	0.373	0.172	0.81	0.34	True	0.047	True	3	28
2018-07-27 144541 NGF48 SETA3.eds	F09	UNKNOWN	NGF48	NGF48SETA3	hsa-miR-200b-002251	Amp	1.042	0.917	1	31.426	31.426	31.038	N/A	31.038	14.661	0.351	3.182	1.422	0.305	2.539	0.373	0.172	0.81	0.34	True	0.047	True	3	28
2018-07-26 165753 NGF48 SETA1.eds	F09	UNKNOWN	NGF48	NGF48SETA1	hsa-miR-200b-002251	Amp	1.056	0.858	1	31.945	31.945	31.038	N/A	31.038	14.661	0.351	3.182	1.422	0.305	2.539	0.373	0.172	0.81	0.34	True	0.047	True	3	29
2018-06-06 193344 CTRL SETA2.eds	F09	UNKNOWN	CTRL	CTRL SETA2	hsa-miR-200b-002251	Amp	1.044	0.923	1	28.807	28.807	29.832	N/A	29.832	13.239	1.146	4.303	0	-4.93	4.93	1	0.033	30.484	1	True	0.047	True	3	25
2018-06-15 142159 CTRL SETA3.eds	F09	UNKNOWN	CTRL	CTRL SETA3	hsa-miR-200b-002251	Amp	1.002	0.951	1	31.158	31.158	29.832	N/A	29.832	13.239	1.146	4.303	0	-4.93	4.93	1	0.033	30.484	1	True	0.047	True	3	27
2018-06-01 132053 CTRL SETA1.eds	F09	UNKNOWN	CTRL	CTRL SETA1	hsa-miR-200b-002251	Amp	1.071	0.915	1	29.531	29.531	29.832	N/A	29.832	13.239	1.146	4.303	0	-4.93	4.93	1	0.033	30.484	1	True	0.047	True	3	27
2020-01-22 114414 NGF12 SETA4.eds	F09	UNKNOWN	NGF12	NGF12 SETA4	hsa-miR-200b-002251	Amp	1.016	0.937	1	31.599	31.599	31.799	N/A	31.799	16.24	0.437	4.303	3.001	1.119	4.882	0.125	0.034	0.46	0.106	True	0.047	True	3	28
2018-07-13 153612 NGF12 SETA3.eds	F09	UNKNOWN	NGF12	NGF12 SETA3	hsa-miR-200b-002251	Amp	1.067	0.826	1	32.423	32.423	31.799	N/A	31.799	16.24	0.437	4.303	3.001	1.119	4.882	0.125	0.034	0.46	0.106	True	0.047	True	3	29
2018-07-12 165218 NGF12 SETA1.eds	F09	UNKNOWN	NGF12	NGF12 SETA1	hsa-miR-200b-002251	Amp	0.993	0.811	1	32.014	32.014	31.799	N/A	31.799	16.24	0.437	4.303	3.001	1.119	4.882	0.125	0.034	0.46	0.106	True	0.047	True	3	29	True
2018-07-13 083350 NGF12 SETA2.eds	F09	UNKNOWN	NGF12	NGF12 SETA2	hsa-miR-200b-002251	Amp	1.066	0.835	1	31.375	31.375	31.799	N/A	31.799	16.24	0.437	4.303	3.001	1.119	4.882	0.125	0.034	0.46	0.106	True	0.047	True	3	28
2018-06-15 142159 CTRL SETA3.eds	F10	UNKNOWN	CTRL	CTRL SETA3	hsa-miR-200c-002300	Amp	1.164	0.978	1	26.418	26.418	26.115	N/A	26.115	9.522	0.666	4.303	0	-2.864	2.864	1	0.137	7.282	1	True	0.091	True	3	22
2018-06-06 193344 CTRL SETA2.eds	F10	UNKNOWN	CTRL	CTRL SETA2	hsa-miR-200c-002300	Amp	1.134	0.969	1	25.65	25.65	26.115	N/A	26.115	9.522	0.666	4.303	0	-2.864	2.864	1	0.137	7.282	1	True	0.091	True	3	21
2018-06-01 132053 CTRL SETA1.eds	F10	UNKNOWN	CTRL	CTRL SETA1	hsa-miR-200c-002300	Amp	1.16	0.971	1	26.276	26.276	26.115	N/A	26.115	9.522	0.666	4.303	0	-2.864	2.864	1	0.137	7.282	1	True	0.091	True	3	22
2018-06-06 164506 NGF SETA2.eds	F10	UNKNOWN	NGF30	NGF SETA2	hsa-miR-200c-002300	Amp	1.132	0.98	1	26.124	26.124	26.1	N/A	26.1	9.393	0.695	4.303	-0.129	-3.119	2.861	1.094	0.138	8.69	0.9	True	0.091	True	3	21
2018-06-14 163427 NGF SETA3.eds	F10	UNKNOWN	NGF30	NGF SETA3	hsa-miR-200c-002300	Amp	1.203	0.986	1	26.174	26.174	26.1	N/A	26.1	9.393	0.695	4.303	-0.129	-3.119	2.861	1.094	0.138	8.69	0.9	True	0.091	True	3	21
2018-06-01 112349 NGF SETA1.eds	F10	UNKNOWN	NGF30	NGF SETA1	hsa-miR-200c-002300	Amp	1.141	0.981	1	26.001	26.001	26.1	N/A	26.1	9.393	0.695	4.303	-0.129	-3.119	2.861	1.094	0.138	8.69	0.9	True	0.091	True	3	21
2018-07-26 165753 NGF48 SETA1.eds	F10	UNKNOWN	NGF48	NGF48SETA1	hsa-miR-200c-002300	Amp	1.173	0.976	1	26.941	26.941	26.74	N/A	26.74	10.364	0.488	3.182	0.842	-0.712	2.395	0.558	0.19	1.638	0.366	True	0.091	True	3	23
2018-07-27 092843 NGF48 SETA2.eds	F10	UNKNOWN	NGF48	NGF48SETA2	hsa-miR-200c-002300	Amp	1.173	0.974	1	26.715	26.715	26.74	N/A	26.74	10.364	0.488	3.182	0.842	-0.712	2.395	0.558	0.19	1.638	0.366	True	0.091	True	3	22
2018-07-27 144541 NGF48 SETA3.eds	F10	UNKNOWN	NGF48	NGF48SETA3	hsa-miR-200c-002300	Amp	1.15	0.97	1	26.719	26.719	26.74	N/A	26.74	10.364	0.488	3.182	0.842	-0.712	2.395	0.558	0.19	1.638	0.366	True	0.091	True	3	22
2020-01-22 143823 NGF48 SETA4.eds	F10	UNKNOWN	NGF48	NGF48 SETA4	hsa-miR-200c-002300	Amp	1.207	0.977	1	26.586	26.586	26.74	N/A	26.74	10.364	0.488	3.182	0.842	-0.712	2.395	0.558	0.19	1.638	0.366	True	0.091	True	3	22
2020-01-22 114414 NGF12 SETA4.eds	F10	UNKNOWN	NGF12	NGF12 SETA4	hsa-miR-200c-002300	Amp	1.156	0.98	1	27.622	27.622	27.352	N/A	27.352	11.521	0.499	3.182	1.999	0.412	3.585	0.25	0.083	0.751	0.074	True	0.091	True	3	23
2018-07-13 153612 NGF12 SETA3.eds	F10	UNKNOWN	NGF12	NGF12 SETA3	hsa-miR-200c-002300	Amp	1.161	0.971	1	28.048	28.048	27.352	N/A	27.352	11.521	0.499	3.182	1.999	0.412	3.585	0.25	0.083	0.751	0.074	True	0.091	True	3	24
2018-07-13 083350 NGF12 SETA2.eds	F10	UNKNOWN	NGF12	NGF12 SETA2	hsa-miR-200c-002300	Amp	1.144	0.975	1	26.783	26.783	27.352	N/A	27.352	11.521	0.499	3.182	1.999	0.412	3.585	0.25	0.083	0.751	0.074	True	0.091	True	3	22
2018-07-12 165218 NGF12 SETA1.eds	F10	UNKNOWN	NGF12	NGF12 SETA1	hsa-miR-200c-002300	Amp	1.174	0.983	1	26.954	26.954	27.352	N/A	27.352	11.521	0.499	3.182	1.999	0.412	3.585	0.25	0.083	0.751	0.074	True	0.091	True	3	22
2020-01-22 114414 NGF12 SETA4.eds	F11	UNKNOWN	NGF12	NGF12 SETA4	hsa-miR-202-002363	N/A	Undetermined	Undetermined	1	Undetermined	Undetermined		N/A												True	0.04	True	-1	-1	True
2018-07-13 153612 NGF12 SETA3.eds	F11	UNKNOWN	NGF12	NGF12 SETA3	hsa-miR-202-002363	Inconclusive	0.587	0.103	1	38.55	38.55		N/A												True	0.04	True	3	34	True
2018-07-13 083350 NGF12 SETA2.eds	F11	UNKNOWN	NGF12	NGF12 SETA2	hsa-miR-202-002363	Amp	0.778	0.516	1	35.452	35.452		N/A												True	0.04	True	3	32	True
2018-07-12 165218 NGF12 SETA1.eds	F11	UNKNOWN	NGF12	NGF12 SETA1	hsa-miR-202-002363	Amp	0.974	0.85	1	33.411	33.411		N/A												True	0.04	True	3	30	True
2018-06-01 112349 NGF SETA1.eds	F11	UNKNOWN	NGF30	NGF SETA1	hsa-miR-202-002363	Amp	1.1	0.903	1	33.114	33.114		N/A												True	0.04	True	3	30	True
2018-06-06 164506 NGF SETA2.eds	F11	UNKNOWN	NGF30	NGF SETA2	hsa-miR-202-002363	Inconclusive	0.743	0.863	1	34.734	34.734		N/A												True	0.04	True	3	32	True
2018-06-14 163427 NGF SETA3.eds	F11	UNKNOWN	NGF30	NGF SETA3	hsa-miR-202-002363	Amp	1.124	0.964	1	32.737	32.737		N/A												True	0.04	True	3	30	True
2018-06-15 142159 CTRL SETA3.eds	F11	UNKNOWN	CTRL	CTRL SETA3	hsa-miR-202-002363	Inconclusive	0.793	0.894	1	34.887	34.887		N/A												True	0.04	True	3	31	True
2018-06-06 193344 CTRL SETA2.eds	F11	UNKNOWN	CTRL	CTRL SETA2	hsa-miR-202-002363	Amp	0.862	0.625	1	34.667	34.667		N/A												True	0.04	True	3	31	True
2018-06-01 132053 CTRL SETA1.eds	F11	UNKNOWN	CTRL	CTRL SETA1	hsa-miR-202-002363	Amp	0.983	0.764	1	33.963	33.963		N/A												True	0.04	True	3	31	True
2020-01-22 143823 NGF48 SETA4.eds	F11	UNKNOWN	NGF48	NGF48 SETA4	hsa-miR-202-002363	N/A	Undetermined	Undetermined	1	Undetermined	Undetermined		N/A												True	0.04	True	-1	-1	True
2018-07-27 092843 NGF48 SETA2.eds	F11	UNKNOWN	NGF48	NGF48SETA2	hsa-miR-202-002363	N/A	Undetermined	Undetermined	1	Undetermined	Undetermined		N/A												True	0.04	True	-1	-1	True
2018-07-27 144541 NGF48 SETA3.eds	F11	UNKNOWN	NGF48	NGF48SETA3	hsa-miR-202-002363	Amp	1.026	0.917	1	32.908	32.908		N/A												True	0.04	True	3	30	True
2018-07-26 165753 NGF48 SETA1.eds	F11	UNKNOWN	NGF48	NGF48SETA1	hsa-miR-202-002363	Amp	0.983	0.935	1	34.517	34.517		N/A												True	0.04	True	3	31	True
2018-07-12 165218 NGF12 SETA1.eds	F12	UNKNOWN	NGF12	NGF12 SETA1	hsa-miR-203-000507	N/A	Undetermined	Undetermined	1	Undetermined	Undetermined		N/A												True	0.131	True	-1	-1	True
2018-07-13 153612 NGF12 SETA3.eds	F12	UNKNOWN	NGF12	NGF12 SETA3	hsa-miR-203-000507	N/A	Undetermined	Undetermined	1	Undetermined	Undetermined		N/A												True	0.131	True	-1	-1	True
2018-07-13 083350 NGF12 SETA2.eds	F12	UNKNOWN	NGF12	NGF12 SETA2	hsa-miR-203-000507	N/A	Undetermined	Undetermined	1	Undetermined	Undetermined		N/A												True	0.131	True	-1	-1	True
2020-01-22 114414 NGF12 SETA4.eds	F12	UNKNOWN	NGF12	NGF12 SETA4	hsa-miR-203-000507	N/A	Undetermined	Undetermined	1	Undetermined	Undetermined		N/A												True	0.131	True	-1	-1	True
2020-01-22 143823 NGF48 SETA4.eds	F12	UNKNOWN	NGF48	NGF48 SETA4	hsa-miR-203-000507	N/A	Undetermined	Undetermined	1	Undetermined	Undetermined	33.796	N/A	33.796	16.345			-1.269			2.409	2.409	2.409		True	0.131	True	-1	-1	True
2018-06-15 142159 CTRL SETA3.eds	F12	UNKNOWN	CTRL	CTRL SETA3	hsa-miR-203-000507	N/A	Undetermined	Undetermined	1	Undetermined	Undetermined	35.444	N/A	35.444	17.614			0			1	1	1		True	0.131	True	-1	-1	True
2018-06-01 132053 CTRL SETA1.eds	F12	UNKNOWN	CTRL	CTRL SETA1	hsa-miR-203-000507	Amp	1.258	0.844	1	35.444	35.444	35.444	N/A	35.444	17.614			0			1	1	1		True	0.131	True	3	31
2018-06-06 193344 CTRL SETA2.eds	F12	UNKNOWN	CTRL	CTRL SETA2	hsa-miR-203-000507	No Amp	0.792	0	1	Undetermined	Undetermined	35.444	N/A	35.444	17.614			0			1	1	1		True	0.131	True	3	34	True
2018-07-27 092843 NGF48 SETA2.eds	F12	UNKNOWN	NGF48	NGF48SETA2	hsa-miR-203-000507	N/A	Undetermined	Undetermined	1	Undetermined	Undetermined	33.796	N/A	33.796	16.345			-1.269			2.409	2.409	2.409		True	0.131	True	-1	-1	True
2018-07-26 165753 NGF48 SETA1.eds	F12	UNKNOWN	NGF48	NGF48SETA1	hsa-miR-203-000507	N/A	Undetermined	Undetermined	1	Undetermined	Undetermined	33.796	N/A	33.796	16.345			-1.269			2.409	2.409	2.409		True	0.131	True	-1	-1	True
2018-07-27 144541 NGF48 SETA3.eds	F12	UNKNOWN	NGF48	NGF48SETA3	hsa-miR-203-000507	Amp	1.316	0.963	1	33.796	33.796	33.796	N/A	33.796	16.345			-1.269			2.409	2.409	2.409		True	0.131	True	3	29
2018-06-14 163427 NGF SETA3.eds	F12	UNKNOWN	NGF30	NGF SETA3	hsa-miR-203-000507	N/A	Undetermined	Undetermined	1	Undetermined	Undetermined	33.673	N/A	33.673	16.475	1.465	12.706	-1.139	-19.748	17.469	2.202	0	880,235.062		True	0.131	True	-1	-1	True
2018-06-06 164506 NGF SETA2.eds	F12	UNKNOWN	NGF30	NGF SETA2	hsa-miR-203-000507	Amp	1.265	0.942	1	34.418	34.418	33.673	N/A	33.673	16.475	1.465	12.706	-1.139	-19.748	17.469	2.202	0	880,235.062		True	0.131	True	3	29
2018-06-01 112349 NGF SETA1.eds	F12	UNKNOWN	NGF30	NGF SETA1	hsa-miR-203-000507	Amp	1.322	0.942	1	32.928	32.928	33.673	N/A	33.673	16.475	1.465	12.706	-1.139	-19.748	17.469	2.202	0	880,235.062		True	0.131	True	3	28
2018-07-26 165753 NGF48 SETA1.eds	F13	UNKNOWN	NGF48	NGF48SETA1	hsa-miR-204-000508	Amp	1.251	0.983	1	32.693	32.693	32.953	N/A	32.953	16.577	0.759	3.182	1.401	-1.014	3.816	0.379	0.071	2.02	0.284	True	0.127	True	3	28
2018-07-27 092843 NGF48 SETA2.eds	F13	UNKNOWN	NGF48	NGF48SETA2	hsa-miR-204-000508	Amp	1.259	0.975	1	34.375	34.375	32.953	N/A	32.953	16.577	0.759	3.182	1.401	-1.014	3.816	0.379	0.071	2.02	0.284	True	0.127	True	3	30
2018-07-27 144541 NGF48 SETA3.eds	F13	UNKNOWN	NGF48	NGF48SETA3	hsa-miR-204-000508	Amp	1.269	0.985	1	32.652	32.652	32.953	N/A	32.953	16.577	0.759	3.182	1.401	-1.014	3.816	0.379	0.071	2.02	0.284	True	0.127	True	3	28
2018-06-14 163427 NGF SETA3.eds	F13	UNKNOWN	NGF30	NGF SETA3	hsa-miR-204-000508	Amp	1.365	0.981	1	33.043	33.043	31.53	N/A	31.53	14.824	1.474	4.303	-0.352	-6.694	5.99	1.277	0.016	103.552	0.849	True	0.127	True	3	28
2018-06-06 164506 NGF SETA2.eds	F13	UNKNOWN	NGF30	NGF SETA2	hsa-miR-204-000508	Amp	1.239	0.978	1	31.413	31.413	31.53	N/A	31.53	14.824	1.474	4.303	-0.352	-6.694	5.99	1.277	0.016	103.552	0.849	True	0.127	True	3	27
2018-06-01 112349 NGF SETA1.eds	F13	UNKNOWN	NGF30	NGF SETA1	hsa-miR-204-000508	Amp	1.273	0.985	1	30.135	30.135	31.53	N/A	31.53	14.824	1.474	4.303	-0.352	-6.694	5.99	1.277	0.016	103.552	0.849	True	0.127	True	3	25
2020-01-22 143823 NGF48 SETA4.eds	F13	UNKNOWN	NGF48	NGF48 SETA4	hsa-miR-204-000508	Amp	1.344	0.978	1	32.094	32.094	32.953	N/A	32.953	16.577	0.759	3.182	1.401	-1.014	3.816	0.379	0.071	2.02	0.284	True	0.127	True	3	28
2018-06-15 142159 CTRL SETA3.eds	F13	UNKNOWN	CTRL	CTRL SETA3	hsa-miR-204-000508	Amp	1.31	0.989	1	32.532	32.532	31.769	N/A	31.769	15.176	0.866	4.303	0	-3.725	3.725	1	0.076	13.224	1	True	0.127	True	3	28
2018-06-06 193344 CTRL SETA2.eds	F13	UNKNOWN	CTRL	CTRL SETA2	hsa-miR-204-000508	Amp	1.254	0.984	1	30.981	30.981	31.769	N/A	31.769	15.176	0.866	4.303	0	-3.725	3.725	1	0.076	13.224	1	True	0.127	True	3	26
2018-06-01 132053 CTRL SETA1.eds	F13	UNKNOWN	CTRL	CTRL SETA1	hsa-miR-204-000508	Amp	1.225	0.971	1	31.793	31.793	31.769	N/A	31.769	15.176	0.866	4.303	0	-3.725	3.725	1	0.076	13.224	1	True	0.127	True	3	27
2018-07-12 165218 NGF12 SETA1.eds	F13	UNKNOWN	NGF12	NGF12 SETA1	hsa-miR-204-000508	Amp	1.28	0.986	1	31.889	31.889	32.94	N/A	32.94	17.109	0.792	3.182	1.933	-0.587	4.453	0.262	0.046	1.502	0.165	True	0.127	True	3	27
2018-07-13 083350 NGF12 SETA2.eds	F13	UNKNOWN	NGF12	NGF12 SETA2	hsa-miR-204-000508	Amp	1.299	0.99	1	31.944	31.944	32.94	N/A	32.94	17.109	0.792	3.182	1.933	-0.587	4.453	0.262	0.046	1.502	0.165	True	0.127	True	3	27
2018-07-13 153612 NGF12 SETA3.eds	F13	UNKNOWN	NGF12	NGF12 SETA3	hsa-miR-204-000508	Amp	1.251	0.977	1	34.236	34.236	32.94	N/A	32.94	17.109	0.792	3.182	1.933	-0.587	4.453	0.262	0.046	1.502	0.165	True	0.127	True	3	29
2020-01-22 114414 NGF12 SETA4.eds	F13	UNKNOWN	NGF12	NGF12 SETA4	hsa-miR-204-000508	Amp	1.301	0.974	1	33.691	33.691	32.94	N/A	32.94	17.109	0.792	3.182	1.933	-0.587	4.453	0.262	0.046	1.502	0.165	True	0.127	True	3	29
2018-06-14 163427 NGF SETA3.eds	F14	UNKNOWN	NGF30	NGF SETA3	hsa-miR-205-000509	Amp	1.327	0.969	1	31.281	31.281	29.65	N/A	29.65	12.943	1.394	4.303	-0.031	-6.028	5.965	1.022	0.016	65.242	0.989	True	0.106	True	3	27
2018-06-06 164506 NGF SETA2.eds	F14	UNKNOWN	NGF30	NGF SETA2	hsa-miR-205-000509	Amp	1.225	0.988	1	28.952	28.952	29.65	N/A	29.65	12.943	1.394	4.303	-0.031	-6.028	5.965	1.022	0.016	65.242	0.989	True	0.106	True	3	24
2018-06-01 112349 NGF SETA1.eds	F14	UNKNOWN	NGF30	NGF SETA1	hsa-miR-205-000509	Amp	1.226	0.988	1	28.716	28.716	29.65	N/A	29.65	12.943	1.394	4.303	-0.031	-6.028	5.965	1.022	0.016	65.242	0.989	True	0.106	True	3	24
2020-01-22 143823 NGF48 SETA4.eds	F14	UNKNOWN	NGF48	NGF48 SETA4	hsa-miR-205-000509	Amp	1.249	0.93	1	34.624	34.624	31.987	N/A	31.987	15.611	1.446	3.182	2.636	-1.966	7.239	0.161	0.007	3.907	0.285	True	0.106	True	3	30
2020-01-22 114414 NGF12 SETA4.eds	F14	UNKNOWN	NGF12	NGF12 SETA4	hsa-miR-205-000509	Amp	1.271	0.987	1	31.947	31.947	32.218	N/A	32.218	16.387	1.322	3.182	3.413	-0.796	7.622	0.094	0.005	1.736	0.174	True	0.106	True	3	27
2018-07-12 165218 NGF12 SETA1.eds	F14	UNKNOWN	NGF12	NGF12 SETA1	hsa-miR-205-000509	Amp	1.246	0.952	1	31.066	31.066	32.218	N/A	32.218	16.387	1.322	3.182	3.413	-0.796	7.622	0.094	0.005	1.736	0.174	True	0.106	True	3	26
2018-07-13 083350 NGF12 SETA2.eds	F14	UNKNOWN	NGF12	NGF12 SETA2	hsa-miR-205-000509	Amp	1.258	0.985	1	30.313	30.313	32.218	N/A	32.218	16.387	1.322	3.182	3.413	-0.796	7.622	0.094	0.005	1.736	0.174	True	0.106	True	3	25
2018-07-13 153612 NGF12 SETA3.eds	F14	UNKNOWN	NGF12	NGF12 SETA3	hsa-miR-205-000509	Amp	1.2	0.968	1	35.547	35.547	32.218	N/A	32.218	16.387	1.322	3.182	3.413	-0.796	7.622	0.094	0.005	1.736	0.174	True	0.106	True	3	31
2018-07-27 092843 NGF48 SETA2.eds	F14	UNKNOWN	NGF48	NGF48SETA2	hsa-miR-205-000509	Amp	1.265	0.98	1	31.973	31.973	31.987	N/A	31.987	15.611	1.446	3.182	2.636	-1.966	7.239	0.161	0.007	3.907	0.285	True	0.106	True	3	27
2018-07-26 165753 NGF48 SETA1.eds	F14	UNKNOWN	NGF48	NGF48SETA1	hsa-miR-205-000509	Amp	1.269	0.984	1	30.892	30.892	31.987	N/A	31.987	15.611	1.446	3.182	2.636	-1.966	7.239	0.161	0.007	3.907	0.285	True	0.106	True	3	26
2018-07-27 144541 NGF48 SETA3.eds	F14	UNKNOWN	NGF48	NGF48SETA3	hsa-miR-205-000509	Amp	1.25	0.976	1	30.46	30.46	31.987	N/A	31.987	15.611	1.446	3.182	2.636	-1.966	7.239	0.161	0.007	3.907	0.285	True	0.106	True	3	26
2018-06-15 142159 CTRL SETA3.eds	F14	UNKNOWN	CTRL	CTRL SETA3	hsa-miR-205-000509	Amp	1.282	0.977	1	31.69	31.69	29.567	N/A	29.567	12.974	1.624	4.303	0	-6.988	6.988	1	0.008	126.976	1	True	0.106	True	3	27
2018-06-01 132053 CTRL SETA1.eds	F14	UNKNOWN	CTRL	CTRL SETA1	hsa-miR-205-000509	Amp	1.246	0.979	1	28.287	28.287	29.567	N/A	29.567	12.974	1.624	4.303	0	-6.988	6.988	1	0.008	126.976	1	True	0.106	True	3	23
2018-06-06 193344 CTRL SETA2.eds	F14	UNKNOWN	CTRL	CTRL SETA2	hsa-miR-205-000509	Amp	1.223	0.98	1	28.724	28.724	29.567	N/A	29.567	12.974	1.624	4.303	0	-6.988	6.988	1	0.008	126.976	1	True	0.106	True	3	24
2018-06-01 132053 CTRL SETA1.eds	P01	UNKNOWN	CTRL	CTRL SETA1	hsa-miR-208-000511	N/A	Undetermined	Undetermined	1	Undetermined	Undetermined		N/A												True	0.04	True	-1	-1	True
2018-06-06 193344 CTRL SETA2.eds	P01	UNKNOWN	CTRL	CTRL SETA2	hsa-miR-208-000511	N/A	Undetermined	Undetermined	1	Undetermined	Undetermined		N/A												True	0.04	True	-1	-1	True
2018-06-15 142159 CTRL SETA3.eds	P01	UNKNOWN	CTRL	CTRL SETA3	hsa-miR-208-000511	N/A	Undetermined	Undetermined	1	Undetermined	Undetermined		N/A												True	0.04	True	-1	-1	True
2018-07-12 165218 NGF12 SETA1.eds	P01	UNKNOWN	NGF12	NGF12 SETA1	hsa-miR-208-000511	N/A	Undetermined	Undetermined	1	Undetermined	Undetermined		N/A												True	0.04	True	-1	-1	True
2018-07-13 153612 NGF12 SETA3.eds	P01	UNKNOWN	NGF12	NGF12 SETA3	hsa-miR-208-000511	N/A	Undetermined	Undetermined	1	Undetermined	Undetermined		N/A												True	0.04	True	-1	-1	True
2018-07-13 083350 NGF12 SETA2.eds	P01	UNKNOWN	NGF12	NGF12 SETA2	hsa-miR-208-000511	N/A	Undetermined	Undetermined	1	Undetermined	Undetermined		N/A												True	0.04	True	-1	-1	True
2020-01-22 114414 NGF12 SETA4.eds	P01	UNKNOWN	NGF12	NGF12 SETA4	hsa-miR-208-000511	N/A	Undetermined	Undetermined	1	Undetermined	Undetermined		N/A												True	0.04	True	-1	-1	True
2018-06-14 163427 NGF SETA3.eds	P01	UNKNOWN	NGF30	NGF SETA3	hsa-miR-208-000511	N/A	Undetermined	Undetermined	1	Undetermined	Undetermined		N/A												True	0.04	True	-1	-1	True
2018-06-01 112349 NGF SETA1.eds	P01	UNKNOWN	NGF30	NGF SETA1	hsa-miR-208-000511	Amp	0.675	0.694	1	37.709	37.709		N/A												True	0.04	True	3	33	True
2018-06-06 164506 NGF SETA2.eds	P01	UNKNOWN	NGF30	NGF SETA2	hsa-miR-208-000511	Amp	0.678	0.341	1	37.695	37.695		N/A												True	0.04	True	3	33	True
2020-01-22 143823 NGF48 SETA4.eds	P01	UNKNOWN	NGF48	NGF48 SETA4	hsa-miR-208-000511	N/A	Undetermined	Undetermined	1	Undetermined	Undetermined		N/A												True	0.04	True	-1	-1	True
2018-07-26 165753 NGF48 SETA1.eds	P01	UNKNOWN	NGF48	NGF48SETA1	hsa-miR-208-000511	N/A	Undetermined	Undetermined	1	Undetermined	Undetermined		N/A												True	0.04	True	-1	-1	True
2018-07-27 092843 NGF48 SETA2.eds	P01	UNKNOWN	NGF48	NGF48SETA2	hsa-miR-208-000511	N/A	Undetermined	Undetermined	1	Undetermined	Undetermined		N/A												True	0.04	True	-1	-1	True
2018-07-27 144541 NGF48 SETA3.eds	P01	UNKNOWN	NGF48	NGF48SETA3	hsa-miR-208-000511	Inconclusive	0.566	0	1	39.255	39.255		N/A												True	0.04	True	3	34	True
2020-01-22 143823 NGF48 SETA4.eds	F15	UNKNOWN	NGF48	NGF48 SETA4	hsa-miR-208b-002290	N/A	Undetermined	Undetermined	1	Undetermined	Undetermined		N/A												True	0.056	True	-1	-1	True
2018-07-27 092843 NGF48 SETA2.eds	F15	UNKNOWN	NGF48	NGF48SETA2	hsa-miR-208b-002290	N/A	Undetermined	Undetermined	1	Undetermined	Undetermined		N/A												True	0.056	True	-1	-1	True
2018-07-26 165753 NGF48 SETA1.eds	F15	UNKNOWN	NGF48	NGF48SETA1	hsa-miR-208b-002290	Inconclusive	0.712	0.617	1	33.563	33.563		N/A												True	0.056	True	3	28	True
2018-07-27 144541 NGF48 SETA3.eds	F15	UNKNOWN	NGF48	NGF48SETA3	hsa-miR-208b-002290	N/A	Undetermined	Undetermined	1	Undetermined	Undetermined		N/A												True	0.056	True	-1	-1	True
2018-06-06 164506 NGF SETA2.eds	F15	UNKNOWN	NGF30	NGF SETA2	hsa-miR-208b-002290	N/A	Undetermined	Undetermined	1	Undetermined	Undetermined		N/A												True	0.056	True	-1	-1	True
2018-06-01 112349 NGF SETA1.eds	F15	UNKNOWN	NGF30	NGF SETA1	hsa-miR-208b-002290	Amp	0.655	0.762	1	36.426	36.426		N/A												True	0.056	True	3	31	True
2018-06-14 163427 NGF SETA3.eds	F15	UNKNOWN	NGF30	NGF SETA3	hsa-miR-208b-002290	N/A	Undetermined	Undetermined	1	Undetermined	Undetermined		N/A												True	0.056	True	-1	-1	True
2020-01-22 114414 NGF12 SETA4.eds	F15	UNKNOWN	NGF12	NGF12 SETA4	hsa-miR-208b-002290	N/A	Undetermined	Undetermined	1	Undetermined	Undetermined		N/A												True	0.056	True	-1	-1	True
2018-07-13 153612 NGF12 SETA3.eds	F15	UNKNOWN	NGF12	NGF12 SETA3	hsa-miR-208b-002290	N/A	Undetermined	Undetermined	1	Undetermined	Undetermined		N/A												True	0.056	True	-1	-1	True
2018-07-13 083350 NGF12 SETA2.eds	F15	UNKNOWN	NGF12	NGF12 SETA2	hsa-miR-208b-002290	N/A	Undetermined	Undetermined	1	Undetermined	Undetermined		N/A												True	0.056	True	-1	-1	True
2018-07-12 165218 NGF12 SETA1.eds	F15	UNKNOWN	NGF12	NGF12 SETA1	hsa-miR-208b-002290	N/A	Undetermined	Undetermined	1	Undetermined	Undetermined		N/A												True	0.056	True	-1	-1	True
2018-06-15 142159 CTRL SETA3.eds	F15	UNKNOWN	CTRL	CTRL SETA3	hsa-miR-208b-002290	N/A	Undetermined	Undetermined	1	Undetermined	Undetermined		N/A												True	0.056	True	-1	-1	True
2018-06-01 132053 CTRL SETA1.eds	F15	UNKNOWN	CTRL	CTRL SETA1	hsa-miR-208b-002290	N/A	Undetermined	Undetermined	1	Undetermined	Undetermined		N/A												True	0.056	True	-1	-1	True
2018-06-06 193344 CTRL SETA2.eds	F15	UNKNOWN	CTRL	CTRL SETA2	hsa-miR-208b-002290	N/A	Undetermined	Undetermined	1	Undetermined	Undetermined		N/A												True	0.056	True	-1	-1	True
2018-06-14 163427 NGF SETA3.eds	A21	UNKNOWN	NGF30	NGF SETA3	hsa-miR-20a-000580	Amp	1.374	0.991	1	26.893	26.893	24.728	N/A	24.728	8.022	1.649	4.303	-0.189	-7.282	6.904	1.14	0.008	155.632	0.939	True	0.158	True	3	22
2018-06-06 164506 NGF SETA2.eds	A21	UNKNOWN	NGF30	NGF SETA2	hsa-miR-20a-000580	Amp	1.315	0.988	1	23.777	23.777	24.728	N/A	24.728	8.022	1.649	4.303	-0.189	-7.282	6.904	1.14	0.008	155.632	0.939	True	0.158	True	3	19
2018-06-01 112349 NGF SETA1.eds	A21	UNKNOWN	NGF30	NGF SETA1	hsa-miR-20a-000580	Amp	1.307	0.961	1	23.515	23.515	24.728	N/A	24.728	8.022	1.649	4.303	-0.189	-7.282	6.904	1.14	0.008	155.632	0.939	True	0.158	True	3	18
2018-07-12 165218 NGF12 SETA1.eds	A21	UNKNOWN	NGF12	NGF12 SETA1	hsa-miR-20a-000580	Amp	1.33	0.986	1	24.675	24.675	26.584	N/A	26.584	10.753	1.308	3.182	2.543	-1.62	6.706	0.172	0.01	3.074	0.289	True	0.158	True	3	19
2018-07-13 083350 NGF12 SETA2.eds	A21	UNKNOWN	NGF12	NGF12 SETA2	hsa-miR-20a-000580	Amp	1.318	0.992	1	25.268	25.268	26.584	N/A	26.584	10.753	1.308	3.182	2.543	-1.62	6.706	0.172	0.01	3.074	0.289	True	0.158	True	3	20
2018-07-13 153612 NGF12 SETA3.eds	A21	UNKNOWN	NGF12	NGF12 SETA3	hsa-miR-20a-000580	Amp	1.268	0.984	1	29.577	29.577	26.584	N/A	26.584	10.753	1.308	3.182	2.543	-1.62	6.706	0.172	0.01	3.074	0.289	True	0.158	True	3	24
2020-01-22 114414 NGF12 SETA4.eds	A21	UNKNOWN	NGF12	NGF12 SETA4	hsa-miR-20a-000580	Amp	1.289	0.992	1	26.816	26.816	26.584	N/A	26.584	10.753	1.308	3.182	2.543	-1.62	6.706	0.172	0.01	3.074	0.289	True	0.158	True	3	21
2018-07-27 092843 NGF48 SETA2.eds	A21	UNKNOWN	NGF48	NGF48SETA2	hsa-miR-20a-000580	Amp	1.35	0.988	1	26.441	26.441	25.864	N/A	25.864	9.487	1.161	3.182	1.277	-2.417	4.971	0.413	0.032	5.341	0.561	True	0.158	True	3	21
2018-07-27 144541 NGF48 SETA3.eds	A21	UNKNOWN	NGF48	NGF48SETA3	hsa-miR-20a-000580	Amp	1.353	0.992	1	24.175	24.175	25.864	N/A	25.864	9.487	1.161	3.182	1.277	-2.417	4.971	0.413	0.032	5.341	0.561	True	0.158	True	3	19
2018-07-26 165753 NGF48 SETA1.eds	A21	UNKNOWN	NGF48	NGF48SETA1	hsa-miR-20a-000580	Amp	1.338	0.987	1	25.657	25.657	25.864	N/A	25.864	9.487	1.161	3.182	1.277	-2.417	4.971	0.413	0.032	5.341	0.561	True	0.158	True	3	21
2018-06-01 132053 CTRL SETA1.eds	A21	UNKNOWN	CTRL	CTRL SETA1	hsa-miR-20a-000580	Amp	1.328	0.989	1	23.609	23.609	24.803	N/A	24.803	8.21	1.642	4.303	0	-7.066	7.066	1	0.007	133.978	1	True	0.158	True	3	18
2018-06-06 193344 CTRL SETA2.eds	A21	UNKNOWN	CTRL	CTRL SETA2	hsa-miR-20a-000580	Amp	1.299	0.986	1	23.783	23.783	24.803	N/A	24.803	8.21	1.642	4.303	0	-7.066	7.066	1	0.007	133.978	1	True	0.158	True	3	19
2018-06-15 142159 CTRL SETA3.eds	A21	UNKNOWN	CTRL	CTRL SETA3	hsa-miR-20a-000580	Amp	1.332	0.988	1	27.017	27.017	24.803	N/A	24.803	8.21	1.642	4.303	0	-7.066	7.066	1	0.007	133.978	1	True	0.158	True	3	22
2020-01-22 143823 NGF48 SETA4.eds	A21	UNKNOWN	NGF48	NGF48 SETA4	hsa-miR-20a-000580	Amp	1.295	0.987	1	27.183	27.183	25.864	N/A	25.864	9.487	1.161	3.182	1.277	-2.417	4.971	0.413	0.032	5.341	0.561	True	0.158	True	3	22
2018-07-12 165218 NGF12 SETA1.eds	A22	UNKNOWN	NGF12	NGF12 SETA1	hsa-miR-20b-001014	Amp	1.367	0.985	1	30.033	30.033	31.458	N/A	31.458	15.627	1.031	3.182	2.291	-0.989	5.571	0.204	0.021	1.985	0.24	True	0.247	True	3	24
2018-07-13 083350 NGF12 SETA2.eds	A22	UNKNOWN	NGF12	NGF12 SETA2	hsa-miR-20b-001014	Amp	1.345	0.988	1	30.853	30.853	31.458	N/A	31.458	15.627	1.031	3.182	2.291	-0.989	5.571	0.204	0.021	1.985	0.24	True	0.247	True	3	25
2018-07-13 153612 NGF12 SETA3.eds	A22	UNKNOWN	NGF12	NGF12 SETA3	hsa-miR-20b-001014	Amp	1.364	0.982	1	33.705	33.705	31.458	N/A	31.458	15.627	1.031	3.182	2.291	-0.989	5.571	0.204	0.021	1.985	0.24	True	0.247	True	3	28
2020-01-22 114414 NGF12 SETA4.eds	A22	UNKNOWN	NGF12	NGF12 SETA4	hsa-miR-20b-001014	Amp	1.372	0.974	1	31.239	31.239	31.458	N/A	31.458	15.627	1.031	3.182	2.291	-0.989	5.571	0.204	0.021	1.985	0.24	True	0.247	True	3	25
2018-06-01 112349 NGF SETA1.eds	A22	UNKNOWN	NGF30	NGF SETA1	hsa-miR-20b-001014	Amp	1.347	0.981	1	28.661	28.661	29.668	N/A	29.668	12.962	1.335	4.303	-0.374	-6.118	5.37	1.296	0.024	69.459	0.852	True	0.247	True	3	23
2018-06-14 163427 NGF SETA3.eds	A22	UNKNOWN	NGF30	NGF SETA3	hsa-miR-20b-001014	Amp	1.433	0.985	1	31.081	31.081	29.668	N/A	29.668	12.962	1.335	4.303	-0.374	-6.118	5.37	1.296	0.024	69.459	0.852	True	0.247	True	3	25
2018-06-06 164506 NGF SETA2.eds	A22	UNKNOWN	NGF30	NGF SETA2	hsa-miR-20b-001014	Amp	1.336	0.982	1	29.263	29.263	29.668	N/A	29.668	12.962	1.335	4.303	-0.374	-6.118	5.37	1.296	0.024	69.459	0.852	True	0.247	True	3	23
2020-01-22 143823 NGF48 SETA4.eds	A22	UNKNOWN	NGF48	NGF48 SETA4	hsa-miR-20b-001014	Amp	1.408	0.98	1	31.646	31.646	31.444	N/A	31.444	15.068	0.785	3.182	1.732	-0.767	4.232	0.301	0.053	1.702	0.332	True	0.247	True	3	25
2018-06-15 142159 CTRL SETA3.eds	A22	UNKNOWN	CTRL	CTRL SETA3	hsa-miR-20b-001014	Amp	1.377	0.986	1	31.539	31.539	29.928	N/A	29.928	13.336	1.315	4.303	0	-5.659	5.659	1	0.02	50.533	1	True	0.247	True	3	25
2018-06-06 193344 CTRL SETA2.eds	A22	UNKNOWN	CTRL	CTRL SETA2	hsa-miR-20b-001014	Amp	1.338	0.981	1	28.983	28.983	29.928	N/A	29.928	13.336	1.315	4.303	0	-5.659	5.659	1	0.02	50.533	1	True	0.247	True	3	23
2018-06-01 132053 CTRL SETA1.eds	A22	UNKNOWN	CTRL	CTRL SETA1	hsa-miR-20b-001014	Amp	1.349	0.986	1	29.263	29.263	29.928	N/A	29.928	13.336	1.315	4.303	0	-5.659	5.659	1	0.02	50.533	1	True	0.247	True	3	23
2018-07-27 092843 NGF48 SETA2.eds	A22	UNKNOWN	NGF48	NGF48SETA2	hsa-miR-20b-001014	Amp	1.387	0.986	1	31.636	31.636	31.444	N/A	31.444	15.068	0.785	3.182	1.732	-0.767	4.232	0.301	0.053	1.702	0.332	True	0.247	True	3	25
2018-07-27 144541 NGF48 SETA3.eds	A22	UNKNOWN	NGF48	NGF48SETA3	hsa-miR-20b-001014	Amp	1.37	0.981	1	30.32	30.32	31.444	N/A	31.444	15.068	0.785	3.182	1.732	-0.767	4.232	0.301	0.053	1.702	0.332	True	0.247	True	3	24
2018-07-26 165753 NGF48 SETA1.eds	A22	UNKNOWN	NGF48	NGF48SETA1	hsa-miR-20b-001014	Amp	1.352	0.98	1	32.175	32.175	31.444	N/A	31.444	15.068	0.785	3.182	1.732	-0.767	4.232	0.301	0.053	1.702	0.332	True	0.247	True	3	26
2018-07-26 165753 NGF48 SETA1.eds	A23	UNKNOWN	NGF48	NGF48SETA1	hsa-miR-21-000397	Amp	1.209	0.981	1	27.519	27.519	27.616	N/A	27.616	11.239	1.032	3.182	1.182	-2.103	4.467	0.441	0.045	4.296	0.625	True	0.106	True	3	23
2018-07-27 092843 NGF48 SETA2.eds	A23	UNKNOWN	NGF48	NGF48SETA2	hsa-miR-21-000397	Amp	1.292	0.985	1	27.88	27.88	27.616	N/A	27.616	11.239	1.032	3.182	1.182	-2.103	4.467	0.441	0.045	4.296	0.625	True	0.106	True	3	24
2018-07-27 144541 NGF48 SETA3.eds	A23	UNKNOWN	NGF48	NGF48SETA3	hsa-miR-21-000397	Amp	1.203	0.99	1	26.281	26.281	27.616	N/A	27.616	11.239	1.032	3.182	1.182	-2.103	4.467	0.441	0.045	4.296	0.625	True	0.106	True	3	22
2018-07-13 153612 NGF12 SETA3.eds	A23	UNKNOWN	NGF12	NGF12 SETA3	hsa-miR-21-000397	Amp	1.211	0.979	1	31.848	31.848	28.866	N/A	28.866	13.035	1.297	3.182	2.978	-1.15	7.106	0.127	0.007	2.219	0.274	True	0.106	True	3	27
2020-01-22 114414 NGF12 SETA4.eds	A23	UNKNOWN	NGF12	NGF12 SETA4	hsa-miR-21-000397	Amp	1.212	0.985	1	29.119	29.119	28.866	N/A	28.866	13.035	1.297	3.182	2.978	-1.15	7.106	0.127	0.007	2.219	0.274	True	0.106	True	3	25
2018-07-12 165218 NGF12 SETA1.eds	A23	UNKNOWN	NGF12	NGF12 SETA1	hsa-miR-21-000397	Amp	1.225	0.984	1	27.041	27.041	28.866	N/A	28.866	13.035	1.297	3.182	2.978	-1.15	7.106	0.127	0.007	2.219	0.274	True	0.106	True	3	23
2018-07-13 083350 NGF12 SETA2.eds	A23	UNKNOWN	NGF12	NGF12 SETA2	hsa-miR-21-000397	Amp	1.219	0.975	1	27.458	27.458	28.866	N/A	28.866	13.035	1.297	3.182	2.978	-1.15	7.106	0.127	0.007	2.219	0.274	True	0.106	True	3	23
2018-06-01 132053 CTRL SETA1.eds	A23	UNKNOWN	CTRL	CTRL SETA1	hsa-miR-21-000397	Amp	1.25	0.982	1	25.157	25.157	26.65	N/A	26.65	10.058	1.929	4.303	0	-8.301	8.301	1	0.003	315.293	1	True	0.106	True	3	21
2018-06-06 193344 CTRL SETA2.eds	A23	UNKNOWN	CTRL	CTRL SETA2	hsa-miR-21-000397	Amp	1.24	0.98	1	25.332	25.332	26.65	N/A	26.65	10.058	1.929	4.303	0	-8.301	8.301	1	0.003	315.293	1	True	0.106	True	3	21
2018-06-15 142159 CTRL SETA3.eds	A23	UNKNOWN	CTRL	CTRL SETA3	hsa-miR-21-000397	Amp	1.217	0.989	1	29.462	29.462	26.65	N/A	26.65	10.058	1.929	4.303	0	-8.301	8.301	1	0.003	315.293	1	True	0.106	True	3	25
2018-06-06 164506 NGF SETA2.eds	A23	UNKNOWN	NGF30	NGF SETA2	hsa-miR-21-000397	Amp	1.216	0.99	1	25.659	25.659	26.698	N/A	26.698	9.992	1.771	4.303	-0.066	-7.685	7.553	1.047	0.005	205.811	0.981	True	0.106	True	3	21
2018-06-14 163427 NGF SETA3.eds	A23	UNKNOWN	NGF30	NGF SETA3	hsa-miR-21-000397	Amp	1.255	0.981	1	29.107	29.107	26.698	N/A	26.698	9.992	1.771	4.303	-0.066	-7.685	7.553	1.047	0.005	205.811	0.981	True	0.106	True	3	24
2018-06-01 112349 NGF SETA1.eds	A23	UNKNOWN	NGF30	NGF SETA1	hsa-miR-21-000397	Amp	1.195	0.993	1	25.329	25.329	26.698	N/A	26.698	9.992	1.771	4.303	-0.066	-7.685	7.553	1.047	0.005	205.811	0.981	True	0.106	True	3	21
2020-01-22 143823 NGF48 SETA4.eds	A23	UNKNOWN	NGF48	NGF48 SETA4	hsa-miR-21-000397	Amp	1.255	0.989	1	28.784	28.784	27.616	N/A	27.616	11.239	1.032	3.182	1.182	-2.103	4.467	0.441	0.045	4.296	0.625	True	0.106	True	3	24
2020-01-22 143823 NGF48 SETA4.eds	F16	UNKNOWN	NGF48	NGF48 SETA4	hsa-miR-210-000512	Amp	1.181	0.987	1	25.666	25.666	25.978	N/A	25.978	9.601	0.474	3.182	0.318	-1.189	1.826	0.802	0.282	2.28	0.755	True	0.08	True	3	22
2018-06-14 163427 NGF SETA3.eds	F16	UNKNOWN	NGF30	NGF SETA3	hsa-miR-210-000512	Amp	1.206	0.97	1	26.179	26.179	25.958	N/A	25.958	9.251	0.649	4.303	-0.032	-2.824	2.76	1.022	0.148	7.08	0.977	True	0.08	True	3	22
2018-06-01 112349 NGF SETA1.eds	F16	UNKNOWN	NGF30	NGF SETA1	hsa-miR-210-000512	Amp	1.122	0.985	1	26.147	26.147	25.958	N/A	25.958	9.251	0.649	4.303	-0.032	-2.824	2.76	1.022	0.148	7.08	0.977	True	0.08	True	3	22
2018-06-06 164506 NGF SETA2.eds	F16	UNKNOWN	NGF30	NGF SETA2	hsa-miR-210-000512	Amp	1.134	0.99	1	25.547	25.547	25.958	N/A	25.958	9.251	0.649	4.303	-0.032	-2.824	2.76	1.022	0.148	7.08	0.977	True	0.08	True	3	21
2018-07-13 153612 NGF12 SETA3.eds	F16	UNKNOWN	NGF12	NGF12 SETA3	hsa-miR-210-000512	Amp	1.149	0.99	1	27.922	27.922	26.692	N/A	26.692	10.861	0.611	3.182	1.578	-0.365	3.521	0.335	0.087	1.288	0.194	True	0.08	True	3	24
2018-07-13 083350 NGF12 SETA2.eds	F16	UNKNOWN	NGF12	NGF12 SETA2	hsa-miR-210-000512	Amp	1.15	0.99	1	25.891	25.891	26.692	N/A	26.692	10.861	0.611	3.182	1.578	-0.365	3.521	0.335	0.087	1.288	0.194	True	0.08	True	3	21
2020-01-22 114414 NGF12 SETA4.eds	F16	UNKNOWN	NGF12	NGF12 SETA4	hsa-miR-210-000512	Amp	1.148	0.982	1	26.561	26.561	26.692	N/A	26.692	10.861	0.611	3.182	1.578	-0.365	3.521	0.335	0.087	1.288	0.194	True	0.08	True	3	23
2018-07-12 165218 NGF12 SETA1.eds	F16	UNKNOWN	NGF12	NGF12 SETA1	hsa-miR-210-000512	Amp	1.156	0.974	1	26.393	26.393	26.692	N/A	26.692	10.861	0.611	3.182	1.578	-0.365	3.521	0.335	0.087	1.288	0.194	True	0.08	True	3	22
2018-06-01 132053 CTRL SETA1.eds	F16	UNKNOWN	CTRL	CTRL SETA1	hsa-miR-210-000512	Amp	1.133	0.981	1	25.982	25.982	25.876	N/A	25.876	9.283	0.811	4.303	0	-3.489	3.489	1	0.089	11.225	1	True	0.08	True	3	22
2018-06-06 193344 CTRL SETA2.eds	F16	UNKNOWN	CTRL	CTRL SETA2	hsa-miR-210-000512	Amp	1.14	0.988	1	25.111	25.111	25.876	N/A	25.876	9.283	0.811	4.303	0	-3.489	3.489	1	0.089	11.225	1	True	0.08	True	3	21
2018-06-15 142159 CTRL SETA3.eds	F16	UNKNOWN	CTRL	CTRL SETA3	hsa-miR-210-000512	Amp	1.161	0.974	1	26.534	26.534	25.876	N/A	25.876	9.283	0.811	4.303	0	-3.489	3.489	1	0.089	11.225	1	True	0.08	True	3	22
2018-07-26 165753 NGF48 SETA1.eds	F16	UNKNOWN	NGF48	NGF48SETA1	hsa-miR-210-000512	Amp	1.157	0.986	1	26.301	26.301	25.978	N/A	25.978	9.601	0.474	3.182	0.318	-1.189	1.826	0.802	0.282	2.28	0.755	True	0.08	True	3	22
2018-07-27 092843 NGF48 SETA2.eds	F16	UNKNOWN	NGF48	NGF48SETA2	hsa-miR-210-000512	Amp	1.193	0.973	1	26.048	26.048	25.978	N/A	25.978	9.601	0.474	3.182	0.318	-1.189	1.826	0.802	0.282	2.28	0.755	True	0.08	True	3	22
2018-07-27 144541 NGF48 SETA3.eds	F16	UNKNOWN	NGF48	NGF48SETA3	hsa-miR-210-000512	Amp	1.142	0.991	1	25.897	25.897	25.978	N/A	25.978	9.601	0.474	3.182	0.318	-1.189	1.826	0.802	0.282	2.28	0.755	True	0.08	True	3	21
2018-06-01 132053 CTRL SETA1.eds	P02	UNKNOWN	CTRL	CTRL SETA1	hsa-miR-211-000514	Amp	0.744	0.555	1	36.051	36.051		N/A												True	0.04	True	3	32	True
2018-06-15 142159 CTRL SETA3.eds	P02	UNKNOWN	CTRL	CTRL SETA3	hsa-miR-211-000514	N/A	Undetermined	Undetermined	1	Undetermined	Undetermined		N/A												True	0.04	True	-1	-1	True
2018-06-06 193344 CTRL SETA2.eds	P02	UNKNOWN	CTRL	CTRL SETA2	hsa-miR-211-000514	Amp	0.654	0.811	1	35.071	35.071		N/A												True	0.04	True	3	31	True
2018-07-13 153612 NGF12 SETA3.eds	P02	UNKNOWN	NGF12	NGF12 SETA3	hsa-miR-211-000514	N/A	Undetermined	Undetermined	1	Undetermined	Undetermined		N/A												True	0.04	True	-1	-1	True
2020-01-22 114414 NGF12 SETA4.eds	P02	UNKNOWN	NGF12	NGF12 SETA4	hsa-miR-211-000514	Amp	1.202	0.957	1	32.325	32.325		N/A												True	0.04	True	3	29	True
2018-07-12 165218 NGF12 SETA1.eds	P02	UNKNOWN	NGF12	NGF12 SETA1	hsa-miR-211-000514	N/A	Undetermined	Undetermined	1	Undetermined	Undetermined		N/A												True	0.04	True	-1	-1	True
2018-07-13 083350 NGF12 SETA2.eds	P02	UNKNOWN	NGF12	NGF12 SETA2	hsa-miR-211-000514	N/A	Undetermined	Undetermined	1	Undetermined	Undetermined		N/A												True	0.04	True	-1	-1	True
2020-01-22 143823 NGF48 SETA4.eds	P02	UNKNOWN	NGF48	NGF48 SETA4	hsa-miR-211-000514	N/A	Undetermined	Undetermined	1	Undetermined	Undetermined		N/A												True	0.04	True	-1	-1	True
2018-06-01 112349 NGF SETA1.eds	P02	UNKNOWN	NGF30	NGF SETA1	hsa-miR-211-000514	Amp	0.861	0.917	1	32.384	32.384		N/A												True	0.04	True	3	29	True
2018-06-06 164506 NGF SETA2.eds	P02	UNKNOWN	NGF30	NGF SETA2	hsa-miR-211-000514	Amp	0.883	0.821	1	34.457	34.457		N/A												True	0.04	True	3	31	True
2018-06-14 163427 NGF SETA3.eds	P02	UNKNOWN	NGF30	NGF SETA3	hsa-miR-211-000514	N/A	Undetermined	Undetermined	1	Undetermined	Undetermined		N/A												True	0.04	True	-1	-1	True
2018-07-26 165753 NGF48 SETA1.eds	P02	UNKNOWN	NGF48	NGF48SETA1	hsa-miR-211-000514	N/A	Undetermined	Undetermined	1	Undetermined	Undetermined		N/A												True	0.04	True	-1	-1	True
2018-07-27 092843 NGF48 SETA2.eds	P02	UNKNOWN	NGF48	NGF48SETA2	hsa-miR-211-000514	Amp	0.814	0.874	1	36.135	36.135		N/A												True	0.04	True	3	33	True
2018-07-27 144541 NGF48 SETA3.eds	P02	UNKNOWN	NGF48	NGF48SETA3	hsa-miR-211-000514	No Amp	0.628	0.225	1	37.416	37.416		N/A												True	0.04	True	3	32	True
2018-07-27 092843 NGF48 SETA2.eds	P03	UNKNOWN	NGF48	NGF48SETA2	hsa-miR-212-000515	Amp	1.277	0.982	1	32.176	32.176	31.3	N/A	31.3	14.924	0.537	3.182	0.315	-1.393	2.022	0.804	0.246	2.626	0.607	True	0.109	True	3	28
2018-07-27 144541 NGF48 SETA3.eds	P03	UNKNOWN	NGF48	NGF48SETA3	hsa-miR-212-000515	Amp	1.294	0.974	1	31.226	31.226	31.3	N/A	31.3	14.924	0.537	3.182	0.315	-1.393	2.022	0.804	0.246	2.626	0.607	True	0.109	True	3	27
2018-07-26 165753 NGF48 SETA1.eds	P03	UNKNOWN	NGF48	NGF48SETA1	hsa-miR-212-000515	Amp	1.332	0.972	1	31.829	31.829	31.3	N/A	31.3	14.924	0.537	3.182	0.315	-1.393	2.022	0.804	0.246	2.626	0.607	True	0.109	True	3	27
2018-06-15 142159 CTRL SETA3.eds	P03	UNKNOWN	CTRL	CTRL SETA3	hsa-miR-212-000515	Amp	1.351	0.984	1	30.491	30.491	31.202	N/A	31.202	14.609	0.149	4.303	0	-0.643	0.643	1	0.64	1.562	1	True	0.109	True	3	26
2018-06-06 193344 CTRL SETA2.eds	P03	UNKNOWN	CTRL	CTRL SETA2	hsa-miR-212-000515	Amp	1.299	0.986	1	30.967	30.967	31.202	N/A	31.202	14.609	0.149	4.303	0	-0.643	0.643	1	0.64	1.562	1	True	0.109	True	3	26
2018-06-01 132053 CTRL SETA1.eds	P03	UNKNOWN	CTRL	CTRL SETA1	hsa-miR-212-000515	Amp	1.205	0.967	1	32.148	32.148	31.202	N/A	31.202	14.609	0.149	4.303	0	-0.643	0.643	1	0.64	1.562	1	True	0.109	True	3	28
2020-01-22 143823 NGF48 SETA4.eds	P03	UNKNOWN	NGF48	NGF48 SETA4	hsa-miR-212-000515	Amp	1.343	0.989	1	29.97	29.97	31.3	N/A	31.3	14.924	0.537	3.182	0.315	-1.393	2.022	0.804	0.246	2.626	0.607	True	0.109	True	3	26
2018-07-13 083350 NGF12 SETA2.eds	P03	UNKNOWN	NGF12	NGF12 SETA2	hsa-miR-212-000515	Amp	1.309	0.966	1	31.164	31.164	31.863	N/A	31.863	16.032	1.066	3.182	1.423	-1.969	4.815	0.373	0.036	3.915	0.275	True	0.109	True	3	27
2018-07-12 165218 NGF12 SETA1.eds	P03	UNKNOWN	NGF12	NGF12 SETA1	hsa-miR-212-000515	Amp	1.283	0.989	1	30.596	30.596	31.863	N/A	31.863	16.032	1.066	3.182	1.423	-1.969	4.815	0.373	0.036	3.915	0.275	True	0.109	True	3	26
2020-01-22 114414 NGF12 SETA4.eds	P03	UNKNOWN	NGF12	NGF12 SETA4	hsa-miR-212-000515	Amp	1.312	0.988	1	31.361	31.361	31.863	N/A	31.863	16.032	1.066	3.182	1.423	-1.969	4.815	0.373	0.036	3.915	0.275	True	0.109	True	3	27
2018-07-13 153612 NGF12 SETA3.eds	P03	UNKNOWN	NGF12	NGF12 SETA3	hsa-miR-212-000515	Amp	1.188	0.944	1	34.33	34.33	31.863	N/A	31.863	16.032	1.066	3.182	1.423	-1.969	4.815	0.373	0.036	3.915	0.275	True	0.109	True	3	30
2018-06-01 112349 NGF SETA1.eds	P03	UNKNOWN	NGF30	NGF SETA1	hsa-miR-212-000515	Amp	1.317	0.992	1	30.108	30.108	30.807	N/A	30.807	14.101	1.062	4.303	-0.509	-5.08	4.062	1.423	0.06	33.813	0.681	True	0.109	True	3	26
2018-06-06 164506 NGF SETA2.eds	P03	UNKNOWN	NGF30	NGF SETA2	hsa-miR-212-000515	Amp	1.302	0.986	1	30.728	30.728	30.807	N/A	30.807	14.101	1.062	4.303	-0.509	-5.08	4.062	1.423	0.06	33.813	0.681	True	0.109	True	3	26
2018-06-14 163427 NGF SETA3.eds	P03	UNKNOWN	NGF30	NGF SETA3	hsa-miR-212-000515	Amp	1.364	0.989	1	31.585	31.585	30.807	N/A	30.807	14.101	1.062	4.303	-0.509	-5.08	4.062	1.423	0.06	33.813	0.681	True	0.109	True	3	27
2018-07-26 165753 NGF48 SETA1.eds	F17	UNKNOWN	NGF48	NGF48SETA1	hsa-miR-214-002306	N/A	Undetermined	Undetermined	1	Undetermined	Undetermined		N/A												True	0.04	True	-1	-1	True
2018-07-27 144541 NGF48 SETA3.eds	F17	UNKNOWN	NGF48	NGF48SETA3	hsa-miR-214-002306	N/A	Undetermined	Undetermined	1	Undetermined	Undetermined		N/A												True	0.04	True	-1	-1	True
2018-07-27 092843 NGF48 SETA2.eds	F17	UNKNOWN	NGF48	NGF48SETA2	hsa-miR-214-002306	N/A	Undetermined	Undetermined	1	Undetermined	Undetermined		N/A												True	0.04	True	-1	-1	True
2020-01-22 143823 NGF48 SETA4.eds	F17	UNKNOWN	NGF48	NGF48 SETA4	hsa-miR-214-002306	N/A	Undetermined	Undetermined	1	Undetermined	Undetermined		N/A												True	0.04	True	-1	-1	True
2018-06-01 112349 NGF SETA1.eds	F17	UNKNOWN	NGF30	NGF SETA1	hsa-miR-214-002306	Amp	0.6	0.586	1	34.64	34.64		N/A												True	0.04	True	3	28	True
2018-06-06 164506 NGF SETA2.eds	F17	UNKNOWN	NGF30	NGF SETA2	hsa-miR-214-002306	N/A	Undetermined	Undetermined	1	Undetermined	Undetermined		N/A												True	0.04	True	-1	-1	True
2018-06-14 163427 NGF SETA3.eds	F17	UNKNOWN	NGF30	NGF SETA3	hsa-miR-214-002306	N/A	Undetermined	Undetermined	1	Undetermined	Undetermined		N/A												True	0.04	True	-1	-1	True
2018-06-06 193344 CTRL SETA2.eds	F17	UNKNOWN	CTRL	CTRL SETA2	hsa-miR-214-002306	N/A	Undetermined	Undetermined	1	Undetermined	Undetermined		N/A												True	0.04	True	-1	-1	True
2018-06-15 142159 CTRL SETA3.eds	F17	UNKNOWN	CTRL	CTRL SETA3	hsa-miR-214-002306	N/A	Undetermined	Undetermined	1	Undetermined	Undetermined		N/A												True	0.04	True	-1	-1	True
2018-06-01 132053 CTRL SETA1.eds	F17	UNKNOWN	CTRL	CTRL SETA1	hsa-miR-214-002306	N/A	Undetermined	Undetermined	1	Undetermined	Undetermined		N/A												True	0.04	True	-1	-1	True
2018-07-13 083350 NGF12 SETA2.eds	F17	UNKNOWN	NGF12	NGF12 SETA2	hsa-miR-214-002306	N/A	Undetermined	Undetermined	1	Undetermined	Undetermined		N/A												True	0.04	True	-1	-1	True
2018-07-12 165218 NGF12 SETA1.eds	F17	UNKNOWN	NGF12	NGF12 SETA1	hsa-miR-214-002306	N/A	Undetermined	Undetermined	1	Undetermined	Undetermined		N/A												True	0.04	True	-1	-1	True
2020-01-22 114414 NGF12 SETA4.eds	F17	UNKNOWN	NGF12	NGF12 SETA4	hsa-miR-214-002306	N/A	Undetermined	Undetermined	1	Undetermined	Undetermined		N/A												True	0.04	True	-1	-1	True
2018-07-13 153612 NGF12 SETA3.eds	F17	UNKNOWN	NGF12	NGF12 SETA3	hsa-miR-214-002306	N/A	Undetermined	Undetermined	1	Undetermined	Undetermined		N/A												True	0.04	True	-1	-1	True
2018-07-26 165753 NGF48 SETA1.eds	F18	UNKNOWN	NGF48	NGF48SETA1	hsa-miR-215-000518	Amp	0.749	0.632	1	35.262	35.262		N/A												True	0.04	True	3	31	True
2018-07-27 144541 NGF48 SETA3.eds	F18	UNKNOWN	NGF48	NGF48SETA3	hsa-miR-215-000518	Amp	0.714	0.659	1	34.894	34.894		N/A												True	0.04	True	3	31	True
2018-07-27 092843 NGF48 SETA2.eds	F18	UNKNOWN	NGF48	NGF48SETA2	hsa-miR-215-000518	Amp	1.145	0.929	1	34.155	34.155		N/A												True	0.04	True	3	31	True
2018-06-15 142159 CTRL SETA3.eds	F18	UNKNOWN	CTRL	CTRL SETA3	hsa-miR-215-000518	Amp	0.77	0.65	1	34.342	34.342		N/A												True	0.04	True	3	30	True
2018-06-06 193344 CTRL SETA2.eds	F18	UNKNOWN	CTRL	CTRL SETA2	hsa-miR-215-000518	Amp	0.686	0.628	1	34.412	34.412		N/A												True	0.04	True	3	30	True
2018-06-01 132053 CTRL SETA1.eds	F18	UNKNOWN	CTRL	CTRL SETA1	hsa-miR-215-000518	Inconclusive	0.795	0.884	1	33.213	33.213		N/A												True	0.04	True	3	29	True
2018-07-13 153612 NGF12 SETA3.eds	F18	UNKNOWN	NGF12	NGF12 SETA3	hsa-miR-215-000518	Amp	0.785	0.534	1	36.112	36.112		N/A												True	0.04	True	3	32	True
2020-01-22 114414 NGF12 SETA4.eds	F18	UNKNOWN	NGF12	NGF12 SETA4	hsa-miR-215-000518	N/A	Undetermined	Undetermined	1	Undetermined	Undetermined		N/A												True	0.04	True	-1	-1	True
2018-07-12 165218 NGF12 SETA1.eds	F18	UNKNOWN	NGF12	NGF12 SETA1	hsa-miR-215-000518	Amp	0.979	0.908	1	32.92	32.92		N/A												True	0.04	True	3	30	True
2018-07-13 083350 NGF12 SETA2.eds	F18	UNKNOWN	NGF12	NGF12 SETA2	hsa-miR-215-000518	Amp	1.128	0.974	1	32.045	32.045		N/A												True	0.04	True	3	29	True
2020-01-22 143823 NGF48 SETA4.eds	F18	UNKNOWN	NGF48	NGF48 SETA4	hsa-miR-215-000518	N/A	Undetermined	Undetermined	1	Undetermined	Undetermined		N/A												True	0.04	True	-1	-1	True
2018-06-06 164506 NGF SETA2.eds	F18	UNKNOWN	NGF30	NGF SETA2	hsa-miR-215-000518	Amp	0.706	0.877	1	33.841	33.841		N/A												True	0.04	True	3	30	True
2018-06-14 163427 NGF SETA3.eds	F18	UNKNOWN	NGF30	NGF SETA3	hsa-miR-215-000518	Amp	0.799	0.794	1	35.449	35.449		N/A												True	0.04	True	3	32	True
2018-06-01 112349 NGF SETA1.eds	F18	UNKNOWN	NGF30	NGF SETA1	hsa-miR-215-000518	Amp	0.721	0.777	1	33.41	33.41		N/A												True	0.04	True	3	29	True
2020-01-22 143823 NGF48 SETA4.eds	F19	UNKNOWN	NGF48	NGF48 SETA4	hsa-miR-216a-002220	N/A	Undetermined	Undetermined	1	Undetermined	Undetermined		N/A												True	0	True	-1	-1	True
2018-07-27 144541 NGF48 SETA3.eds	F19	UNKNOWN	NGF48	NGF48SETA3	hsa-miR-216a-002220	N/A	Undetermined	Undetermined	1	Undetermined	Undetermined		N/A												True	0	True	-1	-1	True
2018-07-27 092843 NGF48 SETA2.eds	F19	UNKNOWN	NGF48	NGF48SETA2	hsa-miR-216a-002220	N/A	Undetermined	Undetermined	1	Undetermined	Undetermined		N/A												True	0	True	-1	-1	True
2018-07-26 165753 NGF48 SETA1.eds	F19	UNKNOWN	NGF48	NGF48SETA1	hsa-miR-216a-002220	N/A	Undetermined	Undetermined	1	Undetermined	Undetermined		N/A												True	0	True	-1	-1	True
2018-06-01 112349 NGF SETA1.eds	F19	UNKNOWN	NGF30	NGF SETA1	hsa-miR-216a-002220	N/A	Undetermined	Undetermined	1	Undetermined	Undetermined		N/A												True	0	True	-1	-1	True
2018-06-14 163427 NGF SETA3.eds	F19	UNKNOWN	NGF30	NGF SETA3	hsa-miR-216a-002220	N/A	Undetermined	Undetermined	1	Undetermined	Undetermined		N/A												True	0	True	-1	-1	True
2018-06-06 164506 NGF SETA2.eds	F19	UNKNOWN	NGF30	NGF SETA2	hsa-miR-216a-002220	N/A	Undetermined	Undetermined	1	Undetermined	Undetermined		N/A												True	0	True	-1	-1	True
2018-06-06 193344 CTRL SETA2.eds	F19	UNKNOWN	CTRL	CTRL SETA2	hsa-miR-216a-002220	N/A	Undetermined	Undetermined	1	Undetermined	Undetermined		N/A												True	0	True	-1	-1	True
2018-06-15 142159 CTRL SETA3.eds	F19	UNKNOWN	CTRL	CTRL SETA3	hsa-miR-216a-002220	N/A	Undetermined	Undetermined	1	Undetermined	Undetermined		N/A												True	0	True	-1	-1	True
2018-06-01 132053 CTRL SETA1.eds	F19	UNKNOWN	CTRL	CTRL SETA1	hsa-miR-216a-002220	N/A	Undetermined	Undetermined	1	Undetermined	Undetermined		N/A												True	0	True	-1	-1	True
2018-07-12 165218 NGF12 SETA1.eds	F19	UNKNOWN	NGF12	NGF12 SETA1	hsa-miR-216a-002220	N/A	Undetermined	Undetermined	1	Undetermined	Undetermined		N/A												True	0	True	-1	-1	True
2018-07-13 083350 NGF12 SETA2.eds	F19	UNKNOWN	NGF12	NGF12 SETA2	hsa-miR-216a-002220	N/A	Undetermined	Undetermined	1	Undetermined	Undetermined		N/A												True	0	True	-1	-1	True
2018-07-13 153612 NGF12 SETA3.eds	F19	UNKNOWN	NGF12	NGF12 SETA3	hsa-miR-216a-002220	N/A	Undetermined	Undetermined	1	Undetermined	Undetermined		N/A												True	0	True	-1	-1	True
2020-01-22 114414 NGF12 SETA4.eds	F19	UNKNOWN	NGF12	NGF12 SETA4	hsa-miR-216a-002220	N/A	Undetermined	Undetermined	1	Undetermined	Undetermined		N/A												True	0	True	-1	-1	True
2020-01-22 143823 NGF48 SETA4.eds	F20	UNKNOWN	NGF48	NGF48 SETA4	hsa-miR-216b-002326	Amp	1.072	0.901	1	35.062	35.062	35.062	N/A	35.062	19.893										True	0.063	True	3	31
2018-06-06 164506 NGF SETA2.eds	F20	UNKNOWN	NGF30	NGF SETA2	hsa-miR-216b-002326	N/A	Undetermined	Undetermined	1	Undetermined	Undetermined		N/A												True	0.063	True	-1	-1	True
2018-06-14 163427 NGF SETA3.eds	F20	UNKNOWN	NGF30	NGF SETA3	hsa-miR-216b-002326	N/A	Undetermined	Undetermined	1	Undetermined	Undetermined		N/A												True	0.063	True	-1	-1	True
2018-06-01 112349 NGF SETA1.eds	F20	UNKNOWN	NGF30	NGF SETA1	hsa-miR-216b-002326	N/A	Undetermined	Undetermined	1	Undetermined	Undetermined		N/A												True	0.063	True	-1	-1	True
2018-07-26 165753 NGF48 SETA1.eds	F20	UNKNOWN	NGF48	NGF48SETA1	hsa-miR-216b-002326	N/A	Undetermined	Undetermined	1	Undetermined	Undetermined	35.062	N/A	35.062	19.893										True	0.063	True	-1	-1	True
2018-07-27 092843 NGF48 SETA2.eds	F20	UNKNOWN	NGF48	NGF48SETA2	hsa-miR-216b-002326	N/A	Undetermined	Undetermined	1	Undetermined	Undetermined	35.062	N/A	35.062	19.893										True	0.063	True	-1	-1	True
2018-07-27 144541 NGF48 SETA3.eds	F20	UNKNOWN	NGF48	NGF48SETA3	hsa-miR-216b-002326	N/A	Undetermined	Undetermined	1	Undetermined	Undetermined	35.062	N/A	35.062	19.893										True	0.063	True	-1	-1	True
2018-06-01 132053 CTRL SETA1.eds	F20	UNKNOWN	CTRL	CTRL SETA1	hsa-miR-216b-002326	N/A	Undetermined	Undetermined	1	Undetermined	Undetermined		N/A												True	0.063	True	-1	-1	True
2018-06-06 193344 CTRL SETA2.eds	F20	UNKNOWN	CTRL	CTRL SETA2	hsa-miR-216b-002326	N/A	Undetermined	Undetermined	1	Undetermined	Undetermined		N/A												True	0.063	True	-1	-1	True
2018-06-15 142159 CTRL SETA3.eds	F20	UNKNOWN	CTRL	CTRL SETA3	hsa-miR-216b-002326	N/A	Undetermined	Undetermined	1	Undetermined	Undetermined		N/A												True	0.063	True	-1	-1	True
2020-01-22 114414 NGF12 SETA4.eds	F20	UNKNOWN	NGF12	NGF12 SETA4	hsa-miR-216b-002326	N/A	Undetermined	Undetermined	1	Undetermined	Undetermined		N/A												True	0.063	True	-1	-1	True
2018-07-13 153612 NGF12 SETA3.eds	F20	UNKNOWN	NGF12	NGF12 SETA3	hsa-miR-216b-002326	N/A	Undetermined	Undetermined	1	Undetermined	Undetermined		N/A												True	0.063	True	-1	-1	True
2018-07-13 083350 NGF12 SETA2.eds	F20	UNKNOWN	NGF12	NGF12 SETA2	hsa-miR-216b-002326	N/A	Undetermined	Undetermined	1	Undetermined	Undetermined		N/A												True	0.063	True	-1	-1	True
2018-07-12 165218 NGF12 SETA1.eds	F20	UNKNOWN	NGF12	NGF12 SETA1	hsa-miR-216b-002326	N/A	Undetermined	Undetermined	1	Undetermined	Undetermined		N/A												True	0.063	True	-1	-1	True
2018-07-12 165218 NGF12 SETA1.eds	F21	UNKNOWN	NGF12	NGF12 SETA1	hsa-miR-217-002337	N/A	Undetermined	Undetermined	1	Undetermined	Undetermined		N/A												True	0.2	True	-1	-1	True
2018-07-13 083350 NGF12 SETA2.eds	F21	UNKNOWN	NGF12	NGF12 SETA2	hsa-miR-217-002337	N/A	Undetermined	Undetermined	1	Undetermined	Undetermined		N/A												True	0.2	True	-1	-1	True
2018-07-13 153612 NGF12 SETA3.eds	F21	UNKNOWN	NGF12	NGF12 SETA3	hsa-miR-217-002337	N/A	Undetermined	Undetermined	1	Undetermined	Undetermined		N/A												True	0.2	True	-1	-1	True
2020-01-22 114414 NGF12 SETA4.eds	F21	UNKNOWN	NGF12	NGF12 SETA4	hsa-miR-217-002337	N/A	Undetermined	Undetermined	1	Undetermined	Undetermined		N/A												True	0.2	True	-1	-1	True
2018-06-15 142159 CTRL SETA3.eds	F21	UNKNOWN	CTRL	CTRL SETA3	hsa-miR-217-002337	N/A	Undetermined	Undetermined	1	Undetermined	Undetermined		N/A												True	0.2	True	-1	-1	True
2018-06-06 193344 CTRL SETA2.eds	F21	UNKNOWN	CTRL	CTRL SETA2	hsa-miR-217-002337	N/A	Undetermined	Undetermined	1	Undetermined	Undetermined		N/A												True	0.2	True	-1	-1	True
2018-06-01 132053 CTRL SETA1.eds	F21	UNKNOWN	CTRL	CTRL SETA1	hsa-miR-217-002337	No Amp	0.437	0	1	Undetermined	Undetermined		N/A												True	0.2	True	3	29	True
2018-06-06 164506 NGF SETA2.eds	F21	UNKNOWN	NGF30	NGF SETA2	hsa-miR-217-002337	N/A	Undetermined	Undetermined	1	Undetermined	Undetermined		N/A												True	0.2	True	-1	-1	True
2018-06-01 112349 NGF SETA1.eds	F21	UNKNOWN	NGF30	NGF SETA1	hsa-miR-217-002337	N/A	Undetermined	Undetermined	1	Undetermined	Undetermined		N/A												True	0.2	True	-1	-1	True
2018-06-14 163427 NGF SETA3.eds	F21	UNKNOWN	NGF30	NGF SETA3	hsa-miR-217-002337	N/A	Undetermined	Undetermined	1	Undetermined	Undetermined		N/A												True	0.2	True	-1	-1	True
2020-01-22 143823 NGF48 SETA4.eds	F21	UNKNOWN	NGF48	NGF48 SETA4	hsa-miR-217-002337	N/A	Undetermined	Undetermined	1	Undetermined	Undetermined		N/A												True	0.2	True	-1	-1	True
2018-07-27 144541 NGF48 SETA3.eds	F21	UNKNOWN	NGF48	NGF48SETA3	hsa-miR-217-002337	N/A	Undetermined	Undetermined	1	Undetermined	Undetermined		N/A												True	0.2	True	-1	-1	True
2018-07-27 092843 NGF48 SETA2.eds	F21	UNKNOWN	NGF48	NGF48SETA2	hsa-miR-217-002337	N/A	Undetermined	Undetermined	1	Undetermined	Undetermined		N/A												True	0.2	True	-1	-1	True
2018-07-26 165753 NGF48 SETA1.eds	F21	UNKNOWN	NGF48	NGF48SETA1	hsa-miR-217-002337	N/A	Undetermined	Undetermined	1	Undetermined	Undetermined		N/A												True	0.2	True	-1	-1	True
2020-01-22 114414 NGF12 SETA4.eds	F22	UNKNOWN	NGF12	NGF12 SETA4	hsa-miR-218-000521	Amp	1.346	0.986	1	33.388	33.388	32.937	N/A	32.937	17.106	0.953	3.182	1.879	-1.153	4.91	0.272	0.033	2.223	0.188	True	0.177	True	3	28
2018-07-13 083350 NGF12 SETA2.eds	F22	UNKNOWN	NGF12	NGF12 SETA2	hsa-miR-218-000521	Amp	1.384	0.981	1	32.307	32.307	32.937	N/A	32.937	17.106	0.953	3.182	1.879	-1.153	4.91	0.272	0.033	2.223	0.188	True	0.177	True	3	26
2018-07-13 153612 NGF12 SETA3.eds	F22	UNKNOWN	NGF12	NGF12 SETA3	hsa-miR-218-000521	Amp	1.364	0.966	1	34.678	34.678	32.937	N/A	32.937	17.106	0.953	3.182	1.879	-1.153	4.91	0.272	0.033	2.223	0.188	True	0.177	True	3	29
2018-07-12 165218 NGF12 SETA1.eds	F22	UNKNOWN	NGF12	NGF12 SETA1	hsa-miR-218-000521	Amp	1.386	0.99	1	31.376	31.376	32.937	N/A	32.937	17.106	0.953	3.182	1.879	-1.153	4.91	0.272	0.033	2.223	0.188	True	0.177	True	3	26
2018-06-15 142159 CTRL SETA3.eds	F22	UNKNOWN	CTRL	CTRL SETA3	hsa-miR-218-000521	Amp	1.373	0.985	1	32.418	32.418	31.82	N/A	31.82	15.228	0.783	4.303	0	-3.368	3.368	1	0.097	10.324	1	True	0.177	True	3	27
2018-06-01 132053 CTRL SETA1.eds	F22	UNKNOWN	CTRL	CTRL SETA1	hsa-miR-218-000521	Amp	1.375	0.986	1	31.948	31.948	31.82	N/A	31.82	15.228	0.783	4.303	0	-3.368	3.368	1	0.097	10.324	1	True	0.177	True	3	27
2018-06-06 193344 CTRL SETA2.eds	F22	UNKNOWN	CTRL	CTRL SETA2	hsa-miR-218-000521	Amp	1.332	0.984	1	31.095	31.095	31.82	N/A	31.82	15.228	0.783	4.303	0	-3.368	3.368	1	0.097	10.324	1	True	0.177	True	3	26
2018-07-27 144541 NGF48 SETA3.eds	F22	UNKNOWN	NGF48	NGF48SETA3	hsa-miR-218-000521	Amp	1.386	0.99	1	32.383	32.383	32.805	N/A	32.805	16.428	0.621	3.182	1.201	-0.776	3.178	0.435	0.111	1.713	0.293	True	0.177	True	3	27
2018-07-27 092843 NGF48 SETA2.eds	F22	UNKNOWN	NGF48	NGF48SETA2	hsa-miR-218-000521	Amp	1.404	0.987	1	32.041	32.041	32.805	N/A	32.805	16.428	0.621	3.182	1.201	-0.776	3.178	0.435	0.111	1.713	0.293	True	0.177	True	3	27
2018-07-26 165753 NGF48 SETA1.eds	F22	UNKNOWN	NGF48	NGF48SETA1	hsa-miR-218-000521	Amp	1.367	0.983	1	33.672	33.672	32.805	N/A	32.805	16.428	0.621	3.182	1.201	-0.776	3.178	0.435	0.111	1.713	0.293	True	0.177	True	3	28
2020-01-22 143823 NGF48 SETA4.eds	F22	UNKNOWN	NGF48	NGF48 SETA4	hsa-miR-218-000521	Amp	1.36	0.984	1	33.123	33.123	32.805	N/A	32.805	16.428	0.621	3.182	1.201	-0.776	3.178	0.435	0.111	1.713	0.293	True	0.177	True	3	28
2018-06-14 163427 NGF SETA3.eds	F22	UNKNOWN	NGF30	NGF SETA3	hsa-miR-218-000521	Amp	1.436	0.985	1	33.263	33.263	32.488	N/A	32.488	15.781	0.928	4.303	0.553	-3.439	4.546	0.681	0.043	10.846	0.673	True	0.177	True	3	28
2018-06-06 164506 NGF SETA2.eds	F22	UNKNOWN	NGF30	NGF SETA2	hsa-miR-218-000521	Amp	1.356	0.97	1	31.895	31.895	32.488	N/A	32.488	15.781	0.928	4.303	0.553	-3.439	4.546	0.681	0.043	10.846	0.673	True	0.177	True	3	27
2018-06-01 112349 NGF SETA1.eds	F22	UNKNOWN	NGF30	NGF SETA1	hsa-miR-218-000521	Amp	1.333	0.97	1	32.305	32.305	32.488	N/A	32.488	15.781	0.928	4.303	0.553	-3.439	4.546	0.681	0.043	10.846	0.673	True	0.177	True	3	27
2020-01-22 143823 NGF48 SETA4.eds	F23	UNKNOWN	NGF48	NGF48 SETA4	hsa-miR-219-000522	N/A	Undetermined	Undetermined	1	Undetermined	Undetermined		N/A												True	0.04	True	-1	-1	True
2018-07-27 144541 NGF48 SETA3.eds	F23	UNKNOWN	NGF48	NGF48SETA3	hsa-miR-219-000522	N/A	Undetermined	Undetermined	1	Undetermined	Undetermined		N/A												True	0.04	True	-1	-1	True
2018-07-27 092843 NGF48 SETA2.eds	F23	UNKNOWN	NGF48	NGF48SETA2	hsa-miR-219-000522	N/A	Undetermined	Undetermined	1	Undetermined	Undetermined		N/A												True	0.04	True	-1	-1	True
2018-07-26 165753 NGF48 SETA1.eds	F23	UNKNOWN	NGF48	NGF48SETA1	hsa-miR-219-000522	N/A	Undetermined	Undetermined	1	Undetermined	Undetermined		N/A												True	0.04	True	-1	-1	True
2018-06-14 163427 NGF SETA3.eds	F23	UNKNOWN	NGF30	NGF SETA3	hsa-miR-219-000522	N/A	Undetermined	Undetermined	1	Undetermined	Undetermined		N/A												True	0.04	True	-1	-1	True
2018-06-01 112349 NGF SETA1.eds	F23	UNKNOWN	NGF30	NGF SETA1	hsa-miR-219-000522	N/A	Undetermined	Undetermined	1	Undetermined	Undetermined		N/A												True	0.04	True	-1	-1	True
2018-06-06 164506 NGF SETA2.eds	F23	UNKNOWN	NGF30	NGF SETA2	hsa-miR-219-000522	Amp	0.61	0.504	1	37.342	37.342		N/A												True	0.04	True	3	33	True
2020-01-22 114414 NGF12 SETA4.eds	F23	UNKNOWN	NGF12	NGF12 SETA4	hsa-miR-219-000522	N/A	Undetermined	Undetermined	1	Undetermined	Undetermined		N/A												True	0.04	True	-1	-1	True
2018-07-13 153612 NGF12 SETA3.eds	F23	UNKNOWN	NGF12	NGF12 SETA3	hsa-miR-219-000522	N/A	Undetermined	Undetermined	1	Undetermined	Undetermined		N/A												True	0.04	True	-1	-1	True
2018-07-13 083350 NGF12 SETA2.eds	F23	UNKNOWN	NGF12	NGF12 SETA2	hsa-miR-219-000522	N/A	Undetermined	Undetermined	1	Undetermined	Undetermined		N/A												True	0.04	True	-1	-1	True
2018-07-12 165218 NGF12 SETA1.eds	F23	UNKNOWN	NGF12	NGF12 SETA1	hsa-miR-219-000522	N/A	Undetermined	Undetermined	1	Undetermined	Undetermined		N/A												True	0.04	True	-1	-1	True
2018-06-15 142159 CTRL SETA3.eds	F23	UNKNOWN	CTRL	CTRL SETA3	hsa-miR-219-000522	N/A	Undetermined	Undetermined	1	Undetermined	Undetermined		N/A												True	0.04	True	-1	-1	True
2018-06-06 193344 CTRL SETA2.eds	F23	UNKNOWN	CTRL	CTRL SETA2	hsa-miR-219-000522	N/A	Undetermined	Undetermined	1	Undetermined	Undetermined		N/A												True	0.04	True	-1	-1	True
2018-06-01 132053 CTRL SETA1.eds	F23	UNKNOWN	CTRL	CTRL SETA1	hsa-miR-219-000522	N/A	Undetermined	Undetermined	1	Undetermined	Undetermined		N/A												True	0.04	True	-1	-1	True
2018-06-01 132053 CTRL SETA1.eds	P04	UNKNOWN	CTRL	CTRL SETA1	hsa-miR-219-1-3p-002095	N/A	Undetermined	Undetermined	1	Undetermined	Undetermined		N/A												True	0.041	True	-1	-1	True
2018-06-15 142159 CTRL SETA3.eds	P04	UNKNOWN	CTRL	CTRL SETA3	hsa-miR-219-1-3p-002095	N/A	Undetermined	Undetermined	1	Undetermined	Undetermined		N/A												True	0.041	True	-1	-1	True
2018-06-06 193344 CTRL SETA2.eds	P04	UNKNOWN	CTRL	CTRL SETA2	hsa-miR-219-1-3p-002095	Amp	0.966	0.891	1	32.774	32.774		N/A												True	0.041	True	3	29	True
2020-01-22 143823 NGF48 SETA4.eds	P04	UNKNOWN	NGF48	NGF48 SETA4	hsa-miR-219-1-3p-002095	N/A	Undetermined	Undetermined	1	Undetermined	Undetermined		N/A												True	0.041	True	-1	-1	True
2018-06-01 112349 NGF SETA1.eds	P04	UNKNOWN	NGF30	NGF SETA1	hsa-miR-219-1-3p-002095	Amp	1.01	0.746	1	33.189	33.189		N/A												True	0.041	True	3	29	True
2018-06-14 163427 NGF SETA3.eds	P04	UNKNOWN	NGF30	NGF SETA3	hsa-miR-219-1-3p-002095	Amp	0.758	0.462	1	37.438	37.438		N/A												True	0.041	True	3	33	True
2018-06-06 164506 NGF SETA2.eds	P04	UNKNOWN	NGF30	NGF SETA2	hsa-miR-219-1-3p-002095	N/A	Undetermined	Undetermined	1	Undetermined	Undetermined		N/A												True	0.041	True	-1	-1	True
2020-01-22 114414 NGF12 SETA4.eds	P04	UNKNOWN	NGF12	NGF12 SETA4	hsa-miR-219-1-3p-002095	Amp	1.08	0.967	1	34.499	34.499	34.499	N/A	34.499	18.574										True	0.041	True	3	31
2018-07-13 153612 NGF12 SETA3.eds	P04	UNKNOWN	NGF12	NGF12 SETA3	hsa-miR-219-1-3p-002095	N/A	Undetermined	Undetermined	1	Undetermined	Undetermined	34.499	N/A	34.499	18.574										True	0.041	True	-1	-1	True
2018-07-13 083350 NGF12 SETA2.eds	P04	UNKNOWN	NGF12	NGF12 SETA2	hsa-miR-219-1-3p-002095	N/A	Undetermined	Undetermined	1	Undetermined	Undetermined	34.499	N/A	34.499	18.574										True	0.041	True	-1	-1	True
2018-07-12 165218 NGF12 SETA1.eds	P04	UNKNOWN	NGF12	NGF12 SETA1	hsa-miR-219-1-3p-002095	Amp	0.926	0.934	1	35.115	35.115	34.499	N/A	34.499	18.574										True	0.041	True	3	32	True
2018-07-27 144541 NGF48 SETA3.eds	P04	UNKNOWN	NGF48	NGF48SETA3	hsa-miR-219-1-3p-002095	Amp	0.663	0	1	39.329	39.329		N/A												True	0.041	True	3	34	True
2018-07-27 092843 NGF48 SETA2.eds	P04	UNKNOWN	NGF48	NGF48SETA2	hsa-miR-219-1-3p-002095	N/A	Undetermined	Undetermined	1	Undetermined	Undetermined		N/A												True	0.041	True	-1	-1	True
2018-07-26 165753 NGF48 SETA1.eds	P04	UNKNOWN	NGF48	NGF48SETA1	hsa-miR-219-1-3p-002095	N/A	Undetermined	Undetermined	1	Undetermined	Undetermined		N/A												True	0.041	True	-1	-1	True
2018-06-06 164506 NGF SETA2.eds	P05	UNKNOWN	NGF30	NGF SETA2	hsa-miR-219-2-3p-002390	N/A	Undetermined	Undetermined	1	Undetermined	Undetermined		N/A												True	0.04	True	-1	-1	True
2018-06-01 112349 NGF SETA1.eds	P05	UNKNOWN	NGF30	NGF SETA1	hsa-miR-219-2-3p-002390	N/A	Undetermined	Undetermined	1	Undetermined	Undetermined		N/A												True	0.04	True	-1	-1	True
2018-06-14 163427 NGF SETA3.eds	P05	UNKNOWN	NGF30	NGF SETA3	hsa-miR-219-2-3p-002390	N/A	Undetermined	Undetermined	1	Undetermined	Undetermined		N/A												True	0.04	True	-1	-1	True
2018-07-26 165753 NGF48 SETA1.eds	P05	UNKNOWN	NGF48	NGF48SETA1	hsa-miR-219-2-3p-002390	N/A	Undetermined	Undetermined	1	Undetermined	Undetermined		N/A												True	0.04	True	-1	-1	True
2018-07-27 092843 NGF48 SETA2.eds	P05	UNKNOWN	NGF48	NGF48SETA2	hsa-miR-219-2-3p-002390	N/A	Undetermined	Undetermined	1	Undetermined	Undetermined		N/A												True	0.04	True	-1	-1	True
2018-07-27 144541 NGF48 SETA3.eds	P05	UNKNOWN	NGF48	NGF48SETA3	hsa-miR-219-2-3p-002390	Inconclusive	0.625	0.283	1	38.04	38.04		N/A												True	0.04	True	3	34	True
2020-01-22 114414 NGF12 SETA4.eds	P05	UNKNOWN	NGF12	NGF12 SETA4	hsa-miR-219-2-3p-002390	N/A	Undetermined	Undetermined	1	Undetermined	Undetermined		N/A												True	0.04	True	-1	-1	True
2018-07-13 153612 NGF12 SETA3.eds	P05	UNKNOWN	NGF12	NGF12 SETA3	hsa-miR-219-2-3p-002390	N/A	Undetermined	Undetermined	1	Undetermined	Undetermined		N/A												True	0.04	True	-1	-1	True
2018-07-13 083350 NGF12 SETA2.eds	P05	UNKNOWN	NGF12	NGF12 SETA2	hsa-miR-219-2-3p-002390	Amp	0.614	0.042	1	38.791	38.791		N/A												True	0.04	True	3	34	True
2018-07-12 165218 NGF12 SETA1.eds	P05	UNKNOWN	NGF12	NGF12 SETA1	hsa-miR-219-2-3p-002390	N/A	Undetermined	Undetermined	1	Undetermined	Undetermined		N/A												True	0.04	True	-1	-1	True
2018-06-15 142159 CTRL SETA3.eds	P05	UNKNOWN	CTRL	CTRL SETA3	hsa-miR-219-2-3p-002390	N/A	Undetermined	Undetermined	1	Undetermined	Undetermined		N/A												True	0.04	True	-1	-1	True
2020-01-22 143823 NGF48 SETA4.eds	P05	UNKNOWN	NGF48	NGF48 SETA4	hsa-miR-219-2-3p-002390	N/A	Undetermined	Undetermined	1	Undetermined	Undetermined		N/A												True	0.04	True	-1	-1	True
2018-06-01 132053 CTRL SETA1.eds	P05	UNKNOWN	CTRL	CTRL SETA1	hsa-miR-219-2-3p-002390	N/A	Undetermined	Undetermined	1	Undetermined	Undetermined		N/A												True	0.04	True	-1	-1	True
2018-06-06 193344 CTRL SETA2.eds	P05	UNKNOWN	CTRL	CTRL SETA2	hsa-miR-219-2-3p-002390	N/A	Undetermined	Undetermined	1	Undetermined	Undetermined		N/A												True	0.04	True	-1	-1	True
2020-01-22 143823 NGF48 SETA4.eds	A24	UNKNOWN	NGF48	NGF48 SETA4	hsa-miR-22-000398	N/A	Undetermined	Undetermined	1	Undetermined	Undetermined		N/A												True	0.04	True	-1	-1	True
2018-07-13 083350 NGF12 SETA2.eds	A24	UNKNOWN	NGF12	NGF12 SETA2	hsa-miR-22-000398	Amp	0.777	0.867	1	33.904	33.904		N/A												True	0.04	True	3	30	True
2018-07-12 165218 NGF12 SETA1.eds	A24	UNKNOWN	NGF12	NGF12 SETA1	hsa-miR-22-000398	Amp	0.906	0.89	1	31.38	31.38		N/A												True	0.04	True	3	27	True
2020-01-22 114414 NGF12 SETA4.eds	A24	UNKNOWN	NGF12	NGF12 SETA4	hsa-miR-22-000398	N/A	Undetermined	Undetermined	1	Undetermined	Undetermined		N/A												True	0.04	True	-1	-1	True
2018-07-13 153612 NGF12 SETA3.eds	A24	UNKNOWN	NGF12	NGF12 SETA3	hsa-miR-22-000398	N/A	Undetermined	Undetermined	1	Undetermined	Undetermined		N/A												True	0.04	True	-1	-1	True
2018-06-01 112349 NGF SETA1.eds	A24	UNKNOWN	NGF30	NGF SETA1	hsa-miR-22-000398	Amp	0.855	0.867	1	30.084	30.084		N/A												True	0.04	True	3	26	True
2018-06-06 164506 NGF SETA2.eds	A24	UNKNOWN	NGF30	NGF SETA2	hsa-miR-22-000398	Amp	0.785	0.925	1	31.853	31.853		N/A												True	0.04	True	3	28	True
2018-06-14 163427 NGF SETA3.eds	A24	UNKNOWN	NGF30	NGF SETA3	hsa-miR-22-000398	N/A	Undetermined	Undetermined	1	Undetermined	Undetermined		N/A												True	0.04	True	-1	-1	True
2018-06-06 193344 CTRL SETA2.eds	A24	UNKNOWN	CTRL	CTRL SETA2	hsa-miR-22-000398	Amp	0.873	0.94	1	30.932	30.932		N/A												True	0.04	True	3	27	True
2018-06-15 142159 CTRL SETA3.eds	A24	UNKNOWN	CTRL	CTRL SETA3	hsa-miR-22-000398	Amp	0.777	0.889	1	33.933	33.933		N/A												True	0.04	True	3	30	True
2018-06-01 132053 CTRL SETA1.eds	A24	UNKNOWN	CTRL	CTRL SETA1	hsa-miR-22-000398	Amp	0.888	0.881	1	30.373	30.373		N/A												True	0.04	True	3	27	True
2018-07-26 165753 NGF48 SETA1.eds	A24	UNKNOWN	NGF48	NGF48SETA1	hsa-miR-22-000398	Amp	0.76	0.759	1	33.551	33.551		N/A												True	0.04	True	3	30	True
2018-07-27 144541 NGF48 SETA3.eds	A24	UNKNOWN	NGF48	NGF48SETA3	hsa-miR-22-000398	Amp	0.673	0.767	1	35.514	35.514		N/A												True	0.04	True	3	31	True
2018-07-27 092843 NGF48 SETA2.eds	A24	UNKNOWN	NGF48	NGF48SETA2	hsa-miR-22-000398	Amp	0.821	0.828	1	32.685	32.685		N/A												True	0.04	True	3	29	True
2018-06-01 112349 NGF SETA1.eds	P06	UNKNOWN	NGF30	NGF SETA1	hsa-miR-220-000523	N/A	Undetermined	Undetermined	1	Undetermined	Undetermined		N/A												True	0	True	-1	-1	True
2018-06-14 163427 NGF SETA3.eds	P06	UNKNOWN	NGF30	NGF SETA3	hsa-miR-220-000523	N/A	Undetermined	Undetermined	1	Undetermined	Undetermined		N/A												True	0	True	-1	-1	True
2018-06-06 164506 NGF SETA2.eds	P06	UNKNOWN	NGF30	NGF SETA2	hsa-miR-220-000523	N/A	Undetermined	Undetermined	1	Undetermined	Undetermined		N/A												True	0	True	-1	-1	True
2018-07-12 165218 NGF12 SETA1.eds	P06	UNKNOWN	NGF12	NGF12 SETA1	hsa-miR-220-000523	N/A	Undetermined	Undetermined	1	Undetermined	Undetermined		N/A												True	0	True	-1	-1	True
2018-07-13 083350 NGF12 SETA2.eds	P06	UNKNOWN	NGF12	NGF12 SETA2	hsa-miR-220-000523	N/A	Undetermined	Undetermined	1	Undetermined	Undetermined		N/A												True	0	True	-1	-1	True
2018-07-13 153612 NGF12 SETA3.eds	P06	UNKNOWN	NGF12	NGF12 SETA3	hsa-miR-220-000523	N/A	Undetermined	Undetermined	1	Undetermined	Undetermined		N/A												True	0	True	-1	-1	True
2020-01-22 114414 NGF12 SETA4.eds	P06	UNKNOWN	NGF12	NGF12 SETA4	hsa-miR-220-000523	N/A	Undetermined	Undetermined	1	Undetermined	Undetermined		N/A												True	0	True	-1	-1	True
2020-01-22 143823 NGF48 SETA4.eds	P06	UNKNOWN	NGF48	NGF48 SETA4	hsa-miR-220-000523	N/A	Undetermined	Undetermined	1	Undetermined	Undetermined		N/A												True	0	True	-1	-1	True
2018-07-26 165753 NGF48 SETA1.eds	P06	UNKNOWN	NGF48	NGF48SETA1	hsa-miR-220-000523	N/A	Undetermined	Undetermined	1	Undetermined	Undetermined		N/A												True	0	True	-1	-1	True
2018-07-27 144541 NGF48 SETA3.eds	P06	UNKNOWN	NGF48	NGF48SETA3	hsa-miR-220-000523	N/A	Undetermined	Undetermined	1	Undetermined	Undetermined		N/A												True	0	True	-1	-1	True
2018-07-27 092843 NGF48 SETA2.eds	P06	UNKNOWN	NGF48	NGF48SETA2	hsa-miR-220-000523	N/A	Undetermined	Undetermined	1	Undetermined	Undetermined		N/A												True	0	True	-1	-1	True
2018-06-15 142159 CTRL SETA3.eds	P06	UNKNOWN	CTRL	CTRL SETA3	hsa-miR-220-000523	N/A	Undetermined	Undetermined	1	Undetermined	Undetermined		N/A												True	0	True	-1	-1	True
2018-06-06 193344 CTRL SETA2.eds	P06	UNKNOWN	CTRL	CTRL SETA2	hsa-miR-220-000523	N/A	Undetermined	Undetermined	1	Undetermined	Undetermined		N/A												True	0	True	-1	-1	True
2018-06-01 132053 CTRL SETA1.eds	P06	UNKNOWN	CTRL	CTRL SETA1	hsa-miR-220-000523	N/A	Undetermined	Undetermined	1	Undetermined	Undetermined		N/A												True	0	True	-1	-1	True
2020-01-22 143823 NGF48 SETA4.eds	P07	UNKNOWN	NGF48	NGF48 SETA4	hsa-miR-220b-002206	N/A	Undetermined	Undetermined	1	Undetermined	Undetermined		N/A												True	0.04	True	-1	-1	True
2018-07-13 153612 NGF12 SETA3.eds	P07	UNKNOWN	NGF12	NGF12 SETA3	hsa-miR-220b-002206	N/A	Undetermined	Undetermined	1	Undetermined	Undetermined		N/A												True	0.04	True	-1	-1	True
2020-01-22 114414 NGF12 SETA4.eds	P07	UNKNOWN	NGF12	NGF12 SETA4	hsa-miR-220b-002206	N/A	Undetermined	Undetermined	1	Undetermined	Undetermined		N/A												True	0.04	True	-1	-1	True
2018-07-12 165218 NGF12 SETA1.eds	P07	UNKNOWN	NGF12	NGF12 SETA1	hsa-miR-220b-002206	N/A	Undetermined	Undetermined	1	Undetermined	Undetermined		N/A												True	0.04	True	-1	-1	True
2018-07-13 083350 NGF12 SETA2.eds	P07	UNKNOWN	NGF12	NGF12 SETA2	hsa-miR-220b-002206	N/A	Undetermined	Undetermined	1	Undetermined	Undetermined		N/A												True	0.04	True	-1	-1	True
2018-06-01 112349 NGF SETA1.eds	P07	UNKNOWN	NGF30	NGF SETA1	hsa-miR-220b-002206	N/A	Undetermined	Undetermined	1	Undetermined	Undetermined		N/A												True	0.04	True	-1	-1	True
2018-06-06 164506 NGF SETA2.eds	P07	UNKNOWN	NGF30	NGF SETA2	hsa-miR-220b-002206	Inconclusive	0.606	0.712	1	35.942	35.942		N/A												True	0.04	True	3	30	True
2018-06-14 163427 NGF SETA3.eds	P07	UNKNOWN	NGF30	NGF SETA3	hsa-miR-220b-002206	N/A	Undetermined	Undetermined	1	Undetermined	Undetermined		N/A												True	0.04	True	-1	-1	True
2018-07-26 165753 NGF48 SETA1.eds	P07	UNKNOWN	NGF48	NGF48SETA1	hsa-miR-220b-002206	N/A	Undetermined	Undetermined	1	Undetermined	Undetermined		N/A												True	0.04	True	-1	-1	True
2018-07-27 144541 NGF48 SETA3.eds	P07	UNKNOWN	NGF48	NGF48SETA3	hsa-miR-220b-002206	N/A	Undetermined	Undetermined	1	Undetermined	Undetermined		N/A												True	0.04	True	-1	-1	True
2018-07-27 092843 NGF48 SETA2.eds	P07	UNKNOWN	NGF48	NGF48SETA2	hsa-miR-220b-002206	N/A	Undetermined	Undetermined	1	Undetermined	Undetermined		N/A												True	0.04	True	-1	-1	True
2018-06-06 193344 CTRL SETA2.eds	P07	UNKNOWN	CTRL	CTRL SETA2	hsa-miR-220b-002206	N/A	Undetermined	Undetermined	1	Undetermined	Undetermined		N/A												True	0.04	True	-1	-1	True
2018-06-15 142159 CTRL SETA3.eds	P07	UNKNOWN	CTRL	CTRL SETA3	hsa-miR-220b-002206	N/A	Undetermined	Undetermined	1	Undetermined	Undetermined		N/A												True	0.04	True	-1	-1	True
2018-06-01 132053 CTRL SETA1.eds	P07	UNKNOWN	CTRL	CTRL SETA1	hsa-miR-220b-002206	Amp	0.588	0.613	1	33.069	33.069		N/A												True	0.04	True	3	28	True
2020-01-22 143823 NGF48 SETA4.eds	P08	UNKNOWN	NGF48	NGF48 SETA4	hsa-miR-220c-002211	N/A	Undetermined	Undetermined	1	Undetermined	Undetermined		N/A												True	0	True	-1	-1	True
2018-06-15 142159 CTRL SETA3.eds	P08	UNKNOWN	CTRL	CTRL SETA3	hsa-miR-220c-002211	N/A	Undetermined	Undetermined	1	Undetermined	Undetermined		N/A												True	0	True	-1	-1	True
2018-06-06 193344 CTRL SETA2.eds	P08	UNKNOWN	CTRL	CTRL SETA2	hsa-miR-220c-002211	N/A	Undetermined	Undetermined	1	Undetermined	Undetermined		N/A												True	0	True	-1	-1	True
2018-06-01 132053 CTRL SETA1.eds	P08	UNKNOWN	CTRL	CTRL SETA1	hsa-miR-220c-002211	N/A	Undetermined	Undetermined	1	Undetermined	Undetermined		N/A												True	0	True	-1	-1	True
2018-06-14 163427 NGF SETA3.eds	P08	UNKNOWN	NGF30	NGF SETA3	hsa-miR-220c-002211	N/A	Undetermined	Undetermined	1	Undetermined	Undetermined		N/A												True	0	True	-1	-1	True
2018-06-01 112349 NGF SETA1.eds	P08	UNKNOWN	NGF30	NGF SETA1	hsa-miR-220c-002211	N/A	Undetermined	Undetermined	1	Undetermined	Undetermined		N/A												True	0	True	-1	-1	True
2018-06-06 164506 NGF SETA2.eds	P08	UNKNOWN	NGF30	NGF SETA2	hsa-miR-220c-002211	N/A	Undetermined	Undetermined	1	Undetermined	Undetermined		N/A												True	0	True	-1	-1	True
2018-07-12 165218 NGF12 SETA1.eds	P08	UNKNOWN	NGF12	NGF12 SETA1	hsa-miR-220c-002211	N/A	Undetermined	Undetermined	1	Undetermined	Undetermined		N/A												True	0	True	-1	-1	True
2018-07-13 153612 NGF12 SETA3.eds	P08	UNKNOWN	NGF12	NGF12 SETA3	hsa-miR-220c-002211	N/A	Undetermined	Undetermined	1	Undetermined	Undetermined		N/A												True	0	True	-1	-1	True
2018-07-13 083350 NGF12 SETA2.eds	P08	UNKNOWN	NGF12	NGF12 SETA2	hsa-miR-220c-002211	N/A	Undetermined	Undetermined	1	Undetermined	Undetermined		N/A												True	0	True	-1	-1	True
2020-01-22 114414 NGF12 SETA4.eds	P08	UNKNOWN	NGF12	NGF12 SETA4	hsa-miR-220c-002211	N/A	Undetermined	Undetermined	1	Undetermined	Undetermined		N/A												True	0	True	-1	-1	True
2018-07-26 165753 NGF48 SETA1.eds	P08	UNKNOWN	NGF48	NGF48SETA1	hsa-miR-220c-002211	N/A	Undetermined	Undetermined	1	Undetermined	Undetermined		N/A												True	0	True	-1	-1	True
2018-07-27 092843 NGF48 SETA2.eds	P08	UNKNOWN	NGF48	NGF48SETA2	hsa-miR-220c-002211	N/A	Undetermined	Undetermined	1	Undetermined	Undetermined		N/A												True	0	True	-1	-1	True
2018-07-27 144541 NGF48 SETA3.eds	P08	UNKNOWN	NGF48	NGF48SETA3	hsa-miR-220c-002211	N/A	Undetermined	Undetermined	1	Undetermined	Undetermined		N/A												True	0	True	-1	-1	True
2018-06-01 112349 NGF SETA1.eds	F24	UNKNOWN	NGF30	NGF SETA1	hsa-miR-221-000524	Amp	1.182	0.991	1	26.982	26.982	28.659	N/A	28.659	11.952	2.04	4.303	0.215	-8.564	8.994	0.861	0.002	378.453	0.937	True	0.119	True	3	22
2018-06-06 164506 NGF SETA2.eds	F24	UNKNOWN	NGF30	NGF SETA2	hsa-miR-221-000524	Amp	1.197	0.985	1	27.378	27.378	28.659	N/A	28.659	11.952	2.04	4.303	0.215	-8.564	8.994	0.861	0.002	378.453	0.937	True	0.119	True	3	22
2018-06-14 163427 NGF SETA3.eds	F24	UNKNOWN	NGF30	NGF SETA3	hsa-miR-221-000524	Amp	1.115	0.967	1	31.617	31.617	28.659	N/A	28.659	11.952	2.04	4.303	0.215	-8.564	8.994	0.861	0.002	378.453	0.937	True	0.119	True	3	26
2018-07-26 165753 NGF48 SETA1.eds	F24	UNKNOWN	NGF48	NGF48SETA1	hsa-miR-221-000524	Amp	1.166	0.987	1	29.788	29.788	29.975	N/A	29.975	13.598	1.33	3.182	1.861	-2.371	6.093	0.275	0.015	5.172	0.406	True	0.119	True	3	25
2018-07-27 092843 NGF48 SETA2.eds	F24	UNKNOWN	NGF48	NGF48SETA2	hsa-miR-221-000524	Amp	1.191	0.982	1	30.307	30.307	29.975	N/A	29.975	13.598	1.33	3.182	1.861	-2.371	6.093	0.275	0.015	5.172	0.406	True	0.119	True	3	25
2018-07-27 144541 NGF48 SETA3.eds	F24	UNKNOWN	NGF48	NGF48SETA3	hsa-miR-221-000524	Amp	1.21	0.993	1	27.913	27.913	29.975	N/A	29.975	13.598	1.33	3.182	1.861	-2.371	6.093	0.275	0.015	5.172	0.406	True	0.119	True	3	23
2018-06-01 132053 CTRL SETA1.eds	F24	UNKNOWN	CTRL	CTRL SETA1	hsa-miR-221-000524	Amp	1.215	0.984	1	27.379	27.379	28.33	N/A	28.33	11.737	1.531	4.303	0	-6.589	6.589	1	0.01	96.301	1	True	0.119	True	3	22
2018-06-15 142159 CTRL SETA3.eds	F24	UNKNOWN	CTRL	CTRL SETA3	hsa-miR-221-000524	Amp	1.146	0.981	1	30.366	30.366	28.33	N/A	28.33	11.737	1.531	4.303	0	-6.589	6.589	1	0.01	96.301	1	True	0.119	True	3	25
2018-06-06 193344 CTRL SETA2.eds	F24	UNKNOWN	CTRL	CTRL SETA2	hsa-miR-221-000524	Amp	1.181	0.975	1	27.244	27.244	28.33	N/A	28.33	11.737	1.531	4.303	0	-6.589	6.589	1	0.01	96.301	1	True	0.119	True	3	22
2018-07-12 165218 NGF12 SETA1.eds	F24	UNKNOWN	NGF12	NGF12 SETA1	hsa-miR-221-000524	Amp	1.223	0.989	1	27.558	27.558	29.454	N/A	29.454	13.655	1.822	4.303	1.918	-5.923	9.758	0.265	0.001	60.675	0.467	True	0.119	True	3	23
2018-07-13 083350 NGF12 SETA2.eds	F24	UNKNOWN	NGF12	NGF12 SETA2	hsa-miR-221-000524	Amp	1.172	0.985	1	28.378	28.378	29.454	N/A	29.454	13.655	1.822	4.303	1.918	-5.923	9.758	0.265	0.001	60.675	0.467	True	0.119	True	3	23
2018-07-13 153612 NGF12 SETA3.eds	F24	UNKNOWN	NGF12	NGF12 SETA3	hsa-miR-221-000524	Amp	1.078	0.954	1	32.427	32.427	29.454	N/A	29.454	13.655	1.822	4.303	1.918	-5.923	9.758	0.265	0.001	60.675	0.467	True	0.119	True	3	26
2020-01-22 114414 NGF12 SETA4.eds	F24	UNKNOWN	NGF12	NGF12 SETA4	hsa-miR-221-000524	N/A	Undetermined	Undetermined	1	Undetermined	Undetermined	29.454	N/A	29.454	13.655	1.822	4.303	1.918	-5.923	9.758	0.265	0.001	60.675	0.467	True	0.119	True	-1	-1	True
2020-01-22 143823 NGF48 SETA4.eds	F24	UNKNOWN	NGF48	NGF48 SETA4	hsa-miR-221-000524	Amp	1.102	0.969	1	31.893	31.893	29.975	N/A	29.975	13.598	1.33	3.182	1.861	-2.371	6.093	0.275	0.015	5.172	0.406	True	0.119	True	3	26
2020-01-22 143823 NGF48 SETA4.eds	G01	UNKNOWN	NGF48	NGF48 SETA4	hsa-miR-222-002276	Amp	1.417	0.985	1	24.542	24.542	24.005	N/A	24.005	7.629	0.829	3.182	1.38	-1.258	4.018	0.384	0.062	2.391	0.349	True	0.256	True	3	18
2018-06-14 163427 NGF SETA3.eds	G01	UNKNOWN	NGF30	NGF SETA3	hsa-miR-222-002276	Amp	1.476	0.992	1	23.535	23.535	22.951	N/A	22.951	6.245	0.885	4.303	-0.004	-3.814	3.806	1.003	0.072	14.06	0.998	True	0.256	True	3	17
2018-06-01 112349 NGF SETA1.eds	G01	UNKNOWN	NGF30	NGF SETA1	hsa-miR-222-002276	Amp	1.388	0.982	1	22.664	22.664	22.951	N/A	22.951	6.245	0.885	4.303	-0.004	-3.814	3.806	1.003	0.072	14.06	0.998	True	0.256	True	3	16
2018-06-06 164506 NGF SETA2.eds	G01	UNKNOWN	NGF30	NGF SETA2	hsa-miR-222-002276	Amp	1.398	0.99	1	22.655	22.655	22.951	N/A	22.951	6.245	0.885	4.303	-0.004	-3.814	3.806	1.003	0.072	14.06	0.998	True	0.256	True	3	17
2018-06-15 142159 CTRL SETA3.eds	G01	UNKNOWN	CTRL	CTRL SETA3	hsa-miR-222-002276	Amp	1.412	0.993	1	23.777	23.777	22.841	N/A	22.841	6.249	1.02	4.303	0	-4.387	4.387	1	0.048	20.924	1	True	0.256	True	3	18
2018-06-06 193344 CTRL SETA2.eds	G01	UNKNOWN	CTRL	CTRL SETA2	hsa-miR-222-002276	Amp	1.408	0.986	1	22.336	22.336	22.841	N/A	22.841	6.249	1.02	4.303	0	-4.387	4.387	1	0.048	20.924	1	True	0.256	True	3	16
2018-06-01 132053 CTRL SETA1.eds	G01	UNKNOWN	CTRL	CTRL SETA1	hsa-miR-222-002276	Amp	1.425	0.985	1	22.411	22.411	22.841	N/A	22.841	6.249	1.02	4.303	0	-4.387	4.387	1	0.048	20.924	1	True	0.256	True	3	16
2018-07-26 165753 NGF48 SETA1.eds	G01	UNKNOWN	NGF48	NGF48SETA1	hsa-miR-222-002276	Amp	1.402	0.984	1	23.824	23.824	24.005	N/A	24.005	7.629	0.829	3.182	1.38	-1.258	4.018	0.384	0.062	2.391	0.349	True	0.256	True	3	18
2018-07-27 092843 NGF48 SETA2.eds	G01	UNKNOWN	NGF48	NGF48SETA2	hsa-miR-222-002276	Amp	1.426	0.98	1	24.428	24.428	24.005	N/A	24.005	7.629	0.829	3.182	1.38	-1.258	4.018	0.384	0.062	2.391	0.349	True	0.256	True	3	19
2018-07-27 144541 NGF48 SETA3.eds	G01	UNKNOWN	NGF48	NGF48SETA3	hsa-miR-222-002276	Amp	1.413	0.96	1	23.228	23.228	24.005	N/A	24.005	7.629	0.829	3.182	1.38	-1.258	4.018	0.384	0.062	2.391	0.349	True	0.256	True	3	18
2018-07-12 165218 NGF12 SETA1.eds	G01	UNKNOWN	NGF12	NGF12 SETA1	hsa-miR-222-002276	Amp	1.403	0.985	1	23.46	23.46	24.395	N/A	24.395	8.564	0.813	3.182	2.316	-0.271	4.902	0.201	0.033	1.206	0.147	True	0.256	True	3	17
2020-01-22 114414 NGF12 SETA4.eds	G01	UNKNOWN	NGF12	NGF12 SETA4	hsa-miR-222-002276	Amp	1.39	0.987	1	24.498	24.498	24.395	N/A	24.395	8.564	0.813	3.182	2.316	-0.271	4.902	0.201	0.033	1.206	0.147	True	0.256	True	3	18
2018-07-13 153612 NGF12 SETA3.eds	G01	UNKNOWN	NGF12	NGF12 SETA3	hsa-miR-222-002276	Amp	1.405	0.98	1	26.051	26.051	24.395	N/A	24.395	8.564	0.813	3.182	2.316	-0.271	4.902	0.201	0.033	1.206	0.147	True	0.256	True	3	20
2018-07-13 083350 NGF12 SETA2.eds	G01	UNKNOWN	NGF12	NGF12 SETA2	hsa-miR-222-002276	Amp	1.402	0.966	1	23.572	23.572	24.395	N/A	24.395	8.564	0.813	3.182	2.316	-0.271	4.902	0.201	0.033	1.206	0.147	True	0.256	True	3	18
2020-01-22 114414 NGF12 SETA4.eds	G02	UNKNOWN	NGF12	NGF12 SETA4	hsa-miR-223-002295	N/A	Undetermined	Undetermined	1	Undetermined	Undetermined	34.285	N/A	34.285	18.247	1.484	12.706	2.566	-16.29	21.422	0.169	0	80,133.688	0.329	True	0.147	True	-1	-1	True
2018-07-13 083350 NGF12 SETA2.eds	G02	UNKNOWN	NGF12	NGF12 SETA2	hsa-miR-223-002295	Amp	1.299	0.978	1	35.16	35.16	34.285	N/A	34.285	18.247	1.484	12.706	2.566	-16.29	21.422	0.169	0	80,133.688	0.329	True	0.147	True	3	30
2018-07-13 153612 NGF12 SETA3.eds	G02	UNKNOWN	NGF12	NGF12 SETA3	hsa-miR-223-002295	Amp	0.895	0	1	39.404	39.404	34.285	N/A	34.285	18.247	1.484	12.706	2.566	-16.29	21.422	0.169	0	80,133.688	0.329	True	0.147	True	3	33	True
2018-07-12 165218 NGF12 SETA1.eds	G02	UNKNOWN	NGF12	NGF12 SETA1	hsa-miR-223-002295	Amp	1.339	0.985	1	33.409	33.409	34.285	N/A	34.285	18.247	1.484	12.706	2.566	-16.29	21.422	0.169	0	80,133.688	0.329	True	0.147	True	3	28
2018-07-27 144541 NGF48 SETA3.eds	G02	UNKNOWN	NGF48	NGF48SETA3	hsa-miR-223-002295	Amp	1.335	0.988	1	30.608	30.608	32.358	N/A	32.358	15.981	1.36	3.182	0.3	-4.028	4.628	0.812	0.04	16.318	0.892	True	0.147	True	3	25
2018-07-26 165753 NGF48 SETA1.eds	G02	UNKNOWN	NGF48	NGF48SETA1	hsa-miR-223-002295	Amp	1.343	0.987	1	31.446	31.446	32.358	N/A	32.358	15.981	1.36	3.182	0.3	-4.028	4.628	0.812	0.04	16.318	0.892	True	0.147	True	3	26
2018-07-27 092843 NGF48 SETA2.eds	G02	UNKNOWN	NGF48	NGF48SETA2	hsa-miR-223-002295	Amp	1.366	0.98	1	33.069	33.069	32.358	N/A	32.358	15.981	1.36	3.182	0.3	-4.028	4.628	0.812	0.04	16.318	0.892	True	0.147	True	3	28
2020-01-22 143823 NGF48 SETA4.eds	G02	UNKNOWN	NGF48	NGF48 SETA4	hsa-miR-223-002295	Amp	1.361	0.963	1	34.308	34.308	32.358	N/A	32.358	15.981	1.36	3.182	0.3	-4.028	4.628	0.812	0.04	16.318	0.892	True	0.147	True	3	29
2018-06-06 193344 CTRL SETA2.eds	G02	UNKNOWN	CTRL	CTRL SETA2	hsa-miR-223-002295	Amp	1.357	0.988	1	31.166	31.166	32.274	N/A	32.274	15.681	1.584	4.303	0	-6.816	6.816	1	0.009	112.695	1	True	0.147	True	3	26
2018-06-01 132053 CTRL SETA1.eds	G02	UNKNOWN	CTRL	CTRL SETA1	hsa-miR-223-002295	Amp	1.368	0.985	1	31.245	31.245	32.274	N/A	32.274	15.681	1.584	4.303	0	-6.816	6.816	1	0.009	112.695	1	True	0.147	True	3	26
2018-06-15 142159 CTRL SETA3.eds	G02	UNKNOWN	CTRL	CTRL SETA3	hsa-miR-223-002295	Amp	1.356	0.983	1	34.411	34.411	32.274	N/A	32.274	15.681	1.584	4.303	0	-6.816	6.816	1	0.009	112.695	1	True	0.147	True	3	29
2018-06-14 163427 NGF SETA3.eds	G02	UNKNOWN	NGF30	NGF SETA3	hsa-miR-223-002295	Amp	1.277	0.965	1	35.504	35.504	32.723	N/A	32.723	16.016	1.967	4.303	0.335	-8.128	8.798	0.793	0.002	279.792	0.901	True	0.147	True	3	30
2018-06-01 112349 NGF SETA1.eds	G02	UNKNOWN	NGF30	NGF SETA1	hsa-miR-223-002295	Amp	1.357	0.987	1	31.061	31.061	32.723	N/A	32.723	16.016	1.967	4.303	0.335	-8.128	8.798	0.793	0.002	279.792	0.901	True	0.147	True	3	26
2018-06-06 164506 NGF SETA2.eds	G02	UNKNOWN	NGF30	NGF SETA2	hsa-miR-223-002295	Amp	1.348	0.99	1	31.603	31.603	32.723	N/A	32.723	16.016	1.967	4.303	0.335	-8.128	8.798	0.793	0.002	279.792	0.901	True	0.147	True	3	27
2018-06-14 163427 NGF SETA3.eds	G03	UNKNOWN	NGF30	NGF SETA3	hsa-miR-224-002099	N/A	Undetermined	Undetermined	1	Undetermined	Undetermined	31.875	N/A	31.875	14.677	1.23	12.706	-0.631	-16.261	14.999	1.549	0	78,546.445	0.698	True	0.089	True	-1	-1	True
2018-06-06 164506 NGF SETA2.eds	G03	UNKNOWN	NGF30	NGF SETA2	hsa-miR-224-002099	Amp	1.198	0.98	1	32.386	32.386	31.875	N/A	31.875	14.677	1.23	12.706	-0.631	-16.261	14.999	1.549	0	78,546.445	0.698	True	0.089	True	3	28
2018-06-01 112349 NGF SETA1.eds	G03	UNKNOWN	NGF30	NGF SETA1	hsa-miR-224-002099	Amp	1.235	0.973	1	31.364	31.364	31.875	N/A	31.875	14.677	1.23	12.706	-0.631	-16.261	14.999	1.549	0	78,546.445	0.698	True	0.089	True	3	27
2018-07-13 083350 NGF12 SETA2.eds	G03	UNKNOWN	NGF12	NGF12 SETA2	hsa-miR-224-002099	Amp	1.241	0.959	1	32.537	32.537	34.113	N/A	34.113	18.113	0.722	4.303	2.805	-0.303	5.914	0.143	0.017	1.234	0.056	True	0.089	True	3	28
2018-07-12 165218 NGF12 SETA1.eds	G03	UNKNOWN	NGF12	NGF12 SETA1	hsa-miR-224-002099	Amp	1.188	0.967	1	34.364	34.364	34.113	N/A	34.113	18.113	0.722	4.303	2.805	-0.303	5.914	0.143	0.017	1.234	0.056	True	0.089	True	3	30
2020-01-22 114414 NGF12 SETA4.eds	G03	UNKNOWN	NGF12	NGF12 SETA4	hsa-miR-224-002099	Amp	1.123	0.951	1	35.44	35.44	34.113	N/A	34.113	18.113	0.722	4.303	2.805	-0.303	5.914	0.143	0.017	1.234	0.056	True	0.089	True	3	31
2018-07-13 153612 NGF12 SETA3.eds	G03	UNKNOWN	NGF12	NGF12 SETA3	hsa-miR-224-002099	N/A	Undetermined	Undetermined	1	Undetermined	Undetermined	34.113	N/A	34.113	18.113	0.722	4.303	2.805	-0.303	5.914	0.143	0.017	1.234	0.056	True	0.089	True	-1	-1	True
2018-07-26 165753 NGF48 SETA1.eds	G03	UNKNOWN	NGF48	NGF48SETA1	hsa-miR-224-002099	Amp	1.127	0.926	1	34.236	34.236	33.709	N/A	33.709	16.93	0.952	4.303	1.622	-2.472	5.716	0.325	0.019	5.549	0.229	True	0.089	True	3	30
2018-07-27 092843 NGF48 SETA2.eds	G03	UNKNOWN	NGF48	NGF48SETA2	hsa-miR-224-002099	Amp	1.216	0.965	1	34.259	34.259	33.709	N/A	33.709	16.93	0.952	4.303	1.622	-2.472	5.716	0.325	0.019	5.549	0.229	True	0.089	True	3	30
2018-07-27 144541 NGF48 SETA3.eds	G03	UNKNOWN	NGF48	NGF48SETA3	hsa-miR-224-002099	Amp	1.238	0.985	1	32.631	32.631	33.709	N/A	33.709	16.93	0.952	4.303	1.622	-2.472	5.716	0.325	0.019	5.549	0.229	True	0.089	True	3	28
2020-01-22 143823 NGF48 SETA4.eds	G03	UNKNOWN	NGF48	NGF48 SETA4	hsa-miR-224-002099	N/A	Undetermined	Undetermined	1	Undetermined	Undetermined	33.709	N/A	33.709	16.93	0.952	4.303	1.622	-2.472	5.716	0.325	0.019	5.549	0.229	True	0.089	True	-1	-1	True
2018-06-01 132053 CTRL SETA1.eds	G03	UNKNOWN	CTRL	CTRL SETA1	hsa-miR-224-002099	Amp	1.209	0.962	1	33.271	33.271	32.357	N/A	32.357	15.308	0.133	12.706	0	-1.691	1.691	1	0.31	3.229	1	True	0.089	True	3	29
2018-06-15 142159 CTRL SETA3.eds	G03	UNKNOWN	CTRL	CTRL SETA3	hsa-miR-224-002099	N/A	Undetermined	Undetermined	1	Undetermined	Undetermined	32.357	N/A	32.357	15.308	0.133	12.706	0	-1.691	1.691	1	0.31	3.229	1	True	0.089	True	-1	-1	True
2018-06-06 193344 CTRL SETA2.eds	G03	UNKNOWN	CTRL	CTRL SETA2	hsa-miR-224-002099	Amp	1.271	0.989	1	31.443	31.443	32.357	N/A	32.357	15.308	0.133	12.706	0	-1.691	1.691	1	0.31	3.229	1	True	0.089	True	3	27
2020-01-22 114414 NGF12 SETA4.eds	B01	UNKNOWN	NGF12	NGF12 SETA4	hsa-miR-23a-000399	N/A	Undetermined	Undetermined	1	Undetermined	Undetermined		N/A												True	0.04	True	-1	-1	True
2018-07-12 165218 NGF12 SETA1.eds	B01	UNKNOWN	NGF12	NGF12 SETA1	hsa-miR-23a-000399	Amp	0.867	0.801	1	31.947	31.947		N/A												True	0.04	True	3	29	True
2018-07-13 153612 NGF12 SETA3.eds	B01	UNKNOWN	NGF12	NGF12 SETA3	hsa-miR-23a-000399	N/A	Undetermined	Undetermined	1	Undetermined	Undetermined		N/A												True	0.04	True	-1	-1	True
2018-07-13 083350 NGF12 SETA2.eds	B01	UNKNOWN	NGF12	NGF12 SETA2	hsa-miR-23a-000399	Amp	0.743	0.906	1	33.595	33.595		N/A												True	0.04	True	3	30	True
2018-06-06 193344 CTRL SETA2.eds	B01	UNKNOWN	CTRL	CTRL SETA2	hsa-miR-23a-000399	Amp	0.91	0.959	1	29.998	29.998		N/A												True	0.04	True	3	27	True
2018-06-01 132053 CTRL SETA1.eds	B01	UNKNOWN	CTRL	CTRL SETA1	hsa-miR-23a-000399	Amp	0.786	0.846	1	31.994	31.994		N/A												True	0.04	True	3	28	True
2018-06-15 142159 CTRL SETA3.eds	B01	UNKNOWN	CTRL	CTRL SETA3	hsa-miR-23a-000399	Amp	0.865	0.927	1	33.748	33.748		N/A												True	0.04	True	3	30	True
2020-01-22 143823 NGF48 SETA4.eds	B01	UNKNOWN	NGF48	NGF48 SETA4	hsa-miR-23a-000399	N/A	Undetermined	Undetermined	1	Undetermined	Undetermined		N/A												True	0.04	True	-1	-1	True
2018-07-27 092843 NGF48 SETA2.eds	B01	UNKNOWN	NGF48	NGF48SETA2	hsa-miR-23a-000399	Amp	0.848	0.942	1	32.885	32.885		N/A												True	0.04	True	3	29	True
2018-07-26 165753 NGF48 SETA1.eds	B01	UNKNOWN	NGF48	NGF48SETA1	hsa-miR-23a-000399	N/A	Undetermined	Undetermined	1	Undetermined	Undetermined		N/A												True	0.04	True	-1	-1	True
2018-07-27 144541 NGF48 SETA3.eds	B01	UNKNOWN	NGF48	NGF48SETA3	hsa-miR-23a-000399	Amp	0.897	0.845	1	31.446	31.446		N/A												True	0.04	True	3	28	True
2018-06-14 163427 NGF SETA3.eds	B01	UNKNOWN	NGF30	NGF SETA3	hsa-miR-23a-000399	Amp	0.669	0.587	1	36.47	36.47		N/A												True	0.04	True	3	32	True
2018-06-06 164506 NGF SETA2.eds	B01	UNKNOWN	NGF30	NGF SETA2	hsa-miR-23a-000399	Amp	0.775	0.931	1	31.949	31.949		N/A												True	0.04	True	3	28	True
2018-06-01 112349 NGF SETA1.eds	B01	UNKNOWN	NGF30	NGF SETA1	hsa-miR-23a-000399	Amp	0.752	0.939	1	31.998	31.998		N/A												True	0.04	True	3	28	True
2018-07-27 092843 NGF48 SETA2.eds	B02	UNKNOWN	NGF48	NGF48SETA2	hsa-miR-23b-000400	N/A	Undetermined	Undetermined	1	Undetermined	Undetermined	31.418	N/A	31.418	16.249										True	0.041	True	-1	-1	True
2018-07-26 165753 NGF48 SETA1.eds	B02	UNKNOWN	NGF48	NGF48SETA1	hsa-miR-23b-000400	N/A	Undetermined	Undetermined	1	Undetermined	Undetermined	31.418	N/A	31.418	16.249										True	0.041	True	-1	-1	True
2018-07-27 144541 NGF48 SETA3.eds	B02	UNKNOWN	NGF48	NGF48SETA3	hsa-miR-23b-000400	Amp	0.995	0.958	1	31.87	31.87	31.418	N/A	31.418	16.249										True	0.041	True	3	28	True
2018-06-01 132053 CTRL SETA1.eds	B02	UNKNOWN	CTRL	CTRL SETA1	hsa-miR-23b-000400	No Amp	0.727	0.798	1	35.055	35.055		N/A												True	0.041	True	3	32	True
2018-06-06 193344 CTRL SETA2.eds	B02	UNKNOWN	CTRL	CTRL SETA2	hsa-miR-23b-000400	Amp	0.891	0.887	1	33.249	33.249		N/A												True	0.041	True	3	30	True
2018-06-15 142159 CTRL SETA3.eds	B02	UNKNOWN	CTRL	CTRL SETA3	hsa-miR-23b-000400	N/A	Undetermined	Undetermined	1	Undetermined	Undetermined		N/A												True	0.041	True	-1	-1	True
2020-01-22 143823 NGF48 SETA4.eds	B02	UNKNOWN	NGF48	NGF48 SETA4	hsa-miR-23b-000400	Amp	1.228	0.931	1	31.418	31.418	31.418	N/A	31.418	16.249										True	0.041	True	3	28
2018-06-06 164506 NGF SETA2.eds	B02	UNKNOWN	NGF30	NGF SETA2	hsa-miR-23b-000400	Amp	0.992	0.907	1	32.484	32.484	31.396	N/A	31.396	14.576	2.232	12.706								True	0.041	True	3	29	True
2018-06-01 112349 NGF SETA1.eds	B02	UNKNOWN	NGF30	NGF SETA1	hsa-miR-23b-000400	Amp	1.078	0.977	1	30.261	30.261	31.396	N/A	31.396	14.576	2.232	12.706								True	0.041	True	3	27
2018-06-14 163427 NGF SETA3.eds	B02	UNKNOWN	NGF30	NGF SETA3	hsa-miR-23b-000400	Amp	1.05	0.957	1	32.532	32.532	31.396	N/A	31.396	14.576	2.232	12.706								True	0.041	True	3	29
2018-07-12 165218 NGF12 SETA1.eds	B02	UNKNOWN	NGF12	NGF12 SETA1	hsa-miR-23b-000400	Amp	0.864	0.78	1	34.646	34.646	32.139	N/A	32.139	16.71										True	0.041	True	3	31	True
2018-07-13 083350 NGF12 SETA2.eds	B02	UNKNOWN	NGF12	NGF12 SETA2	hsa-miR-23b-000400	Amp	1.063	0.965	1	32.139	32.139	32.139	N/A	32.139	16.71										True	0.041	True	3	29
2018-07-13 153612 NGF12 SETA3.eds	B02	UNKNOWN	NGF12	NGF12 SETA3	hsa-miR-23b-000400	N/A	Undetermined	Undetermined	1	Undetermined	Undetermined	32.139	N/A	32.139	16.71										True	0.041	True	-1	-1	True
2020-01-22 114414 NGF12 SETA4.eds	B02	UNKNOWN	NGF12	NGF12 SETA4	hsa-miR-23b-000400	N/A	Undetermined	Undetermined	1	Undetermined	Undetermined	32.139	N/A	32.139	16.71										True	0.041	True	-1	-1	True
2018-07-27 092843 NGF48 SETA2.eds	B03	UNKNOWN	NGF48	NGF48SETA2	hsa-miR-24-000402	Amp	1.266	0.993	1	23.109	23.109	23.15	N/A	23.15	6.773	0.543	3.182	0.556	-1.171	2.282	0.68	0.206	2.252	0.674	True	0.12	True	3	18
2018-07-27 144541 NGF48 SETA3.eds	B03	UNKNOWN	NGF48	NGF48SETA3	hsa-miR-24-000402	Amp	1.252	0.978	1	22.925	22.925	23.15	N/A	23.15	6.773	0.543	3.182	0.556	-1.171	2.282	0.68	0.206	2.252	0.674	True	0.12	True	3	18
2018-07-26 165753 NGF48 SETA1.eds	B03	UNKNOWN	NGF48	NGF48SETA1	hsa-miR-24-000402	Amp	1.255	0.993	1	23.442	23.442	23.15	N/A	23.15	6.773	0.543	3.182	0.556	-1.171	2.282	0.68	0.206	2.252	0.674	True	0.12	True	3	19
2020-01-22 143823 NGF48 SETA4.eds	B03	UNKNOWN	NGF48	NGF48 SETA4	hsa-miR-24-000402	Amp	1.304	0.933	1	23.122	23.122	23.15	N/A	23.15	6.773	0.543	3.182	0.556	-1.171	2.282	0.68	0.206	2.252	0.674	True	0.12	True	3	19
2018-06-01 132053 CTRL SETA1.eds	B03	UNKNOWN	CTRL	CTRL SETA1	hsa-miR-24-000402	Amp	1.264	0.968	1	22.302	22.302	22.81	N/A	22.81	6.217	1.067	4.303	0	-4.59	4.59	1	0.042	24.09	1	True	0.12	True	3	18
2018-06-15 142159 CTRL SETA3.eds	B03	UNKNOWN	CTRL	CTRL SETA3	hsa-miR-24-000402	Amp	1.238	0.994	1	23.832	23.832	22.81	N/A	22.81	6.217	1.067	4.303	0	-4.59	4.59	1	0.042	24.09	1	True	0.12	True	3	19
2018-06-06 193344 CTRL SETA2.eds	B03	UNKNOWN	CTRL	CTRL SETA2	hsa-miR-24-000402	Amp	1.256	0.972	1	22.296	22.296	22.81	N/A	22.81	6.217	1.067	4.303	0	-4.59	4.59	1	0.042	24.09	1	True	0.12	True	3	18
2018-07-13 083350 NGF12 SETA2.eds	B03	UNKNOWN	NGF12	NGF12 SETA2	hsa-miR-24-000402	Amp	1.243	0.973	1	22.523	22.523	23.259	N/A	23.259	7.428	0.609	3.182	1.211	-0.729	3.15	0.432	0.113	1.657	0.391	True	0.12	True	3	18
2018-07-12 165218 NGF12 SETA1.eds	B03	UNKNOWN	NGF12	NGF12 SETA1	hsa-miR-24-000402	Amp	1.251	0.995	1	22.717	22.717	23.259	N/A	23.259	7.428	0.609	3.182	1.211	-0.729	3.15	0.432	0.113	1.657	0.391	True	0.12	True	3	18
2020-01-22 114414 NGF12 SETA4.eds	B03	UNKNOWN	NGF12	NGF12 SETA4	hsa-miR-24-000402	Amp	1.258	0.988	1	23.468	23.468	23.259	N/A	23.259	7.428	0.609	3.182	1.211	-0.729	3.15	0.432	0.113	1.657	0.391	True	0.12	True	3	19
2018-07-13 153612 NGF12 SETA3.eds	B03	UNKNOWN	NGF12	NGF12 SETA3	hsa-miR-24-000402	Amp	1.237	0.97	1	24.328	24.328	23.259	N/A	23.259	7.428	0.609	3.182	1.211	-0.729	3.15	0.432	0.113	1.657	0.391	True	0.12	True	3	20
2018-06-01 112349 NGF SETA1.eds	B03	UNKNOWN	NGF30	NGF SETA1	hsa-miR-24-000402	Amp	1.234	0.991	1	22.586	22.586	22.886	N/A	22.886	6.18	0.925	4.303	-0.038	-4.016	3.941	1.026	0.065	16.18	0.98	True	0.12	True	3	18
2018-06-14 163427 NGF SETA3.eds	B03	UNKNOWN	NGF30	NGF SETA3	hsa-miR-24-000402	Amp	1.294	0.986	1	23.582	23.582	22.886	N/A	22.886	6.18	0.925	4.303	-0.038	-4.016	3.941	1.026	0.065	16.18	0.98	True	0.12	True	3	19
2018-06-06 164506 NGF SETA2.eds	B03	UNKNOWN	NGF30	NGF SETA2	hsa-miR-24-000402	Amp	1.246	0.99	1	22.491	22.491	22.886	N/A	22.886	6.18	0.925	4.303	-0.038	-4.016	3.941	1.026	0.065	16.18	0.98	True	0.12	True	3	18
2018-06-06 164506 NGF SETA2.eds	B04	UNKNOWN	NGF30	NGF SETA2	hsa-miR-25-000403	Amp	1.412	0.976	1	30.341	30.341	30.567	N/A	30.567	13.86	0.905	4.303	-0.43	-4.326	3.466	1.347	0.091	20.052	0.788	True	0.233	True	3	25
2018-06-14 163427 NGF SETA3.eds	B04	UNKNOWN	NGF30	NGF SETA3	hsa-miR-25-000403	Amp	1.506	0.993	1	31.151	31.151	30.567	N/A	30.567	13.86	0.905	4.303	-0.43	-4.326	3.466	1.347	0.091	20.052	0.788	True	0.233	True	3	25
2018-06-01 112349 NGF SETA1.eds	B04	UNKNOWN	NGF30	NGF SETA1	hsa-miR-25-000403	Amp	1.387	0.991	1	30.208	30.208	30.567	N/A	30.567	13.86	0.905	4.303	-0.43	-4.326	3.466	1.347	0.091	20.052	0.788	True	0.233	True	3	24
2018-07-13 153612 NGF12 SETA3.eds	B04	UNKNOWN	NGF12	NGF12 SETA3	hsa-miR-25-000403	Amp	1.45	0.989	1	34.745	34.745	32.18	N/A	32.18	16.349	1.125	3.182	2.059	-1.52	5.639	0.24	0.02	2.867	0.267	True	0.233	True	3	29
2020-01-22 114414 NGF12 SETA4.eds	B04	UNKNOWN	NGF12	NGF12 SETA4	hsa-miR-25-000403	Amp	1.422	0.984	1	32.084	32.084	32.18	N/A	32.18	16.349	1.125	3.182	2.059	-1.52	5.639	0.24	0.02	2.867	0.267	True	0.233	True	3	27
2018-07-12 165218 NGF12 SETA1.eds	B04	UNKNOWN	NGF12	NGF12 SETA1	hsa-miR-25-000403	Amp	1.453	0.985	1	30.676	30.676	32.18	N/A	32.18	16.349	1.125	3.182	2.059	-1.52	5.639	0.24	0.02	2.867	0.267	True	0.233	True	3	25
2018-07-13 083350 NGF12 SETA2.eds	B04	UNKNOWN	NGF12	NGF12 SETA2	hsa-miR-25-000403	Amp	1.456	0.991	1	31.215	31.215	32.18	N/A	32.18	16.349	1.125	3.182	2.059	-1.52	5.639	0.24	0.02	2.867	0.267	True	0.233	True	3	26
2020-01-22 143823 NGF48 SETA4.eds	B04	UNKNOWN	NGF48	NGF48 SETA4	hsa-miR-25-000403	Amp	1.434	0.983	1	33.487	33.487	32.047	N/A	32.047	15.671	1.161	3.182	1.381	-2.315	5.077	0.384	0.03	4.977	0.445	True	0.233	True	3	28
2018-06-15 142159 CTRL SETA3.eds	B04	UNKNOWN	CTRL	CTRL SETA3	hsa-miR-25-000403	Amp	1.477	0.991	1	32.23	32.23	30.882	N/A	30.882	14.29	1.186	4.303	0	-5.101	5.101	1	0.029	34.332	1	True	0.233	True	3	27
2018-06-06 193344 CTRL SETA2.eds	B04	UNKNOWN	CTRL	CTRL SETA2	hsa-miR-25-000403	Amp	1.4	0.986	1	30.046	30.046	30.882	N/A	30.882	14.29	1.186	4.303	0	-5.101	5.101	1	0.029	34.332	1	True	0.233	True	3	24
2018-06-01 132053 CTRL SETA1.eds	B04	UNKNOWN	CTRL	CTRL SETA1	hsa-miR-25-000403	Amp	1.435	0.988	1	30.371	30.371	30.882	N/A	30.882	14.29	1.186	4.303	0	-5.101	5.101	1	0.029	34.332	1	True	0.233	True	3	25
2018-07-26 165753 NGF48 SETA1.eds	B04	UNKNOWN	NGF48	NGF48SETA1	hsa-miR-25-000403	Amp	1.472	0.992	1	31.597	31.597	32.047	N/A	32.047	15.671	1.161	3.182	1.381	-2.315	5.077	0.384	0.03	4.977	0.445	True	0.233	True	3	26
2018-07-27 144541 NGF48 SETA3.eds	B04	UNKNOWN	NGF48	NGF48SETA3	hsa-miR-25-000403	Amp	1.451	0.983	1	30.541	30.541	32.047	N/A	32.047	15.671	1.161	3.182	1.381	-2.315	5.077	0.384	0.03	4.977	0.445	True	0.233	True	3	25
2018-07-27 092843 NGF48 SETA2.eds	B04	UNKNOWN	NGF48	NGF48SETA2	hsa-miR-25-000403	Amp	1.457	0.96	1	32.564	32.564	32.047	N/A	32.047	15.671	1.161	3.182	1.381	-2.315	5.077	0.384	0.03	4.977	0.445	True	0.233	True	3	27
2020-01-22 114414 NGF12 SETA4.eds	B05	UNKNOWN	NGF12	NGF12 SETA4	hsa-miR-26a-000405	Amp	1.258	0.976	1	28.214	28.214	28.156	N/A	28.156	12.325	0.868	3.182	1.929	-0.833	4.691	0.263	0.039	1.781	0.32	True	0.118	True	3	23
2018-07-13 153612 NGF12 SETA3.eds	B05	UNKNOWN	NGF12	NGF12 SETA3	hsa-miR-26a-000405	Amp	1.226	0.983	1	29.962	29.962	28.156	N/A	28.156	12.325	0.868	3.182	1.929	-0.833	4.691	0.263	0.039	1.781	0.32	True	0.118	True	3	25
2018-07-13 083350 NGF12 SETA2.eds	B05	UNKNOWN	NGF12	NGF12 SETA2	hsa-miR-26a-000405	Amp	1.241	0.977	1	27.353	27.353	28.156	N/A	28.156	12.325	0.868	3.182	1.929	-0.833	4.691	0.263	0.039	1.781	0.32	True	0.118	True	3	23
2018-07-12 165218 NGF12 SETA1.eds	B05	UNKNOWN	NGF12	NGF12 SETA1	hsa-miR-26a-000405	Amp	1.238	0.974	1	27.095	27.095	28.156	N/A	28.156	12.325	0.868	3.182	1.929	-0.833	4.691	0.263	0.039	1.781	0.32	True	0.118	True	3	22
2018-07-27 092843 NGF48 SETA2.eds	B05	UNKNOWN	NGF48	NGF48SETA2	hsa-miR-26a-000405	Amp	1.247	0.958	1	28.13	28.13	27.465	N/A	27.465	11.089	0.838	3.182	0.693	-1.973	3.359	0.619	0.097	3.926	0.699	True	0.118	True	3	23
2018-07-27 144541 NGF48 SETA3.eds	B05	UNKNOWN	NGF48	NGF48SETA3	hsa-miR-26a-000405	Amp	1.226	0.978	1	26.511	26.511	27.465	N/A	27.465	11.089	0.838	3.182	0.693	-1.973	3.359	0.619	0.097	3.926	0.699	True	0.118	True	3	22
2018-07-26 165753 NGF48 SETA1.eds	B05	UNKNOWN	NGF48	NGF48SETA1	hsa-miR-26a-000405	Amp	1.242	0.987	1	27.456	27.456	27.465	N/A	27.465	11.089	0.838	3.182	0.693	-1.973	3.359	0.619	0.097	3.926	0.699	True	0.118	True	3	23
2018-06-06 164506 NGF SETA2.eds	B05	UNKNOWN	NGF30	NGF SETA2	hsa-miR-26a-000405	Amp	1.226	0.979	1	26.18	26.18	26.871	N/A	26.871	10.164	1.529	4.303	-0.232	-6.808	6.345	1.174	0.012	112.088	0.917	True	0.118	True	3	21
2018-06-14 163427 NGF SETA3.eds	B05	UNKNOWN	NGF30	NGF SETA3	hsa-miR-26a-000405	Amp	1.268	0.99	1	28.736	28.736	26.871	N/A	26.871	10.164	1.529	4.303	-0.232	-6.808	6.345	1.174	0.012	112.088	0.917	True	0.118	True	3	24
2018-06-01 112349 NGF SETA1.eds	B05	UNKNOWN	NGF30	NGF SETA1	hsa-miR-26a-000405	Amp	1.238	0.974	1	25.696	25.696	26.871	N/A	26.871	10.164	1.529	4.303	-0.232	-6.808	6.345	1.174	0.012	112.088	0.917	True	0.118	True	3	21
2020-01-22 143823 NGF48 SETA4.eds	B05	UNKNOWN	NGF48	NGF48 SETA4	hsa-miR-26a-000405	Amp	1.238	0.99	1	27.765	27.765	27.465	N/A	27.465	11.089	0.838	3.182	0.693	-1.973	3.359	0.619	0.097	3.926	0.699	True	0.118	True	3	23
2018-06-01 132053 CTRL SETA1.eds	B05	UNKNOWN	CTRL	CTRL SETA1	hsa-miR-26a-000405	Amp	1.229	0.984	1	26.186	26.186	26.989	N/A	26.989	10.396	1.419	4.303	0	-6.104	6.104	1	0.015	68.788	1	True	0.118	True	3	21
2018-06-15 142159 CTRL SETA3.eds	B05	UNKNOWN	CTRL	CTRL SETA3	hsa-miR-26a-000405	Amp	1.238	0.987	1	28.803	28.803	26.989	N/A	26.989	10.396	1.419	4.303	0	-6.104	6.104	1	0.015	68.788	1	True	0.118	True	3	24
2018-06-06 193344 CTRL SETA2.eds	B05	UNKNOWN	CTRL	CTRL SETA2	hsa-miR-26a-000405	Amp	1.218	0.99	1	25.977	25.977	26.989	N/A	26.989	10.396	1.419	4.303	0	-6.104	6.104	1	0.015	68.788	1	True	0.118	True	3	21
2018-06-15 142159 CTRL SETA3.eds	B06	UNKNOWN	CTRL	CTRL SETA3	hsa-miR-26b-000407	Amp	1.284	0.981	1	30.201	30.201	28.619	N/A	28.619	12.027	1.295	4.303	0	-5.571	5.571	1	0.021	47.522	1	True	0.155	True	3	25
2018-06-06 193344 CTRL SETA2.eds	B06	UNKNOWN	CTRL	CTRL SETA2	hsa-miR-26b-000407	Amp	1.28	0.986	1	27.645	27.645	28.619	N/A	28.619	12.027	1.295	4.303	0	-5.571	5.571	1	0.021	47.522	1	True	0.155	True	3	22
2018-06-01 132053 CTRL SETA1.eds	B06	UNKNOWN	CTRL	CTRL SETA1	hsa-miR-26b-000407	Amp	1.278	0.98	1	28.012	28.012	28.619	N/A	28.619	12.027	1.295	4.303	0	-5.571	5.571	1	0.021	47.522	1	True	0.155	True	3	23
2018-07-27 092843 NGF48 SETA2.eds	B06	UNKNOWN	NGF48	NGF48SETA2	hsa-miR-26b-000407	Amp	1.24	0.984	1	30.203	30.203	29.498	N/A	29.498	13.121	0.862	3.182	1.095	-1.65	3.839	0.468	0.07	3.138	0.524	True	0.155	True	3	25
2018-07-26 165753 NGF48 SETA1.eds	B06	UNKNOWN	NGF48	NGF48SETA1	hsa-miR-26b-000407	Amp	1.265	0.988	1	29.495	29.495	29.498	N/A	29.498	13.121	0.862	3.182	1.095	-1.65	3.839	0.468	0.07	3.138	0.524	True	0.155	True	3	24
2018-07-27 144541 NGF48 SETA3.eds	B06	UNKNOWN	NGF48	NGF48SETA3	hsa-miR-26b-000407	Amp	1.266	0.987	1	28.466	28.466	29.498	N/A	29.498	13.121	0.862	3.182	1.095	-1.65	3.839	0.468	0.07	3.138	0.524	True	0.155	True	3	23
2018-07-13 083350 NGF12 SETA2.eds	B06	UNKNOWN	NGF12	NGF12 SETA2	hsa-miR-26b-000407	Amp	1.268	0.985	1	29.072	29.072	30.186	N/A	30.186	14.355	1.001	3.182	2.329	-0.857	5.514	0.199	0.022	1.811	0.226	True	0.155	True	3	24
2018-07-13 153612 NGF12 SETA3.eds	B06	UNKNOWN	NGF12	NGF12 SETA3	hsa-miR-26b-000407	Amp	1.273	0.986	1	32.525	32.525	30.186	N/A	30.186	14.355	1.001	3.182	2.329	-0.857	5.514	0.199	0.022	1.811	0.226	True	0.155	True	3	27
2020-01-22 114414 NGF12 SETA4.eds	B06	UNKNOWN	NGF12	NGF12 SETA4	hsa-miR-26b-000407	Amp	1.257	0.987	1	29.964	29.964	30.186	N/A	30.186	14.355	1.001	3.182	2.329	-0.857	5.514	0.199	0.022	1.811	0.226	True	0.155	True	3	25
2018-07-12 165218 NGF12 SETA1.eds	B06	UNKNOWN	NGF12	NGF12 SETA1	hsa-miR-26b-000407	Amp	1.266	0.977	1	29.183	29.183	30.186	N/A	30.186	14.355	1.001	3.182	2.329	-0.857	5.514	0.199	0.022	1.811	0.226	True	0.155	True	3	24
2020-01-22 143823 NGF48 SETA4.eds	B06	UNKNOWN	NGF48	NGF48 SETA4	hsa-miR-26b-000407	Amp	1.277	0.968	1	29.827	29.827	29.498	N/A	29.498	13.121	0.862	3.182	1.095	-1.65	3.839	0.468	0.07	3.138	0.524	True	0.155	True	3	24
2018-06-06 164506 NGF SETA2.eds	B06	UNKNOWN	NGF30	NGF SETA2	hsa-miR-26b-000407	Amp	1.28	0.988	1	28.098	28.098	28.7	N/A	28.7	11.993	1.465	4.303	-0.033	-6.336	6.27	1.023	0.013	80.784	0.987	True	0.155	True	3	23
2018-06-01 112349 NGF SETA1.eds	B06	UNKNOWN	NGF30	NGF SETA1	hsa-miR-26b-000407	Amp	1.269	0.968	1	27.581	27.581	28.7	N/A	28.7	11.993	1.465	4.303	-0.033	-6.336	6.27	1.023	0.013	80.784	0.987	True	0.155	True	3	23
2018-06-14 163427 NGF SETA3.eds	B06	UNKNOWN	NGF30	NGF SETA3	hsa-miR-26b-000407	Amp	1.309	0.987	1	30.421	30.421	28.7	N/A	28.7	11.993	1.465	4.303	-0.033	-6.336	6.27	1.023	0.013	80.784	0.987	True	0.155	True	3	25
2020-01-22 143823 NGF48 SETA4.eds	B07	UNKNOWN	NGF48	NGF48 SETA4	hsa-miR-27a-000408	Amp	1.443	0.986	1	30.554	30.554	30.178	N/A	30.178	13.802	0.834	3.182	1.184	-1.47	3.838	0.44	0.07	2.769	0.534	True	0.266	True	3	24
2018-06-01 112349 NGF SETA1.eds	B07	UNKNOWN	NGF30	NGF SETA1	hsa-miR-27a-000408	Amp	1.413	0.989	1	27.923	27.923	29.086	N/A	29.086	12.379	1.561	4.303	-0.238	-6.954	6.478	1.18	0.011	124.021	0.917	True	0.266	True	3	22
2018-06-14 163427 NGF SETA3.eds	B07	UNKNOWN	NGF30	NGF SETA3	hsa-miR-27a-000408	Amp	1.467	0.99	1	31.046	31.046	29.086	N/A	29.086	12.379	1.561	4.303	-0.238	-6.954	6.478	1.18	0.011	124.021	0.917	True	0.266	True	3	25
2018-06-06 164506 NGF SETA2.eds	B07	UNKNOWN	NGF30	NGF SETA2	hsa-miR-27a-000408	Amp	1.421	0.978	1	28.289	28.289	29.086	N/A	29.086	12.379	1.561	4.303	-0.238	-6.954	6.478	1.18	0.011	124.021	0.917	True	0.266	True	3	23
2018-06-01 132053 CTRL SETA1.eds	B07	UNKNOWN	CTRL	CTRL SETA1	hsa-miR-27a-000408	Amp	1.428	0.988	1	28.254	28.254	29.21	N/A	29.21	12.618	1.487	4.303	0	-6.396	6.396	1	0.012	84.224	1	True	0.266	True	3	22
2018-06-15 142159 CTRL SETA3.eds	B07	UNKNOWN	CTRL	CTRL SETA3	hsa-miR-27a-000408	Amp	1.463	0.991	1	31.131	31.131	29.21	N/A	29.21	12.618	1.487	4.303	0	-6.396	6.396	1	0.012	84.224	1	True	0.266	True	3	25
2018-06-06 193344 CTRL SETA2.eds	B07	UNKNOWN	CTRL	CTRL SETA2	hsa-miR-27a-000408	Amp	1.414	0.982	1	28.246	28.246	29.21	N/A	29.21	12.618	1.487	4.303	0	-6.396	6.396	1	0.012	84.224	1	True	0.266	True	3	22
2018-07-12 165218 NGF12 SETA1.eds	B07	UNKNOWN	NGF12	NGF12 SETA1	hsa-miR-27a-000408	Amp	1.437	0.984	1	28.934	28.934	30.135	N/A	30.135	14.304	1.054	3.182	1.686	-1.669	5.041	0.311	0.03	3.18	0.409	True	0.266	True	3	23
2018-07-13 083350 NGF12 SETA2.eds	B07	UNKNOWN	NGF12	NGF12 SETA2	hsa-miR-27a-000408	Amp	1.42	0.96	1	29.206	29.206	30.135	N/A	30.135	14.304	1.054	3.182	1.686	-1.669	5.041	0.311	0.03	3.18	0.409	True	0.266	True	3	24
2020-01-22 114414 NGF12 SETA4.eds	B07	UNKNOWN	NGF12	NGF12 SETA4	hsa-miR-27a-000408	Amp	1.448	0.984	1	29.804	29.804	30.135	N/A	30.135	14.304	1.054	3.182	1.686	-1.669	5.041	0.311	0.03	3.18	0.409	True	0.266	True	3	23
2018-07-13 153612 NGF12 SETA3.eds	B07	UNKNOWN	NGF12	NGF12 SETA3	hsa-miR-27a-000408	Amp	1.427	0.949	1	32.595	32.595	30.135	N/A	30.135	14.304	1.054	3.182	1.686	-1.669	5.041	0.311	0.03	3.18	0.409	True	0.266	True	3	27
2018-07-26 165753 NGF48 SETA1.eds	B07	UNKNOWN	NGF48	NGF48SETA1	hsa-miR-27a-000408	Amp	1.431	0.959	1	30.338	30.338	30.178	N/A	30.178	13.802	0.834	3.182	1.184	-1.47	3.838	0.44	0.07	2.769	0.534	True	0.266	True	3	25
2018-07-27 092843 NGF48 SETA2.eds	B07	UNKNOWN	NGF48	NGF48SETA2	hsa-miR-27a-000408	Amp	1.436	0.992	1	30.67	30.67	30.178	N/A	30.178	13.802	0.834	3.182	1.184	-1.47	3.838	0.44	0.07	2.769	0.534	True	0.266	True	3	25
2018-07-27 144541 NGF48 SETA3.eds	B07	UNKNOWN	NGF48	NGF48SETA3	hsa-miR-27a-000408	Amp	1.42	0.966	1	29.152	29.152	30.178	N/A	30.178	13.802	0.834	3.182	1.184	-1.47	3.838	0.44	0.07	2.769	0.534	True	0.266	True	3	23
2018-06-01 132053 CTRL SETA1.eds	B08	UNKNOWN	CTRL	CTRL SETA1	hsa-miR-27b-000409	Amp	1.305	0.983	1	31.203	31.203	31.805	N/A	31.805	15.212	1.166	4.303	0	-5.017	5.017	1	0.031	32.389	1	True	0.188	True	3	26
2018-06-06 164506 NGF SETA2.eds	B08	UNKNOWN	NGF30	NGF SETA2	hsa-miR-27b-000409	Amp	1.317	0.989	1	30.387	30.387	31.756	N/A	31.756	15.049	1.803	4.303	-0.163	-7.92	7.594	1.12	0.005	242.138	0.944	True	0.188	True	3	25
2018-06-14 163427 NGF SETA3.eds	B08	UNKNOWN	NGF30	NGF SETA3	hsa-miR-27b-000409	Amp	1.307	0.977	1	34.305	34.305	31.756	N/A	31.756	15.049	1.803	4.303	-0.163	-7.92	7.594	1.12	0.005	242.138	0.944	True	0.188	True	3	29
2018-06-01 112349 NGF SETA1.eds	B08	UNKNOWN	NGF30	NGF SETA1	hsa-miR-27b-000409	Amp	1.284	0.986	1	30.575	30.575	31.756	N/A	31.756	15.049	1.803	4.303	-0.163	-7.92	7.594	1.12	0.005	242.138	0.944	True	0.188	True	3	25
2018-06-15 142159 CTRL SETA3.eds	B08	UNKNOWN	CTRL	CTRL SETA3	hsa-miR-27b-000409	Amp	1.311	0.983	1	33.052	33.052	31.805	N/A	31.805	15.212	1.166	4.303	0	-5.017	5.017	1	0.031	32.389	1	True	0.188	True	3	28
2018-06-06 193344 CTRL SETA2.eds	B08	UNKNOWN	CTRL	CTRL SETA2	hsa-miR-27b-000409	Amp	1.285	0.958	1	31.16	31.16	31.805	N/A	31.805	15.212	1.166	4.303	0	-5.017	5.017	1	0.031	32.389	1	True	0.188	True	3	26
2018-07-13 083350 NGF12 SETA2.eds	B08	UNKNOWN	NGF12	NGF12 SETA2	hsa-miR-27b-000409	Amp	1.248	0.975	1	33.52	33.52	32.841	N/A	32.841	16.84	0.975	4.303	1.628	-2.567	5.824	0.323	0.018	5.927	0.346	True	0.188	True	3	28
2018-07-12 165218 NGF12 SETA1.eds	B08	UNKNOWN	NGF12	NGF12 SETA1	hsa-miR-27b-000409	Amp	1.303	0.983	1	31.566	31.566	32.841	N/A	32.841	16.84	0.975	4.303	1.628	-2.567	5.824	0.323	0.018	5.927	0.346	True	0.188	True	3	26
2020-01-22 114414 NGF12 SETA4.eds	B08	UNKNOWN	NGF12	NGF12 SETA4	hsa-miR-27b-000409	Amp	1.303	0.984	1	33.436	33.436	32.841	N/A	32.841	16.84	0.975	4.303	1.628	-2.567	5.824	0.323	0.018	5.927	0.346	True	0.188	True	3	28
2018-07-13 153612 NGF12 SETA3.eds	B08	UNKNOWN	NGF12	NGF12 SETA3	hsa-miR-27b-000409	N/A	Undetermined	Undetermined	1	Undetermined	Undetermined	32.841	N/A	32.841	16.84	0.975	4.303	1.628	-2.567	5.824	0.323	0.018	5.927	0.346	True	0.188	True	-1	-1	True
2020-01-22 143823 NGF48 SETA4.eds	B08	UNKNOWN	NGF48	NGF48 SETA4	hsa-miR-27b-000409	Amp	1.346	0.962	1	33.015	33.015	32.737	N/A	32.737	16.361	0.944	3.182	1.148	-1.856	4.152	0.451	0.056	3.619	0.484	True	0.188	True	3	28
2018-07-27 144541 NGF48 SETA3.eds	B08	UNKNOWN	NGF48	NGF48SETA3	hsa-miR-27b-000409	Amp	1.29	0.982	1	31.336	31.336	32.737	N/A	32.737	16.361	0.944	3.182	1.148	-1.856	4.152	0.451	0.056	3.619	0.484	True	0.188	True	3	25
2018-07-27 092843 NGF48 SETA2.eds	B08	UNKNOWN	NGF48	NGF48SETA2	hsa-miR-27b-000409	Amp	1.279	0.936	1	33.627	33.627	32.737	N/A	32.737	16.361	0.944	3.182	1.148	-1.856	4.152	0.451	0.056	3.619	0.484	True	0.188	True	3	28
2018-07-26 165753 NGF48 SETA1.eds	B08	UNKNOWN	NGF48	NGF48SETA1	hsa-miR-27b-000409	Amp	1.315	0.978	1	32.97	32.97	32.737	N/A	32.737	16.361	0.944	3.182	1.148	-1.856	4.152	0.451	0.056	3.619	0.484	True	0.188	True	3	27
2018-07-12 165218 NGF12 SETA1.eds	B10	UNKNOWN	NGF12	NGF12 SETA1	hsa-miR-28-000411	Amp	1.317	0.983	1	31.967	31.967	32.934	N/A	32.934	16.934	0.968	4.303	2.15	-2.014	6.313	0.225	0.013	4.038	0.171	True	0.166	True	3	27
2018-07-13 083350 NGF12 SETA2.eds	B10	UNKNOWN	NGF12	NGF12 SETA2	hsa-miR-28-000411	Amp	1.332	0.974	1	32.243	32.243	32.934	N/A	32.934	16.934	0.968	4.303	2.15	-2.014	6.313	0.225	0.013	4.038	0.171	True	0.166	True	3	27
2018-07-13 153612 NGF12 SETA3.eds	B10	UNKNOWN	NGF12	NGF12 SETA3	hsa-miR-28-000411	N/A	Undetermined	Undetermined	1	Undetermined	Undetermined	32.934	N/A	32.934	16.934	0.968	4.303	2.15	-2.014	6.313	0.225	0.013	4.038	0.171	True	0.166	True	-1	-1	True
2020-01-22 114414 NGF12 SETA4.eds	B10	UNKNOWN	NGF12	NGF12 SETA4	hsa-miR-28-000411	Amp	1.34	0.933	1	34.592	34.592	32.934	N/A	32.934	16.934	0.968	4.303	2.15	-2.014	6.313	0.225	0.013	4.038	0.171	True	0.166	True	3	30
2018-06-06 164506 NGF SETA2.eds	B10	UNKNOWN	NGF30	NGF SETA2	hsa-miR-28-000411	Amp	1.3	0.989	1	30.988	30.988	31.56	N/A	31.56	14.853	0.832	4.303	0.069	-3.512	3.649	0.953	0.08	11.406	0.957	True	0.166	True	3	26
2018-06-14 163427 NGF SETA3.eds	B10	UNKNOWN	NGF30	NGF SETA3	hsa-miR-28-000411	Amp	1.382	0.974	1	32.159	32.159	31.56	N/A	31.56	14.853	0.832	4.303	0.069	-3.512	3.649	0.953	0.08	11.406	0.957	True	0.166	True	3	27
2018-06-01 112349 NGF SETA1.eds	B10	UNKNOWN	NGF30	NGF SETA1	hsa-miR-28-000411	Amp	1.297	0.984	1	31.532	31.532	31.56	N/A	31.56	14.853	0.832	4.303	0.069	-3.512	3.649	0.953	0.08	11.406	0.957	True	0.166	True	3	26
2020-01-22 143823 NGF48 SETA4.eds	B10	UNKNOWN	NGF48	NGF48 SETA4	hsa-miR-28-000411	Amp	1.364	0.96	1	32.423	32.423	32.864	N/A	32.864	16.488	0.877	3.182	1.704	-1.089	4.496	0.307	0.044	2.127	0.222	True	0.166	True	3	28
2018-07-26 165753 NGF48 SETA1.eds	B10	UNKNOWN	NGF48	NGF48SETA1	hsa-miR-28-000411	Amp	1.329	0.973	1	33.058	33.058	32.864	N/A	32.864	16.488	0.877	3.182	1.704	-1.089	4.496	0.307	0.044	2.127	0.222	True	0.166	True	3	28
2018-07-27 144541 NGF48 SETA3.eds	B10	UNKNOWN	NGF48	NGF48SETA3	hsa-miR-28-000411	Amp	1.311	0.977	1	31.766	31.766	32.864	N/A	32.864	16.488	0.877	3.182	1.704	-1.089	4.496	0.307	0.044	2.127	0.222	True	0.166	True	3	27
2018-07-27 092843 NGF48 SETA2.eds	B10	UNKNOWN	NGF48	NGF48SETA2	hsa-miR-28-000411	Amp	1.327	0.971	1	34.209	34.209	32.864	N/A	32.864	16.488	0.877	3.182	1.704	-1.089	4.496	0.307	0.044	2.127	0.222	True	0.166	True	3	29
2018-06-06 193344 CTRL SETA2.eds	B10	UNKNOWN	CTRL	CTRL SETA2	hsa-miR-28-000411	Amp	1.305	0.983	1	30.681	30.681	31.377	N/A	31.377	14.784	0.845	4.303	0	-3.634	3.634	1	0.081	12.416	1	True	0.166	True	3	25
2018-06-15 142159 CTRL SETA3.eds	B10	UNKNOWN	CTRL	CTRL SETA3	hsa-miR-28-000411	Amp	1.35	0.979	1	32.076	32.076	31.377	N/A	31.377	14.784	0.845	4.303	0	-3.634	3.634	1	0.081	12.416	1	True	0.166	True	3	27
2018-06-01 132053 CTRL SETA1.eds	B10	UNKNOWN	CTRL	CTRL SETA1	hsa-miR-28-000411	Amp	1.326	0.973	1	31.374	31.374	31.377	N/A	31.377	14.784	0.845	4.303	0	-3.634	3.634	1	0.081	12.416	1	True	0.166	True	3	25
2018-07-27 144541 NGF48 SETA3.eds	B09	UNKNOWN	NGF48	NGF48SETA3	hsa-miR-28-3p-002446	Amp	1.384	0.991	1	28.67	28.67	29.072	N/A	29.072	12.695	0.74	3.182	1.124	-1.23	3.477	0.459	0.09	2.345	0.315	True	0.221	True	3	23
2018-07-27 092843 NGF48 SETA2.eds	B09	UNKNOWN	NGF48	NGF48SETA2	hsa-miR-28-3p-002446	Amp	1.388	0.989	1	29.13	29.13	29.072	N/A	29.072	12.695	0.74	3.182	1.124	-1.23	3.477	0.459	0.09	2.345	0.315	True	0.221	True	3	24
2018-07-26 165753 NGF48 SETA1.eds	B09	UNKNOWN	NGF48	NGF48SETA1	hsa-miR-28-3p-002446	Amp	1.383	0.978	1	28.852	28.852	29.072	N/A	29.072	12.695	0.74	3.182	1.124	-1.23	3.477	0.459	0.09	2.345	0.315	True	0.221	True	3	24
2018-06-06 193344 CTRL SETA2.eds	B09	UNKNOWN	CTRL	CTRL SETA2	hsa-miR-28-3p-002446	Amp	1.4	0.978	1	27.434	27.434	28.164	N/A	28.164	11.571	0.679	4.303	0	-2.921	2.921	1	0.132	7.572	1	True	0.221	True	3	22
2018-06-15 142159 CTRL SETA3.eds	B09	UNKNOWN	CTRL	CTRL SETA3	hsa-miR-28-3p-002446	Amp	1.411	0.993	1	28.576	28.576	28.164	N/A	28.164	11.571	0.679	4.303	0	-2.921	2.921	1	0.132	7.572	1	True	0.221	True	3	23
2018-06-01 132053 CTRL SETA1.eds	B09	UNKNOWN	CTRL	CTRL SETA1	hsa-miR-28-3p-002446	Amp	1.38	0.991	1	28.483	28.483	28.164	N/A	28.164	11.571	0.679	4.303	0	-2.921	2.921	1	0.132	7.572	1	True	0.221	True	3	23
2018-07-12 165218 NGF12 SETA1.eds	B09	UNKNOWN	NGF12	NGF12 SETA1	hsa-miR-28-3p-002446	Amp	1.379	0.99	1	28.183	28.183	29.103	N/A	29.103	13.273	0.84	3.182	1.701	-0.972	4.375	0.308	0.048	1.962	0.176	True	0.221	True	3	23
2018-07-13 083350 NGF12 SETA2.eds	B09	UNKNOWN	NGF12	NGF12 SETA2	hsa-miR-28-3p-002446	Amp	1.38	0.993	1	27.783	27.783	29.103	N/A	29.103	13.273	0.84	3.182	1.701	-0.972	4.375	0.308	0.048	1.962	0.176	True	0.221	True	3	22
2020-01-22 114414 NGF12 SETA4.eds	B09	UNKNOWN	NGF12	NGF12 SETA4	hsa-miR-28-3p-002446	Amp	1.398	0.987	1	29.787	29.787	29.103	N/A	29.103	13.273	0.84	3.182	1.701	-0.972	4.375	0.308	0.048	1.962	0.176	True	0.221	True	3	25
2018-07-13 153612 NGF12 SETA3.eds	B09	UNKNOWN	NGF12	NGF12 SETA3	hsa-miR-28-3p-002446	Amp	1.387	0.991	1	30.66	30.66	29.103	N/A	29.103	13.273	0.84	3.182	1.701	-0.972	4.375	0.308	0.048	1.962	0.176	True	0.221	True	3	25
2020-01-22 143823 NGF48 SETA4.eds	B09	UNKNOWN	NGF48	NGF48 SETA4	hsa-miR-28-3p-002446	Amp	1.412	0.969	1	29.635	29.635	29.072	N/A	29.072	12.695	0.74	3.182	1.124	-1.23	3.477	0.459	0.09	2.345	0.315	True	0.221	True	3	24
2018-06-01 112349 NGF SETA1.eds	B09	UNKNOWN	NGF30	NGF SETA1	hsa-miR-28-3p-002446	Amp	1.381	0.991	1	28.109	28.109	28.175	N/A	28.175	11.468	0.79	4.303	-0.103	-3.504	3.298	1.074	0.102	11.346	0.926	True	0.221	True	3	23
2018-06-14 163427 NGF SETA3.eds	B09	UNKNOWN	NGF30	NGF SETA3	hsa-miR-28-3p-002446	Amp	1.431	0.994	1	28.638	28.638	28.175	N/A	28.175	11.468	0.79	4.303	-0.103	-3.504	3.298	1.074	0.102	11.346	0.926	True	0.221	True	3	23
2018-06-06 164506 NGF SETA2.eds	B09	UNKNOWN	NGF30	NGF SETA2	hsa-miR-28-3p-002446	Amp	1.392	0.99	1	27.778	27.778	28.175	N/A	28.175	11.468	0.79	4.303	-0.103	-3.504	3.298	1.074	0.102	11.346	0.926	True	0.221	True	3	22
2018-06-06 193344 CTRL SETA2.eds	G05	UNKNOWN	CTRL	CTRL SETA2	hsa-miR-296-000527	Amp	1.037	0.916	1	30.321	30.321	31.453	N/A	31.453	14.86	1.914	4.303	0	-8.236	8.236	1	0.003	301.432	1	True	0.064	True	3	26
2018-06-01 132053 CTRL SETA1.eds	G05	UNKNOWN	CTRL	CTRL SETA1	hsa-miR-296-000527	Amp	1.1	0.96	1	29.853	29.853	31.453	N/A	31.453	14.86	1.914	4.303	0	-8.236	8.236	1	0.003	301.432	1	True	0.064	True	3	26
2018-06-15 142159 CTRL SETA3.eds	G05	UNKNOWN	CTRL	CTRL SETA3	hsa-miR-296-000527	Amp	1.029	0.967	1	34.183	34.183	31.453	N/A	31.453	14.86	1.914	4.303	0	-8.236	8.236	1	0.003	301.432	1	True	0.064	True	3	30
2020-01-22 143823 NGF48 SETA4.eds	G05	UNKNOWN	NGF48	NGF48 SETA4	hsa-miR-296-000527	Amp	1.05	0.906	1	32.775	32.775	32.21	N/A	32.21	15.834	0.706	3.182	0.974	-1.272	3.219	0.509	0.107	2.415	0.671	True	0.064	True	3	29
2018-07-27 144541 NGF48 SETA3.eds	G05	UNKNOWN	NGF48	NGF48SETA3	hsa-miR-296-000527	Amp	1.044	0.964	1	31.658	31.658	32.21	N/A	32.21	15.834	0.706	3.182	0.974	-1.272	3.219	0.509	0.107	2.415	0.671	True	0.064	True	3	27
2018-07-26 165753 NGF48 SETA1.eds	G05	UNKNOWN	NGF48	NGF48SETA1	hsa-miR-296-000527	Amp	1.036	0.936	1	32.545	32.545	32.21	N/A	32.21	15.834	0.706	3.182	0.974	-1.272	3.219	0.509	0.107	2.415	0.671	True	0.064	True	3	28
2018-07-27 092843 NGF48 SETA2.eds	G05	UNKNOWN	NGF48	NGF48SETA2	hsa-miR-296-000527	Amp	1.071	0.916	1	31.863	31.863	32.21	N/A	32.21	15.834	0.706	3.182	0.974	-1.272	3.219	0.509	0.107	2.415	0.671	True	0.064	True	3	28
2020-01-22 114414 NGF12 SETA4.eds	G05	UNKNOWN	NGF12	NGF12 SETA4	hsa-miR-296-000527	Amp	1.054	0.937	1	33.439	33.439	33.024	N/A	33.024	17.193	0.709	3.182	2.334	0.077	4.59	0.198	0.042	0.948	0.349	True	0.064	True	3	29
2018-07-13 083350 NGF12 SETA2.eds	G05	UNKNOWN	NGF12	NGF12 SETA2	hsa-miR-296-000527	Amp	1.057	0.96	1	32.271	32.271	33.024	N/A	33.024	17.193	0.709	3.182	2.334	0.077	4.59	0.198	0.042	0.948	0.349	True	0.064	True	3	28
2018-07-13 153612 NGF12 SETA3.eds	G05	UNKNOWN	NGF12	NGF12 SETA3	hsa-miR-296-000527	Amp	1.058	0.966	1	34.236	34.236	33.024	N/A	33.024	17.193	0.709	3.182	2.334	0.077	4.59	0.198	0.042	0.948	0.349	True	0.064	True	3	30
2018-07-12 165218 NGF12 SETA1.eds	G05	UNKNOWN	NGF12	NGF12 SETA1	hsa-miR-296-000527	Amp	1.034	0.903	1	32.151	32.151	33.024	N/A	33.024	17.193	0.709	3.182	2.334	0.077	4.59	0.198	0.042	0.948	0.349	True	0.064	True	3	28
2018-06-06 164506 NGF SETA2.eds	G05	UNKNOWN	NGF30	NGF SETA2	hsa-miR-296-000527	Amp	1.044	0.982	1	30.617	30.617	31.292	N/A	31.292	14.585	1.003	4.303	-0.275	-4.591	4.042	1.21	0.061	24.105	0.907	True	0.064	True	3	26
2018-06-01 112349 NGF SETA1.eds	G05	UNKNOWN	NGF30	NGF SETA1	hsa-miR-296-000527	Amp	1.016	0.953	1	31.032	31.032	31.292	N/A	31.292	14.585	1.003	4.303	-0.275	-4.591	4.042	1.21	0.061	24.105	0.907	True	0.064	True	3	27
2018-06-14 163427 NGF SETA3.eds	G05	UNKNOWN	NGF30	NGF SETA3	hsa-miR-296-000527	Amp	1.066	0.952	1	32.226	32.226	31.292	N/A	31.292	14.585	1.003	4.303	-0.275	-4.591	4.042	1.21	0.061	24.105	0.907	True	0.064	True	3	28
2020-01-22 114414 NGF12 SETA4.eds	G04	UNKNOWN	NGF12	NGF12 SETA4	hsa-miR-296-3p-002101	N/A	Undetermined	Undetermined	1	Undetermined	Undetermined		N/A												True	0.04	True	-1	-1	True
2018-07-13 083350 NGF12 SETA2.eds	G04	UNKNOWN	NGF12	NGF12 SETA2	hsa-miR-296-3p-002101	Amp	0.553	0.618	1	36.308	36.308		N/A												True	0.04	True	3	29	True
2018-07-13 153612 NGF12 SETA3.eds	G04	UNKNOWN	NGF12	NGF12 SETA3	hsa-miR-296-3p-002101	N/A	Undetermined	Undetermined	1	Undetermined	Undetermined		N/A												True	0.04	True	-1	-1	True
2018-07-12 165218 NGF12 SETA1.eds	G04	UNKNOWN	NGF12	NGF12 SETA1	hsa-miR-296-3p-002101	Amp	0.663	0.699	1	34.782	34.782		N/A												True	0.04	True	3	30	True
2018-07-27 144541 NGF48 SETA3.eds	G04	UNKNOWN	NGF48	NGF48SETA3	hsa-miR-296-3p-002101	Amp	0.604	0.475	1	36.387	36.387		N/A												True	0.04	True	3	30	True
2018-07-26 165753 NGF48 SETA1.eds	G04	UNKNOWN	NGF48	NGF48SETA1	hsa-miR-296-3p-002101	N/A	Undetermined	Undetermined	1	Undetermined	Undetermined		N/A												True	0.04	True	-1	-1	True
2018-07-27 092843 NGF48 SETA2.eds	G04	UNKNOWN	NGF48	NGF48SETA2	hsa-miR-296-3p-002101	Amp	0.681	0.75	1	36.01	36.01		N/A												True	0.04	True	3	32	True
2018-06-14 163427 NGF SETA3.eds	G04	UNKNOWN	NGF30	NGF SETA3	hsa-miR-296-3p-002101	N/A	Undetermined	Undetermined	1	Undetermined	Undetermined		N/A												True	0.04	True	-1	-1	True
2018-06-01 112349 NGF SETA1.eds	G04	UNKNOWN	NGF30	NGF SETA1	hsa-miR-296-3p-002101	Amp	0.698	0.9	1	33.422	33.422		N/A												True	0.04	True	3	29	True
2018-06-06 164506 NGF SETA2.eds	G04	UNKNOWN	NGF30	NGF SETA2	hsa-miR-296-3p-002101	Amp	0.769	0.94	1	32.838	32.838		N/A												True	0.04	True	3	29	True
2018-06-15 142159 CTRL SETA3.eds	G04	UNKNOWN	CTRL	CTRL SETA3	hsa-miR-296-3p-002101	N/A	Undetermined	Undetermined	1	Undetermined	Undetermined		N/A												True	0.04	True	-1	-1	True
2018-06-06 193344 CTRL SETA2.eds	G04	UNKNOWN	CTRL	CTRL SETA2	hsa-miR-296-3p-002101	N/A	Undetermined	Undetermined	1	Undetermined	Undetermined		N/A												True	0.04	True	-1	-1	True
2018-06-01 132053 CTRL SETA1.eds	G04	UNKNOWN	CTRL	CTRL SETA1	hsa-miR-296-3p-002101	Amp	0.817	0.837	1	31.735	31.735		N/A												True	0.04	True	3	28	True
2020-01-22 143823 NGF48 SETA4.eds	G04	UNKNOWN	NGF48	NGF48 SETA4	hsa-miR-296-3p-002101	N/A	Undetermined	Undetermined	1	Undetermined	Undetermined		N/A												True	0.04	True	-1	-1	True
2018-07-26 165753 NGF48 SETA1.eds	P09	UNKNOWN	NGF48	NGF48SETA1	hsa-miR-298-002190	N/A	Undetermined	Undetermined	1	Undetermined	Undetermined		N/A												True	0.04	True	-1	-1	True
2018-07-27 092843 NGF48 SETA2.eds	P09	UNKNOWN	NGF48	NGF48SETA2	hsa-miR-298-002190	N/A	Undetermined	Undetermined	1	Undetermined	Undetermined		N/A												True	0.04	True	-1	-1	True
2018-07-27 144541 NGF48 SETA3.eds	P09	UNKNOWN	NGF48	NGF48SETA3	hsa-miR-298-002190	N/A	Undetermined	Undetermined	1	Undetermined	Undetermined		N/A												True	0.04	True	-1	-1	True
2020-01-22 143823 NGF48 SETA4.eds	P09	UNKNOWN	NGF48	NGF48 SETA4	hsa-miR-298-002190	N/A	Undetermined	Undetermined	1	Undetermined	Undetermined		N/A												True	0.04	True	-1	-1	True
2018-06-06 164506 NGF SETA2.eds	P09	UNKNOWN	NGF30	NGF SETA2	hsa-miR-298-002190	N/A	Undetermined	Undetermined	1	Undetermined	Undetermined		N/A												True	0.04	True	-1	-1	True
2018-06-01 112349 NGF SETA1.eds	P09	UNKNOWN	NGF30	NGF SETA1	hsa-miR-298-002190	N/A	Undetermined	Undetermined	1	Undetermined	Undetermined		N/A												True	0.04	True	-1	-1	True
2018-06-14 163427 NGF SETA3.eds	P09	UNKNOWN	NGF30	NGF SETA3	hsa-miR-298-002190	N/A	Undetermined	Undetermined	1	Undetermined	Undetermined		N/A												True	0.04	True	-1	-1	True
2018-06-06 193344 CTRL SETA2.eds	P09	UNKNOWN	CTRL	CTRL SETA2	hsa-miR-298-002190	N/A	Undetermined	Undetermined	1	Undetermined	Undetermined		N/A												True	0.04	True	-1	-1	True
2018-06-01 132053 CTRL SETA1.eds	P09	UNKNOWN	CTRL	CTRL SETA1	hsa-miR-298-002190	N/A	Undetermined	Undetermined	1	Undetermined	Undetermined		N/A												True	0.04	True	-1	-1	True
2018-06-15 142159 CTRL SETA3.eds	P09	UNKNOWN	CTRL	CTRL SETA3	hsa-miR-298-002190	Amp	0.746	0.861	1	34.337	34.337		N/A												True	0.04	True	3	30	True
2020-01-22 114414 NGF12 SETA4.eds	P09	UNKNOWN	NGF12	NGF12 SETA4	hsa-miR-298-002190	N/A	Undetermined	Undetermined	1	Undetermined	Undetermined		N/A												True	0.04	True	-1	-1	True
2018-07-13 083350 NGF12 SETA2.eds	P09	UNKNOWN	NGF12	NGF12 SETA2	hsa-miR-298-002190	N/A	Undetermined	Undetermined	1	Undetermined	Undetermined		N/A												True	0.04	True	-1	-1	True
2018-07-13 153612 NGF12 SETA3.eds	P09	UNKNOWN	NGF12	NGF12 SETA3	hsa-miR-298-002190	N/A	Undetermined	Undetermined	1	Undetermined	Undetermined		N/A												True	0.04	True	-1	-1	True
2018-07-12 165218 NGF12 SETA1.eds	P09	UNKNOWN	NGF12	NGF12 SETA1	hsa-miR-298-002190	N/A	Undetermined	Undetermined	1	Undetermined	Undetermined		N/A												True	0.04	True	-1	-1	True
2020-01-22 143823 NGF48 SETA4.eds	G06	UNKNOWN	NGF48	NGF48 SETA4	hsa-miR-299-3p-001015	N/A	Undetermined	Undetermined	1	Undetermined	Undetermined		N/A												True	0.04	True	-1	-1	True
2018-07-27 144541 NGF48 SETA3.eds	G06	UNKNOWN	NGF48	NGF48SETA3	hsa-miR-299-3p-001015	Inconclusive	0	0.455	1	37.518	37.518		N/A												True	0.04	True	3	32	True
2018-07-26 165753 NGF48 SETA1.eds	G06	UNKNOWN	NGF48	NGF48SETA1	hsa-miR-299-3p-001015	N/A	Undetermined	Undetermined	1	Undetermined	Undetermined		N/A												True	0.04	True	-1	-1	True
2018-07-27 092843 NGF48 SETA2.eds	G06	UNKNOWN	NGF48	NGF48SETA2	hsa-miR-299-3p-001015	N/A	Undetermined	Undetermined	1	Undetermined	Undetermined		N/A												True	0.04	True	-1	-1	True
2018-06-14 163427 NGF SETA3.eds	G06	UNKNOWN	NGF30	NGF SETA3	hsa-miR-299-3p-001015	N/A	Undetermined	Undetermined	1	Undetermined	Undetermined		N/A												True	0.04	True	-1	-1	True
2018-06-01 112349 NGF SETA1.eds	G06	UNKNOWN	NGF30	NGF SETA1	hsa-miR-299-3p-001015	N/A	Undetermined	Undetermined	1	Undetermined	Undetermined		N/A												True	0.04	True	-1	-1	True
2018-06-06 164506 NGF SETA2.eds	G06	UNKNOWN	NGF30	NGF SETA2	hsa-miR-299-3p-001015	N/A	Undetermined	Undetermined	1	Undetermined	Undetermined		N/A												True	0.04	True	-1	-1	True
2018-06-15 142159 CTRL SETA3.eds	G06	UNKNOWN	CTRL	CTRL SETA3	hsa-miR-299-3p-001015	N/A	Undetermined	Undetermined	1	Undetermined	Undetermined		N/A												True	0.04	True	-1	-1	True
2018-06-06 193344 CTRL SETA2.eds	G06	UNKNOWN	CTRL	CTRL SETA2	hsa-miR-299-3p-001015	N/A	Undetermined	Undetermined	1	Undetermined	Undetermined		N/A												True	0.04	True	-1	-1	True
2018-06-01 132053 CTRL SETA1.eds	G06	UNKNOWN	CTRL	CTRL SETA1	hsa-miR-299-3p-001015	N/A	Undetermined	Undetermined	1	Undetermined	Undetermined		N/A												True	0.04	True	-1	-1	True
2018-07-13 083350 NGF12 SETA2.eds	G06	UNKNOWN	NGF12	NGF12 SETA2	hsa-miR-299-3p-001015	N/A	Undetermined	Undetermined	1	Undetermined	Undetermined		N/A												True	0.04	True	-1	-1	True
2018-07-13 153612 NGF12 SETA3.eds	G06	UNKNOWN	NGF12	NGF12 SETA3	hsa-miR-299-3p-001015	N/A	Undetermined	Undetermined	1	Undetermined	Undetermined		N/A												True	0.04	True	-1	-1	True
2018-07-12 165218 NGF12 SETA1.eds	G06	UNKNOWN	NGF12	NGF12 SETA1	hsa-miR-299-3p-001015	N/A	Undetermined	Undetermined	1	Undetermined	Undetermined		N/A												True	0.04	True	-1	-1	True
2020-01-22 114414 NGF12 SETA4.eds	G06	UNKNOWN	NGF12	NGF12 SETA4	hsa-miR-299-3p-001015	N/A	Undetermined	Undetermined	1	Undetermined	Undetermined		N/A												True	0.04	True	-1	-1	True
2018-06-15 142159 CTRL SETA3.eds	G07	UNKNOWN	CTRL	CTRL SETA3	hsa-miR-299-5p-000600	Amp	1.319	0.977	1	33.742	33.742	34.359	N/A	34.359	17.767	0.707	4.303	0	-3.044	3.044	1	0.121	8.246	1	True	0.114	True	3	29
2018-06-06 193344 CTRL SETA2.eds	G07	UNKNOWN	CTRL	CTRL SETA2	hsa-miR-299-5p-000600	Amp	1.167	0.933	1	35.085	35.085	34.359	N/A	34.359	17.767	0.707	4.303	0	-3.044	3.044	1	0.121	8.246	1	True	0.114	True	3	30
2018-06-01 132053 CTRL SETA1.eds	G07	UNKNOWN	CTRL	CTRL SETA1	hsa-miR-299-5p-000600	Amp	1.257	0.919	1	34.251	34.251	34.359	N/A	34.359	17.767	0.707	4.303	0	-3.044	3.044	1	0.121	8.246	1	True	0.114	True	3	30
2018-07-26 165753 NGF48 SETA1.eds	G07	UNKNOWN	NGF48	NGF48SETA1	hsa-miR-299-5p-000600	Amp	1.13	0.952	1	36.493	36.493	34.869	N/A	34.869	18.302	1.04	4.303	0.535	-3.938	5.009	0.69	0.031	15.332	0.695	True	0.114	True	3	32
2018-07-27 144541 NGF48 SETA3.eds	G07	UNKNOWN	NGF48	NGF48SETA3	hsa-miR-299-5p-000600	Amp	1.282	0.944	1	33.675	33.675	34.869	N/A	34.869	18.302	1.04	4.303	0.535	-3.938	5.009	0.69	0.031	15.332	0.695	True	0.114	True	3	29
2018-07-27 092843 NGF48 SETA2.eds	G07	UNKNOWN	NGF48	NGF48SETA2	hsa-miR-299-5p-000600	No Amp	0.725	0	1	Undetermined	Undetermined	34.869	N/A	34.869	18.302	1.04	4.303	0.535	-3.938	5.009	0.69	0.031	15.332	0.695	True	0.114	True	3	34	True
2020-01-22 143823 NGF48 SETA4.eds	G07	UNKNOWN	NGF48	NGF48 SETA4	hsa-miR-299-5p-000600	Amp	1.266	0.941	1	34.437	34.437	34.869	N/A	34.869	18.302	1.04	4.303	0.535	-3.938	5.009	0.69	0.031	15.332	0.695	True	0.114	True	3	30
2018-07-13 083350 NGF12 SETA2.eds	G07	UNKNOWN	NGF12	NGF12 SETA2	hsa-miR-299-5p-000600	Amp	1.32	0.989	1	32.543	32.543	33.28	N/A	33.28	17.449	0.472	3.182	-0.318	-1.819	1.184	1.246	0.44	3.528	0.729	True	0.114	True	3	28
2018-07-12 165218 NGF12 SETA1.eds	G07	UNKNOWN	NGF12	NGF12 SETA1	hsa-miR-299-5p-000600	Amp	1.304	0.971	1	32.959	32.959	33.28	N/A	33.28	17.449	0.472	3.182	-0.318	-1.819	1.184	1.246	0.44	3.528	0.729	True	0.114	True	3	28
2020-01-22 114414 NGF12 SETA4.eds	G07	UNKNOWN	NGF12	NGF12 SETA4	hsa-miR-299-5p-000600	Amp	1.261	0.961	1	33.808	33.808	33.28	N/A	33.28	17.449	0.472	3.182	-0.318	-1.819	1.184	1.246	0.44	3.528	0.729	True	0.114	True	3	29
2018-07-13 153612 NGF12 SETA3.eds	G07	UNKNOWN	NGF12	NGF12 SETA3	hsa-miR-299-5p-000600	Amp	1.305	0.961	1	33.81	33.81	33.28	N/A	33.28	17.449	0.472	3.182	-0.318	-1.819	1.184	1.246	0.44	3.528	0.729	True	0.114	True	3	29
2018-06-14 163427 NGF SETA3.eds	G07	UNKNOWN	NGF30	NGF SETA3	hsa-miR-299-5p-000600	Amp	1.349	0.98	1	33.386	33.386	33.612	N/A	33.612	16.905	0.38	4.303	-0.861	-2.495	0.773	1.816	0.585	5.636	0.361	True	0.114	True	3	28
2018-06-06 164506 NGF SETA2.eds	G07	UNKNOWN	NGF30	NGF SETA2	hsa-miR-299-5p-000600	Amp	1.272	0.986	1	32.952	32.952	33.612	N/A	33.612	16.905	0.38	4.303	-0.861	-2.495	0.773	1.816	0.585	5.636	0.361	True	0.114	True	3	29
2018-06-01 112349 NGF SETA1.eds	G07	UNKNOWN	NGF30	NGF SETA1	hsa-miR-299-5p-000600	Amp	1.176	0.965	1	34.498	34.498	33.612	N/A	33.612	16.905	0.38	4.303	-0.861	-2.495	0.773	1.816	0.585	5.636	0.361	True	0.114	True	3	29
2018-06-15 142159 CTRL SETA3.eds	B13	UNKNOWN	CTRL	CTRL SETA3	hsa-miR-29a-002112	Amp	1.397	0.985	1	25.78	25.78	24.56	N/A	24.56	7.967	1.089	4.303	0	-4.687	4.687	1	0.039	25.766	1	True	0.224	True	3	20
2018-06-06 193344 CTRL SETA2.eds	B13	UNKNOWN	CTRL	CTRL SETA2	hsa-miR-29a-002112	Amp	1.372	0.982	1	23.552	23.552	24.56	N/A	24.56	7.967	1.089	4.303	0	-4.687	4.687	1	0.039	25.766	1	True	0.224	True	3	18
2018-06-01 132053 CTRL SETA1.eds	B13	UNKNOWN	CTRL	CTRL SETA1	hsa-miR-29a-002112	Amp	1.416	0.939	1	24.348	24.348	24.56	N/A	24.56	7.967	1.089	4.303	0	-4.687	4.687	1	0.039	25.766	1	True	0.224	True	3	19
2018-07-26 165753 NGF48 SETA1.eds	B13	UNKNOWN	NGF48	NGF48SETA1	hsa-miR-29a-002112	Amp	1.382	0.941	1	25.548	25.548	25.499	N/A	25.499	9.123	0.744	3.182	1.155	-1.213	3.524	0.449	0.087	2.318	0.434	True	0.224	True	3	20
2018-07-27 144541 NGF48 SETA3.eds	B13	UNKNOWN	NGF48	NGF48SETA3	hsa-miR-29a-002112	Amp	1.387	0.972	1	24.822	24.822	25.499	N/A	25.499	9.123	0.744	3.182	1.155	-1.213	3.524	0.449	0.087	2.318	0.434	True	0.224	True	3	19
2018-07-27 092843 NGF48 SETA2.eds	B13	UNKNOWN	NGF48	NGF48SETA2	hsa-miR-29a-002112	Amp	1.407	0.962	1	25.776	25.776	25.499	N/A	25.499	9.123	0.744	3.182	1.155	-1.213	3.524	0.449	0.087	2.318	0.434	True	0.224	True	3	20
2020-01-22 143823 NGF48 SETA4.eds	B13	UNKNOWN	NGF48	NGF48 SETA4	hsa-miR-29a-002112	Amp	1.372	0.987	1	25.851	25.851	25.499	N/A	25.499	9.123	0.744	3.182	1.155	-1.213	3.524	0.449	0.087	2.318	0.434	True	0.224	True	3	20
2018-06-06 164506 NGF SETA2.eds	B13	UNKNOWN	NGF30	NGF SETA2	hsa-miR-29a-002112	Amp	1.398	0.986	1	23.692	23.692	24.423	N/A	24.423	7.717	1.092	4.303	-0.25	-4.947	4.446	1.189	0.046	30.846	0.879	True	0.224	True	3	18
2018-06-14 163427 NGF SETA3.eds	B13	UNKNOWN	NGF30	NGF SETA3	hsa-miR-29a-002112	Amp	1.442	0.991	1	25.532	25.532	24.423	N/A	24.423	7.717	1.092	4.303	-0.25	-4.947	4.446	1.189	0.046	30.846	0.879	True	0.224	True	3	19
2018-06-01 112349 NGF SETA1.eds	B13	UNKNOWN	NGF30	NGF SETA1	hsa-miR-29a-002112	Amp	1.352	0.986	1	24.046	24.046	24.423	N/A	24.423	7.717	1.092	4.303	-0.25	-4.947	4.446	1.189	0.046	30.846	0.879	True	0.224	True	3	18
2018-07-13 083350 NGF12 SETA2.eds	B13	UNKNOWN	NGF12	NGF12 SETA2	hsa-miR-29a-002112	Amp	1.382	0.965	1	24.396	24.396	25.396	N/A	25.396	9.565	0.802	3.182	1.598	-0.956	4.152	0.33	0.056	1.94	0.303	True	0.224	True	3	19
2018-07-12 165218 NGF12 SETA1.eds	B13	UNKNOWN	NGF12	NGF12 SETA1	hsa-miR-29a-002112	Amp	1.382	0.98	1	24.539	24.539	25.396	N/A	25.396	9.565	0.802	3.182	1.598	-0.956	4.152	0.33	0.056	1.94	0.303	True	0.224	True	3	19
2020-01-22 114414 NGF12 SETA4.eds	B13	UNKNOWN	NGF12	NGF12 SETA4	hsa-miR-29a-002112	Amp	1.373	0.969	1	25.627	25.627	25.396	N/A	25.396	9.565	0.802	3.182	1.598	-0.956	4.152	0.33	0.056	1.94	0.303	True	0.224	True	3	20
2018-07-13 153612 NGF12 SETA3.eds	B13	UNKNOWN	NGF12	NGF12 SETA3	hsa-miR-29a-002112	Amp	1.391	0.95	1	27.021	27.021	25.396	N/A	25.396	9.565	0.802	3.182	1.598	-0.956	4.152	0.33	0.056	1.94	0.303	True	0.224	True	3	22
2018-06-15 142159 CTRL SETA3.eds	B14	UNKNOWN	CTRL	CTRL SETA3	hsa-miR-29b-000413	Amp	1.297	0.966	1	35.144	35.144	32.515	N/A	32.515	15.922	1.807	4.303	0	-7.775	7.775	1	0.005	219.096	1	True	0.177	True	3	29
2018-06-06 193344 CTRL SETA2.eds	B14	UNKNOWN	CTRL	CTRL SETA2	hsa-miR-29b-000413	Amp	1.312	0.963	1	31.037	31.037	32.515	N/A	32.515	15.922	1.807	4.303	0	-7.775	7.775	1	0.005	219.096	1	True	0.177	True	3	26
2018-06-01 132053 CTRL SETA1.eds	B14	UNKNOWN	CTRL	CTRL SETA1	hsa-miR-29b-000413	Amp	1.327	0.97	1	31.363	31.363	32.515	N/A	32.515	15.922	1.807	4.303	0	-7.775	7.775	1	0.005	219.096	1	True	0.177	True	3	26
2018-07-27 144541 NGF48 SETA3.eds	B14	UNKNOWN	NGF48	NGF48SETA3	hsa-miR-29b-000413	Amp	1.338	0.987	1	31.735	31.735	32.555	N/A	32.555	15.988	1.177	4.303	0.066	-4.998	5.129	0.955	0.029	31.946	0.977	True	0.177	True	3	26
2018-07-26 165753 NGF48 SETA1.eds	B14	UNKNOWN	NGF48	NGF48SETA1	hsa-miR-29b-000413	Amp	1.357	0.974	1	32.514	32.514	32.555	N/A	32.555	15.988	1.177	4.303	0.066	-4.998	5.129	0.955	0.029	31.946	0.977	True	0.177	True	3	26
2018-07-27 092843 NGF48 SETA2.eds	B14	UNKNOWN	NGF48	NGF48SETA2	hsa-miR-29b-000413	N/A	Undetermined	Undetermined	1	Undetermined	Undetermined	32.555	N/A	32.555	15.988	1.177	4.303	0.066	-4.998	5.129	0.955	0.029	31.946	0.977	True	0.177	True	-1	-1	True
2020-01-22 143823 NGF48 SETA4.eds	B14	UNKNOWN	NGF48	NGF48 SETA4	hsa-miR-29b-000413	Amp	1.325	0.9	1	33.415	33.415	32.555	N/A	32.555	15.988	1.177	4.303	0.066	-4.998	5.129	0.955	0.029	31.946	0.977	True	0.177	True	3	28
2020-01-22 114414 NGF12 SETA4.eds	B14	UNKNOWN	NGF12	NGF12 SETA4	hsa-miR-29b-000413	Amp	1.304	0.94	1	34.172	34.172	32.923	N/A	32.923	16.923	0.664	4.303	1.001	-1.858	3.86	0.5	0.069	3.625	0.645	True	0.177	True	3	28
2018-07-13 153612 NGF12 SETA3.eds	B14	UNKNOWN	NGF12	NGF12 SETA3	hsa-miR-29b-000413	N/A	Undetermined	Undetermined	1	Undetermined	Undetermined	32.923	N/A	32.923	16.923	0.664	4.303	1.001	-1.858	3.86	0.5	0.069	3.625	0.645	True	0.177	True	-1	-1	True
2018-07-13 083350 NGF12 SETA2.eds	B14	UNKNOWN	NGF12	NGF12 SETA2	hsa-miR-29b-000413	Amp	1.334	0.982	1	31.792	31.792	32.923	N/A	32.923	16.923	0.664	4.303	1.001	-1.858	3.86	0.5	0.069	3.625	0.645	True	0.177	True	3	26
2018-07-12 165218 NGF12 SETA1.eds	B14	UNKNOWN	NGF12	NGF12 SETA1	hsa-miR-29b-000413	Amp	1.333	0.924	1	32.806	32.806	32.923	N/A	32.923	16.923	0.664	4.303	1.001	-1.858	3.86	0.5	0.069	3.625	0.645	True	0.177	True	3	28
2018-06-14 163427 NGF SETA3.eds	B14	UNKNOWN	NGF30	NGF SETA3	hsa-miR-29b-000413	N/A	Undetermined	Undetermined	1	Undetermined	Undetermined	30.989	N/A	30.989	13.791	0.565	12.706	-2.131	-9.312	5.05	4.38	0.03	635.492	0.362	True	0.177	True	-1	-1	True
2018-06-01 112349 NGF SETA1.eds	B14	UNKNOWN	NGF30	NGF SETA1	hsa-miR-29b-000413	Amp	1.318	0.986	1	31.144	31.144	30.989	N/A	30.989	13.791	0.565	12.706	-2.131	-9.312	5.05	4.38	0.03	635.492	0.362	True	0.177	True	3	25
2018-06-06 164506 NGF SETA2.eds	B14	UNKNOWN	NGF30	NGF SETA2	hsa-miR-29b-000413	Amp	1.317	0.99	1	30.835	30.835	30.989	N/A	30.989	13.791	0.565	12.706	-2.131	-9.312	5.05	4.38	0.03	635.492	0.362	True	0.177	True	3	25
2018-06-06 193344 CTRL SETA2.eds	B15	UNKNOWN	CTRL	CTRL SETA2	hsa-miR-29c-000587	Amp	1.264	0.987	1	27.32	27.32	28.165	N/A	28.165	11.572	1.119	4.303	0	-4.815	4.815	1	0.036	28.145	1	True	0.199	True	3	21
2018-06-15 142159 CTRL SETA3.eds	B15	UNKNOWN	CTRL	CTRL SETA3	hsa-miR-29c-000587	Amp	1.319	0.983	1	29.396	29.396	28.165	N/A	28.165	11.572	1.119	4.303	0	-4.815	4.815	1	0.036	28.145	1	True	0.199	True	3	23
2018-06-01 132053 CTRL SETA1.eds	B15	UNKNOWN	CTRL	CTRL SETA1	hsa-miR-29c-000587	Amp	1.296	0.974	1	27.777	27.777	28.165	N/A	28.165	11.572	1.119	4.303	0	-4.815	4.815	1	0.036	28.145	1	True	0.199	True	3	22
2018-07-27 144541 NGF48 SETA3.eds	B15	UNKNOWN	NGF48	NGF48SETA3	hsa-miR-29c-000587	Amp	1.305	0.99	1	28.847	28.847	29.144	N/A	29.144	12.767	0.593	3.182	1.195	-0.693	3.083	0.437	0.118	1.616	0.413	True	0.199	True	3	23
2018-07-27 092843 NGF48 SETA2.eds	B15	UNKNOWN	NGF48	NGF48SETA2	hsa-miR-29c-000587	Amp	1.314	0.971	1	29.838	29.838	29.144	N/A	29.144	12.767	0.593	3.182	1.195	-0.693	3.083	0.437	0.118	1.616	0.413	True	0.199	True	3	24
2018-07-26 165753 NGF48 SETA1.eds	B15	UNKNOWN	NGF48	NGF48SETA1	hsa-miR-29c-000587	Amp	1.318	0.967	1	29.293	29.293	29.144	N/A	29.144	12.767	0.593	3.182	1.195	-0.693	3.083	0.437	0.118	1.616	0.413	True	0.199	True	3	24
2020-01-22 143823 NGF48 SETA4.eds	B15	UNKNOWN	NGF48	NGF48 SETA4	hsa-miR-29c-000587	Amp	1.336	0.976	1	28.597	28.597	29.144	N/A	29.144	12.767	0.593	3.182	1.195	-0.693	3.083	0.437	0.118	1.616	0.413	True	0.199	True	3	23
2018-07-13 083350 NGF12 SETA2.eds	B15	UNKNOWN	NGF12	NGF12 SETA2	hsa-miR-29c-000587	Amp	1.317	0.966	1	28.311	28.311	28.914	N/A	28.914	13.083	0.635	3.182	1.511	-0.51	3.532	0.351	0.086	1.424	0.319	True	0.199	True	3	22
2018-07-12 165218 NGF12 SETA1.eds	B15	UNKNOWN	NGF12	NGF12 SETA1	hsa-miR-29c-000587	Amp	1.315	0.978	1	28.491	28.491	28.914	N/A	28.914	13.083	0.635	3.182	1.511	-0.51	3.532	0.351	0.086	1.424	0.319	True	0.199	True	3	23
2020-01-22 114414 NGF12 SETA4.eds	B15	UNKNOWN	NGF12	NGF12 SETA4	hsa-miR-29c-000587	Amp	1.333	0.985	1	28.673	28.673	28.914	N/A	28.914	13.083	0.635	3.182	1.511	-0.51	3.532	0.351	0.086	1.424	0.319	True	0.199	True	3	23
2018-07-13 153612 NGF12 SETA3.eds	B15	UNKNOWN	NGF12	NGF12 SETA3	hsa-miR-29c-000587	Amp	1.288	0.977	1	30.181	30.181	28.914	N/A	28.914	13.083	0.635	3.182	1.511	-0.51	3.532	0.351	0.086	1.424	0.319	True	0.199	True	3	24
[truncated: 3,391 more rows]
