# Supplementary material for: MicroRNAs Expression in Response to rhNGF in Epithelial Corneal Cells: Focus on Neurotrophin Signaling Pathway
Source: Int J Mol Sci. 2022 Mar 25;23(7):3597. doi: 10.3390/ijms23073597 (PMC8998691; doi:10.3390/ijms23073597)
Supplement: Supplementary file 1 [file ijms-23-03597-s001.zip › ijms-1618192-SI/rhNGFallvsCTRL SETB_20200323_120858_Results_Export.xlsx]

## Sheet: Results
# Barcode:
# Created By:	GUEST
# Default CRT Analysis Start Cycle:	1.0
# Efficiency:	[hsa-miR-548M-002775 = 100.0% hsa-miR-30d-000420 = 100.0% hsa-miR-635-001578 = 100.0% hsa-miR-125b-2#-002158 = 100.0% hsa-miR-99b#-002196 = 100.0% hsa-miR-29b-1#-002165 = 100.0% hsa-miR-549-001511 = 100.0% hsa-miR-1285-002822 = 100.0% hsa-miR-558-001526 = 100.0% hsa-miR-497#-002368 = 100.0% hsa-miR-497-001043 = 100.0% hsa-miR-648-001601 = 100.0% hsa-miR-380-5p-000570 = 100.0% hsa-miR-154#-000478 …
# Instrument Type in the Study:	ViiA™ 7 Real-Time PCR System
# Last Modified Date/Time:	01-23-2020 16:08:01 CET
# Max CT:	40.0
# Normalization Method:	Endogenous Control = [U6 snRNA-001973]
# Number of Experiments in Study:	13
# RQ Min/Max Calculation:	Confidence Level = 95.0%
# Reference Biological Group:	CTRL
# Study Comments:
# Study Description:
# Study Name:	rhNGFallvsCTRL SETB
Experiment Name	Well	Task	Biological Group Name	Sample Name	Target Name	Amp Status	Amp Score	Cq Conf	Target Efficiency	Cт	EQ.Cт	Cт Mean	EQ.Cт SE	Adjusted Cт Mean	ΔCт Mean	ΔCт SE	F Factor	ΔΔCт	ΔΔCт - Fsigma	ΔΔCт + Fsigma	RQ	RQ Min	RQ Max	P-Value	Auto Threshold	Threshold	Auto Baseline	Baseline Start	Baseline End	Omit
2018-06-18 103502 NGF SETB3.eds	C11	UNKNOWN	NGF30	NGF SETB3	RNU44-001094	Amp	1.139	0.98	1	24.719	24.719	23.173	N/A	23.173	6.255	1.661	4.303	-0.068	-7.216	7.08	1.048	0.007	148.695	0.978	True	0.071	True	3	21
2018-06-07 100846 NGF SETB2.eds	C11	UNKNOWN	NGF30	NGF SETB2	RNU44-001094	Amp	1.144	0.943	1	21.975	21.975	23.173	N/A	23.173	6.255	1.661	4.303	-0.068	-7.216	7.08	1.048	0.007	148.695	0.978	True	0.071	True	3	18
2018-06-04 144541 NGF SETB1.eds	C11	UNKNOWN	NGF30	NGF SETB1	RNU44-001094	Amp	1.142	0.976	1	22.826	22.826	23.173	N/A	23.173	6.255	1.661	4.303	-0.068	-7.216	7.08	1.048	0.007	148.695	0.978	True	0.071	True	3	18
2020-01-23 104440 NGF12 SETB4.eds	C11	UNKNOWN	NGF12	NGF12 SETB4	RNU44-001094	Amp	1.167	0.983	1	25.007	25.007	23.671	N/A	23.671	7.709	1.197	3.182	1.386	-2.425	5.197	0.383	0.027	5.368	0.523	True	0.071	True	3	21
2018-07-16 103433 NGF12 SETB3.eds	C11	UNKNOWN	NGF12	NGF12 SETB3	RNU44-001094	Amp	1.142	0.977	1	24.215	24.215	23.671	N/A	23.671	7.709	1.197	3.182	1.386	-2.425	5.197	0.383	0.027	5.368	0.523	True	0.071	True	3	20
2018-07-13 133116 NGF12 SETB2.eds	C11	UNKNOWN	NGF12	NGF12 SETB2	RNU44-001094	Amp	1.165	0.986	1	23.111	23.111	23.671	N/A	23.671	7.709	1.197	3.182	1.386	-2.425	5.197	0.383	0.027	5.368	0.523	True	0.071	True	3	19
2018-07-12 193530 NGF12 SETB1.eds	C11	UNKNOWN	NGF12	NGF12 SETB1	RNU44-001094	Amp	1.151	0.962	1	22.352	22.352	23.671	N/A	23.671	7.709	1.197	3.182	1.386	-2.425	5.197	0.383	0.027	5.368	0.523	True	0.071	True	3	18
2018-06-07 123401 CTRL SETB2.eds	C11	UNKNOWN	CTRL	CTRL SETB2	RNU44-001094	Amp	1.156	0.969	1	21.511	21.511	23.013	N/A	23.013	6.323	1.582	4.303	0	-6.807	6.807	1	0.009	111.998	1	True	0.071	True	3	16
2018-06-18 130711 CTRL SETB3.eds	C11	UNKNOWN	CTRL	CTRL SETB3	RNU44-001094	Amp	1.136	0.985	1	24.427	24.427	23.013	N/A	23.013	6.323	1.582	4.303	0	-6.807	6.807	1	0.009	111.998	1	True	0.071	True	3	20
2018-06-04 173123 CTRL SETB1.eds	C11	UNKNOWN	CTRL	CTRL SETB1	RNU44-001094	Amp	1.134	0.978	1	23.1	23.1	23.013	N/A	23.013	6.323	1.582	4.303	0	-6.807	6.807	1	0.009	111.998	1	True	0.071	True	3	19
2018-07-27 115143 NGF48 SETB2.eds	C11	UNKNOWN	NGF48	NGF48SETB2	RNU44-001094	Amp	1.128	0.973	1	27.108	27.108	25.549	N/A	25.549	10.652	0.762	4.303	4.329	1.048	7.609	0.05	0.005	0.483	0.094	True	0.071	True	3	23
2020-01-23 12551948 NGF48 SETB4.eds	C11	UNKNOWN	NGF48	NGF48SETB4	RNU44-001094	Amp	1.189	0.976	1	25.193	25.193	25.549	N/A	25.549	10.652	0.762	4.303	4.329	1.048	7.609	0.05	0.005	0.483	0.094	True	0.071	True	3	22
2018-07-26 191908 NGF48 SETB1.eds	C11	UNKNOWN	NGF48	NGF48SETB1	RNU44-001094	Amp	1.14	0.969	1	24.346	24.346	25.549	N/A	25.549	10.652	0.762	4.303	4.329	1.048	7.609	0.05	0.005	0.483	0.094	True	0.071	True	3	21
2018-06-07 123401 CTRL SETB2.eds	E11	UNKNOWN	CTRL	CTRL SETB2	RNU48-001006	Amp	1.228	0.861	1	21.561	21.561	21.378	N/A	21.378	4.688	0.687	4.303	0	-2.954	2.954	1	0.129	7.75	1	True	0.138	True	3	16
2018-06-04 173123 CTRL SETB1.eds	E11	UNKNOWN	CTRL	CTRL SETB1	RNU48-001006	Amp	1.223	0.843	1	21.647	21.647	21.378	N/A	21.378	4.688	0.687	4.303	0	-2.954	2.954	1	0.129	7.75	1	True	0.138	True	3	16
2018-06-18 130711 CTRL SETB3.eds	E11	UNKNOWN	CTRL	CTRL SETB3	RNU48-001006	Amp	1.202	0.902	1	20.925	20.925	21.378	N/A	21.378	4.688	0.687	4.303	0	-2.954	2.954	1	0.129	7.75	1	True	0.138	True	3	16
2020-01-23 104440 NGF12 SETB4.eds	E11	UNKNOWN	NGF12	NGF12 SETB4	RNU48-001006	Amp	1.257	0.84	1	20.484	20.484	21.178	N/A	21.178	5.215	0.429	3.182	0.527	-0.838	1.893	0.694	0.269	1.788	0.555	True	0.138	True	3	15
2018-07-13 133116 NGF12 SETB2.eds	E11	UNKNOWN	NGF12	NGF12 SETB2	RNU48-001006	Amp	1.224	0.835	1	21.649	21.649	21.178	N/A	21.178	5.215	0.429	3.182	0.527	-0.838	1.893	0.694	0.269	1.788	0.555	True	0.138	True	3	17
2018-07-16 103433 NGF12 SETB3.eds	E11	UNKNOWN	NGF12	NGF12 SETB3	RNU48-001006	Amp	1.197	0.884	1	20.984	20.984	21.178	N/A	21.178	5.215	0.429	3.182	0.527	-0.838	1.893	0.694	0.269	1.788	0.555	True	0.138	True	3	15
2018-07-12 193530 NGF12 SETB1.eds	E11	UNKNOWN	NGF12	NGF12 SETB1	RNU48-001006	Amp	1.2	0.876	1	21.593	21.593	21.178	N/A	21.178	5.215	0.429	3.182	0.527	-0.838	1.893	0.694	0.269	1.788	0.555	True	0.138	True	3	16
2018-06-07 100846 NGF SETB2.eds	E11	UNKNOWN	NGF30	NGF SETB2	RNU48-001006	Amp	1.208	0.88	1	21.479	21.479	21.471	N/A	21.471	4.552	0.723	4.303	-0.135	-3.246	2.975	1.098	0.127	9.488	0.899	True	0.138	True	3	16
2018-06-04 144541 NGF SETB1.eds	E11	UNKNOWN	NGF30	NGF SETB1	RNU48-001006	Amp	1.209	0.895	1	21.804	21.804	21.471	N/A	21.471	4.552	0.723	4.303	-0.135	-3.246	2.975	1.098	0.127	9.488	0.899	True	0.138	True	3	17
2018-06-18 103502 NGF SETB3.eds	E11	UNKNOWN	NGF30	NGF SETB3	RNU48-001006	Amp	1.196	0.889	1	21.129	21.129	21.471	N/A	21.471	4.552	0.723	4.303	-0.135	-3.246	2.975	1.098	0.127	9.488	0.899	True	0.138	True	3	16
2020-01-23 12551948 NGF48 SETB4.eds	E11	UNKNOWN	NGF48	NGF48SETB4	RNU48-001006	Amp	1.25	0.812	1	20.554	20.554	20.739	N/A	20.739	5.842	0.302	4.303	1.154	-0.144	2.451	0.449	0.183	1.105	0.23	True	0.138	True	3	15
2018-07-27 115143 NGF48 SETB2.eds	E11	UNKNOWN	NGF48	NGF48SETB2	RNU48-001006	Amp	1.203	0.861	1	21.064	21.064	20.739	N/A	20.739	5.842	0.302	4.303	1.154	-0.144	2.451	0.449	0.183	1.105	0.23	True	0.138	True	3	16
2018-07-26 191908 NGF48 SETB1.eds	E11	UNKNOWN	NGF48	NGF48SETB1	RNU48-001006	Amp	1.204	0.86	1	20.598	20.598	20.739	N/A	20.739	5.842	0.302	4.303	1.154	-0.144	2.451	0.449	0.183	1.105	0.23	True	0.138	True	3	15
2018-06-04 173123 CTRL SETB1.eds	A11	UNKNOWN	CTRL	CTRL SETB1	U6 snRNA-001973	N/A	Undetermined	Undetermined	1	Undetermined	Undetermined	16.69	N/A	16.69											True	0.065	True	-1	-1	True
2018-06-04 173123 CTRL SETB1.eds	A12	UNKNOWN	CTRL	CTRL SETB1	U6 snRNA-001973	Amp	1.15	0.968	1	18.009	18.009	16.69	N/A	16.69											True	0.065	True	3	14
2018-06-04 173123 CTRL SETB1.eds	B11	UNKNOWN	CTRL	CTRL SETB1	U6 snRNA-001973	Amp	1.155	0.907	1	18.132	18.132	16.69	N/A	16.69											True	0.065	True	3	14
2018-06-04 173123 CTRL SETB1.eds	B12	UNKNOWN	CTRL	CTRL SETB1	U6 snRNA-001973	Amp	1.149	0.989	1	17.967	17.967	16.69	N/A	16.69											True	0.065	True	3	14
2018-06-18 130711 CTRL SETB3.eds	A11	UNKNOWN	CTRL	CTRL SETB3	U6 snRNA-001973	Amp	1.174	0.969	1	14.957	14.957	16.69	N/A	16.69											True	0.065	True	3	11
2018-06-18 130711 CTRL SETB3.eds	A12	UNKNOWN	CTRL	CTRL SETB3	U6 snRNA-001973	Amp	1.174	0.986	1	14.923	14.923	16.69	N/A	16.69											True	0.065	True	3	11
2018-06-18 130711 CTRL SETB3.eds	B11	UNKNOWN	CTRL	CTRL SETB3	U6 snRNA-001973	Amp	1.187	0.932	1	14.972	14.972	16.69	N/A	16.69											True	0.065	True	3	11
2018-06-18 130711 CTRL SETB3.eds	B12	UNKNOWN	CTRL	CTRL SETB3	U6 snRNA-001973	Amp	1.188	0.919	1	14.992	14.992	16.69	N/A	16.69											True	0.065	True	3	11
2018-06-07 123401 CTRL SETB2.eds	A11	UNKNOWN	CTRL	CTRL SETB2	U6 snRNA-001973	Amp	1.153	0.987	1	16.938	16.938	16.69	N/A	16.69											True	0.065	True	3	13
2018-06-07 123401 CTRL SETB2.eds	A12	UNKNOWN	CTRL	CTRL SETB2	U6 snRNA-001973	Amp	1.157	0.971	1	17.119	17.119	16.69	N/A	16.69											True	0.065	True	3	13
2018-06-07 123401 CTRL SETB2.eds	B11	UNKNOWN	CTRL	CTRL SETB2	U6 snRNA-001973	Amp	1.164	0.984	1	16.94	16.94	16.69	N/A	16.69											True	0.065	True	3	13
2018-06-07 123401 CTRL SETB2.eds	B12	UNKNOWN	CTRL	CTRL SETB2	U6 snRNA-001973	Amp	1.156	0.942	1	17.293	17.293	16.69	N/A	16.69											True	0.065	True	3	14
2018-07-27 115143 NGF48 SETB2.eds	A11	UNKNOWN	NGF48	NGF48SETB2	U6 snRNA-001973	Amp	1.186	0.872	1	14.931	14.931	14.897	N/A	14.897											True	0.065	True	3	11
2018-07-27 115143 NGF48 SETB2.eds	A12	UNKNOWN	NGF48	NGF48SETB2	U6 snRNA-001973	Amp	1.21	0.852	1	15.013	15.013	14.897	N/A	14.897											True	0.065	True	3	11
2018-07-27 115143 NGF48 SETB2.eds	B11	UNKNOWN	NGF48	NGF48SETB2	U6 snRNA-001973	Amp	1.202	0.83	1	15.004	15.004	14.897	N/A	14.897											True	0.065	True	3	11
2018-07-27 115143 NGF48 SETB2.eds	B12	UNKNOWN	NGF48	NGF48SETB2	U6 snRNA-001973	Amp	1.184	0.817	1	14.778	14.778	14.897	N/A	14.897											True	0.065	True	3	10
2020-01-23 12551948 NGF48 SETB4.eds	A11	UNKNOWN	NGF48	NGF48SETB4	U6 snRNA-001973	Amp	1.221	0.992	1	15.401	15.401	14.897	N/A	14.897											True	0.065	True	3	12
2020-01-23 12551948 NGF48 SETB4.eds	A12	UNKNOWN	NGF48	NGF48SETB4	U6 snRNA-001973	Amp	1.223	0.94	1	15.075	15.075	14.897	N/A	14.897											True	0.065	True	3	11
2020-01-23 12551948 NGF48 SETB4.eds	B11	UNKNOWN	NGF48	NGF48SETB4	U6 snRNA-001973	Amp	1.224	0.9	1	15.226	15.226	14.897	N/A	14.897											True	0.065	True	3	12
2020-01-23 12551948 NGF48 SETB4.eds	B12	UNKNOWN	NGF48	NGF48SETB4	U6 snRNA-001973	Amp	1.242	0.832	1	15.561	15.561	14.897	N/A	14.897											True	0.065	True	3	12
2018-07-26 191908 NGF48 SETB1.eds	A11	UNKNOWN	NGF48	NGF48SETB1	U6 snRNA-001973	Amp	1.18	0.844	1	14.051	14.051	14.897	N/A	14.897											True	0.065	True	3	10
2018-07-26 191908 NGF48 SETB1.eds	A12	UNKNOWN	NGF48	NGF48SETB1	U6 snRNA-001973	Amp	1.181	0.863	1	14.158	14.158	14.897	N/A	14.897											True	0.065	True	3	10
2018-07-26 191908 NGF48 SETB1.eds	B11	UNKNOWN	NGF48	NGF48SETB1	U6 snRNA-001973	Amp	1.199	0.816	1	14.826	14.826	14.897	N/A	14.897											True	0.065	True	3	11
2018-07-26 191908 NGF48 SETB1.eds	B12	UNKNOWN	NGF48	NGF48SETB1	U6 snRNA-001973	Amp	1.193	0.825	1	14.742	14.742	14.897	N/A	14.897											True	0.065	True	3	11
2018-06-04 144541 NGF SETB1.eds	A11	UNKNOWN	NGF30	NGF SETB1	U6 snRNA-001973	Amp	1.136	0.979	1	18.022	18.022	16.918	N/A	16.918											True	0.065	True	3	14
2018-06-04 144541 NGF SETB1.eds	A12	UNKNOWN	NGF30	NGF SETB1	U6 snRNA-001973	Amp	1.137	0.933	1	18.158	18.158	16.918	N/A	16.918											True	0.065	True	3	14
2018-06-04 144541 NGF SETB1.eds	B11	UNKNOWN	NGF30	NGF SETB1	U6 snRNA-001973	Amp	1.139	0.981	1	18.027	18.027	16.918	N/A	16.918											True	0.065	True	3	14
2018-06-04 144541 NGF SETB1.eds	B12	UNKNOWN	NGF30	NGF SETB1	U6 snRNA-001973	Amp	1.135	0.951	1	18.33	18.33	16.918	N/A	16.918											True	0.065	True	3	15
2018-06-07 100846 NGF SETB2.eds	A11	UNKNOWN	NGF30	NGF SETB2	U6 snRNA-001973	Amp	1.147	0.862	1	17.869	17.869	16.918	N/A	16.918											True	0.065	True	3	14
2018-06-07 100846 NGF SETB2.eds	A12	UNKNOWN	NGF30	NGF SETB2	U6 snRNA-001973	Amp	1.149	0.89	1	17.679	17.679	16.918	N/A	16.918											True	0.065	True	3	14
2018-06-07 100846 NGF SETB2.eds	B11	UNKNOWN	NGF30	NGF SETB2	U6 snRNA-001973	Amp	1.152	0.98	1	16.749	16.749	16.918	N/A	16.918											True	0.065	True	3	12
2018-06-07 100846 NGF SETB2.eds	B12	UNKNOWN	NGF30	NGF SETB2	U6 snRNA-001973	Amp	1.156	0.896	1	17.617	17.617	16.918	N/A	16.918											True	0.065	True	3	14
2018-06-18 103502 NGF SETB3.eds	A11	UNKNOWN	NGF30	NGF SETB3	U6 snRNA-001973	Amp	1.173	0.71	1	13.994	13.994	16.918	N/A	16.918											True	0.065	True	3	8	True
2018-06-18 103502 NGF SETB3.eds	A12	UNKNOWN	NGF30	NGF SETB3	U6 snRNA-001973	Amp	1.185	0.874	1	15.002	15.002	16.918	N/A	16.918											True	0.065	True	3	10
2018-06-18 103502 NGF SETB3.eds	B11	UNKNOWN	NGF30	NGF SETB3	U6 snRNA-001973	Amp	1.191	0.853	1	15.19	15.19	16.918	N/A	16.918											True	0.065	True	3	11
2018-06-18 103502 NGF SETB3.eds	B12	UNKNOWN	NGF30	NGF SETB3	U6 snRNA-001973	Amp	1.191	0.887	1	15.237	15.237	16.918	N/A	16.918											True	0.065	True	3	11
2020-01-23 104440 NGF12 SETB4.eds	A11	UNKNOWN	NGF12	NGF12 SETB4	U6 snRNA-001973	Amp	1.224	0.955	1	14.791	14.791	15.963	N/A	15.963											True	0.065	True	3	11
2020-01-23 104440 NGF12 SETB4.eds	A12	UNKNOWN	NGF12	NGF12 SETB4	U6 snRNA-001973	Amp	1.227	0.907	1	14.601	14.601	15.963	N/A	15.963											True	0.065	True	3	10
2020-01-23 104440 NGF12 SETB4.eds	B11	UNKNOWN	NGF12	NGF12 SETB4	U6 snRNA-001973	Amp	1.221	0.886	1	14.868	14.868	15.963	N/A	15.963											True	0.065	True	3	11
2020-01-23 104440 NGF12 SETB4.eds	B12	UNKNOWN	NGF12	NGF12 SETB4	U6 snRNA-001973	Amp	1.221	0.91	1	14.843	14.843	15.963	N/A	15.963											True	0.065	True	3	11
2018-07-16 103433 NGF12 SETB3.eds	A11	UNKNOWN	NGF12	NGF12 SETB3	U6 snRNA-001973	Amp	1.181	0.906	1	15.32	15.32	15.963	N/A	15.963											True	0.065	True	3	11
2018-07-16 103433 NGF12 SETB3.eds	A12	UNKNOWN	NGF12	NGF12 SETB3	U6 snRNA-001973	Amp	1.189	0.899	1	15.25	15.25	15.963	N/A	15.963											True	0.065	True	3	11
2018-07-16 103433 NGF12 SETB3.eds	B11	UNKNOWN	NGF12	NGF12 SETB3	U6 snRNA-001973	Amp	1.194	0.86	1	15.255	15.255	15.963	N/A	15.963											True	0.065	True	3	11
2018-07-16 103433 NGF12 SETB3.eds	B12	UNKNOWN	NGF12	NGF12 SETB3	U6 snRNA-001973	Amp	1.202	0.9	1	15.631	15.631	15.963	N/A	15.963											True	0.065	True	3	12
2018-07-13 133116 NGF12 SETB2.eds	A11	UNKNOWN	NGF12	NGF12 SETB2	U6 snRNA-001973	Amp	1.175	0.909	1	15.912	15.912	15.963	N/A	15.963											True	0.065	True	3	12
2018-07-13 133116 NGF12 SETB2.eds	A12	UNKNOWN	NGF12	NGF12 SETB2	U6 snRNA-001973	Amp	1.178	0.917	1	16.04	16.04	15.963	N/A	15.963											True	0.065	True	3	12
2018-07-13 133116 NGF12 SETB2.eds	B11	UNKNOWN	NGF12	NGF12 SETB2	U6 snRNA-001973	Amp	1.193	0.913	1	16.221	16.221	15.963	N/A	15.963											True	0.065	True	3	12
2018-07-13 133116 NGF12 SETB2.eds	B12	UNKNOWN	NGF12	NGF12 SETB2	U6 snRNA-001973	Amp	1.175	0.88	1	16.015	16.015	15.963	N/A	15.963											True	0.065	True	3	12
2018-07-12 193530 NGF12 SETB1.eds	A11	UNKNOWN	NGF12	NGF12 SETB1	U6 snRNA-001973	Amp	1.161	0.97	1	17.693	17.693	15.963	N/A	15.963											True	0.065	True	3	14
2018-07-12 193530 NGF12 SETB1.eds	A12	UNKNOWN	NGF12	NGF12 SETB1	U6 snRNA-001973	Amp	1.179	0.953	1	17.795	17.795	15.963	N/A	15.963											True	0.065	True	3	14
2018-07-12 193530 NGF12 SETB1.eds	B11	UNKNOWN	NGF12	NGF12 SETB1	U6 snRNA-001973	Amp	1.171	0.922	1	17.472	17.472	15.963	N/A	15.963											True	0.065	True	3	13
2018-07-12 193530 NGF12 SETB1.eds	B12	UNKNOWN	NGF12	NGF12 SETB1	U6 snRNA-001973	Amp	1.178	0.936	1	17.695	17.695	15.963	N/A	15.963											True	0.065	True	3	13
2020-01-23 12551948 NGF48 SETB4.eds	G11	UNKNOWN	NGF48	NGF48SETB4	ath-miR159a-000338	N/A	Undetermined	Undetermined	1	Undetermined	Undetermined		N/A												True	0	True	-1	-1	True
2018-07-26 191908 NGF48 SETB1.eds	G11	UNKNOWN	NGF48	NGF48SETB1	ath-miR159a-000338	N/A	Undetermined	Undetermined	1	Undetermined	Undetermined		N/A												True	0	True	-1	-1	True
2018-07-27 115143 NGF48 SETB2.eds	G11	UNKNOWN	NGF48	NGF48SETB2	ath-miR159a-000338	N/A	Undetermined	Undetermined	1	Undetermined	Undetermined		N/A												True	0	True	-1	-1	True
2018-06-18 103502 NGF SETB3.eds	G11	UNKNOWN	NGF30	NGF SETB3	ath-miR159a-000338	N/A	Undetermined	Undetermined	1	Undetermined	Undetermined		N/A												True	0	True	-1	-1	True
2018-06-04 144541 NGF SETB1.eds	G11	UNKNOWN	NGF30	NGF SETB1	ath-miR159a-000338	N/A	Undetermined	Undetermined	1	Undetermined	Undetermined		N/A												True	0	True	-1	-1	True
2018-06-07 100846 NGF SETB2.eds	G11	UNKNOWN	NGF30	NGF SETB2	ath-miR159a-000338	N/A	Undetermined	Undetermined	1	Undetermined	Undetermined		N/A												True	0	True	-1	-1	True
2018-06-18 130711 CTRL SETB3.eds	G11	UNKNOWN	CTRL	CTRL SETB3	ath-miR159a-000338	N/A	Undetermined	Undetermined	1	Undetermined	Undetermined		N/A												True	0	True	-1	-1	True
2018-06-07 123401 CTRL SETB2.eds	G11	UNKNOWN	CTRL	CTRL SETB2	ath-miR159a-000338	N/A	Undetermined	Undetermined	1	Undetermined	Undetermined		N/A												True	0	True	-1	-1	True
2018-06-04 173123 CTRL SETB1.eds	G11	UNKNOWN	CTRL	CTRL SETB1	ath-miR159a-000338	N/A	Undetermined	Undetermined	1	Undetermined	Undetermined		N/A												True	0	True	-1	-1	True
2018-07-13 133116 NGF12 SETB2.eds	G11	UNKNOWN	NGF12	NGF12 SETB2	ath-miR159a-000338	N/A	Undetermined	Undetermined	1	Undetermined	Undetermined		N/A												True	0	True	-1	-1	True
2018-07-16 103433 NGF12 SETB3.eds	G11	UNKNOWN	NGF12	NGF12 SETB3	ath-miR159a-000338	N/A	Undetermined	Undetermined	1	Undetermined	Undetermined		N/A												True	0	True	-1	-1	True
2018-07-12 193530 NGF12 SETB1.eds	G11	UNKNOWN	NGF12	NGF12 SETB1	ath-miR159a-000338	N/A	Undetermined	Undetermined	1	Undetermined	Undetermined		N/A												True	0	True	-1	-1	True
2020-01-23 104440 NGF12 SETB4.eds	G11	UNKNOWN	NGF12	NGF12 SETB4	ath-miR159a-000338	N/A	Undetermined	Undetermined	1	Undetermined	Undetermined		N/A												True	0	True	-1	-1	True
2018-06-04 173123 CTRL SETB1.eds	A01	UNKNOWN	CTRL	CTRL SETB1	dme-miR-7-000268	Amp	1.156	0.957	1	34.153	34.153	33.136	N/A	33.136	15.582	0.536	12.706	0	-6.807	6.807	1	0.009	111.993	1	True	0.133	True	3	29
2018-06-07 123401 CTRL SETB2.eds	A01	UNKNOWN	CTRL	CTRL SETB2	dme-miR-7-000268	Amp	1.224	0.967	1	32.118	32.118	33.136	N/A	33.136	15.582	0.536	12.706	0	-6.807	6.807	1	0.009	111.993	1	True	0.133	True	3	27
2018-06-18 130711 CTRL SETB3.eds	A01	UNKNOWN	CTRL	CTRL SETB3	dme-miR-7-000268	N/A	Undetermined	Undetermined	1	Undetermined	Undetermined	33.136	N/A	33.136	15.582	0.536	12.706	0	-6.807	6.807	1	0.009	111.993	1	True	0.133	True	-1	-1	True
2018-06-07 100846 NGF SETB2.eds	A01	UNKNOWN	NGF30	NGF SETB2	dme-miR-7-000268	Amp	1.104	0.91	1	34.573	34.573	33.651	N/A	33.651	15.845	1.25	12.706	0.263	-15.621	16.147	0.833	0	50,389.684	0.872	True	0.133	True	3	29
2018-06-18 103502 NGF SETB3.eds	A01	UNKNOWN	NGF30	NGF SETB3	dme-miR-7-000268	N/A	Undetermined	Undetermined	1	Undetermined	Undetermined	33.651	N/A	33.651	15.845	1.25	12.706	0.263	-15.621	16.147	0.833	0	50,389.684	0.872	True	0.133	True	-1	-1	True
2018-06-04 144541 NGF SETB1.eds	A01	UNKNOWN	NGF30	NGF SETB1	dme-miR-7-000268	Amp	1.22	0.98	1	32.729	32.729	33.651	N/A	33.651	15.845	1.25	12.706	0.263	-15.621	16.147	0.833	0	50,389.684	0.872	True	0.133	True	3	28
2018-07-16 103433 NGF12 SETB3.eds	A01	UNKNOWN	NGF12	NGF12 SETB3	dme-miR-7-000268	N/A	Undetermined	Undetermined	1	Undetermined	Undetermined	33.666	N/A	33.666	16.811	1.251	12.706	1.229	-14.667	17.125	0.427	0	26,020.039	0.498	True	0.133	True	-1	-1	True
2020-01-23 104440 NGF12 SETB4.eds	A01	UNKNOWN	NGF12	NGF12 SETB4	dme-miR-7-000268	N/A	Undetermined	Undetermined	1	Undetermined	Undetermined	33.666	N/A	33.666	16.811	1.251	12.706	1.229	-14.667	17.125	0.427	0	26,020.039	0.498	True	0.133	True	-1	-1	True
2018-07-12 193530 NGF12 SETB1.eds	A01	UNKNOWN	NGF12	NGF12 SETB1	dme-miR-7-000268	Amp	1.203	0.968	1	33.223	33.223	33.666	N/A	33.666	16.811	1.251	12.706	1.229	-14.667	17.125	0.427	0	26,020.039	0.498	True	0.133	True	3	28
2018-07-13 133116 NGF12 SETB2.eds	A01	UNKNOWN	NGF12	NGF12 SETB2	dme-miR-7-000268	Amp	1.227	0.96	1	34.109	34.109	33.666	N/A	33.666	16.811	1.251	12.706	1.229	-14.667	17.125	0.427	0	26,020.039	0.498	True	0.133	True	3	29
2018-07-26 191908 NGF48 SETB1.eds	A01	UNKNOWN	NGF48	NGF48SETB1	dme-miR-7-000268	N/A	Undetermined	Undetermined	1	Undetermined	Undetermined		N/A												True	0.133	True	-1	-1	True
2020-01-23 12551948 NGF48 SETB4.eds	A01	UNKNOWN	NGF48	NGF48SETB4	dme-miR-7-000268	N/A	Undetermined	Undetermined	1	Undetermined	Undetermined		N/A												True	0.133	True	-1	-1	True
2018-07-27 115143 NGF48 SETB2.eds	A01	UNKNOWN	NGF48	NGF48SETB2	dme-miR-7-000268	N/A	Undetermined	Undetermined	1	Undetermined	Undetermined		N/A												True	0.133	True	-1	-1	True
2018-07-12 193530 NGF12 SETB1.eds	J14	UNKNOWN	NGF12	NGF12 SETB1	hsa-let-7a#-002307	Amp	0.783	0.578	1	34.936	34.936		N/A												True	0.04	True	3	32	True
2020-01-23 104440 NGF12 SETB4.eds	J14	UNKNOWN	NGF12	NGF12 SETB4	hsa-let-7a#-002307	N/A	Undetermined	Undetermined	1	Undetermined	Undetermined		N/A												True	0.04	True	-1	-1	True
2018-07-13 133116 NGF12 SETB2.eds	J14	UNKNOWN	NGF12	NGF12 SETB2	hsa-let-7a#-002307	N/A	Undetermined	Undetermined	1	Undetermined	Undetermined		N/A												True	0.04	True	-1	-1	True
2018-07-16 103433 NGF12 SETB3.eds	J14	UNKNOWN	NGF12	NGF12 SETB3	hsa-let-7a#-002307	N/A	Undetermined	Undetermined	1	Undetermined	Undetermined		N/A												True	0.04	True	-1	-1	True
2018-06-04 144541 NGF SETB1.eds	J14	UNKNOWN	NGF30	NGF SETB1	hsa-let-7a#-002307	Amp	0.776	0.866	1	34.492	34.492		N/A												True	0.04	True	3	31	True
2018-06-07 100846 NGF SETB2.eds	J14	UNKNOWN	NGF30	NGF SETB2	hsa-let-7a#-002307	N/A	Undetermined	Undetermined	1	Undetermined	Undetermined		N/A												True	0.04	True	-1	-1	True
2018-06-18 103502 NGF SETB3.eds	J14	UNKNOWN	NGF30	NGF SETB3	hsa-let-7a#-002307	N/A	Undetermined	Undetermined	1	Undetermined	Undetermined		N/A												True	0.04	True	-1	-1	True
2020-01-23 12551948 NGF48 SETB4.eds	J14	UNKNOWN	NGF48	NGF48SETB4	hsa-let-7a#-002307	N/A	Undetermined	Undetermined	1	Undetermined	Undetermined		N/A												True	0.04	True	-1	-1	True
2018-07-26 191908 NGF48 SETB1.eds	J14	UNKNOWN	NGF48	NGF48SETB1	hsa-let-7a#-002307	N/A	Undetermined	Undetermined	1	Undetermined	Undetermined		N/A												True	0.04	True	-1	-1	True
2018-07-27 115143 NGF48 SETB2.eds	J14	UNKNOWN	NGF48	NGF48SETB2	hsa-let-7a#-002307	N/A	Undetermined	Undetermined	1	Undetermined	Undetermined		N/A												True	0.04	True	-1	-1	True
2018-06-07 123401 CTRL SETB2.eds	J14	UNKNOWN	CTRL	CTRL SETB2	hsa-let-7a#-002307	Inconclusive	0.617	0.345	1	37.277	37.277		N/A												True	0.04	True	3	32	True
2018-06-04 173123 CTRL SETB1.eds	J14	UNKNOWN	CTRL	CTRL SETB1	hsa-let-7a#-002307	Amp	0.75	0.901	1	34.051	34.051		N/A												True	0.04	True	3	30	True
2018-06-18 130711 CTRL SETB3.eds	J14	UNKNOWN	CTRL	CTRL SETB3	hsa-let-7a#-002307	Amp	0.753	0.765	1	37.026	37.026		N/A												True	0.04	True	3	33	True
2018-07-13 133116 NGF12 SETB2.eds	K21	UNKNOWN	NGF12	NGF12 SETB2	hsa-let-7b#-002404	Inconclusive	0	0.601	1	36.848	36.848		N/A												True	0.04	True	3	31	True
2018-07-12 193530 NGF12 SETB1.eds	K21	UNKNOWN	NGF12	NGF12 SETB1	hsa-let-7b#-002404	N/A	Undetermined	Undetermined	1	Undetermined	Undetermined		N/A												True	0.04	True	-1	-1	True
2020-01-23 104440 NGF12 SETB4.eds	K21	UNKNOWN	NGF12	NGF12 SETB4	hsa-let-7b#-002404	N/A	Undetermined	Undetermined	1	Undetermined	Undetermined		N/A												True	0.04	True	-1	-1	True
2018-07-16 103433 NGF12 SETB3.eds	K21	UNKNOWN	NGF12	NGF12 SETB3	hsa-let-7b#-002404	N/A	Undetermined	Undetermined	1	Undetermined	Undetermined		N/A												True	0.04	True	-1	-1	True
2018-06-04 144541 NGF SETB1.eds	K21	UNKNOWN	NGF30	NGF SETB1	hsa-let-7b#-002404	Amp	0.689	0.788	1	33.677	33.677		N/A												True	0.04	True	3	30	True
2018-06-18 103502 NGF SETB3.eds	K21	UNKNOWN	NGF30	NGF SETB3	hsa-let-7b#-002404	Inconclusive	0.556	0.561	1	35.333	35.333		N/A												True	0.04	True	3	30	True
2018-06-07 100846 NGF SETB2.eds	K21	UNKNOWN	NGF30	NGF SETB2	hsa-let-7b#-002404	Amp	0.711	0.855	1	32.675	32.675		N/A												True	0.04	True	3	29	True
2018-06-18 130711 CTRL SETB3.eds	K21	UNKNOWN	CTRL	CTRL SETB3	hsa-let-7b#-002404	N/A	Undetermined	Undetermined	1	Undetermined	Undetermined		N/A												True	0.04	True	-1	-1	True
2018-06-07 123401 CTRL SETB2.eds	K21	UNKNOWN	CTRL	CTRL SETB2	hsa-let-7b#-002404	N/A	Undetermined	Undetermined	1	Undetermined	Undetermined		N/A												True	0.04	True	-1	-1	True
2018-06-04 173123 CTRL SETB1.eds	K21	UNKNOWN	CTRL	CTRL SETB1	hsa-let-7b#-002404	Inconclusive	0.637	0.805	1	34.994	34.994		N/A												True	0.04	True	3	30	True
2018-07-26 191908 NGF48 SETB1.eds	K21	UNKNOWN	NGF48	NGF48SETB1	hsa-let-7b#-002404	Amp	0.586	0.609	1	34.801	34.801		N/A												True	0.04	True	3	30	True
2018-07-27 115143 NGF48 SETB2.eds	K21	UNKNOWN	NGF48	NGF48SETB2	hsa-let-7b#-002404	N/A	Undetermined	Undetermined	1	Undetermined	Undetermined		N/A												True	0.04	True	-1	-1	True
2020-01-23 12551948 NGF48 SETB4.eds	K21	UNKNOWN	NGF48	NGF48SETB4	hsa-let-7b#-002404	N/A	Undetermined	Undetermined	1	Undetermined	Undetermined		N/A												True	0.04	True	-1	-1	True
2020-01-23 12551948 NGF48 SETB4.eds	K22	UNKNOWN	NGF48	NGF48SETB4	hsa-let-7c#-002405	N/A	Undetermined	Undetermined	1	Undetermined	Undetermined		N/A												True	0	True	-1	-1	True
2018-07-27 115143 NGF48 SETB2.eds	K22	UNKNOWN	NGF48	NGF48SETB2	hsa-let-7c#-002405	N/A	Undetermined	Undetermined	1	Undetermined	Undetermined		N/A												True	0	True	-1	-1	True
2018-07-26 191908 NGF48 SETB1.eds	K22	UNKNOWN	NGF48	NGF48SETB1	hsa-let-7c#-002405	N/A	Undetermined	Undetermined	1	Undetermined	Undetermined		N/A												True	0	True	-1	-1	True
2020-01-23 104440 NGF12 SETB4.eds	K22	UNKNOWN	NGF12	NGF12 SETB4	hsa-let-7c#-002405	N/A	Undetermined	Undetermined	1	Undetermined	Undetermined		N/A												True	0	True	-1	-1	True
2018-07-16 103433 NGF12 SETB3.eds	K22	UNKNOWN	NGF12	NGF12 SETB3	hsa-let-7c#-002405	N/A	Undetermined	Undetermined	1	Undetermined	Undetermined		N/A												True	0	True	-1	-1	True
2018-07-13 133116 NGF12 SETB2.eds	K22	UNKNOWN	NGF12	NGF12 SETB2	hsa-let-7c#-002405	N/A	Undetermined	Undetermined	1	Undetermined	Undetermined		N/A												True	0	True	-1	-1	True
2018-07-12 193530 NGF12 SETB1.eds	K22	UNKNOWN	NGF12	NGF12 SETB1	hsa-let-7c#-002405	N/A	Undetermined	Undetermined	1	Undetermined	Undetermined		N/A												True	0	True	-1	-1	True
2018-06-18 130711 CTRL SETB3.eds	K22	UNKNOWN	CTRL	CTRL SETB3	hsa-let-7c#-002405	N/A	Undetermined	Undetermined	1	Undetermined	Undetermined		N/A												True	0	True	-1	-1	True
2018-06-07 123401 CTRL SETB2.eds	K22	UNKNOWN	CTRL	CTRL SETB2	hsa-let-7c#-002405	N/A	Undetermined	Undetermined	1	Undetermined	Undetermined		N/A												True	0	True	-1	-1	True
2018-06-04 173123 CTRL SETB1.eds	K22	UNKNOWN	CTRL	CTRL SETB1	hsa-let-7c#-002405	N/A	Undetermined	Undetermined	1	Undetermined	Undetermined		N/A												True	0	True	-1	-1	True
2018-06-04 144541 NGF SETB1.eds	K22	UNKNOWN	NGF30	NGF SETB1	hsa-let-7c#-002405	N/A	Undetermined	Undetermined	1	Undetermined	Undetermined		N/A												True	0	True	-1	-1	True
2018-06-07 100846 NGF SETB2.eds	K22	UNKNOWN	NGF30	NGF SETB2	hsa-let-7c#-002405	N/A	Undetermined	Undetermined	1	Undetermined	Undetermined		N/A												True	0	True	-1	-1	True
2018-06-18 103502 NGF SETB3.eds	K22	UNKNOWN	NGF30	NGF SETB3	hsa-let-7c#-002405	N/A	Undetermined	Undetermined	1	Undetermined	Undetermined		N/A												True	0	True	-1	-1	True
2018-06-18 130711 CTRL SETB3.eds	K23	UNKNOWN	CTRL	CTRL SETB3	hsa-let-7e#-002407	N/A	Undetermined	Undetermined	1	Undetermined	Undetermined		N/A												True	0.042	True	-1	-1	True
2018-06-07 123401 CTRL SETB2.eds	K23	UNKNOWN	CTRL	CTRL SETB2	hsa-let-7e#-002407	Amp	0.917	0.914	1	34.614	34.614		N/A												True	0.042	True	3	31	True
2018-07-26 191908 NGF48 SETB1.eds	K23	UNKNOWN	NGF48	NGF48SETB1	hsa-let-7e#-002407	N/A	Undetermined	Undetermined	1	Undetermined	Undetermined		N/A												True	0.042	True	-1	-1	True
2018-07-27 115143 NGF48 SETB2.eds	K23	UNKNOWN	NGF48	NGF48SETB2	hsa-let-7e#-002407	N/A	Undetermined	Undetermined	1	Undetermined	Undetermined		N/A												True	0.042	True	-1	-1	True
2020-01-23 12551948 NGF48 SETB4.eds	K23	UNKNOWN	NGF48	NGF48SETB4	hsa-let-7e#-002407	N/A	Undetermined	Undetermined	1	Undetermined	Undetermined		N/A												True	0.042	True	-1	-1	True
2018-06-04 173123 CTRL SETB1.eds	K23	UNKNOWN	CTRL	CTRL SETB1	hsa-let-7e#-002407	N/A	Undetermined	Undetermined	1	Undetermined	Undetermined		N/A												True	0.042	True	-1	-1	True
2020-01-23 104440 NGF12 SETB4.eds	K23	UNKNOWN	NGF12	NGF12 SETB4	hsa-let-7e#-002407	N/A	Undetermined	Undetermined	1	Undetermined	Undetermined		N/A												True	0.042	True	-1	-1	True
2018-07-16 103433 NGF12 SETB3.eds	K23	UNKNOWN	NGF12	NGF12 SETB3	hsa-let-7e#-002407	N/A	Undetermined	Undetermined	1	Undetermined	Undetermined		N/A												True	0.042	True	-1	-1	True
2018-07-13 133116 NGF12 SETB2.eds	K23	UNKNOWN	NGF12	NGF12 SETB2	hsa-let-7e#-002407	N/A	Undetermined	Undetermined	1	Undetermined	Undetermined		N/A												True	0.042	True	-1	-1	True
2018-07-12 193530 NGF12 SETB1.eds	K23	UNKNOWN	NGF12	NGF12 SETB1	hsa-let-7e#-002407	N/A	Undetermined	Undetermined	1	Undetermined	Undetermined		N/A												True	0.042	True	-1	-1	True
2018-06-18 103502 NGF SETB3.eds	K23	UNKNOWN	NGF30	NGF SETB3	hsa-let-7e#-002407	N/A	Undetermined	Undetermined	1	Undetermined	Undetermined		N/A												True	0.042	True	-1	-1	True
2018-06-07 100846 NGF SETB2.eds	K23	UNKNOWN	NGF30	NGF SETB2	hsa-let-7e#-002407	N/A	Undetermined	Undetermined	1	Undetermined	Undetermined		N/A												True	0.042	True	-1	-1	True
2018-06-04 144541 NGF SETB1.eds	K23	UNKNOWN	NGF30	NGF SETB1	hsa-let-7e#-002407	Amp	0.644	0.238	1	38.454	38.454		N/A												True	0.042	True	3	33	True
2018-07-26 191908 NGF48 SETB1.eds	L02	UNKNOWN	NGF48	NGF48SETB1	hsa-let-7f-1#-002417	N/A	Undetermined	Undetermined	1	Undetermined	Undetermined		N/A												True	0.04	True	-1	-1	True
2018-07-27 115143 NGF48 SETB2.eds	L02	UNKNOWN	NGF48	NGF48SETB2	hsa-let-7f-1#-002417	N/A	Undetermined	Undetermined	1	Undetermined	Undetermined		N/A												True	0.04	True	-1	-1	True
2020-01-23 12551948 NGF48 SETB4.eds	L02	UNKNOWN	NGF48	NGF48SETB4	hsa-let-7f-1#-002417	N/A	Undetermined	Undetermined	1	Undetermined	Undetermined		N/A												True	0.04	True	-1	-1	True
2018-06-04 144541 NGF SETB1.eds	L02	UNKNOWN	NGF30	NGF SETB1	hsa-let-7f-1#-002417	N/A	Undetermined	Undetermined	1	Undetermined	Undetermined		N/A												True	0.04	True	-1	-1	True
2018-06-07 100846 NGF SETB2.eds	L02	UNKNOWN	NGF30	NGF SETB2	hsa-let-7f-1#-002417	Amp	0.799	0.49	1	34.796	34.796		N/A												True	0.04	True	3	31	True
2018-06-18 103502 NGF SETB3.eds	L02	UNKNOWN	NGF30	NGF SETB3	hsa-let-7f-1#-002417	N/A	Undetermined	Undetermined	1	Undetermined	Undetermined		N/A												True	0.04	True	-1	-1	True
2018-06-04 173123 CTRL SETB1.eds	L02	UNKNOWN	CTRL	CTRL SETB1	hsa-let-7f-1#-002417	Inconclusive	0.678	0.168	1	37.283	37.283		N/A												True	0.04	True	3	32	True
2018-06-07 123401 CTRL SETB2.eds	L02	UNKNOWN	CTRL	CTRL SETB2	hsa-let-7f-1#-002417	Inconclusive	0.588	0.079	1	38.23	38.23		N/A												True	0.04	True	3	31	True
2018-06-18 130711 CTRL SETB3.eds	L02	UNKNOWN	CTRL	CTRL SETB3	hsa-let-7f-1#-002417	N/A	Undetermined	Undetermined	1	Undetermined	Undetermined		N/A												True	0.04	True	-1	-1	True
2018-07-13 133116 NGF12 SETB2.eds	L02	UNKNOWN	NGF12	NGF12 SETB2	hsa-let-7f-1#-002417	N/A	Undetermined	Undetermined	1	Undetermined	Undetermined		N/A												True	0.04	True	-1	-1	True
2018-07-12 193530 NGF12 SETB1.eds	L02	UNKNOWN	NGF12	NGF12 SETB1	hsa-let-7f-1#-002417	No Amp	0.667	0.144	1	37.269	37.269		N/A												True	0.04	True	3	31	True
2020-01-23 104440 NGF12 SETB4.eds	L02	UNKNOWN	NGF12	NGF12 SETB4	hsa-let-7f-1#-002417	N/A	Undetermined	Undetermined	1	Undetermined	Undetermined		N/A												True	0.04	True	-1	-1	True
2018-07-16 103433 NGF12 SETB3.eds	L02	UNKNOWN	NGF12	NGF12 SETB3	hsa-let-7f-1#-002417	N/A	Undetermined	Undetermined	1	Undetermined	Undetermined		N/A												True	0.04	True	-1	-1	True
2020-01-23 12551948 NGF48 SETB4.eds	L03	UNKNOWN	NGF48	NGF48SETB4	hsa-let-7f-2#-002418	N/A	Undetermined	Undetermined	1	Undetermined	Undetermined		N/A												True	0.04	True	-1	-1	True
2018-07-26 191908 NGF48 SETB1.eds	L03	UNKNOWN	NGF48	NGF48SETB1	hsa-let-7f-2#-002418	No Amp	0.641	0	1	39.154	39.154		N/A												True	0.04	True	3	35	True
2018-07-27 115143 NGF48 SETB2.eds	L03	UNKNOWN	NGF48	NGF48SETB2	hsa-let-7f-2#-002418	Amp	1.194	0.932	1	33.477	33.477		N/A												True	0.04	True	3	31	True
2018-06-04 144541 NGF SETB1.eds	L03	UNKNOWN	NGF30	NGF SETB1	hsa-let-7f-2#-002418	N/A	Undetermined	Undetermined	1	Undetermined	Undetermined		N/A												True	0.04	True	-1	-1	True
2018-06-18 103502 NGF SETB3.eds	L03	UNKNOWN	NGF30	NGF SETB3	hsa-let-7f-2#-002418	N/A	Undetermined	Undetermined	1	Undetermined	Undetermined		N/A												True	0.04	True	-1	-1	True
2018-06-07 100846 NGF SETB2.eds	L03	UNKNOWN	NGF30	NGF SETB2	hsa-let-7f-2#-002418	Amp	0.933	0.733	1	34.393	34.393		N/A												True	0.04	True	3	31	True
2018-06-04 173123 CTRL SETB1.eds	L03	UNKNOWN	CTRL	CTRL SETB1	hsa-let-7f-2#-002418	Inconclusive	0.698	0.386	1	36.9	36.9		N/A												True	0.04	True	3	32	True
2018-06-18 130711 CTRL SETB3.eds	L03	UNKNOWN	CTRL	CTRL SETB3	hsa-let-7f-2#-002418	N/A	Undetermined	Undetermined	1	Undetermined	Undetermined		N/A												True	0.04	True	-1	-1	True
2018-06-07 123401 CTRL SETB2.eds	L03	UNKNOWN	CTRL	CTRL SETB2	hsa-let-7f-2#-002418	N/A	Undetermined	Undetermined	1	Undetermined	Undetermined		N/A												True	0.04	True	-1	-1	True
2018-07-16 103433 NGF12 SETB3.eds	L03	UNKNOWN	NGF12	NGF12 SETB3	hsa-let-7f-2#-002418	N/A	Undetermined	Undetermined	1	Undetermined	Undetermined		N/A												True	0.04	True	-1	-1	True
2020-01-23 104440 NGF12 SETB4.eds	L03	UNKNOWN	NGF12	NGF12 SETB4	hsa-let-7f-2#-002418	N/A	Undetermined	Undetermined	1	Undetermined	Undetermined		N/A												True	0.04	True	-1	-1	True
2018-07-12 193530 NGF12 SETB1.eds	L03	UNKNOWN	NGF12	NGF12 SETB1	hsa-let-7f-2#-002418	N/A	Undetermined	Undetermined	1	Undetermined	Undetermined		N/A												True	0.04	True	-1	-1	True
2018-07-13 133116 NGF12 SETB2.eds	L03	UNKNOWN	NGF12	NGF12 SETB2	hsa-let-7f-2#-002418	N/A	Undetermined	Undetermined	1	Undetermined	Undetermined		N/A												True	0.04	True	-1	-1	True
2020-01-23 104440 NGF12 SETB4.eds	G03	UNKNOWN	NGF12	NGF12 SETB4	hsa-let-7g#-002118	N/A	Undetermined	Undetermined	1	Undetermined	Undetermined		N/A												True	0.04	True	-1	-1	True
2018-07-16 103433 NGF12 SETB3.eds	G03	UNKNOWN	NGF12	NGF12 SETB3	hsa-let-7g#-002118	N/A	Undetermined	Undetermined	1	Undetermined	Undetermined		N/A												True	0.04	True	-1	-1	True
2018-07-13 133116 NGF12 SETB2.eds	G03	UNKNOWN	NGF12	NGF12 SETB2	hsa-let-7g#-002118	N/A	Undetermined	Undetermined	1	Undetermined	Undetermined		N/A												True	0.04	True	-1	-1	True
2018-07-12 193530 NGF12 SETB1.eds	G03	UNKNOWN	NGF12	NGF12 SETB1	hsa-let-7g#-002118	N/A	Undetermined	Undetermined	1	Undetermined	Undetermined		N/A												True	0.04	True	-1	-1	True
2018-06-07 123401 CTRL SETB2.eds	G03	UNKNOWN	CTRL	CTRL SETB2	hsa-let-7g#-002118	Amp	0.761	0.884	1	33.143	33.143		N/A												True	0.04	True	3	29	True
2018-06-04 173123 CTRL SETB1.eds	G03	UNKNOWN	CTRL	CTRL SETB1	hsa-let-7g#-002118	N/A	Undetermined	Undetermined	1	Undetermined	Undetermined		N/A												True	0.04	True	-1	-1	True
2018-06-18 130711 CTRL SETB3.eds	G03	UNKNOWN	CTRL	CTRL SETB3	hsa-let-7g#-002118	Amp	0.716	0.823	1	36.21	36.21		N/A												True	0.04	True	3	32	True
2018-06-07 100846 NGF SETB2.eds	G03	UNKNOWN	NGF30	NGF SETB2	hsa-let-7g#-002118	Amp	0.733	0.807	1	33.658	33.658		N/A												True	0.04	True	3	30	True
2018-06-04 144541 NGF SETB1.eds	G03	UNKNOWN	NGF30	NGF SETB1	hsa-let-7g#-002118	Amp	0.635	0.839	1	35.765	35.765		N/A												True	0.04	True	3	31	True
2018-06-18 103502 NGF SETB3.eds	G03	UNKNOWN	NGF30	NGF SETB3	hsa-let-7g#-002118	N/A	Undetermined	Undetermined	1	Undetermined	Undetermined		N/A												True	0.04	True	-1	-1	True
2018-07-27 115143 NGF48 SETB2.eds	G03	UNKNOWN	NGF48	NGF48SETB2	hsa-let-7g#-002118	N/A	Undetermined	Undetermined	1	Undetermined	Undetermined		N/A												True	0.04	True	-1	-1	True
2018-07-26 191908 NGF48 SETB1.eds	G03	UNKNOWN	NGF48	NGF48SETB1	hsa-let-7g#-002118	N/A	Undetermined	Undetermined	1	Undetermined	Undetermined		N/A												True	0.04	True	-1	-1	True
2020-01-23 12551948 NGF48 SETB4.eds	G03	UNKNOWN	NGF48	NGF48SETB4	hsa-let-7g#-002118	N/A	Undetermined	Undetermined	1	Undetermined	Undetermined		N/A												True	0.04	True	-1	-1	True
2020-01-23 104440 NGF12 SETB4.eds	H22	UNKNOWN	NGF12	NGF12 SETB4	hsa-let-7i#-002172	N/A	Undetermined	Undetermined	1	Undetermined	Undetermined		N/A												True	0.061	True	-1	-1	True
2018-07-12 193530 NGF12 SETB1.eds	H22	UNKNOWN	NGF12	NGF12 SETB1	hsa-let-7i#-002172	N/A	Undetermined	Undetermined	1	Undetermined	Undetermined		N/A												True	0.061	True	-1	-1	True
2018-07-13 133116 NGF12 SETB2.eds	H22	UNKNOWN	NGF12	NGF12 SETB2	hsa-let-7i#-002172	N/A	Undetermined	Undetermined	1	Undetermined	Undetermined		N/A												True	0.061	True	-1	-1	True
2018-07-16 103433 NGF12 SETB3.eds	H22	UNKNOWN	NGF12	NGF12 SETB3	hsa-let-7i#-002172	N/A	Undetermined	Undetermined	1	Undetermined	Undetermined		N/A												True	0.061	True	-1	-1	True
2018-06-18 103502 NGF SETB3.eds	H22	UNKNOWN	NGF30	NGF SETB3	hsa-let-7i#-002172	N/A	Undetermined	Undetermined	1	Undetermined	Undetermined		N/A												True	0.061	True	-1	-1	True
2018-06-07 100846 NGF SETB2.eds	H22	UNKNOWN	NGF30	NGF SETB2	hsa-let-7i#-002172	Amp	0.978	0.939	1	34.189	34.189		N/A												True	0.061	True	3	30	True
2018-06-04 144541 NGF SETB1.eds	H22	UNKNOWN	NGF30	NGF SETB1	hsa-let-7i#-002172	N/A	Undetermined	Undetermined	1	Undetermined	Undetermined		N/A												True	0.061	True	-1	-1	True
2018-07-27 115143 NGF48 SETB2.eds	H22	UNKNOWN	NGF48	NGF48SETB2	hsa-let-7i#-002172	N/A	Undetermined	Undetermined	1	Undetermined	Undetermined		N/A												True	0.061	True	-1	-1	True
2018-07-26 191908 NGF48 SETB1.eds	H22	UNKNOWN	NGF48	NGF48SETB1	hsa-let-7i#-002172	N/A	Undetermined	Undetermined	1	Undetermined	Undetermined		N/A												True	0.061	True	-1	-1	True
2020-01-23 12551948 NGF48 SETB4.eds	H22	UNKNOWN	NGF48	NGF48SETB4	hsa-let-7i#-002172	N/A	Undetermined	Undetermined	1	Undetermined	Undetermined		N/A												True	0.061	True	-1	-1	True
2018-06-04 173123 CTRL SETB1.eds	H22	UNKNOWN	CTRL	CTRL SETB1	hsa-let-7i#-002172	N/A	Undetermined	Undetermined	1	Undetermined	Undetermined	33.366	N/A	33.366	16.294			0			1	1	1		True	0.061	True	-1	-1	True
2018-06-07 123401 CTRL SETB2.eds	H22	UNKNOWN	CTRL	CTRL SETB2	hsa-let-7i#-002172	Amp	1.094	0.971	1	33.366	33.366	33.366	N/A	33.366	16.294			0			1	1	1		True	0.061	True	3	30
2018-06-18 130711 CTRL SETB3.eds	H22	UNKNOWN	CTRL	CTRL SETB3	hsa-let-7i#-002172	N/A	Undetermined	Undetermined	1	Undetermined	Undetermined	33.366	N/A	33.366	16.294			0			1	1	1		True	0.061	True	-1	-1	True
2018-07-12 193530 NGF12 SETB1.eds	G24	UNKNOWN	NGF12	NGF12 SETB1	hsa-miR-100#-002142	Amp	1.381	0.989	1	31.289	31.289	33.481	N/A	33.481	17.123	1.756	4.303	1.401	-6.154	8.956	0.379	0.002	71.233	0.542	True	0.187	True	3	26
2018-07-13 133116 NGF12 SETB2.eds	G24	UNKNOWN	NGF12	NGF12 SETB2	hsa-miR-100#-002142	Amp	1.306	0.968	1	35.193	35.193	33.481	N/A	33.481	17.123	1.756	4.303	1.401	-6.154	8.956	0.379	0.002	71.233	0.542	True	0.187	True	3	30
2018-07-16 103433 NGF12 SETB3.eds	G24	UNKNOWN	NGF12	NGF12 SETB3	hsa-miR-100#-002142	Amp	1.376	0.961	1	33.962	33.962	33.481	N/A	33.481	17.123	1.756	4.303	1.401	-6.154	8.956	0.379	0.002	71.233	0.542	True	0.187	True	3	28
2020-01-23 104440 NGF12 SETB4.eds	G24	UNKNOWN	NGF12	NGF12 SETB4	hsa-miR-100#-002142	N/A	Undetermined	Undetermined	1	Undetermined	Undetermined	33.481	N/A	33.481	17.123	1.756	4.303	1.401	-6.154	8.956	0.379	0.002	71.233	0.542	True	0.187	True	-1	-1	True
2018-06-04 144541 NGF SETB1.eds	G24	UNKNOWN	NGF30	NGF SETB1	hsa-miR-100#-002142	Amp	1.365	0.959	1	30.992	30.992	30.972	N/A	30.972	13.165	0.308	12.706	-2.557	-6.471	1.357	5.884	0.39	88.686	0.135	True	0.187	True	3	25
2018-06-18 103502 NGF SETB3.eds	G24	UNKNOWN	NGF30	NGF SETB3	hsa-miR-100#-002142	No Amp	0.786	0	1	Undetermined	Undetermined	30.972	N/A	30.972	13.165	0.308	12.706	-2.557	-6.471	1.357	5.884	0.39	88.686	0.135	True	0.187	True	3	35	True
2018-06-07 100846 NGF SETB2.eds	G24	UNKNOWN	NGF30	NGF SETB2	hsa-miR-100#-002142	Amp	1.361	0.981	1	30.952	30.952	30.972	N/A	30.972	13.165	0.308	12.706	-2.557	-6.471	1.357	5.884	0.39	88.686	0.135	True	0.187	True	3	25
2018-07-26 191908 NGF48 SETB1.eds	G24	UNKNOWN	NGF48	NGF48SETB1	hsa-miR-100#-002142	Amp	1.388	0.971	1	34.27	34.27	35.862	N/A	35.862	21.173	1.348	12.706	5.451	-11.68	22.582	0.023	0	3,280.425	0.076	True	0.187	True	3	29
2018-07-27 115143 NGF48 SETB2.eds	G24	UNKNOWN	NGF48	NGF48SETB2	hsa-miR-100#-002142	No Amp	1.208	0.96	1	37.453	37.453	35.862	N/A	35.862	21.173	1.348	12.706	5.451	-11.68	22.582	0.023	0	3,280.425	0.076	True	0.187	True	3	32
2020-01-23 12551948 NGF48 SETB4.eds	G24	UNKNOWN	NGF48	NGF48SETB4	hsa-miR-100#-002142	N/A	Undetermined	Undetermined	1	Undetermined	Undetermined	35.862	N/A	35.862	21.173	1.348	12.706	5.451	-11.68	22.582	0.023	0	3,280.425	0.076	True	0.187	True	-1	-1	True
2018-06-07 123401 CTRL SETB2.eds	G24	UNKNOWN	CTRL	CTRL SETB2	hsa-miR-100#-002142	Amp	1.391	0.989	1	31.827	31.827	32.412	N/A	32.412	15.722	1.088	4.303	0	-4.681	4.681	1	0.039	25.646	1	True	0.187	True	3	26
2018-06-18 130711 CTRL SETB3.eds	G24	UNKNOWN	CTRL	CTRL SETB3	hsa-miR-100#-002142	Amp	1.394	0.983	1	32.855	32.855	32.412	N/A	32.412	15.722	1.088	4.303	0	-4.681	4.681	1	0.039	25.646	1	True	0.187	True	3	27
2018-06-04 173123 CTRL SETB1.eds	G24	UNKNOWN	CTRL	CTRL SETB1	hsa-miR-100#-002142	Amp	1.382	0.985	1	32.554	32.554	32.412	N/A	32.412	15.722	1.088	4.303	0	-4.681	4.681	1	0.039	25.646	1	True	0.187	True	3	27
2020-01-23 12551948 NGF48 SETB4.eds	H01	UNKNOWN	NGF48	NGF48SETB4	hsa-miR-101#-002143	N/A	Undetermined	Undetermined	1	Undetermined	Undetermined		N/A												True	0.045	True	-1	-1	True
2018-07-27 115143 NGF48 SETB2.eds	H01	UNKNOWN	NGF48	NGF48SETB2	hsa-miR-101#-002143	N/A	Undetermined	Undetermined	1	Undetermined	Undetermined		N/A												True	0.045	True	-1	-1	True
2018-07-26 191908 NGF48 SETB1.eds	H01	UNKNOWN	NGF48	NGF48SETB1	hsa-miR-101#-002143	N/A	Undetermined	Undetermined	1	Undetermined	Undetermined		N/A												True	0.045	True	-1	-1	True
2018-06-18 130711 CTRL SETB3.eds	H01	UNKNOWN	CTRL	CTRL SETB3	hsa-miR-101#-002143	N/A	Undetermined	Undetermined	1	Undetermined	Undetermined	33.074	N/A	33.074	15.038			0			1	1	1		True	0.045	True	-1	-1	True
2018-06-07 123401 CTRL SETB2.eds	H01	UNKNOWN	CTRL	CTRL SETB2	hsa-miR-101#-002143	N/A	Undetermined	Undetermined	1	Undetermined	Undetermined	33.074	N/A	33.074	15.038			0			1	1	1		True	0.045	True	-1	-1	True
2018-06-04 173123 CTRL SETB1.eds	H01	UNKNOWN	CTRL	CTRL SETB1	hsa-miR-101#-002143	Amp	1.075	0.805	1	33.074	33.074	33.074	N/A	33.074	15.038			0			1	1	1		True	0.045	True	3	30
2018-06-18 103502 NGF SETB3.eds	H01	UNKNOWN	NGF30	NGF SETB3	hsa-miR-101#-002143	N/A	Undetermined	Undetermined	1	Undetermined	Undetermined		N/A												True	0.045	True	-1	-1	True
2018-06-07 100846 NGF SETB2.eds	H01	UNKNOWN	NGF30	NGF SETB2	hsa-miR-101#-002143	Amp	0.802	0.836	1	34.833	34.833		N/A												True	0.045	True	3	31	True
2018-06-04 144541 NGF SETB1.eds	H01	UNKNOWN	NGF30	NGF SETB1	hsa-miR-101#-002143	N/A	Undetermined	Undetermined	1	Undetermined	Undetermined		N/A												True	0.045	True	-1	-1	True
2020-01-23 104440 NGF12 SETB4.eds	H01	UNKNOWN	NGF12	NGF12 SETB4	hsa-miR-101#-002143	Amp	0.95	0.833	1	35.575	35.575	32.448	N/A	32.448	14.784			-0.254			1.193	1.193	1.193		True	0.045	True	3	32	True
2018-07-16 103433 NGF12 SETB3.eds	H01	UNKNOWN	NGF12	NGF12 SETB3	hsa-miR-101#-002143	N/A	Undetermined	Undetermined	1	Undetermined	Undetermined	32.448	N/A	32.448	14.784			-0.254			1.193	1.193	1.193		True	0.045	True	-1	-1	True
2018-07-12 193530 NGF12 SETB1.eds	H01	UNKNOWN	NGF12	NGF12 SETB1	hsa-miR-101#-002143	Amp	1.175	0.937	1	32.448	32.448	32.448	N/A	32.448	14.784			-0.254			1.193	1.193	1.193		True	0.045	True	3	29
2018-07-13 133116 NGF12 SETB2.eds	H01	UNKNOWN	NGF12	NGF12 SETB2	hsa-miR-101#-002143	N/A	Undetermined	Undetermined	1	Undetermined	Undetermined	32.448	N/A	32.448	14.784			-0.254			1.193	1.193	1.193		True	0.045	True	-1	-1	True
2018-06-18 130711 CTRL SETB3.eds	H19	UNKNOWN	CTRL	CTRL SETB3	hsa-miR-105#-002168	N/A	Undetermined	Undetermined	1	Undetermined	Undetermined		N/A												True	0	True	-1	-1	True
2018-06-07 123401 CTRL SETB2.eds	H19	UNKNOWN	CTRL	CTRL SETB2	hsa-miR-105#-002168	N/A	Undetermined	Undetermined	1	Undetermined	Undetermined		N/A												True	0	True	-1	-1	True
2018-06-04 173123 CTRL SETB1.eds	H19	UNKNOWN	CTRL	CTRL SETB1	hsa-miR-105#-002168	N/A	Undetermined	Undetermined	1	Undetermined	Undetermined		N/A												True	0	True	-1	-1	True
2018-07-26 191908 NGF48 SETB1.eds	H19	UNKNOWN	NGF48	NGF48SETB1	hsa-miR-105#-002168	N/A	Undetermined	Undetermined	1	Undetermined	Undetermined		N/A												True	0	True	-1	-1	True
2018-07-27 115143 NGF48 SETB2.eds	H19	UNKNOWN	NGF48	NGF48SETB2	hsa-miR-105#-002168	N/A	Undetermined	Undetermined	1	Undetermined	Undetermined		N/A												True	0	True	-1	-1	True
2020-01-23 12551948 NGF48 SETB4.eds	H19	UNKNOWN	NGF48	NGF48SETB4	hsa-miR-105#-002168	N/A	Undetermined	Undetermined	1	Undetermined	Undetermined		N/A												True	0	True	-1	-1	True
2018-06-18 103502 NGF SETB3.eds	H19	UNKNOWN	NGF30	NGF SETB3	hsa-miR-105#-002168	N/A	Undetermined	Undetermined	1	Undetermined	Undetermined		N/A												True	0	True	-1	-1	True
2018-06-07 100846 NGF SETB2.eds	H19	UNKNOWN	NGF30	NGF SETB2	hsa-miR-105#-002168	N/A	Undetermined	Undetermined	1	Undetermined	Undetermined		N/A												True	0	True	-1	-1	True
2018-06-04 144541 NGF SETB1.eds	H19	UNKNOWN	NGF30	NGF SETB1	hsa-miR-105#-002168	N/A	Undetermined	Undetermined	1	Undetermined	Undetermined		N/A												True	0	True	-1	-1	True
2018-07-13 133116 NGF12 SETB2.eds	H19	UNKNOWN	NGF12	NGF12 SETB2	hsa-miR-105#-002168	N/A	Undetermined	Undetermined	1	Undetermined	Undetermined		N/A												True	0	True	-1	-1	True
2018-07-16 103433 NGF12 SETB3.eds	H19	UNKNOWN	NGF12	NGF12 SETB3	hsa-miR-105#-002168	N/A	Undetermined	Undetermined	1	Undetermined	Undetermined		N/A												True	0	True	-1	-1	True
2018-07-12 193530 NGF12 SETB1.eds	H19	UNKNOWN	NGF12	NGF12 SETB1	hsa-miR-105#-002168	N/A	Undetermined	Undetermined	1	Undetermined	Undetermined		N/A												True	0	True	-1	-1	True
2020-01-23 104440 NGF12 SETB4.eds	H19	UNKNOWN	NGF12	NGF12 SETB4	hsa-miR-105#-002168	N/A	Undetermined	Undetermined	1	Undetermined	Undetermined		N/A												True	0	True	-1	-1	True
2020-01-23 104440 NGF12 SETB4.eds	H20	UNKNOWN	NGF12	NGF12 SETB4	hsa-miR-106a#-002170	N/A	Undetermined	Undetermined	1	Undetermined	Undetermined		N/A												True	0	True	-1	-1	True
2018-07-16 103433 NGF12 SETB3.eds	H20	UNKNOWN	NGF12	NGF12 SETB3	hsa-miR-106a#-002170	N/A	Undetermined	Undetermined	1	Undetermined	Undetermined		N/A												True	0	True	-1	-1	True
2018-07-13 133116 NGF12 SETB2.eds	H20	UNKNOWN	NGF12	NGF12 SETB2	hsa-miR-106a#-002170	N/A	Undetermined	Undetermined	1	Undetermined	Undetermined		N/A												True	0	True	-1	-1	True
2018-07-12 193530 NGF12 SETB1.eds	H20	UNKNOWN	NGF12	NGF12 SETB1	hsa-miR-106a#-002170	N/A	Undetermined	Undetermined	1	Undetermined	Undetermined		N/A												True	0	True	-1	-1	True
2018-06-07 123401 CTRL SETB2.eds	H20	UNKNOWN	CTRL	CTRL SETB2	hsa-miR-106a#-002170	N/A	Undetermined	Undetermined	1	Undetermined	Undetermined		N/A												True	0	True	-1	-1	True
2018-06-18 130711 CTRL SETB3.eds	H20	UNKNOWN	CTRL	CTRL SETB3	hsa-miR-106a#-002170	N/A	Undetermined	Undetermined	1	Undetermined	Undetermined		N/A												True	0	True	-1	-1	True
2018-06-04 173123 CTRL SETB1.eds	H20	UNKNOWN	CTRL	CTRL SETB1	hsa-miR-106a#-002170	N/A	Undetermined	Undetermined	1	Undetermined	Undetermined		N/A												True	0	True	-1	-1	True
2018-06-18 103502 NGF SETB3.eds	H20	UNKNOWN	NGF30	NGF SETB3	hsa-miR-106a#-002170	N/A	Undetermined	Undetermined	1	Undetermined	Undetermined		N/A												True	0	True	-1	-1	True
2018-06-07 100846 NGF SETB2.eds	H20	UNKNOWN	NGF30	NGF SETB2	hsa-miR-106a#-002170	N/A	Undetermined	Undetermined	1	Undetermined	Undetermined		N/A												True	0	True	-1	-1	True
2018-06-04 144541 NGF SETB1.eds	H20	UNKNOWN	NGF30	NGF SETB1	hsa-miR-106a#-002170	N/A	Undetermined	Undetermined	1	Undetermined	Undetermined		N/A												True	0	True	-1	-1	True
2018-07-26 191908 NGF48 SETB1.eds	H20	UNKNOWN	NGF48	NGF48SETB1	hsa-miR-106a#-002170	N/A	Undetermined	Undetermined	1	Undetermined	Undetermined		N/A												True	0	True	-1	-1	True
2020-01-23 12551948 NGF48 SETB4.eds	H20	UNKNOWN	NGF48	NGF48SETB4	hsa-miR-106a#-002170	N/A	Undetermined	Undetermined	1	Undetermined	Undetermined		N/A												True	0	True	-1	-1	True
2018-07-27 115143 NGF48 SETB2.eds	H20	UNKNOWN	NGF48	NGF48SETB2	hsa-miR-106a#-002170	N/A	Undetermined	Undetermined	1	Undetermined	Undetermined		N/A												True	0	True	-1	-1	True
2018-06-18 130711 CTRL SETB3.eds	K15	UNKNOWN	CTRL	CTRL SETB3	hsa-miR-106b#-002380	Amp	0.966	0.878	1	33.458	33.458	30.196	N/A	30.196	12.642	0.098	12.706	0	-1.24	1.24	1	0.423	2.362	1	True	0.062	True	3	29	True
2018-06-07 123401 CTRL SETB2.eds	K15	UNKNOWN	CTRL	CTRL SETB2	hsa-miR-106b#-002380	Amp	1.071	0.965	1	29.616	29.616	30.196	N/A	30.196	12.642	0.098	12.706	0	-1.24	1.24	1	0.423	2.362	1	True	0.062	True	3	26
2018-06-04 173123 CTRL SETB1.eds	K15	UNKNOWN	CTRL	CTRL SETB1	hsa-miR-106b#-002380	Amp	1.022	0.975	1	30.775	30.775	30.196	N/A	30.196	12.642	0.098	12.706	0	-1.24	1.24	1	0.423	2.362	1	True	0.062	True	3	27
2018-06-07 100846 NGF SETB2.eds	K15	UNKNOWN	NGF30	NGF SETB2	hsa-miR-106b#-002380	Amp	1.095	0.974	1	28.978	28.978	29.904	N/A	29.904	12.097	0.597	12.706	-0.544	-8.134	7.045	1.458	0.008	280.842	0.528	True	0.062	True	3	25
2018-06-18 103502 NGF SETB3.eds	K15	UNKNOWN	NGF30	NGF SETB3	hsa-miR-106b#-002380	Amp	0.859	0.674	1	35.24	35.24	29.904	N/A	29.904	12.097	0.597	12.706	-0.544	-8.134	7.045	1.458	0.008	280.842	0.528	True	0.062	True	3	30	True
2018-06-04 144541 NGF SETB1.eds	K15	UNKNOWN	NGF30	NGF SETB1	hsa-miR-106b#-002380	Amp	1.025	0.95	1	30.829	30.829	29.904	N/A	29.904	12.097	0.597	12.706	-0.544	-8.134	7.045	1.458	0.008	280.842	0.528	True	0.062	True	3	27
2020-01-23 104440 NGF12 SETB4.eds	K15	UNKNOWN	NGF12	NGF12 SETB4	hsa-miR-106b#-002380	Amp	0.885	0.583	1	33.957	33.957	31.298	N/A	31.298	14.94	1.548	4.303	2.298	-4.362	8.958	0.203	0.002	20.564	0.276	True	0.062	True	3	30	True
2018-07-16 103433 NGF12 SETB3.eds	K15	UNKNOWN	NGF12	NGF12 SETB3	hsa-miR-106b#-002380	Amp	1.019	0.915	1	32.333	32.333	31.298	N/A	31.298	14.94	1.548	4.303	2.298	-4.362	8.958	0.203	0.002	20.564	0.276	True	0.062	True	3	28
2018-07-12 193530 NGF12 SETB1.eds	K15	UNKNOWN	NGF12	NGF12 SETB1	hsa-miR-106b#-002380	Amp	1.055	0.955	1	29.564	29.564	31.298	N/A	31.298	14.94	1.548	4.303	2.298	-4.362	8.958	0.203	0.002	20.564	0.276	True	0.062	True	3	25
2018-07-13 133116 NGF12 SETB2.eds	K15	UNKNOWN	NGF12	NGF12 SETB2	hsa-miR-106b#-002380	Amp	1.021	0.963	1	31.998	31.998	31.298	N/A	31.298	14.94	1.548	4.303	2.298	-4.362	8.958	0.203	0.002	20.564	0.276	True	0.062	True	3	27
2018-07-27 115143 NGF48 SETB2.eds	K15	UNKNOWN	NGF48	NGF48SETB2	hsa-miR-106b#-002380	Amp	0.981	0.921	1	34.627	34.627	32.729	N/A	32.729	18.284			5.643			0.02	0.02	0.02		True	0.062	True	3	30	True
2018-07-26 191908 NGF48 SETB1.eds	K15	UNKNOWN	NGF48	NGF48SETB1	hsa-miR-106b#-002380	Amp	1.037	0.937	1	32.729	32.729	32.729	N/A	32.729	18.284			5.643			0.02	0.02	0.02		True	0.062	True	3	28
2020-01-23 12551948 NGF48 SETB4.eds	K15	UNKNOWN	NGF48	NGF48SETB4	hsa-miR-106b#-002380	Amp	0.941	0.801	1	34.3	34.3	32.729	N/A	32.729	18.284			5.643			0.02	0.02	0.02		True	0.062	True	3	30	True
2018-06-07 123401 CTRL SETB2.eds	J07	UNKNOWN	CTRL	CTRL SETB2	hsa-miR-10a#-002288	N/A	Undetermined	Undetermined	1	Undetermined	Undetermined		N/A												True	0	True	-1	-1	True
2018-06-18 130711 CTRL SETB3.eds	J07	UNKNOWN	CTRL	CTRL SETB3	hsa-miR-10a#-002288	N/A	Undetermined	Undetermined	1	Undetermined	Undetermined		N/A												True	0	True	-1	-1	True
2018-06-04 173123 CTRL SETB1.eds	J07	UNKNOWN	CTRL	CTRL SETB1	hsa-miR-10a#-002288	N/A	Undetermined	Undetermined	1	Undetermined	Undetermined		N/A												True	0	True	-1	-1	True
2018-07-13 133116 NGF12 SETB2.eds	J07	UNKNOWN	NGF12	NGF12 SETB2	hsa-miR-10a#-002288	N/A	Undetermined	Undetermined	1	Undetermined	Undetermined		N/A												True	0	True	-1	-1	True
2018-07-12 193530 NGF12 SETB1.eds	J07	UNKNOWN	NGF12	NGF12 SETB1	hsa-miR-10a#-002288	N/A	Undetermined	Undetermined	1	Undetermined	Undetermined		N/A												True	0	True	-1	-1	True
2020-01-23 104440 NGF12 SETB4.eds	J07	UNKNOWN	NGF12	NGF12 SETB4	hsa-miR-10a#-002288	N/A	Undetermined	Undetermined	1	Undetermined	Undetermined		N/A												True	0	True	-1	-1	True
2018-07-16 103433 NGF12 SETB3.eds	J07	UNKNOWN	NGF12	NGF12 SETB3	hsa-miR-10a#-002288	N/A	Undetermined	Undetermined	1	Undetermined	Undetermined		N/A												True	0	True	-1	-1	True
2018-07-26 191908 NGF48 SETB1.eds	J07	UNKNOWN	NGF48	NGF48SETB1	hsa-miR-10a#-002288	N/A	Undetermined	Undetermined	1	Undetermined	Undetermined		N/A												True	0	True	-1	-1	True
2020-01-23 12551948 NGF48 SETB4.eds	J07	UNKNOWN	NGF48	NGF48SETB4	hsa-miR-10a#-002288	N/A	Undetermined	Undetermined	1	Undetermined	Undetermined		N/A												True	0	True	-1	-1	True
2018-07-27 115143 NGF48 SETB2.eds	J07	UNKNOWN	NGF48	NGF48SETB2	hsa-miR-10a#-002288	N/A	Undetermined	Undetermined	1	Undetermined	Undetermined		N/A												True	0	True	-1	-1	True
2018-06-18 103502 NGF SETB3.eds	J07	UNKNOWN	NGF30	NGF SETB3	hsa-miR-10a#-002288	N/A	Undetermined	Undetermined	1	Undetermined	Undetermined		N/A												True	0	True	-1	-1	True
2018-06-07 100846 NGF SETB2.eds	J07	UNKNOWN	NGF30	NGF SETB2	hsa-miR-10a#-002288	N/A	Undetermined	Undetermined	1	Undetermined	Undetermined		N/A												True	0	True	-1	-1	True
2018-06-04 144541 NGF SETB1.eds	J07	UNKNOWN	NGF30	NGF SETB1	hsa-miR-10a#-002288	N/A	Undetermined	Undetermined	1	Undetermined	Undetermined		N/A												True	0	True	-1	-1	True
2018-06-04 173123 CTRL SETB1.eds	J20	UNKNOWN	CTRL	CTRL SETB1	hsa-miR-10b#-002315	N/A	Undetermined	Undetermined	1	Undetermined	Undetermined		N/A												True	0.04	True	-1	-1	True
2018-06-18 130711 CTRL SETB3.eds	J20	UNKNOWN	CTRL	CTRL SETB3	hsa-miR-10b#-002315	N/A	Undetermined	Undetermined	1	Undetermined	Undetermined		N/A												True	0.04	True	-1	-1	True
2018-06-07 123401 CTRL SETB2.eds	J20	UNKNOWN	CTRL	CTRL SETB2	hsa-miR-10b#-002315	Inconclusive	0.646	0.22	1	38.559	38.559		N/A												True	0.04	True	3	34	True
2018-07-16 103433 NGF12 SETB3.eds	J20	UNKNOWN	NGF12	NGF12 SETB3	hsa-miR-10b#-002315	N/A	Undetermined	Undetermined	1	Undetermined	Undetermined		N/A												True	0.04	True	-1	-1	True
2020-01-23 104440 NGF12 SETB4.eds	J20	UNKNOWN	NGF12	NGF12 SETB4	hsa-miR-10b#-002315	N/A	Undetermined	Undetermined	1	Undetermined	Undetermined		N/A												True	0.04	True	-1	-1	True
2018-07-12 193530 NGF12 SETB1.eds	J20	UNKNOWN	NGF12	NGF12 SETB1	hsa-miR-10b#-002315	Amp	0.688	0.558	1	37.888	37.888		N/A												True	0.04	True	3	35	True
2018-07-13 133116 NGF12 SETB2.eds	J20	UNKNOWN	NGF12	NGF12 SETB2	hsa-miR-10b#-002315	N/A	Undetermined	Undetermined	1	Undetermined	Undetermined		N/A												True	0.04	True	-1	-1	True
2018-07-27 115143 NGF48 SETB2.eds	J20	UNKNOWN	NGF48	NGF48SETB2	hsa-miR-10b#-002315	N/A	Undetermined	Undetermined	1	Undetermined	Undetermined		N/A												True	0.04	True	-1	-1	True
2018-07-26 191908 NGF48 SETB1.eds	J20	UNKNOWN	NGF48	NGF48SETB1	hsa-miR-10b#-002315	N/A	Undetermined	Undetermined	1	Undetermined	Undetermined		N/A												True	0.04	True	-1	-1	True
2020-01-23 12551948 NGF48 SETB4.eds	J20	UNKNOWN	NGF48	NGF48SETB4	hsa-miR-10b#-002315	N/A	Undetermined	Undetermined	1	Undetermined	Undetermined		N/A												True	0.04	True	-1	-1	True
2018-06-04 144541 NGF SETB1.eds	J20	UNKNOWN	NGF30	NGF SETB1	hsa-miR-10b#-002315	Amp	0.824	0.907	1	36.841	36.841		N/A												True	0.04	True	3	33	True
2018-06-07 100846 NGF SETB2.eds	J20	UNKNOWN	NGF30	NGF SETB2	hsa-miR-10b#-002315	Amp	0.666	0.659	1	37.857	37.857		N/A												True	0.04	True	3	34	True
2018-06-18 103502 NGF SETB3.eds	J20	UNKNOWN	NGF30	NGF SETB3	hsa-miR-10b#-002315	N/A	Undetermined	Undetermined	1	Undetermined	Undetermined		N/A												True	0.04	True	-1	-1	True
2018-07-26 191908 NGF48 SETB1.eds	M21	UNKNOWN	NGF48	NGF48SETB1	hsa-miR-1178-002777	Inconclusive	0.638	0.493	1	36.874	36.874		N/A												True	0.04	True	3	33	True
2018-07-27 115143 NGF48 SETB2.eds	M21	UNKNOWN	NGF48	NGF48SETB2	hsa-miR-1178-002777	Amp	0.822	0.588	1	36.953	36.953		N/A												True	0.04	True	3	34	True
2020-01-23 12551948 NGF48 SETB4.eds	M21	UNKNOWN	NGF48	NGF48SETB4	hsa-miR-1178-002777	N/A	Undetermined	Undetermined	1	Undetermined	Undetermined		N/A												True	0.04	True	-1	-1	True
2018-06-18 130711 CTRL SETB3.eds	M21	UNKNOWN	CTRL	CTRL SETB3	hsa-miR-1178-002777	N/A	Undetermined	Undetermined	1	Undetermined	Undetermined		N/A												True	0.04	True	-1	-1	True
2018-06-07 123401 CTRL SETB2.eds	M21	UNKNOWN	CTRL	CTRL SETB2	hsa-miR-1178-002777	N/A	Undetermined	Undetermined	1	Undetermined	Undetermined		N/A												True	0.04	True	-1	-1	True
2018-06-04 173123 CTRL SETB1.eds	M21	UNKNOWN	CTRL	CTRL SETB1	hsa-miR-1178-002777	Amp	0.8	0.824	1	34.895	34.895		N/A												True	0.04	True	3	31	True
2020-01-23 104440 NGF12 SETB4.eds	M21	UNKNOWN	NGF12	NGF12 SETB4	hsa-miR-1178-002777	N/A	Undetermined	Undetermined	1	Undetermined	Undetermined		N/A												True	0.04	True	-1	-1	True
2018-07-16 103433 NGF12 SETB3.eds	M21	UNKNOWN	NGF12	NGF12 SETB3	hsa-miR-1178-002777	N/A	Undetermined	Undetermined	1	Undetermined	Undetermined		N/A												True	0.04	True	-1	-1	True
2018-07-13 133116 NGF12 SETB2.eds	M21	UNKNOWN	NGF12	NGF12 SETB2	hsa-miR-1178-002777	N/A	Undetermined	Undetermined	1	Undetermined	Undetermined		N/A												True	0.04	True	-1	-1	True
2018-07-12 193530 NGF12 SETB1.eds	M21	UNKNOWN	NGF12	NGF12 SETB1	hsa-miR-1178-002777	N/A	Undetermined	Undetermined	1	Undetermined	Undetermined		N/A												True	0.04	True	-1	-1	True
2018-06-18 103502 NGF SETB3.eds	M21	UNKNOWN	NGF30	NGF SETB3	hsa-miR-1178-002777	N/A	Undetermined	Undetermined	1	Undetermined	Undetermined		N/A												True	0.04	True	-1	-1	True
2018-06-07 100846 NGF SETB2.eds	M21	UNKNOWN	NGF30	NGF SETB2	hsa-miR-1178-002777	N/A	Undetermined	Undetermined	1	Undetermined	Undetermined		N/A												True	0.04	True	-1	-1	True
2018-06-04 144541 NGF SETB1.eds	M21	UNKNOWN	NGF30	NGF SETB1	hsa-miR-1178-002777	N/A	Undetermined	Undetermined	1	Undetermined	Undetermined		N/A												True	0.04	True	-1	-1	True
2020-01-23 104440 NGF12 SETB4.eds	M20	UNKNOWN	NGF12	NGF12 SETB4	hsa-miR-1179-002776	N/A	Undetermined	Undetermined	1	Undetermined	Undetermined		N/A												True	0.078	True	-1	-1	True
2018-07-13 133116 NGF12 SETB2.eds	M20	UNKNOWN	NGF12	NGF12 SETB2	hsa-miR-1179-002776	N/A	Undetermined	Undetermined	1	Undetermined	Undetermined		N/A												True	0.078	True	-1	-1	True
2018-07-16 103433 NGF12 SETB3.eds	M20	UNKNOWN	NGF12	NGF12 SETB3	hsa-miR-1179-002776	N/A	Undetermined	Undetermined	1	Undetermined	Undetermined		N/A												True	0.078	True	-1	-1	True
2018-07-12 193530 NGF12 SETB1.eds	M20	UNKNOWN	NGF12	NGF12 SETB1	hsa-miR-1179-002776	Inconclusive	0.644	0	1	Undetermined	Undetermined		N/A												True	0.078	True	3	34	True
2018-06-04 144541 NGF SETB1.eds	M20	UNKNOWN	NGF30	NGF SETB1	hsa-miR-1179-002776	N/A	Undetermined	Undetermined	1	Undetermined	Undetermined		N/A												True	0.078	True	-1	-1	True
2018-06-07 100846 NGF SETB2.eds	M20	UNKNOWN	NGF30	NGF SETB2	hsa-miR-1179-002776	N/A	Undetermined	Undetermined	1	Undetermined	Undetermined		N/A												True	0.078	True	-1	-1	True
2018-06-18 103502 NGF SETB3.eds	M20	UNKNOWN	NGF30	NGF SETB3	hsa-miR-1179-002776	N/A	Undetermined	Undetermined	1	Undetermined	Undetermined		N/A												True	0.078	True	-1	-1	True
2020-01-23 12551948 NGF48 SETB4.eds	M20	UNKNOWN	NGF48	NGF48SETB4	hsa-miR-1179-002776	N/A	Undetermined	Undetermined	1	Undetermined	Undetermined		N/A												True	0.078	True	-1	-1	True
2018-07-27 115143 NGF48 SETB2.eds	M20	UNKNOWN	NGF48	NGF48SETB2	hsa-miR-1179-002776	N/A	Undetermined	Undetermined	1	Undetermined	Undetermined		N/A												True	0.078	True	-1	-1	True
2018-07-26 191908 NGF48 SETB1.eds	M20	UNKNOWN	NGF48	NGF48SETB1	hsa-miR-1179-002776	N/A	Undetermined	Undetermined	1	Undetermined	Undetermined		N/A												True	0.078	True	-1	-1	True
2018-06-04 173123 CTRL SETB1.eds	M20	UNKNOWN	CTRL	CTRL SETB1	hsa-miR-1179-002776	N/A	Undetermined	Undetermined	1	Undetermined	Undetermined	35.501	N/A	35.501	18.429			0			1	1	1		True	0.078	True	-1	-1	True
2018-06-07 123401 CTRL SETB2.eds	M20	UNKNOWN	CTRL	CTRL SETB2	hsa-miR-1179-002776	Amp	1.069	0.933	1	35.501	35.501	35.501	N/A	35.501	18.429			0			1	1	1		True	0.078	True	3	31
2018-06-18 130711 CTRL SETB3.eds	M20	UNKNOWN	CTRL	CTRL SETB3	hsa-miR-1179-002776	N/A	Undetermined	Undetermined	1	Undetermined	Undetermined	35.501	N/A	35.501	18.429			0			1	1	1		True	0.078	True	-1	-1	True
2018-06-04 173123 CTRL SETB1.eds	O11	UNKNOWN	CTRL	CTRL SETB1	hsa-miR-1180-002847	Amp	1.198	0.984	1	29.724	29.724	31.02	N/A	31.02	14.331	1.815	4.303	0	-7.81	7.81	1	0.004	224.408	1	True	0.061	True	3	26
2018-06-07 123401 CTRL SETB2.eds	O11	UNKNOWN	CTRL	CTRL SETB2	hsa-miR-1180-002847	Amp	1.09	0.976	1	30.569	30.569	31.02	N/A	31.02	14.331	1.815	4.303	0	-7.81	7.81	1	0.004	224.408	1	True	0.061	True	3	27
2018-06-18 130711 CTRL SETB3.eds	O11	UNKNOWN	CTRL	CTRL SETB3	hsa-miR-1180-002847	Amp	1.047	0.938	1	32.769	32.769	31.02	N/A	31.02	14.331	1.815	4.303	0	-7.81	7.81	1	0.004	224.408	1	True	0.061	True	3	29
2018-07-27 115143 NGF48 SETB2.eds	O11	UNKNOWN	NGF48	NGF48SETB2	hsa-miR-1180-002847	Amp	0.739	0.78	1	36.078	36.078		N/A												True	0.061	True	3	31	True
2018-07-26 191908 NGF48 SETB1.eds	O11	UNKNOWN	NGF48	NGF48SETB1	hsa-miR-1180-002847	Amp	0.939	0.929	1	34.009	34.009		N/A												True	0.061	True	3	29	True
2020-01-23 12551948 NGF48 SETB4.eds	O11	UNKNOWN	NGF48	NGF48SETB4	hsa-miR-1180-002847	N/A	Undetermined	Undetermined	1	Undetermined	Undetermined		N/A												True	0.061	True	-1	-1	True
2018-06-04 144541 NGF SETB1.eds	O11	UNKNOWN	NGF30	NGF SETB1	hsa-miR-1180-002847	Amp	1.166	0.963	1	30.211	30.211	31.407	N/A	31.407	14.489	1.983	4.303	0.158	-8.372	8.689	0.896	0.002	331.319	0.956	True	0.061	True	3	27
2018-06-07 100846 NGF SETB2.eds	O11	UNKNOWN	NGF30	NGF SETB2	hsa-miR-1180-002847	Amp	1.11	0.962	1	30.448	30.448	31.407	N/A	31.407	14.489	1.983	4.303	0.158	-8.372	8.689	0.896	0.002	331.319	0.956	True	0.061	True	3	26
2018-06-18 103502 NGF SETB3.eds	O11	UNKNOWN	NGF30	NGF SETB3	hsa-miR-1180-002847	Amp	1.019	0.922	1	33.563	33.563	31.407	N/A	31.407	14.489	1.983	4.303	0.158	-8.372	8.689	0.896	0.002	331.319	0.956	True	0.061	True	3	30
2020-01-23 104440 NGF12 SETB4.eds	O11	UNKNOWN	NGF12	NGF12 SETB4	hsa-miR-1180-002847	N/A	Undetermined	Undetermined	1	Undetermined	Undetermined	31.181	N/A	31.181	14.326	1.416	12.706	-0.005	-17.998	17.988	1.003	0	261,864.047	0.998	True	0.061	True	-1	-1	True
2018-07-16 103433 NGF12 SETB3.eds	O11	UNKNOWN	NGF12	NGF12 SETB3	hsa-miR-1180-002847	N/A	Undetermined	Undetermined	1	Undetermined	Undetermined	31.181	N/A	31.181	14.326	1.416	12.706	-0.005	-17.998	17.988	1.003	0	261,864.047	0.998	True	0.061	True	-1	-1	True
2018-07-13 133116 NGF12 SETB2.eds	O11	UNKNOWN	NGF12	NGF12 SETB2	hsa-miR-1180-002847	Amp	1.107	0.953	1	31.789	31.789	31.181	N/A	31.181	14.326	1.416	12.706	-0.005	-17.998	17.988	1.003	0	261,864.047	0.998	True	0.061	True	3	28
2018-07-12 193530 NGF12 SETB1.eds	O11	UNKNOWN	NGF12	NGF12 SETB1	hsa-miR-1180-002847	Amp	1.158	0.948	1	30.573	30.573	31.181	N/A	31.181	14.326	1.416	12.706	-0.005	-17.998	17.988	1.003	0	261,864.047	0.998	True	0.061	True	3	27
2020-01-23 104440 NGF12 SETB4.eds	O02	UNKNOWN	NGF12	NGF12 SETB4	hsa-miR-1182-002830	N/A	Undetermined	Undetermined	1	Undetermined	Undetermined		N/A												True	0	True	-1	-1	True
2018-07-16 103433 NGF12 SETB3.eds	O02	UNKNOWN	NGF12	NGF12 SETB3	hsa-miR-1182-002830	N/A	Undetermined	Undetermined	1	Undetermined	Undetermined		N/A												True	0	True	-1	-1	True
2018-07-13 133116 NGF12 SETB2.eds	O02	UNKNOWN	NGF12	NGF12 SETB2	hsa-miR-1182-002830	N/A	Undetermined	Undetermined	1	Undetermined	Undetermined		N/A												True	0	True	-1	-1	True
2018-07-12 193530 NGF12 SETB1.eds	O02	UNKNOWN	NGF12	NGF12 SETB1	hsa-miR-1182-002830	N/A	Undetermined	Undetermined	1	Undetermined	Undetermined		N/A												True	0	True	-1	-1	True
2018-06-07 123401 CTRL SETB2.eds	O02	UNKNOWN	CTRL	CTRL SETB2	hsa-miR-1182-002830	N/A	Undetermined	Undetermined	1	Undetermined	Undetermined		N/A												True	0	True	-1	-1	True
2018-06-18 130711 CTRL SETB3.eds	O02	UNKNOWN	CTRL	CTRL SETB3	hsa-miR-1182-002830	N/A	Undetermined	Undetermined	1	Undetermined	Undetermined		N/A												True	0	True	-1	-1	True
2018-06-04 173123 CTRL SETB1.eds	O02	UNKNOWN	CTRL	CTRL SETB1	hsa-miR-1182-002830	N/A	Undetermined	Undetermined	1	Undetermined	Undetermined		N/A												True	0	True	-1	-1	True
2018-07-27 115143 NGF48 SETB2.eds	O02	UNKNOWN	NGF48	NGF48SETB2	hsa-miR-1182-002830	N/A	Undetermined	Undetermined	1	Undetermined	Undetermined		N/A												True	0	True	-1	-1	True
2018-07-26 191908 NGF48 SETB1.eds	O02	UNKNOWN	NGF48	NGF48SETB1	hsa-miR-1182-002830	N/A	Undetermined	Undetermined	1	Undetermined	Undetermined		N/A												True	0	True	-1	-1	True
2020-01-23 12551948 NGF48 SETB4.eds	O02	UNKNOWN	NGF48	NGF48SETB4	hsa-miR-1182-002830	N/A	Undetermined	Undetermined	1	Undetermined	Undetermined		N/A												True	0	True	-1	-1	True
2018-06-07 100846 NGF SETB2.eds	O02	UNKNOWN	NGF30	NGF SETB2	hsa-miR-1182-002830	N/A	Undetermined	Undetermined	1	Undetermined	Undetermined		N/A												True	0	True	-1	-1	True
2018-06-18 103502 NGF SETB3.eds	O02	UNKNOWN	NGF30	NGF SETB3	hsa-miR-1182-002830	N/A	Undetermined	Undetermined	1	Undetermined	Undetermined		N/A												True	0	True	-1	-1	True
2018-06-04 144541 NGF SETB1.eds	O02	UNKNOWN	NGF30	NGF SETB1	hsa-miR-1182-002830	N/A	Undetermined	Undetermined	1	Undetermined	Undetermined		N/A												True	0	True	-1	-1	True
2018-06-07 123401 CTRL SETB2.eds	O06	UNKNOWN	CTRL	CTRL SETB2	hsa-miR-1183-002841	Amp	0.965	0.922	1	31.257	31.257		N/A												True	0.04	True	3	28	True
2018-06-04 173123 CTRL SETB1.eds	O06	UNKNOWN	CTRL	CTRL SETB1	hsa-miR-1183-002841	Amp	0.828	0.806	1	32.809	32.809		N/A												True	0.04	True	3	30	True
2018-06-18 130711 CTRL SETB3.eds	O06	UNKNOWN	CTRL	CTRL SETB3	hsa-miR-1183-002841	Amp	0.956	0.888	1	34.747	34.747		N/A												True	0.04	True	3	32	True
2020-01-23 104440 NGF12 SETB4.eds	O06	UNKNOWN	NGF12	NGF12 SETB4	hsa-miR-1183-002841	N/A	Undetermined	Undetermined	1	Undetermined	Undetermined		N/A												True	0.04	True	-1	-1	True
2018-07-12 193530 NGF12 SETB1.eds	O06	UNKNOWN	NGF12	NGF12 SETB1	hsa-miR-1183-002841	No Amp	0.649	0.001	1	38.997	38.997		N/A												True	0.04	True	3	34	True
2018-07-13 133116 NGF12 SETB2.eds	O06	UNKNOWN	NGF12	NGF12 SETB2	hsa-miR-1183-002841	Amp	0.893	0.863	1	33.581	33.581		N/A												True	0.04	True	3	30	True
2018-07-16 103433 NGF12 SETB3.eds	O06	UNKNOWN	NGF12	NGF12 SETB3	hsa-miR-1183-002841	N/A	Undetermined	Undetermined	1	Undetermined	Undetermined		N/A												True	0.04	True	-1	-1	True
2018-06-07 100846 NGF SETB2.eds	O06	UNKNOWN	NGF30	NGF SETB2	hsa-miR-1183-002841	Amp	0.945	0.961	1	32.356	32.356		N/A												True	0.04	True	3	29	True
2018-06-04 144541 NGF SETB1.eds	O06	UNKNOWN	NGF30	NGF SETB1	hsa-miR-1183-002841	Amp	0.876	0.834	1	33.186	33.186		N/A												True	0.04	True	3	30	True
2018-06-18 103502 NGF SETB3.eds	O06	UNKNOWN	NGF30	NGF SETB3	hsa-miR-1183-002841	Amp	0.936	0.715	1	34.838	34.838		N/A												True	0.04	True	3	32	True
2018-07-27 115143 NGF48 SETB2.eds	O06	UNKNOWN	NGF48	NGF48SETB2	hsa-miR-1183-002841	Inconclusive	0.899	0.701	1	36.966	36.966		N/A												True	0.04	True	3	34	True
2018-07-26 191908 NGF48 SETB1.eds	O06	UNKNOWN	NGF48	NGF48SETB1	hsa-miR-1183-002841	Amp	1.056	0.854	1	32.748	32.748		N/A												True	0.04	True	3	30	True
2020-01-23 12551948 NGF48 SETB4.eds	O06	UNKNOWN	NGF48	NGF48SETB4	hsa-miR-1183-002841	N/A	Undetermined	Undetermined	1	Undetermined	Undetermined		N/A												True	0.04	True	-1	-1	True
2018-06-18 103502 NGF SETB3.eds	O07	UNKNOWN	NGF30	NGF SETB3	hsa-miR-1184-002842	N/A	Undetermined	Undetermined	1	Undetermined	Undetermined		N/A												True	0.042	True	-1	-1	True
2018-06-07 100846 NGF SETB2.eds	O07	UNKNOWN	NGF30	NGF SETB2	hsa-miR-1184-002842	Amp	0.681	0.423	1	37.557	37.557		N/A												True	0.042	True	3	34	True
2018-06-04 144541 NGF SETB1.eds	O07	UNKNOWN	NGF30	NGF SETB1	hsa-miR-1184-002842	N/A	Undetermined	Undetermined	1	Undetermined	Undetermined		N/A												True	0.042	True	-1	-1	True
2018-06-18 130711 CTRL SETB3.eds	O07	UNKNOWN	CTRL	CTRL SETB3	hsa-miR-1184-002842	N/A	Undetermined	Undetermined	1	Undetermined	Undetermined		N/A												True	0.042	True	-1	-1	True
2018-06-07 123401 CTRL SETB2.eds	O07	UNKNOWN	CTRL	CTRL SETB2	hsa-miR-1184-002842	N/A	Undetermined	Undetermined	1	Undetermined	Undetermined		N/A												True	0.042	True	-1	-1	True
2018-06-04 173123 CTRL SETB1.eds	O07	UNKNOWN	CTRL	CTRL SETB1	hsa-miR-1184-002842	N/A	Undetermined	Undetermined	1	Undetermined	Undetermined		N/A												True	0.042	True	-1	-1	True
2020-01-23 12551948 NGF48 SETB4.eds	O07	UNKNOWN	NGF48	NGF48SETB4	hsa-miR-1184-002842	Amp	0.984	0.94	1	33.787	33.787		N/A												True	0.042	True	3	31	True
2018-07-26 191908 NGF48 SETB1.eds	O07	UNKNOWN	NGF48	NGF48SETB1	hsa-miR-1184-002842	N/A	Undetermined	Undetermined	1	Undetermined	Undetermined		N/A												True	0.042	True	-1	-1	True
2018-07-27 115143 NGF48 SETB2.eds	O07	UNKNOWN	NGF48	NGF48SETB2	hsa-miR-1184-002842	Inconclusive	0.702	0	1	39.021	39.021		N/A												True	0.042	True	3	35	True
2018-07-12 193530 NGF12 SETB1.eds	O07	UNKNOWN	NGF12	NGF12 SETB1	hsa-miR-1184-002842	N/A	Undetermined	Undetermined	1	Undetermined	Undetermined	31.514	N/A	31.514	16.738										True	0.042	True	-1	-1	True
2018-07-13 133116 NGF12 SETB2.eds	O07	UNKNOWN	NGF12	NGF12 SETB2	hsa-miR-1184-002842	Amp	0.68	0.396	1	38.223	38.223	31.514	N/A	31.514	16.738										True	0.042	True	3	34	True
2018-07-16 103433 NGF12 SETB3.eds	O07	UNKNOWN	NGF12	NGF12 SETB3	hsa-miR-1184-002842	Amp	0.949	0.804	1	35.435	35.435	31.514	N/A	31.514	16.738										True	0.042	True	3	32	True
2020-01-23 104440 NGF12 SETB4.eds	O07	UNKNOWN	NGF12	NGF12 SETB4	hsa-miR-1184-002842	Amp	1.011	0.965	1	31.514	31.514	31.514	N/A	31.514	16.738										True	0.042	True	3	28
2018-07-26 191908 NGF48 SETB1.eds	N15	UNKNOWN	NGF48	NGF48SETB1	hsa-miR-1197-002810	N/A	Undetermined	Undetermined	1	Undetermined	Undetermined		N/A												True	0.04	True	-1	-1	True
2020-01-23 12551948 NGF48 SETB4.eds	N15	UNKNOWN	NGF48	NGF48SETB4	hsa-miR-1197-002810	N/A	Undetermined	Undetermined	1	Undetermined	Undetermined		N/A												True	0.04	True	-1	-1	True
2018-07-27 115143 NGF48 SETB2.eds	N15	UNKNOWN	NGF48	NGF48SETB2	hsa-miR-1197-002810	N/A	Undetermined	Undetermined	1	Undetermined	Undetermined		N/A												True	0.04	True	-1	-1	True
2018-07-13 133116 NGF12 SETB2.eds	N15	UNKNOWN	NGF12	NGF12 SETB2	hsa-miR-1197-002810	Amp	0.618	0.618	1	34.074	34.074		N/A												True	0.04	True	3	30	True
2018-07-12 193530 NGF12 SETB1.eds	N15	UNKNOWN	NGF12	NGF12 SETB1	hsa-miR-1197-002810	N/A	Undetermined	Undetermined	1	Undetermined	Undetermined		N/A												True	0.04	True	-1	-1	True
2020-01-23 104440 NGF12 SETB4.eds	N15	UNKNOWN	NGF12	NGF12 SETB4	hsa-miR-1197-002810	N/A	Undetermined	Undetermined	1	Undetermined	Undetermined		N/A												True	0.04	True	-1	-1	True
2018-07-16 103433 NGF12 SETB3.eds	N15	UNKNOWN	NGF12	NGF12 SETB3	hsa-miR-1197-002810	N/A	Undetermined	Undetermined	1	Undetermined	Undetermined		N/A												True	0.04	True	-1	-1	True
2018-06-07 100846 NGF SETB2.eds	N15	UNKNOWN	NGF30	NGF SETB2	hsa-miR-1197-002810	Amp	0.75	0.818	1	35.601	35.601		N/A												True	0.04	True	3	31	True
2018-06-18 103502 NGF SETB3.eds	N15	UNKNOWN	NGF30	NGF SETB3	hsa-miR-1197-002810	N/A	Undetermined	Undetermined	1	Undetermined	Undetermined		N/A												True	0.04	True	-1	-1	True
2018-06-04 144541 NGF SETB1.eds	N15	UNKNOWN	NGF30	NGF SETB1	hsa-miR-1197-002810	N/A	Undetermined	Undetermined	1	Undetermined	Undetermined		N/A												True	0.04	True	-1	-1	True
2018-06-07 123401 CTRL SETB2.eds	N15	UNKNOWN	CTRL	CTRL SETB2	hsa-miR-1197-002810	N/A	Undetermined	Undetermined	1	Undetermined	Undetermined		N/A												True	0.04	True	-1	-1	True
2018-06-18 130711 CTRL SETB3.eds	N15	UNKNOWN	CTRL	CTRL SETB3	hsa-miR-1197-002810	N/A	Undetermined	Undetermined	1	Undetermined	Undetermined		N/A												True	0.04	True	-1	-1	True
2018-06-04 173123 CTRL SETB1.eds	N15	UNKNOWN	CTRL	CTRL SETB1	hsa-miR-1197-002810	N/A	Undetermined	Undetermined	1	Undetermined	Undetermined		N/A												True	0.04	True	-1	-1	True
2018-07-16 103433 NGF12 SETB3.eds	O01	UNKNOWN	NGF12	NGF12 SETB3	hsa-miR-1200-002829	N/A	Undetermined	Undetermined	1	Undetermined	Undetermined		N/A												True	0	True	-1	-1	True
2018-07-13 133116 NGF12 SETB2.eds	O01	UNKNOWN	NGF12	NGF12 SETB2	hsa-miR-1200-002829	N/A	Undetermined	Undetermined	1	Undetermined	Undetermined		N/A												True	0	True	-1	-1	True
2018-07-12 193530 NGF12 SETB1.eds	O01	UNKNOWN	NGF12	NGF12 SETB1	hsa-miR-1200-002829	N/A	Undetermined	Undetermined	1	Undetermined	Undetermined		N/A												True	0	True	-1	-1	True
2020-01-23 104440 NGF12 SETB4.eds	O01	UNKNOWN	NGF12	NGF12 SETB4	hsa-miR-1200-002829	N/A	Undetermined	Undetermined	1	Undetermined	Undetermined		N/A												True	0	True	-1	-1	True
2020-01-23 12551948 NGF48 SETB4.eds	O01	UNKNOWN	NGF48	NGF48SETB4	hsa-miR-1200-002829	N/A	Undetermined	Undetermined	1	Undetermined	Undetermined		N/A												True	0	True	-1	-1	True
2018-07-26 191908 NGF48 SETB1.eds	O01	UNKNOWN	NGF48	NGF48SETB1	hsa-miR-1200-002829	N/A	Undetermined	Undetermined	1	Undetermined	Undetermined		N/A												True	0	True	-1	-1	True
2018-07-27 115143 NGF48 SETB2.eds	O01	UNKNOWN	NGF48	NGF48SETB2	hsa-miR-1200-002829	N/A	Undetermined	Undetermined	1	Undetermined	Undetermined		N/A												True	0	True	-1	-1	True
2018-06-18 103502 NGF SETB3.eds	O01	UNKNOWN	NGF30	NGF SETB3	hsa-miR-1200-002829	N/A	Undetermined	Undetermined	1	Undetermined	Undetermined		N/A												True	0	True	-1	-1	True
2018-06-07 100846 NGF SETB2.eds	O01	UNKNOWN	NGF30	NGF SETB2	hsa-miR-1200-002829	N/A	Undetermined	Undetermined	1	Undetermined	Undetermined		N/A												True	0	True	-1	-1	True
2018-06-04 144541 NGF SETB1.eds	O01	UNKNOWN	NGF30	NGF SETB1	hsa-miR-1200-002829	N/A	Undetermined	Undetermined	1	Undetermined	Undetermined		N/A												True	0	True	-1	-1	True
2018-06-07 123401 CTRL SETB2.eds	O01	UNKNOWN	CTRL	CTRL SETB2	hsa-miR-1200-002829	N/A	Undetermined	Undetermined	1	Undetermined	Undetermined		N/A												True	0	True	-1	-1	True
2018-06-04 173123 CTRL SETB1.eds	O01	UNKNOWN	CTRL	CTRL SETB1	hsa-miR-1200-002829	N/A	Undetermined	Undetermined	1	Undetermined	Undetermined		N/A												True	0	True	-1	-1	True
2018-06-18 130711 CTRL SETB3.eds	O01	UNKNOWN	CTRL	CTRL SETB3	hsa-miR-1200-002829	N/A	Undetermined	Undetermined	1	Undetermined	Undetermined		N/A												True	0	True	-1	-1	True
2018-06-07 100846 NGF SETB2.eds	M24	UNKNOWN	NGF30	NGF SETB2	hsa-miR-1201-002781	Amp	0.917	0.954	1	31.05	31.05		N/A												True	0.04	True	3	28	True
2018-06-04 144541 NGF SETB1.eds	M24	UNKNOWN	NGF30	NGF SETB1	hsa-miR-1201-002781	Amp	0.958	0.904	1	31.063	31.063		N/A												True	0.04	True	3	28	True
2018-06-18 103502 NGF SETB3.eds	M24	UNKNOWN	NGF30	NGF SETB3	hsa-miR-1201-002781	Amp	0.919	0.886	1	33.793	33.793		N/A												True	0.04	True	3	31	True
2020-01-23 104440 NGF12 SETB4.eds	M24	UNKNOWN	NGF12	NGF12 SETB4	hsa-miR-1201-002781	N/A	Undetermined	Undetermined	1	Undetermined	Undetermined		N/A												True	0.04	True	-1	-1	True
2018-07-16 103433 NGF12 SETB3.eds	M24	UNKNOWN	NGF12	NGF12 SETB3	hsa-miR-1201-002781	N/A	Undetermined	Undetermined	1	Undetermined	Undetermined		N/A												True	0.04	True	-1	-1	True
2018-07-13 133116 NGF12 SETB2.eds	M24	UNKNOWN	NGF12	NGF12 SETB2	hsa-miR-1201-002781	Amp	0.885	0.933	1	32.108	32.108		N/A												True	0.04	True	3	29	True
2018-07-12 193530 NGF12 SETB1.eds	M24	UNKNOWN	NGF12	NGF12 SETB1	hsa-miR-1201-002781	Amp	0.944	0.914	1	32.236	32.236		N/A												True	0.04	True	3	29	True
2020-01-23 12551948 NGF48 SETB4.eds	M24	UNKNOWN	NGF48	NGF48SETB4	hsa-miR-1201-002781	N/A	Undetermined	Undetermined	1	Undetermined	Undetermined		N/A												True	0.04	True	-1	-1	True
2018-07-26 191908 NGF48 SETB1.eds	M24	UNKNOWN	NGF48	NGF48SETB1	hsa-miR-1201-002781	Amp	0.902	0.888	1	33.391	33.391		N/A												True	0.04	True	3	30	True
2018-07-27 115143 NGF48 SETB2.eds	M24	UNKNOWN	NGF48	NGF48SETB2	hsa-miR-1201-002781	N/A	Undetermined	Undetermined	1	Undetermined	Undetermined		N/A												True	0.04	True	-1	-1	True
2018-06-18 130711 CTRL SETB3.eds	M24	UNKNOWN	CTRL	CTRL SETB3	hsa-miR-1201-002781	Amp	0.859	0.928	1	34.752	34.752		N/A												True	0.04	True	3	31	True
2018-06-04 173123 CTRL SETB1.eds	M24	UNKNOWN	CTRL	CTRL SETB1	hsa-miR-1201-002781	Amp	0.828	0.86	1	32.33	32.33		N/A												True	0.04	True	3	29	True
2018-06-07 123401 CTRL SETB2.eds	M24	UNKNOWN	CTRL	CTRL SETB2	hsa-miR-1201-002781	Amp	0.951	0.95	1	30.637	30.637		N/A												True	0.04	True	3	27	True
2018-06-07 123401 CTRL SETB2.eds	P02	UNKNOWN	CTRL	CTRL SETB2	hsa-miR-1203-002877	N/A	Undetermined	Undetermined	1	Undetermined	Undetermined		N/A												True	0	True	-1	-1	True
2018-06-04 173123 CTRL SETB1.eds	P02	UNKNOWN	CTRL	CTRL SETB1	hsa-miR-1203-002877	N/A	Undetermined	Undetermined	1	Undetermined	Undetermined		N/A												True	0	True	-1	-1	True
2018-06-18 130711 CTRL SETB3.eds	P02	UNKNOWN	CTRL	CTRL SETB3	hsa-miR-1203-002877	N/A	Undetermined	Undetermined	1	Undetermined	Undetermined		N/A												True	0	True	-1	-1	True
2020-01-23 104440 NGF12 SETB4.eds	P02	UNKNOWN	NGF12	NGF12 SETB4	hsa-miR-1203-002877	N/A	Undetermined	Undetermined	1	Undetermined	Undetermined		N/A												True	0	True	-1	-1	True
2018-07-16 103433 NGF12 SETB3.eds	P02	UNKNOWN	NGF12	NGF12 SETB3	hsa-miR-1203-002877	N/A	Undetermined	Undetermined	1	Undetermined	Undetermined		N/A												True	0	True	-1	-1	True
2018-07-13 133116 NGF12 SETB2.eds	P02	UNKNOWN	NGF12	NGF12 SETB2	hsa-miR-1203-002877	N/A	Undetermined	Undetermined	1	Undetermined	Undetermined		N/A												True	0	True	-1	-1	True
2018-07-12 193530 NGF12 SETB1.eds	P02	UNKNOWN	NGF12	NGF12 SETB1	hsa-miR-1203-002877	N/A	Undetermined	Undetermined	1	Undetermined	Undetermined		N/A												True	0	True	-1	-1	True
2018-06-07 100846 NGF SETB2.eds	P02	UNKNOWN	NGF30	NGF SETB2	hsa-miR-1203-002877	N/A	Undetermined	Undetermined	1	Undetermined	Undetermined		N/A												True	0	True	-1	-1	True
2018-06-04 144541 NGF SETB1.eds	P02	UNKNOWN	NGF30	NGF SETB1	hsa-miR-1203-002877	N/A	Undetermined	Undetermined	1	Undetermined	Undetermined		N/A												True	0	True	-1	-1	True
2018-06-18 103502 NGF SETB3.eds	P02	UNKNOWN	NGF30	NGF SETB3	hsa-miR-1203-002877	N/A	Undetermined	Undetermined	1	Undetermined	Undetermined		N/A												True	0	True	-1	-1	True
2020-01-23 12551948 NGF48 SETB4.eds	P02	UNKNOWN	NGF48	NGF48SETB4	hsa-miR-1203-002877	N/A	Undetermined	Undetermined	1	Undetermined	Undetermined		N/A												True	0	True	-1	-1	True
2018-07-26 191908 NGF48 SETB1.eds	P02	UNKNOWN	NGF48	NGF48SETB1	hsa-miR-1203-002877	N/A	Undetermined	Undetermined	1	Undetermined	Undetermined		N/A												True	0	True	-1	-1	True
2018-07-27 115143 NGF48 SETB2.eds	P02	UNKNOWN	NGF48	NGF48SETB2	hsa-miR-1203-002877	N/A	Undetermined	Undetermined	1	Undetermined	Undetermined		N/A												True	0	True	-1	-1	True
2018-07-12 193530 NGF12 SETB1.eds	O23	UNKNOWN	NGF12	NGF12 SETB1	hsa-miR-1204-002872	N/A	Undetermined	Undetermined	1	Undetermined	Undetermined		N/A												True	0	True	-1	-1	True
2018-07-13 133116 NGF12 SETB2.eds	O23	UNKNOWN	NGF12	NGF12 SETB2	hsa-miR-1204-002872	N/A	Undetermined	Undetermined	1	Undetermined	Undetermined		N/A												True	0	True	-1	-1	True
2018-07-16 103433 NGF12 SETB3.eds	O23	UNKNOWN	NGF12	NGF12 SETB3	hsa-miR-1204-002872	N/A	Undetermined	Undetermined	1	Undetermined	Undetermined		N/A												True	0	True	-1	-1	True
2020-01-23 104440 NGF12 SETB4.eds	O23	UNKNOWN	NGF12	NGF12 SETB4	hsa-miR-1204-002872	N/A	Undetermined	Undetermined	1	Undetermined	Undetermined		N/A												True	0	True	-1	-1	True
2020-01-23 12551948 NGF48 SETB4.eds	O23	UNKNOWN	NGF48	NGF48SETB4	hsa-miR-1204-002872	N/A	Undetermined	Undetermined	1	Undetermined	Undetermined		N/A												True	0	True	-1	-1	True
2018-07-26 191908 NGF48 SETB1.eds	O23	UNKNOWN	NGF48	NGF48SETB1	hsa-miR-1204-002872	N/A	Undetermined	Undetermined	1	Undetermined	Undetermined		N/A												True	0	True	-1	-1	True
2018-07-27 115143 NGF48 SETB2.eds	O23	UNKNOWN	NGF48	NGF48SETB2	hsa-miR-1204-002872	N/A	Undetermined	Undetermined	1	Undetermined	Undetermined		N/A												True	0	True	-1	-1	True
2018-06-04 173123 CTRL SETB1.eds	O23	UNKNOWN	CTRL	CTRL SETB1	hsa-miR-1204-002872	N/A	Undetermined	Undetermined	1	Undetermined	Undetermined		N/A												True	0	True	-1	-1	True
2018-06-07 123401 CTRL SETB2.eds	O23	UNKNOWN	CTRL	CTRL SETB2	hsa-miR-1204-002872	N/A	Undetermined	Undetermined	1	Undetermined	Undetermined		N/A												True	0	True	-1	-1	True
2018-06-18 130711 CTRL SETB3.eds	O23	UNKNOWN	CTRL	CTRL SETB3	hsa-miR-1204-002872	N/A	Undetermined	Undetermined	1	Undetermined	Undetermined		N/A												True	0	True	-1	-1	True
2018-06-18 103502 NGF SETB3.eds	O23	UNKNOWN	NGF30	NGF SETB3	hsa-miR-1204-002872	N/A	Undetermined	Undetermined	1	Undetermined	Undetermined		N/A												True	0	True	-1	-1	True
2018-06-04 144541 NGF SETB1.eds	O23	UNKNOWN	NGF30	NGF SETB1	hsa-miR-1204-002872	N/A	Undetermined	Undetermined	1	Undetermined	Undetermined		N/A												True	0	True	-1	-1	True
2018-06-07 100846 NGF SETB2.eds	O23	UNKNOWN	NGF30	NGF SETB2	hsa-miR-1204-002872	N/A	Undetermined	Undetermined	1	Undetermined	Undetermined		N/A												True	0	True	-1	-1	True
2020-01-23 12551948 NGF48 SETB4.eds	M22	UNKNOWN	NGF48	NGF48SETB4	hsa-miR-1205-002778	N/A	Undetermined	Undetermined	1	Undetermined	Undetermined		N/A												True	0	True	-1	-1	True
2018-07-27 115143 NGF48 SETB2.eds	M22	UNKNOWN	NGF48	NGF48SETB2	hsa-miR-1205-002778	N/A	Undetermined	Undetermined	1	Undetermined	Undetermined		N/A												True	0	True	-1	-1	True
2018-07-26 191908 NGF48 SETB1.eds	M22	UNKNOWN	NGF48	NGF48SETB1	hsa-miR-1205-002778	N/A	Undetermined	Undetermined	1	Undetermined	Undetermined		N/A												True	0	True	-1	-1	True
2018-06-07 123401 CTRL SETB2.eds	M22	UNKNOWN	CTRL	CTRL SETB2	hsa-miR-1205-002778	N/A	Undetermined	Undetermined	1	Undetermined	Undetermined		N/A												True	0	True	-1	-1	True
2018-06-04 173123 CTRL SETB1.eds	M22	UNKNOWN	CTRL	CTRL SETB1	hsa-miR-1205-002778	N/A	Undetermined	Undetermined	1	Undetermined	Undetermined		N/A												True	0	True	-1	-1	True
2018-06-18 130711 CTRL SETB3.eds	M22	UNKNOWN	CTRL	CTRL SETB3	hsa-miR-1205-002778	N/A	Undetermined	Undetermined	1	Undetermined	Undetermined		N/A												True	0	True	-1	-1	True
2020-01-23 104440 NGF12 SETB4.eds	M22	UNKNOWN	NGF12	NGF12 SETB4	hsa-miR-1205-002778	N/A	Undetermined	Undetermined	1	Undetermined	Undetermined		N/A												True	0	True	-1	-1	True
2018-07-12 193530 NGF12 SETB1.eds	M22	UNKNOWN	NGF12	NGF12 SETB1	hsa-miR-1205-002778	N/A	Undetermined	Undetermined	1	Undetermined	Undetermined		N/A												True	0	True	-1	-1	True
2018-07-13 133116 NGF12 SETB2.eds	M22	UNKNOWN	NGF12	NGF12 SETB2	hsa-miR-1205-002778	N/A	Undetermined	Undetermined	1	Undetermined	Undetermined		N/A												True	0	True	-1	-1	True
2018-07-16 103433 NGF12 SETB3.eds	M22	UNKNOWN	NGF12	NGF12 SETB3	hsa-miR-1205-002778	N/A	Undetermined	Undetermined	1	Undetermined	Undetermined		N/A												True	0	True	-1	-1	True
2018-06-18 103502 NGF SETB3.eds	M22	UNKNOWN	NGF30	NGF SETB3	hsa-miR-1205-002778	N/A	Undetermined	Undetermined	1	Undetermined	Undetermined		N/A												True	0	True	-1	-1	True
2018-06-07 100846 NGF SETB2.eds	M22	UNKNOWN	NGF30	NGF SETB2	hsa-miR-1205-002778	N/A	Undetermined	Undetermined	1	Undetermined	Undetermined		N/A												True	0	True	-1	-1	True
2018-06-04 144541 NGF SETB1.eds	M22	UNKNOWN	NGF30	NGF SETB1	hsa-miR-1205-002778	N/A	Undetermined	Undetermined	1	Undetermined	Undetermined		N/A												True	0	True	-1	-1	True
2018-06-18 103502 NGF SETB3.eds	P03	UNKNOWN	NGF30	NGF SETB3	hsa-miR-1206-002878	N/A	Undetermined	Undetermined	1	Undetermined	Undetermined		N/A												True	0	True	-1	-1	True
2018-06-04 144541 NGF SETB1.eds	P03	UNKNOWN	NGF30	NGF SETB1	hsa-miR-1206-002878	N/A	Undetermined	Undetermined	1	Undetermined	Undetermined		N/A												True	0	True	-1	-1	True
2018-06-07 100846 NGF SETB2.eds	P03	UNKNOWN	NGF30	NGF SETB2	hsa-miR-1206-002878	N/A	Undetermined	Undetermined	1	Undetermined	Undetermined		N/A												True	0	True	-1	-1	True
2020-01-23 12551948 NGF48 SETB4.eds	P03	UNKNOWN	NGF48	NGF48SETB4	hsa-miR-1206-002878	N/A	Undetermined	Undetermined	1	Undetermined	Undetermined		N/A												True	0	True	-1	-1	True
2018-07-26 191908 NGF48 SETB1.eds	P03	UNKNOWN	NGF48	NGF48SETB1	hsa-miR-1206-002878	N/A	Undetermined	Undetermined	1	Undetermined	Undetermined		N/A												True	0	True	-1	-1	True
2018-07-27 115143 NGF48 SETB2.eds	P03	UNKNOWN	NGF48	NGF48SETB2	hsa-miR-1206-002878	N/A	Undetermined	Undetermined	1	Undetermined	Undetermined		N/A												True	0	True	-1	-1	True
2018-06-04 173123 CTRL SETB1.eds	P03	UNKNOWN	CTRL	CTRL SETB1	hsa-miR-1206-002878	N/A	Undetermined	Undetermined	1	Undetermined	Undetermined		N/A												True	0	True	-1	-1	True
2018-06-07 123401 CTRL SETB2.eds	P03	UNKNOWN	CTRL	CTRL SETB2	hsa-miR-1206-002878	N/A	Undetermined	Undetermined	1	Undetermined	Undetermined		N/A												True	0	True	-1	-1	True
2018-06-18 130711 CTRL SETB3.eds	P03	UNKNOWN	CTRL	CTRL SETB3	hsa-miR-1206-002878	N/A	Undetermined	Undetermined	1	Undetermined	Undetermined		N/A												True	0	True	-1	-1	True
2018-07-16 103433 NGF12 SETB3.eds	P03	UNKNOWN	NGF12	NGF12 SETB3	hsa-miR-1206-002878	N/A	Undetermined	Undetermined	1	Undetermined	Undetermined		N/A												True	0	True	-1	-1	True
2018-07-13 133116 NGF12 SETB2.eds	P03	UNKNOWN	NGF12	NGF12 SETB2	hsa-miR-1206-002878	N/A	Undetermined	Undetermined	1	Undetermined	Undetermined		N/A												True	0	True	-1	-1	True
2018-07-12 193530 NGF12 SETB1.eds	P03	UNKNOWN	NGF12	NGF12 SETB1	hsa-miR-1206-002878	N/A	Undetermined	Undetermined	1	Undetermined	Undetermined		N/A												True	0	True	-1	-1	True
2020-01-23 104440 NGF12 SETB4.eds	P03	UNKNOWN	NGF12	NGF12 SETB4	hsa-miR-1206-002878	N/A	Undetermined	Undetermined	1	Undetermined	Undetermined		N/A												True	0	True	-1	-1	True
2018-06-04 173123 CTRL SETB1.eds	P05	UNKNOWN	CTRL	CTRL SETB1	hsa-miR-1208-002880	Amp	1.045	0.926	1	29.923	29.923		N/A												True	0.04	True	3	27	True
2018-06-18 130711 CTRL SETB3.eds	P05	UNKNOWN	CTRL	CTRL SETB3	hsa-miR-1208-002880	Amp	0.805	0.759	1	32.164	32.164		N/A												True	0.04	True	3	28	True
2018-06-07 123401 CTRL SETB2.eds	P05	UNKNOWN	CTRL	CTRL SETB2	hsa-miR-1208-002880	Amp	0.935	0.826	1	29.98	29.98		N/A												True	0.04	True	3	26	True
2018-06-07 100846 NGF SETB2.eds	P05	UNKNOWN	NGF30	NGF SETB2	hsa-miR-1208-002880	Amp	1.039	0.983	1	29.015	29.015		N/A												True	0.04	True	3	26	True
2018-06-18 103502 NGF SETB3.eds	P05	UNKNOWN	NGF30	NGF SETB3	hsa-miR-1208-002880	Amp	0.803	0.849	1	31.401	31.401		N/A												True	0.04	True	3	28	True
2018-06-04 144541 NGF SETB1.eds	P05	UNKNOWN	NGF30	NGF SETB1	hsa-miR-1208-002880	Amp	1.066	0.918	1	30.033	30.033		N/A												True	0.04	True	3	27	True
2018-07-27 115143 NGF48 SETB2.eds	P05	UNKNOWN	NGF48	NGF48SETB2	hsa-miR-1208-002880	Amp	0.795	0.777	1	32.808	32.808		N/A												True	0.04	True	3	29	True
2018-07-26 191908 NGF48 SETB1.eds	P05	UNKNOWN	NGF48	NGF48SETB1	hsa-miR-1208-002880	Amp	0.895	0.977	1	31.254	31.254		N/A												True	0.04	True	3	28	True
2020-01-23 12551948 NGF48 SETB4.eds	P05	UNKNOWN	NGF48	NGF48SETB4	hsa-miR-1208-002880	N/A	Undetermined	Undetermined	1	Undetermined	Undetermined		N/A												True	0.04	True	-1	-1	True
2018-07-12 193530 NGF12 SETB1.eds	P05	UNKNOWN	NGF12	NGF12 SETB1	hsa-miR-1208-002880	Amp	1.013	0.913	1	29.771	29.771		N/A												True	0.04	True	3	27	True
2018-07-13 133116 NGF12 SETB2.eds	P05	UNKNOWN	NGF12	NGF12 SETB2	hsa-miR-1208-002880	Amp	0.877	0.944	1	28.224	28.224		N/A												True	0.04	True	3	25	True
2018-07-16 103433 NGF12 SETB3.eds	P05	UNKNOWN	NGF12	NGF12 SETB3	hsa-miR-1208-002880	N/A	Undetermined	Undetermined	1	Undetermined	Undetermined		N/A												True	0.04	True	-1	-1	True
2020-01-23 104440 NGF12 SETB4.eds	P05	UNKNOWN	NGF12	NGF12 SETB4	hsa-miR-1208-002880	N/A	Undetermined	Undetermined	1	Undetermined	Undetermined		N/A												True	0.04	True	-1	-1	True
2018-06-18 130711 CTRL SETB3.eds	G13	UNKNOWN	CTRL	CTRL SETB3	hsa-miR-122#-002130	N/A	Undetermined	Undetermined	1	Undetermined	Undetermined		N/A												True	0.2	True	-1	-1	True
2018-06-07 123401 CTRL SETB2.eds	G13	UNKNOWN	CTRL	CTRL SETB2	hsa-miR-122#-002130	N/A	Undetermined	Undetermined	1	Undetermined	Undetermined		N/A												True	0.2	True	-1	-1	True
2018-06-04 173123 CTRL SETB1.eds	G13	UNKNOWN	CTRL	CTRL SETB1	hsa-miR-122#-002130	Inconclusive	0.538	0	1	Undetermined	Undetermined		N/A												True	0.2	True	3	35	True
2018-07-27 115143 NGF48 SETB2.eds	G13	UNKNOWN	NGF48	NGF48SETB2	hsa-miR-122#-002130	N/A	Undetermined	Undetermined	1	Undetermined	Undetermined		N/A												True	0.2	True	-1	-1	True
2018-07-26 191908 NGF48 SETB1.eds	G13	UNKNOWN	NGF48	NGF48SETB1	hsa-miR-122#-002130	N/A	Undetermined	Undetermined	1	Undetermined	Undetermined		N/A												True	0.2	True	-1	-1	True
2020-01-23 12551948 NGF48 SETB4.eds	G13	UNKNOWN	NGF48	NGF48SETB4	hsa-miR-122#-002130	N/A	Undetermined	Undetermined	1	Undetermined	Undetermined		N/A												True	0.2	True	-1	-1	True
2018-06-18 103502 NGF SETB3.eds	G13	UNKNOWN	NGF30	NGF SETB3	hsa-miR-122#-002130	N/A	Undetermined	Undetermined	1	Undetermined	Undetermined		N/A												True	0.2	True	-1	-1	True
2018-06-04 144541 NGF SETB1.eds	G13	UNKNOWN	NGF30	NGF SETB1	hsa-miR-122#-002130	N/A	Undetermined	Undetermined	1	Undetermined	Undetermined		N/A												True	0.2	True	-1	-1	True
2018-06-07 100846 NGF SETB2.eds	G13	UNKNOWN	NGF30	NGF SETB2	hsa-miR-122#-002130	N/A	Undetermined	Undetermined	1	Undetermined	Undetermined		N/A												True	0.2	True	-1	-1	True
2018-07-13 133116 NGF12 SETB2.eds	G13	UNKNOWN	NGF12	NGF12 SETB2	hsa-miR-122#-002130	N/A	Undetermined	Undetermined	1	Undetermined	Undetermined		N/A												True	0.2	True	-1	-1	True
2018-07-16 103433 NGF12 SETB3.eds	G13	UNKNOWN	NGF12	NGF12 SETB3	hsa-miR-122#-002130	N/A	Undetermined	Undetermined	1	Undetermined	Undetermined		N/A												True	0.2	True	-1	-1	True
2020-01-23 104440 NGF12 SETB4.eds	G13	UNKNOWN	NGF12	NGF12 SETB4	hsa-miR-122#-002130	N/A	Undetermined	Undetermined	1	Undetermined	Undetermined		N/A												True	0.2	True	-1	-1	True
2018-07-12 193530 NGF12 SETB1.eds	G13	UNKNOWN	NGF12	NGF12 SETB1	hsa-miR-122#-002130	N/A	Undetermined	Undetermined	1	Undetermined	Undetermined		N/A												True	0.2	True	-1	-1	True
2020-01-23 104440 NGF12 SETB4.eds	M08	UNKNOWN	NGF12	NGF12 SETB4	hsa-miR-1224-3P-002752	N/A	Undetermined	Undetermined	1	Undetermined	Undetermined		N/A												True	0.04	True	-1	-1	True
2018-07-16 103433 NGF12 SETB3.eds	M08	UNKNOWN	NGF12	NGF12 SETB3	hsa-miR-1224-3P-002752	N/A	Undetermined	Undetermined	1	Undetermined	Undetermined		N/A												True	0.04	True	-1	-1	True
2018-07-13 133116 NGF12 SETB2.eds	M08	UNKNOWN	NGF12	NGF12 SETB2	hsa-miR-1224-3P-002752	N/A	Undetermined	Undetermined	1	Undetermined	Undetermined		N/A												True	0.04	True	-1	-1	True
2018-07-12 193530 NGF12 SETB1.eds	M08	UNKNOWN	NGF12	NGF12 SETB1	hsa-miR-1224-3P-002752	N/A	Undetermined	Undetermined	1	Undetermined	Undetermined		N/A												True	0.04	True	-1	-1	True
2018-06-18 103502 NGF SETB3.eds	M08	UNKNOWN	NGF30	NGF SETB3	hsa-miR-1224-3P-002752	N/A	Undetermined	Undetermined	1	Undetermined	Undetermined		N/A												True	0.04	True	-1	-1	True
2018-06-07 100846 NGF SETB2.eds	M08	UNKNOWN	NGF30	NGF SETB2	hsa-miR-1224-3P-002752	N/A	Undetermined	Undetermined	1	Undetermined	Undetermined		N/A												True	0.04	True	-1	-1	True
2018-06-04 144541 NGF SETB1.eds	M08	UNKNOWN	NGF30	NGF SETB1	hsa-miR-1224-3P-002752	N/A	Undetermined	Undetermined	1	Undetermined	Undetermined		N/A												True	0.04	True	-1	-1	True
2018-06-04 173123 CTRL SETB1.eds	M08	UNKNOWN	CTRL	CTRL SETB1	hsa-miR-1224-3P-002752	N/A	Undetermined	Undetermined	1	Undetermined	Undetermined		N/A												True	0.04	True	-1	-1	True
2018-06-07 123401 CTRL SETB2.eds	M08	UNKNOWN	CTRL	CTRL SETB2	hsa-miR-1224-3P-002752	N/A	Undetermined	Undetermined	1	Undetermined	Undetermined		N/A												True	0.04	True	-1	-1	True
2018-06-18 130711 CTRL SETB3.eds	M08	UNKNOWN	CTRL	CTRL SETB3	hsa-miR-1224-3P-002752	N/A	Undetermined	Undetermined	1	Undetermined	Undetermined		N/A												True	0.04	True	-1	-1	True
2018-07-26 191908 NGF48 SETB1.eds	M08	UNKNOWN	NGF48	NGF48SETB1	hsa-miR-1224-3P-002752	Amp	0	0.549	1	35.313	35.313		N/A												True	0.04	True	3	29	True
2020-01-23 12551948 NGF48 SETB4.eds	M08	UNKNOWN	NGF48	NGF48SETB4	hsa-miR-1224-3P-002752	N/A	Undetermined	Undetermined	1	Undetermined	Undetermined		N/A												True	0.04	True	-1	-1	True
2018-07-27 115143 NGF48 SETB2.eds	M08	UNKNOWN	NGF48	NGF48SETB2	hsa-miR-1224-3P-002752	N/A	Undetermined	Undetermined	1	Undetermined	Undetermined		N/A												True	0.04	True	-1	-1	True
2018-06-04 144541 NGF SETB1.eds	M15	UNKNOWN	NGF30	NGF SETB1	hsa-miR-1225-3P-002766	Amp	1.126	0.988	1	25.895	25.895	26.175	N/A	26.175	9.257	1.23	4.303	0.114	-5.179	5.406	0.924	0.024	36.229	0.95	True	0.079	True	3	22
2018-06-07 100846 NGF SETB2.eds	M15	UNKNOWN	NGF30	NGF SETB2	hsa-miR-1225-3P-002766	Amp	1.126	0.982	1	25.791	25.791	26.175	N/A	26.175	9.257	1.23	4.303	0.114	-5.179	5.406	0.924	0.024	36.229	0.95	True	0.079	True	3	22
2018-06-18 103502 NGF SETB3.eds	M15	UNKNOWN	NGF30	NGF SETB3	hsa-miR-1225-3P-002766	Amp	1.15	0.985	1	26.839	26.839	26.175	N/A	26.175	9.257	1.23	4.303	0.114	-5.179	5.406	0.924	0.024	36.229	0.95	True	0.079	True	3	23
2020-01-23 12551948 NGF48 SETB4.eds	M15	UNKNOWN	NGF48	NGF48SETB4	hsa-miR-1225-3P-002766	Amp	1.164	0.986	1	27.85	27.85	27.774	N/A	27.774	12.877	0.633	4.303	3.734	1.01	6.458	0.075	0.011	0.497	0.066	True	0.079	True	3	23
2018-07-27 115143 NGF48 SETB2.eds	M15	UNKNOWN	NGF48	NGF48SETB2	hsa-miR-1225-3P-002766	Amp	1.123	0.981	1	29.035	29.035	27.774	N/A	27.774	12.877	0.633	4.303	3.734	1.01	6.458	0.075	0.011	0.497	0.066	True	0.079	True	3	24
2018-07-26 191908 NGF48 SETB1.eds	M15	UNKNOWN	NGF48	NGF48SETB1	hsa-miR-1225-3P-002766	Amp	1.124	0.985	1	26.437	26.437	27.774	N/A	27.774	12.877	0.633	4.303	3.734	1.01	6.458	0.075	0.011	0.497	0.066	True	0.079	True	3	22
2018-06-18 130711 CTRL SETB3.eds	M15	UNKNOWN	CTRL	CTRL SETB3	hsa-miR-1225-3P-002766	Amp	1.163	0.989	1	26.428	26.428	25.833	N/A	25.833	9.143	1.173	4.303	0	-5.046	5.046	1	0.03	33.039	1	True	0.079	True	3	22
2018-06-07 123401 CTRL SETB2.eds	M15	UNKNOWN	CTRL	CTRL SETB2	hsa-miR-1225-3P-002766	Amp	1.155	0.988	1	25.33	25.33	25.833	N/A	25.833	9.143	1.173	4.303	0	-5.046	5.046	1	0.03	33.039	1	True	0.079	True	3	21
2018-06-04 173123 CTRL SETB1.eds	M15	UNKNOWN	CTRL	CTRL SETB1	hsa-miR-1225-3P-002766	Amp	1.131	0.988	1	25.741	25.741	25.833	N/A	25.833	9.143	1.173	4.303	0	-5.046	5.046	1	0.03	33.039	1	True	0.079	True	3	21
2020-01-23 104440 NGF12 SETB4.eds	M15	UNKNOWN	NGF12	NGF12 SETB4	hsa-miR-1225-3P-002766	Amp	1.135	0.93	1	27.714	27.714	26.592	N/A	26.592	10.629	1.005	3.182	1.486	-1.713	4.686	0.357	0.039	3.279	0.386	True	0.079	True	3	23
2018-07-16 103433 NGF12 SETB3.eds	M15	UNKNOWN	NGF12	NGF12 SETB3	hsa-miR-1225-3P-002766	Amp	1.138	0.985	1	26.932	26.932	26.592	N/A	26.592	10.629	1.005	3.182	1.486	-1.713	4.686	0.357	0.039	3.279	0.386	True	0.079	True	3	23
2018-07-13 133116 NGF12 SETB2.eds	M15	UNKNOWN	NGF12	NGF12 SETB2	hsa-miR-1225-3P-002766	Amp	1.161	0.989	1	25.621	25.621	26.592	N/A	26.592	10.629	1.005	3.182	1.486	-1.713	4.686	0.357	0.039	3.279	0.386	True	0.079	True	3	21
2018-07-12 193530 NGF12 SETB1.eds	M15	UNKNOWN	NGF12	NGF12 SETB1	hsa-miR-1225-3P-002766	Amp	1.134	0.987	1	26.101	26.101	26.592	N/A	26.592	10.629	1.005	3.182	1.486	-1.713	4.686	0.357	0.039	3.279	0.386	True	0.079	True	3	22
2018-06-18 103502 NGF SETB3.eds	M12	UNKNOWN	NGF30	NGF SETB3	hsa-miR-1226#-002758	N/A	Undetermined	Undetermined	1	Undetermined	Undetermined		N/A												True	0.05	True	-1	-1	True
2018-06-04 144541 NGF SETB1.eds	M12	UNKNOWN	NGF30	NGF SETB1	hsa-miR-1226#-002758	N/A	Undetermined	Undetermined	1	Undetermined	Undetermined		N/A												True	0.05	True	-1	-1	True
2018-06-07 100846 NGF SETB2.eds	M12	UNKNOWN	NGF30	NGF SETB2	hsa-miR-1226#-002758	N/A	Undetermined	Undetermined	1	Undetermined	Undetermined		N/A												True	0.05	True	-1	-1	True
2018-06-04 173123 CTRL SETB1.eds	M12	UNKNOWN	CTRL	CTRL SETB1	hsa-miR-1226#-002758	N/A	Undetermined	Undetermined	1	Undetermined	Undetermined		N/A												True	0.05	True	-1	-1	True
2018-06-07 123401 CTRL SETB2.eds	M12	UNKNOWN	CTRL	CTRL SETB2	hsa-miR-1226#-002758	N/A	Undetermined	Undetermined	1	Undetermined	Undetermined		N/A												True	0.05	True	-1	-1	True
2018-06-18 130711 CTRL SETB3.eds	M12	UNKNOWN	CTRL	CTRL SETB3	hsa-miR-1226#-002758	N/A	Undetermined	Undetermined	1	Undetermined	Undetermined		N/A												True	0.05	True	-1	-1	True
2018-07-13 133116 NGF12 SETB2.eds	M12	UNKNOWN	NGF12	NGF12 SETB2	hsa-miR-1226#-002758	Amp	0.817	0.803	1	35.018	35.018	32.312	N/A	32.312	17.536										True	0.05	True	3	31	True
2018-07-16 103433 NGF12 SETB3.eds	M12	UNKNOWN	NGF12	NGF12 SETB3	hsa-miR-1226#-002758	N/A	Undetermined	Undetermined	1	Undetermined	Undetermined	32.312	N/A	32.312	17.536										True	0.05	True	-1	-1	True
2020-01-23 104440 NGF12 SETB4.eds	M12	UNKNOWN	NGF12	NGF12 SETB4	hsa-miR-1226#-002758	Amp	1.011	0.854	1	32.312	32.312	32.312	N/A	32.312	17.536										True	0.05	True	3	28
2018-07-12 193530 NGF12 SETB1.eds	M12	UNKNOWN	NGF12	NGF12 SETB1	hsa-miR-1226#-002758	N/A	Undetermined	Undetermined	1	Undetermined	Undetermined	32.312	N/A	32.312	17.536										True	0.05	True	-1	-1	True
2020-01-23 12551948 NGF48 SETB4.eds	M12	UNKNOWN	NGF48	NGF48SETB4	hsa-miR-1226#-002758	N/A	Undetermined	Undetermined	1	Undetermined	Undetermined		N/A												True	0.05	True	-1	-1	True
2018-07-27 115143 NGF48 SETB2.eds	M12	UNKNOWN	NGF48	NGF48SETB2	hsa-miR-1226#-002758	N/A	Undetermined	Undetermined	1	Undetermined	Undetermined		N/A												True	0.05	True	-1	-1	True
2018-07-26 191908 NGF48 SETB1.eds	M12	UNKNOWN	NGF48	NGF48SETB1	hsa-miR-1226#-002758	N/A	Undetermined	Undetermined	1	Undetermined	Undetermined		N/A												True	0.05	True	-1	-1	True
2020-01-23 12551948 NGF48 SETB4.eds	M17	UNKNOWN	NGF48	NGF48SETB4	hsa-miR-1227-002769	Amp	1.289	0.979	1	31.545	31.545	31.145	N/A	31.145	16.247	0.807	4.303	3.651	0.179	7.123	0.08	0.007	0.883	0.044	True	0.105	True	3	27
2018-07-26 191908 NGF48 SETB1.eds	M17	UNKNOWN	NGF48	NGF48SETB1	hsa-miR-1227-002769	Amp	1.254	0.982	1	29.304	29.304	31.145	N/A	31.145	16.247	0.807	4.303	3.651	0.179	7.123	0.08	0.007	0.883	0.044	True	0.105	True	3	25
2018-07-27 115143 NGF48 SETB2.eds	M17	UNKNOWN	NGF48	NGF48SETB2	hsa-miR-1227-002769	Amp	1.226	0.98	1	32.586	32.586	31.145	N/A	31.145	16.247	0.807	4.303	3.651	0.179	7.123	0.08	0.007	0.883	0.044	True	0.105	True	3	28
2018-07-12 193530 NGF12 SETB1.eds	M17	UNKNOWN	NGF12	NGF12 SETB1	hsa-miR-1227-002769	Amp	1.2	0.98	1	29.764	29.764	29.744	N/A	29.744	13.781	0.85	3.182	1.185	-1.521	3.891	0.44	0.067	2.87	0.397	True	0.105	True	3	25
2018-07-13 133116 NGF12 SETB2.eds	M17	UNKNOWN	NGF12	NGF12 SETB2	hsa-miR-1227-002769	Amp	1.242	0.976	1	29.168	29.168	29.744	N/A	29.744	13.781	0.85	3.182	1.185	-1.521	3.891	0.44	0.067	2.87	0.397	True	0.105	True	3	25
2018-07-16 103433 NGF12 SETB3.eds	M17	UNKNOWN	NGF12	NGF12 SETB3	hsa-miR-1227-002769	Amp	1.254	0.987	1	29.16	29.16	29.744	N/A	29.744	13.781	0.85	3.182	1.185	-1.521	3.891	0.44	0.067	2.87	0.397	True	0.105	True	3	25
2020-01-23 104440 NGF12 SETB4.eds	M17	UNKNOWN	NGF12	NGF12 SETB4	hsa-miR-1227-002769	Amp	1.238	0.942	1	30.884	30.884	29.744	N/A	29.744	13.781	0.85	3.182	1.185	-1.521	3.891	0.44	0.067	2.87	0.397	True	0.105	True	3	27
2018-06-18 103502 NGF SETB3.eds	M17	UNKNOWN	NGF30	NGF SETB3	hsa-miR-1227-002769	Amp	1.242	0.986	1	29.757	29.757	29.145	N/A	29.145	12.227	1.223	4.303	-0.37	-5.634	4.894	1.292	0.034	49.644	0.823	True	0.105	True	3	25
2018-06-04 144541 NGF SETB1.eds	M17	UNKNOWN	NGF30	NGF SETB1	hsa-miR-1227-002769	Amp	1.224	0.979	1	28.701	28.701	29.145	N/A	29.145	12.227	1.223	4.303	-0.37	-5.634	4.894	1.292	0.034	49.644	0.823	True	0.105	True	3	24
2018-06-07 100846 NGF SETB2.eds	M17	UNKNOWN	NGF30	NGF SETB2	hsa-miR-1227-002769	Amp	1.211	0.988	1	28.978	28.978	29.145	N/A	29.145	12.227	1.223	4.303	-0.37	-5.634	4.894	1.292	0.034	49.644	0.823	True	0.105	True	3	24
2018-06-04 173123 CTRL SETB1.eds	M17	UNKNOWN	CTRL	CTRL SETB1	hsa-miR-1227-002769	Amp	1.19	0.989	1	29.306	29.306	29.286	N/A	29.286	12.597	0.943	4.303	0	-4.057	4.057	1	0.06	16.639	1	True	0.105	True	3	25
2018-06-07 123401 CTRL SETB2.eds	M17	UNKNOWN	CTRL	CTRL SETB2	hsa-miR-1227-002769	Amp	1.227	0.969	1	29.172	29.172	29.286	N/A	29.286	12.597	0.943	4.303	0	-4.057	4.057	1	0.06	16.639	1	True	0.105	True	3	25
2018-06-18 130711 CTRL SETB3.eds	M17	UNKNOWN	CTRL	CTRL SETB3	hsa-miR-1227-002769	Amp	1.273	0.982	1	29.381	29.381	29.286	N/A	29.286	12.597	0.943	4.303	0	-4.057	4.057	1	0.06	16.639	1	True	0.105	True	3	25
2018-07-12 193530 NGF12 SETB1.eds	M14	UNKNOWN	NGF12	NGF12 SETB1	hsa-miR-1228#-002763	N/A	Undetermined	Undetermined	1	Undetermined	Undetermined		N/A												True	0	True	-1	-1	True
2020-01-23 104440 NGF12 SETB4.eds	M14	UNKNOWN	NGF12	NGF12 SETB4	hsa-miR-1228#-002763	N/A	Undetermined	Undetermined	1	Undetermined	Undetermined		N/A												True	0	True	-1	-1	True
2018-07-16 103433 NGF12 SETB3.eds	M14	UNKNOWN	NGF12	NGF12 SETB3	hsa-miR-1228#-002763	N/A	Undetermined	Undetermined	1	Undetermined	Undetermined		N/A												True	0	True	-1	-1	True
2018-07-13 133116 NGF12 SETB2.eds	M14	UNKNOWN	NGF12	NGF12 SETB2	hsa-miR-1228#-002763	N/A	Undetermined	Undetermined	1	Undetermined	Undetermined		N/A												True	0	True	-1	-1	True
2018-06-07 100846 NGF SETB2.eds	M14	UNKNOWN	NGF30	NGF SETB2	hsa-miR-1228#-002763	N/A	Undetermined	Undetermined	1	Undetermined	Undetermined		N/A												True	0	True	-1	-1	True
2018-06-04 144541 NGF SETB1.eds	M14	UNKNOWN	NGF30	NGF SETB1	hsa-miR-1228#-002763	N/A	Undetermined	Undetermined	1	Undetermined	Undetermined		N/A												True	0	True	-1	-1	True
2018-06-18 103502 NGF SETB3.eds	M14	UNKNOWN	NGF30	NGF SETB3	hsa-miR-1228#-002763	N/A	Undetermined	Undetermined	1	Undetermined	Undetermined		N/A												True	0	True	-1	-1	True
2018-07-26 191908 NGF48 SETB1.eds	M14	UNKNOWN	NGF48	NGF48SETB1	hsa-miR-1228#-002763	N/A	Undetermined	Undetermined	1	Undetermined	Undetermined		N/A												True	0	True	-1	-1	True
2018-07-27 115143 NGF48 SETB2.eds	M14	UNKNOWN	NGF48	NGF48SETB2	hsa-miR-1228#-002763	N/A	Undetermined	Undetermined	1	Undetermined	Undetermined		N/A												True	0	True	-1	-1	True
2020-01-23 12551948 NGF48 SETB4.eds	M14	UNKNOWN	NGF48	NGF48SETB4	hsa-miR-1228#-002763	N/A	Undetermined	Undetermined	1	Undetermined	Undetermined		N/A												True	0	True	-1	-1	True
2018-06-04 173123 CTRL SETB1.eds	M14	UNKNOWN	CTRL	CTRL SETB1	hsa-miR-1228#-002763	N/A	Undetermined	Undetermined	1	Undetermined	Undetermined		N/A												True	0	True	-1	-1	True
2018-06-07 123401 CTRL SETB2.eds	M14	UNKNOWN	CTRL	CTRL SETB2	hsa-miR-1228#-002763	N/A	Undetermined	Undetermined	1	Undetermined	Undetermined		N/A												True	0	True	-1	-1	True
2018-06-18 130711 CTRL SETB3.eds	M14	UNKNOWN	CTRL	CTRL SETB3	hsa-miR-1228#-002763	N/A	Undetermined	Undetermined	1	Undetermined	Undetermined		N/A												True	0	True	-1	-1	True
2018-07-12 193530 NGF12 SETB1.eds	M16	UNKNOWN	NGF12	NGF12 SETB1	hsa-miR-1233-002768	Amp	1.125	0.981	1	25.585	25.585	25.944	N/A	25.944	9.981	0.907	3.182	1.294	-1.593	4.18	0.408	0.055	3.016	0.456	True	0.062	True	3	22
2018-07-16 103433 NGF12 SETB3.eds	M16	UNKNOWN	NGF12	NGF12 SETB3	hsa-miR-1233-002768	Amp	1.175	0.984	1	26.448	26.448	25.944	N/A	25.944	9.981	0.907	3.182	1.294	-1.593	4.18	0.408	0.055	3.016	0.456	True	0.062	True	3	23
2018-07-13 133116 NGF12 SETB2.eds	M16	UNKNOWN	NGF12	NGF12 SETB2	hsa-miR-1233-002768	Amp	1.151	0.988	1	25.102	25.102	25.944	N/A	25.944	9.981	0.907	3.182	1.294	-1.593	4.18	0.408	0.055	3.016	0.456	True	0.062	True	3	22
2020-01-23 104440 NGF12 SETB4.eds	M16	UNKNOWN	NGF12	NGF12 SETB4	hsa-miR-1233-002768	Amp	1.146	0.969	1	26.641	26.641	25.944	N/A	25.944	9.981	0.907	3.182	1.294	-1.593	4.18	0.408	0.055	3.016	0.456	True	0.062	True	3	23
2020-01-23 12551948 NGF48 SETB4.eds	M16	UNKNOWN	NGF48	NGF48SETB4	hsa-miR-1233-002768	Amp	1.169	0.991	1	26.918	26.918	27.119	N/A	27.119	12.222	0.557	4.303	3.534	1.136	5.932	0.086	0.016	0.455	0.092	True	0.062	True	3	23
2018-07-27 115143 NGF48 SETB2.eds	M16	UNKNOWN	NGF48	NGF48SETB2	hsa-miR-1233-002768	Amp	1.066	0.97	1	28.266	28.266	27.119	N/A	27.119	12.222	0.557	4.303	3.534	1.136	5.932	0.086	0.016	0.455	0.092	True	0.062	True	3	24
2018-07-26 191908 NGF48 SETB1.eds	M16	UNKNOWN	NGF48	NGF48SETB1	hsa-miR-1233-002768	Amp	1.149	0.981	1	26.174	26.174	27.119	N/A	27.119	12.222	0.557	4.303	3.534	1.136	5.932	0.086	0.016	0.455	0.092	True	0.062	True	3	22
2018-06-18 130711 CTRL SETB3.eds	M16	UNKNOWN	CTRL	CTRL SETB3	hsa-miR-1233-002768	Amp	1.168	0.99	1	26.192	26.192	25.378	N/A	25.378	8.688	1.273	4.303	0	-5.478	5.478	1	0.022	44.574	1	True	0.062	True	3	23
2018-06-04 173123 CTRL SETB1.eds	M16	UNKNOWN	CTRL	CTRL SETB1	hsa-miR-1233-002768	Amp	1.157	0.988	1	25.335	25.335	25.378	N/A	25.378	8.688	1.273	4.303	0	-5.478	5.478	1	0.022	44.574	1	True	0.062	True	3	22
2018-06-07 123401 CTRL SETB2.eds	M16	UNKNOWN	CTRL	CTRL SETB2	hsa-miR-1233-002768	Amp	1.128	0.99	1	24.606	24.606	25.378	N/A	25.378	8.688	1.273	4.303	0	-5.478	5.478	1	0.022	44.574	1	True	0.062	True	3	21
2018-06-18 103502 NGF SETB3.eds	M16	UNKNOWN	NGF30	NGF SETB3	hsa-miR-1233-002768	Amp	1.153	0.987	1	26.75	26.75	25.52	N/A	25.52	8.601	1.503	4.303	-0.086	-6.555	6.382	1.062	0.012	94.023	0.967	True	0.062	True	3	23
2018-06-04 144541 NGF SETB1.eds	M16	UNKNOWN	NGF30	NGF SETB1	hsa-miR-1233-002768	Amp	1.164	0.98	1	25.166	25.166	25.52	N/A	25.52	8.601	1.503	4.303	-0.086	-6.555	6.382	1.062	0.012	94.023	0.967	True	0.062	True	3	22
2018-06-07 100846 NGF SETB2.eds	M16	UNKNOWN	NGF30	NGF SETB2	hsa-miR-1233-002768	Amp	1.131	0.99	1	24.643	24.643	25.52	N/A	25.52	8.601	1.503	4.303	-0.086	-6.555	6.382	1.062	0.012	94.023	0.967	True	0.062	True	3	21
2018-06-07 100846 NGF SETB2.eds	M13	UNKNOWN	NGF30	NGF SETB2	hsa-miR-1236-002761	N/A	Undetermined	Undetermined	1	Undetermined	Undetermined		N/A												True	0.044	True	-1	-1	True
2018-06-04 144541 NGF SETB1.eds	M13	UNKNOWN	NGF30	NGF SETB1	hsa-miR-1236-002761	Amp	0	0.522	1	36.724	36.724		N/A												True	0.044	True	3	29	True
2018-06-18 103502 NGF SETB3.eds	M13	UNKNOWN	NGF30	NGF SETB3	hsa-miR-1236-002761	N/A	Undetermined	Undetermined	1	Undetermined	Undetermined		N/A												True	0.044	True	-1	-1	True
2020-01-23 104440 NGF12 SETB4.eds	M13	UNKNOWN	NGF12	NGF12 SETB4	hsa-miR-1236-002761	N/A	Undetermined	Undetermined	1	Undetermined	Undetermined		N/A												True	0.044	True	-1	-1	True
2018-07-12 193530 NGF12 SETB1.eds	M13	UNKNOWN	NGF12	NGF12 SETB1	hsa-miR-1236-002761	N/A	Undetermined	Undetermined	1	Undetermined	Undetermined		N/A												True	0.044	True	-1	-1	True
2018-07-13 133116 NGF12 SETB2.eds	M13	UNKNOWN	NGF12	NGF12 SETB2	hsa-miR-1236-002761	N/A	Undetermined	Undetermined	1	Undetermined	Undetermined		N/A												True	0.044	True	-1	-1	True
2018-07-16 103433 NGF12 SETB3.eds	M13	UNKNOWN	NGF12	NGF12 SETB3	hsa-miR-1236-002761	N/A	Undetermined	Undetermined	1	Undetermined	Undetermined		N/A												True	0.044	True	-1	-1	True
2020-01-23 12551948 NGF48 SETB4.eds	M13	UNKNOWN	NGF48	NGF48SETB4	hsa-miR-1236-002761	Amp	0.901	0.918	1	33.658	33.658		N/A												True	0.044	True	3	30	True
2018-07-27 115143 NGF48 SETB2.eds	M13	UNKNOWN	NGF48	NGF48SETB2	hsa-miR-1236-002761	N/A	Undetermined	Undetermined	1	Undetermined	Undetermined		N/A												True	0.044	True	-1	-1	True
2018-07-26 191908 NGF48 SETB1.eds	M13	UNKNOWN	NGF48	NGF48SETB1	hsa-miR-1236-002761	N/A	Undetermined	Undetermined	1	Undetermined	Undetermined		N/A												True	0.044	True	-1	-1	True
2018-06-07 123401 CTRL SETB2.eds	M13	UNKNOWN	CTRL	CTRL SETB2	hsa-miR-1236-002761	N/A	Undetermined	Undetermined	1	Undetermined	Undetermined		N/A												True	0.044	True	-1	-1	True
2018-06-04 173123 CTRL SETB1.eds	M13	UNKNOWN	CTRL	CTRL SETB1	hsa-miR-1236-002761	N/A	Undetermined	Undetermined	1	Undetermined	Undetermined		N/A												True	0.044	True	-1	-1	True
2018-06-18 130711 CTRL SETB3.eds	M13	UNKNOWN	CTRL	CTRL SETB3	hsa-miR-1236-002761	N/A	Undetermined	Undetermined	1	Undetermined	Undetermined		N/A												True	0.044	True	-1	-1	True
2020-01-23 104440 NGF12 SETB4.eds	B01	UNKNOWN	NGF12	NGF12 SETB4	hsa-miR-1238-002927	N/A	Undetermined	Undetermined	1	Undetermined	Undetermined		N/A												True	0.04	True	-1	-1	True
2018-07-13 133116 NGF12 SETB2.eds	B01	UNKNOWN	NGF12	NGF12 SETB2	hsa-miR-1238-002927	Amp	0.585	0.737	1	33.365	33.365		N/A												True	0.04	True	3	28	True
2018-07-16 103433 NGF12 SETB3.eds	B01	UNKNOWN	NGF12	NGF12 SETB3	hsa-miR-1238-002927	N/A	Undetermined	Undetermined	1	Undetermined	Undetermined		N/A												True	0.04	True	-1	-1	True
2018-07-12 193530 NGF12 SETB1.eds	B01	UNKNOWN	NGF12	NGF12 SETB1	hsa-miR-1238-002927	Amp	0.642	0.783	1	32.148	32.148		N/A												True	0.04	True	3	28	True
2018-06-07 100846 NGF SETB2.eds	B01	UNKNOWN	NGF30	NGF SETB2	hsa-miR-1238-002927	Amp	0.695	0.237	1	34.936	34.936		N/A												True	0.04	True	3	31	True
2018-06-04 144541 NGF SETB1.eds	B01	UNKNOWN	NGF30	NGF SETB1	hsa-miR-1238-002927	Amp	0.576	0	1	39.089	39.089		N/A												True	0.04	True	3	29	True
2018-06-18 103502 NGF SETB3.eds	B01	UNKNOWN	NGF30	NGF SETB3	hsa-miR-1238-002927	N/A	Undetermined	Undetermined	1	Undetermined	Undetermined		N/A												True	0.04	True	-1	-1	True
2018-07-27 115143 NGF48 SETB2.eds	B01	UNKNOWN	NGF48	NGF48SETB2	hsa-miR-1238-002927	N/A	Undetermined	Undetermined	1	Undetermined	Undetermined		N/A												True	0.04	True	-1	-1	True
2018-07-26 191908 NGF48 SETB1.eds	B01	UNKNOWN	NGF48	NGF48SETB1	hsa-miR-1238-002927	N/A	Undetermined	Undetermined	1	Undetermined	Undetermined		N/A												True	0.04	True	-1	-1	True
2020-01-23 12551948 NGF48 SETB4.eds	B01	UNKNOWN	NGF48	NGF48SETB4	hsa-miR-1238-002927	N/A	Undetermined	Undetermined	1	Undetermined	Undetermined		N/A												True	0.04	True	-1	-1	True
2018-06-07 123401 CTRL SETB2.eds	B01	UNKNOWN	CTRL	CTRL SETB2	hsa-miR-1238-002927	Amp	0.73	0.862	1	31.937	31.937		N/A												True	0.04	True	3	28	True
2018-06-04 173123 CTRL SETB1.eds	B01	UNKNOWN	CTRL	CTRL SETB1	hsa-miR-1238-002927	Amp	0.565	0.628	1	34.897	34.897		N/A												True	0.04	True	3	29	True
2018-06-18 130711 CTRL SETB3.eds	B01	UNKNOWN	CTRL	CTRL SETB3	hsa-miR-1238-002927	N/A	Undetermined	Undetermined	1	Undetermined	Undetermined		N/A												True	0.04	True	-1	-1	True
2018-06-07 100846 NGF SETB2.eds	I14	UNKNOWN	NGF30	NGF SETB2	hsa-miR-124#-002197	N/A	Undetermined	Undetermined	1	Undetermined	Undetermined		N/A												True	0.04	True	-1	-1	True
2018-06-18 103502 NGF SETB3.eds	I14	UNKNOWN	NGF30	NGF SETB3	hsa-miR-124#-002197	N/A	Undetermined	Undetermined	1	Undetermined	Undetermined		N/A												True	0.04	True	-1	-1	True
2018-06-04 144541 NGF SETB1.eds	I14	UNKNOWN	NGF30	NGF SETB1	hsa-miR-124#-002197	N/A	Undetermined	Undetermined	1	Undetermined	Undetermined		N/A												True	0.04	True	-1	-1	True
2018-06-18 130711 CTRL SETB3.eds	I14	UNKNOWN	CTRL	CTRL SETB3	hsa-miR-124#-002197	Amp	0.687	0.8	1	37.048	37.048		N/A												True	0.04	True	3	33	True
2018-06-07 123401 CTRL SETB2.eds	I14	UNKNOWN	CTRL	CTRL SETB2	hsa-miR-124#-002197	N/A	Undetermined	Undetermined	1	Undetermined	Undetermined		N/A												True	0.04	True	-1	-1	True
2018-06-04 173123 CTRL SETB1.eds	I14	UNKNOWN	CTRL	CTRL SETB1	hsa-miR-124#-002197	N/A	Undetermined	Undetermined	1	Undetermined	Undetermined		N/A												True	0.04	True	-1	-1	True
2020-01-23 12551948 NGF48 SETB4.eds	I14	UNKNOWN	NGF48	NGF48SETB4	hsa-miR-124#-002197	N/A	Undetermined	Undetermined	1	Undetermined	Undetermined		N/A												True	0.04	True	-1	-1	True
2018-07-26 191908 NGF48 SETB1.eds	I14	UNKNOWN	NGF48	NGF48SETB1	hsa-miR-124#-002197	N/A	Undetermined	Undetermined	1	Undetermined	Undetermined		N/A												True	0.04	True	-1	-1	True
2018-07-27 115143 NGF48 SETB2.eds	I14	UNKNOWN	NGF48	NGF48SETB2	hsa-miR-124#-002197	N/A	Undetermined	Undetermined	1	Undetermined	Undetermined		N/A												True	0.04	True	-1	-1	True
2020-01-23 104440 NGF12 SETB4.eds	I14	UNKNOWN	NGF12	NGF12 SETB4	hsa-miR-124#-002197	N/A	Undetermined	Undetermined	1	Undetermined	Undetermined		N/A												True	0.04	True	-1	-1	True
2018-07-16 103433 NGF12 SETB3.eds	I14	UNKNOWN	NGF12	NGF12 SETB3	hsa-miR-124#-002197	N/A	Undetermined	Undetermined	1	Undetermined	Undetermined		N/A												True	0.04	True	-1	-1	True
2018-07-12 193530 NGF12 SETB1.eds	I14	UNKNOWN	NGF12	NGF12 SETB1	hsa-miR-124#-002197	N/A	Undetermined	Undetermined	1	Undetermined	Undetermined		N/A												True	0.04	True	-1	-1	True
2018-07-13 133116 NGF12 SETB2.eds	I14	UNKNOWN	NGF12	NGF12 SETB2	hsa-miR-124#-002197	N/A	Undetermined	Undetermined	1	Undetermined	Undetermined		N/A												True	0.04	True	-1	-1	True
2018-06-18 103502 NGF SETB3.eds	O15	UNKNOWN	NGF30	NGF SETB3	hsa-miR-1243-002854	Amp	0.713	0.485	1	36.54	36.54		N/A												True	0.04	True	3	34	True
2018-06-07 100846 NGF SETB2.eds	O15	UNKNOWN	NGF30	NGF SETB2	hsa-miR-1243-002854	Amp	0.677	0.494	1	38.345	38.345		N/A												True	0.04	True	3	35	True
2018-06-04 144541 NGF SETB1.eds	O15	UNKNOWN	NGF30	NGF SETB1	hsa-miR-1243-002854	N/A	Undetermined	Undetermined	1	Undetermined	Undetermined		N/A												True	0.04	True	-1	-1	True
2018-06-04 173123 CTRL SETB1.eds	O15	UNKNOWN	CTRL	CTRL SETB1	hsa-miR-1243-002854	No Amp	0.497	0	1	Undetermined	Undetermined		N/A												True	0.04	True	3	35	True
2018-06-18 130711 CTRL SETB3.eds	O15	UNKNOWN	CTRL	CTRL SETB3	hsa-miR-1243-002854	N/A	Undetermined	Undetermined	1	Undetermined	Undetermined		N/A												True	0.04	True	-1	-1	True
2018-06-07 123401 CTRL SETB2.eds	O15	UNKNOWN	CTRL	CTRL SETB2	hsa-miR-1243-002854	Amp	0.673	0.361	1	38.528	38.528		N/A												True	0.04	True	3	35	True
2018-07-13 133116 NGF12 SETB2.eds	O15	UNKNOWN	NGF12	NGF12 SETB2	hsa-miR-1243-002854	Inconclusive	0.536	0	1	39.754	39.754		N/A												True	0.04	True	3	35	True
2018-07-12 193530 NGF12 SETB1.eds	O15	UNKNOWN	NGF12	NGF12 SETB1	hsa-miR-1243-002854	Amp	1.096	0.97	1	34.929	34.929		N/A												True	0.04	True	3	32	True
2020-01-23 104440 NGF12 SETB4.eds	O15	UNKNOWN	NGF12	NGF12 SETB4	hsa-miR-1243-002854	N/A	Undetermined	Undetermined	1	Undetermined	Undetermined		N/A												True	0.04	True	-1	-1	True
2018-07-16 103433 NGF12 SETB3.eds	O15	UNKNOWN	NGF12	NGF12 SETB3	hsa-miR-1243-002854	N/A	Undetermined	Undetermined	1	Undetermined	Undetermined		N/A												True	0.04	True	-1	-1	True
2020-01-23 12551948 NGF48 SETB4.eds	O15	UNKNOWN	NGF48	NGF48SETB4	hsa-miR-1243-002854	N/A	Undetermined	Undetermined	1	Undetermined	Undetermined		N/A												True	0.04	True	-1	-1	True
2018-07-27 115143 NGF48 SETB2.eds	O15	UNKNOWN	NGF48	NGF48SETB2	hsa-miR-1243-002854	N/A	Undetermined	Undetermined	1	Undetermined	Undetermined		N/A												True	0.04	True	-1	-1	True
2018-07-26 191908 NGF48 SETB1.eds	O15	UNKNOWN	NGF48	NGF48SETB1	hsa-miR-1243-002854	N/A	Undetermined	Undetermined	1	Undetermined	Undetermined		N/A												True	0.04	True	-1	-1	True
2020-01-23 104440 NGF12 SETB4.eds	N06	UNKNOWN	NGF12	NGF12 SETB4	hsa-miR-1244-002791	N/A	Undetermined	Undetermined	1	Undetermined	Undetermined	33.714	N/A	33.714	16.858	0.415	12.706								True	0.069	True	-1	-1	True
2018-07-13 133116 NGF12 SETB2.eds	N06	UNKNOWN	NGF12	NGF12 SETB2	hsa-miR-1244-002791	Amp	1.261	0.984	1	33.321	33.321	33.714	N/A	33.714	16.858	0.415	12.706								True	0.069	True	3	30
2018-07-16 103433 NGF12 SETB3.eds	N06	UNKNOWN	NGF12	NGF12 SETB3	hsa-miR-1244-002791	N/A	Undetermined	Undetermined	1	Undetermined	Undetermined	33.714	N/A	33.714	16.858	0.415	12.706								True	0.069	True	-1	-1	True
2018-07-12 193530 NGF12 SETB1.eds	N06	UNKNOWN	NGF12	NGF12 SETB1	hsa-miR-1244-002791	Amp	1.185	0.972	1	34.106	34.106	33.714	N/A	33.714	16.858	0.415	12.706								True	0.069	True	3	30
2020-01-23 12551948 NGF48 SETB4.eds	N06	UNKNOWN	NGF48	NGF48SETB4	hsa-miR-1244-002791	N/A	Undetermined	Undetermined	1	Undetermined	Undetermined	35.451	N/A	35.451	21.007										True	0.069	True	-1	-1	True
2018-07-27 115143 NGF48 SETB2.eds	N06	UNKNOWN	NGF48	NGF48SETB2	hsa-miR-1244-002791	N/A	Undetermined	Undetermined	1	Undetermined	Undetermined	35.451	N/A	35.451	21.007										True	0.069	True	-1	-1	True
2018-07-26 191908 NGF48 SETB1.eds	N06	UNKNOWN	NGF48	NGF48SETB1	hsa-miR-1244-002791	Amp	1.14	0.965	1	35.451	35.451	35.451	N/A	35.451	21.007										True	0.069	True	3	32
2018-06-18 130711 CTRL SETB3.eds	N06	UNKNOWN	CTRL	CTRL SETB3	hsa-miR-1244-002791	N/A	Undetermined	Undetermined	1	Undetermined	Undetermined		N/A												True	0.069	True	-1	-1	True
2018-06-04 173123 CTRL SETB1.eds	N06	UNKNOWN	CTRL	CTRL SETB1	hsa-miR-1244-002791	N/A	Undetermined	Undetermined	1	Undetermined	Undetermined		N/A												True	0.069	True	-1	-1	True
2018-06-07 123401 CTRL SETB2.eds	N06	UNKNOWN	CTRL	CTRL SETB2	hsa-miR-1244-002791	N/A	Undetermined	Undetermined	1	Undetermined	Undetermined		N/A												True	0.069	True	-1	-1	True
2018-06-18 103502 NGF SETB3.eds	N06	UNKNOWN	NGF30	NGF SETB3	hsa-miR-1244-002791	N/A	Undetermined	Undetermined	1	Undetermined	Undetermined	35.454	N/A	35.454	17.976										True	0.069	True	-1	-1	True
2018-06-07 100846 NGF SETB2.eds	N06	UNKNOWN	NGF30	NGF SETB2	hsa-miR-1244-002791	Amp	1.048	0.932	1	35.454	35.454	35.454	N/A	35.454	17.976										True	0.069	True	3	31
2018-06-04 144541 NGF SETB1.eds	N06	UNKNOWN	NGF30	NGF SETB1	hsa-miR-1244-002791	N/A	Undetermined	Undetermined	1	Undetermined	Undetermined	35.454	N/A	35.454	17.976										True	0.069	True	-1	-1	True
2018-06-07 123401 CTRL SETB2.eds	N22	UNKNOWN	CTRL	CTRL SETB2	hsa-miR-1245-002823	N/A	Undetermined	Undetermined	1	Undetermined	Undetermined		N/A												True	0	True	-1	-1	True
2018-06-18 130711 CTRL SETB3.eds	N22	UNKNOWN	CTRL	CTRL SETB3	hsa-miR-1245-002823	N/A	Undetermined	Undetermined	1	Undetermined	Undetermined		N/A												True	0	True	-1	-1	True
2018-06-04 173123 CTRL SETB1.eds	N22	UNKNOWN	CTRL	CTRL SETB1	hsa-miR-1245-002823	N/A	Undetermined	Undetermined	1	Undetermined	Undetermined		N/A												True	0	True	-1	-1	True
2018-06-04 144541 NGF SETB1.eds	N22	UNKNOWN	NGF30	NGF SETB1	hsa-miR-1245-002823	N/A	Undetermined	Undetermined	1	Undetermined	Undetermined		N/A												True	0	True	-1	-1	True
2018-06-18 103502 NGF SETB3.eds	N22	UNKNOWN	NGF30	NGF SETB3	hsa-miR-1245-002823	N/A	Undetermined	Undetermined	1	Undetermined	Undetermined		N/A												True	0	True	-1	-1	True
2018-06-07 100846 NGF SETB2.eds	N22	UNKNOWN	NGF30	NGF SETB2	hsa-miR-1245-002823	N/A	Undetermined	Undetermined	1	Undetermined	Undetermined		N/A												True	0	True	-1	-1	True
2020-01-23 104440 NGF12 SETB4.eds	N22	UNKNOWN	NGF12	NGF12 SETB4	hsa-miR-1245-002823	N/A	Undetermined	Undetermined	1	Undetermined	Undetermined		N/A												True	0	True	-1	-1	True
2018-07-16 103433 NGF12 SETB3.eds	N22	UNKNOWN	NGF12	NGF12 SETB3	hsa-miR-1245-002823	N/A	Undetermined	Undetermined	1	Undetermined	Undetermined		N/A												True	0	True	-1	-1	True
2018-07-13 133116 NGF12 SETB2.eds	N22	UNKNOWN	NGF12	NGF12 SETB2	hsa-miR-1245-002823	N/A	Undetermined	Undetermined	1	Undetermined	Undetermined		N/A												True	0	True	-1	-1	True
2018-07-12 193530 NGF12 SETB1.eds	N22	UNKNOWN	NGF12	NGF12 SETB1	hsa-miR-1245-002823	N/A	Undetermined	Undetermined	1	Undetermined	Undetermined		N/A												True	0	True	-1	-1	True
2020-01-23 12551948 NGF48 SETB4.eds	N22	UNKNOWN	NGF48	NGF48SETB4	hsa-miR-1245-002823	N/A	Undetermined	Undetermined	1	Undetermined	Undetermined		N/A												True	0	True	-1	-1	True
2018-07-27 115143 NGF48 SETB2.eds	N22	UNKNOWN	NGF48	NGF48SETB2	hsa-miR-1245-002823	N/A	Undetermined	Undetermined	1	Undetermined	Undetermined		N/A												True	0	True	-1	-1	True
2018-07-26 191908 NGF48 SETB1.eds	N22	UNKNOWN	NGF48	NGF48SETB1	hsa-miR-1245-002823	N/A	Undetermined	Undetermined	1	Undetermined	Undetermined		N/A												True	0	True	-1	-1	True
2018-06-18 130711 CTRL SETB3.eds	P13	UNKNOWN	CTRL	CTRL SETB3	hsa-miR-1247-002893	Amp	1.004	0.976	1	29.978	29.978		N/A												True	0.04	True	3	27	True
2018-06-04 173123 CTRL SETB1.eds	P13	UNKNOWN	CTRL	CTRL SETB1	hsa-miR-1247-002893	Amp	0.859	0.958	1	30.209	30.209		N/A												True	0.04	True	3	27	True
2018-06-07 123401 CTRL SETB2.eds	P13	UNKNOWN	CTRL	CTRL SETB2	hsa-miR-1247-002893	Amp	0.879	0.928	1	28.915	28.915		N/A												True	0.04	True	3	26	True
2020-01-23 104440 NGF12 SETB4.eds	P13	UNKNOWN	NGF12	NGF12 SETB4	hsa-miR-1247-002893	Amp	1.005	0.983	1	30.329	30.329		N/A												True	0.04	True	3	27	True
2018-07-13 133116 NGF12 SETB2.eds	P13	UNKNOWN	NGF12	NGF12 SETB2	hsa-miR-1247-002893	Amp	0.968	0.972	1	29.743	29.743		N/A												True	0.04	True	3	26	True
2018-07-16 103433 NGF12 SETB3.eds	P13	UNKNOWN	NGF12	NGF12 SETB3	hsa-miR-1247-002893	Amp	1.064	0.972	1	29.31	29.31		N/A												True	0.04	True	3	26	True
2018-07-12 193530 NGF12 SETB1.eds	P13	UNKNOWN	NGF12	NGF12 SETB1	hsa-miR-1247-002893	Amp	0.939	0.965	1	29.209	29.209		N/A												True	0.04	True	3	26	True
2020-01-23 12551948 NGF48 SETB4.eds	P13	UNKNOWN	NGF48	NGF48SETB4	hsa-miR-1247-002893	Amp	1.155	0.975	1	30.223	30.223		N/A												True	0.04	True	3	27	True
2018-07-27 115143 NGF48 SETB2.eds	P13	UNKNOWN	NGF48	NGF48SETB2	hsa-miR-1247-002893	Amp	1.116	0.967	1	30.065	30.065		N/A												True	0.04	True	3	27	True
2018-07-26 191908 NGF48 SETB1.eds	P13	UNKNOWN	NGF48	NGF48SETB1	hsa-miR-1247-002893	Amp	1.013	0.955	1	29.771	29.771		N/A												True	0.04	True	3	27	True
2018-06-04 144541 NGF SETB1.eds	P13	UNKNOWN	NGF30	NGF SETB1	hsa-miR-1247-002893	Amp	0.992	0.962	1	29.085	29.085		N/A												True	0.04	True	3	26	True
2018-06-07 100846 NGF SETB2.eds	P13	UNKNOWN	NGF30	NGF SETB2	hsa-miR-1247-002893	Amp	0.933	0.968	1	28.548	28.548		N/A												True	0.04	True	3	25	True
2018-06-18 103502 NGF SETB3.eds	P13	UNKNOWN	NGF30	NGF SETB3	hsa-miR-1247-002893	Amp	1.114	0.976	1	29.293	29.293		N/A												True	0.04	True	3	26	True
2018-07-12 193530 NGF12 SETB1.eds	O21	UNKNOWN	NGF12	NGF12 SETB1	hsa-miR-1248-002870	N/A	Undetermined	Undetermined	1	Undetermined	Undetermined		N/A												True	0	True	-1	-1	True
2018-07-13 133116 NGF12 SETB2.eds	O21	UNKNOWN	NGF12	NGF12 SETB2	hsa-miR-1248-002870	N/A	Undetermined	Undetermined	1	Undetermined	Undetermined		N/A												True	0	True	-1	-1	True
2018-07-16 103433 NGF12 SETB3.eds	O21	UNKNOWN	NGF12	NGF12 SETB3	hsa-miR-1248-002870	N/A	Undetermined	Undetermined	1	Undetermined	Undetermined		N/A												True	0	True	-1	-1	True
2020-01-23 104440 NGF12 SETB4.eds	O21	UNKNOWN	NGF12	NGF12 SETB4	hsa-miR-1248-002870	N/A	Undetermined	Undetermined	1	Undetermined	Undetermined		N/A												True	0	True	-1	-1	True
2020-01-23 12551948 NGF48 SETB4.eds	O21	UNKNOWN	NGF48	NGF48SETB4	hsa-miR-1248-002870	N/A	Undetermined	Undetermined	1	Undetermined	Undetermined		N/A												True	0	True	-1	-1	True
2018-07-27 115143 NGF48 SETB2.eds	O21	UNKNOWN	NGF48	NGF48SETB2	hsa-miR-1248-002870	N/A	Undetermined	Undetermined	1	Undetermined	Undetermined		N/A												True	0	True	-1	-1	True
2018-07-26 191908 NGF48 SETB1.eds	O21	UNKNOWN	NGF48	NGF48SETB1	hsa-miR-1248-002870	N/A	Undetermined	Undetermined	1	Undetermined	Undetermined		N/A												True	0	True	-1	-1	True
2018-06-18 103502 NGF SETB3.eds	O21	UNKNOWN	NGF30	NGF SETB3	hsa-miR-1248-002870	N/A	Undetermined	Undetermined	1	Undetermined	Undetermined		N/A												True	0	True	-1	-1	True
2018-06-04 144541 NGF SETB1.eds	O21	UNKNOWN	NGF30	NGF SETB1	hsa-miR-1248-002870	N/A	Undetermined	Undetermined	1	Undetermined	Undetermined		N/A												True	0	True	-1	-1	True
2018-06-07 100846 NGF SETB2.eds	O21	UNKNOWN	NGF30	NGF SETB2	hsa-miR-1248-002870	N/A	Undetermined	Undetermined	1	Undetermined	Undetermined		N/A												True	0	True	-1	-1	True
2018-06-04 173123 CTRL SETB1.eds	O21	UNKNOWN	CTRL	CTRL SETB1	hsa-miR-1248-002870	N/A	Undetermined	Undetermined	1	Undetermined	Undetermined		N/A												True	0	True	-1	-1	True
2018-06-07 123401 CTRL SETB2.eds	O21	UNKNOWN	CTRL	CTRL SETB2	hsa-miR-1248-002870	N/A	Undetermined	Undetermined	1	Undetermined	Undetermined		N/A												True	0	True	-1	-1	True
2018-06-18 130711 CTRL SETB3.eds	O21	UNKNOWN	CTRL	CTRL SETB3	hsa-miR-1248-002870	N/A	Undetermined	Undetermined	1	Undetermined	Undetermined		N/A												True	0	True	-1	-1	True
2018-06-18 103502 NGF SETB3.eds	O20	UNKNOWN	NGF30	NGF SETB3	hsa-miR-1249-002868	N/A	Undetermined	Undetermined	1	Undetermined	Undetermined		N/A												True	0.04	True	-1	-1	True
2018-06-04 144541 NGF SETB1.eds	O20	UNKNOWN	NGF30	NGF SETB1	hsa-miR-1249-002868	Amp	0.779	0.884	1	30.985	30.985		N/A												True	0.04	True	3	27	True
2018-06-07 100846 NGF SETB2.eds	O20	UNKNOWN	NGF30	NGF SETB2	hsa-miR-1249-002868	Amp	0.564	0.491	1	32.14	32.14		N/A												True	0.04	True	3	28	True
2020-01-23 12551948 NGF48 SETB4.eds	O20	UNKNOWN	NGF48	NGF48SETB4	hsa-miR-1249-002868	N/A	Undetermined	Undetermined	1	Undetermined	Undetermined		N/A												True	0.04	True	-1	-1	True
2018-07-27 115143 NGF48 SETB2.eds	O20	UNKNOWN	NGF48	NGF48SETB2	hsa-miR-1249-002868	Amp	0.649	0.779	1	37.233	37.233		N/A												True	0.04	True	3	33	True
2018-07-26 191908 NGF48 SETB1.eds	O20	UNKNOWN	NGF48	NGF48SETB1	hsa-miR-1249-002868	N/A	Undetermined	Undetermined	1	Undetermined	Undetermined		N/A												True	0.04	True	-1	-1	True
2018-06-04 173123 CTRL SETB1.eds	O20	UNKNOWN	CTRL	CTRL SETB1	hsa-miR-1249-002868	Amp	0.698	0.748	1	32.276	32.276		N/A												True	0.04	True	3	29	True
2018-06-07 123401 CTRL SETB2.eds	O20	UNKNOWN	CTRL	CTRL SETB2	hsa-miR-1249-002868	N/A	Undetermined	Undetermined	1	Undetermined	Undetermined		N/A												True	0.04	True	-1	-1	True
2018-06-18 130711 CTRL SETB3.eds	O20	UNKNOWN	CTRL	CTRL SETB3	hsa-miR-1249-002868	Amp	0.652	0.774	1	35.327	35.327		N/A												True	0.04	True	3	31	True
2020-01-23 104440 NGF12 SETB4.eds	O20	UNKNOWN	NGF12	NGF12 SETB4	hsa-miR-1249-002868	N/A	Undetermined	Undetermined	1	Undetermined	Undetermined		N/A												True	0.04	True	-1	-1	True
2018-07-16 103433 NGF12 SETB3.eds	O20	UNKNOWN	NGF12	NGF12 SETB3	hsa-miR-1249-002868	N/A	Undetermined	Undetermined	1	Undetermined	Undetermined		N/A												True	0.04	True	-1	-1	True
2018-07-13 133116 NGF12 SETB2.eds	O20	UNKNOWN	NGF12	NGF12 SETB2	hsa-miR-1249-002868	N/A	Undetermined	Undetermined	1	Undetermined	Undetermined		N/A												True	0.04	True	-1	-1	True
2018-07-12 193530 NGF12 SETB1.eds	O20	UNKNOWN	NGF12	NGF12 SETB1	hsa-miR-1249-002868	Amp	0	0.757	1	34.24	34.24		N/A												True	0.04	True	3	29	True
2018-07-13 133116 NGF12 SETB2.eds	P10	UNKNOWN	NGF12	NGF12 SETB2	hsa-miR-1250-002887	N/A	Undetermined	Undetermined	1	Undetermined	Undetermined		N/A												True	0.049	True	-1	-1	True
2018-07-12 193530 NGF12 SETB1.eds	P10	UNKNOWN	NGF12	NGF12 SETB1	hsa-miR-1250-002887	Amp	0.894	0.867	1	33.887	33.887		N/A												True	0.049	True	3	30	True
2020-01-23 104440 NGF12 SETB4.eds	P10	UNKNOWN	NGF12	NGF12 SETB4	hsa-miR-1250-002887	N/A	Undetermined	Undetermined	1	Undetermined	Undetermined		N/A												True	0.049	True	-1	-1	True
2018-07-16 103433 NGF12 SETB3.eds	P10	UNKNOWN	NGF12	NGF12 SETB3	hsa-miR-1250-002887	N/A	Undetermined	Undetermined	1	Undetermined	Undetermined		N/A												True	0.049	True	-1	-1	True
2018-06-04 173123 CTRL SETB1.eds	P10	UNKNOWN	CTRL	CTRL SETB1	hsa-miR-1250-002887	N/A	Undetermined	Undetermined	1	Undetermined	Undetermined		N/A												True	0.049	True	-1	-1	True
2018-06-07 123401 CTRL SETB2.eds	P10	UNKNOWN	CTRL	CTRL SETB2	hsa-miR-1250-002887	N/A	Undetermined	Undetermined	1	Undetermined	Undetermined		N/A												True	0.049	True	-1	-1	True
2018-06-18 130711 CTRL SETB3.eds	P10	UNKNOWN	CTRL	CTRL SETB3	hsa-miR-1250-002887	N/A	Undetermined	Undetermined	1	Undetermined	Undetermined		N/A												True	0.049	True	-1	-1	True
2018-06-04 144541 NGF SETB1.eds	P10	UNKNOWN	NGF30	NGF SETB1	hsa-miR-1250-002887	N/A	Undetermined	Undetermined	1	Undetermined	Undetermined		N/A												True	0.049	True	-1	-1	True
2018-06-18 103502 NGF SETB3.eds	P10	UNKNOWN	NGF30	NGF SETB3	hsa-miR-1250-002887	N/A	Undetermined	Undetermined	1	Undetermined	Undetermined		N/A												True	0.049	True	-1	-1	True
2018-06-07 100846 NGF SETB2.eds	P10	UNKNOWN	NGF30	NGF SETB2	hsa-miR-1250-002887	N/A	Undetermined	Undetermined	1	Undetermined	Undetermined		N/A												True	0.049	True	-1	-1	True
2018-07-26 191908 NGF48 SETB1.eds	P10	UNKNOWN	NGF48	NGF48SETB1	hsa-miR-1250-002887	N/A	Undetermined	Undetermined	1	Undetermined	Undetermined		N/A												True	0.049	True	-1	-1	True
2018-07-27 115143 NGF48 SETB2.eds	P10	UNKNOWN	NGF48	NGF48SETB2	hsa-miR-1250-002887	N/A	Undetermined	Undetermined	1	Undetermined	Undetermined		N/A												True	0.049	True	-1	-1	True
2020-01-23 12551948 NGF48 SETB4.eds	P10	UNKNOWN	NGF48	NGF48SETB4	hsa-miR-1250-002887	N/A	Undetermined	Undetermined	1	Undetermined	Undetermined		N/A												True	0.049	True	-1	-1	True
2018-07-27 115143 NGF48 SETB2.eds	N20	UNKNOWN	NGF48	NGF48SETB2	hsa-miR-1251-002820	N/A	Undetermined	Undetermined	1	Undetermined	Undetermined		N/A												True	0	True	-1	-1	True
2020-01-23 12551948 NGF48 SETB4.eds	N20	UNKNOWN	NGF48	NGF48SETB4	hsa-miR-1251-002820	N/A	Undetermined	Undetermined	1	Undetermined	Undetermined		N/A												True	0	True	-1	-1	True
2018-07-26 191908 NGF48 SETB1.eds	N20	UNKNOWN	NGF48	NGF48SETB1	hsa-miR-1251-002820	N/A	Undetermined	Undetermined	1	Undetermined	Undetermined		N/A												True	0	True	-1	-1	True
2018-07-16 103433 NGF12 SETB3.eds	N20	UNKNOWN	NGF12	NGF12 SETB3	hsa-miR-1251-002820	N/A	Undetermined	Undetermined	1	Undetermined	Undetermined		N/A												True	0	True	-1	-1	True
2020-01-23 104440 NGF12 SETB4.eds	N20	UNKNOWN	NGF12	NGF12 SETB4	hsa-miR-1251-002820	N/A	Undetermined	Undetermined	1	Undetermined	Undetermined		N/A												True	0	True	-1	-1	True
2018-07-12 193530 NGF12 SETB1.eds	N20	UNKNOWN	NGF12	NGF12 SETB1	hsa-miR-1251-002820	N/A	Undetermined	Undetermined	1	Undetermined	Undetermined		N/A												True	0	True	-1	-1	True
2018-07-13 133116 NGF12 SETB2.eds	N20	UNKNOWN	NGF12	NGF12 SETB2	hsa-miR-1251-002820	N/A	Undetermined	Undetermined	1	Undetermined	Undetermined		N/A												True	0	True	-1	-1	True
2018-06-07 100846 NGF SETB2.eds	N20	UNKNOWN	NGF30	NGF SETB2	hsa-miR-1251-002820	N/A	Undetermined	Undetermined	1	Undetermined	Undetermined		N/A												True	0	True	-1	-1	True
2018-06-18 103502 NGF SETB3.eds	N20	UNKNOWN	NGF30	NGF SETB3	hsa-miR-1251-002820	N/A	Undetermined	Undetermined	1	Undetermined	Undetermined		N/A												True	0	True	-1	-1	True
2018-06-04 144541 NGF SETB1.eds	N20	UNKNOWN	NGF30	NGF SETB1	hsa-miR-1251-002820	N/A	Undetermined	Undetermined	1	Undetermined	Undetermined		N/A												True	0	True	-1	-1	True
2018-06-18 130711 CTRL SETB3.eds	N20	UNKNOWN	CTRL	CTRL SETB3	hsa-miR-1251-002820	N/A	Undetermined	Undetermined	1	Undetermined	Undetermined		N/A												True	0	True	-1	-1	True
2018-06-07 123401 CTRL SETB2.eds	N20	UNKNOWN	CTRL	CTRL SETB2	hsa-miR-1251-002820	N/A	Undetermined	Undetermined	1	Undetermined	Undetermined		N/A												True	0	True	-1	-1	True
2018-06-04 173123 CTRL SETB1.eds	N20	UNKNOWN	CTRL	CTRL SETB1	hsa-miR-1251-002820	N/A	Undetermined	Undetermined	1	Undetermined	Undetermined		N/A												True	0	True	-1	-1	True
2018-07-12 193530 NGF12 SETB1.eds	O17	UNKNOWN	NGF12	NGF12 SETB1	hsa-miR-1252-002860	N/A	Undetermined	Undetermined	1	Undetermined	Undetermined		N/A												True	0	True	-1	-1	True
2020-01-23 104440 NGF12 SETB4.eds	O17	UNKNOWN	NGF12	NGF12 SETB4	hsa-miR-1252-002860	N/A	Undetermined	Undetermined	1	Undetermined	Undetermined		N/A												True	0	True	-1	-1	True
2018-07-13 133116 NGF12 SETB2.eds	O17	UNKNOWN	NGF12	NGF12 SETB2	hsa-miR-1252-002860	N/A	Undetermined	Undetermined	1	Undetermined	Undetermined		N/A												True	0	True	-1	-1	True
2018-07-16 103433 NGF12 SETB3.eds	O17	UNKNOWN	NGF12	NGF12 SETB3	hsa-miR-1252-002860	N/A	Undetermined	Undetermined	1	Undetermined	Undetermined		N/A												True	0	True	-1	-1	True
2018-06-04 173123 CTRL SETB1.eds	O17	UNKNOWN	CTRL	CTRL SETB1	hsa-miR-1252-002860	N/A	Undetermined	Undetermined	1	Undetermined	Undetermined		N/A												True	0	True	-1	-1	True
2018-06-07 123401 CTRL SETB2.eds	O17	UNKNOWN	CTRL	CTRL SETB2	hsa-miR-1252-002860	N/A	Undetermined	Undetermined	1	Undetermined	Undetermined		N/A												True	0	True	-1	-1	True
2018-06-18 130711 CTRL SETB3.eds	O17	UNKNOWN	CTRL	CTRL SETB3	hsa-miR-1252-002860	N/A	Undetermined	Undetermined	1	Undetermined	Undetermined		N/A												True	0	True	-1	-1	True
2018-07-27 115143 NGF48 SETB2.eds	O17	UNKNOWN	NGF48	NGF48SETB2	hsa-miR-1252-002860	N/A	Undetermined	Undetermined	1	Undetermined	Undetermined		N/A												True	0	True	-1	-1	True
2018-07-26 191908 NGF48 SETB1.eds	O17	UNKNOWN	NGF48	NGF48SETB1	hsa-miR-1252-002860	N/A	Undetermined	Undetermined	1	Undetermined	Undetermined		N/A												True	0	True	-1	-1	True
2020-01-23 12551948 NGF48 SETB4.eds	O17	UNKNOWN	NGF48	NGF48SETB4	hsa-miR-1252-002860	N/A	Undetermined	Undetermined	1	Undetermined	Undetermined		N/A												True	0	True	-1	-1	True
2018-06-07 100846 NGF SETB2.eds	O17	UNKNOWN	NGF30	NGF SETB2	hsa-miR-1252-002860	N/A	Undetermined	Undetermined	1	Undetermined	Undetermined		N/A												True	0	True	-1	-1	True
2018-06-04 144541 NGF SETB1.eds	O17	UNKNOWN	NGF30	NGF SETB1	hsa-miR-1252-002860	N/A	Undetermined	Undetermined	1	Undetermined	Undetermined		N/A												True	0	True	-1	-1	True
2018-06-18 103502 NGF SETB3.eds	O17	UNKNOWN	NGF30	NGF SETB3	hsa-miR-1252-002860	N/A	Undetermined	Undetermined	1	Undetermined	Undetermined		N/A												True	0	True	-1	-1	True
2020-01-23 12551948 NGF48 SETB4.eds	P14	UNKNOWN	NGF48	NGF48SETB4	hsa-miR-1253-002894	N/A	Undetermined	Undetermined	1	Undetermined	Undetermined		N/A												True	0.04	True	-1	-1	True
2018-07-27 115143 NGF48 SETB2.eds	P14	UNKNOWN	NGF48	NGF48SETB2	hsa-miR-1253-002894	N/A	Undetermined	Undetermined	1	Undetermined	Undetermined		N/A												True	0.04	True	-1	-1	True
2018-07-26 191908 NGF48 SETB1.eds	P14	UNKNOWN	NGF48	NGF48SETB1	hsa-miR-1253-002894	Amp	0.585	0.64	1	34.756	34.756		N/A												True	0.04	True	3	30	True
2018-06-07 123401 CTRL SETB2.eds	P14	UNKNOWN	CTRL	CTRL SETB2	hsa-miR-1253-002894	Amp	0.785	0.856	1	31.319	31.319		N/A												True	0.04	True	3	28	True
2018-06-04 173123 CTRL SETB1.eds	P14	UNKNOWN	CTRL	CTRL SETB1	hsa-miR-1253-002894	Amp	0.685	0.768	1	31.874	31.874		N/A												True	0.04	True	3	28	True
2018-06-18 130711 CTRL SETB3.eds	P14	UNKNOWN	CTRL	CTRL SETB3	hsa-miR-1253-002894	Amp	0.693	0.765	1	34.66	34.66		N/A												True	0.04	True	3	31	True
2018-06-04 144541 NGF SETB1.eds	P14	UNKNOWN	NGF30	NGF SETB1	hsa-miR-1253-002894	Amp	0.662	0.719	1	32.882	32.882		N/A												True	0.04	True	3	29	True
2018-06-07 100846 NGF SETB2.eds	P14	UNKNOWN	NGF30	NGF SETB2	hsa-miR-1253-002894	Amp	0.788	0.923	1	31.513	31.513		N/A												True	0.04	True	3	28	True
2018-06-18 103502 NGF SETB3.eds	P14	UNKNOWN	NGF30	NGF SETB3	hsa-miR-1253-002894	Inconclusive	0	0.389	1	37.083	37.083		N/A												True	0.04	True	3	32	True
2018-07-12 193530 NGF12 SETB1.eds	P14	UNKNOWN	NGF12	NGF12 SETB1	hsa-miR-1253-002894	Amp	0.733	0.86	1	31.934	31.934		N/A												True	0.04	True	3	28	True
2018-07-16 103433 NGF12 SETB3.eds	P14	UNKNOWN	NGF12	NGF12 SETB3	hsa-miR-1253-002894	N/A	Undetermined	Undetermined	1	Undetermined	Undetermined		N/A												True	0.04	True	-1	-1	True
2018-07-13 133116 NGF12 SETB2.eds	P14	UNKNOWN	NGF12	NGF12 SETB2	hsa-miR-1253-002894	Amp	0.635	0.699	1	34.633	34.633		N/A												True	0.04	True	3	30	True
2020-01-23 104440 NGF12 SETB4.eds	P14	UNKNOWN	NGF12	NGF12 SETB4	hsa-miR-1253-002894	N/A	Undetermined	Undetermined	1	Undetermined	Undetermined		N/A												True	0.04	True	-1	-1	True
2018-07-26 191908 NGF48 SETB1.eds	N18	UNKNOWN	NGF48	NGF48SETB1	hsa-miR-1254-002818	Amp	1.253	0.986	1	29.744	29.744	30.392	N/A	30.392	15.494	0.453	4.303	1.746	-0.202	3.694	0.298	0.077	1.15	0.346	True	0.078	True	3	25
2018-07-27 115143 NGF48 SETB2.eds	N18	UNKNOWN	NGF48	NGF48SETB2	hsa-miR-1254-002818	Amp	1.305	0.984	1	31.289	31.289	30.392	N/A	30.392	15.494	0.453	4.303	1.746	-0.202	3.694	0.298	0.077	1.15	0.346	True	0.078	True	3	27
2020-01-23 12551948 NGF48 SETB4.eds	N18	UNKNOWN	NGF48	NGF48SETB4	hsa-miR-1254-002818	Amp	1.348	0.991	1	30.142	30.142	30.392	N/A	30.392	15.494	0.453	4.303	1.746	-0.202	3.694	0.298	0.077	1.15	0.346	True	0.078	True	3	26
2018-06-04 173123 CTRL SETB1.eds	N18	UNKNOWN	CTRL	CTRL SETB1	hsa-miR-1254-002818	Amp	1.195	0.99	1	29.769	29.769	30.438	N/A	30.438	13.748	1.427	4.303	0	-6.141	6.141	1	0.014	70.554	1	True	0.078	True	3	25
2018-06-18 130711 CTRL SETB3.eds	N18	UNKNOWN	CTRL	CTRL SETB3	hsa-miR-1254-002818	Amp	1.225	0.984	1	31.468	31.468	30.438	N/A	30.438	13.748	1.427	4.303	0	-6.141	6.141	1	0.014	70.554	1	True	0.078	True	3	27
2018-06-07 123401 CTRL SETB2.eds	N18	UNKNOWN	CTRL	CTRL SETB2	hsa-miR-1254-002818	Amp	1.092	0.978	1	30.078	30.078	30.438	N/A	30.438	13.748	1.427	4.303	0	-6.141	6.141	1	0.014	70.554	1	True	0.078	True	3	26
2018-06-18 103502 NGF SETB3.eds	N18	UNKNOWN	NGF30	NGF SETB3	hsa-miR-1254-002818	Amp	1.255	0.981	1	30.984	30.984	30.779	N/A	30.779	13.86	1.011	4.303	0.112	-4.236	4.46	0.925	0.045	18.848	0.952	True	0.078	True	3	27
2018-06-07 100846 NGF SETB2.eds	N18	UNKNOWN	NGF30	NGF SETB2	hsa-miR-1254-002818	Amp	1.142	0.979	1	29.999	29.999	30.779	N/A	30.779	13.86	1.011	4.303	0.112	-4.236	4.46	0.925	0.045	18.848	0.952	True	0.078	True	3	26
2018-06-04 144541 NGF SETB1.eds	N18	UNKNOWN	NGF30	NGF SETB1	hsa-miR-1254-002818	Amp	1.047	0.957	1	31.353	31.353	30.779	N/A	30.779	13.86	1.011	4.303	0.112	-4.236	4.46	0.925	0.045	18.848	0.952	True	0.078	True	3	27
2020-01-23 104440 NGF12 SETB4.eds	N18	UNKNOWN	NGF12	NGF12 SETB4	hsa-miR-1254-002818	Amp	1.266	0.984	1	30.791	30.791	30.595	N/A	30.595	14.632	0.899	3.182	0.884	-1.978	3.746	0.542	0.075	3.938	0.631	True	0.078	True	3	26
2018-07-16 103433 NGF12 SETB3.eds	N18	UNKNOWN	NGF12	NGF12 SETB3	hsa-miR-1254-002818	Amp	1.245	0.98	1	31.171	31.171	30.595	N/A	30.595	14.632	0.899	3.182	0.884	-1.978	3.746	0.542	0.075	3.938	0.631	True	0.078	True	3	27
2018-07-12 193530 NGF12 SETB1.eds	N18	UNKNOWN	NGF12	NGF12 SETB1	hsa-miR-1254-002818	Amp	1.165	0.979	1	29.764	29.764	30.595	N/A	30.595	14.632	0.899	3.182	0.884	-1.978	3.746	0.542	0.075	3.938	0.631	True	0.078	True	3	25
2018-07-13 133116 NGF12 SETB2.eds	N18	UNKNOWN	NGF12	NGF12 SETB2	hsa-miR-1254-002818	Amp	1.11	0.978	1	30.654	30.654	30.595	N/A	30.595	14.632	0.899	3.182	0.884	-1.978	3.746	0.542	0.075	3.938	0.631	True	0.078	True	3	26
2020-01-23 12551948 NGF48 SETB4.eds	N13	UNKNOWN	NGF48	NGF48SETB4	hsa-miR-1255A-002805	N/A	Undetermined	Undetermined	1	Undetermined	Undetermined		N/A												True	0	True	-1	-1	True
2018-07-27 115143 NGF48 SETB2.eds	N13	UNKNOWN	NGF48	NGF48SETB2	hsa-miR-1255A-002805	N/A	Undetermined	Undetermined	1	Undetermined	Undetermined		N/A												True	0	True	-1	-1	True
2018-07-26 191908 NGF48 SETB1.eds	N13	UNKNOWN	NGF48	NGF48SETB1	hsa-miR-1255A-002805	N/A	Undetermined	Undetermined	1	Undetermined	Undetermined		N/A												True	0	True	-1	-1	True
2020-01-23 104440 NGF12 SETB4.eds	N13	UNKNOWN	NGF12	NGF12 SETB4	hsa-miR-1255A-002805	N/A	Undetermined	Undetermined	1	Undetermined	Undetermined		N/A												True	0	True	-1	-1	True
2018-07-16 103433 NGF12 SETB3.eds	N13	UNKNOWN	NGF12	NGF12 SETB3	hsa-miR-1255A-002805	N/A	Undetermined	Undetermined	1	Undetermined	Undetermined		N/A												True	0	True	-1	-1	True
2018-07-13 133116 NGF12 SETB2.eds	N13	UNKNOWN	NGF12	NGF12 SETB2	hsa-miR-1255A-002805	N/A	Undetermined	Undetermined	1	Undetermined	Undetermined		N/A												True	0	True	-1	-1	True
2018-07-12 193530 NGF12 SETB1.eds	N13	UNKNOWN	NGF12	NGF12 SETB1	hsa-miR-1255A-002805	N/A	Undetermined	Undetermined	1	Undetermined	Undetermined		N/A												True	0	True	-1	-1	True
2018-06-04 144541 NGF SETB1.eds	N13	UNKNOWN	NGF30	NGF SETB1	hsa-miR-1255A-002805	N/A	Undetermined	Undetermined	1	Undetermined	Undetermined		N/A												True	0	True	-1	-1	True
2018-06-07 100846 NGF SETB2.eds	N13	UNKNOWN	NGF30	NGF SETB2	hsa-miR-1255A-002805	N/A	Undetermined	Undetermined	1	Undetermined	Undetermined		N/A												True	0	True	-1	-1	True
2018-06-18 103502 NGF SETB3.eds	N13	UNKNOWN	NGF30	NGF SETB3	hsa-miR-1255A-002805	N/A	Undetermined	Undetermined	1	Undetermined	Undetermined		N/A												True	0	True	-1	-1	True
2018-06-04 173123 CTRL SETB1.eds	N13	UNKNOWN	CTRL	CTRL SETB1	hsa-miR-1255A-002805	N/A	Undetermined	Undetermined	1	Undetermined	Undetermined		N/A												True	0	True	-1	-1	True
2018-06-07 123401 CTRL SETB2.eds	N13	UNKNOWN	CTRL	CTRL SETB2	hsa-miR-1255A-002805	N/A	Undetermined	Undetermined	1	Undetermined	Undetermined		N/A												True	0	True	-1	-1	True
2018-06-18 130711 CTRL SETB3.eds	N13	UNKNOWN	CTRL	CTRL SETB3	hsa-miR-1255A-002805	N/A	Undetermined	Undetermined	1	Undetermined	Undetermined		N/A												True	0	True	-1	-1	True
2020-01-23 104440 NGF12 SETB4.eds	N11	UNKNOWN	NGF12	NGF12 SETB4	hsa-miR-1255B-002801	N/A	Undetermined	Undetermined	1	Undetermined	Undetermined	30.547	N/A	30.547	12.883			-2.368			5.161	5.161	5.161		True	0.042	True	-1	-1	True
2018-07-13 133116 NGF12 SETB2.eds	N11	UNKNOWN	NGF12	NGF12 SETB2	hsa-miR-1255B-002801	Amp	0.837	0.781	1	31.079	31.079	30.547	N/A	30.547	12.883			-2.368			5.161	5.161	5.161		True	0.042	True	3	28	True
2018-07-16 103433 NGF12 SETB3.eds	N11	UNKNOWN	NGF12	NGF12 SETB3	hsa-miR-1255B-002801	N/A	Undetermined	Undetermined	1	Undetermined	Undetermined	30.547	N/A	30.547	12.883			-2.368			5.161	5.161	5.161		True	0.042	True	-1	-1	True
2018-07-12 193530 NGF12 SETB1.eds	N11	UNKNOWN	NGF12	NGF12 SETB1	hsa-miR-1255B-002801	Amp	1.047	0.931	1	30.547	30.547	30.547	N/A	30.547	12.883			-2.368			5.161	5.161	5.161		True	0.042	True	3	28
2018-06-18 103502 NGF SETB3.eds	N11	UNKNOWN	NGF30	NGF SETB3	hsa-miR-1255B-002801	N/A	Undetermined	Undetermined	1	Undetermined	Undetermined	28.955	N/A	28.955	11.477			-3.774			13.678	13.678	13.678		True	0.042	True	-1	-1	True
2018-06-04 144541 NGF SETB1.eds	N11	UNKNOWN	NGF30	NGF SETB1	hsa-miR-1255B-002801	Amp	0.906	0.946	1	30.408	30.408	28.955	N/A	28.955	11.477			-3.774			13.678	13.678	13.678		True	0.042	True	3	27	True
2018-06-07 100846 NGF SETB2.eds	N11	UNKNOWN	NGF30	NGF SETB2	hsa-miR-1255B-002801	Amp	1.037	0.964	1	28.955	28.955	28.955	N/A	28.955	11.477			-3.774			13.678	13.678	13.678		True	0.042	True	3	26
2018-06-04 173123 CTRL SETB1.eds	N11	UNKNOWN	CTRL	CTRL SETB1	hsa-miR-1255B-002801	Amp	0.983	0.949	1	30.245	30.245	31.267	N/A	31.267	15.251	3.324	12.706	0	-42.231	42.231	1	0	5,162,758,832,128.000	1	True	0.042	True	3	27	True
2018-06-07 123401 CTRL SETB2.eds	N11	UNKNOWN	CTRL	CTRL SETB2	hsa-miR-1255B-002801	Amp	1.144	0.989	1	28.999	28.999	31.267	N/A	31.267	15.251	3.324	12.706	0	-42.231	42.231	1	0	5,162,758,832,128.000	1	True	0.042	True	3	26
2018-06-18 130711 CTRL SETB3.eds	N11	UNKNOWN	CTRL	CTRL SETB3	hsa-miR-1255B-002801	Amp	1.134	0.941	1	33.535	33.535	31.267	N/A	31.267	15.251	3.324	12.706	0	-42.231	42.231	1	0	5,162,758,832,128.000	1	True	0.042	True	3	31
2018-07-27 115143 NGF48 SETB2.eds	N11	UNKNOWN	NGF48	NGF48SETB2	hsa-miR-1255B-002801	N/A	Undetermined	Undetermined	1	Undetermined	Undetermined	32.635	N/A	32.635	17.755	0.162	12.706	2.504	0.444	4.564	0.176	0.042	0.735	0.589	True	0.042	True	-1	-1	True
2018-07-26 191908 NGF48 SETB1.eds	N11	UNKNOWN	NGF48	NGF48SETB1	hsa-miR-1255B-002801	Amp	1.162	0.914	1	32.361	32.361	32.635	N/A	32.635	17.755	0.162	12.706	2.504	0.444	4.564	0.176	0.042	0.735	0.589	True	0.042	True	3	29
2020-01-23 12551948 NGF48 SETB4.eds	N11	UNKNOWN	NGF48	NGF48SETB4	hsa-miR-1255B-002801	Amp	1.374	0.985	1	32.909	32.909	32.635	N/A	32.635	17.755	0.162	12.706	2.504	0.444	4.564	0.176	0.042	0.735	0.589	True	0.042	True	3	30
2018-06-04 144541 NGF SETB1.eds	O12	UNKNOWN	NGF30	NGF SETB1	hsa-miR-1256-002850	Amp	0.743	0.683	1	36.824	36.824		N/A												True	0.04	True	3	34	True
2018-06-18 103502 NGF SETB3.eds	O12	UNKNOWN	NGF30	NGF SETB3	hsa-miR-1256-002850	N/A	Undetermined	Undetermined	1	Undetermined	Undetermined		N/A												True	0.04	True	-1	-1	True
2018-06-07 100846 NGF SETB2.eds	O12	UNKNOWN	NGF30	NGF SETB2	hsa-miR-1256-002850	Amp	0.699	0.673	1	36.27	36.27		N/A												True	0.04	True	3	33	True
2018-06-04 173123 CTRL SETB1.eds	O12	UNKNOWN	CTRL	CTRL SETB1	hsa-miR-1256-002850	Amp	0.846	0.775	1	36.041	36.041		N/A												True	0.04	True	3	33	True
2018-06-18 130711 CTRL SETB3.eds	O12	UNKNOWN	CTRL	CTRL SETB3	hsa-miR-1256-002850	Amp	0.624	0	1	39.079	39.079		N/A												True	0.04	True	3	34	True
2018-06-07 123401 CTRL SETB2.eds	O12	UNKNOWN	CTRL	CTRL SETB2	hsa-miR-1256-002850	Amp	0.69	0.687	1	37.324	37.324		N/A												True	0.04	True	3	34	True
2018-07-16 103433 NGF12 SETB3.eds	O12	UNKNOWN	NGF12	NGF12 SETB3	hsa-miR-1256-002850	N/A	Undetermined	Undetermined	1	Undetermined	Undetermined		N/A												True	0.04	True	-1	-1	True
2020-01-23 104440 NGF12 SETB4.eds	O12	UNKNOWN	NGF12	NGF12 SETB4	hsa-miR-1256-002850	N/A	Undetermined	Undetermined	1	Undetermined	Undetermined		N/A												True	0.04	True	-1	-1	True
2018-07-12 193530 NGF12 SETB1.eds	O12	UNKNOWN	NGF12	NGF12 SETB1	hsa-miR-1256-002850	Amp	0.657	0.593	1	37.417	37.417		N/A												True	0.04	True	3	33	True
2018-07-13 133116 NGF12 SETB2.eds	O12	UNKNOWN	NGF12	NGF12 SETB2	hsa-miR-1256-002850	Amp	0.607	0	1	39.571	39.571		N/A												True	0.04	True	3	34	True
2020-01-23 12551948 NGF48 SETB4.eds	O12	UNKNOWN	NGF48	NGF48SETB4	hsa-miR-1256-002850	N/A	Undetermined	Undetermined	1	Undetermined	Undetermined		N/A												True	0.04	True	-1	-1	True
2018-07-27 115143 NGF48 SETB2.eds	O12	UNKNOWN	NGF48	NGF48SETB2	hsa-miR-1256-002850	N/A	Undetermined	Undetermined	1	Undetermined	Undetermined		N/A												True	0.04	True	-1	-1	True
2018-07-26 191908 NGF48 SETB1.eds	O12	UNKNOWN	NGF48	NGF48SETB1	hsa-miR-1256-002850	Inconclusive	0.532	0	1	Undetermined	Undetermined		N/A												True	0.04	True	3	34	True
2018-06-04 144541 NGF SETB1.eds	A19	UNKNOWN	NGF30	NGF SETB1	hsa-miR-1257-002910	N/A	Undetermined	Undetermined	1	Undetermined	Undetermined		N/A												True	0	True	-1	-1	True
2018-06-07 100846 NGF SETB2.eds	A19	UNKNOWN	NGF30	NGF SETB2	hsa-miR-1257-002910	N/A	Undetermined	Undetermined	1	Undetermined	Undetermined		N/A												True	0	True	-1	-1	True
2018-06-18 103502 NGF SETB3.eds	A19	UNKNOWN	NGF30	NGF SETB3	hsa-miR-1257-002910	N/A	Undetermined	Undetermined	1	Undetermined	Undetermined		N/A												True	0	True	-1	-1	True
2020-01-23 12551948 NGF48 SETB4.eds	A19	UNKNOWN	NGF48	NGF48SETB4	hsa-miR-1257-002910	N/A	Undetermined	Undetermined	1	Undetermined	Undetermined		N/A												True	0	True	-1	-1	True
2018-07-27 115143 NGF48 SETB2.eds	A19	UNKNOWN	NGF48	NGF48SETB2	hsa-miR-1257-002910	N/A	Undetermined	Undetermined	1	Undetermined	Undetermined		N/A												True	0	True	-1	-1	True
2018-07-26 191908 NGF48 SETB1.eds	A19	UNKNOWN	NGF48	NGF48SETB1	hsa-miR-1257-002910	N/A	Undetermined	Undetermined	1	Undetermined	Undetermined		N/A												True	0	True	-1	-1	True
2018-07-13 133116 NGF12 SETB2.eds	A19	UNKNOWN	NGF12	NGF12 SETB2	hsa-miR-1257-002910	N/A	Undetermined	Undetermined	1	Undetermined	Undetermined		N/A												True	0	True	-1	-1	True
2018-07-12 193530 NGF12 SETB1.eds	A19	UNKNOWN	NGF12	NGF12 SETB1	hsa-miR-1257-002910	N/A	Undetermined	Undetermined	1	Undetermined	Undetermined		N/A												True	0	True	-1	-1	True
2020-01-23 104440 NGF12 SETB4.eds	A19	UNKNOWN	NGF12	NGF12 SETB4	hsa-miR-1257-002910	N/A	Undetermined	Undetermined	1	Undetermined	Undetermined		N/A												True	0	True	-1	-1	True
2018-07-16 103433 NGF12 SETB3.eds	A19	UNKNOWN	NGF12	NGF12 SETB3	hsa-miR-1257-002910	N/A	Undetermined	Undetermined	1	Undetermined	Undetermined		N/A												True	0	True	-1	-1	True
2018-06-07 123401 CTRL SETB2.eds	A19	UNKNOWN	CTRL	CTRL SETB2	hsa-miR-1257-002910	N/A	Undetermined	Undetermined	1	Undetermined	Undetermined		N/A												True	0	True	-1	-1	True
2018-06-18 130711 CTRL SETB3.eds	A19	UNKNOWN	CTRL	CTRL SETB3	hsa-miR-1257-002910	N/A	Undetermined	Undetermined	1	Undetermined	Undetermined		N/A												True	0	True	-1	-1	True
2018-06-04 173123 CTRL SETB1.eds	A19	UNKNOWN	CTRL	CTRL SETB1	hsa-miR-1257-002910	N/A	Undetermined	Undetermined	1	Undetermined	Undetermined		N/A												True	0	True	-1	-1	True
2018-06-18 103502 NGF SETB3.eds	N08	UNKNOWN	NGF30	NGF SETB3	hsa-miR-1259-002796	N/A	Undetermined	Undetermined	1	Undetermined	Undetermined		N/A												True	0	True	-1	-1	True
2018-06-07 100846 NGF SETB2.eds	N08	UNKNOWN	NGF30	NGF SETB2	hsa-miR-1259-002796	N/A	Undetermined	Undetermined	1	Undetermined	Undetermined		N/A												True	0	True	-1	-1	True
2018-06-04 144541 NGF SETB1.eds	N08	UNKNOWN	NGF30	NGF SETB1	hsa-miR-1259-002796	N/A	Undetermined	Undetermined	1	Undetermined	Undetermined		N/A												True	0	True	-1	-1	True
2018-07-27 115143 NGF48 SETB2.eds	N08	UNKNOWN	NGF48	NGF48SETB2	hsa-miR-1259-002796	N/A	Undetermined	Undetermined	1	Undetermined	Undetermined		N/A												True	0	True	-1	-1	True
2018-07-26 191908 NGF48 SETB1.eds	N08	UNKNOWN	NGF48	NGF48SETB1	hsa-miR-1259-002796	N/A	Undetermined	Undetermined	1	Undetermined	Undetermined		N/A												True	0	True	-1	-1	True
2020-01-23 12551948 NGF48 SETB4.eds	N08	UNKNOWN	NGF48	NGF48SETB4	hsa-miR-1259-002796	N/A	Undetermined	Undetermined	1	Undetermined	Undetermined		N/A												True	0	True	-1	-1	True
2018-06-18 130711 CTRL SETB3.eds	N08	UNKNOWN	CTRL	CTRL SETB3	hsa-miR-1259-002796	N/A	Undetermined	Undetermined	1	Undetermined	Undetermined		N/A												True	0	True	-1	-1	True
2018-06-07 123401 CTRL SETB2.eds	N08	UNKNOWN	CTRL	CTRL SETB2	hsa-miR-1259-002796	N/A	Undetermined	Undetermined	1	Undetermined	Undetermined		N/A												True	0	True	-1	-1	True
2018-06-04 173123 CTRL SETB1.eds	N08	UNKNOWN	CTRL	CTRL SETB1	hsa-miR-1259-002796	N/A	Undetermined	Undetermined	1	Undetermined	Undetermined		N/A												True	0	True	-1	-1	True
2020-01-23 104440 NGF12 SETB4.eds	N08	UNKNOWN	NGF12	NGF12 SETB4	hsa-miR-1259-002796	N/A	Undetermined	Undetermined	1	Undetermined	Undetermined		N/A												True	0	True	-1	-1	True
2018-07-16 103433 NGF12 SETB3.eds	N08	UNKNOWN	NGF12	NGF12 SETB3	hsa-miR-1259-002796	N/A	Undetermined	Undetermined	1	Undetermined	Undetermined		N/A												True	0	True	-1	-1	True
2018-07-12 193530 NGF12 SETB1.eds	N08	UNKNOWN	NGF12	NGF12 SETB1	hsa-miR-1259-002796	N/A	Undetermined	Undetermined	1	Undetermined	Undetermined		N/A												True	0	True	-1	-1	True
2018-07-13 133116 NGF12 SETB2.eds	N08	UNKNOWN	NGF12	NGF12 SETB2	hsa-miR-1259-002796	N/A	Undetermined	Undetermined	1	Undetermined	Undetermined		N/A												True	0	True	-1	-1	True
2018-06-07 100846 NGF SETB2.eds	K13	UNKNOWN	NGF30	NGF SETB2	hsa-miR-125b-1#-002378	Amp	1.031	0.964	1	33.149	33.149	33.471	N/A	33.471	15.665	0.006	12.706	-1.118	-1.19	-1.045	2.17	2.063	2.282	0.401	True	0.048	True	3	29
2018-06-18 103502 NGF SETB3.eds	K13	UNKNOWN	NGF30	NGF SETB3	hsa-miR-125b-1#-002378	Inconclusive	0.602	0.205	1	38.289	38.289	33.471	N/A	33.471	15.665	0.006	12.706	-1.118	-1.19	-1.045	2.17	2.063	2.282	0.401	True	0.048	True	3	34	True
2018-06-04 144541 NGF SETB1.eds	K13	UNKNOWN	NGF30	NGF SETB1	hsa-miR-125b-1#-002378	Amp	1.029	0.9	1	33.794	33.794	33.471	N/A	33.471	15.665	0.006	12.706	-1.118	-1.19	-1.045	2.17	2.063	2.282	0.401	True	0.048	True	3	30
2018-06-04 173123 CTRL SETB1.eds	K13	UNKNOWN	CTRL	CTRL SETB1	hsa-miR-125b-1#-002378	Amp	1.041	0.957	1	34.003	34.003	33.281	N/A	33.281	16.783	0.815	12.706	0	-10.36	10.36	1	0.001	1,314.326	1	True	0.048	True	3	31
2018-06-07 123401 CTRL SETB2.eds	K13	UNKNOWN	CTRL	CTRL SETB2	hsa-miR-125b-1#-002378	Amp	0.991	0.938	1	32.611	32.611	33.281	N/A	33.281	16.783	0.815	12.706	0	-10.36	10.36	1	0.001	1,314.326	1	True	0.048	True	3	29	True
2018-06-18 130711 CTRL SETB3.eds	K13	UNKNOWN	CTRL	CTRL SETB3	hsa-miR-125b-1#-002378	Amp	1.152	0.983	1	32.559	32.559	33.281	N/A	33.281	16.783	0.815	12.706	0	-10.36	10.36	1	0.001	1,314.326	1	True	0.048	True	3	29
2018-07-27 115143 NGF48 SETB2.eds	K13	UNKNOWN	NGF48	NGF48SETB2	hsa-miR-125b-1#-002378	Amp	0.76	0.568	1	37.114	37.114		N/A												True	0.048	True	3	34	True
2018-07-26 191908 NGF48 SETB1.eds	K13	UNKNOWN	NGF48	NGF48SETB1	hsa-miR-125b-1#-002378	N/A	Undetermined	Undetermined	1	Undetermined	Undetermined		N/A												True	0.048	True	-1	-1	True
2020-01-23 12551948 NGF48 SETB4.eds	K13	UNKNOWN	NGF48	NGF48SETB4	hsa-miR-125b-1#-002378	N/A	Undetermined	Undetermined	1	Undetermined	Undetermined		N/A												True	0.048	True	-1	-1	True
2020-01-23 104440 NGF12 SETB4.eds	K13	UNKNOWN	NGF12	NGF12 SETB4	hsa-miR-125b-1#-002378	Amp	0.958	0.826	1	35.443	35.443	33.026	N/A	33.026	16.171	0.923	12.706	-0.612	-12.336	11.112	1.528	0	5,170.610	0.669	True	0.048	True	3	32	True
2018-07-16 103433 NGF12 SETB3.eds	K13	UNKNOWN	NGF12	NGF12 SETB3	hsa-miR-125b-1#-002378	N/A	Undetermined	Undetermined	1	Undetermined	Undetermined	33.026	N/A	33.026	16.171	0.923	12.706	-0.612	-12.336	11.112	1.528	0	5,170.610	0.669	True	0.048	True	-1	-1	True
2018-07-12 193530 NGF12 SETB1.eds	K13	UNKNOWN	NGF12	NGF12 SETB1	hsa-miR-125b-1#-002378	Amp	1.063	0.963	1	32.912	32.912	33.026	N/A	33.026	16.171	0.923	12.706	-0.612	-12.336	11.112	1.528	0	5,170.610	0.669	True	0.048	True	3	30
2018-07-13 133116 NGF12 SETB2.eds	K13	UNKNOWN	NGF12	NGF12 SETB2	hsa-miR-125b-1#-002378	Amp	1.105	0.965	1	33.141	33.141	33.026	N/A	33.026	16.171	0.923	12.706	-0.612	-12.336	11.112	1.528	0	5,170.610	0.669	True	0.048	True	3	29
2018-06-18 103502 NGF SETB3.eds	H12	UNKNOWN	NGF30	NGF SETB3	hsa-miR-125b-2#-002158	N/A	Undetermined	Undetermined	1	Undetermined	Undetermined		N/A												True	0.2	True	-1	-1	True
2018-06-04 144541 NGF SETB1.eds	H12	UNKNOWN	NGF30	NGF SETB1	hsa-miR-125b-2#-002158	N/A	Undetermined	Undetermined	1	Undetermined	Undetermined		N/A												True	0.2	True	-1	-1	True
2018-06-07 100846 NGF SETB2.eds	H12	UNKNOWN	NGF30	NGF SETB2	hsa-miR-125b-2#-002158	N/A	Undetermined	Undetermined	1	Undetermined	Undetermined		N/A												True	0.2	True	-1	-1	True
2018-07-26 191908 NGF48 SETB1.eds	H12	UNKNOWN	NGF48	NGF48SETB1	hsa-miR-125b-2#-002158	Inconclusive	0.608	0	1	Undetermined	Undetermined		N/A												True	0.2	True	3	33	True
2018-07-27 115143 NGF48 SETB2.eds	H12	UNKNOWN	NGF48	NGF48SETB2	hsa-miR-125b-2#-002158	N/A	Undetermined	Undetermined	1	Undetermined	Undetermined		N/A												True	0.2	True	-1	-1	True
2020-01-23 12551948 NGF48 SETB4.eds	H12	UNKNOWN	NGF48	NGF48SETB4	hsa-miR-125b-2#-002158	N/A	Undetermined	Undetermined	1	Undetermined	Undetermined		N/A												True	0.2	True	-1	-1	True
2018-06-07 123401 CTRL SETB2.eds	H12	UNKNOWN	CTRL	CTRL SETB2	hsa-miR-125b-2#-002158	N/A	Undetermined	Undetermined	1	Undetermined	Undetermined		N/A												True	0.2	True	-1	-1	True
2018-06-04 173123 CTRL SETB1.eds	H12	UNKNOWN	CTRL	CTRL SETB1	hsa-miR-125b-2#-002158	N/A	Undetermined	Undetermined	1	Undetermined	Undetermined		N/A												True	0.2	True	-1	-1	True
2018-06-18 130711 CTRL SETB3.eds	H12	UNKNOWN	CTRL	CTRL SETB3	hsa-miR-125b-2#-002158	Inconclusive	0.629	0	1	Undetermined	Undetermined		N/A												True	0.2	True	3	33	True
2018-07-12 193530 NGF12 SETB1.eds	H12	UNKNOWN	NGF12	NGF12 SETB1	hsa-miR-125b-2#-002158	N/A	Undetermined	Undetermined	1	Undetermined	Undetermined		N/A												True	0.2	True	-1	-1	True
2020-01-23 104440 NGF12 SETB4.eds	H12	UNKNOWN	NGF12	NGF12 SETB4	hsa-miR-125b-2#-002158	N/A	Undetermined	Undetermined	1	Undetermined	Undetermined		N/A												True	0.2	True	-1	-1	True
2018-07-13 133116 NGF12 SETB2.eds	H12	UNKNOWN	NGF12	NGF12 SETB2	hsa-miR-125b-2#-002158	Inconclusive	0.635	0	1	Undetermined	Undetermined		N/A												True	0.2	True	3	32	True
2018-07-16 103433 NGF12 SETB3.eds	H12	UNKNOWN	NGF12	NGF12 SETB3	hsa-miR-125b-2#-002158	N/A	Undetermined	Undetermined	1	Undetermined	Undetermined		N/A												True	0.2	True	-1	-1	True
2018-06-18 130711 CTRL SETB3.eds	A08	UNKNOWN	CTRL	CTRL SETB3	hsa-miR-126#-000451	Amp	1.292	0.98	1	32.605	32.605	31.438	N/A	31.438	14.748	1.455	4.303	0	-6.261	6.261	1	0.013	76.698	1	True	0.136	True	3	28
2018-06-07 123401 CTRL SETB2.eds	A08	UNKNOWN	CTRL	CTRL SETB2	hsa-miR-126#-000451	Amp	1.245	0.977	1	30.621	30.621	31.438	N/A	31.438	14.748	1.455	4.303	0	-6.261	6.261	1	0.013	76.698	1	True	0.136	True	3	25
2018-06-04 173123 CTRL SETB1.eds	A08	UNKNOWN	CTRL	CTRL SETB1	hsa-miR-126#-000451	Amp	1.28	0.988	1	31.088	31.088	31.438	N/A	31.438	14.748	1.455	4.303	0	-6.261	6.261	1	0.013	76.698	1	True	0.136	True	3	26
2018-07-13 133116 NGF12 SETB2.eds	A08	UNKNOWN	NGF12	NGF12 SETB2	hsa-miR-126#-000451	Amp	1.236	0.934	1	32.705	32.705	33.347	N/A	33.347	16.988	1.553	4.303	2.24	-4.441	8.922	0.212	0.002	21.722	0.352	True	0.136	True	3	28
2018-07-16 103433 NGF12 SETB3.eds	A08	UNKNOWN	NGF12	NGF12 SETB3	hsa-miR-126#-000451	Amp	1.222	0.953	1	35.192	35.192	33.347	N/A	33.347	16.988	1.553	4.303	2.24	-4.441	8.922	0.212	0.002	21.722	0.352	True	0.136	True	3	30
2020-01-23 104440 NGF12 SETB4.eds	A08	UNKNOWN	NGF12	NGF12 SETB4	hsa-miR-126#-000451	N/A	Undetermined	Undetermined	1	Undetermined	Undetermined	33.347	N/A	33.347	16.988	1.553	4.303	2.24	-4.441	8.922	0.212	0.002	21.722	0.352	True	0.136	True	-1	-1	True
2018-07-12 193530 NGF12 SETB1.eds	A08	UNKNOWN	NGF12	NGF12 SETB1	hsa-miR-126#-000451	Amp	1.278	0.969	1	32.143	32.143	33.347	N/A	33.347	16.988	1.553	4.303	2.24	-4.441	8.922	0.212	0.002	21.722	0.352	True	0.136	True	3	27
2018-06-18 103502 NGF SETB3.eds	A08	UNKNOWN	NGF30	NGF SETB3	hsa-miR-126#-000451	Amp	1.28	0.975	1	33.595	33.595	31.484	N/A	31.484	14.565	1.975	4.303	-0.183	-8.682	8.317	1.135	0.003	410.774	0.945	True	0.136	True	3	29
2018-06-04 144541 NGF SETB1.eds	A08	UNKNOWN	NGF30	NGF SETB1	hsa-miR-126#-000451	Amp	1.302	0.989	1	30.142	30.142	31.484	N/A	31.484	14.565	1.975	4.303	-0.183	-8.682	8.317	1.135	0.003	410.774	0.945	True	0.136	True	3	25
2018-06-07 100846 NGF SETB2.eds	A08	UNKNOWN	NGF30	NGF SETB2	hsa-miR-126#-000451	Amp	1.234	0.965	1	30.714	30.714	31.484	N/A	31.484	14.565	1.975	4.303	-0.183	-8.682	8.317	1.135	0.003	410.774	0.945	True	0.136	True	3	26
2020-01-23 12551948 NGF48 SETB4.eds	A08	UNKNOWN	NGF48	NGF48SETB4	hsa-miR-126#-000451	N/A	Undetermined	Undetermined	1	Undetermined	Undetermined	34.031	N/A	34.031	19.587			4.838			0.035	0.035	0.035		True	0.136	True	-1	-1	True
2018-07-27 115143 NGF48 SETB2.eds	A08	UNKNOWN	NGF48	NGF48SETB2	hsa-miR-126#-000451	N/A	Undetermined	Undetermined	1	Undetermined	Undetermined	34.031	N/A	34.031	19.587			4.838			0.035	0.035	0.035		True	0.136	True	-1	-1	True
2018-07-26 191908 NGF48 SETB1.eds	A08	UNKNOWN	NGF48	NGF48SETB1	hsa-miR-126#-000451	Amp	1.296	0.955	1	34.031	34.031	34.031	N/A	34.031	19.587			4.838			0.035	0.035	0.035		True	0.136	True	3	29
2018-06-18 130711 CTRL SETB3.eds	P16	UNKNOWN	CTRL	CTRL SETB3	hsa-miR-1260-002896	Amp	1.139	0.986	1	25.125	25.125	24.995	N/A	24.995	8.305	0.937	4.303	0	-4.031	4.031	1	0.061	16.347	1	True	0.062	True	3	21
2018-06-07 123401 CTRL SETB2.eds	P16	UNKNOWN	CTRL	CTRL SETB2	hsa-miR-1260-002896	Amp	1.102	0.983	1	24.654	24.654	24.995	N/A	24.995	8.305	0.937	4.303	0	-4.031	4.031	1	0.061	16.347	1	True	0.062	True	3	20
2018-06-04 173123 CTRL SETB1.eds	P16	UNKNOWN	CTRL	CTRL SETB1	hsa-miR-1260-002896	Amp	1.111	0.987	1	25.206	25.206	24.995	N/A	24.995	8.305	0.937	4.303	0	-4.031	4.031	1	0.061	16.347	1	True	0.062	True	3	21
2020-01-23 12551948 NGF48 SETB4.eds	P16	UNKNOWN	NGF48	NGF48SETB4	hsa-miR-1260-002896	Amp	1.24	0.992	1	25.942	25.942	26.261	N/A	26.261	11.363	0.532	4.303	3.059	0.769	5.348	0.12	0.025	0.587	0.062	True	0.062	True	3	22
2018-07-26 191908 NGF48 SETB1.eds	P16	UNKNOWN	NGF48	NGF48SETB1	hsa-miR-1260-002896	Amp	1.135	0.981	1	25.513	25.513	26.261	N/A	26.261	11.363	0.532	4.303	3.059	0.769	5.348	0.12	0.025	0.587	0.062	True	0.062	True	3	22
2018-07-27 115143 NGF48 SETB2.eds	P16	UNKNOWN	NGF48	NGF48SETB2	hsa-miR-1260-002896	Amp	1.145	0.987	1	27.328	27.328	26.261	N/A	26.261	11.363	0.532	4.303	3.059	0.769	5.348	0.12	0.025	0.587	0.062	True	0.062	True	3	23
2020-01-23 104440 NGF12 SETB4.eds	P16	UNKNOWN	NGF12	NGF12 SETB4	hsa-miR-1260-002896	Amp	1.206	0.984	1	25.531	25.531	25.662	N/A	25.662	9.7	0.613	3.182	1.395	-0.558	3.347	0.38	0.098	1.472	0.287	True	0.062	True	3	22
2018-07-12 193530 NGF12 SETB1.eds	P16	UNKNOWN	NGF12	NGF12 SETB1	hsa-miR-1260-002896	Amp	1.053	0.976	1	25.652	25.652	25.662	N/A	25.662	9.7	0.613	3.182	1.395	-0.558	3.347	0.38	0.098	1.472	0.287	True	0.062	True	3	22
2018-07-16 103433 NGF12 SETB3.eds	P16	UNKNOWN	NGF12	NGF12 SETB3	hsa-miR-1260-002896	Amp	1.139	0.98	1	25.751	25.751	25.662	N/A	25.662	9.7	0.613	3.182	1.395	-0.558	3.347	0.38	0.098	1.472	0.287	True	0.062	True	3	22
2018-07-13 133116 NGF12 SETB2.eds	P16	UNKNOWN	NGF12	NGF12 SETB2	hsa-miR-1260-002896	Amp	1.039	0.985	1	25.715	25.715	25.662	N/A	25.662	9.7	0.613	3.182	1.395	-0.558	3.347	0.38	0.098	1.472	0.287	True	0.062	True	3	22
2018-06-04 144541 NGF SETB1.eds	P16	UNKNOWN	NGF30	NGF SETB1	hsa-miR-1260-002896	Amp	1.116	0.981	1	24.864	24.864	24.96	N/A	24.96	8.042	1.004	4.303	-0.263	-4.582	4.056	1.2	0.06	23.954	0.857	True	0.062	True	3	21
2018-06-07 100846 NGF SETB2.eds	P16	UNKNOWN	NGF30	NGF SETB2	hsa-miR-1260-002896	Amp	1.098	0.978	1	24.86	24.86	24.96	N/A	24.96	8.042	1.004	4.303	-0.263	-4.582	4.056	1.2	0.06	23.954	0.857	True	0.062	True	3	21
2018-06-18 103502 NGF SETB3.eds	P16	UNKNOWN	NGF30	NGF SETB3	hsa-miR-1260-002896	Amp	1.112	0.976	1	25.157	25.157	24.96	N/A	24.96	8.042	1.004	4.303	-0.263	-4.582	4.056	1.2	0.06	23.954	0.857	True	0.062	True	3	21
2018-06-07 100846 NGF SETB2.eds	O14	UNKNOWN	NGF30	NGF SETB2	hsa-miR-1262-002852	Amp	0.607	0.492	1	34.381	34.381		N/A												True	0.04	True	3	30	True
2018-06-04 144541 NGF SETB1.eds	O14	UNKNOWN	NGF30	NGF SETB1	hsa-miR-1262-002852	Amp	0.716	0.832	1	34.628	34.628		N/A												True	0.04	True	3	31	True
2018-06-18 103502 NGF SETB3.eds	O14	UNKNOWN	NGF30	NGF SETB3	hsa-miR-1262-002852	Inconclusive	0.693	0.726	1	35.245	35.245		N/A												True	0.04	True	3	31	True
2020-01-23 12551948 NGF48 SETB4.eds	O14	UNKNOWN	NGF48	NGF48SETB4	hsa-miR-1262-002852	N/A	Undetermined	Undetermined	1	Undetermined	Undetermined		N/A												True	0.04	True	-1	-1	True
2018-07-26 191908 NGF48 SETB1.eds	O14	UNKNOWN	NGF48	NGF48SETB1	hsa-miR-1262-002852	Amp	0.652	0.597	1	34.239	34.239		N/A												True	0.04	True	3	30	True
2018-07-27 115143 NGF48 SETB2.eds	O14	UNKNOWN	NGF48	NGF48SETB2	hsa-miR-1262-002852	Amp	0.671	0.488	1	34.393	34.393		N/A												True	0.04	True	3	31	True
2018-07-16 103433 NGF12 SETB3.eds	O14	UNKNOWN	NGF12	NGF12 SETB3	hsa-miR-1262-002852	N/A	Undetermined	Undetermined	1	Undetermined	Undetermined		N/A												True	0.04	True	-1	-1	True
2018-07-13 133116 NGF12 SETB2.eds	O14	UNKNOWN	NGF12	NGF12 SETB2	hsa-miR-1262-002852	Amp	0.639	0.677	1	35.102	35.102		N/A												True	0.04	True	3	31	True
2020-01-23 104440 NGF12 SETB4.eds	O14	UNKNOWN	NGF12	NGF12 SETB4	hsa-miR-1262-002852	N/A	Undetermined	Undetermined	1	Undetermined	Undetermined		N/A												True	0.04	True	-1	-1	True
2018-07-12 193530 NGF12 SETB1.eds	O14	UNKNOWN	NGF12	NGF12 SETB1	hsa-miR-1262-002852	Amp	0.675	0.492	1	32.876	32.876		N/A												True	0.04	True	3	29	True
2018-06-07 123401 CTRL SETB2.eds	O14	UNKNOWN	CTRL	CTRL SETB2	hsa-miR-1262-002852	Inconclusive	0.662	0.832	1	34.163	34.163		N/A												True	0.04	True	3	30	True
2018-06-04 173123 CTRL SETB1.eds	O14	UNKNOWN	CTRL	CTRL SETB1	hsa-miR-1262-002852	Amp	0.685	0.733	1	33.351	33.351		N/A												True	0.04	True	3	30	True
2018-06-18 130711 CTRL SETB3.eds	O14	UNKNOWN	CTRL	CTRL SETB3	hsa-miR-1262-002852	Amp	0.667	0.815	1	35.429	35.429		N/A												True	0.04	True	3	31	True
2018-06-04 173123 CTRL SETB1.eds	N02	UNKNOWN	CTRL	CTRL SETB1	hsa-miR-1263-002784	N/A	Undetermined	Undetermined	1	Undetermined	Undetermined		N/A												True	0	True	-1	-1	True
2018-06-07 123401 CTRL SETB2.eds	N02	UNKNOWN	CTRL	CTRL SETB2	hsa-miR-1263-002784	N/A	Undetermined	Undetermined	1	Undetermined	Undetermined		N/A												True	0	True	-1	-1	True
2018-06-18 130711 CTRL SETB3.eds	N02	UNKNOWN	CTRL	CTRL SETB3	hsa-miR-1263-002784	N/A	Undetermined	Undetermined	1	Undetermined	Undetermined		N/A												True	0	True	-1	-1	True
2018-06-18 103502 NGF SETB3.eds	N02	UNKNOWN	NGF30	NGF SETB3	hsa-miR-1263-002784	N/A	Undetermined	Undetermined	1	Undetermined	Undetermined		N/A												True	0	True	-1	-1	True
2018-06-07 100846 NGF SETB2.eds	N02	UNKNOWN	NGF30	NGF SETB2	hsa-miR-1263-002784	N/A	Undetermined	Undetermined	1	Undetermined	Undetermined		N/A												True	0	True	-1	-1	True
2018-06-04 144541 NGF SETB1.eds	N02	UNKNOWN	NGF30	NGF SETB1	hsa-miR-1263-002784	N/A	Undetermined	Undetermined	1	Undetermined	Undetermined		N/A												True	0	True	-1	-1	True
2018-07-16 103433 NGF12 SETB3.eds	N02	UNKNOWN	NGF12	NGF12 SETB3	hsa-miR-1263-002784	N/A	Undetermined	Undetermined	1	Undetermined	Undetermined		N/A												True	0	True	-1	-1	True
2020-01-23 104440 NGF12 SETB4.eds	N02	UNKNOWN	NGF12	NGF12 SETB4	hsa-miR-1263-002784	N/A	Undetermined	Undetermined	1	Undetermined	Undetermined		N/A												True	0	True	-1	-1	True
2018-07-12 193530 NGF12 SETB1.eds	N02	UNKNOWN	NGF12	NGF12 SETB1	hsa-miR-1263-002784	N/A	Undetermined	Undetermined	1	Undetermined	Undetermined		N/A												True	0	True	-1	-1	True
2018-07-13 133116 NGF12 SETB2.eds	N02	UNKNOWN	NGF12	NGF12 SETB2	hsa-miR-1263-002784	N/A	Undetermined	Undetermined	1	Undetermined	Undetermined		N/A												True	0	True	-1	-1	True
2018-07-26 191908 NGF48 SETB1.eds	N02	UNKNOWN	NGF48	NGF48SETB1	hsa-miR-1263-002784	N/A	Undetermined	Undetermined	1	Undetermined	Undetermined		N/A												True	0	True	-1	-1	True
2020-01-23 12551948 NGF48 SETB4.eds	N02	UNKNOWN	NGF48	NGF48SETB4	hsa-miR-1263-002784	N/A	Undetermined	Undetermined	1	Undetermined	Undetermined		N/A												True	0	True	-1	-1	True
2018-07-27 115143 NGF48 SETB2.eds	N02	UNKNOWN	NGF48	NGF48SETB2	hsa-miR-1263-002784	N/A	Undetermined	Undetermined	1	Undetermined	Undetermined		N/A												True	0	True	-1	-1	True
2018-06-07 123401 CTRL SETB2.eds	N10	UNKNOWN	CTRL	CTRL SETB2	hsa-miR-1264-002799	N/A	Undetermined	Undetermined	1	Undetermined	Undetermined		N/A												True	0.04	True	-1	-1	True
2018-06-04 173123 CTRL SETB1.eds	N10	UNKNOWN	CTRL	CTRL SETB1	hsa-miR-1264-002799	N/A	Undetermined	Undetermined	1	Undetermined	Undetermined		N/A												True	0.04	True	-1	-1	True
2018-06-18 130711 CTRL SETB3.eds	N10	UNKNOWN	CTRL	CTRL SETB3	hsa-miR-1264-002799	N/A	Undetermined	Undetermined	1	Undetermined	Undetermined		N/A												True	0.04	True	-1	-1	True
2018-07-13 133116 NGF12 SETB2.eds	N10	UNKNOWN	NGF12	NGF12 SETB2	hsa-miR-1264-002799	N/A	Undetermined	Undetermined	1	Undetermined	Undetermined		N/A												True	0.04	True	-1	-1	True
2018-07-16 103433 NGF12 SETB3.eds	N10	UNKNOWN	NGF12	NGF12 SETB3	hsa-miR-1264-002799	N/A	Undetermined	Undetermined	1	Undetermined	Undetermined		N/A												True	0.04	True	-1	-1	True
2020-01-23 104440 NGF12 SETB4.eds	N10	UNKNOWN	NGF12	NGF12 SETB4	hsa-miR-1264-002799	N/A	Undetermined	Undetermined	1	Undetermined	Undetermined		N/A												True	0.04	True	-1	-1	True
2018-07-12 193530 NGF12 SETB1.eds	N10	UNKNOWN	NGF12	NGF12 SETB1	hsa-miR-1264-002799	N/A	Undetermined	Undetermined	1	Undetermined	Undetermined		N/A												True	0.04	True	-1	-1	True
2018-06-18 103502 NGF SETB3.eds	N10	UNKNOWN	NGF30	NGF SETB3	hsa-miR-1264-002799	Amp	0.716	0.7	1	36.942	36.942		N/A												True	0.04	True	3	33	True
2018-06-07 100846 NGF SETB2.eds	N10	UNKNOWN	NGF30	NGF SETB2	hsa-miR-1264-002799	N/A	Undetermined	Undetermined	1	Undetermined	Undetermined		N/A												True	0.04	True	-1	-1	True
2018-06-04 144541 NGF SETB1.eds	N10	UNKNOWN	NGF30	NGF SETB1	hsa-miR-1264-002799	N/A	Undetermined	Undetermined	1	Undetermined	Undetermined		N/A												True	0.04	True	-1	-1	True
2018-07-26 191908 NGF48 SETB1.eds	N10	UNKNOWN	NGF48	NGF48SETB1	hsa-miR-1264-002799	N/A	Undetermined	Undetermined	1	Undetermined	Undetermined		N/A												True	0.04	True	-1	-1	True
2018-07-27 115143 NGF48 SETB2.eds	N10	UNKNOWN	NGF48	NGF48SETB2	hsa-miR-1264-002799	N/A	Undetermined	Undetermined	1	Undetermined	Undetermined		N/A												True	0.04	True	-1	-1	True
2020-01-23 12551948 NGF48 SETB4.eds	N10	UNKNOWN	NGF48	NGF48SETB4	hsa-miR-1264-002799	N/A	Undetermined	Undetermined	1	Undetermined	Undetermined		N/A												True	0.04	True	-1	-1	True
2018-06-04 173123 CTRL SETB1.eds	N05	UNKNOWN	CTRL	CTRL SETB1	hsa-miR-1265-002790	N/A	Undetermined	Undetermined	1	Undetermined	Undetermined		N/A												True	0	True	-1	-1	True
2018-06-07 123401 CTRL SETB2.eds	N05	UNKNOWN	CTRL	CTRL SETB2	hsa-miR-1265-002790	N/A	Undetermined	Undetermined	1	Undetermined	Undetermined		N/A												True	0	True	-1	-1	True
2018-06-18 130711 CTRL SETB3.eds	N05	UNKNOWN	CTRL	CTRL SETB3	hsa-miR-1265-002790	N/A	Undetermined	Undetermined	1	Undetermined	Undetermined		N/A												True	0	True	-1	-1	True
2018-06-07 100846 NGF SETB2.eds	N05	UNKNOWN	NGF30	NGF SETB2	hsa-miR-1265-002790	N/A	Undetermined	Undetermined	1	Undetermined	Undetermined		N/A												True	0	True	-1	-1	True
2018-06-04 144541 NGF SETB1.eds	N05	UNKNOWN	NGF30	NGF SETB1	hsa-miR-1265-002790	N/A	Undetermined	Undetermined	1	Undetermined	Undetermined		N/A												True	0	True	-1	-1	True
2018-06-18 103502 NGF SETB3.eds	N05	UNKNOWN	NGF30	NGF SETB3	hsa-miR-1265-002790	N/A	Undetermined	Undetermined	1	Undetermined	Undetermined		N/A												True	0	True	-1	-1	True
2018-07-26 191908 NGF48 SETB1.eds	N05	UNKNOWN	NGF48	NGF48SETB1	hsa-miR-1265-002790	N/A	Undetermined	Undetermined	1	Undetermined	Undetermined		N/A												True	0	True	-1	-1	True
2018-07-27 115143 NGF48 SETB2.eds	N05	UNKNOWN	NGF48	NGF48SETB2	hsa-miR-1265-002790	N/A	Undetermined	Undetermined	1	Undetermined	Undetermined		N/A												True	0	True	-1	-1	True
2020-01-23 12551948 NGF48 SETB4.eds	N05	UNKNOWN	NGF48	NGF48SETB4	hsa-miR-1265-002790	N/A	Undetermined	Undetermined	1	Undetermined	Undetermined		N/A												True	0	True	-1	-1	True
2020-01-23 104440 NGF12 SETB4.eds	N05	UNKNOWN	NGF12	NGF12 SETB4	hsa-miR-1265-002790	N/A	Undetermined	Undetermined	1	Undetermined	Undetermined		N/A												True	0	True	-1	-1	True
2018-07-16 103433 NGF12 SETB3.eds	N05	UNKNOWN	NGF12	NGF12 SETB3	hsa-miR-1265-002790	N/A	Undetermined	Undetermined	1	Undetermined	Undetermined		N/A												True	0	True	-1	-1	True
2018-07-13 133116 NGF12 SETB2.eds	N05	UNKNOWN	NGF12	NGF12 SETB2	hsa-miR-1265-002790	N/A	Undetermined	Undetermined	1	Undetermined	Undetermined		N/A												True	0	True	-1	-1	True
2018-07-12 193530 NGF12 SETB1.eds	N05	UNKNOWN	NGF12	NGF12 SETB1	hsa-miR-1265-002790	N/A	Undetermined	Undetermined	1	Undetermined	Undetermined		N/A												True	0	True	-1	-1	True
2020-01-23 104440 NGF12 SETB4.eds	P09	UNKNOWN	NGF12	NGF12 SETB4	hsa-miR-1267-002885	Amp	1.084	0.973	1	31.526	31.526	31.663	N/A	31.663	15.701	0.759	3.182	0.78	-1.635	3.196	0.582	0.109	3.106	0.669	True	0.042	True	3	28
2018-07-16 103433 NGF12 SETB3.eds	P09	UNKNOWN	NGF12	NGF12 SETB3	hsa-miR-1267-002885	Amp	1.136	0.961	1	32.192	32.192	31.663	N/A	31.663	15.701	0.759	3.182	0.78	-1.635	3.196	0.582	0.109	3.106	0.669	True	0.042	True	3	29
2018-07-13 133116 NGF12 SETB2.eds	P09	UNKNOWN	NGF12	NGF12 SETB2	hsa-miR-1267-002885	Amp	1.068	0.93	1	31.702	31.702	31.663	N/A	31.663	15.701	0.759	3.182	0.78	-1.635	3.196	0.582	0.109	3.106	0.669	True	0.042	True	3	28
2018-07-12 193530 NGF12 SETB1.eds	P09	UNKNOWN	NGF12	NGF12 SETB1	hsa-miR-1267-002885	Amp	1.122	0.904	1	31.234	31.234	31.663	N/A	31.663	15.701	0.759	3.182	0.78	-1.635	3.196	0.582	0.109	3.106	0.669	True	0.042	True	3	28
2020-01-23 12551948 NGF48 SETB4.eds	P09	UNKNOWN	NGF48	NGF48SETB4	hsa-miR-1267-002885	Amp	1.152	0.947	1	33.211	33.211	33.655	N/A	33.655	18.758	0.937	4.303	3.837	-0.193	7.868	0.07	0.004	1.143	0.105	True	0.042	True	3	30
2018-07-26 191908 NGF48 SETB1.eds	P09	UNKNOWN	NGF48	NGF48SETB1	hsa-miR-1267-002885	Amp	1.104	0.983	1	32.193	32.193	33.655	N/A	33.655	18.758	0.937	4.303	3.837	-0.193	7.868	0.07	0.004	1.143	0.105	True	0.042	True	3	29
2018-07-27 115143 NGF48 SETB2.eds	P09	UNKNOWN	NGF48	NGF48SETB2	hsa-miR-1267-002885	Amp	1.052	0.815	1	35.561	35.561	33.655	N/A	33.655	18.758	0.937	4.303	3.837	-0.193	7.868	0.07	0.004	1.143	0.105	True	0.042	True	3	32
2018-06-18 130711 CTRL SETB3.eds	P09	UNKNOWN	CTRL	CTRL SETB3	hsa-miR-1267-002885	Amp	1.077	0.971	1	32.803	32.803	31.61	N/A	31.61	14.92	1.47	4.303	0	-6.326	6.326	1	0.012	80.215	1	True	0.042	True	3	30
2018-06-07 123401 CTRL SETB2.eds	P09	UNKNOWN	CTRL	CTRL SETB2	hsa-miR-1267-002885	Amp	1.109	0.965	1	30.819	30.819	31.61	N/A	31.61	14.92	1.47	4.303	0	-6.326	6.326	1	0.012	80.215	1	True	0.042	True	3	28
2018-06-04 173123 CTRL SETB1.eds	P09	UNKNOWN	CTRL	CTRL SETB1	hsa-miR-1267-002885	Amp	1.122	0.978	1	31.208	31.208	31.61	N/A	31.61	14.92	1.47	4.303	0	-6.326	6.326	1	0.012	80.215	1	True	0.042	True	3	28
2018-06-18 103502 NGF SETB3.eds	P09	UNKNOWN	NGF30	NGF SETB3	hsa-miR-1267-002885	Amp	1.13	0.959	1	32.182	32.182	31.514	N/A	31.514	14.595	1.226	4.303	-0.325	-5.602	4.952	1.253	0.032	48.567	0.874	True	0.042	True	3	29
2018-06-07 100846 NGF SETB2.eds	P09	UNKNOWN	NGF30	NGF SETB2	hsa-miR-1267-002885	Amp	1.121	0.963	1	31.032	31.032	31.514	N/A	31.514	14.595	1.226	4.303	-0.325	-5.602	4.952	1.253	0.032	48.567	0.874	True	0.042	True	3	28
2018-06-04 144541 NGF SETB1.eds	P09	UNKNOWN	NGF30	NGF SETB1	hsa-miR-1267-002885	Amp	1.155	0.978	1	31.327	31.327	31.514	N/A	31.514	14.595	1.226	4.303	-0.325	-5.602	4.952	1.253	0.032	48.567	0.874	True	0.042	True	3	28
2018-07-12 193530 NGF12 SETB1.eds	N04	UNKNOWN	NGF12	NGF12 SETB1	hsa-miR-1269-002789	N/A	Undetermined	Undetermined	1	Undetermined	Undetermined		N/A												True	0	True	-1	-1	True
2018-07-13 133116 NGF12 SETB2.eds	N04	UNKNOWN	NGF12	NGF12 SETB2	hsa-miR-1269-002789	N/A	Undetermined	Undetermined	1	Undetermined	Undetermined		N/A												True	0	True	-1	-1	True
2018-07-16 103433 NGF12 SETB3.eds	N04	UNKNOWN	NGF12	NGF12 SETB3	hsa-miR-1269-002789	N/A	Undetermined	Undetermined	1	Undetermined	Undetermined		N/A												True	0	True	-1	-1	True
2020-01-23 104440 NGF12 SETB4.eds	N04	UNKNOWN	NGF12	NGF12 SETB4	hsa-miR-1269-002789	N/A	Undetermined	Undetermined	1	Undetermined	Undetermined		N/A												True	0	True	-1	-1	True
2018-06-04 173123 CTRL SETB1.eds	N04	UNKNOWN	CTRL	CTRL SETB1	hsa-miR-1269-002789	N/A	Undetermined	Undetermined	1	Undetermined	Undetermined		N/A												True	0	True	-1	-1	True
2018-06-07 123401 CTRL SETB2.eds	N04	UNKNOWN	CTRL	CTRL SETB2	hsa-miR-1269-002789	N/A	Undetermined	Undetermined	1	Undetermined	Undetermined		N/A												True	0	True	-1	-1	True
2018-06-18 130711 CTRL SETB3.eds	N04	UNKNOWN	CTRL	CTRL SETB3	hsa-miR-1269-002789	N/A	Undetermined	Undetermined	1	Undetermined	Undetermined		N/A												True	0	True	-1	-1	True
2020-01-23 12551948 NGF48 SETB4.eds	N04	UNKNOWN	NGF48	NGF48SETB4	hsa-miR-1269-002789	N/A	Undetermined	Undetermined	1	Undetermined	Undetermined		N/A												True	0	True	-1	-1	True
2018-07-27 115143 NGF48 SETB2.eds	N04	UNKNOWN	NGF48	NGF48SETB2	hsa-miR-1269-002789	N/A	Undetermined	Undetermined	1	Undetermined	Undetermined		N/A												True	0	True	-1	-1	True
2018-07-26 191908 NGF48 SETB1.eds	N04	UNKNOWN	NGF48	NGF48SETB1	hsa-miR-1269-002789	N/A	Undetermined	Undetermined	1	Undetermined	Undetermined		N/A												True	0	True	-1	-1	True
2018-06-07 100846 NGF SETB2.eds	N04	UNKNOWN	NGF30	NGF SETB2	hsa-miR-1269-002789	N/A	Undetermined	Undetermined	1	Undetermined	Undetermined		N/A												True	0	True	-1	-1	True
2018-06-04 144541 NGF SETB1.eds	N04	UNKNOWN	NGF30	NGF SETB1	hsa-miR-1269-002789	N/A	Undetermined	Undetermined	1	Undetermined	Undetermined		N/A												True	0	True	-1	-1	True
2018-06-18 103502 NGF SETB3.eds	N04	UNKNOWN	NGF30	NGF SETB3	hsa-miR-1269-002789	N/A	Undetermined	Undetermined	1	Undetermined	Undetermined		N/A												True	0	True	-1	-1	True
2018-06-07 100846 NGF SETB2.eds	N14	UNKNOWN	NGF30	NGF SETB2	hsa-miR-1270-002807	No Amp	0.589	0.691	1	34.095	34.095		N/A												True	0.04	True	3	28	True
2018-06-18 103502 NGF SETB3.eds	N14	UNKNOWN	NGF30	NGF SETB3	hsa-miR-1270-002807	N/A	Undetermined	Undetermined	1	Undetermined	Undetermined		N/A												True	0.04	True	-1	-1	True
2018-06-04 144541 NGF SETB1.eds	N14	UNKNOWN	NGF30	NGF SETB1	hsa-miR-1270-002807	No Amp	0.677	0.711	1	33.171	33.171		N/A												True	0.04	True	3	29	True
2020-01-23 12551948 NGF48 SETB4.eds	N14	UNKNOWN	NGF48	NGF48SETB4	hsa-miR-1270-002807	Amp	1.33	0.985	1	31.095	31.095		N/A												True	0.04	True	3	28	True
2018-07-27 115143 NGF48 SETB2.eds	N14	UNKNOWN	NGF48	NGF48SETB2	hsa-miR-1270-002807	Amp	1.037	0.958	1	35.066	35.066		N/A												True	0.04	True	3	32	True
2018-07-26 191908 NGF48 SETB1.eds	N14	UNKNOWN	NGF48	NGF48SETB1	hsa-miR-1270-002807	Amp	0.753	0.846	1	35.208	35.208		N/A												True	0.04	True	3	32	True
2018-07-13 133116 NGF12 SETB2.eds	N14	UNKNOWN	NGF12	NGF12 SETB2	hsa-miR-1270-002807	Amp	1.108	0.968	1	30.53	30.53		N/A												True	0.04	True	3	27	True
2018-07-12 193530 NGF12 SETB1.eds	N14	UNKNOWN	NGF12	NGF12 SETB1	hsa-miR-1270-002807	No Amp	0.644	0.698	1	34.943	34.943		N/A												True	0.04	True	3	31	True
2020-01-23 104440 NGF12 SETB4.eds	N14	UNKNOWN	NGF12	NGF12 SETB4	hsa-miR-1270-002807	N/A	Undetermined	Undetermined	1	Undetermined	Undetermined		N/A												True	0.04	True	-1	-1	True
2018-07-16 103433 NGF12 SETB3.eds	N14	UNKNOWN	NGF12	NGF12 SETB3	hsa-miR-1270-002807	Amp	1.132	0.955	1	31.781	31.781		N/A												True	0.04	True	3	29	True
2018-06-04 173123 CTRL SETB1.eds	N14	UNKNOWN	CTRL	CTRL SETB1	hsa-miR-1270-002807	Amp	0.821	0.903	1	32.453	32.453		N/A												True	0.04	True	3	29	True
2018-06-18 130711 CTRL SETB3.eds	N14	UNKNOWN	CTRL	CTRL SETB3	hsa-miR-1270-002807	Amp	1.173	0.973	1	31.551	31.551		N/A												True	0.04	True	3	29	True
2018-06-07 123401 CTRL SETB2.eds	N14	UNKNOWN	CTRL	CTRL SETB2	hsa-miR-1270-002807	Amp	0.769	0.927	1	32.594	32.594		N/A												True	0.04	True	3	29	True
2018-06-18 103502 NGF SETB3.eds	M23	UNKNOWN	NGF30	NGF SETB3	hsa-miR-1271-002779	Amp	1.251	0.984	1	29.975	29.975	29.112	N/A	29.112	12.194	1.349	4.303	-0.232	-6.038	5.573	1.175	0.021	65.717	0.906	True	0.124	True	3	25
2018-06-04 144541 NGF SETB1.eds	M23	UNKNOWN	NGF30	NGF SETB1	hsa-miR-1271-002779	Amp	1.235	0.982	1	28.517	28.517	29.112	N/A	29.112	12.194	1.349	4.303	-0.232	-6.038	5.573	1.175	0.021	65.717	0.906	True	0.124	True	3	23
2018-06-07 100846 NGF SETB2.eds	M23	UNKNOWN	NGF30	NGF SETB2	hsa-miR-1271-002779	Amp	1.258	0.985	1	28.845	28.845	29.112	N/A	29.112	12.194	1.349	4.303	-0.232	-6.038	5.573	1.175	0.021	65.717	0.906	True	0.124	True	3	24
2018-06-07 123401 CTRL SETB2.eds	M23	UNKNOWN	CTRL	CTRL SETB2	hsa-miR-1271-002779	Amp	1.26	0.983	1	28.55	28.55	29.116	N/A	29.116	12.426	1.249	4.303	0	-5.375	5.375	1	0.024	41.507	1	True	0.124	True	3	24
2018-06-04 173123 CTRL SETB1.eds	M23	UNKNOWN	CTRL	CTRL SETB1	hsa-miR-1271-002779	Amp	1.226	0.984	1	28.935	28.935	29.116	N/A	29.116	12.426	1.249	4.303	0	-5.375	5.375	1	0.024	41.507	1	True	0.124	True	3	24
2018-06-18 130711 CTRL SETB3.eds	M23	UNKNOWN	CTRL	CTRL SETB3	hsa-miR-1271-002779	Amp	1.219	0.992	1	29.863	29.863	29.116	N/A	29.116	12.426	1.249	4.303	0	-5.375	5.375	1	0.024	41.507	1	True	0.124	True	3	25
2018-07-12 193530 NGF12 SETB1.eds	M23	UNKNOWN	NGF12	NGF12 SETB1	hsa-miR-1271-002779	Amp	1.208	0.977	1	29.57	29.57	30.396	N/A	30.396	14.434	1.185	3.182	2.007	-1.764	5.778	0.249	0.018	3.396	0.3	True	0.124	True	3	24
2018-07-13 133116 NGF12 SETB2.eds	M23	UNKNOWN	NGF12	NGF12 SETB2	hsa-miR-1271-002779	Amp	1.211	0.984	1	29.171	29.171	30.396	N/A	30.396	14.434	1.185	3.182	2.007	-1.764	5.778	0.249	0.018	3.396	0.3	True	0.124	True	3	24
2018-07-16 103433 NGF12 SETB3.eds	M23	UNKNOWN	NGF12	NGF12 SETB3	hsa-miR-1271-002779	Amp	1.204	0.977	1	30.884	30.884	30.396	N/A	30.396	14.434	1.185	3.182	2.007	-1.764	5.778	0.249	0.018	3.396	0.3	True	0.124	True	3	26
2020-01-23 104440 NGF12 SETB4.eds	M23	UNKNOWN	NGF12	NGF12 SETB4	hsa-miR-1271-002779	Amp	1.225	0.976	1	31.96	31.96	30.396	N/A	30.396	14.434	1.185	3.182	2.007	-1.764	5.778	0.249	0.018	3.396	0.3	True	0.124	True	3	27
2018-07-26 191908 NGF48 SETB1.eds	M23	UNKNOWN	NGF48	NGF48SETB1	hsa-miR-1271-002779	Amp	1.23	0.976	1	30.144	30.144	31.527	N/A	31.527	16.63	0.598	4.303	4.204	1.632	6.776	0.054	0.009	0.323	0.059	True	0.124	True	3	25
2018-07-27 115143 NGF48 SETB2.eds	M23	UNKNOWN	NGF48	NGF48SETB2	hsa-miR-1271-002779	Amp	1.228	0.986	1	32.677	32.677	31.527	N/A	31.527	16.63	0.598	4.303	4.204	1.632	6.776	0.054	0.009	0.323	0.059	True	0.124	True	3	28
2020-01-23 12551948 NGF48 SETB4.eds	M23	UNKNOWN	NGF48	NGF48SETB4	hsa-miR-1271-002779	Amp	1.241	0.983	1	31.762	31.762	31.527	N/A	31.527	16.63	0.598	4.303	4.204	1.632	6.776	0.054	0.009	0.323	0.059	True	0.124	True	3	27
2018-07-16 103433 NGF12 SETB3.eds	O10	UNKNOWN	NGF12	NGF12 SETB3	hsa-miR-1272-002845	N/A	Undetermined	Undetermined	1	Undetermined	Undetermined		N/A												True	0	True	-1	-1	True
2020-01-23 104440 NGF12 SETB4.eds	O10	UNKNOWN	NGF12	NGF12 SETB4	hsa-miR-1272-002845	N/A	Undetermined	Undetermined	1	Undetermined	Undetermined		N/A												True	0	True	-1	-1	True
2018-07-12 193530 NGF12 SETB1.eds	O10	UNKNOWN	NGF12	NGF12 SETB1	hsa-miR-1272-002845	N/A	Undetermined	Undetermined	1	Undetermined	Undetermined		N/A												True	0	True	-1	-1	True
2018-07-13 133116 NGF12 SETB2.eds	O10	UNKNOWN	NGF12	NGF12 SETB2	hsa-miR-1272-002845	N/A	Undetermined	Undetermined	1	Undetermined	Undetermined		N/A												True	0	True	-1	-1	True
2018-06-07 123401 CTRL SETB2.eds	O10	UNKNOWN	CTRL	CTRL SETB2	hsa-miR-1272-002845	N/A	Undetermined	Undetermined	1	Undetermined	Undetermined		N/A												True	0	True	-1	-1	True
2018-06-18 130711 CTRL SETB3.eds	O10	UNKNOWN	CTRL	CTRL SETB3	hsa-miR-1272-002845	N/A	Undetermined	Undetermined	1	Undetermined	Undetermined		N/A												True	0	True	-1	-1	True
2018-06-04 173123 CTRL SETB1.eds	O10	UNKNOWN	CTRL	CTRL SETB1	hsa-miR-1272-002845	N/A	Undetermined	Undetermined	1	Undetermined	Undetermined		N/A												True	0	True	-1	-1	True
2018-07-26 191908 NGF48 SETB1.eds	O10	UNKNOWN	NGF48	NGF48SETB1	hsa-miR-1272-002845	N/A	Undetermined	Undetermined	1	Undetermined	Undetermined		N/A												True	0	True	-1	-1	True
2018-07-27 115143 NGF48 SETB2.eds	O10	UNKNOWN	NGF48	NGF48SETB2	hsa-miR-1272-002845	N/A	Undetermined	Undetermined	1	Undetermined	Undetermined		N/A												True	0	True	-1	-1	True
2020-01-23 12551948 NGF48 SETB4.eds	O10	UNKNOWN	NGF48	NGF48SETB4	hsa-miR-1272-002845	N/A	Undetermined	Undetermined	1	Undetermined	Undetermined		N/A												True	0	True	-1	-1	True
2018-06-07 100846 NGF SETB2.eds	O10	UNKNOWN	NGF30	NGF SETB2	hsa-miR-1272-002845	N/A	Undetermined	Undetermined	1	Undetermined	Undetermined		N/A												True	0	True	-1	-1	True
2018-06-18 103502 NGF SETB3.eds	O10	UNKNOWN	NGF30	NGF SETB3	hsa-miR-1272-002845	N/A	Undetermined	Undetermined	1	Undetermined	Undetermined		N/A												True	0	True	-1	-1	True
2018-06-04 144541 NGF SETB1.eds	O10	UNKNOWN	NGF30	NGF SETB1	hsa-miR-1272-002845	N/A	Undetermined	Undetermined	1	Undetermined	Undetermined		N/A												True	0	True	-1	-1	True
2020-01-23 104440 NGF12 SETB4.eds	P07	UNKNOWN	NGF12	NGF12 SETB4	hsa-miR-1274A-002883	Amp	1.291	0.992	1	24.739	24.739	23.789	N/A	23.789	7.627	1.199	4.303	2.36	-2.799	7.519	0.195	0.005	6.961	0.229	True	0.144	True	3	20
2018-07-13 133116 NGF12 SETB2.eds	P07	UNKNOWN	NGF12	NGF12 SETB2	hsa-miR-1274A-002883	Amp	1.244	0.973	1	22.974	22.974	23.789	N/A	23.789	7.627	1.199	4.303	2.36	-2.799	7.519	0.195	0.005	6.961	0.229	True	0.144	True	3	18
2018-07-16 103433 NGF12 SETB3.eds	P07	UNKNOWN	NGF12	NGF12 SETB3	hsa-miR-1274A-002883	N/A	Undetermined	Undetermined	1	Undetermined	Undetermined	23.789	N/A	23.789	7.627	1.199	4.303	2.36	-2.799	7.519	0.195	0.005	6.961	0.229	True	0.144	True	-1	-1	True
2018-07-12 193530 NGF12 SETB1.eds	P07	UNKNOWN	NGF12	NGF12 SETB1	hsa-miR-1274A-002883	Amp	1.269	0.991	1	23.654	23.654	23.789	N/A	23.789	7.627	1.199	4.303	2.36	-2.799	7.519	0.195	0.005	6.961	0.229	True	0.144	True	3	18
2020-01-23 12551948 NGF48 SETB4.eds	P07	UNKNOWN	NGF48	NGF48SETB4	hsa-miR-1274A-002883	Amp	1.343	0.986	1	25.79	25.79	25.654	N/A	25.654	10.757	0.658	4.303	5.49	2.659	8.321	0.022	0.003	0.158	0.023	True	0.144	True	3	21
2018-07-26 191908 NGF48 SETB1.eds	P07	UNKNOWN	NGF48	NGF48SETB1	hsa-miR-1274A-002883	Amp	1.272	0.985	1	24.23	24.23	25.654	N/A	25.654	10.757	0.658	4.303	5.49	2.659	8.321	0.022	0.003	0.158	0.023	True	0.144	True	3	19
2018-07-27 115143 NGF48 SETB2.eds	P07	UNKNOWN	NGF48	NGF48SETB2	hsa-miR-1274A-002883	Amp	1.275	0.984	1	26.943	26.943	25.654	N/A	25.654	10.757	0.658	4.303	5.49	2.659	8.321	0.022	0.003	0.158	0.023	True	0.144	True	3	22
2018-06-04 173123 CTRL SETB1.eds	P07	UNKNOWN	CTRL	CTRL SETB1	hsa-miR-1274A-002883	Amp	1.25	0.966	1	22.137	22.137	21.957	N/A	21.957	5.267	1.153	4.303	0	-4.961	4.961	1	0.032	31.155	1	True	0.144	True	3	17
2018-06-07 123401 CTRL SETB2.eds	P07	UNKNOWN	CTRL	CTRL SETB2	hsa-miR-1274A-002883	Amp	1.285	0.988	1	21.199	21.199	21.957	N/A	21.957	5.267	1.153	4.303	0	-4.961	4.961	1	0.032	31.155	1	True	0.144	True	3	16
2018-06-18 130711 CTRL SETB3.eds	P07	UNKNOWN	CTRL	CTRL SETB3	hsa-miR-1274A-002883	Amp	1.288	0.96	1	22.534	22.534	21.957	N/A	21.957	5.267	1.153	4.303	0	-4.961	4.961	1	0.032	31.155	1	True	0.144	True	3	18
2018-06-18 103502 NGF SETB3.eds	P07	UNKNOWN	NGF30	NGF SETB3	hsa-miR-1274A-002883	Amp	1.299	0.983	1	22.61	22.61	21.952	N/A	21.952	5.033	1.217	4.303	-0.234	-5.469	5.002	1.176	0.031	44.296	0.896	True	0.144	True	3	17
2018-06-07 100846 NGF SETB2.eds	P07	UNKNOWN	NGF30	NGF SETB2	hsa-miR-1274A-002883	Amp	1.289	0.987	1	21.289	21.289	21.952	N/A	21.952	5.033	1.217	4.303	-0.234	-5.469	5.002	1.176	0.031	44.296	0.896	True	0.144	True	3	16
2018-06-04 144541 NGF SETB1.eds	P07	UNKNOWN	NGF30	NGF SETB1	hsa-miR-1274A-002883	Amp	1.253	0.994	1	21.956	21.956	21.952	N/A	21.952	5.033	1.217	4.303	-0.234	-5.469	5.002	1.176	0.031	44.296	0.896	True	0.144	True	3	17
2018-07-12 193530 NGF12 SETB1.eds	P08	UNKNOWN	NGF12	NGF12 SETB1	hsa-miR-1274B-002884	Amp	1.285	0.979	1	22.507	22.507	22.354	N/A	22.354	6.392	0.868	3.182	2.53	-0.231	5.292	0.173	0.026	1.174	0.167	True	0.147	True	3	18
2020-01-23 104440 NGF12 SETB4.eds	P08	UNKNOWN	NGF12	NGF12 SETB4	hsa-miR-1274B-002884	Amp	1.299	0.983	1	23.385	23.385	22.354	N/A	22.354	6.392	0.868	3.182	2.53	-0.231	5.292	0.173	0.026	1.174	0.167	True	0.147	True	3	18
2018-07-13 133116 NGF12 SETB2.eds	P08	UNKNOWN	NGF12	NGF12 SETB2	hsa-miR-1274B-002884	Amp	1.281	0.976	1	21.238	21.238	22.354	N/A	22.354	6.392	0.868	3.182	2.53	-0.231	5.292	0.173	0.026	1.174	0.167	True	0.147	True	3	16
2018-07-16 103433 NGF12 SETB3.eds	P08	UNKNOWN	NGF12	NGF12 SETB3	hsa-miR-1274B-002884	Amp	1.283	0.988	1	22.287	22.287	22.354	N/A	22.354	6.392	0.868	3.182	2.53	-0.231	5.292	0.173	0.026	1.174	0.167	True	0.147	True	3	17
2020-01-23 12551948 NGF48 SETB4.eds	P08	UNKNOWN	NGF48	NGF48SETB4	hsa-miR-1274B-002884	Amp	1.354	0.986	1	24.079	24.079	23.951	N/A	23.951	9.054	0.694	4.303	5.193	2.208	8.178	0.027	0.003	0.216	0.031	True	0.147	True	3	19
2018-07-27 115143 NGF48 SETB2.eds	P08	UNKNOWN	NGF48	NGF48SETB2	hsa-miR-1274B-002884	Amp	1.295	0.985	1	25.306	25.306	23.951	N/A	23.951	9.054	0.694	4.303	5.193	2.208	8.178	0.027	0.003	0.216	0.031	True	0.147	True	3	20
2018-07-26 191908 NGF48 SETB1.eds	P08	UNKNOWN	NGF48	NGF48SETB1	hsa-miR-1274B-002884	Amp	1.289	0.977	1	22.469	22.469	23.951	N/A	23.951	9.054	0.694	4.303	5.193	2.208	8.178	0.027	0.003	0.216	0.031	True	0.147	True	3	17
2018-06-04 144541 NGF SETB1.eds	P08	UNKNOWN	NGF30	NGF SETB1	hsa-miR-1274B-002884	Amp	1.281	0.988	1	20.256	20.256	20.458	N/A	20.458	3.54	1.316	4.303	-0.321	-5.982	5.339	1.249	0.025	63.188	0.866	True	0.147	True	3	15
2018-06-07 100846 NGF SETB2.eds	P08	UNKNOWN	NGF30	NGF SETB2	hsa-miR-1274B-002884	Amp	1.281	0.983	1	19.808	19.808	20.458	N/A	20.458	3.54	1.316	4.303	-0.321	-5.982	5.339	1.249	0.025	63.188	0.866	True	0.147	True	3	15
2018-06-18 103502 NGF SETB3.eds	P08	UNKNOWN	NGF30	NGF SETB3	hsa-miR-1274B-002884	Amp	1.297	0.992	1	21.311	21.311	20.458	N/A	20.458	3.54	1.316	4.303	-0.321	-5.982	5.339	1.249	0.025	63.188	0.866	True	0.147	True	3	16
2018-06-07 123401 CTRL SETB2.eds	P08	UNKNOWN	CTRL	CTRL SETB2	hsa-miR-1274B-002884	Amp	1.294	0.98	1	19.835	19.835	20.551	N/A	20.551	3.861	1.213	4.303	0	-5.218	5.218	1	0.027	37.219	1	True	0.147	True	3	15
2018-06-04 173123 CTRL SETB1.eds	P08	UNKNOWN	CTRL	CTRL SETB1	hsa-miR-1274B-002884	Amp	1.297	0.987	1	20.574	20.574	20.551	N/A	20.551	3.861	1.213	4.303	0	-5.218	5.218	1	0.027	37.219	1	True	0.147	True	3	15
2018-06-18 130711 CTRL SETB3.eds	P08	UNKNOWN	CTRL	CTRL SETB3	hsa-miR-1274B-002884	Amp	1.279	0.965	1	21.244	21.244	20.551	N/A	20.551	3.861	1.213	4.303	0	-5.218	5.218	1	0.027	37.219	1	True	0.147	True	3	16
2018-07-16 103433 NGF12 SETB3.eds	O05	UNKNOWN	NGF12	NGF12 SETB3	hsa-miR-1275-002840	N/A	Undetermined	Undetermined	1	Undetermined	Undetermined		N/A												True	0.04	True	-1	-1	True
2020-01-23 104440 NGF12 SETB4.eds	O05	UNKNOWN	NGF12	NGF12 SETB4	hsa-miR-1275-002840	N/A	Undetermined	Undetermined	1	Undetermined	Undetermined		N/A												True	0.04	True	-1	-1	True
2018-07-12 193530 NGF12 SETB1.eds	O05	UNKNOWN	NGF12	NGF12 SETB1	hsa-miR-1275-002840	Amp	0.834	0.734	1	29.591	29.591		N/A												True	0.04	True	3	26	True
2018-07-13 133116 NGF12 SETB2.eds	O05	UNKNOWN	NGF12	NGF12 SETB2	hsa-miR-1275-002840	Amp	0.712	0.701	1	31.4	31.4		N/A												True	0.04	True	3	27	True
2018-06-07 100846 NGF SETB2.eds	O05	UNKNOWN	NGF30	NGF SETB2	hsa-miR-1275-002840	Amp	0.968	0.943	1	26.325	26.325		N/A												True	0.04	True	3	23	True
2018-06-18 103502 NGF SETB3.eds	O05	UNKNOWN	NGF30	NGF SETB3	hsa-miR-1275-002840	Amp	0.864	0.798	1	30.881	30.881		N/A												True	0.04	True	3	27	True
2018-06-04 144541 NGF SETB1.eds	O05	UNKNOWN	NGF30	NGF SETB1	hsa-miR-1275-002840	Amp	0.891	0.93	1	27.377	27.377		N/A												True	0.04	True	3	24	True
2018-07-26 191908 NGF48 SETB1.eds	O05	UNKNOWN	NGF48	NGF48SETB1	hsa-miR-1275-002840	Amp	0.846	0.795	1	29.831	29.831		N/A												True	0.04	True	3	26	True
2018-07-27 115143 NGF48 SETB2.eds	O05	UNKNOWN	NGF48	NGF48SETB2	hsa-miR-1275-002840	Amp	0.781	0.621	1	33.56	33.56		N/A												True	0.04	True	3	29	True
2020-01-23 12551948 NGF48 SETB4.eds	O05	UNKNOWN	NGF48	NGF48SETB4	hsa-miR-1275-002840	Amp	0.826	0.917	1	30.936	30.936		N/A												True	0.04	True	3	26	True
2018-06-04 173123 CTRL SETB1.eds	O05	UNKNOWN	CTRL	CTRL SETB1	hsa-miR-1275-002840	Amp	0.919	0.98	1	27.826	27.826		N/A												True	0.04	True	3	25	True
2018-06-18 130711 CTRL SETB3.eds	O05	UNKNOWN	CTRL	CTRL SETB3	hsa-miR-1275-002840	Amp	0.853	0.862	1	29.682	29.682		N/A												True	0.04	True	3	26	True
2018-06-07 123401 CTRL SETB2.eds	O05	UNKNOWN	CTRL	CTRL SETB2	hsa-miR-1275-002840	Amp	0.997	0.842	1	25.79	25.79		N/A												True	0.04	True	3	22	True
2018-07-26 191908 NGF48 SETB1.eds	O08	UNKNOWN	NGF48	NGF48SETB1	hsa-miR-1276-002843	Amp	0.635	0	1	39.239	39.239		N/A												True	0.059	True	3	34	True
2018-07-27 115143 NGF48 SETB2.eds	O08	UNKNOWN	NGF48	NGF48SETB2	hsa-miR-1276-002843	N/A	Undetermined	Undetermined	1	Undetermined	Undetermined		N/A												True	0.059	True	-1	-1	True
2020-01-23 12551948 NGF48 SETB4.eds	O08	UNKNOWN	NGF48	NGF48SETB4	hsa-miR-1276-002843	N/A	Undetermined	Undetermined	1	Undetermined	Undetermined		N/A												True	0.059	True	-1	-1	True
2018-06-04 173123 CTRL SETB1.eds	O08	UNKNOWN	CTRL	CTRL SETB1	hsa-miR-1276-002843	Amp	1.086	0.926	1	34.779	34.779	34.054	N/A	34.054	16.5	0.243	12.706	0	-3.093	3.093	1	0.117	8.534	1	True	0.059	True	3	31
2018-06-18 130711 CTRL SETB3.eds	O08	UNKNOWN	CTRL	CTRL SETB3	hsa-miR-1276-002843	No Amp	0.543	0	1	Undetermined	Undetermined	34.054	N/A	34.054	16.5	0.243	12.706	0	-3.093	3.093	1	0.117	8.534	1	True	0.059	True	3	34	True
2018-06-07 123401 CTRL SETB2.eds	O08	UNKNOWN	CTRL	CTRL SETB2	hsa-miR-1276-002843	Amp	1.044	0.897	1	33.329	33.329	34.054	N/A	34.054	16.5	0.243	12.706	0	-3.093	3.093	1	0.117	8.534	1	True	0.059	True	3	29
2018-06-04 144541 NGF SETB1.eds	O08	UNKNOWN	NGF30	NGF SETB1	hsa-miR-1276-002843	Amp	1.022	0.876	1	35.426	35.426	35.426	N/A	35.426	17.292			0.792			0.577	0.577	0.577		True	0.059	True	3	32
2018-06-18 103502 NGF SETB3.eds	O08	UNKNOWN	NGF30	NGF SETB3	hsa-miR-1276-002843	N/A	Undetermined	Undetermined	1	Undetermined	Undetermined	35.426	N/A	35.426	17.292			0.792			0.577	0.577	0.577		True	0.059	True	-1	-1	True
2018-06-07 100846 NGF SETB2.eds	O08	UNKNOWN	NGF30	NGF SETB2	hsa-miR-1276-002843	Amp	0.896	0.64	1	34.08	34.08	35.426	N/A	35.426	17.292			0.792			0.577	0.577	0.577		True	0.059	True	3	31	True
2020-01-23 104440 NGF12 SETB4.eds	O08	UNKNOWN	NGF12	NGF12 SETB4	hsa-miR-1276-002843	N/A	Undetermined	Undetermined	1	Undetermined	Undetermined	34.152	N/A	34.152	16.488			-0.012			1.008	1.008	1.008		True	0.059	True	-1	-1	True
2018-07-16 103433 NGF12 SETB3.eds	O08	UNKNOWN	NGF12	NGF12 SETB3	hsa-miR-1276-002843	N/A	Undetermined	Undetermined	1	Undetermined	Undetermined	34.152	N/A	34.152	16.488			-0.012			1.008	1.008	1.008		True	0.059	True	-1	-1	True
2018-07-13 133116 NGF12 SETB2.eds	O08	UNKNOWN	NGF12	NGF12 SETB2	hsa-miR-1276-002843	Amp	0.997	0.793	1	34.23	34.23	34.152	N/A	34.152	16.488			-0.012			1.008	1.008	1.008		True	0.059	True	3	31	True
2018-07-12 193530 NGF12 SETB1.eds	O08	UNKNOWN	NGF12	NGF12 SETB1	hsa-miR-1276-002843	Amp	1.057	0.838	1	34.152	34.152	34.152	N/A	34.152	16.488			-0.012			1.008	1.008	1.008		True	0.059	True	3	31
2020-01-23 12551948 NGF48 SETB4.eds	O13	UNKNOWN	NGF48	NGF48SETB4	hsa-miR-1278-002851	N/A	Undetermined	Undetermined	1	Undetermined	Undetermined		N/A												True	0	True	-1	-1	True
2018-07-27 115143 NGF48 SETB2.eds	O13	UNKNOWN	NGF48	NGF48SETB2	hsa-miR-1278-002851	N/A	Undetermined	Undetermined	1	Undetermined	Undetermined		N/A												True	0	True	-1	-1	True
2018-07-26 191908 NGF48 SETB1.eds	O13	UNKNOWN	NGF48	NGF48SETB1	hsa-miR-1278-002851	N/A	Undetermined	Undetermined	1	Undetermined	Undetermined		N/A												True	0	True	-1	-1	True
2018-06-18 130711 CTRL SETB3.eds	O13	UNKNOWN	CTRL	CTRL SETB3	hsa-miR-1278-002851	N/A	Undetermined	Undetermined	1	Undetermined	Undetermined		N/A												True	0	True	-1	-1	True
2018-06-04 173123 CTRL SETB1.eds	O13	UNKNOWN	CTRL	CTRL SETB1	hsa-miR-1278-002851	N/A	Undetermined	Undetermined	1	Undetermined	Undetermined		N/A												True	0	True	-1	-1	True
2018-06-07 123401 CTRL SETB2.eds	O13	UNKNOWN	CTRL	CTRL SETB2	hsa-miR-1278-002851	N/A	Undetermined	Undetermined	1	Undetermined	Undetermined		N/A												True	0	True	-1	-1	True
2020-01-23 104440 NGF12 SETB4.eds	O13	UNKNOWN	NGF12	NGF12 SETB4	hsa-miR-1278-002851	N/A	Undetermined	Undetermined	1	Undetermined	Undetermined		N/A												True	0	True	-1	-1	True
2018-07-16 103433 NGF12 SETB3.eds	O13	UNKNOWN	NGF12	NGF12 SETB3	hsa-miR-1278-002851	N/A	Undetermined	Undetermined	1	Undetermined	Undetermined		N/A												True	0	True	-1	-1	True
2018-07-13 133116 NGF12 SETB2.eds	O13	UNKNOWN	NGF12	NGF12 SETB2	hsa-miR-1278-002851	N/A	Undetermined	Undetermined	1	Undetermined	Undetermined		N/A												True	0	True	-1	-1	True
2018-07-12 193530 NGF12 SETB1.eds	O13	UNKNOWN	NGF12	NGF12 SETB1	hsa-miR-1278-002851	N/A	Undetermined	Undetermined	1	Undetermined	Undetermined		N/A												True	0	True	-1	-1	True
2018-06-18 103502 NGF SETB3.eds	O13	UNKNOWN	NGF30	NGF SETB3	hsa-miR-1278-002851	N/A	Undetermined	Undetermined	1	Undetermined	Undetermined		N/A												True	0	True	-1	-1	True
2018-06-04 144541 NGF SETB1.eds	O13	UNKNOWN	NGF30	NGF SETB1	hsa-miR-1278-002851	N/A	Undetermined	Undetermined	1	Undetermined	Undetermined		N/A												True	0	True	-1	-1	True
2018-06-07 100846 NGF SETB2.eds	O13	UNKNOWN	NGF30	NGF SETB2	hsa-miR-1278-002851	N/A	Undetermined	Undetermined	1	Undetermined	Undetermined		N/A												True	0	True	-1	-1	True
2020-01-23 104440 NGF12 SETB4.eds	N12	UNKNOWN	NGF12	NGF12 SETB4	hsa-miR-1282-002803	N/A	Undetermined	Undetermined	1	Undetermined	Undetermined		N/A												True	0.04	True	-1	-1	True
2018-07-16 103433 NGF12 SETB3.eds	N12	UNKNOWN	NGF12	NGF12 SETB3	hsa-miR-1282-002803	N/A	Undetermined	Undetermined	1	Undetermined	Undetermined		N/A												True	0.04	True	-1	-1	True
2018-07-13 133116 NGF12 SETB2.eds	N12	UNKNOWN	NGF12	NGF12 SETB2	hsa-miR-1282-002803	Amp	0.697	0.87	1	33.25	33.25		N/A												True	0.04	True	3	29	True
2018-07-12 193530 NGF12 SETB1.eds	N12	UNKNOWN	NGF12	NGF12 SETB1	hsa-miR-1282-002803	Amp	0.597	0.763	1	33.314	33.314		N/A												True	0.04	True	3	28	True
2018-07-27 115143 NGF48 SETB2.eds	N12	UNKNOWN	NGF48	NGF48SETB2	hsa-miR-1282-002803	N/A	Undetermined	Undetermined	1	Undetermined	Undetermined		N/A												True	0.04	True	-1	-1	True
2018-07-26 191908 NGF48 SETB1.eds	N12	UNKNOWN	NGF48	NGF48SETB1	hsa-miR-1282-002803	N/A	Undetermined	Undetermined	1	Undetermined	Undetermined		N/A												True	0.04	True	-1	-1	True
2020-01-23 12551948 NGF48 SETB4.eds	N12	UNKNOWN	NGF48	NGF48SETB4	hsa-miR-1282-002803	N/A	Undetermined	Undetermined	1	Undetermined	Undetermined		N/A												True	0.04	True	-1	-1	True
2018-06-07 123401 CTRL SETB2.eds	N12	UNKNOWN	CTRL	CTRL SETB2	hsa-miR-1282-002803	Amp	0.781	0.922	1	31.112	31.112		N/A												True	0.04	True	3	28	True
2018-06-04 173123 CTRL SETB1.eds	N12	UNKNOWN	CTRL	CTRL SETB1	hsa-miR-1282-002803	Amp	0.692	0.89	1	32.853	32.853		N/A												True	0.04	True	3	29	True
2018-06-18 130711 CTRL SETB3.eds	N12	UNKNOWN	CTRL	CTRL SETB3	hsa-miR-1282-002803	Amp	0.704	0.687	1	36.343	36.343		N/A												True	0.04	True	3	32	True
2018-06-18 103502 NGF SETB3.eds	N12	UNKNOWN	NGF30	NGF SETB3	hsa-miR-1282-002803	N/A	Undetermined	Undetermined	1	Undetermined	Undetermined		N/A												True	0.04	True	-1	-1	True
2018-06-07 100846 NGF SETB2.eds	N12	UNKNOWN	NGF30	NGF SETB2	hsa-miR-1282-002803	Amp	0.656	0.807	1	31.843	31.843		N/A												True	0.04	True	3	28	True
2018-06-04 144541 NGF SETB1.eds	N12	UNKNOWN	NGF30	NGF SETB1	hsa-miR-1282-002803	Amp	0.586	0.776	1	33.479	33.479		N/A												True	0.04	True	3	28	True
2020-01-23 104440 NGF12 SETB4.eds	P12	UNKNOWN	NGF12	NGF12 SETB4	hsa-miR-1283-002890	N/A	Undetermined	Undetermined	1	Undetermined	Undetermined		N/A												True	0	True	-1	-1	True
2018-07-16 103433 NGF12 SETB3.eds	P12	UNKNOWN	NGF12	NGF12 SETB3	hsa-miR-1283-002890	N/A	Undetermined	Undetermined	1	Undetermined	Undetermined		N/A												True	0	True	-1	-1	True
2018-07-13 133116 NGF12 SETB2.eds	P12	UNKNOWN	NGF12	NGF12 SETB2	hsa-miR-1283-002890	N/A	Undetermined	Undetermined	1	Undetermined	Undetermined		N/A												True	0	True	-1	-1	True
2018-07-12 193530 NGF12 SETB1.eds	P12	UNKNOWN	NGF12	NGF12 SETB1	hsa-miR-1283-002890	N/A	Undetermined	Undetermined	1	Undetermined	Undetermined		N/A												True	0	True	-1	-1	True
2020-01-23 12551948 NGF48 SETB4.eds	P12	UNKNOWN	NGF48	NGF48SETB4	hsa-miR-1283-002890	N/A	Undetermined	Undetermined	1	Undetermined	Undetermined		N/A												True	0	True	-1	-1	True
2018-07-27 115143 NGF48 SETB2.eds	P12	UNKNOWN	NGF48	NGF48SETB2	hsa-miR-1283-002890	N/A	Undetermined	Undetermined	1	Undetermined	Undetermined		N/A												True	0	True	-1	-1	True
2018-07-26 191908 NGF48 SETB1.eds	P12	UNKNOWN	NGF48	NGF48SETB1	hsa-miR-1283-002890	N/A	Undetermined	Undetermined	1	Undetermined	Undetermined		N/A												True	0	True	-1	-1	True
2018-06-07 123401 CTRL SETB2.eds	P12	UNKNOWN	CTRL	CTRL SETB2	hsa-miR-1283-002890	N/A	Undetermined	Undetermined	1	Undetermined	Undetermined		N/A												True	0	True	-1	-1	True
2018-06-18 130711 CTRL SETB3.eds	P12	UNKNOWN	CTRL	CTRL SETB3	hsa-miR-1283-002890	N/A	Undetermined	Undetermined	1	Undetermined	Undetermined		N/A												True	0	True	-1	-1	True
2018-06-04 173123 CTRL SETB1.eds	P12	UNKNOWN	CTRL	CTRL SETB1	hsa-miR-1283-002890	N/A	Undetermined	Undetermined	1	Undetermined	Undetermined		N/A												True	0	True	-1	-1	True
2018-06-04 144541 NGF SETB1.eds	P12	UNKNOWN	NGF30	NGF SETB1	hsa-miR-1283-002890	N/A	Undetermined	Undetermined	1	Undetermined	Undetermined		N/A												True	0	True	-1	-1	True
2018-06-18 103502 NGF SETB3.eds	P12	UNKNOWN	NGF30	NGF SETB3	hsa-miR-1283-002890	N/A	Undetermined	Undetermined	1	Undetermined	Undetermined		N/A												True	0	True	-1	-1	True
2018-06-07 100846 NGF SETB2.eds	P12	UNKNOWN	NGF30	NGF SETB2	hsa-miR-1283-002890	N/A	Undetermined	Undetermined	1	Undetermined	Undetermined		N/A												True	0	True	-1	-1	True
2018-07-26 191908 NGF48 SETB1.eds	P20	UNKNOWN	NGF48	NGF48SETB1	hsa-miR-1284-002903	N/A	Undetermined	Undetermined	1	Undetermined	Undetermined		N/A												True	0	True	-1	-1	True
2018-07-27 115143 NGF48 SETB2.eds	P20	UNKNOWN	NGF48	NGF48SETB2	hsa-miR-1284-002903	N/A	Undetermined	Undetermined	1	Undetermined	Undetermined		N/A												True	0	True	-1	-1	True
2020-01-23 12551948 NGF48 SETB4.eds	P20	UNKNOWN	NGF48	NGF48SETB4	hsa-miR-1284-002903	N/A	Undetermined	Undetermined	1	Undetermined	Undetermined		N/A												True	0	True	-1	-1	True
2018-07-16 103433 NGF12 SETB3.eds	P20	UNKNOWN	NGF12	NGF12 SETB3	hsa-miR-1284-002903	N/A	Undetermined	Undetermined	1	Undetermined	Undetermined		N/A												True	0	True	-1	-1	True
2020-01-23 104440 NGF12 SETB4.eds	P20	UNKNOWN	NGF12	NGF12 SETB4	hsa-miR-1284-002903	N/A	Undetermined	Undetermined	1	Undetermined	Undetermined		N/A												True	0	True	-1	-1	True
2018-07-13 133116 NGF12 SETB2.eds	P20	UNKNOWN	NGF12	NGF12 SETB2	hsa-miR-1284-002903	N/A	Undetermined	Undetermined	1	Undetermined	Undetermined		N/A												True	0	True	-1	-1	True
2018-07-12 193530 NGF12 SETB1.eds	P20	UNKNOWN	NGF12	NGF12 SETB1	hsa-miR-1284-002903	N/A	Undetermined	Undetermined	1	Undetermined	Undetermined		N/A												True	0	True	-1	-1	True
2018-06-07 123401 CTRL SETB2.eds	P20	UNKNOWN	CTRL	CTRL SETB2	hsa-miR-1284-002903	N/A	Undetermined	Undetermined	1	Undetermined	Undetermined		N/A												True	0	True	-1	-1	True
2018-06-18 130711 CTRL SETB3.eds	P20	UNKNOWN	CTRL	CTRL SETB3	hsa-miR-1284-002903	N/A	Undetermined	Undetermined	1	Undetermined	Undetermined		N/A												True	0	True	-1	-1	True
2018-06-04 173123 CTRL SETB1.eds	P20	UNKNOWN	CTRL	CTRL SETB1	hsa-miR-1284-002903	N/A	Undetermined	Undetermined	1	Undetermined	Undetermined		N/A												True	0	True	-1	-1	True
2018-06-07 100846 NGF SETB2.eds	P20	UNKNOWN	NGF30	NGF SETB2	hsa-miR-1284-002903	N/A	Undetermined	Undetermined	1	Undetermined	Undetermined		N/A												True	0	True	-1	-1	True
2018-06-18 103502 NGF SETB3.eds	P20	UNKNOWN	NGF30	NGF SETB3	hsa-miR-1284-002903	N/A	Undetermined	Undetermined	1	Undetermined	Undetermined		N/A												True	0	True	-1	-1	True
2018-06-04 144541 NGF SETB1.eds	P20	UNKNOWN	NGF30	NGF SETB1	hsa-miR-1284-002903	N/A	Undetermined	Undetermined	1	Undetermined	Undetermined		N/A												True	0	True	-1	-1	True
2018-06-04 173123 CTRL SETB1.eds	N21	UNKNOWN	CTRL	CTRL SETB1	hsa-miR-1285-002822	Amp	0.795	0.946	1	32.238	32.238		N/A												True	0.04	True	3	29	True
2018-06-07 123401 CTRL SETB2.eds	N21	UNKNOWN	CTRL	CTRL SETB2	hsa-miR-1285-002822	Amp	0.746	0.892	1	31.995	31.995		N/A												True	0.04	True	3	29	True
2018-06-18 130711 CTRL SETB3.eds	N21	UNKNOWN	CTRL	CTRL SETB3	hsa-miR-1285-002822	Amp	0.928	0.95	1	32.529	32.529		N/A												True	0.04	True	3	29	True
2018-07-12 193530 NGF12 SETB1.eds	N21	UNKNOWN	NGF12	NGF12 SETB1	hsa-miR-1285-002822	Amp	0.853	0.862	1	31.249	31.249		N/A												True	0.04	True	3	28	True
2018-07-16 103433 NGF12 SETB3.eds	N21	UNKNOWN	NGF12	NGF12 SETB3	hsa-miR-1285-002822	Amp	0.927	0.906	1	33.153	33.153		N/A												True	0.04	True	3	30	True
2018-07-13 133116 NGF12 SETB2.eds	N21	UNKNOWN	NGF12	NGF12 SETB2	hsa-miR-1285-002822	Amp	0.643	0.827	1	34.562	34.562		N/A												True	0.04	True	3	30	True
2020-01-23 104440 NGF12 SETB4.eds	N21	UNKNOWN	NGF12	NGF12 SETB4	hsa-miR-1285-002822	Amp	0.911	0.9	1	34.061	34.061		N/A												True	0.04	True	3	31	True
2018-06-04 144541 NGF SETB1.eds	N21	UNKNOWN	NGF30	NGF SETB1	hsa-miR-1285-002822	Amp	0.679	0.8	1	32.909	32.909		N/A												True	0.04	True	3	29	True
2018-06-07 100846 NGF SETB2.eds	N21	UNKNOWN	NGF30	NGF SETB2	hsa-miR-1285-002822	Amp	0.792	0.915	1	31.443	31.443		N/A												True	0.04	True	3	28	True
2018-06-18 103502 NGF SETB3.eds	N21	UNKNOWN	NGF30	NGF SETB3	hsa-miR-1285-002822	N/A	Undetermined	Undetermined	1	Undetermined	Undetermined		N/A												True	0.04	True	-1	-1	True
2018-07-27 115143 NGF48 SETB2.eds	N21	UNKNOWN	NGF48	NGF48SETB2	hsa-miR-1285-002822	Amp	1.074	0.956	1	34.764	34.764		N/A												True	0.04	True	3	32	True
2018-07-26 191908 NGF48 SETB1.eds	N21	UNKNOWN	NGF48	NGF48SETB1	hsa-miR-1285-002822	Inconclusive	0.584	0.172	1	38.187	38.187		N/A												True	0.04	True	3	34	True
2020-01-23 12551948 NGF48 SETB4.eds	N21	UNKNOWN	NGF48	NGF48SETB4	hsa-miR-1285-002822	Amp	1.12	0.968	1	32.771	32.771		N/A												True	0.04	True	3	30	True
2018-06-04 144541 NGF SETB1.eds	M18	UNKNOWN	NGF30	NGF SETB1	hsa-miR-1286-002773	N/A	Undetermined	Undetermined	1	Undetermined	Undetermined		N/A												True	0	True	-1	-1	True
2018-06-07 100846 NGF SETB2.eds	M18	UNKNOWN	NGF30	NGF SETB2	hsa-miR-1286-002773	N/A	Undetermined	Undetermined	1	Undetermined	Undetermined		N/A												True	0	True	-1	-1	True
2018-06-18 103502 NGF SETB3.eds	M18	UNKNOWN	NGF30	NGF SETB3	hsa-miR-1286-002773	N/A	Undetermined	Undetermined	1	Undetermined	Undetermined		N/A												True	0	True	-1	-1	True
2018-07-16 103433 NGF12 SETB3.eds	M18	UNKNOWN	NGF12	NGF12 SETB3	hsa-miR-1286-002773	N/A	Undetermined	Undetermined	1	Undetermined	Undetermined		N/A												True	0	True	-1	-1	True
2018-07-13 133116 NGF12 SETB2.eds	M18	UNKNOWN	NGF12	NGF12 SETB2	hsa-miR-1286-002773	N/A	Undetermined	Undetermined	1	Undetermined	Undetermined		N/A												True	0	True	-1	-1	True
2020-01-23 104440 NGF12 SETB4.eds	M18	UNKNOWN	NGF12	NGF12 SETB4	hsa-miR-1286-002773	N/A	Undetermined	Undetermined	1	Undetermined	Undetermined		N/A												True	0	True	-1	-1	True
2018-07-12 193530 NGF12 SETB1.eds	M18	UNKNOWN	NGF12	NGF12 SETB1	hsa-miR-1286-002773	N/A	Undetermined	Undetermined	1	Undetermined	Undetermined		N/A												True	0	True	-1	-1	True
2020-01-23 12551948 NGF48 SETB4.eds	M18	UNKNOWN	NGF48	NGF48SETB4	hsa-miR-1286-002773	N/A	Undetermined	Undetermined	1	Undetermined	Undetermined		N/A												True	0	True	-1	-1	True
2018-07-27 115143 NGF48 SETB2.eds	M18	UNKNOWN	NGF48	NGF48SETB2	hsa-miR-1286-002773	N/A	Undetermined	Undetermined	1	Undetermined	Undetermined		N/A												True	0	True	-1	-1	True
2018-07-26 191908 NGF48 SETB1.eds	M18	UNKNOWN	NGF48	NGF48SETB1	hsa-miR-1286-002773	N/A	Undetermined	Undetermined	1	Undetermined	Undetermined		N/A												True	0	True	-1	-1	True
2018-06-18 130711 CTRL SETB3.eds	M18	UNKNOWN	CTRL	CTRL SETB3	hsa-miR-1286-002773	N/A	Undetermined	Undetermined	1	Undetermined	Undetermined		N/A												True	0	True	-1	-1	True
2018-06-07 123401 CTRL SETB2.eds	M18	UNKNOWN	CTRL	CTRL SETB2	hsa-miR-1286-002773	N/A	Undetermined	Undetermined	1	Undetermined	Undetermined		N/A												True	0	True	-1	-1	True
2018-06-04 173123 CTRL SETB1.eds	M18	UNKNOWN	CTRL	CTRL SETB1	hsa-miR-1286-002773	N/A	Undetermined	Undetermined	1	Undetermined	Undetermined		N/A												True	0	True	-1	-1	True
2018-06-18 103502 NGF SETB3.eds	O03	UNKNOWN	NGF30	NGF SETB3	hsa-miR-1288-002832	N/A	Undetermined	Undetermined	1	Undetermined	Undetermined		N/A												True	0	True	-1	-1	True
2018-06-04 144541 NGF SETB1.eds	O03	UNKNOWN	NGF30	NGF SETB1	hsa-miR-1288-002832	N/A	Undetermined	Undetermined	1	Undetermined	Undetermined		N/A												True	0	True	-1	-1	True
2018-06-07 100846 NGF SETB2.eds	O03	UNKNOWN	NGF30	NGF SETB2	hsa-miR-1288-002832	N/A	Undetermined	Undetermined	1	Undetermined	Undetermined		N/A												True	0	True	-1	-1	True
2018-06-07 123401 CTRL SETB2.eds	O03	UNKNOWN	CTRL	CTRL SETB2	hsa-miR-1288-002832	N/A	Undetermined	Undetermined	1	Undetermined	Undetermined		N/A												True	0	True	-1	-1	True
2018-06-04 173123 CTRL SETB1.eds	O03	UNKNOWN	CTRL	CTRL SETB1	hsa-miR-1288-002832	N/A	Undetermined	Undetermined	1	Undetermined	Undetermined		N/A												True	0	True	-1	-1	True
2018-06-18 130711 CTRL SETB3.eds	O03	UNKNOWN	CTRL	CTRL SETB3	hsa-miR-1288-002832	N/A	Undetermined	Undetermined	1	Undetermined	Undetermined		N/A												True	0	True	-1	-1	True
2018-07-26 191908 NGF48 SETB1.eds	O03	UNKNOWN	NGF48	NGF48SETB1	hsa-miR-1288-002832	N/A	Undetermined	Undetermined	1	Undetermined	Undetermined		N/A												True	0	True	-1	-1	True
2018-07-27 115143 NGF48 SETB2.eds	O03	UNKNOWN	NGF48	NGF48SETB2	hsa-miR-1288-002832	N/A	Undetermined	Undetermined	1	Undetermined	Undetermined		N/A												True	0	True	-1	-1	True
2020-01-23 12551948 NGF48 SETB4.eds	O03	UNKNOWN	NGF48	NGF48SETB4	hsa-miR-1288-002832	N/A	Undetermined	Undetermined	1	Undetermined	Undetermined		N/A												True	0	True	-1	-1	True
2020-01-23 104440 NGF12 SETB4.eds	O03	UNKNOWN	NGF12	NGF12 SETB4	hsa-miR-1288-002832	N/A	Undetermined	Undetermined	1	Undetermined	Undetermined		N/A												True	0	True	-1	-1	True
2018-07-13 133116 NGF12 SETB2.eds	O03	UNKNOWN	NGF12	NGF12 SETB2	hsa-miR-1288-002832	N/A	Undetermined	Undetermined	1	Undetermined	Undetermined		N/A												True	0	True	-1	-1	True
2018-07-16 103433 NGF12 SETB3.eds	O03	UNKNOWN	NGF12	NGF12 SETB3	hsa-miR-1288-002832	N/A	Undetermined	Undetermined	1	Undetermined	Undetermined		N/A												True	0	True	-1	-1	True
2018-07-12 193530 NGF12 SETB1.eds	O03	UNKNOWN	NGF12	NGF12 SETB1	hsa-miR-1288-002832	N/A	Undetermined	Undetermined	1	Undetermined	Undetermined		N/A												True	0	True	-1	-1	True
2018-07-12 193530 NGF12 SETB1.eds	O22	UNKNOWN	NGF12	NGF12 SETB1	hsa-miR-1289-002871	N/A	Undetermined	Undetermined	1	Undetermined	Undetermined		N/A												True	0.04	True	-1	-1	True
2018-07-16 103433 NGF12 SETB3.eds	O22	UNKNOWN	NGF12	NGF12 SETB3	hsa-miR-1289-002871	N/A	Undetermined	Undetermined	1	Undetermined	Undetermined		N/A												True	0.04	True	-1	-1	True
2018-07-13 133116 NGF12 SETB2.eds	O22	UNKNOWN	NGF12	NGF12 SETB2	hsa-miR-1289-002871	N/A	Undetermined	Undetermined	1	Undetermined	Undetermined		N/A												True	0.04	True	-1	-1	True
2020-01-23 104440 NGF12 SETB4.eds	O22	UNKNOWN	NGF12	NGF12 SETB4	hsa-miR-1289-002871	N/A	Undetermined	Undetermined	1	Undetermined	Undetermined		N/A												True	0.04	True	-1	-1	True
2018-06-07 100846 NGF SETB2.eds	O22	UNKNOWN	NGF30	NGF SETB2	hsa-miR-1289-002871	Amp	0.761	0.799	1	37.216	37.216		N/A												True	0.04	True	3	34	True
2018-06-04 144541 NGF SETB1.eds	O22	UNKNOWN	NGF30	NGF SETB1	hsa-miR-1289-002871	Amp	1.056	0.897	1	35.142	35.142		N/A												True	0.04	True	3	32	True
2018-06-18 103502 NGF SETB3.eds	O22	UNKNOWN	NGF30	NGF SETB3	hsa-miR-1289-002871	N/A	Undetermined	Undetermined	1	Undetermined	Undetermined		N/A												True	0.04	True	-1	-1	True
2018-06-04 173123 CTRL SETB1.eds	O22	UNKNOWN	CTRL	CTRL SETB1	hsa-miR-1289-002871	N/A	Undetermined	Undetermined	1	Undetermined	Undetermined		N/A												True	0.04	True	-1	-1	True
2018-06-07 123401 CTRL SETB2.eds	O22	UNKNOWN	CTRL	CTRL SETB2	hsa-miR-1289-002871	N/A	Undetermined	Undetermined	1	Undetermined	Undetermined		N/A												True	0.04	True	-1	-1	True
2018-06-18 130711 CTRL SETB3.eds	O22	UNKNOWN	CTRL	CTRL SETB3	hsa-miR-1289-002871	N/A	Undetermined	Undetermined	1	Undetermined	Undetermined		N/A												True	0.04	True	-1	-1	True
2018-07-26 191908 NGF48 SETB1.eds	O22	UNKNOWN	NGF48	NGF48SETB1	hsa-miR-1289-002871	N/A	Undetermined	Undetermined	1	Undetermined	Undetermined		N/A												True	0.04	True	-1	-1	True
2018-07-27 115143 NGF48 SETB2.eds	O22	UNKNOWN	NGF48	NGF48SETB2	hsa-miR-1289-002871	N/A	Undetermined	Undetermined	1	Undetermined	Undetermined		N/A												True	0.04	True	-1	-1	True
2020-01-23 12551948 NGF48 SETB4.eds	O22	UNKNOWN	NGF48	NGF48SETB4	hsa-miR-1289-002871	N/A	Undetermined	Undetermined	1	Undetermined	Undetermined		N/A												True	0.04	True	-1	-1	True
2018-07-26 191908 NGF48 SETB1.eds	J10	UNKNOWN	NGF48	NGF48SETB1	hsa-miR-129#-002298	N/A	Undetermined	Undetermined	1	Undetermined	Undetermined		N/A												True	0	True	-1	-1	True
2018-07-27 115143 NGF48 SETB2.eds	J10	UNKNOWN	NGF48	NGF48SETB2	hsa-miR-129#-002298	N/A	Undetermined	Undetermined	1	Undetermined	Undetermined		N/A												True	0	True	-1	-1	True
2020-01-23 12551948 NGF48 SETB4.eds	J10	UNKNOWN	NGF48	NGF48SETB4	hsa-miR-129#-002298	N/A	Undetermined	Undetermined	1	Undetermined	Undetermined		N/A												True	0	True	-1	-1	True
2018-06-04 173123 CTRL SETB1.eds	J10	UNKNOWN	CTRL	CTRL SETB1	hsa-miR-129#-002298	N/A	Undetermined	Undetermined	1	Undetermined	Undetermined		N/A												True	0	True	-1	-1	True
2018-06-07 123401 CTRL SETB2.eds	J10	UNKNOWN	CTRL	CTRL SETB2	hsa-miR-129#-002298	N/A	Undetermined	Undetermined	1	Undetermined	Undetermined		N/A												True	0	True	-1	-1	True
2018-06-18 130711 CTRL SETB3.eds	J10	UNKNOWN	CTRL	CTRL SETB3	hsa-miR-129#-002298	N/A	Undetermined	Undetermined	1	Undetermined	Undetermined		N/A												True	0	True	-1	-1	True
2018-06-18 103502 NGF SETB3.eds	J10	UNKNOWN	NGF30	NGF SETB3	hsa-miR-129#-002298	N/A	Undetermined	Undetermined	1	Undetermined	Undetermined		N/A												True	0	True	-1	-1	True
2018-06-04 144541 NGF SETB1.eds	J10	UNKNOWN	NGF30	NGF SETB1	hsa-miR-129#-002298	N/A	Undetermined	Undetermined	1	Undetermined	Undetermined		N/A												True	0	True	-1	-1	True
2018-06-07 100846 NGF SETB2.eds	J10	UNKNOWN	NGF30	NGF SETB2	hsa-miR-129#-002298	N/A	Undetermined	Undetermined	1	Undetermined	Undetermined		N/A												True	0	True	-1	-1	True
2020-01-23 104440 NGF12 SETB4.eds	J10	UNKNOWN	NGF12	NGF12 SETB4	hsa-miR-129#-002298	N/A	Undetermined	Undetermined	1	Undetermined	Undetermined		N/A												True	0	True	-1	-1	True
2018-07-12 193530 NGF12 SETB1.eds	J10	UNKNOWN	NGF12	NGF12 SETB1	hsa-miR-129#-002298	N/A	Undetermined	Undetermined	1	Undetermined	Undetermined		N/A												True	0	True	-1	-1	True
2018-07-16 103433 NGF12 SETB3.eds	J10	UNKNOWN	NGF12	NGF12 SETB3	hsa-miR-129#-002298	N/A	Undetermined	Undetermined	1	Undetermined	Undetermined		N/A												True	0	True	-1	-1	True
2018-07-13 133116 NGF12 SETB2.eds	J10	UNKNOWN	NGF12	NGF12 SETB2	hsa-miR-129#-002298	N/A	Undetermined	Undetermined	1	Undetermined	Undetermined		N/A												True	0	True	-1	-1	True
2018-07-13 133116 NGF12 SETB2.eds	O19	UNKNOWN	NGF12	NGF12 SETB2	hsa-miR-1290-002863	Amp	1.399	0.991	1	29.397	29.397	29.223	N/A	29.223	13.26	0.555	3.182	-1.223	-2.988	0.542	2.334	0.687	7.934	0.263	True	0.127	True	3	25
2018-07-12 193530 NGF12 SETB1.eds	O19	UNKNOWN	NGF12	NGF12 SETB1	hsa-miR-1290-002863	Amp	1.306	0.984	1	29.327	29.327	29.223	N/A	29.223	13.26	0.555	3.182	-1.223	-2.988	0.542	2.334	0.687	7.934	0.263	True	0.127	True	3	24
2020-01-23 104440 NGF12 SETB4.eds	O19	UNKNOWN	NGF12	NGF12 SETB4	hsa-miR-1290-002863	Amp	1.434	0.992	1	28.787	28.787	29.223	N/A	29.223	13.26	0.555	3.182	-1.223	-2.988	0.542	2.334	0.687	7.934	0.263	True	0.127	True	3	24
2018-07-16 103433 NGF12 SETB3.eds	O19	UNKNOWN	NGF12	NGF12 SETB3	hsa-miR-1290-002863	Amp	1.372	0.992	1	29.38	29.38	29.223	N/A	29.223	13.26	0.555	3.182	-1.223	-2.988	0.542	2.334	0.687	7.934	0.263	True	0.127	True	3	25
2018-06-04 173123 CTRL SETB1.eds	O19	UNKNOWN	CTRL	CTRL SETB1	hsa-miR-1290-002863	Amp	1.186	0.98	1	31.98	31.98	31.173	N/A	31.173	14.483	0.757	4.303	0	-3.257	3.257	1	0.105	9.557	1	True	0.127	True	3	27
2018-06-18 130711 CTRL SETB3.eds	O19	UNKNOWN	CTRL	CTRL SETB3	hsa-miR-1290-002863	Amp	1.387	0.988	1	30.938	30.938	31.173	N/A	31.173	14.483	0.757	4.303	0	-3.257	3.257	1	0.105	9.557	1	True	0.127	True	3	26
2018-06-07 123401 CTRL SETB2.eds	O19	UNKNOWN	CTRL	CTRL SETB2	hsa-miR-1290-002863	Amp	1.237	0.977	1	30.6	30.6	31.173	N/A	31.173	14.483	0.757	4.303	0	-3.257	3.257	1	0.105	9.557	1	True	0.127	True	3	26
2018-06-07 100846 NGF SETB2.eds	O19	UNKNOWN	NGF30	NGF SETB2	hsa-miR-1290-002863	Amp	1.241	0.978	1	30.438	30.438	31.428	N/A	31.428	14.51	1.173	4.303	0.027	-5.019	5.073	0.981	0.03	32.415	0.986	True	0.127	True	3	26
2018-06-18 103502 NGF SETB3.eds	O19	UNKNOWN	NGF30	NGF SETB3	hsa-miR-1290-002863	Amp	1.409	0.983	1	31.953	31.953	31.428	N/A	31.428	14.51	1.173	4.303	0.027	-5.019	5.073	0.981	0.03	32.415	0.986	True	0.127	True	3	27
2018-06-04 144541 NGF SETB1.eds	O19	UNKNOWN	NGF30	NGF SETB1	hsa-miR-1290-002863	Amp	1.224	0.981	1	31.894	31.894	31.428	N/A	31.428	14.51	1.173	4.303	0.027	-5.019	5.073	0.981	0.03	32.415	0.986	True	0.127	True	3	27
2018-07-26 191908 NGF48 SETB1.eds	O19	UNKNOWN	NGF48	NGF48SETB1	hsa-miR-1290-002863	Amp	1.4	0.982	1	28.146	28.146	28.476	N/A	28.476	13.579	0.413	4.303	-0.904	-2.683	0.875	1.871	0.545	6.421	0.369	True	0.127	True	3	23
2020-01-23 12551948 NGF48 SETB4.eds	O19	UNKNOWN	NGF48	NGF48SETB4	hsa-miR-1290-002863	Amp	1.471	0.993	1	28.126	28.126	28.476	N/A	28.476	13.579	0.413	4.303	-0.904	-2.683	0.875	1.871	0.545	6.421	0.369	True	0.127	True	3	23
2018-07-27 115143 NGF48 SETB2.eds	O19	UNKNOWN	NGF48	NGF48SETB2	hsa-miR-1290-002863	Amp	1.387	0.991	1	29.158	29.158	28.476	N/A	28.476	13.579	0.413	4.303	-0.904	-2.683	0.875	1.871	0.545	6.421	0.369	True	0.127	True	3	24
2018-07-13 133116 NGF12 SETB2.eds	O04	UNKNOWN	NGF12	NGF12 SETB2	hsa-miR-1291-002838	Amp	0.86	0.805	1	33.976	33.976		N/A												True	0.04	True	3	31	True
2018-07-16 103433 NGF12 SETB3.eds	O04	UNKNOWN	NGF12	NGF12 SETB3	hsa-miR-1291-002838	Amp	0.914	0.8	1	34.415	34.415		N/A												True	0.04	True	3	31	True
2020-01-23 104440 NGF12 SETB4.eds	O04	UNKNOWN	NGF12	NGF12 SETB4	hsa-miR-1291-002838	N/A	Undetermined	Undetermined	1	Undetermined	Undetermined		N/A												True	0.04	True	-1	-1	True
2018-07-12 193530 NGF12 SETB1.eds	O04	UNKNOWN	NGF12	NGF12 SETB1	hsa-miR-1291-002838	Amp	0.796	0.688	1	34.524	34.524		N/A												True	0.04	True	3	32	True
2018-06-04 144541 NGF SETB1.eds	O04	UNKNOWN	NGF30	NGF SETB1	hsa-miR-1291-002838	Amp	0.743	0.853	1	36.509	36.509		N/A												True	0.04	True	3	33	True
2018-06-07 100846 NGF SETB2.eds	O04	UNKNOWN	NGF30	NGF SETB2	hsa-miR-1291-002838	Amp	0.804	0.759	1	35.473	35.473		N/A												True	0.04	True	3	32	True
2018-06-18 103502 NGF SETB3.eds	O04	UNKNOWN	NGF30	NGF SETB3	hsa-miR-1291-002838	Amp	0.892	0.932	1	34.653	34.653		N/A												True	0.04	True	3	32	True
2020-01-23 12551948 NGF48 SETB4.eds	O04	UNKNOWN	NGF48	NGF48SETB4	hsa-miR-1291-002838	N/A	Undetermined	Undetermined	1	Undetermined	Undetermined		N/A												True	0.04	True	-1	-1	True
2018-07-26 191908 NGF48 SETB1.eds	O04	UNKNOWN	NGF48	NGF48SETB1	hsa-miR-1291-002838	Amp	0.871	0.936	1	34.555	34.555		N/A												True	0.04	True	3	31	True
2018-07-27 115143 NGF48 SETB2.eds	O04	UNKNOWN	NGF48	NGF48SETB2	hsa-miR-1291-002838	Amp	0.861	0.689	1	35.352	35.352		N/A												True	0.04	True	3	32	True
2018-06-07 123401 CTRL SETB2.eds	O04	UNKNOWN	CTRL	CTRL SETB2	hsa-miR-1291-002838	Amp	0.87	0.787	1	34.655	34.655		N/A												True	0.04	True	3	31	True
2018-06-04 173123 CTRL SETB1.eds	O04	UNKNOWN	CTRL	CTRL SETB1	hsa-miR-1291-002838	Amp	0.754	0.529	1	36.387	36.387		N/A												True	0.04	True	3	33	True
2018-06-18 130711 CTRL SETB3.eds	O04	UNKNOWN	CTRL	CTRL SETB3	hsa-miR-1291-002838	Amp	0.853	0.914	1	34.587	34.587		N/A												True	0.04	True	3	31	True
2018-06-07 100846 NGF SETB2.eds	N23	UNKNOWN	NGF30	NGF SETB2	hsa-miR-1292-002824	N/A	Undetermined	Undetermined	1	Undetermined	Undetermined		N/A												True	0.04	True	-1	-1	True
2018-06-04 144541 NGF SETB1.eds	N23	UNKNOWN	NGF30	NGF SETB1	hsa-miR-1292-002824	N/A	Undetermined	Undetermined	1	Undetermined	Undetermined		N/A												True	0.04	True	-1	-1	True
2018-06-18 103502 NGF SETB3.eds	N23	UNKNOWN	NGF30	NGF SETB3	hsa-miR-1292-002824	N/A	Undetermined	Undetermined	1	Undetermined	Undetermined		N/A												True	0.04	True	-1	-1	True
2018-06-07 123401 CTRL SETB2.eds	N23	UNKNOWN	CTRL	CTRL SETB2	hsa-miR-1292-002824	N/A	Undetermined	Undetermined	1	Undetermined	Undetermined		N/A												True	0.04	True	-1	-1	True
2018-06-04 173123 CTRL SETB1.eds	N23	UNKNOWN	CTRL	CTRL SETB1	hsa-miR-1292-002824	N/A	Undetermined	Undetermined	1	Undetermined	Undetermined		N/A												True	0.04	True	-1	-1	True
2018-06-18 130711 CTRL SETB3.eds	N23	UNKNOWN	CTRL	CTRL SETB3	hsa-miR-1292-002824	Amp	0.8	0.874	1	35.046	35.046		N/A												True	0.04	True	3	32	True
2018-07-13 133116 NGF12 SETB2.eds	N23	UNKNOWN	NGF12	NGF12 SETB2	hsa-miR-1292-002824	N/A	Undetermined	Undetermined	1	Undetermined	Undetermined		N/A												True	0.04	True	-1	-1	True
2018-07-16 103433 NGF12 SETB3.eds	N23	UNKNOWN	NGF12	NGF12 SETB3	hsa-miR-1292-002824	N/A	Undetermined	Undetermined	1	Undetermined	Undetermined		N/A												True	0.04	True	-1	-1	True
2020-01-23 104440 NGF12 SETB4.eds	N23	UNKNOWN	NGF12	NGF12 SETB4	hsa-miR-1292-002824	N/A	Undetermined	Undetermined	1	Undetermined	Undetermined		N/A												True	0.04	True	-1	-1	True
2018-07-12 193530 NGF12 SETB1.eds	N23	UNKNOWN	NGF12	NGF12 SETB1	hsa-miR-1292-002824	N/A	Undetermined	Undetermined	1	Undetermined	Undetermined		N/A												True	0.04	True	-1	-1	True
2020-01-23 12551948 NGF48 SETB4.eds	N23	UNKNOWN	NGF48	NGF48SETB4	hsa-miR-1292-002824	N/A	Undetermined	Undetermined	1	Undetermined	Undetermined		N/A												True	0.04	True	-1	-1	True
2018-07-27 115143 NGF48 SETB2.eds	N23	UNKNOWN	NGF48	NGF48SETB2	hsa-miR-1292-002824	N/A	Undetermined	Undetermined	1	Undetermined	Undetermined		N/A												True	0.04	True	-1	-1	True
2018-07-26 191908 NGF48 SETB1.eds	N23	UNKNOWN	NGF48	NGF48SETB1	hsa-miR-1292-002824	N/A	Undetermined	Undetermined	1	Undetermined	Undetermined		N/A												True	0.04	True	-1	-1	True
2018-07-16 103433 NGF12 SETB3.eds	P22	UNKNOWN	NGF12	NGF12 SETB3	hsa-miR-1293-002905	N/A	Undetermined	Undetermined	1	Undetermined	Undetermined		N/A												True	0.046	True	-1	-1	True
2020-01-23 104440 NGF12 SETB4.eds	P22	UNKNOWN	NGF12	NGF12 SETB4	hsa-miR-1293-002905	N/A	Undetermined	Undetermined	1	Undetermined	Undetermined		N/A												True	0.046	True	-1	-1	True
2018-07-12 193530 NGF12 SETB1.eds	P22	UNKNOWN	NGF12	NGF12 SETB1	hsa-miR-1293-002905	N/A	Undetermined	Undetermined	1	Undetermined	Undetermined		N/A												True	0.046	True	-1	-1	True
2018-07-13 133116 NGF12 SETB2.eds	P22	UNKNOWN	NGF12	NGF12 SETB2	hsa-miR-1293-002905	N/A	Undetermined	Undetermined	1	Undetermined	Undetermined		N/A												True	0.046	True	-1	-1	True
2018-07-26 191908 NGF48 SETB1.eds	P22	UNKNOWN	NGF48	NGF48SETB1	hsa-miR-1293-002905	N/A	Undetermined	Undetermined	1	Undetermined	Undetermined		N/A												True	0.046	True	-1	-1	True
2018-07-27 115143 NGF48 SETB2.eds	P22	UNKNOWN	NGF48	NGF48SETB2	hsa-miR-1293-002905	N/A	Undetermined	Undetermined	1	Undetermined	Undetermined		N/A												True	0.046	True	-1	-1	True
2020-01-23 12551948 NGF48 SETB4.eds	P22	UNKNOWN	NGF48	NGF48SETB4	hsa-miR-1293-002905	N/A	Undetermined	Undetermined	1	Undetermined	Undetermined		N/A												True	0.046	True	-1	-1	True
2018-06-18 103502 NGF SETB3.eds	P22	UNKNOWN	NGF30	NGF SETB3	hsa-miR-1293-002905	N/A	Undetermined	Undetermined	1	Undetermined	Undetermined		N/A												True	0.046	True	-1	-1	True
2018-06-07 100846 NGF SETB2.eds	P22	UNKNOWN	NGF30	NGF SETB2	hsa-miR-1293-002905	Amp	0.854	0.836	1	31.77	31.77		N/A												True	0.046	True	3	28	True
2018-06-04 144541 NGF SETB1.eds	P22	UNKNOWN	NGF30	NGF SETB1	hsa-miR-1293-002905	N/A	Undetermined	Undetermined	1	Undetermined	Undetermined		N/A												True	0.046	True	-1	-1	True
2018-06-07 123401 CTRL SETB2.eds	P22	UNKNOWN	CTRL	CTRL SETB2	hsa-miR-1293-002905	N/A	Undetermined	Undetermined	1	Undetermined	Undetermined		N/A												True	0.046	True	-1	-1	True
2018-06-18 130711 CTRL SETB3.eds	P22	UNKNOWN	CTRL	CTRL SETB3	hsa-miR-1293-002905	N/A	Undetermined	Undetermined	1	Undetermined	Undetermined		N/A												True	0.046	True	-1	-1	True
2018-06-04 173123 CTRL SETB1.eds	P22	UNKNOWN	CTRL	CTRL SETB1	hsa-miR-1293-002905	N/A	Undetermined	Undetermined	1	Undetermined	Undetermined		N/A												True	0.046	True	-1	-1	True
2020-01-23 104440 NGF12 SETB4.eds	N03	UNKNOWN	NGF12	NGF12 SETB4	hsa-miR-1294-002785	N/A	Undetermined	Undetermined	1	Undetermined	Undetermined		N/A												True	0.04	True	-1	-1	True
2018-07-13 133116 NGF12 SETB2.eds	N03	UNKNOWN	NGF12	NGF12 SETB2	hsa-miR-1294-002785	N/A	Undetermined	Undetermined	1	Undetermined	Undetermined		N/A												True	0.04	True	-1	-1	True
2018-07-16 103433 NGF12 SETB3.eds	N03	UNKNOWN	NGF12	NGF12 SETB3	hsa-miR-1294-002785	N/A	Undetermined	Undetermined	1	Undetermined	Undetermined		N/A												True	0.04	True	-1	-1	True
2018-07-12 193530 NGF12 SETB1.eds	N03	UNKNOWN	NGF12	NGF12 SETB1	hsa-miR-1294-002785	Amp	0.707	0.395	1	37.559	37.559		N/A												True	0.04	True	3	34	True
2018-07-26 191908 NGF48 SETB1.eds	N03	UNKNOWN	NGF48	NGF48SETB1	hsa-miR-1294-002785	N/A	Undetermined	Undetermined	1	Undetermined	Undetermined		N/A												True	0.04	True	-1	-1	True
2018-07-27 115143 NGF48 SETB2.eds	N03	UNKNOWN	NGF48	NGF48SETB2	hsa-miR-1294-002785	N/A	Undetermined	Undetermined	1	Undetermined	Undetermined		N/A												True	0.04	True	-1	-1	True
2020-01-23 12551948 NGF48 SETB4.eds	N03	UNKNOWN	NGF48	NGF48SETB4	hsa-miR-1294-002785	N/A	Undetermined	Undetermined	1	Undetermined	Undetermined		N/A												True	0.04	True	-1	-1	True
2018-06-18 130711 CTRL SETB3.eds	N03	UNKNOWN	CTRL	CTRL SETB3	hsa-miR-1294-002785	N/A	Undetermined	Undetermined	1	Undetermined	Undetermined		N/A												True	0.04	True	-1	-1	True
2018-06-07 123401 CTRL SETB2.eds	N03	UNKNOWN	CTRL	CTRL SETB2	hsa-miR-1294-002785	N/A	Undetermined	Undetermined	1	Undetermined	Undetermined		N/A												True	0.04	True	-1	-1	True
2018-06-04 173123 CTRL SETB1.eds	N03	UNKNOWN	CTRL	CTRL SETB1	hsa-miR-1294-002785	N/A	Undetermined	Undetermined	1	Undetermined	Undetermined		N/A												True	0.04	True	-1	-1	True
2018-06-18 103502 NGF SETB3.eds	N03	UNKNOWN	NGF30	NGF SETB3	hsa-miR-1294-002785	N/A	Undetermined	Undetermined	1	Undetermined	Undetermined		N/A												True	0.04	True	-1	-1	True
2018-06-07 100846 NGF SETB2.eds	N03	UNKNOWN	NGF30	NGF SETB2	hsa-miR-1294-002785	N/A	Undetermined	Undetermined	1	Undetermined	Undetermined		N/A												True	0.04	True	-1	-1	True
2018-06-04 144541 NGF SETB1.eds	N03	UNKNOWN	NGF30	NGF SETB1	hsa-miR-1294-002785	N/A	Undetermined	Undetermined	1	Undetermined	Undetermined		N/A												True	0.04	True	-1	-1	True
2018-06-04 173123 CTRL SETB1.eds	P24	UNKNOWN	CTRL	CTRL SETB1	hsa-miR-1296-002908	Amp	0	0.768	1	31.848	31.848		N/A												True	0.04	True	3	27	True
2018-06-07 123401 CTRL SETB2.eds	P24	UNKNOWN	CTRL	CTRL SETB2	hsa-miR-1296-002908	N/A	Undetermined	Undetermined	1	Undetermined	Undetermined		N/A												True	0.04	True	-1	-1	True
2018-06-18 130711 CTRL SETB3.eds	P24	UNKNOWN	CTRL	CTRL SETB3	hsa-miR-1296-002908	N/A	Undetermined	Undetermined	1	Undetermined	Undetermined		N/A												True	0.04	True	-1	-1	True
2018-06-04 144541 NGF SETB1.eds	P24	UNKNOWN	NGF30	NGF SETB1	hsa-miR-1296-002908	Amp	0.538	0.68	1	31.862	31.862		N/A												True	0.04	True	3	26	True
2018-06-18 103502 NGF SETB3.eds	P24	UNKNOWN	NGF30	NGF SETB3	hsa-miR-1296-002908	N/A	Undetermined	Undetermined	1	Undetermined	Undetermined		N/A												True	0.04	True	-1	-1	True
2018-06-07 100846 NGF SETB2.eds	P24	UNKNOWN	NGF30	NGF SETB2	hsa-miR-1296-002908	Amp	0.644	0.799	1	30.744	30.744		N/A												True	0.04	True	3	26	True
2018-07-12 193530 NGF12 SETB1.eds	P24	UNKNOWN	NGF12	NGF12 SETB1	hsa-miR-1296-002908	Amp	0.654	0.859	1	30.366	30.366		N/A												True	0.04	True	3	26	True
2018-07-13 133116 NGF12 SETB2.eds	P24	UNKNOWN	NGF12	NGF12 SETB2	hsa-miR-1296-002908	N/A	Undetermined	Undetermined	1	Undetermined	Undetermined		N/A												True	0.04	True	-1	-1	True
2018-07-16 103433 NGF12 SETB3.eds	P24	UNKNOWN	NGF12	NGF12 SETB3	hsa-miR-1296-002908	N/A	Undetermined	Undetermined	1	Undetermined	Undetermined		N/A												True	0.04	True	-1	-1	True
2020-01-23 104440 NGF12 SETB4.eds	P24	UNKNOWN	NGF12	NGF12 SETB4	hsa-miR-1296-002908	N/A	Undetermined	Undetermined	1	Undetermined	Undetermined		N/A												True	0.04	True	-1	-1	True
2020-01-23 12551948 NGF48 SETB4.eds	P24	UNKNOWN	NGF48	NGF48SETB4	hsa-miR-1296-002908	N/A	Undetermined	Undetermined	1	Undetermined	Undetermined		N/A												True	0.04	True	-1	-1	True
2018-07-27 115143 NGF48 SETB2.eds	P24	UNKNOWN	NGF48	NGF48SETB2	hsa-miR-1296-002908	N/A	Undetermined	Undetermined	1	Undetermined	Undetermined		N/A												True	0.04	True	-1	-1	True
2018-07-26 191908 NGF48 SETB1.eds	P24	UNKNOWN	NGF48	NGF48SETB1	hsa-miR-1296-002908	N/A	Undetermined	Undetermined	1	Undetermined	Undetermined		N/A												True	0.04	True	-1	-1	True
2018-07-12 193530 NGF12 SETB1.eds	O18	UNKNOWN	NGF12	NGF12 SETB1	hsa-miR-1298-002861	Amp	0.576	0.489	1	31.839	31.839		N/A												True	0.04	True	3	29	True
2018-07-13 133116 NGF12 SETB2.eds	O18	UNKNOWN	NGF12	NGF12 SETB2	hsa-miR-1298-002861	N/A	Undetermined	Undetermined	1	Undetermined	Undetermined		N/A												True	0.04	True	-1	-1	True
2018-07-16 103433 NGF12 SETB3.eds	O18	UNKNOWN	NGF12	NGF12 SETB3	hsa-miR-1298-002861	N/A	Undetermined	Undetermined	1	Undetermined	Undetermined		N/A												True	0.04	True	-1	-1	True
2020-01-23 104440 NGF12 SETB4.eds	O18	UNKNOWN	NGF12	NGF12 SETB4	hsa-miR-1298-002861	N/A	Undetermined	Undetermined	1	Undetermined	Undetermined		N/A												True	0.04	True	-1	-1	True
2018-06-18 130711 CTRL SETB3.eds	O18	UNKNOWN	CTRL	CTRL SETB3	hsa-miR-1298-002861	N/A	Undetermined	Undetermined	1	Undetermined	Undetermined		N/A												True	0.04	True	-1	-1	True
2018-06-07 123401 CTRL SETB2.eds	O18	UNKNOWN	CTRL	CTRL SETB2	hsa-miR-1298-002861	Amp	0.508	0.489	1	34.229	34.229		N/A												True	0.04	True	3	29	True
2018-06-04 173123 CTRL SETB1.eds	O18	UNKNOWN	CTRL	CTRL SETB1	hsa-miR-1298-002861	Inconclusive	0.593	0.636	1	34.676	34.676		N/A												True	0.04	True	3	30	True
2020-01-23 12551948 NGF48 SETB4.eds	O18	UNKNOWN	NGF48	NGF48SETB4	hsa-miR-1298-002861	N/A	Undetermined	Undetermined	1	Undetermined	Undetermined		N/A												True	0.04	True	-1	-1	True
2018-07-27 115143 NGF48 SETB2.eds	O18	UNKNOWN	NGF48	NGF48SETB2	hsa-miR-1298-002861	N/A	Undetermined	Undetermined	1	Undetermined	Undetermined		N/A												True	0.04	True	-1	-1	True
2018-07-26 191908 NGF48 SETB1.eds	O18	UNKNOWN	NGF48	NGF48SETB1	hsa-miR-1298-002861	N/A	Undetermined	Undetermined	1	Undetermined	Undetermined		N/A												True	0.04	True	-1	-1	True
2018-06-04 144541 NGF SETB1.eds	O18	UNKNOWN	NGF30	NGF SETB1	hsa-miR-1298-002861	N/A	Undetermined	Undetermined	1	Undetermined	Undetermined		N/A												True	0.04	True	-1	-1	True
2018-06-07 100846 NGF SETB2.eds	O18	UNKNOWN	NGF30	NGF SETB2	hsa-miR-1298-002861	N/A	Undetermined	Undetermined	1	Undetermined	Undetermined		N/A												True	0.04	True	-1	-1	True
2018-06-18 103502 NGF SETB3.eds	O18	UNKNOWN	NGF30	NGF SETB3	hsa-miR-1298-002861	N/A	Undetermined	Undetermined	1	Undetermined	Undetermined		N/A												True	0.04	True	-1	-1	True
2018-07-12 193530 NGF12 SETB1.eds	P19	UNKNOWN	NGF12	NGF12 SETB1	hsa-miR-1300-002902	Amp	0.86	0.929	1	32.035	32.035		N/A												True	0.04	True	3	29	True
2018-07-13 133116 NGF12 SETB2.eds	P19	UNKNOWN	NGF12	NGF12 SETB2	hsa-miR-1300-002902	Amp	0.981	0.964	1	30.821	30.821		N/A												True	0.04	True	3	28	True
2018-07-16 103433 NGF12 SETB3.eds	P19	UNKNOWN	NGF12	NGF12 SETB3	hsa-miR-1300-002902	N/A	Undetermined	Undetermined	1	Undetermined	Undetermined		N/A												True	0.04	True	-1	-1	True
2020-01-23 104440 NGF12 SETB4.eds	P19	UNKNOWN	NGF12	NGF12 SETB4	hsa-miR-1300-002902	N/A	Undetermined	Undetermined	1	Undetermined	Undetermined		N/A												True	0.04	True	-1	-1	True
2018-07-26 191908 NGF48 SETB1.eds	P19	UNKNOWN	NGF48	NGF48SETB1	hsa-miR-1300-002902	Amp	0.844	0.837	1	32.142	32.142		N/A												True	0.04	True	3	29	True
2020-01-23 12551948 NGF48 SETB4.eds	P19	UNKNOWN	NGF48	NGF48SETB4	hsa-miR-1300-002902	N/A	Undetermined	Undetermined	1	Undetermined	Undetermined		N/A												True	0.04	True	-1	-1	True
2018-07-27 115143 NGF48 SETB2.eds	P19	UNKNOWN	NGF48	NGF48SETB2	hsa-miR-1300-002902	Amp	1.08	0.935	1	32.941	32.941		N/A												True	0.04	True	3	30	True
2018-06-04 173123 CTRL SETB1.eds	P19	UNKNOWN	CTRL	CTRL SETB1	hsa-miR-1300-002902	Amp	0.872	0.897	1	32.009	32.009		N/A												True	0.04	True	3	29	True
2018-06-07 123401 CTRL SETB2.eds	P19	UNKNOWN	CTRL	CTRL SETB2	hsa-miR-1300-002902	Amp	0.869	0.963	1	31.672	31.672		N/A												True	0.04	True	3	28	True
2018-06-18 130711 CTRL SETB3.eds	P19	UNKNOWN	CTRL	CTRL SETB3	hsa-miR-1300-002902	Amp	1.037	0.976	1	31.201	31.201		N/A												True	0.04	True	3	28	True
2018-06-18 103502 NGF SETB3.eds	P19	UNKNOWN	NGF30	NGF SETB3	hsa-miR-1300-002902	Amp	0.965	0.939	1	32.102	32.102		N/A												True	0.04	True	3	29	True
2018-06-07 100846 NGF SETB2.eds	P19	UNKNOWN	NGF30	NGF SETB2	hsa-miR-1300-002902	Amp	0.961	0.973	1	30.946	30.946		N/A												True	0.04	True	3	28	True
2018-06-04 144541 NGF SETB1.eds	P19	UNKNOWN	NGF30	NGF SETB1	hsa-miR-1300-002902	Amp	0.933	0.947	1	31.334	31.334		N/A												True	0.04	True	3	28	True
2018-07-27 115143 NGF48 SETB2.eds	N24	UNKNOWN	NGF48	NGF48SETB2	hsa-miR-1301-002827	N/A	Undetermined	Undetermined	1	Undetermined	Undetermined		N/A												True	0	True	-1	-1	True
2018-07-26 191908 NGF48 SETB1.eds	N24	UNKNOWN	NGF48	NGF48SETB1	hsa-miR-1301-002827	N/A	Undetermined	Undetermined	1	Undetermined	Undetermined		N/A												True	0	True	-1	-1	True
2020-01-23 12551948 NGF48 SETB4.eds	N24	UNKNOWN	NGF48	NGF48SETB4	hsa-miR-1301-002827	N/A	Undetermined	Undetermined	1	Undetermined	Undetermined		N/A												True	0	True	-1	-1	True
2020-01-23 104440 NGF12 SETB4.eds	N24	UNKNOWN	NGF12	NGF12 SETB4	hsa-miR-1301-002827	N/A	Undetermined	Undetermined	1	Undetermined	Undetermined		N/A												True	0	True	-1	-1	True
2018-07-12 193530 NGF12 SETB1.eds	N24	UNKNOWN	NGF12	NGF12 SETB1	hsa-miR-1301-002827	N/A	Undetermined	Undetermined	1	Undetermined	Undetermined		N/A												True	0	True	-1	-1	True
2018-07-13 133116 NGF12 SETB2.eds	N24	UNKNOWN	NGF12	NGF12 SETB2	hsa-miR-1301-002827	N/A	Undetermined	Undetermined	1	Undetermined	Undetermined		N/A												True	0	True	-1	-1	True
2018-07-16 103433 NGF12 SETB3.eds	N24	UNKNOWN	NGF12	NGF12 SETB3	hsa-miR-1301-002827	N/A	Undetermined	Undetermined	1	Undetermined	Undetermined		N/A												True	0	True	-1	-1	True
2018-06-18 130711 CTRL SETB3.eds	N24	UNKNOWN	CTRL	CTRL SETB3	hsa-miR-1301-002827	N/A	Undetermined	Undetermined	1	Undetermined	Undetermined		N/A												True	0	True	-1	-1	True
2018-06-04 173123 CTRL SETB1.eds	N24	UNKNOWN	CTRL	CTRL SETB1	hsa-miR-1301-002827	N/A	Undetermined	Undetermined	1	Undetermined	Undetermined		N/A												True	0	True	-1	-1	True
2018-06-07 123401 CTRL SETB2.eds	N24	UNKNOWN	CTRL	CTRL SETB2	hsa-miR-1301-002827	N/A	Undetermined	Undetermined	1	Undetermined	Undetermined		N/A												True	0	True	-1	-1	True
2018-06-04 144541 NGF SETB1.eds	N24	UNKNOWN	NGF30	NGF SETB1	hsa-miR-1301-002827	N/A	Undetermined	Undetermined	1	Undetermined	Undetermined		N/A												True	0	True	-1	-1	True
2018-06-07 100846 NGF SETB2.eds	N24	UNKNOWN	NGF30	NGF SETB2	hsa-miR-1301-002827	N/A	Undetermined	Undetermined	1	Undetermined	Undetermined		N/A												True	0	True	-1	-1	True
2018-06-18 103502 NGF SETB3.eds	N24	UNKNOWN	NGF30	NGF SETB3	hsa-miR-1301-002827	N/A	Undetermined	Undetermined	1	Undetermined	Undetermined		N/A												True	0	True	-1	-1	True
2020-01-23 12551948 NGF48 SETB4.eds	P18	UNKNOWN	NGF48	NGF48SETB4	hsa-miR-1302-002901	N/A	Undetermined	Undetermined	1	Undetermined	Undetermined		N/A												True	0	True	-1	-1	True
2018-07-27 115143 NGF48 SETB2.eds	P18	UNKNOWN	NGF48	NGF48SETB2	hsa-miR-1302-002901	N/A	Undetermined	Undetermined	1	Undetermined	Undetermined		N/A												True	0	True	-1	-1	True
2018-07-26 191908 NGF48 SETB1.eds	P18	UNKNOWN	NGF48	NGF48SETB1	hsa-miR-1302-002901	N/A	Undetermined	Undetermined	1	Undetermined	Undetermined		N/A												True	0	True	-1	-1	True
2018-06-07 123401 CTRL SETB2.eds	P18	UNKNOWN	CTRL	CTRL SETB2	hsa-miR-1302-002901	N/A	Undetermined	Undetermined	1	Undetermined	Undetermined		N/A												True	0	True	-1	-1	True
2018-06-04 173123 CTRL SETB1.eds	P18	UNKNOWN	CTRL	CTRL SETB1	hsa-miR-1302-002901	N/A	Undetermined	Undetermined	1	Undetermined	Undetermined		N/A												True	0	True	-1	-1	True
2018-06-18 130711 CTRL SETB3.eds	P18	UNKNOWN	CTRL	CTRL SETB3	hsa-miR-1302-002901	N/A	Undetermined	Undetermined	1	Undetermined	Undetermined		N/A												True	0	True	-1	-1	True
2020-01-23 104440 NGF12 SETB4.eds	P18	UNKNOWN	NGF12	NGF12 SETB4	hsa-miR-1302-002901	N/A	Undetermined	Undetermined	1	Undetermined	Undetermined		N/A												True	0	True	-1	-1	True
2018-07-12 193530 NGF12 SETB1.eds	P18	UNKNOWN	NGF12	NGF12 SETB1	hsa-miR-1302-002901	N/A	Undetermined	Undetermined	1	Undetermined	Undetermined		N/A												True	0	True	-1	-1	True
2018-07-16 103433 NGF12 SETB3.eds	P18	UNKNOWN	NGF12	NGF12 SETB3	hsa-miR-1302-002901	N/A	Undetermined	Undetermined	1	Undetermined	Undetermined		N/A												True	0	True	-1	-1	True
2018-07-13 133116 NGF12 SETB2.eds	P18	UNKNOWN	NGF12	NGF12 SETB2	hsa-miR-1302-002901	N/A	Undetermined	Undetermined	1	Undetermined	Undetermined		N/A												True	0	True	-1	-1	True
2018-06-07 100846 NGF SETB2.eds	P18	UNKNOWN	NGF30	NGF SETB2	hsa-miR-1302-002901	N/A	Undetermined	Undetermined	1	Undetermined	Undetermined		N/A												True	0	True	-1	-1	True
2018-06-04 144541 NGF SETB1.eds	P18	UNKNOWN	NGF30	NGF SETB1	hsa-miR-1302-002901	N/A	Undetermined	Undetermined	1	Undetermined	Undetermined		N/A												True	0	True	-1	-1	True
2018-06-18 103502 NGF SETB3.eds	P18	UNKNOWN	NGF30	NGF SETB3	hsa-miR-1302-002901	N/A	Undetermined	Undetermined	1	Undetermined	Undetermined		N/A												True	0	True	-1	-1	True
2018-07-12 193530 NGF12 SETB1.eds	N07	UNKNOWN	NGF12	NGF12 SETB1	hsa-miR-1303-002792	Amp	0.931	0.946	1	30.613	30.613		N/A												True	0.04	True	3	27	True
2018-07-13 133116 NGF12 SETB2.eds	N07	UNKNOWN	NGF12	NGF12 SETB2	hsa-miR-1303-002792	Amp	0.83	0.888	1	33.622	33.622		N/A												True	0.04	True	3	30	True
2018-07-16 103433 NGF12 SETB3.eds	N07	UNKNOWN	NGF12	NGF12 SETB3	hsa-miR-1303-002792	N/A	Undetermined	Undetermined	1	Undetermined	Undetermined		N/A												True	0.04	True	-1	-1	True
2020-01-23 104440 NGF12 SETB4.eds	N07	UNKNOWN	NGF12	NGF12 SETB4	hsa-miR-1303-002792	N/A	Undetermined	Undetermined	1	Undetermined	Undetermined		N/A												True	0.04	True	-1	-1	True
2018-06-18 130711 CTRL SETB3.eds	N07	UNKNOWN	CTRL	CTRL SETB3	hsa-miR-1303-002792	N/A	Undetermined	Undetermined	1	Undetermined	Undetermined		N/A												True	0.04	True	-1	-1	True
2018-06-07 123401 CTRL SETB2.eds	N07	UNKNOWN	CTRL	CTRL SETB2	hsa-miR-1303-002792	N/A	Undetermined	Undetermined	1	Undetermined	Undetermined		N/A												True	0.04	True	-1	-1	True
2018-06-04 173123 CTRL SETB1.eds	N07	UNKNOWN	CTRL	CTRL SETB1	hsa-miR-1303-002792	Amp	0.937	0.875	1	31.607	31.607		N/A												True	0.04	True	3	28	True
2020-01-23 12551948 NGF48 SETB4.eds	N07	UNKNOWN	NGF48	NGF48SETB4	hsa-miR-1303-002792	N/A	Undetermined	Undetermined	1	Undetermined	Undetermined		N/A												True	0.04	True	-1	-1	True
2018-07-26 191908 NGF48 SETB1.eds	N07	UNKNOWN	NGF48	NGF48SETB1	hsa-miR-1303-002792	Amp	0.935	0.889	1	32.858	32.858		N/A												True	0.04	True	3	30	True
2018-07-27 115143 NGF48 SETB2.eds	N07	UNKNOWN	NGF48	NGF48SETB2	hsa-miR-1303-002792	N/A	Undetermined	Undetermined	1	Undetermined	Undetermined		N/A												True	0.04	True	-1	-1	True
2018-06-04 144541 NGF SETB1.eds	N07	UNKNOWN	NGF30	NGF SETB1	hsa-miR-1303-002792	Amp	0.774	0.861	1	33.633	33.633		N/A												True	0.04	True	3	30	True
2018-06-07 100846 NGF SETB2.eds	N07	UNKNOWN	NGF30	NGF SETB2	hsa-miR-1303-002792	Amp	0.777	0.912	1	32.894	32.894		N/A												True	0.04	True	3	29	True
2018-06-18 103502 NGF SETB3.eds	N07	UNKNOWN	NGF30	NGF SETB3	hsa-miR-1303-002792	N/A	Undetermined	Undetermined	1	Undetermined	Undetermined		N/A												True	0.04	True	-1	-1	True
2018-06-04 173123 CTRL SETB1.eds	P01	UNKNOWN	CTRL	CTRL SETB1	hsa-miR-1304-002874	N/A	Undetermined	Undetermined	1	Undetermined	Undetermined		N/A												True	0	True	-1	-1	True
2018-06-07 123401 CTRL SETB2.eds	P01	UNKNOWN	CTRL	CTRL SETB2	hsa-miR-1304-002874	N/A	Undetermined	Undetermined	1	Undetermined	Undetermined		N/A												True	0	True	-1	-1	True
2018-06-18 130711 CTRL SETB3.eds	P01	UNKNOWN	CTRL	CTRL SETB3	hsa-miR-1304-002874	N/A	Undetermined	Undetermined	1	Undetermined	Undetermined		N/A												True	0	True	-1	-1	True
2018-06-18 103502 NGF SETB3.eds	P01	UNKNOWN	NGF30	NGF SETB3	hsa-miR-1304-002874	N/A	Undetermined	Undetermined	1	Undetermined	Undetermined		N/A												True	0	True	-1	-1	True
2018-06-07 100846 NGF SETB2.eds	P01	UNKNOWN	NGF30	NGF SETB2	hsa-miR-1304-002874	N/A	Undetermined	Undetermined	1	Undetermined	Undetermined		N/A												True	0	True	-1	-1	True
2018-06-04 144541 NGF SETB1.eds	P01	UNKNOWN	NGF30	NGF SETB1	hsa-miR-1304-002874	N/A	Undetermined	Undetermined	1	Undetermined	Undetermined		N/A												True	0	True	-1	-1	True
2018-07-26 191908 NGF48 SETB1.eds	P01	UNKNOWN	NGF48	NGF48SETB1	hsa-miR-1304-002874	N/A	Undetermined	Undetermined	1	Undetermined	Undetermined		N/A												True	0	True	-1	-1	True
2018-07-27 115143 NGF48 SETB2.eds	P01	UNKNOWN	NGF48	NGF48SETB2	hsa-miR-1304-002874	N/A	Undetermined	Undetermined	1	Undetermined	Undetermined		N/A												True	0	True	-1	-1	True
2020-01-23 12551948 NGF48 SETB4.eds	P01	UNKNOWN	NGF48	NGF48SETB4	hsa-miR-1304-002874	N/A	Undetermined	Undetermined	1	Undetermined	Undetermined		N/A												True	0	True	-1	-1	True
2020-01-23 104440 NGF12 SETB4.eds	P01	UNKNOWN	NGF12	NGF12 SETB4	hsa-miR-1304-002874	N/A	Undetermined	Undetermined	1	Undetermined	Undetermined		N/A												True	0	True	-1	-1	True
2018-07-16 103433 NGF12 SETB3.eds	P01	UNKNOWN	NGF12	NGF12 SETB3	hsa-miR-1304-002874	N/A	Undetermined	Undetermined	1	Undetermined	Undetermined		N/A												True	0	True	-1	-1	True
2018-07-12 193530 NGF12 SETB1.eds	P01	UNKNOWN	NGF12	NGF12 SETB1	hsa-miR-1304-002874	N/A	Undetermined	Undetermined	1	Undetermined	Undetermined		N/A												True	0	True	-1	-1	True
2018-07-13 133116 NGF12 SETB2.eds	P01	UNKNOWN	NGF12	NGF12 SETB2	hsa-miR-1304-002874	N/A	Undetermined	Undetermined	1	Undetermined	Undetermined		N/A												True	0	True	-1	-1	True
2018-07-27 115143 NGF48 SETB2.eds	M09	UNKNOWN	NGF48	NGF48SETB2	hsa-miR-1305-002867	N/A	Undetermined	Undetermined	1	Undetermined	Undetermined		N/A												True	0.04	True	-1	-1	True
2018-07-26 191908 NGF48 SETB1.eds	M09	UNKNOWN	NGF48	NGF48SETB1	hsa-miR-1305-002867	Amp	0.728	0.491	1	36.903	36.903		N/A												True	0.04	True	3	34	True
2020-01-23 12551948 NGF48 SETB4.eds	M09	UNKNOWN	NGF48	NGF48SETB4	hsa-miR-1305-002867	N/A	Undetermined	Undetermined	1	Undetermined	Undetermined		N/A												True	0.04	True	-1	-1	True
2020-01-23 104440 NGF12 SETB4.eds	M09	UNKNOWN	NGF12	NGF12 SETB4	hsa-miR-1305-002867	N/A	Undetermined	Undetermined	1	Undetermined	Undetermined		N/A												True	0.04	True	-1	-1	True
2018-07-12 193530 NGF12 SETB1.eds	M09	UNKNOWN	NGF12	NGF12 SETB1	hsa-miR-1305-002867	Amp	0.755	0.842	1	35.485	35.485		N/A												True	0.04	True	3	32	True
2018-07-13 133116 NGF12 SETB2.eds	M09	UNKNOWN	NGF12	NGF12 SETB2	hsa-miR-1305-002867	Amp	0.898	0.928	1	34.214	34.214		N/A												True	0.04	True	3	31	True
2018-07-16 103433 NGF12 SETB3.eds	M09	UNKNOWN	NGF12	NGF12 SETB3	hsa-miR-1305-002867	N/A	Undetermined	Undetermined	1	Undetermined	Undetermined		N/A												True	0.04	True	-1	-1	True
2018-06-07 123401 CTRL SETB2.eds	M09	UNKNOWN	CTRL	CTRL SETB2	hsa-miR-1305-002867	Amp	0.71	0.557	1	37.518	37.518		N/A												True	0.04	True	3	34	True
2018-06-04 173123 CTRL SETB1.eds	M09	UNKNOWN	CTRL	CTRL SETB1	hsa-miR-1305-002867	Amp	0.834	0.806	1	37.007	37.007		N/A												True	0.04	True	3	34	True
2018-06-18 130711 CTRL SETB3.eds	M09	UNKNOWN	CTRL	CTRL SETB3	hsa-miR-1305-002867	Amp	0.806	0.78	1	34.767	34.767		N/A												True	0.04	True	3	32	True
2018-06-18 103502 NGF SETB3.eds	M09	UNKNOWN	NGF30	NGF SETB3	hsa-miR-1305-002867	Amp	0.634	0.374	1	38.236	38.236		N/A												True	0.04	True	3	35	True
2018-06-07 100846 NGF SETB2.eds	M09	UNKNOWN	NGF30	NGF SETB2	hsa-miR-1305-002867	Amp	1.111	0.978	1	33.588	33.588		N/A												True	0.04	True	3	30	True
2018-06-04 144541 NGF SETB1.eds	M09	UNKNOWN	NGF30	NGF SETB1	hsa-miR-1305-002867	Amp	1.028	0.922	1	35.18	35.18		N/A												True	0.04	True	3	32	True
2018-06-18 103502 NGF SETB3.eds	G14	UNKNOWN	NGF30	NGF SETB3	hsa-miR-130a#-002131	N/A	Undetermined	Undetermined	1	Undetermined	Undetermined		N/A												True	0	True	-1	-1	True
2018-06-07 100846 NGF SETB2.eds	G14	UNKNOWN	NGF30	NGF SETB2	hsa-miR-130a#-002131	N/A	Undetermined	Undetermined	1	Undetermined	Undetermined		N/A												True	0	True	-1	-1	True
2018-06-04 144541 NGF SETB1.eds	G14	UNKNOWN	NGF30	NGF SETB1	hsa-miR-130a#-002131	N/A	Undetermined	Undetermined	1	Undetermined	Undetermined		N/A												True	0	True	-1	-1	True
2018-07-12 193530 NGF12 SETB1.eds	G14	UNKNOWN	NGF12	NGF12 SETB1	hsa-miR-130a#-002131	N/A	Undetermined	Undetermined	1	Undetermined	Undetermined		N/A												True	0	True	-1	-1	True
2018-07-13 133116 NGF12 SETB2.eds	G14	UNKNOWN	NGF12	NGF12 SETB2	hsa-miR-130a#-002131	N/A	Undetermined	Undetermined	1	Undetermined	Undetermined		N/A												True	0	True	-1	-1	True
2018-07-16 103433 NGF12 SETB3.eds	G14	UNKNOWN	NGF12	NGF12 SETB3	hsa-miR-130a#-002131	N/A	Undetermined	Undetermined	1	Undetermined	Undetermined		N/A												True	0	True	-1	-1	True
2020-01-23 104440 NGF12 SETB4.eds	G14	UNKNOWN	NGF12	NGF12 SETB4	hsa-miR-130a#-002131	N/A	Undetermined	Undetermined	1	Undetermined	Undetermined		N/A												True	0	True	-1	-1	True
2020-01-23 12551948 NGF48 SETB4.eds	G14	UNKNOWN	NGF48	NGF48SETB4	hsa-miR-130a#-002131	N/A	Undetermined	Undetermined	1	Undetermined	Undetermined		N/A												True	0	True	-1	-1	True
2018-07-27 115143 NGF48 SETB2.eds	G14	UNKNOWN	NGF48	NGF48SETB2	hsa-miR-130a#-002131	N/A	Undetermined	Undetermined	1	Undetermined	Undetermined		N/A												True	0	True	-1	-1	True
2018-07-26 191908 NGF48 SETB1.eds	G14	UNKNOWN	NGF48	NGF48SETB1	hsa-miR-130a#-002131	N/A	Undetermined	Undetermined	1	Undetermined	Undetermined		N/A												True	0	True	-1	-1	True
2018-06-04 173123 CTRL SETB1.eds	G14	UNKNOWN	CTRL	CTRL SETB1	hsa-miR-130a#-002131	N/A	Undetermined	Undetermined	1	Undetermined	Undetermined		N/A												True	0	True	-1	-1	True
2018-06-07 123401 CTRL SETB2.eds	G14	UNKNOWN	CTRL	CTRL SETB2	hsa-miR-130a#-002131	N/A	Undetermined	Undetermined	1	Undetermined	Undetermined		N/A												True	0	True	-1	-1	True
2018-06-18 130711 CTRL SETB3.eds	G14	UNKNOWN	CTRL	CTRL SETB3	hsa-miR-130a#-002131	N/A	Undetermined	Undetermined	1	Undetermined	Undetermined		N/A												True	0	True	-1	-1	True
2018-06-07 123401 CTRL SETB2.eds	F24	UNKNOWN	CTRL	CTRL SETB2	hsa-miR-130b#-002114	Amp	0.921	0.951	1	28.894	28.894		N/A												True	0.04	True	3	25	True
2018-06-18 130711 CTRL SETB3.eds	F24	UNKNOWN	CTRL	CTRL SETB3	hsa-miR-130b#-002114	Amp	0.944	0.968	1	28.803	28.803		N/A												True	0.04	True	3	25	True
2018-06-04 173123 CTRL SETB1.eds	F24	UNKNOWN	CTRL	CTRL SETB1	hsa-miR-130b#-002114	Amp	0.882	0.972	1	29.422	29.422		N/A												True	0.04	True	3	26	True
2018-06-04 144541 NGF SETB1.eds	F24	UNKNOWN	NGF30	NGF SETB1	hsa-miR-130b#-002114	Amp	0.948	0.969	1	28.855	28.855		N/A												True	0.04	True	3	26	True
2018-06-07 100846 NGF SETB2.eds	F24	UNKNOWN	NGF30	NGF SETB2	hsa-miR-130b#-002114	Amp	0.895	0.965	1	29.097	29.097		N/A												True	0.04	True	3	26	True
2018-06-18 103502 NGF SETB3.eds	F24	UNKNOWN	NGF30	NGF SETB3	hsa-miR-130b#-002114	Amp	0.931	0.963	1	29.439	29.439		N/A												True	0.04	True	3	26	True
2018-07-16 103433 NGF12 SETB3.eds	F24	UNKNOWN	NGF12	NGF12 SETB3	hsa-miR-130b#-002114	N/A	Undetermined	Undetermined	1	Undetermined	Undetermined		N/A												True	0.04	True	-1	-1	True
2020-01-23 104440 NGF12 SETB4.eds	F24	UNKNOWN	NGF12	NGF12 SETB4	hsa-miR-130b#-002114	N/A	Undetermined	Undetermined	1	Undetermined	Undetermined		N/A												True	0.04	True	-1	-1	True
2018-07-12 193530 NGF12 SETB1.eds	F24	UNKNOWN	NGF12	NGF12 SETB1	hsa-miR-130b#-002114	Amp	0.925	0.963	1	29.127	29.127		N/A												True	0.04	True	3	26	True
2018-07-13 133116 NGF12 SETB2.eds	F24	UNKNOWN	NGF12	NGF12 SETB2	hsa-miR-130b#-002114	Amp	0.981	0.976	1	29	29		N/A												True	0.04	True	3	26	True
2018-07-27 115143 NGF48 SETB2.eds	F24	UNKNOWN	NGF48	NGF48SETB2	hsa-miR-130b#-002114	Amp	0.897	0.958	1	31.205	31.205		N/A												True	0.04	True	3	28	True
2020-01-23 12551948 NGF48 SETB4.eds	F24	UNKNOWN	NGF48	NGF48SETB4	hsa-miR-130b#-002114	N/A	Undetermined	Undetermined	1	Undetermined	Undetermined		N/A												True	0.04	True	-1	-1	True
2018-07-26 191908 NGF48 SETB1.eds	F24	UNKNOWN	NGF48	NGF48SETB1	hsa-miR-130b#-002114	Amp	0.891	0.967	1	29.813	29.813		N/A												True	0.04	True	3	26	True
2018-06-04 144541 NGF SETB1.eds	G15	UNKNOWN	NGF30	NGF SETB1	hsa-miR-132#-002132	N/A	Undetermined	Undetermined	1	Undetermined	Undetermined		N/A												True	0.075	True	-1	-1	True
2018-06-18 103502 NGF SETB3.eds	G15	UNKNOWN	NGF30	NGF SETB3	hsa-miR-132#-002132	N/A	Undetermined	Undetermined	1	Undetermined	Undetermined		N/A												True	0.075	True	-1	-1	True
2018-06-07 100846 NGF SETB2.eds	G15	UNKNOWN	NGF30	NGF SETB2	hsa-miR-132#-002132	N/A	Undetermined	Undetermined	1	Undetermined	Undetermined		N/A												True	0.075	True	-1	-1	True
2018-07-27 115143 NGF48 SETB2.eds	G15	UNKNOWN	NGF48	NGF48SETB2	hsa-miR-132#-002132	N/A	Undetermined	Undetermined	1	Undetermined	Undetermined		N/A												True	0.075	True	-1	-1	True
2020-01-23 12551948 NGF48 SETB4.eds	G15	UNKNOWN	NGF48	NGF48SETB4	hsa-miR-132#-002132	N/A	Undetermined	Undetermined	1	Undetermined	Undetermined		N/A												True	0.075	True	-1	-1	True
2018-07-26 191908 NGF48 SETB1.eds	G15	UNKNOWN	NGF48	NGF48SETB1	hsa-miR-132#-002132	N/A	Undetermined	Undetermined	1	Undetermined	Undetermined		N/A												True	0.075	True	-1	-1	True
2018-07-13 133116 NGF12 SETB2.eds	G15	UNKNOWN	NGF12	NGF12 SETB2	hsa-miR-132#-002132	N/A	Undetermined	Undetermined	1	Undetermined	Undetermined		N/A												True	0.075	True	-1	-1	True
2018-07-12 193530 NGF12 SETB1.eds	G15	UNKNOWN	NGF12	NGF12 SETB1	hsa-miR-132#-002132	Amp	0.982	0.928	1	34.145	34.145		N/A												True	0.075	True	3	29	True
2020-01-23 104440 NGF12 SETB4.eds	G15	UNKNOWN	NGF12	NGF12 SETB4	hsa-miR-132#-002132	N/A	Undetermined	Undetermined	1	Undetermined	Undetermined		N/A												True	0.075	True	-1	-1	True
2018-07-16 103433 NGF12 SETB3.eds	G15	UNKNOWN	NGF12	NGF12 SETB3	hsa-miR-132#-002132	N/A	Undetermined	Undetermined	1	Undetermined	Undetermined		N/A												True	0.075	True	-1	-1	True
2018-06-04 173123 CTRL SETB1.eds	G15	UNKNOWN	CTRL	CTRL SETB1	hsa-miR-132#-002132	N/A	Undetermined	Undetermined	1	Undetermined	Undetermined		N/A												True	0.075	True	-1	-1	True
2018-06-07 123401 CTRL SETB2.eds	G15	UNKNOWN	CTRL	CTRL SETB2	hsa-miR-132#-002132	N/A	Undetermined	Undetermined	1	Undetermined	Undetermined		N/A												True	0.075	True	-1	-1	True
2018-06-18 130711 CTRL SETB3.eds	G15	UNKNOWN	CTRL	CTRL SETB3	hsa-miR-132#-002132	N/A	Undetermined	Undetermined	1	Undetermined	Undetermined		N/A												True	0.075	True	-1	-1	True
2020-01-23 104440 NGF12 SETB4.eds	N16	UNKNOWN	NGF12	NGF12 SETB4	hsa-miR-1324-002815	N/A	Undetermined	Undetermined	1	Undetermined	Undetermined		N/A												True	0	True	-1	-1	True
2018-07-13 133116 NGF12 SETB2.eds	N16	UNKNOWN	NGF12	NGF12 SETB2	hsa-miR-1324-002815	N/A	Undetermined	Undetermined	1	Undetermined	Undetermined		N/A												True	0	True	-1	-1	True
2018-07-16 103433 NGF12 SETB3.eds	N16	UNKNOWN	NGF12	NGF12 SETB3	hsa-miR-1324-002815	N/A	Undetermined	Undetermined	1	Undetermined	Undetermined		N/A												True	0	True	-1	-1	True
2018-07-12 193530 NGF12 SETB1.eds	N16	UNKNOWN	NGF12	NGF12 SETB1	hsa-miR-1324-002815	N/A	Undetermined	Undetermined	1	Undetermined	Undetermined		N/A												True	0	True	-1	-1	True
2018-06-07 100846 NGF SETB2.eds	N16	UNKNOWN	NGF30	NGF SETB2	hsa-miR-1324-002815	N/A	Undetermined	Undetermined	1	Undetermined	Undetermined		N/A												True	0	True	-1	-1	True
2018-06-04 144541 NGF SETB1.eds	N16	UNKNOWN	NGF30	NGF SETB1	hsa-miR-1324-002815	N/A	Undetermined	Undetermined	1	Undetermined	Undetermined		N/A												True	0	True	-1	-1	True
2018-06-18 103502 NGF SETB3.eds	N16	UNKNOWN	NGF30	NGF SETB3	hsa-miR-1324-002815	N/A	Undetermined	Undetermined	1	Undetermined	Undetermined		N/A												True	0	True	-1	-1	True
2018-06-07 123401 CTRL SETB2.eds	N16	UNKNOWN	CTRL	CTRL SETB2	hsa-miR-1324-002815	N/A	Undetermined	Undetermined	1	Undetermined	Undetermined		N/A												True	0	True	-1	-1	True
2018-06-04 173123 CTRL SETB1.eds	N16	UNKNOWN	CTRL	CTRL SETB1	hsa-miR-1324-002815	N/A	Undetermined	Undetermined	1	Undetermined	Undetermined		N/A												True	0	True	-1	-1	True
2018-06-18 130711 CTRL SETB3.eds	N16	UNKNOWN	CTRL	CTRL SETB3	hsa-miR-1324-002815	N/A	Undetermined	Undetermined	1	Undetermined	Undetermined		N/A												True	0	True	-1	-1	True
2018-07-27 115143 NGF48 SETB2.eds	N16	UNKNOWN	NGF48	NGF48SETB2	hsa-miR-1324-002815	N/A	Undetermined	Undetermined	1	Undetermined	Undetermined		N/A												True	0	True	-1	-1	True
2018-07-26 191908 NGF48 SETB1.eds	N16	UNKNOWN	NGF48	NGF48SETB1	hsa-miR-1324-002815	N/A	Undetermined	Undetermined	1	Undetermined	Undetermined		N/A												True	0	True	-1	-1	True
2020-01-23 12551948 NGF48 SETB4.eds	N16	UNKNOWN	NGF48	NGF48SETB4	hsa-miR-1324-002815	N/A	Undetermined	Undetermined	1	Undetermined	Undetermined		N/A												True	0	True	-1	-1	True
2018-06-07 100846 NGF SETB2.eds	H13	UNKNOWN	NGF30	NGF SETB2	hsa-miR-135b#-002159	Amp	0.843	0.831	1	32.967	32.967	31.47	N/A	31.47	16.327										True	0.053	True	3	29	True
2018-06-18 103502 NGF SETB3.eds	H13	UNKNOWN	NGF30	NGF SETB3	hsa-miR-135b#-002159	Amp	1.148	0.962	1	31.47	31.47	31.47	N/A	31.47	16.327										True	0.053	True	3	28
2018-06-04 144541 NGF SETB1.eds	H13	UNKNOWN	NGF30	NGF SETB1	hsa-miR-135b#-002159	Amp	0.642	0.469	1	37.424	37.424	31.47	N/A	31.47	16.327										True	0.053	True	3	31	True
2018-07-12 193530 NGF12 SETB1.eds	H13	UNKNOWN	NGF12	NGF12 SETB1	hsa-miR-135b#-002159	N/A	Undetermined	Undetermined	1	Undetermined	Undetermined		N/A												True	0.053	True	-1	-1	True
2018-07-13 133116 NGF12 SETB2.eds	H13	UNKNOWN	NGF12	NGF12 SETB2	hsa-miR-135b#-002159	N/A	Undetermined	Undetermined	1	Undetermined	Undetermined		N/A												True	0.053	True	-1	-1	True
2018-07-16 103433 NGF12 SETB3.eds	H13	UNKNOWN	NGF12	NGF12 SETB3	hsa-miR-135b#-002159	N/A	Undetermined	Undetermined	1	Undetermined	Undetermined		N/A												True	0.053	True	-1	-1	True
2020-01-23 104440 NGF12 SETB4.eds	H13	UNKNOWN	NGF12	NGF12 SETB4	hsa-miR-135b#-002159	N/A	Undetermined	Undetermined	1	Undetermined	Undetermined		N/A												True	0.053	True	-1	-1	True
2020-01-23 12551948 NGF48 SETB4.eds	H13	UNKNOWN	NGF48	NGF48SETB4	hsa-miR-135b#-002159	N/A	Undetermined	Undetermined	1	Undetermined	Undetermined		N/A												True	0.053	True	-1	-1	True
2018-07-27 115143 NGF48 SETB2.eds	H13	UNKNOWN	NGF48	NGF48SETB2	hsa-miR-135b#-002159	N/A	Undetermined	Undetermined	1	Undetermined	Undetermined		N/A												True	0.053	True	-1	-1	True
2018-07-26 191908 NGF48 SETB1.eds	H13	UNKNOWN	NGF48	NGF48SETB1	hsa-miR-135b#-002159	N/A	Undetermined	Undetermined	1	Undetermined	Undetermined		N/A												True	0.053	True	-1	-1	True
2018-06-18 130711 CTRL SETB3.eds	H13	UNKNOWN	CTRL	CTRL SETB3	hsa-miR-135b#-002159	N/A	Undetermined	Undetermined	1	Undetermined	Undetermined		N/A												True	0.053	True	-1	-1	True
2018-06-07 123401 CTRL SETB2.eds	H13	UNKNOWN	CTRL	CTRL SETB2	hsa-miR-135b#-002159	Amp	0.983	0.867	1	32.376	32.376		N/A												True	0.053	True	3	28	True
2018-06-04 173123 CTRL SETB1.eds	H13	UNKNOWN	CTRL	CTRL SETB1	hsa-miR-135b#-002159	No Amp	0	0	1	Undetermined	Undetermined		N/A												True	0.053	True	3	33	True
2018-06-18 103502 NGF SETB3.eds	F15	UNKNOWN	NGF30	NGF SETB3	hsa-miR-136#-002100	Amp	1.241	0.964	1	34.822	34.822	33.308	N/A	33.308	16.39	1.664	4.303	0.582	-6.579	7.743	0.668	0.005	95.573	0.818	True	0.129	True	3	30
2018-06-07 100846 NGF SETB2.eds	F15	UNKNOWN	NGF30	NGF SETB2	hsa-miR-136#-002100	Amp	1.217	0.948	1	31.782	31.782	33.308	N/A	33.308	16.39	1.664	4.303	0.582	-6.579	7.743	0.668	0.005	95.573	0.818	True	0.129	True	3	27
2018-06-04 144541 NGF SETB1.eds	F15	UNKNOWN	NGF30	NGF SETB1	hsa-miR-136#-002100	Amp	1.222	0.977	1	33.32	33.32	33.308	N/A	33.308	16.39	1.664	4.303	0.582	-6.579	7.743	0.668	0.005	95.573	0.818	True	0.129	True	3	28
2018-06-18 130711 CTRL SETB3.eds	F15	UNKNOWN	CTRL	CTRL SETB3	hsa-miR-136#-002100	Amp	1.263	0.974	1	34.027	34.027	32.497	N/A	32.497	15.807	1.681	4.303	0	-7.234	7.234	1	0.007	150.54	1	True	0.129	True	3	29
2018-06-07 123401 CTRL SETB2.eds	F15	UNKNOWN	CTRL	CTRL SETB2	hsa-miR-136#-002100	Amp	1.247	0.984	1	31.97	31.97	32.497	N/A	32.497	15.807	1.681	4.303	0	-7.234	7.234	1	0.007	150.54	1	True	0.129	True	3	27
2018-06-04 173123 CTRL SETB1.eds	F15	UNKNOWN	CTRL	CTRL SETB1	hsa-miR-136#-002100	Amp	1.263	0.982	1	31.495	31.495	32.497	N/A	32.497	15.807	1.681	4.303	0	-7.234	7.234	1	0.007	150.54	1	True	0.129	True	3	27
2020-01-23 104440 NGF12 SETB4.eds	F15	UNKNOWN	NGF12	NGF12 SETB4	hsa-miR-136#-002100	Amp	1.236	0.957	1	34.403	34.403	33.573	N/A	33.573	17.61	1.303	3.182	1.803	-2.345	5.951	0.287	0.016	5.081	0.443	True	0.129	True	3	30
2018-07-12 193530 NGF12 SETB1.eds	F15	UNKNOWN	NGF12	NGF12 SETB1	hsa-miR-136#-002100	Amp	1.26	0.974	1	31.461	31.461	33.573	N/A	33.573	17.61	1.303	3.182	1.803	-2.345	5.951	0.287	0.016	5.081	0.443	True	0.129	True	3	26
2018-07-16 103433 NGF12 SETB3.eds	F15	UNKNOWN	NGF12	NGF12 SETB3	hsa-miR-136#-002100	Amp	1.245	0.971	1	33.581	33.581	33.573	N/A	33.573	17.61	1.303	3.182	1.803	-2.345	5.951	0.287	0.016	5.081	0.443	True	0.129	True	3	29
2018-07-13 133116 NGF12 SETB2.eds	F15	UNKNOWN	NGF12	NGF12 SETB2	hsa-miR-136#-002100	Amp	1.218	0.968	1	34.846	34.846	33.573	N/A	33.573	17.61	1.303	3.182	1.803	-2.345	5.951	0.287	0.016	5.081	0.443	True	0.129	True	3	30
2018-07-27 115143 NGF48 SETB2.eds	F15	UNKNOWN	NGF48	NGF48SETB2	hsa-miR-136#-002100	Amp	1.141	0.937	1	36.671	36.671	35.805	N/A	35.805	20.908	1.065	4.303	5.1	0.516	9.684	0.029	0.001	0.699	0.074	True	0.129	True	3	32
2018-07-26 191908 NGF48 SETB1.eds	F15	UNKNOWN	NGF48	NGF48SETB1	hsa-miR-136#-002100	Amp	1.117	0.918	1	36.635	36.635	35.805	N/A	35.805	20.908	1.065	4.303	5.1	0.516	9.684	0.029	0.001	0.699	0.074	True	0.129	True	3	32
2020-01-23 12551948 NGF48 SETB4.eds	F15	UNKNOWN	NGF48	NGF48SETB4	hsa-miR-136#-002100	Amp	1.31	0.981	1	34.108	34.108	35.805	N/A	35.805	20.908	1.065	4.303	5.1	0.516	9.684	0.029	0.001	0.699	0.074	True	0.129	True	3	29
2018-07-16 103433 NGF12 SETB3.eds	H02	UNKNOWN	NGF12	NGF12 SETB3	hsa-miR-138-2#-002144	N/A	Undetermined	Undetermined	1	Undetermined	Undetermined		N/A												True	0	True	-1	-1	True
2020-01-23 104440 NGF12 SETB4.eds	H02	UNKNOWN	NGF12	NGF12 SETB4	hsa-miR-138-2#-002144	N/A	Undetermined	Undetermined	1	Undetermined	Undetermined		N/A												True	0	True	-1	-1	True
2018-07-12 193530 NGF12 SETB1.eds	H02	UNKNOWN	NGF12	NGF12 SETB1	hsa-miR-138-2#-002144	N/A	Undetermined	Undetermined	1	Undetermined	Undetermined		N/A												True	0	True	-1	-1	True
2018-07-13 133116 NGF12 SETB2.eds	H02	UNKNOWN	NGF12	NGF12 SETB2	hsa-miR-138-2#-002144	N/A	Undetermined	Undetermined	1	Undetermined	Undetermined		N/A												True	0	True	-1	-1	True
2018-07-26 191908 NGF48 SETB1.eds	H02	UNKNOWN	NGF48	NGF48SETB1	hsa-miR-138-2#-002144	N/A	Undetermined	Undetermined	1	Undetermined	Undetermined		N/A												True	0	True	-1	-1	True
2020-01-23 12551948 NGF48 SETB4.eds	H02	UNKNOWN	NGF48	NGF48SETB4	hsa-miR-138-2#-002144	N/A	Undetermined	Undetermined	1	Undetermined	Undetermined		N/A												True	0	True	-1	-1	True
2018-07-27 115143 NGF48 SETB2.eds	H02	UNKNOWN	NGF48	NGF48SETB2	hsa-miR-138-2#-002144	N/A	Undetermined	Undetermined	1	Undetermined	Undetermined		N/A												True	0	True	-1	-1	True
2018-06-07 123401 CTRL SETB2.eds	H02	UNKNOWN	CTRL	CTRL SETB2	hsa-miR-138-2#-002144	N/A	Undetermined	Undetermined	1	Undetermined	Undetermined		N/A												True	0	True	-1	-1	True
2018-06-18 130711 CTRL SETB3.eds	H02	UNKNOWN	CTRL	CTRL SETB3	hsa-miR-138-2#-002144	N/A	Undetermined	Undetermined	1	Undetermined	Undetermined		N/A												True	0	True	-1	-1	True
2018-06-04 173123 CTRL SETB1.eds	H02	UNKNOWN	CTRL	CTRL SETB1	hsa-miR-138-2#-002144	N/A	Undetermined	Undetermined	1	Undetermined	Undetermined		N/A												True	0	True	-1	-1	True
2018-06-04 144541 NGF SETB1.eds	H02	UNKNOWN	NGF30	NGF SETB1	hsa-miR-138-2#-002144	N/A	Undetermined	Undetermined	1	Undetermined	Undetermined		N/A												True	0	True	-1	-1	True
2018-06-18 103502 NGF SETB3.eds	H02	UNKNOWN	NGF30	NGF SETB3	hsa-miR-138-2#-002144	N/A	Undetermined	Undetermined	1	Undetermined	Undetermined		N/A												True	0	True	-1	-1	True
2018-06-07 100846 NGF SETB2.eds	H02	UNKNOWN	NGF30	NGF SETB2	hsa-miR-138-2#-002144	N/A	Undetermined	Undetermined	1	Undetermined	Undetermined		N/A												True	0	True	-1	-1	True
2018-06-04 144541 NGF SETB1.eds	H03	UNKNOWN	NGF30	NGF SETB1	hsa-miR-141#-002145	N/A	Undetermined	Undetermined	1	Undetermined	Undetermined		N/A												True	0.04	True	-1	-1	True
2018-06-07 100846 NGF SETB2.eds	H03	UNKNOWN	NGF30	NGF SETB2	hsa-miR-141#-002145	N/A	Undetermined	Undetermined	1	Undetermined	Undetermined		N/A												True	0.04	True	-1	-1	True
2018-06-18 103502 NGF SETB3.eds	H03	UNKNOWN	NGF30	NGF SETB3	hsa-miR-141#-002145	N/A	Undetermined	Undetermined	1	Undetermined	Undetermined		N/A												True	0.04	True	-1	-1	True
2018-07-13 133116 NGF12 SETB2.eds	H03	UNKNOWN	NGF12	NGF12 SETB2	hsa-miR-141#-002145	N/A	Undetermined	Undetermined	1	Undetermined	Undetermined		N/A												True	0.04	True	-1	-1	True
2018-07-12 193530 NGF12 SETB1.eds	H03	UNKNOWN	NGF12	NGF12 SETB1	hsa-miR-141#-002145	N/A	Undetermined	Undetermined	1	Undetermined	Undetermined		N/A												True	0.04	True	-1	-1	True
2020-01-23 104440 NGF12 SETB4.eds	H03	UNKNOWN	NGF12	NGF12 SETB4	hsa-miR-141#-002145	N/A	Undetermined	Undetermined	1	Undetermined	Undetermined		N/A												True	0.04	True	-1	-1	True
2018-07-16 103433 NGF12 SETB3.eds	H03	UNKNOWN	NGF12	NGF12 SETB3	hsa-miR-141#-002145	N/A	Undetermined	Undetermined	1	Undetermined	Undetermined		N/A												True	0.04	True	-1	-1	True
2018-06-04 173123 CTRL SETB1.eds	H03	UNKNOWN	CTRL	CTRL SETB1	hsa-miR-141#-002145	N/A	Undetermined	Undetermined	1	Undetermined	Undetermined		N/A												True	0.04	True	-1	-1	True
2018-06-18 130711 CTRL SETB3.eds	H03	UNKNOWN	CTRL	CTRL SETB3	hsa-miR-141#-002145	N/A	Undetermined	Undetermined	1	Undetermined	Undetermined		N/A												True	0.04	True	-1	-1	True
2018-06-07 123401 CTRL SETB2.eds	H03	UNKNOWN	CTRL	CTRL SETB2	hsa-miR-141#-002145	N/A	Undetermined	Undetermined	1	Undetermined	Undetermined		N/A												True	0.04	True	-1	-1	True
2018-07-26 191908 NGF48 SETB1.eds	H03	UNKNOWN	NGF48	NGF48SETB1	hsa-miR-141#-002145	N/A	Undetermined	Undetermined	1	Undetermined	Undetermined		N/A												True	0.04	True	-1	-1	True
2018-07-27 115143 NGF48 SETB2.eds	H03	UNKNOWN	NGF48	NGF48SETB2	hsa-miR-141#-002145	Amp	1.155	0.931	1	33.977	33.977		N/A												True	0.04	True	3	31	True
2020-01-23 12551948 NGF48 SETB4.eds	H03	UNKNOWN	NGF48	NGF48SETB4	hsa-miR-141#-002145	N/A	Undetermined	Undetermined	1	Undetermined	Undetermined		N/A												True	0.04	True	-1	-1	True
2018-06-18 130711 CTRL SETB3.eds	H04	UNKNOWN	CTRL	CTRL SETB3	hsa-miR-143#-002146	N/A	Undetermined	Undetermined	1	Undetermined	Undetermined		N/A												True	0	True	-1	-1	True
2018-06-07 123401 CTRL SETB2.eds	H04	UNKNOWN	CTRL	CTRL SETB2	hsa-miR-143#-002146	N/A	Undetermined	Undetermined	1	Undetermined	Undetermined		N/A												True	0	True	-1	-1	True
2018-06-04 173123 CTRL SETB1.eds	H04	UNKNOWN	CTRL	CTRL SETB1	hsa-miR-143#-002146	N/A	Undetermined	Undetermined	1	Undetermined	Undetermined		N/A												True	0	True	-1	-1	True
2018-07-12 193530 NGF12 SETB1.eds	H04	UNKNOWN	NGF12	NGF12 SETB1	hsa-miR-143#-002146	N/A	Undetermined	Undetermined	1	Undetermined	Undetermined		N/A												True	0	True	-1	-1	True
2020-01-23 104440 NGF12 SETB4.eds	H04	UNKNOWN	NGF12	NGF12 SETB4	hsa-miR-143#-002146	N/A	Undetermined	Undetermined	1	Undetermined	Undetermined		N/A												True	0	True	-1	-1	True
2018-07-16 103433 NGF12 SETB3.eds	H04	UNKNOWN	NGF12	NGF12 SETB3	hsa-miR-143#-002146	N/A	Undetermined	Undetermined	1	Undetermined	Undetermined		N/A												True	0	True	-1	-1	True
2018-07-13 133116 NGF12 SETB2.eds	H04	UNKNOWN	NGF12	NGF12 SETB2	hsa-miR-143#-002146	N/A	Undetermined	Undetermined	1	Undetermined	Undetermined		N/A												True	0	True	-1	-1	True
2018-06-04 144541 NGF SETB1.eds	H04	UNKNOWN	NGF30	NGF SETB1	hsa-miR-143#-002146	N/A	Undetermined	Undetermined	1	Undetermined	Undetermined		N/A												True	0	True	-1	-1	True
2018-06-07 100846 NGF SETB2.eds	H04	UNKNOWN	NGF30	NGF SETB2	hsa-miR-143#-002146	N/A	Undetermined	Undetermined	1	Undetermined	Undetermined		N/A												True	0	True	-1	-1	True
2018-06-18 103502 NGF SETB3.eds	H04	UNKNOWN	NGF30	NGF SETB3	hsa-miR-143#-002146	N/A	Undetermined	Undetermined	1	Undetermined	Undetermined		N/A												True	0	True	-1	-1	True
2018-07-27 115143 NGF48 SETB2.eds	H04	UNKNOWN	NGF48	NGF48SETB2	hsa-miR-143#-002146	N/A	Undetermined	Undetermined	1	Undetermined	Undetermined		N/A												True	0	True	-1	-1	True
2018-07-26 191908 NGF48 SETB1.eds	H04	UNKNOWN	NGF48	NGF48SETB1	hsa-miR-143#-002146	N/A	Undetermined	Undetermined	1	Undetermined	Undetermined		N/A												True	0	True	-1	-1	True
2020-01-23 12551948 NGF48 SETB4.eds	H04	UNKNOWN	NGF48	NGF48SETB4	hsa-miR-143#-002146	N/A	Undetermined	Undetermined	1	Undetermined	Undetermined		N/A												True	0	True	-1	-1	True
2018-06-07 100846 NGF SETB2.eds	H05	UNKNOWN	NGF30	NGF SETB2	hsa-miR-144#-002148	Amp	0.85	0.853	1	32.595	32.595		N/A												True	0.04	True	3	29	True
2018-06-18 103502 NGF SETB3.eds	H05	UNKNOWN	NGF30	NGF SETB3	hsa-miR-144#-002148	Amp	0.801	0.842	1	34.842	34.842		N/A												True	0.04	True	3	31	True
2018-06-04 144541 NGF SETB1.eds	H05	UNKNOWN	NGF30	NGF SETB1	hsa-miR-144#-002148	Amp	0.842	0.899	1	32.721	32.721		N/A												True	0.04	True	3	29	True
2020-01-23 12551948 NGF48 SETB4.eds	H05	UNKNOWN	NGF48	NGF48SETB4	hsa-miR-144#-002148	Amp	0.96	0.85	1	34.095	34.095		N/A												True	0.04	True	3	31	True
2018-07-26 191908 NGF48 SETB1.eds	H05	UNKNOWN	NGF48	NGF48SETB1	hsa-miR-144#-002148	Amp	0.975	0.896	1	32.946	32.946		N/A												True	0.04	True	3	30	True
2018-07-27 115143 NGF48 SETB2.eds	H05	UNKNOWN	NGF48	NGF48SETB2	hsa-miR-144#-002148	Amp	0.921	0.67	1	35.284	35.284		N/A												True	0.04	True	3	32	True
2018-06-04 173123 CTRL SETB1.eds	H05	UNKNOWN	CTRL	CTRL SETB1	hsa-miR-144#-002148	Amp	0.908	0.941	1	32.541	32.541		N/A												True	0.04	True	3	29	True
2018-06-18 130711 CTRL SETB3.eds	H05	UNKNOWN	CTRL	CTRL SETB3	hsa-miR-144#-002148	Amp	0.817	0.696	1	35.084	35.084		N/A												True	0.04	True	3	32	True
2018-06-07 123401 CTRL SETB2.eds	H05	UNKNOWN	CTRL	CTRL SETB2	hsa-miR-144#-002148	Amp	0.869	0.895	1	31.925	31.925		N/A												True	0.04	True	3	28	True
2020-01-23 104440 NGF12 SETB4.eds	H05	UNKNOWN	NGF12	NGF12 SETB4	hsa-miR-144#-002148	N/A	Undetermined	Undetermined	1	Undetermined	Undetermined		N/A												True	0.04	True	-1	-1	True
2018-07-16 103433 NGF12 SETB3.eds	H05	UNKNOWN	NGF12	NGF12 SETB3	hsa-miR-144#-002148	N/A	Undetermined	Undetermined	1	Undetermined	Undetermined		N/A												True	0.04	True	-1	-1	True
2018-07-13 133116 NGF12 SETB2.eds	H05	UNKNOWN	NGF12	NGF12 SETB2	hsa-miR-144#-002148	Amp	0.787	0.713	1	33.28	33.28		N/A												True	0.04	True	3	30	True
2018-07-12 193530 NGF12 SETB1.eds	H05	UNKNOWN	NGF12	NGF12 SETB1	hsa-miR-144#-002148	Amp	0.878	0.828	1	33.899	33.899		N/A												True	0.04	True	3	30	True
2018-06-18 130711 CTRL SETB3.eds	M03	UNKNOWN	CTRL	CTRL SETB3	hsa-miR-144-002676	Amp	0.609	0.769	1	36.063	36.063		N/A												True	0.04	True	3	31	True
2018-06-07 123401 CTRL SETB2.eds	M03	UNKNOWN	CTRL	CTRL SETB2	hsa-miR-144-002676	N/A	Undetermined	Undetermined	1	Undetermined	Undetermined		N/A												True	0.04	True	-1	-1	True
2018-06-04 173123 CTRL SETB1.eds	M03	UNKNOWN	CTRL	CTRL SETB1	hsa-miR-144-002676	N/A	Undetermined	Undetermined	1	Undetermined	Undetermined		N/A												True	0.04	True	-1	-1	True
2018-07-26 191908 NGF48 SETB1.eds	M03	UNKNOWN	NGF48	NGF48SETB1	hsa-miR-144-002676	Amp	0.591	0.476	1	37.379	37.379		N/A												True	0.04	True	3	32	True
2018-07-27 115143 NGF48 SETB2.eds	M03	UNKNOWN	NGF48	NGF48SETB2	hsa-miR-144-002676	Amp	0.63	0.444	1	37.088	37.088		N/A												True	0.04	True	3	32	True
2020-01-23 12551948 NGF48 SETB4.eds	M03	UNKNOWN	NGF48	NGF48SETB4	hsa-miR-144-002676	N/A	Undetermined	Undetermined	1	Undetermined	Undetermined		N/A												True	0.04	True	-1	-1	True
2018-07-12 193530 NGF12 SETB1.eds	M03	UNKNOWN	NGF12	NGF12 SETB1	hsa-miR-144-002676	N/A	Undetermined	Undetermined	1	Undetermined	Undetermined		N/A												True	0.04	True	-1	-1	True
2020-01-23 104440 NGF12 SETB4.eds	M03	UNKNOWN	NGF12	NGF12 SETB4	hsa-miR-144-002676	N/A	Undetermined	Undetermined	1	Undetermined	Undetermined		N/A												True	0.04	True	-1	-1	True
2018-07-16 103433 NGF12 SETB3.eds	M03	UNKNOWN	NGF12	NGF12 SETB3	hsa-miR-144-002676	N/A	Undetermined	Undetermined	1	Undetermined	Undetermined		N/A												True	0.04	True	-1	-1	True
2018-07-13 133116 NGF12 SETB2.eds	M03	UNKNOWN	NGF12	NGF12 SETB2	hsa-miR-144-002676	N/A	Undetermined	Undetermined	1	Undetermined	Undetermined		N/A												True	0.04	True	-1	-1	True
2018-06-07 100846 NGF SETB2.eds	M03	UNKNOWN	NGF30	NGF SETB2	hsa-miR-144-002676	N/A	Undetermined	Undetermined	1	Undetermined	Undetermined		N/A												True	0.04	True	-1	-1	True
2018-06-04 144541 NGF SETB1.eds	M03	UNKNOWN	NGF30	NGF SETB1	hsa-miR-144-002676	N/A	Undetermined	Undetermined	1	Undetermined	Undetermined		N/A												True	0.04	True	-1	-1	True
2018-06-18 103502 NGF SETB3.eds	M03	UNKNOWN	NGF30	NGF SETB3	hsa-miR-144-002676	Amp	0.644	0.538	1	35.984	35.984		N/A												True	0.04	True	3	32	True
2018-06-18 130711 CTRL SETB3.eds	H06	UNKNOWN	CTRL	CTRL SETB3	hsa-miR-145#-002149	N/A	Undetermined	Undetermined	1	Undetermined	Undetermined		N/A												True	0.04	True	-1	-1	True
2018-06-07 123401 CTRL SETB2.eds	H06	UNKNOWN	CTRL	CTRL SETB2	hsa-miR-145#-002149	Amp	0.601	0.256	1	36.395	36.395		N/A												True	0.04	True	3	29	True
2018-06-04 173123 CTRL SETB1.eds	H06	UNKNOWN	CTRL	CTRL SETB1	hsa-miR-145#-002149	N/A	Undetermined	Undetermined	1	Undetermined	Undetermined		N/A												True	0.04	True	-1	-1	True
2020-01-23 12551948 NGF48 SETB4.eds	H06	UNKNOWN	NGF48	NGF48SETB4	hsa-miR-145#-002149	N/A	Undetermined	Undetermined	1	Undetermined	Undetermined		N/A												True	0.04	True	-1	-1	True
2018-07-27 115143 NGF48 SETB2.eds	H06	UNKNOWN	NGF48	NGF48SETB2	hsa-miR-145#-002149	N/A	Undetermined	Undetermined	1	Undetermined	Undetermined		N/A												True	0.04	True	-1	-1	True
2018-07-26 191908 NGF48 SETB1.eds	H06	UNKNOWN	NGF48	NGF48SETB1	hsa-miR-145#-002149	N/A	Undetermined	Undetermined	1	Undetermined	Undetermined		N/A												True	0.04	True	-1	-1	True
2018-07-13 133116 NGF12 SETB2.eds	H06	UNKNOWN	NGF12	NGF12 SETB2	hsa-miR-145#-002149	N/A	Undetermined	Undetermined	1	Undetermined	Undetermined		N/A												True	0.04	True	-1	-1	True
2018-07-12 193530 NGF12 SETB1.eds	H06	UNKNOWN	NGF12	NGF12 SETB1	hsa-miR-145#-002149	Inconclusive	0.601	0.492	1	35.752	35.752		N/A												True	0.04	True	3	32	True
2020-01-23 104440 NGF12 SETB4.eds	H06	UNKNOWN	NGF12	NGF12 SETB4	hsa-miR-145#-002149	N/A	Undetermined	Undetermined	1	Undetermined	Undetermined		N/A												True	0.04	True	-1	-1	True
2018-07-16 103433 NGF12 SETB3.eds	H06	UNKNOWN	NGF12	NGF12 SETB3	hsa-miR-145#-002149	N/A	Undetermined	Undetermined	1	Undetermined	Undetermined		N/A												True	0.04	True	-1	-1	True
2018-06-04 144541 NGF SETB1.eds	H06	UNKNOWN	NGF30	NGF SETB1	hsa-miR-145#-002149	Amp	0.547	0.665	1	34.96	34.96		N/A												True	0.04	True	3	29	True
2018-06-18 103502 NGF SETB3.eds	H06	UNKNOWN	NGF30	NGF SETB3	hsa-miR-145#-002149	N/A	Undetermined	Undetermined	1	Undetermined	Undetermined		N/A												True	0.04	True	-1	-1	True
2018-06-07 100846 NGF SETB2.eds	H06	UNKNOWN	NGF30	NGF SETB2	hsa-miR-145#-002149	Inconclusive	0.609	0.611	1	34.022	34.022		N/A												True	0.04	True	3	30	True
2018-06-04 144541 NGF SETB1.eds	H15	UNKNOWN	NGF30	NGF SETB1	hsa-miR-146a#-002163	N/A	Undetermined	Undetermined	1	Undetermined	Undetermined		N/A												True	0	True	-1	-1	True
2018-06-18 103502 NGF SETB3.eds	H15	UNKNOWN	NGF30	NGF SETB3	hsa-miR-146a#-002163	N/A	Undetermined	Undetermined	1	Undetermined	Undetermined		N/A												True	0	True	-1	-1	True
2018-06-07 100846 NGF SETB2.eds	H15	UNKNOWN	NGF30	NGF SETB2	hsa-miR-146a#-002163	N/A	Undetermined	Undetermined	1	Undetermined	Undetermined		N/A												True	0	True	-1	-1	True
2018-06-04 173123 CTRL SETB1.eds	H15	UNKNOWN	CTRL	CTRL SETB1	hsa-miR-146a#-002163	N/A	Undetermined	Undetermined	1	Undetermined	Undetermined		N/A												True	0	True	-1	-1	True
2018-06-18 130711 CTRL SETB3.eds	H15	UNKNOWN	CTRL	CTRL SETB3	hsa-miR-146a#-002163	N/A	Undetermined	Undetermined	1	Undetermined	Undetermined		N/A												True	0	True	-1	-1	True
2018-06-07 123401 CTRL SETB2.eds	H15	UNKNOWN	CTRL	CTRL SETB2	hsa-miR-146a#-002163	N/A	Undetermined	Undetermined	1	Undetermined	Undetermined		N/A												True	0	True	-1	-1	True
2020-01-23 12551948 NGF48 SETB4.eds	H15	UNKNOWN	NGF48	NGF48SETB4	hsa-miR-146a#-002163	N/A	Undetermined	Undetermined	1	Undetermined	Undetermined		N/A												True	0	True	-1	-1	True
2018-07-27 115143 NGF48 SETB2.eds	H15	UNKNOWN	NGF48	NGF48SETB2	hsa-miR-146a#-002163	N/A	Undetermined	Undetermined	1	Undetermined	Undetermined		N/A												True	0	True	-1	-1	True
2018-07-26 191908 NGF48 SETB1.eds	H15	UNKNOWN	NGF48	NGF48SETB1	hsa-miR-146a#-002163	N/A	Undetermined	Undetermined	1	Undetermined	Undetermined		N/A												True	0	True	-1	-1	True
2018-07-16 103433 NGF12 SETB3.eds	H15	UNKNOWN	NGF12	NGF12 SETB3	hsa-miR-146a#-002163	N/A	Undetermined	Undetermined	1	Undetermined	Undetermined		N/A												True	0	True	-1	-1	True
2020-01-23 104440 NGF12 SETB4.eds	H15	UNKNOWN	NGF12	NGF12 SETB4	hsa-miR-146a#-002163	N/A	Undetermined	Undetermined	1	Undetermined	Undetermined		N/A												True	0	True	-1	-1	True
2018-07-12 193530 NGF12 SETB1.eds	H15	UNKNOWN	NGF12	NGF12 SETB1	hsa-miR-146a#-002163	N/A	Undetermined	Undetermined	1	Undetermined	Undetermined		N/A												True	0	True	-1	-1	True
2018-07-13 133116 NGF12 SETB2.eds	H15	UNKNOWN	NGF12	NGF12 SETB2	hsa-miR-146a#-002163	N/A	Undetermined	Undetermined	1	Undetermined	Undetermined		N/A												True	0	True	-1	-1	True
2020-01-23 12551948 NGF48 SETB4.eds	G16	UNKNOWN	NGF48	NGF48SETB4	hsa-miR-148a#-002134	N/A	Undetermined	Undetermined	1	Undetermined	Undetermined		N/A												True	0	True	-1	-1	True
2018-07-26 191908 NGF48 SETB1.eds	G16	UNKNOWN	NGF48	NGF48SETB1	hsa-miR-148a#-002134	N/A	Undetermined	Undetermined	1	Undetermined	Undetermined		N/A												True	0	True	-1	-1	True
2018-07-27 115143 NGF48 SETB2.eds	G16	UNKNOWN	NGF48	NGF48SETB2	hsa-miR-148a#-002134	N/A	Undetermined	Undetermined	1	Undetermined	Undetermined		N/A												True	0	True	-1	-1	True
2018-06-18 130711 CTRL SETB3.eds	G16	UNKNOWN	CTRL	CTRL SETB3	hsa-miR-148a#-002134	N/A	Undetermined	Undetermined	1	Undetermined	Undetermined		N/A												True	0	True	-1	-1	True
2018-06-07 123401 CTRL SETB2.eds	G16	UNKNOWN	CTRL	CTRL SETB2	hsa-miR-148a#-002134	N/A	Undetermined	Undetermined	1	Undetermined	Undetermined		N/A												True	0	True	-1	-1	True
2018-06-04 173123 CTRL SETB1.eds	G16	UNKNOWN	CTRL	CTRL SETB1	hsa-miR-148a#-002134	N/A	Undetermined	Undetermined	1	Undetermined	Undetermined		N/A												True	0	True	-1	-1	True
2018-07-12 193530 NGF12 SETB1.eds	G16	UNKNOWN	NGF12	NGF12 SETB1	hsa-miR-148a#-002134	N/A	Undetermined	Undetermined	1	Undetermined	Undetermined		N/A												True	0	True	-1	-1	True
2018-07-13 133116 NGF12 SETB2.eds	G16	UNKNOWN	NGF12	NGF12 SETB2	hsa-miR-148a#-002134	N/A	Undetermined	Undetermined	1	Undetermined	Undetermined		N/A												True	0	True	-1	-1	True
2018-07-16 103433 NGF12 SETB3.eds	G16	UNKNOWN	NGF12	NGF12 SETB3	hsa-miR-148a#-002134	N/A	Undetermined	Undetermined	1	Undetermined	Undetermined		N/A												True	0	True	-1	-1	True
2020-01-23 104440 NGF12 SETB4.eds	G16	UNKNOWN	NGF12	NGF12 SETB4	hsa-miR-148a#-002134	N/A	Undetermined	Undetermined	1	Undetermined	Undetermined		N/A												True	0	True	-1	-1	True
2018-06-07 100846 NGF SETB2.eds	G16	UNKNOWN	NGF30	NGF SETB2	hsa-miR-148a#-002134	N/A	Undetermined	Undetermined	1	Undetermined	Undetermined		N/A												True	0	True	-1	-1	True
2018-06-18 103502 NGF SETB3.eds	G16	UNKNOWN	NGF30	NGF SETB3	hsa-miR-148a#-002134	N/A	Undetermined	Undetermined	1	Undetermined	Undetermined		N/A												True	0	True	-1	-1	True
2018-06-04 144541 NGF SETB1.eds	G16	UNKNOWN	NGF30	NGF SETB1	hsa-miR-148a#-002134	N/A	Undetermined	Undetermined	1	Undetermined	Undetermined		N/A												True	0	True	-1	-1	True
2020-01-23 12551948 NGF48 SETB4.eds	H14	UNKNOWN	NGF48	NGF48SETB4	hsa-miR-148b#-002160	Amp	1.442	0.986	1	34.067	34.067	33.649	N/A	33.649	18.769	0.018	12.706	2.023	1.797	2.248	0.246	0.21	0.288	0.227	True	0.24	True	3	28
2018-07-27 115143 NGF48 SETB2.eds	H14	UNKNOWN	NGF48	NGF48SETB2	hsa-miR-148b#-002160	N/A	Undetermined	Undetermined	1	Undetermined	Undetermined	33.649	N/A	33.649	18.769	0.018	12.706	2.023	1.797	2.248	0.246	0.21	0.288	0.227	True	0.24	True	-1	-1	True
2018-07-26 191908 NGF48 SETB1.eds	H14	UNKNOWN	NGF48	NGF48SETB1	hsa-miR-148b#-002160	Amp	1.399	0.987	1	33.231	33.231	33.649	N/A	33.649	18.769	0.018	12.706	2.023	1.797	2.248	0.246	0.21	0.288	0.227	True	0.24	True	3	27
2018-06-07 100846 NGF SETB2.eds	H14	UNKNOWN	NGF30	NGF SETB2	hsa-miR-148b#-002160	Amp	1.376	0.973	1	35.128	35.128	34.143	N/A	34.143	17.225	0.723	4.303	0.478	-2.635	3.591	0.718	0.083	6.21	0.75	True	0.24	True	3	30
2018-06-18 103502 NGF SETB3.eds	H14	UNKNOWN	NGF30	NGF SETB3	hsa-miR-148b#-002160	Amp	1.418	0.984	1	33.353	33.353	34.143	N/A	34.143	17.225	0.723	4.303	0.478	-2.635	3.591	0.718	0.083	6.21	0.75	True	0.24	True	3	28
2018-06-04 144541 NGF SETB1.eds	H14	UNKNOWN	NGF30	NGF SETB1	hsa-miR-148b#-002160	Amp	1.39	0.98	1	33.949	33.949	34.143	N/A	34.143	17.225	0.723	4.303	0.478	-2.635	3.591	0.718	0.083	6.21	0.75	True	0.24	True	3	28
2018-06-04 173123 CTRL SETB1.eds	H14	UNKNOWN	CTRL	CTRL SETB1	hsa-miR-148b#-002160	Amp	1.413	0.985	1	33.145	33.145	33.436	N/A	33.436	16.747	1.175	4.303	0	-5.055	5.055	1	0.03	33.242	1	True	0.24	True	3	27
2018-06-07 123401 CTRL SETB2.eds	H14	UNKNOWN	CTRL	CTRL SETB2	hsa-miR-148b#-002160	Amp	1.407	0.983	1	33.179	33.179	33.436	N/A	33.436	16.747	1.175	4.303	0	-5.055	5.055	1	0.03	33.242	1	True	0.24	True	3	26
2018-06-18 130711 CTRL SETB3.eds	H14	UNKNOWN	CTRL	CTRL SETB3	hsa-miR-148b#-002160	Amp	1.396	0.987	1	33.986	33.986	33.436	N/A	33.436	16.747	1.175	4.303	0	-5.055	5.055	1	0.03	33.242	1	True	0.24	True	3	28
2020-01-23 104440 NGF12 SETB4.eds	H14	UNKNOWN	NGF12	NGF12 SETB4	hsa-miR-148b#-002160	Amp	1.393	0.987	1	33.501	33.501	33.806	N/A	33.806	17.843	0.41	3.182	1.097	-0.207	2.4	0.468	0.189	1.154	0.455	True	0.24	True	3	27
2018-07-16 103433 NGF12 SETB3.eds	H14	UNKNOWN	NGF12	NGF12 SETB3	hsa-miR-148b#-002160	Amp	1.396	0.99	1	33.719	33.719	33.806	N/A	33.806	17.843	0.41	3.182	1.097	-0.207	2.4	0.468	0.189	1.154	0.455	True	0.24	True	3	28
2018-07-13 133116 NGF12 SETB2.eds	H14	UNKNOWN	NGF12	NGF12 SETB2	hsa-miR-148b#-002160	Amp	1.427	0.984	1	33.171	33.171	33.806	N/A	33.806	17.843	0.41	3.182	1.097	-0.207	2.4	0.468	0.189	1.154	0.455	True	0.24	True	3	27
2018-07-12 193530 NGF12 SETB1.eds	H14	UNKNOWN	NGF12	NGF12 SETB1	hsa-miR-148b#-002160	Amp	1.382	0.982	1	34.833	34.833	33.806	N/A	33.806	17.843	0.41	3.182	1.097	-0.207	2.4	0.468	0.189	1.154	0.455	True	0.24	True	3	29
2018-07-13 133116 NGF12 SETB2.eds	H16	UNKNOWN	NGF12	NGF12 SETB2	hsa-miR-149#-002164	Amp	0.719	0.881	1	28.817	28.817		N/A												True	0.04	True	3	25	True
2018-07-16 103433 NGF12 SETB3.eds	H16	UNKNOWN	NGF12	NGF12 SETB3	hsa-miR-149#-002164	N/A	Undetermined	Undetermined	1	Undetermined	Undetermined		N/A												True	0.04	True	-1	-1	True
2018-07-12 193530 NGF12 SETB1.eds	H16	UNKNOWN	NGF12	NGF12 SETB1	hsa-miR-149#-002164	Amp	0.743	0.87	1	28.124	28.124		N/A												True	0.04	True	3	25	True
2020-01-23 104440 NGF12 SETB4.eds	H16	UNKNOWN	NGF12	NGF12 SETB4	hsa-miR-149#-002164	N/A	Undetermined	Undetermined	1	Undetermined	Undetermined		N/A												True	0.04	True	-1	-1	True
2018-06-18 130711 CTRL SETB3.eds	H16	UNKNOWN	CTRL	CTRL SETB3	hsa-miR-149#-002164	Amp	0.631	0.844	1	33.654	33.654		N/A												True	0.04	True	3	29	True
2018-06-07 123401 CTRL SETB2.eds	H16	UNKNOWN	CTRL	CTRL SETB2	hsa-miR-149#-002164	Amp	0.849	0.926	1	26.142	26.142		N/A												True	0.04	True	3	23	True
2018-06-04 173123 CTRL SETB1.eds	H16	UNKNOWN	CTRL	CTRL SETB1	hsa-miR-149#-002164	Amp	0.756	0.85	1	29.627	29.627		N/A												True	0.04	True	3	26	True
2018-06-04 144541 NGF SETB1.eds	H16	UNKNOWN	NGF30	NGF SETB1	hsa-miR-149#-002164	Amp	0.684	0.853	1	30.409	30.409		N/A												True	0.04	True	3	26	True
2018-06-07 100846 NGF SETB2.eds	H16	UNKNOWN	NGF30	NGF SETB2	hsa-miR-149#-002164	Amp	0.787	0.946	1	26.172	26.172		N/A												True	0.04	True	3	23	True
2018-06-18 103502 NGF SETB3.eds	H16	UNKNOWN	NGF30	NGF SETB3	hsa-miR-149#-002164	N/A	Undetermined	Undetermined	1	Undetermined	Undetermined		N/A												True	0.04	True	-1	-1	True
2018-07-26 191908 NGF48 SETB1.eds	H16	UNKNOWN	NGF48	NGF48SETB1	hsa-miR-149#-002164	N/A	Undetermined	Undetermined	1	Undetermined	Undetermined		N/A												True	0.04	True	-1	-1	True
2018-07-27 115143 NGF48 SETB2.eds	H16	UNKNOWN	NGF48	NGF48SETB2	hsa-miR-149#-002164	N/A	Undetermined	Undetermined	1	Undetermined	Undetermined		N/A												True	0.04	True	-1	-1	True
2020-01-23 12551948 NGF48 SETB4.eds	H16	UNKNOWN	NGF48	NGF48SETB4	hsa-miR-149#-002164	N/A	Undetermined	Undetermined	1	Undetermined	Undetermined		N/A												True	0.04	True	-1	-1	True
2018-06-18 103502 NGF SETB3.eds	I22	UNKNOWN	NGF30	NGF SETB3	hsa-miR-151-3p-002254	Amp	1.39	0.99	1	27.342	27.342	27.015	N/A	27.015	10.097	1.062	4.303	-0.071	-4.642	4.499	1.051	0.044	24.962	0.965	True	0.169	True	3	22
2018-06-04 144541 NGF SETB1.eds	I22	UNKNOWN	NGF30	NGF SETB1	hsa-miR-151-3p-002254	Amp	1.326	0.992	1	26.913	26.913	27.015	N/A	27.015	10.097	1.062	4.303	-0.071	-4.642	4.499	1.051	0.044	24.962	0.965	True	0.169	True	3	22
2018-06-07 100846 NGF SETB2.eds	I22	UNKNOWN	NGF30	NGF SETB2	hsa-miR-151-3p-002254	Amp	1.332	0.986	1	26.79	26.79	27.015	N/A	27.015	10.097	1.062	4.303	-0.071	-4.642	4.499	1.051	0.044	24.962	0.965	True	0.169	True	3	22
2020-01-23 104440 NGF12 SETB4.eds	I22	UNKNOWN	NGF12	NGF12 SETB4	hsa-miR-151-3p-002254	Amp	1.404	0.931	1	27.679	27.679	27.227	N/A	27.227	11.265	0.82	3.182	1.097	-1.512	3.705	0.468	0.077	2.851	0.461	True	0.169	True	3	23
2018-07-16 103433 NGF12 SETB3.eds	I22	UNKNOWN	NGF12	NGF12 SETB3	hsa-miR-151-3p-002254	Amp	1.354	0.986	1	27.241	27.241	27.227	N/A	27.227	11.265	0.82	3.182	1.097	-1.512	3.705	0.468	0.077	2.851	0.461	True	0.169	True	3	22
2018-07-13 133116 NGF12 SETB2.eds	I22	UNKNOWN	NGF12	NGF12 SETB2	hsa-miR-151-3p-002254	Amp	1.362	0.986	1	27.297	27.297	27.227	N/A	27.227	11.265	0.82	3.182	1.097	-1.512	3.705	0.468	0.077	2.851	0.461	True	0.169	True	3	22
2018-07-12 193530 NGF12 SETB1.eds	I22	UNKNOWN	NGF12	NGF12 SETB1	hsa-miR-151-3p-002254	Amp	1.363	0.987	1	26.692	26.692	27.227	N/A	27.227	11.265	0.82	3.182	1.097	-1.512	3.705	0.468	0.077	2.851	0.461	True	0.169	True	3	22
2018-06-18 130711 CTRL SETB3.eds	I22	UNKNOWN	CTRL	CTRL SETB3	hsa-miR-151-3p-002254	Amp	1.355	0.984	1	27.228	27.228	26.858	N/A	26.858	10.168	1.071	4.303	0	-4.61	4.61	1	0.041	24.416	1	True	0.169	True	3	22
2018-06-07 123401 CTRL SETB2.eds	I22	UNKNOWN	CTRL	CTRL SETB2	hsa-miR-151-3p-002254	Amp	1.36	0.983	1	26.563	26.563	26.858	N/A	26.858	10.168	1.071	4.303	0	-4.61	4.61	1	0.041	24.416	1	True	0.169	True	3	21
2018-06-04 173123 CTRL SETB1.eds	I22	UNKNOWN	CTRL	CTRL SETB1	hsa-miR-151-3p-002254	Amp	1.346	0.99	1	26.782	26.782	26.858	N/A	26.858	10.168	1.071	4.303	0	-4.61	4.61	1	0.041	24.416	1	True	0.169	True	3	22
2020-01-23 12551948 NGF48 SETB4.eds	I22	UNKNOWN	NGF48	NGF48SETB4	hsa-miR-151-3p-002254	Amp	1.442	0.988	1	28.206	28.206	28.142	N/A	28.142	13.245	0.365	4.303	3.077	1.505	4.648	0.119	0.04	0.352	0.09	True	0.169	True	3	23
2018-07-26 191908 NGF48 SETB1.eds	I22	UNKNOWN	NGF48	NGF48SETB1	hsa-miR-151-3p-002254	Amp	1.371	0.986	1	27.314	27.314	28.142	N/A	28.142	13.245	0.365	4.303	3.077	1.505	4.648	0.119	0.04	0.352	0.09	True	0.169	True	3	22
2018-07-27 115143 NGF48 SETB2.eds	I22	UNKNOWN	NGF48	NGF48SETB2	hsa-miR-151-3p-002254	Amp	1.384	0.989	1	28.906	28.906	28.142	N/A	28.142	13.245	0.365	4.303	3.077	1.505	4.648	0.119	0.04	0.352	0.09	True	0.169	True	3	24
2018-06-04 173123 CTRL SETB1.eds	L22	UNKNOWN	CTRL	CTRL SETB1	hsa-miR-151-5P-002642	Amp	1.142	0.979	1	29.084	29.084	29.053	N/A	29.053	12.363	1.325	4.303	0	-5.703	5.703	1	0.019	52.076	1	True	0.085	True	3	25
2018-06-07 123401 CTRL SETB2.eds	L22	UNKNOWN	CTRL	CTRL SETB2	hsa-miR-151-5P-002642	Amp	1.154	0.968	1	28.099	28.099	29.053	N/A	29.053	12.363	1.325	4.303	0	-5.703	5.703	1	0.019	52.076	1	True	0.085	True	3	24
2018-06-18 130711 CTRL SETB3.eds	L22	UNKNOWN	CTRL	CTRL SETB3	hsa-miR-151-5P-002642	Amp	1.178	0.969	1	29.975	29.975	29.053	N/A	29.053	12.363	1.325	4.303	0	-5.703	5.703	1	0.019	52.076	1	True	0.085	True	3	26
2018-06-07 100846 NGF SETB2.eds	L22	UNKNOWN	NGF30	NGF SETB2	hsa-miR-151-5P-002642	Amp	1.15	0.97	1	28.317	28.317	29.328	N/A	29.328	12.409	1.648	4.303	0.046	-7.044	7.137	0.968	0.007	131.96	0.984	True	0.085	True	3	24
2018-06-18 103502 NGF SETB3.eds	L22	UNKNOWN	NGF30	NGF SETB3	hsa-miR-151-5P-002642	Amp	1.218	0.957	1	30.847	30.847	29.328	N/A	29.328	12.409	1.648	4.303	0.046	-7.044	7.137	0.968	0.007	131.96	0.984	True	0.085	True	3	26
2018-06-04 144541 NGF SETB1.eds	L22	UNKNOWN	NGF30	NGF SETB1	hsa-miR-151-5P-002642	Amp	1.148	0.966	1	28.819	28.819	29.328	N/A	29.328	12.409	1.648	4.303	0.046	-7.044	7.137	0.968	0.007	131.96	0.984	True	0.085	True	3	24
2018-07-26 191908 NGF48 SETB1.eds	L22	UNKNOWN	NGF48	NGF48SETB1	hsa-miR-151-5P-002642	Amp	1.165	0.974	1	30.677	30.677	32.494	N/A	32.494	17.596	0.803	4.303	5.233	1.778	8.688	0.027	0.002	0.292	0.038	True	0.085	True	3	26
2020-01-23 12551948 NGF48 SETB4.eds	L22	UNKNOWN	NGF48	NGF48SETB4	hsa-miR-151-5P-002642	Amp	1.26	0.982	1	32.859	32.859	32.494	N/A	32.494	17.596	0.803	4.303	5.233	1.778	8.688	0.027	0.002	0.292	0.038	True	0.085	True	3	29
2018-07-27 115143 NGF48 SETB2.eds	L22	UNKNOWN	NGF48	NGF48SETB2	hsa-miR-151-5P-002642	Amp	1.207	0.952	1	33.944	33.944	32.494	N/A	32.494	17.596	0.803	4.303	5.233	1.778	8.688	0.027	0.002	0.292	0.038	True	0.085	True	3	29
2018-07-16 103433 NGF12 SETB3.eds	L22	UNKNOWN	NGF12	NGF12 SETB3	hsa-miR-151-5P-002642	Amp	1.163	0.969	1	30.821	30.821	30.409	N/A	30.409	14.446	1.011	3.182	2.083	-1.134	5.3	0.236	0.025	2.194	0.278	True	0.085	True	3	27
2020-01-23 104440 NGF12 SETB4.eds	L22	UNKNOWN	NGF12	NGF12 SETB4	hsa-miR-151-5P-002642	Amp	1.203	0.942	1	31.068	31.068	30.409	N/A	30.409	14.446	1.011	3.182	2.083	-1.134	5.3	0.236	0.025	2.194	0.278	True	0.085	True	3	27
2018-07-12 193530 NGF12 SETB1.eds	L22	UNKNOWN	NGF12	NGF12 SETB1	hsa-miR-151-5P-002642	Amp	1.144	0.971	1	29.312	29.312	30.409	N/A	30.409	14.446	1.011	3.182	2.083	-1.134	5.3	0.236	0.025	2.194	0.278	True	0.085	True	3	25
2018-07-13 133116 NGF12 SETB2.eds	L22	UNKNOWN	NGF12	NGF12 SETB2	hsa-miR-151-5P-002642	Amp	1.115	0.981	1	30.435	30.435	30.409	N/A	30.409	14.446	1.011	3.182	2.083	-1.134	5.3	0.236	0.025	2.194	0.278	True	0.085	True	3	26
2018-06-18 103502 NGF SETB3.eds	A09	UNKNOWN	NGF30	NGF SETB3	hsa-miR-154#-000478	N/A	Undetermined	Undetermined	1	Undetermined	Undetermined	33.488	N/A	33.488	15.682	0.002	12.706	-1.468	-1.497	-1.44	2.767	2.712	2.822		True	0.072	True	-1	-1	True
2018-06-04 144541 NGF SETB1.eds	A09	UNKNOWN	NGF30	NGF SETB1	hsa-miR-154#-000478	Amp	1.116	0.962	1	33.814	33.814	33.488	N/A	33.488	15.682	0.002	12.706	-1.468	-1.497	-1.44	2.767	2.712	2.822		True	0.072	True	3	30
2018-06-07 100846 NGF SETB2.eds	A09	UNKNOWN	NGF30	NGF SETB2	hsa-miR-154#-000478	Amp	1.146	0.895	1	33.163	33.163	33.488	N/A	33.488	15.682	0.002	12.706	-1.468	-1.497	-1.44	2.767	2.712	2.822		True	0.072	True	3	29
2020-01-23 12551948 NGF48 SETB4.eds	A09	UNKNOWN	NGF48	NGF48SETB4	hsa-miR-154#-000478	N/A	Undetermined	Undetermined	1	Undetermined	Undetermined		N/A												True	0.072	True	-1	-1	True
2018-07-26 191908 NGF48 SETB1.eds	A09	UNKNOWN	NGF48	NGF48SETB1	hsa-miR-154#-000478	N/A	Undetermined	Undetermined	1	Undetermined	Undetermined		N/A												True	0.072	True	-1	-1	True
2018-07-27 115143 NGF48 SETB2.eds	A09	UNKNOWN	NGF48	NGF48SETB2	hsa-miR-154#-000478	N/A	Undetermined	Undetermined	1	Undetermined	Undetermined		N/A												True	0.072	True	-1	-1	True
2018-06-07 123401 CTRL SETB2.eds	A09	UNKNOWN	CTRL	CTRL SETB2	hsa-miR-154#-000478	Amp	1.057	0.876	1	34.223	34.223	34.223	N/A	34.223	17.15			0			1	1	1		True	0.072	True	3	30
2018-06-04 173123 CTRL SETB1.eds	A09	UNKNOWN	CTRL	CTRL SETB1	hsa-miR-154#-000478	N/A	Undetermined	Undetermined	1	Undetermined	Undetermined	34.223	N/A	34.223	17.15			0			1	1	1		True	0.072	True	-1	-1	True
2018-06-18 130711 CTRL SETB3.eds	A09	UNKNOWN	CTRL	CTRL SETB3	hsa-miR-154#-000478	N/A	Undetermined	Undetermined	1	Undetermined	Undetermined	34.223	N/A	34.223	17.15			0			1	1	1		True	0.072	True	-1	-1	True
2020-01-23 104440 NGF12 SETB4.eds	A09	UNKNOWN	NGF12	NGF12 SETB4	hsa-miR-154#-000478	N/A	Undetermined	Undetermined	1	Undetermined	Undetermined	35.069	N/A	35.069	19.022			1.871			0.273	0.273	0.273		True	0.072	True	-1	-1	True
2018-07-16 103433 NGF12 SETB3.eds	A09	UNKNOWN	NGF12	NGF12 SETB3	hsa-miR-154#-000478	N/A	Undetermined	Undetermined	1	Undetermined	Undetermined	35.069	N/A	35.069	19.022			1.871			0.273	0.273	0.273		True	0.072	True	-1	-1	True
2018-07-13 133116 NGF12 SETB2.eds	A09	UNKNOWN	NGF12	NGF12 SETB2	hsa-miR-154#-000478	Amp	1.038	0.945	1	35.069	35.069	35.069	N/A	35.069	19.022			1.871			0.273	0.273	0.273		True	0.072	True	3	31
2018-07-12 193530 NGF12 SETB1.eds	A09	UNKNOWN	NGF12	NGF12 SETB1	hsa-miR-154#-000478	N/A	Undetermined	Undetermined	1	Undetermined	Undetermined	35.069	N/A	35.069	19.022			1.871			0.273	0.273	0.273		True	0.072	True	-1	-1	True
2018-06-04 173123 CTRL SETB1.eds	J06	UNKNOWN	CTRL	CTRL SETB1	hsa-miR-155#-002287	N/A	Undetermined	Undetermined	1	Undetermined	Undetermined		N/A												True	0.121	True	-1	-1	True
2018-06-18 130711 CTRL SETB3.eds	J06	UNKNOWN	CTRL	CTRL SETB3	hsa-miR-155#-002287	N/A	Undetermined	Undetermined	1	Undetermined	Undetermined		N/A												True	0.121	True	-1	-1	True
2018-06-07 123401 CTRL SETB2.eds	J06	UNKNOWN	CTRL	CTRL SETB2	hsa-miR-155#-002287	N/A	Undetermined	Undetermined	1	Undetermined	Undetermined		N/A												True	0.121	True	-1	-1	True
2020-01-23 104440 NGF12 SETB4.eds	J06	UNKNOWN	NGF12	NGF12 SETB4	hsa-miR-155#-002287	N/A	Undetermined	Undetermined	1	Undetermined	Undetermined	35.265	N/A	35.265	19.218										True	0.121	True	-1	-1	True
2018-07-16 103433 NGF12 SETB3.eds	J06	UNKNOWN	NGF12	NGF12 SETB3	hsa-miR-155#-002287	N/A	Undetermined	Undetermined	1	Undetermined	Undetermined	35.265	N/A	35.265	19.218										True	0.121	True	-1	-1	True
2018-07-12 193530 NGF12 SETB1.eds	J06	UNKNOWN	NGF12	NGF12 SETB1	hsa-miR-155#-002287	N/A	Undetermined	Undetermined	1	Undetermined	Undetermined	35.265	N/A	35.265	19.218										True	0.121	True	-1	-1	True
2018-07-13 133116 NGF12 SETB2.eds	J06	UNKNOWN	NGF12	NGF12 SETB2	hsa-miR-155#-002287	Amp	1.224	0.812	1	35.265	35.265	35.265	N/A	35.265	19.218										True	0.121	True	3	30
2018-07-27 115143 NGF48 SETB2.eds	J06	UNKNOWN	NGF48	NGF48SETB2	hsa-miR-155#-002287	N/A	Undetermined	Undetermined	1	Undetermined	Undetermined		N/A												True	0.121	True	-1	-1	True
2018-07-26 191908 NGF48 SETB1.eds	J06	UNKNOWN	NGF48	NGF48SETB1	hsa-miR-155#-002287	N/A	Undetermined	Undetermined	1	Undetermined	Undetermined		N/A												True	0.121	True	-1	-1	True
2020-01-23 12551948 NGF48 SETB4.eds	J06	UNKNOWN	NGF48	NGF48SETB4	hsa-miR-155#-002287	N/A	Undetermined	Undetermined	1	Undetermined	Undetermined		N/A												True	0.121	True	-1	-1	True
2018-06-04 144541 NGF SETB1.eds	J06	UNKNOWN	NGF30	NGF SETB1	hsa-miR-155#-002287	N/A	Undetermined	Undetermined	1	Undetermined	Undetermined		N/A												True	0.121	True	-1	-1	True
2018-06-18 103502 NGF SETB3.eds	J06	UNKNOWN	NGF30	NGF SETB3	hsa-miR-155#-002287	N/A	Undetermined	Undetermined	1	Undetermined	Undetermined		N/A												True	0.121	True	-1	-1	True
2018-06-07 100846 NGF SETB2.eds	J06	UNKNOWN	NGF30	NGF SETB2	hsa-miR-155#-002287	N/A	Undetermined	Undetermined	1	Undetermined	Undetermined		N/A												True	0.121	True	-1	-1	True
2018-07-27 115143 NGF48 SETB2.eds	L04	UNKNOWN	NGF48	NGF48SETB2	hsa-miR-15a#-002419	N/A	Undetermined	Undetermined	1	Undetermined	Undetermined		N/A												True	0.067	True	-1	-1	True
2018-07-26 191908 NGF48 SETB1.eds	L04	UNKNOWN	NGF48	NGF48SETB1	hsa-miR-15a#-002419	N/A	Undetermined	Undetermined	1	Undetermined	Undetermined		N/A												True	0.067	True	-1	-1	True
2020-01-23 12551948 NGF48 SETB4.eds	L04	UNKNOWN	NGF48	NGF48SETB4	hsa-miR-15a#-002419	N/A	Undetermined	Undetermined	1	Undetermined	Undetermined		N/A												True	0.067	True	-1	-1	True
2018-06-04 144541 NGF SETB1.eds	L04	UNKNOWN	NGF30	NGF SETB1	hsa-miR-15a#-002419	Amp	1.082	0.966	1	31.583	31.583	32.214	N/A	32.214	15.296	1.363	4.303	1.496	-4.369	7.361	0.355	0.006	20.664	0.387	True	0.067	True	3	28
2018-06-07 100846 NGF SETB2.eds	L04	UNKNOWN	NGF30	NGF SETB2	hsa-miR-15a#-002419	Amp	1.067	0.925	1	31.961	31.961	32.214	N/A	32.214	15.296	1.363	4.303	1.496	-4.369	7.361	0.355	0.006	20.664	0.387	True	0.067	True	3	28
2018-06-18 103502 NGF SETB3.eds	L04	UNKNOWN	NGF30	NGF SETB3	hsa-miR-15a#-002419	Amp	1.142	0.949	1	33.099	33.099	32.214	N/A	32.214	15.296	1.363	4.303	1.496	-4.369	7.361	0.355	0.006	20.664	0.387	True	0.067	True	3	29
2018-06-04 173123 CTRL SETB1.eds	L04	UNKNOWN	CTRL	CTRL SETB1	hsa-miR-15a#-002419	Amp	1.102	0.897	1	31.678	31.678	31.354	N/A	31.354	13.8	0.158	12.706	0	-2.009	2.009	1	0.249	4.024	1	True	0.067	True	3	28
2018-06-07 123401 CTRL SETB2.eds	L04	UNKNOWN	CTRL	CTRL SETB2	hsa-miR-15a#-002419	Amp	1.125	0.972	1	31.03	31.03	31.354	N/A	31.354	13.8	0.158	12.706	0	-2.009	2.009	1	0.249	4.024	1	True	0.067	True	3	27
2018-06-18 130711 CTRL SETB3.eds	L04	UNKNOWN	CTRL	CTRL SETB3	hsa-miR-15a#-002419	N/A	Undetermined	Undetermined	1	Undetermined	Undetermined	31.354	N/A	31.354	13.8	0.158	12.706	0	-2.009	2.009	1	0.249	4.024	1	True	0.067	True	-1	-1	True
2018-07-16 103433 NGF12 SETB3.eds	L04	UNKNOWN	NGF12	NGF12 SETB3	hsa-miR-15a#-002419	Amp	1.12	0.943	1	33.187	33.187	33.365	N/A	33.365	17.006	0.883	4.303	3.207	-0.592	7.005	0.108	0.008	1.507	0.064	True	0.067	True	3	29
2018-07-13 133116 NGF12 SETB2.eds	L04	UNKNOWN	NGF12	NGF12 SETB2	hsa-miR-15a#-002419	Amp	1.067	0.858	1	34.002	34.002	33.365	N/A	33.365	17.006	0.883	4.303	3.207	-0.592	7.005	0.108	0.008	1.507	0.064	True	0.067	True	3	30
2018-07-12 193530 NGF12 SETB1.eds	L04	UNKNOWN	NGF12	NGF12 SETB1	hsa-miR-15a#-002419	Amp	1.062	0.901	1	32.906	32.906	33.365	N/A	33.365	17.006	0.883	4.303	3.207	-0.592	7.005	0.108	0.008	1.507	0.064	True	0.067	True	3	29
2020-01-23 104440 NGF12 SETB4.eds	L04	UNKNOWN	NGF12	NGF12 SETB4	hsa-miR-15a#-002419	N/A	Undetermined	Undetermined	1	Undetermined	Undetermined	33.365	N/A	33.365	17.006	0.883	4.303	3.207	-0.592	7.005	0.108	0.008	1.507	0.064	True	0.067	True	-1	-1	True
2018-07-27 115143 NGF48 SETB2.eds	H23	UNKNOWN	NGF48	NGF48SETB2	hsa-miR-15b#-002173	Amp	1.037	0.904	1	33.764	33.764	32.432	N/A	32.432	17.743	1.089	12.706	4.423	-9.415	18.262	0.047	0	682.696	0.113	True	0.104	True	3	27
2018-07-26 191908 NGF48 SETB1.eds	H23	UNKNOWN	NGF48	NGF48SETB1	hsa-miR-15b#-002173	Amp	1.128	0.947	1	31.099	31.099	32.432	N/A	32.432	17.743	1.089	12.706	4.423	-9.415	18.262	0.047	0	682.696	0.113	True	0.104	True	3	25
2020-01-23 12551948 NGF48 SETB4.eds	H23	UNKNOWN	NGF48	NGF48SETB4	hsa-miR-15b#-002173	Amp	0.96	0.802	1	35.345	35.345	32.432	N/A	32.432	17.743	1.089	12.706	4.423	-9.415	18.262	0.047	0	682.696	0.113	True	0.104	True	3	29	True
2018-07-12 193530 NGF12 SETB1.eds	H23	UNKNOWN	NGF12	NGF12 SETB1	hsa-miR-15b#-002173	Amp	1.128	0.968	1	29.265	29.265	31.189	N/A	31.189	15.227	1.605	3.182	1.907	-3.201	7.014	0.267	0.008	9.195	0.449	True	0.104	True	3	24
2018-07-16 103433 NGF12 SETB3.eds	H23	UNKNOWN	NGF12	NGF12 SETB3	hsa-miR-15b#-002173	Amp	1.134	0.949	1	30.6	30.6	31.189	N/A	31.189	15.227	1.605	3.182	1.907	-3.201	7.014	0.267	0.008	9.195	0.449	True	0.104	True	3	25
2018-07-13 133116 NGF12 SETB2.eds	H23	UNKNOWN	NGF12	NGF12 SETB2	hsa-miR-15b#-002173	Amp	1.068	0.956	1	30.713	30.713	31.189	N/A	31.189	15.227	1.605	3.182	1.907	-3.201	7.014	0.267	0.008	9.195	0.449	True	0.104	True	3	25
2020-01-23 104440 NGF12 SETB4.eds	H23	UNKNOWN	NGF12	NGF12 SETB4	hsa-miR-15b#-002173	Amp	1.009	0.856	1	34.18	34.18	31.189	N/A	31.189	15.227	1.605	3.182	1.907	-3.201	7.014	0.267	0.008	9.195	0.449	True	0.104	True	3	28
2018-06-18 103502 NGF SETB3.eds	H23	UNKNOWN	NGF30	NGF SETB3	hsa-miR-15b#-002173	Amp	1.069	0.929	1	32.786	32.786	30.066	N/A	30.066	13.148	2.252	4.303	-0.172	-9.862	9.517	1.127	0.001	930.541	0.954	True	0.104	True	3	26
2018-06-04 144541 NGF SETB1.eds	H23	UNKNOWN	NGF30	NGF SETB1	hsa-miR-15b#-002173	Amp	1.167	0.969	1	28.784	28.784	30.066	N/A	30.066	13.148	2.252	4.303	-0.172	-9.862	9.517	1.127	0.001	930.541	0.954	True	0.104	True	3	24
2018-06-07 100846 NGF SETB2.eds	H23	UNKNOWN	NGF30	NGF SETB2	hsa-miR-15b#-002173	Amp	1.16	0.978	1	28.629	28.629	30.066	N/A	30.066	13.148	2.252	4.303	-0.172	-9.862	9.517	1.127	0.001	930.541	0.954	True	0.104	True	3	23
2018-06-18 130711 CTRL SETB3.eds	H23	UNKNOWN	CTRL	CTRL SETB3	hsa-miR-15b#-002173	Amp	1.105	0.936	1	31.538	31.538	30.01	N/A	30.01	13.32	1.661	4.303	0	-7.145	7.145	1	0.007	141.556	1	True	0.104	True	3	25
2018-06-07 123401 CTRL SETB2.eds	H23	UNKNOWN	CTRL	CTRL SETB2	hsa-miR-15b#-002173	Amp	1.112	0.955	1	29.328	29.328	30.01	N/A	30.01	13.32	1.661	4.303	0	-7.145	7.145	1	0.007	141.556	1	True	0.104	True	3	24
2018-06-04 173123 CTRL SETB1.eds	H23	UNKNOWN	CTRL	CTRL SETB1	hsa-miR-15b#-002173	Amp	1.151	0.977	1	29.164	29.164	30.01	N/A	30.01	13.32	1.661	4.303	0	-7.145	7.145	1	0.007	141.556	1	True	0.104	True	3	24
2018-06-18 130711 CTRL SETB3.eds	L05	UNKNOWN	CTRL	CTRL SETB3	hsa-miR-16-1#-002420	Amp	1.148	0.944	1	32.777	32.777	31.22	N/A	31.22	14.53	1.677	4.303	0	-7.216	7.216	1	0.007	148.695	1	True	0.043	True	3	30
2018-06-07 123401 CTRL SETB2.eds	L05	UNKNOWN	CTRL	CTRL SETB2	hsa-miR-16-1#-002420	Amp	1.175	0.97	1	30.541	30.541	31.22	N/A	31.22	14.53	1.677	4.303	0	-7.216	7.216	1	0.007	148.695	1	True	0.043	True	3	27
2018-06-04 173123 CTRL SETB1.eds	L05	UNKNOWN	CTRL	CTRL SETB1	hsa-miR-16-1#-002420	Amp	1.229	0.976	1	30.341	30.341	31.22	N/A	31.22	14.53	1.677	4.303	0	-7.216	7.216	1	0.007	148.695	1	True	0.043	True	3	27
2018-07-26 191908 NGF48 SETB1.eds	L05	UNKNOWN	NGF48	NGF48SETB1	hsa-miR-16-1#-002420	Amp	1.224	0.98	1	31.003	31.003	32.235	N/A	32.235	17.337	0.54	4.303	2.807	0.485	5.129	0.143	0.029	0.714	0.231	True	0.043	True	3	28
2018-07-27 115143 NGF48 SETB2.eds	L05	UNKNOWN	NGF48	NGF48SETB2	hsa-miR-16-1#-002420	Amp	1.191	0.985	1	33.305	33.305	32.235	N/A	32.235	17.337	0.54	4.303	2.807	0.485	5.129	0.143	0.029	0.714	0.231	True	0.043	True	3	30
2020-01-23 12551948 NGF48 SETB4.eds	L05	UNKNOWN	NGF48	NGF48SETB4	hsa-miR-16-1#-002420	Amp	1.235	0.937	1	32.396	32.396	32.235	N/A	32.235	17.337	0.54	4.303	2.807	0.485	5.129	0.143	0.029	0.714	0.231	True	0.043	True	3	29
2018-07-12 193530 NGF12 SETB1.eds	L05	UNKNOWN	NGF12	NGF12 SETB1	hsa-miR-16-1#-002420	Amp	1.173	0.971	1	30.814	30.814	31.938	N/A	31.938	15.776	1.379	4.303	1.246	-4.687	7.178	0.422	0.007	25.756	0.598	True	0.043	True	3	28
2018-07-16 103433 NGF12 SETB3.eds	L05	UNKNOWN	NGF12	NGF12 SETB3	hsa-miR-16-1#-002420	Amp	0.931	0.877	1	35.501	35.501	31.938	N/A	31.938	15.776	1.379	4.303	1.246	-4.687	7.178	0.422	0.007	25.756	0.598	True	0.043	True	3	32	True
2018-07-13 133116 NGF12 SETB2.eds	L05	UNKNOWN	NGF12	NGF12 SETB2	hsa-miR-16-1#-002420	Amp	1.007	0.905	1	33.866	33.866	31.938	N/A	31.938	15.776	1.379	4.303	1.246	-4.687	7.178	0.422	0.007	25.756	0.598	True	0.043	True	3	30
2020-01-23 104440 NGF12 SETB4.eds	L05	UNKNOWN	NGF12	NGF12 SETB4	hsa-miR-16-1#-002420	Amp	1.229	0.982	1	31.133	31.133	31.938	N/A	31.938	15.776	1.379	4.303	1.246	-4.687	7.178	0.422	0.007	25.756	0.598	True	0.043	True	3	28
2018-06-18 103502 NGF SETB3.eds	L05	UNKNOWN	NGF30	NGF SETB3	hsa-miR-16-1#-002420	Amp	1.194	0.991	1	31.373	31.373	30.993	N/A	30.993	14.074	1.106	4.303	-0.456	-5.216	4.304	1.372	0.051	37.169	0.833	True	0.043	True	3	28
2018-06-07 100846 NGF SETB2.eds	L05	UNKNOWN	NGF30	NGF SETB2	hsa-miR-16-1#-002420	Amp	1.179	0.94	1	30.041	30.041	30.993	N/A	30.993	14.074	1.106	4.303	-0.456	-5.216	4.304	1.372	0.051	37.169	0.833	True	0.043	True	3	27
2018-06-04 144541 NGF SETB1.eds	L05	UNKNOWN	NGF30	NGF SETB1	hsa-miR-16-1#-002420	Amp	1.143	0.967	1	31.564	31.564	30.993	N/A	30.993	14.074	1.106	4.303	-0.456	-5.216	4.304	1.372	0.051	37.169	0.833	True	0.043	True	3	28
2020-01-23 12551948 NGF48 SETB4.eds	H21	UNKNOWN	NGF48	NGF48SETB4	hsa-miR-16-2#-002171	N/A	Undetermined	Undetermined	1	Undetermined	Undetermined		N/A												True	0	True	-1	-1	True
2018-07-26 191908 NGF48 SETB1.eds	H21	UNKNOWN	NGF48	NGF48SETB1	hsa-miR-16-2#-002171	N/A	Undetermined	Undetermined	1	Undetermined	Undetermined		N/A												True	0	True	-1	-1	True
2018-07-27 115143 NGF48 SETB2.eds	H21	UNKNOWN	NGF48	NGF48SETB2	hsa-miR-16-2#-002171	N/A	Undetermined	Undetermined	1	Undetermined	Undetermined		N/A												True	0	True	-1	-1	True
2018-06-18 130711 CTRL SETB3.eds	H21	UNKNOWN	CTRL	CTRL SETB3	hsa-miR-16-2#-002171	N/A	Undetermined	Undetermined	1	Undetermined	Undetermined		N/A												True	0	True	-1	-1	True
2018-06-04 173123 CTRL SETB1.eds	H21	UNKNOWN	CTRL	CTRL SETB1	hsa-miR-16-2#-002171	N/A	Undetermined	Undetermined	1	Undetermined	Undetermined		N/A												True	0	True	-1	-1	True
2018-06-07 123401 CTRL SETB2.eds	H21	UNKNOWN	CTRL	CTRL SETB2	hsa-miR-16-2#-002171	N/A	Undetermined	Undetermined	1	Undetermined	Undetermined		N/A												True	0	True	-1	-1	True
2020-01-23 104440 NGF12 SETB4.eds	H21	UNKNOWN	NGF12	NGF12 SETB4	hsa-miR-16-2#-002171	N/A	Undetermined	Undetermined	1	Undetermined	Undetermined		N/A												True	0	True	-1	-1	True
2018-07-12 193530 NGF12 SETB1.eds	H21	UNKNOWN	NGF12	NGF12 SETB1	hsa-miR-16-2#-002171	N/A	Undetermined	Undetermined	1	Undetermined	Undetermined		N/A												True	0	True	-1	-1	True
2018-07-13 133116 NGF12 SETB2.eds	H21	UNKNOWN	NGF12	NGF12 SETB2	hsa-miR-16-2#-002171	N/A	Undetermined	Undetermined	1	Undetermined	Undetermined		N/A												True	0	True	-1	-1	True
2018-07-16 103433 NGF12 SETB3.eds	H21	UNKNOWN	NGF12	NGF12 SETB3	hsa-miR-16-2#-002171	N/A	Undetermined	Undetermined	1	Undetermined	Undetermined		N/A												True	0	True	-1	-1	True
2018-06-07 100846 NGF SETB2.eds	H21	UNKNOWN	NGF30	NGF SETB2	hsa-miR-16-2#-002171	N/A	Undetermined	Undetermined	1	Undetermined	Undetermined		N/A												True	0	True	-1	-1	True
2018-06-04 144541 NGF SETB1.eds	H21	UNKNOWN	NGF30	NGF SETB1	hsa-miR-16-2#-002171	N/A	Undetermined	Undetermined	1	Undetermined	Undetermined		N/A												True	0	True	-1	-1	True
2018-06-18 103502 NGF SETB3.eds	H21	UNKNOWN	NGF30	NGF SETB3	hsa-miR-16-2#-002171	N/A	Undetermined	Undetermined	1	Undetermined	Undetermined		N/A												True	0	True	-1	-1	True
2020-01-23 12551948 NGF48 SETB4.eds	L06	UNKNOWN	NGF48	NGF48SETB4	hsa-miR-17#-002421	N/A	Undetermined	Undetermined	1	Undetermined	Undetermined		N/A												True	0.042	True	-1	-1	True
2018-07-26 191908 NGF48 SETB1.eds	L06	UNKNOWN	NGF48	NGF48SETB1	hsa-miR-17#-002421	N/A	Undetermined	Undetermined	1	Undetermined	Undetermined		N/A												True	0.042	True	-1	-1	True
2018-07-27 115143 NGF48 SETB2.eds	L06	UNKNOWN	NGF48	NGF48SETB2	hsa-miR-17#-002421	N/A	Undetermined	Undetermined	1	Undetermined	Undetermined		N/A												True	0.042	True	-1	-1	True
2018-06-18 130711 CTRL SETB3.eds	L06	UNKNOWN	CTRL	CTRL SETB3	hsa-miR-17#-002421	Amp	1.023	0.94	1	34.056	34.056	34.056	N/A	34.056	19.095			0			1	1	1		True	0.042	True	3	31
2018-06-07 123401 CTRL SETB2.eds	L06	UNKNOWN	CTRL	CTRL SETB2	hsa-miR-17#-002421	Amp	0.967	0.856	1	32.805	32.805	34.056	N/A	34.056	19.095			0			1	1	1		True	0.042	True	3	29	True
2018-06-04 173123 CTRL SETB1.eds	L06	UNKNOWN	CTRL	CTRL SETB1	hsa-miR-17#-002421	Amp	0.996	0.951	1	31.168	31.168	34.056	N/A	34.056	19.095			0			1	1	1		True	0.042	True	3	28	True
2018-06-18 103502 NGF SETB3.eds	L06	UNKNOWN	NGF30	NGF SETB3	hsa-miR-17#-002421	N/A	Undetermined	Undetermined	1	Undetermined	Undetermined	32.105	N/A	32.105	13.97			-5.124			34.88	34.88	34.88		True	0.042	True	-1	-1	True
2018-06-07 100846 NGF SETB2.eds	L06	UNKNOWN	NGF30	NGF SETB2	hsa-miR-17#-002421	Amp	0.932	0.799	1	32.931	32.931	32.105	N/A	32.105	13.97			-5.124			34.88	34.88	34.88		True	0.042	True	3	29	True
2018-06-04 144541 NGF SETB1.eds	L06	UNKNOWN	NGF30	NGF SETB1	hsa-miR-17#-002421	Amp	1.005	0.947	1	32.105	32.105	32.105	N/A	32.105	13.97			-5.124			34.88	34.88	34.88		True	0.042	True	3	29
2020-01-23 104440 NGF12 SETB4.eds	L06	UNKNOWN	NGF12	NGF12 SETB4	hsa-miR-17#-002421	Amp	1.124	0.975	1	32.175	32.175	32.175	N/A	32.175	17.399			-1.696			3.24	3.24	3.24		True	0.042	True	3	29
2018-07-12 193530 NGF12 SETB1.eds	L06	UNKNOWN	NGF12	NGF12 SETB1	hsa-miR-17#-002421	Amp	0.811	0.912	1	34.922	34.922	32.175	N/A	32.175	17.399			-1.696			3.24	3.24	3.24		True	0.042	True	3	31	True
2018-07-16 103433 NGF12 SETB3.eds	L06	UNKNOWN	NGF12	NGF12 SETB3	hsa-miR-17#-002421	N/A	Undetermined	Undetermined	1	Undetermined	Undetermined	32.175	N/A	32.175	17.399			-1.696			3.24	3.24	3.24		True	0.042	True	-1	-1	True
2018-07-13 133116 NGF12 SETB2.eds	L06	UNKNOWN	NGF12	NGF12 SETB2	hsa-miR-17#-002421	N/A	Undetermined	Undetermined	1	Undetermined	Undetermined	32.175	N/A	32.175	17.399			-1.696			3.24	3.24	3.24		True	0.042	True	-1	-1	True
2018-07-27 115143 NGF48 SETB2.eds	J22	UNKNOWN	NGF48	NGF48SETB2	hsa-miR-181a-2#-002317	Amp	1.231	0.98	1	33.684	33.684	33.238	N/A	33.238	18.341	0.281	4.303	3.642	2.433	4.852	0.08	0.035	0.185	0.108	True	0.117	True	3	29
2018-07-26 191908 NGF48 SETB1.eds	J22	UNKNOWN	NGF48	NGF48SETB1	hsa-miR-181a-2#-002317	Amp	1.228	0.978	1	32.248	32.248	33.238	N/A	33.238	18.341	0.281	4.303	3.642	2.433	4.852	0.08	0.035	0.185	0.108	True	0.117	True	3	27
2020-01-23 12551948 NGF48 SETB4.eds	J22	UNKNOWN	NGF48	NGF48SETB4	hsa-miR-181a-2#-002317	Amp	1.218	0.982	1	33.783	33.783	33.238	N/A	33.238	18.341	0.281	4.303	3.642	2.433	4.852	0.08	0.035	0.185	0.108	True	0.117	True	3	29
2018-06-18 130711 CTRL SETB3.eds	J22	UNKNOWN	CTRL	CTRL SETB3	hsa-miR-181a-2#-002317	Amp	1.21	0.983	1	32.288	32.288	31.388	N/A	31.388	14.699	1.343	4.303	0	-5.78	5.78	1	0.018	54.958	1	True	0.117	True	3	27
2018-06-04 173123 CTRL SETB1.eds	J22	UNKNOWN	CTRL	CTRL SETB1	hsa-miR-181a-2#-002317	Amp	1.203	0.99	1	30.939	30.939	31.388	N/A	31.388	14.699	1.343	4.303	0	-5.78	5.78	1	0.018	54.958	1	True	0.117	True	3	26
2018-06-07 123401 CTRL SETB2.eds	J22	UNKNOWN	CTRL	CTRL SETB2	hsa-miR-181a-2#-002317	Amp	1.176	0.987	1	30.937	30.937	31.388	N/A	31.388	14.699	1.343	4.303	0	-5.78	5.78	1	0.018	54.958	1	True	0.117	True	3	26
2020-01-23 104440 NGF12 SETB4.eds	J22	UNKNOWN	NGF12	NGF12 SETB4	hsa-miR-181a-2#-002317	Amp	1.184	0.951	1	33.792	33.792	32.037	N/A	32.037	16.074	1.158	3.182	1.375	-2.309	5.06	0.385	0.03	4.954	0.477	True	0.117	True	3	29
2018-07-12 193530 NGF12 SETB1.eds	J22	UNKNOWN	NGF12	NGF12 SETB1	hsa-miR-181a-2#-002317	Amp	1.218	0.982	1	31.06	31.06	32.037	N/A	32.037	16.074	1.158	3.182	1.375	-2.309	5.06	0.385	0.03	4.954	0.477	True	0.117	True	3	26
2018-07-13 133116 NGF12 SETB2.eds	J22	UNKNOWN	NGF12	NGF12 SETB2	hsa-miR-181a-2#-002317	Amp	1.199	0.983	1	31.661	31.661	32.037	N/A	32.037	16.074	1.158	3.182	1.375	-2.309	5.06	0.385	0.03	4.954	0.477	True	0.117	True	3	27
2018-07-16 103433 NGF12 SETB3.eds	J22	UNKNOWN	NGF12	NGF12 SETB3	hsa-miR-181a-2#-002317	Amp	1.209	0.982	1	31.634	31.634	32.037	N/A	32.037	16.074	1.158	3.182	1.375	-2.309	5.06	0.385	0.03	4.954	0.477	True	0.117	True	3	27
2018-06-18 103502 NGF SETB3.eds	J22	UNKNOWN	NGF30	NGF SETB3	hsa-miR-181a-2#-002317	Amp	1.241	0.974	1	32.833	32.833	31.451	N/A	31.451	14.533	1.583	4.303	-0.166	-6.978	6.646	1.122	0.01	126.032	0.94	True	0.117	True	3	28
2018-06-07 100846 NGF SETB2.eds	J22	UNKNOWN	NGF30	NGF SETB2	hsa-miR-181a-2#-002317	Amp	1.176	0.981	1	30.223	30.223	31.451	N/A	31.451	14.533	1.583	4.303	-0.166	-6.978	6.646	1.122	0.01	126.032	0.94	True	0.117	True	3	25
2018-06-04 144541 NGF SETB1.eds	J22	UNKNOWN	NGF30	NGF SETB1	hsa-miR-181a-2#-002317	Amp	1.179	0.985	1	31.298	31.298	31.451	N/A	31.451	14.533	1.583	4.303	-0.166	-6.978	6.646	1.122	0.01	126.032	0.94	True	0.117	True	3	26
2020-01-23 12551948 NGF48 SETB4.eds	K02	UNKNOWN	NGF48	NGF48SETB4	hsa-miR-181c#-002333	N/A	Undetermined	Undetermined	1	Undetermined	Undetermined		N/A												True	0.04	True	-1	-1	True
2018-07-27 115143 NGF48 SETB2.eds	K02	UNKNOWN	NGF48	NGF48SETB2	hsa-miR-181c#-002333	N/A	Undetermined	Undetermined	1	Undetermined	Undetermined		N/A												True	0.04	True	-1	-1	True
2018-07-26 191908 NGF48 SETB1.eds	K02	UNKNOWN	NGF48	NGF48SETB1	hsa-miR-181c#-002333	Amp	0.894	0.734	1	35.43	35.43		N/A												True	0.04	True	3	32	True
2018-07-12 193530 NGF12 SETB1.eds	K02	UNKNOWN	NGF12	NGF12 SETB1	hsa-miR-181c#-002333	N/A	Undetermined	Undetermined	1	Undetermined	Undetermined		N/A												True	0.04	True	-1	-1	True
2018-07-13 133116 NGF12 SETB2.eds	K02	UNKNOWN	NGF12	NGF12 SETB2	hsa-miR-181c#-002333	Amp	0.89	0.681	1	33.616	33.616		N/A												True	0.04	True	3	30	True
2018-07-16 103433 NGF12 SETB3.eds	K02	UNKNOWN	NGF12	NGF12 SETB3	hsa-miR-181c#-002333	N/A	Undetermined	Undetermined	1	Undetermined	Undetermined		N/A												True	0.04	True	-1	-1	True
2020-01-23 104440 NGF12 SETB4.eds	K02	UNKNOWN	NGF12	NGF12 SETB4	hsa-miR-181c#-002333	N/A	Undetermined	Undetermined	1	Undetermined	Undetermined		N/A												True	0.04	True	-1	-1	True
2018-06-04 173123 CTRL SETB1.eds	K02	UNKNOWN	CTRL	CTRL SETB1	hsa-miR-181c#-002333	Inconclusive	0.707	0.625	1	36.198	36.198		N/A												True	0.04	True	3	32	True
2018-06-07 123401 CTRL SETB2.eds	K02	UNKNOWN	CTRL	CTRL SETB2	hsa-miR-181c#-002333	Amp	0.798	0.898	1	33.22	33.22		N/A												True	0.04	True	3	30	True
2018-06-18 130711 CTRL SETB3.eds	K02	UNKNOWN	CTRL	CTRL SETB3	hsa-miR-181c#-002333	N/A	Undetermined	Undetermined	1	Undetermined	Undetermined		N/A												True	0.04	True	-1	-1	True
2018-06-07 100846 NGF SETB2.eds	K02	UNKNOWN	NGF30	NGF SETB2	hsa-miR-181c#-002333	Amp	0.66	0.66	1	35.752	35.752		N/A												True	0.04	True	3	32	True
2018-06-18 103502 NGF SETB3.eds	K02	UNKNOWN	NGF30	NGF SETB3	hsa-miR-181c#-002333	N/A	Undetermined	Undetermined	1	Undetermined	Undetermined		N/A												True	0.04	True	-1	-1	True
2018-06-04 144541 NGF SETB1.eds	K02	UNKNOWN	NGF30	NGF SETB1	hsa-miR-181c#-002333	Amp	0.718	0.755	1	35.261	35.261		N/A												True	0.04	True	3	31	True
2018-06-04 173123 CTRL SETB1.eds	A10	UNKNOWN	CTRL	CTRL SETB1	hsa-miR-182#-000483	N/A	Undetermined	Undetermined	1	Undetermined	Undetermined		N/A												True	0	True	-1	-1	True
2018-06-07 123401 CTRL SETB2.eds	A10	UNKNOWN	CTRL	CTRL SETB2	hsa-miR-182#-000483	N/A	Undetermined	Undetermined	1	Undetermined	Undetermined		N/A												True	0	True	-1	-1	True
2018-06-18 130711 CTRL SETB3.eds	A10	UNKNOWN	CTRL	CTRL SETB3	hsa-miR-182#-000483	N/A	Undetermined	Undetermined	1	Undetermined	Undetermined		N/A												True	0	True	-1	-1	True
2018-07-27 115143 NGF48 SETB2.eds	A10	UNKNOWN	NGF48	NGF48SETB2	hsa-miR-182#-000483	N/A	Undetermined	Undetermined	1	Undetermined	Undetermined		N/A												True	0	True	-1	-1	True
2020-01-23 12551948 NGF48 SETB4.eds	A10	UNKNOWN	NGF48	NGF48SETB4	hsa-miR-182#-000483	N/A	Undetermined	Undetermined	1	Undetermined	Undetermined		N/A												True	0	True	-1	-1	True
2018-07-26 191908 NGF48 SETB1.eds	A10	UNKNOWN	NGF48	NGF48SETB1	hsa-miR-182#-000483	N/A	Undetermined	Undetermined	1	Undetermined	Undetermined		N/A												True	0	True	-1	-1	True
2018-07-12 193530 NGF12 SETB1.eds	A10	UNKNOWN	NGF12	NGF12 SETB1	hsa-miR-182#-000483	N/A	Undetermined	Undetermined	1	Undetermined	Undetermined		N/A												True	0	True	-1	-1	True
2018-07-13 133116 NGF12 SETB2.eds	A10	UNKNOWN	NGF12	NGF12 SETB2	hsa-miR-182#-000483	N/A	Undetermined	Undetermined	1	Undetermined	Undetermined		N/A												True	0	True	-1	-1	True
2018-07-16 103433 NGF12 SETB3.eds	A10	UNKNOWN	NGF12	NGF12 SETB3	hsa-miR-182#-000483	N/A	Undetermined	Undetermined	1	Undetermined	Undetermined		N/A												True	0	True	-1	-1	True
2020-01-23 104440 NGF12 SETB4.eds	A10	UNKNOWN	NGF12	NGF12 SETB4	hsa-miR-182#-000483	N/A	Undetermined	Undetermined	1	Undetermined	Undetermined		N/A												True	0	True	-1	-1	True
2018-06-07 100846 NGF SETB2.eds	A10	UNKNOWN	NGF30	NGF SETB2	hsa-miR-182#-000483	N/A	Undetermined	Undetermined	1	Undetermined	Undetermined		N/A												True	0	True	-1	-1	True
2018-06-18 103502 NGF SETB3.eds	A10	UNKNOWN	NGF30	NGF SETB3	hsa-miR-182#-000483	N/A	Undetermined	Undetermined	1	Undetermined	Undetermined		N/A												True	0	True	-1	-1	True
2018-06-04 144541 NGF SETB1.eds	A10	UNKNOWN	NGF30	NGF SETB1	hsa-miR-182#-000483	N/A	Undetermined	Undetermined	1	Undetermined	Undetermined		N/A												True	0	True	-1	-1	True
2018-07-26 191908 NGF48 SETB1.eds	P23	UNKNOWN	NGF48	NGF48SETB1	hsa-miR-1825-002907	Amp	0.804	0.84	1	30.27	30.27		N/A												True	0.04	True	3	27	True
2018-07-27 115143 NGF48 SETB2.eds	P23	UNKNOWN	NGF48	NGF48SETB2	hsa-miR-1825-002907	Amp	0.764	0.928	1	31.983	31.983		N/A												True	0.04	True	3	28	True
2020-01-23 12551948 NGF48 SETB4.eds	P23	UNKNOWN	NGF48	NGF48SETB4	hsa-miR-1825-002907	N/A	Undetermined	Undetermined	1	Undetermined	Undetermined		N/A												True	0.04	True	-1	-1	True
2018-06-07 100846 NGF SETB2.eds	P23	UNKNOWN	NGF30	NGF SETB2	hsa-miR-1825-002907	Amp	0.707	0.891	1	28.875	28.875		N/A												True	0.04	True	3	25	True
2018-06-04 144541 NGF SETB1.eds	P23	UNKNOWN	NGF30	NGF SETB1	hsa-miR-1825-002907	Amp	0.82	0.908	1	28.237	28.237		N/A												True	0.04	True	3	25	True
2018-06-18 103502 NGF SETB3.eds	P23	UNKNOWN	NGF30	NGF SETB3	hsa-miR-1825-002907	Amp	0.783	0.712	1	29.602	29.602		N/A												True	0.04	True	3	27	True
2020-01-23 104440 NGF12 SETB4.eds	P23	UNKNOWN	NGF12	NGF12 SETB4	hsa-miR-1825-002907	N/A	Undetermined	Undetermined	1	Undetermined	Undetermined		N/A												True	0.04	True	-1	-1	True
2018-07-12 193530 NGF12 SETB1.eds	P23	UNKNOWN	NGF12	NGF12 SETB1	hsa-miR-1825-002907	Amp	0.803	0.877	1	28.034	28.034		N/A												True	0.04	True	3	24	True
2018-07-13 133116 NGF12 SETB2.eds	P23	UNKNOWN	NGF12	NGF12 SETB2	hsa-miR-1825-002907	Amp	0.715	0.881	1	30.585	30.585		N/A												True	0.04	True	3	27	True
2018-07-16 103433 NGF12 SETB3.eds	P23	UNKNOWN	NGF12	NGF12 SETB3	hsa-miR-1825-002907	N/A	Undetermined	Undetermined	1	Undetermined	Undetermined		N/A												True	0.04	True	-1	-1	True
2018-06-18 130711 CTRL SETB3.eds	P23	UNKNOWN	CTRL	CTRL SETB3	hsa-miR-1825-002907	Amp	0.741	0.889	1	31.435	31.435		N/A												True	0.04	True	3	28	True
2018-06-04 173123 CTRL SETB1.eds	P23	UNKNOWN	CTRL	CTRL SETB1	hsa-miR-1825-002907	Amp	0.758	0.876	1	28.484	28.484		N/A												True	0.04	True	3	25	True
2018-06-07 123401 CTRL SETB2.eds	P23	UNKNOWN	CTRL	CTRL SETB2	hsa-miR-1825-002907	Amp	0.743	0.909	1	28.618	28.618		N/A												True	0.04	True	3	25	True
2018-06-04 173123 CTRL SETB1.eds	O24	UNKNOWN	CTRL	CTRL SETB1	hsa-miR-1826-002873	N/A	Undetermined	Undetermined	1	Undetermined	Undetermined		N/A												True	0	True	-1	-1	True
2018-06-18 130711 CTRL SETB3.eds	O24	UNKNOWN	CTRL	CTRL SETB3	hsa-miR-1826-002873	N/A	Undetermined	Undetermined	1	Undetermined	Undetermined		N/A												True	0	True	-1	-1	True
2018-06-07 123401 CTRL SETB2.eds	O24	UNKNOWN	CTRL	CTRL SETB2	hsa-miR-1826-002873	N/A	Undetermined	Undetermined	1	Undetermined	Undetermined		N/A												True	0	True	-1	-1	True
2018-07-26 191908 NGF48 SETB1.eds	O24	UNKNOWN	NGF48	NGF48SETB1	hsa-miR-1826-002873	N/A	Undetermined	Undetermined	1	Undetermined	Undetermined		N/A												True	0	True	-1	-1	True
2020-01-23 12551948 NGF48 SETB4.eds	O24	UNKNOWN	NGF48	NGF48SETB4	hsa-miR-1826-002873	N/A	Undetermined	Undetermined	1	Undetermined	Undetermined		N/A												True	0	True	-1	-1	True
2018-07-27 115143 NGF48 SETB2.eds	O24	UNKNOWN	NGF48	NGF48SETB2	hsa-miR-1826-002873	N/A	Undetermined	Undetermined	1	Undetermined	Undetermined		N/A												True	0	True	-1	-1	True
2018-06-04 144541 NGF SETB1.eds	O24	UNKNOWN	NGF30	NGF SETB1	hsa-miR-1826-002873	N/A	Undetermined	Undetermined	1	Undetermined	Undetermined		N/A												True	0	True	-1	-1	True
2018-06-18 103502 NGF SETB3.eds	O24	UNKNOWN	NGF30	NGF SETB3	hsa-miR-1826-002873	N/A	Undetermined	Undetermined	1	Undetermined	Undetermined		N/A												True	0	True	-1	-1	True
2018-06-07 100846 NGF SETB2.eds	O24	UNKNOWN	NGF30	NGF SETB2	hsa-miR-1826-002873	N/A	Undetermined	Undetermined	1	Undetermined	Undetermined		N/A												True	0	True	-1	-1	True
2018-07-16 103433 NGF12 SETB3.eds	O24	UNKNOWN	NGF12	NGF12 SETB3	hsa-miR-1826-002873	N/A	Undetermined	Undetermined	1	Undetermined	Undetermined		N/A												True	0	True	-1	-1	True
2020-01-23 104440 NGF12 SETB4.eds	O24	UNKNOWN	NGF12	NGF12 SETB4	hsa-miR-1826-002873	N/A	Undetermined	Undetermined	1	Undetermined	Undetermined		N/A												True	0	True	-1	-1	True
2018-07-12 193530 NGF12 SETB1.eds	O24	UNKNOWN	NGF12	NGF12 SETB1	hsa-miR-1826-002873	N/A	Undetermined	Undetermined	1	Undetermined	Undetermined		N/A												True	0	True	-1	-1	True
2018-07-13 133116 NGF12 SETB2.eds	O24	UNKNOWN	NGF12	NGF12 SETB2	hsa-miR-1826-002873	N/A	Undetermined	Undetermined	1	Undetermined	Undetermined		N/A												True	0	True	-1	-1	True
2018-06-18 103502 NGF SETB3.eds	J02	UNKNOWN	NGF30	NGF SETB3	hsa-miR-183#-002270	Amp	1.086	0.797	1	33.289	33.289		N/A												True	0.04	True	3	30	True
2018-06-04 144541 NGF SETB1.eds	J02	UNKNOWN	NGF30	NGF SETB1	hsa-miR-183#-002270	Amp	0.725	0.768	1	33.417	33.417		N/A												True	0.04	True	3	30	True
2018-06-07 100846 NGF SETB2.eds	J02	UNKNOWN	NGF30	NGF SETB2	hsa-miR-183#-002270	No Amp	0.701	0.18	1	37.184	37.184		N/A												True	0.04	True	3	32	True
2018-07-12 193530 NGF12 SETB1.eds	J02	UNKNOWN	NGF12	NGF12 SETB1	hsa-miR-183#-002270	Amp	0.777	0.456	1	35.944	35.944		N/A												True	0.04	True	3	32	True
2018-07-16 103433 NGF12 SETB3.eds	J02	UNKNOWN	NGF12	NGF12 SETB3	hsa-miR-183#-002270	Amp	1.106	0.934	1	33.171	33.171		N/A												True	0.04	True	3	30	True
2018-07-13 133116 NGF12 SETB2.eds	J02	UNKNOWN	NGF12	NGF12 SETB2	hsa-miR-183#-002270	N/A	Undetermined	Undetermined	1	Undetermined	Undetermined		N/A												True	0.04	True	-1	-1	True
2020-01-23 104440 NGF12 SETB4.eds	J02	UNKNOWN	NGF12	NGF12 SETB4	hsa-miR-183#-002270	Amp	1.108	0.971	1	32.364	32.364		N/A												True	0.04	True	3	29	True
2020-01-23 12551948 NGF48 SETB4.eds	J02	UNKNOWN	NGF48	NGF48SETB4	hsa-miR-183#-002270	Amp	1.166	0.877	1	32.95	32.95		N/A												True	0.04	True	3	30	True
2018-07-27 115143 NGF48 SETB2.eds	J02	UNKNOWN	NGF48	NGF48SETB2	hsa-miR-183#-002270	N/A	Undetermined	Undetermined	1	Undetermined	Undetermined		N/A												True	0.04	True	-1	-1	True
2018-07-26 191908 NGF48 SETB1.eds	J02	UNKNOWN	NGF48	NGF48SETB1	hsa-miR-183#-002270	No Amp	0.541	0	1	39.31	39.31		N/A												True	0.04	True	3	35	True
2018-06-07 123401 CTRL SETB2.eds	J02	UNKNOWN	CTRL	CTRL SETB2	hsa-miR-183#-002270	Amp	0.576	0.743	1	34.671	34.671		N/A												True	0.04	True	3	29	True
2018-06-04 173123 CTRL SETB1.eds	J02	UNKNOWN	CTRL	CTRL SETB1	hsa-miR-183#-002270	Amp	0.919	0.809	1	32.553	32.553		N/A												True	0.04	True	3	29	True
2018-06-18 130711 CTRL SETB3.eds	J02	UNKNOWN	CTRL	CTRL SETB3	hsa-miR-183#-002270	N/A	Undetermined	Undetermined	1	Undetermined	Undetermined		N/A												True	0.04	True	-1	-1	True
2018-07-13 133116 NGF12 SETB2.eds	F17	UNKNOWN	NGF12	NGF12 SETB2	hsa-miR-185#-002104	N/A	Undetermined	Undetermined	1	Undetermined	Undetermined		N/A												True	0	True	-1	-1	True
2018-07-16 103433 NGF12 SETB3.eds	F17	UNKNOWN	NGF12	NGF12 SETB3	hsa-miR-185#-002104	N/A	Undetermined	Undetermined	1	Undetermined	Undetermined		N/A												True	0	True	-1	-1	True
2020-01-23 104440 NGF12 SETB4.eds	F17	UNKNOWN	NGF12	NGF12 SETB4	hsa-miR-185#-002104	N/A	Undetermined	Undetermined	1	Undetermined	Undetermined		N/A												True	0	True	-1	-1	True
2018-07-12 193530 NGF12 SETB1.eds	F17	UNKNOWN	NGF12	NGF12 SETB1	hsa-miR-185#-002104	N/A	Undetermined	Undetermined	1	Undetermined	Undetermined		N/A												True	0	True	-1	-1	True
2018-06-04 173123 CTRL SETB1.eds	F17	UNKNOWN	CTRL	CTRL SETB1	hsa-miR-185#-002104	N/A	Undetermined	Undetermined	1	Undetermined	Undetermined		N/A												True	0	True	-1	-1	True
2018-06-07 123401 CTRL SETB2.eds	F17	UNKNOWN	CTRL	CTRL SETB2	hsa-miR-185#-002104	N/A	Undetermined	Undetermined	1	Undetermined	Undetermined		N/A												True	0	True	-1	-1	True
2018-06-18 130711 CTRL SETB3.eds	F17	UNKNOWN	CTRL	CTRL SETB3	hsa-miR-185#-002104	N/A	Undetermined	Undetermined	1	Undetermined	Undetermined		N/A												True	0	True	-1	-1	True
2018-06-04 144541 NGF SETB1.eds	F17	UNKNOWN	NGF30	NGF SETB1	hsa-miR-185#-002104	N/A	Undetermined	Undetermined	1	Undetermined	Undetermined		N/A												True	0	True	-1	-1	True
2018-06-07 100846 NGF SETB2.eds	F17	UNKNOWN	NGF30	NGF SETB2	hsa-miR-185#-002104	N/A	Undetermined	Undetermined	1	Undetermined	Undetermined		N/A												True	0	True	-1	-1	True
2018-06-18 103502 NGF SETB3.eds	F17	UNKNOWN	NGF30	NGF SETB3	hsa-miR-185#-002104	N/A	Undetermined	Undetermined	1	Undetermined	Undetermined		N/A												True	0	True	-1	-1	True
2018-07-26 191908 NGF48 SETB1.eds	F17	UNKNOWN	NGF48	NGF48SETB1	hsa-miR-185#-002104	N/A	Undetermined	Undetermined	1	Undetermined	Undetermined		N/A												True	0	True	-1	-1	True
2018-07-27 115143 NGF48 SETB2.eds	F17	UNKNOWN	NGF48	NGF48SETB2	hsa-miR-185#-002104	N/A	Undetermined	Undetermined	1	Undetermined	Undetermined		N/A												True	0	True	-1	-1	True
2020-01-23 12551948 NGF48 SETB4.eds	F17	UNKNOWN	NGF48	NGF48SETB4	hsa-miR-185#-002104	N/A	Undetermined	Undetermined	1	Undetermined	Undetermined		N/A												True	0	True	-1	-1	True
2018-06-18 103502 NGF SETB3.eds	F18	UNKNOWN	NGF30	NGF SETB3	hsa-miR-186#-002105	N/A	Undetermined	Undetermined	1	Undetermined	Undetermined		N/A												True	0	True	-1	-1	True
2018-06-07 100846 NGF SETB2.eds	F18	UNKNOWN	NGF30	NGF SETB2	hsa-miR-186#-002105	N/A	Undetermined	Undetermined	1	Undetermined	Undetermined		N/A												True	0	True	-1	-1	True
2018-06-04 144541 NGF SETB1.eds	F18	UNKNOWN	NGF30	NGF SETB1	hsa-miR-186#-002105	N/A	Undetermined	Undetermined	1	Undetermined	Undetermined		N/A												True	0	True	-1	-1	True
2018-07-12 193530 NGF12 SETB1.eds	F18	UNKNOWN	NGF12	NGF12 SETB1	hsa-miR-186#-002105	N/A	Undetermined	Undetermined	1	Undetermined	Undetermined		N/A												True	0	True	-1	-1	True
2018-07-13 133116 NGF12 SETB2.eds	F18	UNKNOWN	NGF12	NGF12 SETB2	hsa-miR-186#-002105	N/A	Undetermined	Undetermined	1	Undetermined	Undetermined		N/A												True	0	True	-1	-1	True
2018-07-16 103433 NGF12 SETB3.eds	F18	UNKNOWN	NGF12	NGF12 SETB3	hsa-miR-186#-002105	N/A	Undetermined	Undetermined	1	Undetermined	Undetermined		N/A												True	0	True	-1	-1	True
2020-01-23 104440 NGF12 SETB4.eds	F18	UNKNOWN	NGF12	NGF12 SETB4	hsa-miR-186#-002105	N/A	Undetermined	Undetermined	1	Undetermined	Undetermined		N/A												True	0	True	-1	-1	True
2020-01-23 12551948 NGF48 SETB4.eds	F18	UNKNOWN	NGF48	NGF48SETB4	hsa-miR-186#-002105	N/A	Undetermined	Undetermined	1	Undetermined	Undetermined		N/A												True	0	True	-1	-1	True
2018-07-26 191908 NGF48 SETB1.eds	F18	UNKNOWN	NGF48	NGF48SETB1	hsa-miR-186#-002105	N/A	Undetermined	Undetermined	1	Undetermined	Undetermined		N/A												True	0	True	-1	-1	True
2018-07-27 115143 NGF48 SETB2.eds	F18	UNKNOWN	NGF48	NGF48SETB2	hsa-miR-186#-002105	N/A	Undetermined	Undetermined	1	Undetermined	Undetermined		N/A												True	0	True	-1	-1	True
2018-06-18 130711 CTRL SETB3.eds	F18	UNKNOWN	CTRL	CTRL SETB3	hsa-miR-186#-002105	N/A	Undetermined	Undetermined	1	Undetermined	Undetermined		N/A												True	0	True	-1	-1	True
2018-06-04 173123 CTRL SETB1.eds	F18	UNKNOWN	CTRL	CTRL SETB1	hsa-miR-186#-002105	N/A	Undetermined	Undetermined	1	Undetermined	Undetermined		N/A												True	0	True	-1	-1	True
2018-06-07 123401 CTRL SETB2.eds	F18	UNKNOWN	CTRL	CTRL SETB2	hsa-miR-186#-002105	N/A	Undetermined	Undetermined	1	Undetermined	Undetermined		N/A												True	0	True	-1	-1	True
2018-06-04 173123 CTRL SETB1.eds	L07	UNKNOWN	CTRL	CTRL SETB1	hsa-miR-18a#-002423	Amp	1.182	0.933	1	32.9	32.9	32.41	N/A	32.41	14.856	0.008	12.706	0	-0.106	0.106	1	0.929	1.076	1	True	0.09	True	3	29
2018-06-07 123401 CTRL SETB2.eds	L07	UNKNOWN	CTRL	CTRL SETB2	hsa-miR-18a#-002423	Amp	1.165	0.983	1	31.92	31.92	32.41	N/A	32.41	14.856	0.008	12.706	0	-0.106	0.106	1	0.929	1.076	1	True	0.09	True	3	27
2018-06-18 130711 CTRL SETB3.eds	L07	UNKNOWN	CTRL	CTRL SETB3	hsa-miR-18a#-002423	Amp	0.955	0.932	1	37.461	37.461	32.41	N/A	32.41	14.856	0.008	12.706	0	-0.106	0.106	1	0.929	1.076	1	True	0.09	True	3	33	True
2018-06-18 103502 NGF SETB3.eds	L07	UNKNOWN	NGF30	NGF SETB3	hsa-miR-18a#-002423	Amp	1.238	0.971	1	33.02	33.02	32.557	N/A	32.557	15.638	1.121	4.303	0.782	-4.039	5.604	0.581	0.021	16.442	0.557	True	0.09	True	3	29
2018-06-07 100846 NGF SETB2.eds	L07	UNKNOWN	NGF30	NGF SETB2	hsa-miR-18a#-002423	Amp	1.186	0.975	1	32.096	32.096	32.557	N/A	32.557	15.638	1.121	4.303	0.782	-4.039	5.604	0.581	0.021	16.442	0.557	True	0.09	True	3	28
2018-06-04 144541 NGF SETB1.eds	L07	UNKNOWN	NGF30	NGF SETB1	hsa-miR-18a#-002423	Amp	1.196	0.978	1	32.554	32.554	32.557	N/A	32.557	15.638	1.121	4.303	0.782	-4.039	5.604	0.581	0.021	16.442	0.557	True	0.09	True	3	28
2020-01-23 12551948 NGF48 SETB4.eds	L07	UNKNOWN	NGF48	NGF48SETB4	hsa-miR-18a#-002423	N/A	Undetermined	Undetermined	1	Undetermined	Undetermined	32.52	N/A	32.52	18.075			3.219			0.107	0.107	0.107		True	0.09	True	-1	-1	True
2018-07-27 115143 NGF48 SETB2.eds	L07	UNKNOWN	NGF48	NGF48SETB2	hsa-miR-18a#-002423	N/A	Undetermined	Undetermined	1	Undetermined	Undetermined	32.52	N/A	32.52	18.075			3.219			0.107	0.107	0.107		True	0.09	True	-1	-1	True
2018-07-26 191908 NGF48 SETB1.eds	L07	UNKNOWN	NGF48	NGF48SETB1	hsa-miR-18a#-002423	Amp	1.248	0.988	1	32.52	32.52	32.52	N/A	32.52	18.075			3.219			0.107	0.107	0.107		True	0.09	True	3	28
2018-07-12 193530 NGF12 SETB1.eds	L07	UNKNOWN	NGF12	NGF12 SETB1	hsa-miR-18a#-002423	Amp	1.222	0.946	1	32.205	32.205	33.744	N/A	33.744	17.782	1.274	3.182	2.926	-1.13	6.981	0.132	0.008	2.188	0.105	True	0.09	True	3	28
2020-01-23 104440 NGF12 SETB4.eds	L07	UNKNOWN	NGF12	NGF12 SETB4	hsa-miR-18a#-002423	Amp	1.18	0.964	1	35.529	35.529	33.744	N/A	33.744	17.782	1.274	3.182	2.926	-1.13	6.981	0.132	0.008	2.188	0.105	True	0.09	True	3	31
2018-07-13 133116 NGF12 SETB2.eds	L07	UNKNOWN	NGF12	NGF12 SETB2	hsa-miR-18a#-002423	Amp	1.179	0.968	1	33.72	33.72	33.744	N/A	33.744	17.782	1.274	3.182	2.926	-1.13	6.981	0.132	0.008	2.188	0.105	True	0.09	True	3	29
2018-07-16 103433 NGF12 SETB3.eds	L07	UNKNOWN	NGF12	NGF12 SETB3	hsa-miR-18a#-002423	Amp	1.206	0.976	1	33.523	33.523	33.744	N/A	33.744	17.782	1.274	3.182	2.926	-1.13	6.981	0.132	0.008	2.188	0.105	True	0.09	True	3	29
2018-06-04 173123 CTRL SETB1.eds	J16	UNKNOWN	CTRL	CTRL SETB1	hsa-miR-18b#-002310	N/A	Undetermined	Undetermined	1	Undetermined	Undetermined		N/A												True	0	True	-1	-1	True
2018-06-07 123401 CTRL SETB2.eds	J16	UNKNOWN	CTRL	CTRL SETB2	hsa-miR-18b#-002310	N/A	Undetermined	Undetermined	1	Undetermined	Undetermined		N/A												True	0	True	-1	-1	True
2018-06-18 130711 CTRL SETB3.eds	J16	UNKNOWN	CTRL	CTRL SETB3	hsa-miR-18b#-002310	N/A	Undetermined	Undetermined	1	Undetermined	Undetermined		N/A												True	0	True	-1	-1	True
2018-07-13 133116 NGF12 SETB2.eds	J16	UNKNOWN	NGF12	NGF12 SETB2	hsa-miR-18b#-002310	N/A	Undetermined	Undetermined	1	Undetermined	Undetermined		N/A												True	0	True	-1	-1	True
2018-07-16 103433 NGF12 SETB3.eds	J16	UNKNOWN	NGF12	NGF12 SETB3	hsa-miR-18b#-002310	N/A	Undetermined	Undetermined	1	Undetermined	Undetermined		N/A												True	0	True	-1	-1	True
2018-07-12 193530 NGF12 SETB1.eds	J16	UNKNOWN	NGF12	NGF12 SETB1	hsa-miR-18b#-002310	N/A	Undetermined	Undetermined	1	Undetermined	Undetermined		N/A												True	0	True	-1	-1	True
2020-01-23 104440 NGF12 SETB4.eds	J16	UNKNOWN	NGF12	NGF12 SETB4	hsa-miR-18b#-002310	N/A	Undetermined	Undetermined	1	Undetermined	Undetermined		N/A												True	0	True	-1	-1	True
2018-07-26 191908 NGF48 SETB1.eds	J16	UNKNOWN	NGF48	NGF48SETB1	hsa-miR-18b#-002310	N/A	Undetermined	Undetermined	1	Undetermined	Undetermined		N/A												True	0	True	-1	-1	True
2018-07-27 115143 NGF48 SETB2.eds	J16	UNKNOWN	NGF48	NGF48SETB2	hsa-miR-18b#-002310	N/A	Undetermined	Undetermined	1	Undetermined	Undetermined		N/A												True	0	True	-1	-1	True
2020-01-23 12551948 NGF48 SETB4.eds	J16	UNKNOWN	NGF48	NGF48SETB4	hsa-miR-18b#-002310	N/A	Undetermined	Undetermined	1	Undetermined	Undetermined		N/A												True	0	True	-1	-1	True
2018-06-04 144541 NGF SETB1.eds	J16	UNKNOWN	NGF30	NGF SETB1	hsa-miR-18b#-002310	N/A	Undetermined	Undetermined	1	Undetermined	Undetermined		N/A												True	0	True	-1	-1	True
2018-06-07 100846 NGF SETB2.eds	J16	UNKNOWN	NGF30	NGF SETB2	hsa-miR-18b#-002310	N/A	Undetermined	Undetermined	1	Undetermined	Undetermined		N/A												True	0	True	-1	-1	True
2018-06-18 103502 NGF SETB3.eds	J16	UNKNOWN	NGF30	NGF SETB3	hsa-miR-18b#-002310	N/A	Undetermined	Undetermined	1	Undetermined	Undetermined		N/A												True	0	True	-1	-1	True
2018-06-04 173123 CTRL SETB1.eds	I24	UNKNOWN	CTRL	CTRL SETB1	hsa-miR-190b-002263	Amp	1.351	0.984	1	31.722	31.722	31.722	N/A	31.722	13.686			0			1	1	1		True	0.04	True	3	29
2018-06-07 123401 CTRL SETB2.eds	I24	UNKNOWN	CTRL	CTRL SETB2	hsa-miR-190b-002263	Amp	0.944	0.889	1	34.859	34.859	31.722	N/A	31.722	13.686			0			1	1	1		True	0.04	True	3	32	True
2018-06-18 130711 CTRL SETB3.eds	I24	UNKNOWN	CTRL	CTRL SETB3	hsa-miR-190b-002263	N/A	Undetermined	Undetermined	1	Undetermined	Undetermined	31.722	N/A	31.722	13.686			0			1	1	1		True	0.04	True	-1	-1	True
2018-06-04 144541 NGF SETB1.eds	I24	UNKNOWN	NGF30	NGF SETB1	hsa-miR-190b-002263	No Amp	0	0	1	39.524	39.524	31.924	N/A	31.924	14.446			0.76			0.591	0.591	0.591		True	0.04	True	3	35	True
2018-06-07 100846 NGF SETB2.eds	I24	UNKNOWN	NGF30	NGF SETB2	hsa-miR-190b-002263	Amp	1.331	0.986	1	31.924	31.924	31.924	N/A	31.924	14.446			0.76			0.591	0.591	0.591		True	0.04	True	3	29
2018-06-18 103502 NGF SETB3.eds	I24	UNKNOWN	NGF30	NGF SETB3	hsa-miR-190b-002263	N/A	Undetermined	Undetermined	1	Undetermined	Undetermined	31.924	N/A	31.924	14.446			0.76			0.591	0.591	0.591		True	0.04	True	-1	-1	True
2018-07-12 193530 NGF12 SETB1.eds	I24	UNKNOWN	NGF12	NGF12 SETB1	hsa-miR-190b-002263	Amp	1.004	0.894	1	35.095	35.095	35.244	N/A	35.244	19.024	1.593	12.706	5.338	-14.905	25.581	0.025	0	30,670.500		True	0.04	True	3	32
2018-07-13 133116 NGF12 SETB2.eds	I24	UNKNOWN	NGF12	NGF12 SETB2	hsa-miR-190b-002263	Amp	0.985	0.881	1	35.014	35.014	35.244	N/A	35.244	19.024	1.593	12.706	5.338	-14.905	25.581	0.025	0	30,670.500		True	0.04	True	3	31	True
2018-07-16 103433 NGF12 SETB3.eds	I24	UNKNOWN	NGF12	NGF12 SETB3	hsa-miR-190b-002263	N/A	Undetermined	Undetermined	1	Undetermined	Undetermined	35.244	N/A	35.244	19.024	1.593	12.706	5.338	-14.905	25.581	0.025	0	30,670.500		True	0.04	True	-1	-1	True
2020-01-23 104440 NGF12 SETB4.eds	I24	UNKNOWN	NGF12	NGF12 SETB4	hsa-miR-190b-002263	No Amp	1.126	0.88	1	35.393	35.393	35.244	N/A	35.244	19.024	1.593	12.706	5.338	-14.905	25.581	0.025	0	30,670.500		True	0.04	True	3	33
2018-07-26 191908 NGF48 SETB1.eds	I24	UNKNOWN	NGF48	NGF48SETB1	hsa-miR-190b-002263	N/A	Undetermined	Undetermined	1	Undetermined	Undetermined		N/A												True	0.04	True	-1	-1	True
2020-01-23 12551948 NGF48 SETB4.eds	I24	UNKNOWN	NGF48	NGF48SETB4	hsa-miR-190b-002263	N/A	Undetermined	Undetermined	1	Undetermined	Undetermined		N/A												True	0.04	True	-1	-1	True
2018-07-27 115143 NGF48 SETB2.eds	I24	UNKNOWN	NGF48	NGF48SETB2	hsa-miR-190b-002263	N/A	Undetermined	Undetermined	1	Undetermined	Undetermined		N/A												True	0.04	True	-1	-1	True
2018-06-07 100846 NGF SETB2.eds	M05	UNKNOWN	NGF30	NGF SETB2	hsa-miR-191#-002678	Amp	0.872	0.832	1	33.432	33.432		N/A												True	0.047	True	3	30	True
2018-06-18 103502 NGF SETB3.eds	M05	UNKNOWN	NGF30	NGF SETB3	hsa-miR-191#-002678	N/A	Undetermined	Undetermined	1	Undetermined	Undetermined		N/A												True	0.047	True	-1	-1	True
2018-06-04 144541 NGF SETB1.eds	M05	UNKNOWN	NGF30	NGF SETB1	hsa-miR-191#-002678	Amp	0.951	0.875	1	32.633	32.633		N/A												True	0.047	True	3	29	True
2020-01-23 12551948 NGF48 SETB4.eds	M05	UNKNOWN	NGF48	NGF48SETB4	hsa-miR-191#-002678	N/A	Undetermined	Undetermined	1	Undetermined	Undetermined	33.469	N/A	33.469	18.538										True	0.047	True	-1	-1	True
2018-07-27 115143 NGF48 SETB2.eds	M05	UNKNOWN	NGF48	NGF48SETB2	hsa-miR-191#-002678	Amp	1.232	0.951	1	33.469	33.469	33.469	N/A	33.469	18.538										True	0.047	True	3	30
2018-07-26 191908 NGF48 SETB1.eds	M05	UNKNOWN	NGF48	NGF48SETB1	hsa-miR-191#-002678	N/A	Undetermined	Undetermined	1	Undetermined	Undetermined	33.469	N/A	33.469	18.538										True	0.047	True	-1	-1	True
2018-07-12 193530 NGF12 SETB1.eds	M05	UNKNOWN	NGF12	NGF12 SETB1	hsa-miR-191#-002678	Amp	1.047	0.887	1	31.618	31.618	31.809	N/A	31.809	14.954	0.999	12.706								True	0.047	True	3	28
2018-07-13 133116 NGF12 SETB2.eds	M05	UNKNOWN	NGF12	NGF12 SETB2	hsa-miR-191#-002678	Amp	1.074	0.89	1	32	32	31.809	N/A	31.809	14.954	0.999	12.706								True	0.047	True	3	29
2018-07-16 103433 NGF12 SETB3.eds	M05	UNKNOWN	NGF12	NGF12 SETB3	hsa-miR-191#-002678	Amp	0.901	0.839	1	34.764	34.764	31.809	N/A	31.809	14.954	0.999	12.706								True	0.047	True	3	31	True
2020-01-23 104440 NGF12 SETB4.eds	M05	UNKNOWN	NGF12	NGF12 SETB4	hsa-miR-191#-002678	N/A	Undetermined	Undetermined	1	Undetermined	Undetermined	31.809	N/A	31.809	14.954	0.999	12.706								True	0.047	True	-1	-1	True
2018-06-04 173123 CTRL SETB1.eds	M05	UNKNOWN	CTRL	CTRL SETB1	hsa-miR-191#-002678	N/A	Undetermined	Undetermined	1	Undetermined	Undetermined		N/A												True	0.047	True	-1	-1	True
2018-06-07 123401 CTRL SETB2.eds	M05	UNKNOWN	CTRL	CTRL SETB2	hsa-miR-191#-002678	N/A	Undetermined	Undetermined	1	Undetermined	Undetermined		N/A												True	0.047	True	-1	-1	True
2018-06-18 130711 CTRL SETB3.eds	M05	UNKNOWN	CTRL	CTRL SETB3	hsa-miR-191#-002678	N/A	Undetermined	Undetermined	1	Undetermined	Undetermined		N/A												True	0.047	True	-1	-1	True
2018-07-27 115143 NGF48 SETB2.eds	J03	UNKNOWN	NGF48	NGF48SETB2	hsa-miR-192#-002272	N/A	Undetermined	Undetermined	1	Undetermined	Undetermined		N/A												True	0.159	True	-1	-1	True
2018-07-26 191908 NGF48 SETB1.eds	J03	UNKNOWN	NGF48	NGF48SETB1	hsa-miR-192#-002272	N/A	Undetermined	Undetermined	1	Undetermined	Undetermined		N/A												True	0.159	True	-1	-1	True
2020-01-23 12551948 NGF48 SETB4.eds	J03	UNKNOWN	NGF48	NGF48SETB4	hsa-miR-192#-002272	N/A	Undetermined	Undetermined	1	Undetermined	Undetermined		N/A												True	0.159	True	-1	-1	True
2018-07-12 193530 NGF12 SETB1.eds	J03	UNKNOWN	NGF12	NGF12 SETB1	hsa-miR-192#-002272	Amp	1.304	0.986	1	33.553	33.553	34.215	N/A	34.215	17.995	2.106	12.706	1.538	-25.216	28.292	0.344	0	38,970,620.000		True	0.159	True	3	28
2020-01-23 104440 NGF12 SETB4.eds	J03	UNKNOWN	NGF12	NGF12 SETB4	hsa-miR-192#-002272	Amp	1.32	0.953	1	34.876	34.876	34.215	N/A	34.215	17.995	2.106	12.706	1.538	-25.216	28.292	0.344	0	38,970,620.000		True	0.159	True	3	30
2018-07-16 103433 NGF12 SETB3.eds	J03	UNKNOWN	NGF12	NGF12 SETB3	hsa-miR-192#-002272	N/A	Undetermined	Undetermined	1	Undetermined	Undetermined	34.215	N/A	34.215	17.995	2.106	12.706	1.538	-25.216	28.292	0.344	0	38,970,620.000		True	0.159	True	-1	-1	True
2018-07-13 133116 NGF12 SETB2.eds	J03	UNKNOWN	NGF12	NGF12 SETB2	hsa-miR-192#-002272	N/A	Undetermined	Undetermined	1	Undetermined	Undetermined	34.215	N/A	34.215	17.995	2.106	12.706	1.538	-25.216	28.292	0.344	0	38,970,620.000		True	0.159	True	-1	-1	True
2018-06-18 130711 CTRL SETB3.eds	J03	UNKNOWN	CTRL	CTRL SETB3	hsa-miR-192#-002272	N/A	Undetermined	Undetermined	1	Undetermined	Undetermined	33.53	N/A	33.53	16.457			0			1	1	1		True	0.159	True	-1	-1	True
2018-06-04 173123 CTRL SETB1.eds	J03	UNKNOWN	CTRL	CTRL SETB1	hsa-miR-192#-002272	N/A	Undetermined	Undetermined	1	Undetermined	Undetermined	33.53	N/A	33.53	16.457			0			1	1	1		True	0.159	True	-1	-1	True
2018-06-07 123401 CTRL SETB2.eds	J03	UNKNOWN	CTRL	CTRL SETB2	hsa-miR-192#-002272	Amp	1.26	0.981	1	33.53	33.53	33.53	N/A	33.53	16.457			0			1	1	1		True	0.159	True	3	28
2018-06-18 103502 NGF SETB3.eds	J03	UNKNOWN	NGF30	NGF SETB3	hsa-miR-192#-002272	Amp	1.3	0.962	1	34.479	34.479	34.632	N/A	34.632	18.322	1.015	12.706	1.864	-11.027	14.755	0.275	0	2,086.656		True	0.159	True	3	29
2018-06-07 100846 NGF SETB2.eds	J03	UNKNOWN	NGF30	NGF SETB2	hsa-miR-192#-002272	Amp	1.231	0.952	1	34.785	34.785	34.632	N/A	34.632	18.322	1.015	12.706	1.864	-11.027	14.755	0.275	0	2,086.656		True	0.159	True	3	29
2018-06-04 144541 NGF SETB1.eds	J03	UNKNOWN	NGF30	NGF SETB1	hsa-miR-192#-002272	N/A	Undetermined	Undetermined	1	Undetermined	Undetermined	34.632	N/A	34.632	18.322	1.015	12.706	1.864	-11.027	14.755	0.275	0	2,086.656		True	0.159	True	-1	-1	True
2018-07-26 191908 NGF48 SETB1.eds	K09	UNKNOWN	NGF48	NGF48SETB1	hsa-miR-193b#-002366	N/A	Undetermined	Undetermined	1	Undetermined	Undetermined		N/A												True	0.056	True	-1	-1	True
2018-07-27 115143 NGF48 SETB2.eds	K09	UNKNOWN	NGF48	NGF48SETB2	hsa-miR-193b#-002366	Amp	0.85	0.775	1	34.476	34.476		N/A												True	0.056	True	3	30	True
2020-01-23 12551948 NGF48 SETB4.eds	K09	UNKNOWN	NGF48	NGF48SETB4	hsa-miR-193b#-002366	N/A	Undetermined	Undetermined	1	Undetermined	Undetermined		N/A												True	0.056	True	-1	-1	True
2018-06-18 103502 NGF SETB3.eds	K09	UNKNOWN	NGF30	NGF SETB3	hsa-miR-193b#-002366	Amp	0.853	0.799	1	33.138	33.138		N/A												True	0.056	True	3	29	True
2018-06-07 100846 NGF SETB2.eds	K09	UNKNOWN	NGF30	NGF SETB2	hsa-miR-193b#-002366	N/A	Undetermined	Undetermined	1	Undetermined	Undetermined		N/A												True	0.056	True	-1	-1	True
2018-06-04 144541 NGF SETB1.eds	K09	UNKNOWN	NGF30	NGF SETB1	hsa-miR-193b#-002366	Amp	0.615	0.719	1	35.64	35.64		N/A												True	0.056	True	3	29	True
2018-06-04 173123 CTRL SETB1.eds	K09	UNKNOWN	CTRL	CTRL SETB1	hsa-miR-193b#-002366	N/A	Undetermined	Undetermined	1	Undetermined	Undetermined		N/A												True	0.056	True	-1	-1	True
2018-06-18 130711 CTRL SETB3.eds	K09	UNKNOWN	CTRL	CTRL SETB3	hsa-miR-193b#-002366	N/A	Undetermined	Undetermined	1	Undetermined	Undetermined		N/A												True	0.056	True	-1	-1	True
2018-06-07 123401 CTRL SETB2.eds	K09	UNKNOWN	CTRL	CTRL SETB2	hsa-miR-193b#-002366	N/A	Undetermined	Undetermined	1	Undetermined	Undetermined		N/A												True	0.056	True	-1	-1	True
2020-01-23 104440 NGF12 SETB4.eds	K09	UNKNOWN	NGF12	NGF12 SETB4	hsa-miR-193b#-002366	N/A	Undetermined	Undetermined	1	Undetermined	Undetermined		N/A												True	0.056	True	-1	-1	True
2018-07-16 103433 NGF12 SETB3.eds	K09	UNKNOWN	NGF12	NGF12 SETB3	hsa-miR-193b#-002366	N/A	Undetermined	Undetermined	1	Undetermined	Undetermined		N/A												True	0.056	True	-1	-1	True
2018-07-13 133116 NGF12 SETB2.eds	K09	UNKNOWN	NGF12	NGF12 SETB2	hsa-miR-193b#-002366	N/A	Undetermined	Undetermined	1	Undetermined	Undetermined		N/A												True	0.056	True	-1	-1	True
2018-07-12 193530 NGF12 SETB1.eds	K09	UNKNOWN	NGF12	NGF12 SETB1	hsa-miR-193b#-002366	N/A	Undetermined	Undetermined	1	Undetermined	Undetermined		N/A												True	0.056	True	-1	-1	True
2020-01-23 12551948 NGF48 SETB4.eds	K14	UNKNOWN	NGF48	NGF48SETB4	hsa-miR-194#-002379	N/A	Undetermined	Undetermined	1	Undetermined	Undetermined		N/A												True	0	True	-1	-1	True
2018-07-27 115143 NGF48 SETB2.eds	K14	UNKNOWN	NGF48	NGF48SETB2	hsa-miR-194#-002379	N/A	Undetermined	Undetermined	1	Undetermined	Undetermined		N/A												True	0	True	-1	-1	True
2018-07-26 191908 NGF48 SETB1.eds	K14	UNKNOWN	NGF48	NGF48SETB1	hsa-miR-194#-002379	N/A	Undetermined	Undetermined	1	Undetermined	Undetermined		N/A												True	0	True	-1	-1	True
2018-06-18 103502 NGF SETB3.eds	K14	UNKNOWN	NGF30	NGF SETB3	hsa-miR-194#-002379	N/A	Undetermined	Undetermined	1	Undetermined	Undetermined		N/A												True	0	True	-1	-1	True
2018-06-07 100846 NGF SETB2.eds	K14	UNKNOWN	NGF30	NGF SETB2	hsa-miR-194#-002379	N/A	Undetermined	Undetermined	1	Undetermined	Undetermined		N/A												True	0	True	-1	-1	True
2018-06-04 144541 NGF SETB1.eds	K14	UNKNOWN	NGF30	NGF SETB1	hsa-miR-194#-002379	N/A	Undetermined	Undetermined	1	Undetermined	Undetermined		N/A												True	0	True	-1	-1	True
2018-06-07 123401 CTRL SETB2.eds	K14	UNKNOWN	CTRL	CTRL SETB2	hsa-miR-194#-002379	N/A	Undetermined	Undetermined	1	Undetermined	Undetermined		N/A												True	0	True	-1	-1	True
2018-06-04 173123 CTRL SETB1.eds	K14	UNKNOWN	CTRL	CTRL SETB1	hsa-miR-194#-002379	N/A	Undetermined	Undetermined	1	Undetermined	Undetermined		N/A												True	0	True	-1	-1	True
2018-06-18 130711 CTRL SETB3.eds	K14	UNKNOWN	CTRL	CTRL SETB3	hsa-miR-194#-002379	N/A	Undetermined	Undetermined	1	Undetermined	Undetermined		N/A												True	0	True	-1	-1	True
2020-01-23 104440 NGF12 SETB4.eds	K14	UNKNOWN	NGF12	NGF12 SETB4	hsa-miR-194#-002379	N/A	Undetermined	Undetermined	1	Undetermined	Undetermined		N/A												True	0	True	-1	-1	True
2018-07-12 193530 NGF12 SETB1.eds	K14	UNKNOWN	NGF12	NGF12 SETB1	hsa-miR-194#-002379	N/A	Undetermined	Undetermined	1	Undetermined	Undetermined		N/A												True	0	True	-1	-1	True
2018-07-16 103433 NGF12 SETB3.eds	K14	UNKNOWN	NGF12	NGF12 SETB3	hsa-miR-194#-002379	N/A	Undetermined	Undetermined	1	Undetermined	Undetermined		N/A												True	0	True	-1	-1	True
2018-07-13 133116 NGF12 SETB2.eds	K14	UNKNOWN	NGF12	NGF12 SETB2	hsa-miR-194#-002379	N/A	Undetermined	Undetermined	1	Undetermined	Undetermined		N/A												True	0	True	-1	-1	True
2020-01-23 104440 NGF12 SETB4.eds	F19	UNKNOWN	NGF12	NGF12 SETB4	hsa-miR-195#-002107	N/A	Undetermined	Undetermined	1	Undetermined	Undetermined		N/A												True	0	True	-1	-1	True
2018-07-12 193530 NGF12 SETB1.eds	F19	UNKNOWN	NGF12	NGF12 SETB1	hsa-miR-195#-002107	N/A	Undetermined	Undetermined	1	Undetermined	Undetermined		N/A												True	0	True	-1	-1	True
2018-07-13 133116 NGF12 SETB2.eds	F19	UNKNOWN	NGF12	NGF12 SETB2	hsa-miR-195#-002107	N/A	Undetermined	Undetermined	1	Undetermined	Undetermined		N/A												True	0	True	-1	-1	True
2018-07-16 103433 NGF12 SETB3.eds	F19	UNKNOWN	NGF12	NGF12 SETB3	hsa-miR-195#-002107	N/A	Undetermined	Undetermined	1	Undetermined	Undetermined		N/A												True	0	True	-1	-1	True
2018-06-18 103502 NGF SETB3.eds	F19	UNKNOWN	NGF30	NGF SETB3	hsa-miR-195#-002107	N/A	Undetermined	Undetermined	1	Undetermined	Undetermined		N/A												True	0	True	-1	-1	True
2018-06-04 144541 NGF SETB1.eds	F19	UNKNOWN	NGF30	NGF SETB1	hsa-miR-195#-002107	N/A	Undetermined	Undetermined	1	Undetermined	Undetermined		N/A												True	0	True	-1	-1	True
2018-06-07 100846 NGF SETB2.eds	F19	UNKNOWN	NGF30	NGF SETB2	hsa-miR-195#-002107	N/A	Undetermined	Undetermined	1	Undetermined	Undetermined		N/A												True	0	True	-1	-1	True
2020-01-23 12551948 NGF48 SETB4.eds	F19	UNKNOWN	NGF48	NGF48SETB4	hsa-miR-195#-002107	N/A	Undetermined	Undetermined	1	Undetermined	Undetermined		N/A												True	0	True	-1	-1	True
2018-07-26 191908 NGF48 SETB1.eds	F19	UNKNOWN	NGF48	NGF48SETB1	hsa-miR-195#-002107	N/A	Undetermined	Undetermined	1	Undetermined	Undetermined		N/A												True	0	True	-1	-1	True
2018-07-27 115143 NGF48 SETB2.eds	F19	UNKNOWN	NGF48	NGF48SETB2	hsa-miR-195#-002107	N/A	Undetermined	Undetermined	1	Undetermined	Undetermined		N/A												True	0	True	-1	-1	True
2018-06-04 173123 CTRL SETB1.eds	F19	UNKNOWN	CTRL	CTRL SETB1	hsa-miR-195#-002107	N/A	Undetermined	Undetermined	1	Undetermined	Undetermined		N/A												True	0	True	-1	-1	True
2018-06-07 123401 CTRL SETB2.eds	F19	UNKNOWN	CTRL	CTRL SETB2	hsa-miR-195#-002107	N/A	Undetermined	Undetermined	1	Undetermined	Undetermined		N/A												True	0	True	-1	-1	True
2018-06-18 130711 CTRL SETB3.eds	F19	UNKNOWN	CTRL	CTRL SETB3	hsa-miR-195#-002107	N/A	Undetermined	Undetermined	1	Undetermined	Undetermined		N/A												True	0	True	-1	-1	True
2018-07-26 191908 NGF48 SETB1.eds	K03	UNKNOWN	NGF48	NGF48SETB1	hsa-miR-196a#-002336	N/A	Undetermined	Undetermined	1	Undetermined	Undetermined		N/A												True	0.04	True	-1	-1	True
2018-07-27 115143 NGF48 SETB2.eds	K03	UNKNOWN	NGF48	NGF48SETB2	hsa-miR-196a#-002336	N/A	Undetermined	Undetermined	1	Undetermined	Undetermined		N/A												True	0.04	True	-1	-1	True
2020-01-23 12551948 NGF48 SETB4.eds	K03	UNKNOWN	NGF48	NGF48SETB4	hsa-miR-196a#-002336	N/A	Undetermined	Undetermined	1	Undetermined	Undetermined		N/A												True	0.04	True	-1	-1	True
2018-06-18 130711 CTRL SETB3.eds	K03	UNKNOWN	CTRL	CTRL SETB3	hsa-miR-196a#-002336	N/A	Undetermined	Undetermined	1	Undetermined	Undetermined		N/A												True	0.04	True	-1	-1	True
2018-06-07 123401 CTRL SETB2.eds	K03	UNKNOWN	CTRL	CTRL SETB2	hsa-miR-196a#-002336	N/A	Undetermined	Undetermined	1	Undetermined	Undetermined		N/A												True	0.04	True	-1	-1	True
2018-06-04 173123 CTRL SETB1.eds	K03	UNKNOWN	CTRL	CTRL SETB1	hsa-miR-196a#-002336	N/A	Undetermined	Undetermined	1	Undetermined	Undetermined		N/A												True	0.04	True	-1	-1	True
2018-06-04 144541 NGF SETB1.eds	K03	UNKNOWN	NGF30	NGF SETB1	hsa-miR-196a#-002336	N/A	Undetermined	Undetermined	1	Undetermined	Undetermined		N/A												True	0.04	True	-1	-1	True
2018-06-07 100846 NGF SETB2.eds	K03	UNKNOWN	NGF30	NGF SETB2	hsa-miR-196a#-002336	Amp	0.704	0.783	1	37.055	37.055		N/A												True	0.04	True	3	33	True
2018-06-18 103502 NGF SETB3.eds	K03	UNKNOWN	NGF30	NGF SETB3	hsa-miR-196a#-002336	N/A	Undetermined	Undetermined	1	Undetermined	Undetermined		N/A												True	0.04	True	-1	-1	True
2018-07-12 193530 NGF12 SETB1.eds	K03	UNKNOWN	NGF12	NGF12 SETB1	hsa-miR-196a#-002336	N/A	Undetermined	Undetermined	1	Undetermined	Undetermined		N/A												True	0.04	True	-1	-1	True
2018-07-13 133116 NGF12 SETB2.eds	K03	UNKNOWN	NGF12	NGF12 SETB2	hsa-miR-196a#-002336	N/A	Undetermined	Undetermined	1	Undetermined	Undetermined		N/A												True	0.04	True	-1	-1	True
2018-07-16 103433 NGF12 SETB3.eds	K03	UNKNOWN	NGF12	NGF12 SETB3	hsa-miR-196a#-002336	N/A	Undetermined	Undetermined	1	Undetermined	Undetermined		N/A												True	0.04	True	-1	-1	True
2020-01-23 104440 NGF12 SETB4.eds	K03	UNKNOWN	NGF12	NGF12 SETB4	hsa-miR-196a#-002336	N/A	Undetermined	Undetermined	1	Undetermined	Undetermined		N/A												True	0.04	True	-1	-1	True
2018-06-18 103502 NGF SETB3.eds	L08	UNKNOWN	NGF30	NGF SETB3	hsa-miR-19a#-002424	N/A	Undetermined	Undetermined	1	Undetermined	Undetermined	34.306	N/A	34.306	16.172			0.601			0.659	0.659	0.659		True	0.063	True	-1	-1	True
2018-06-04 144541 NGF SETB1.eds	L08	UNKNOWN	NGF30	NGF SETB1	hsa-miR-19a#-002424	Amp	1	0.895	1	34.306	34.306	34.306	N/A	34.306	16.172			0.601			0.659	0.659	0.659		True	0.063	True	3	30
2018-06-07 100846 NGF SETB2.eds	L08	UNKNOWN	NGF30	NGF SETB2	hsa-miR-19a#-002424	Amp	0.991	0.933	1	33.674	33.674	34.306	N/A	34.306	16.172			0.601			0.659	0.659	0.659		True	0.063	True	3	29	True
2020-01-23 12551948 NGF48 SETB4.eds	L08	UNKNOWN	NGF48	NGF48SETB4	hsa-miR-19a#-002424	Amp	1.259	0.971	1	33.705	33.705	33.705	N/A	33.705	18.389			2.818			0.142	0.142	0.142		True	0.063	True	3	30
2018-07-27 115143 NGF48 SETB2.eds	L08	UNKNOWN	NGF48	NGF48SETB2	hsa-miR-19a#-002424	N/A	Undetermined	Undetermined	1	Undetermined	Undetermined	33.705	N/A	33.705	18.389			2.818			0.142	0.142	0.142		True	0.063	True	-1	-1	True
2018-07-26 191908 NGF48 SETB1.eds	L08	UNKNOWN	NGF48	NGF48SETB1	hsa-miR-19a#-002424	N/A	Undetermined	Undetermined	1	Undetermined	Undetermined	33.705	N/A	33.705	18.389			2.818			0.142	0.142	0.142		True	0.063	True	-1	-1	True
2018-06-18 130711 CTRL SETB3.eds	L08	UNKNOWN	CTRL	CTRL SETB3	hsa-miR-19a#-002424	N/A	Undetermined	Undetermined	1	Undetermined	Undetermined	33.126	N/A	33.126	15.571	0.699	12.706	0	-8.882	8.882	1	0.002	471.918	1	True	0.063	True	-1	-1	True
2018-06-07 123401 CTRL SETB2.eds	L08	UNKNOWN	CTRL	CTRL SETB2	hsa-miR-19a#-002424	Amp	1.222	0.963	1	31.945	31.945	33.126	N/A	33.126	15.571	0.699	12.706	0	-8.882	8.882	1	0.002	471.918	1	True	0.063	True	3	28
2018-06-04 173123 CTRL SETB1.eds	L08	UNKNOWN	CTRL	CTRL SETB1	hsa-miR-19a#-002424	Amp	1.045	0.946	1	34.307	34.307	33.126	N/A	33.126	15.571	0.699	12.706	0	-8.882	8.882	1	0.002	471.918	1	True	0.063	True	3	30
2018-07-12 193530 NGF12 SETB1.eds	L08	UNKNOWN	NGF12	NGF12 SETB1	hsa-miR-19a#-002424	Amp	1.025	0.855	1	34.131	34.131	34.131	N/A	34.131	16.468			0.896			0.537	0.537	0.537		True	0.063	True	3	30
2020-01-23 104440 NGF12 SETB4.eds	L08	UNKNOWN	NGF12	NGF12 SETB4	hsa-miR-19a#-002424	N/A	Undetermined	Undetermined	1	Undetermined	Undetermined	34.131	N/A	34.131	16.468			0.896			0.537	0.537	0.537		True	0.063	True	-1	-1	True
2018-07-13 133116 NGF12 SETB2.eds	L08	UNKNOWN	NGF12	NGF12 SETB2	hsa-miR-19a#-002424	N/A	Undetermined	Undetermined	1	Undetermined	Undetermined	34.131	N/A	34.131	16.468			0.896			0.537	0.537	0.537		True	0.063	True	-1	-1	True
2018-07-16 103433 NGF12 SETB3.eds	L08	UNKNOWN	NGF12	NGF12 SETB3	hsa-miR-19a#-002424	N/A	Undetermined	Undetermined	1	Undetermined	Undetermined	34.131	N/A	34.131	16.468			0.896			0.537	0.537	0.537		True	0.063	True	-1	-1	True
2018-06-18 103502 NGF SETB3.eds	L09	UNKNOWN	NGF30	NGF SETB3	hsa-miR-19b-1#-002425	Amp	1.268	0.978	1	32.265	32.265	30.713	N/A	30.713	13.795	1.665	4.303	0.028	-7.138	7.193	0.981	0.007	140.82	0.991	True	0.121	True	3	28
2018-06-07 100846 NGF SETB2.eds	L09	UNKNOWN	NGF30	NGF SETB2	hsa-miR-19b-1#-002425	Amp	1.247	0.986	1	29.741	29.741	30.713	N/A	30.713	13.795	1.665	4.303	0.028	-7.138	7.193	0.981	0.007	140.82	0.991	True	0.121	True	3	25
2018-06-04 144541 NGF SETB1.eds	L09	UNKNOWN	NGF30	NGF SETB1	hsa-miR-19b-1#-002425	Amp	1.266	0.979	1	30.134	30.134	30.713	N/A	30.713	13.795	1.665	4.303	0.028	-7.138	7.193	0.981	0.007	140.82	0.991	True	0.121	True	3	25
2018-06-04 173123 CTRL SETB1.eds	L09	UNKNOWN	CTRL	CTRL SETB1	hsa-miR-19b-1#-002425	Amp	1.248	0.986	1	29.879	29.879	30.457	N/A	30.457	13.767	1.531	4.303	0	-6.586	6.586	1	0.01	96.071	1	True	0.121	True	3	25
2018-06-07 123401 CTRL SETB2.eds	L09	UNKNOWN	CTRL	CTRL SETB2	hsa-miR-19b-1#-002425	Amp	1.25	0.981	1	29.74	29.74	30.457	N/A	30.457	13.767	1.531	4.303	0	-6.586	6.586	1	0.01	96.071	1	True	0.121	True	3	25
2018-06-18 130711 CTRL SETB3.eds	L09	UNKNOWN	CTRL	CTRL SETB3	hsa-miR-19b-1#-002425	Amp	1.247	0.963	1	31.752	31.752	30.457	N/A	30.457	13.767	1.531	4.303	0	-6.586	6.586	1	0.01	96.071	1	True	0.121	True	3	27
2020-01-23 104440 NGF12 SETB4.eds	L09	UNKNOWN	NGF12	NGF12 SETB4	hsa-miR-19b-1#-002425	Amp	1.26	0.977	1	33.226	33.226	31.508	N/A	31.508	15.546	1.242	3.182	1.779	-2.173	5.731	0.291	0.019	4.511	0.415	True	0.121	True	3	28
2018-07-13 133116 NGF12 SETB2.eds	L09	UNKNOWN	NGF12	NGF12 SETB2	hsa-miR-19b-1#-002425	Amp	1.232	0.979	1	30.85	30.85	31.508	N/A	31.508	15.546	1.242	3.182	1.779	-2.173	5.731	0.291	0.019	4.511	0.415	True	0.121	True	3	26
2018-07-16 103433 NGF12 SETB3.eds	L09	UNKNOWN	NGF12	NGF12 SETB3	hsa-miR-19b-1#-002425	Amp	1.258	0.984	1	31.723	31.723	31.508	N/A	31.508	15.546	1.242	3.182	1.779	-2.173	5.731	0.291	0.019	4.511	0.415	True	0.121	True	3	27
2018-07-12 193530 NGF12 SETB1.eds	L09	UNKNOWN	NGF12	NGF12 SETB1	hsa-miR-19b-1#-002425	Amp	1.254	0.975	1	30.234	30.234	31.508	N/A	31.508	15.546	1.242	3.182	1.779	-2.173	5.731	0.291	0.019	4.511	0.415	True	0.121	True	3	26
2020-01-23 12551948 NGF48 SETB4.eds	L09	UNKNOWN	NGF48	NGF48SETB4	hsa-miR-19b-1#-002425	Amp	1.325	0.972	1	32.797	32.797	32.804	N/A	32.804	17.924	0.442	12.706	4.157	-1.462	9.775	0.056	0.001	2.755	0.104	True	0.121	True	3	28
2018-07-26 191908 NGF48 SETB1.eds	L09	UNKNOWN	NGF48	NGF48SETB1	hsa-miR-19b-1#-002425	Amp	1.201	0.975	1	32.81	32.81	32.804	N/A	32.804	17.924	0.442	12.706	4.157	-1.462	9.775	0.056	0.001	2.755	0.104	True	0.121	True	3	28
2018-07-27 115143 NGF48 SETB2.eds	L09	UNKNOWN	NGF48	NGF48SETB2	hsa-miR-19b-1#-002425	N/A	Undetermined	Undetermined	1	Undetermined	Undetermined	32.804	N/A	32.804	17.924	0.442	12.706	4.157	-1.462	9.775	0.056	0.001	2.755	0.104	True	0.121	True	-1	-1	True
2018-06-18 130711 CTRL SETB3.eds	A20	UNKNOWN	CTRL	CTRL SETB3	hsa-miR-200a#-001011	N/A	Undetermined	Undetermined	1	Undetermined	Undetermined		N/A												True	0.2	True	-1	-1	True
2018-06-07 123401 CTRL SETB2.eds	A20	UNKNOWN	CTRL	CTRL SETB2	hsa-miR-200a#-001011	N/A	Undetermined	Undetermined	1	Undetermined	Undetermined		N/A												True	0.2	True	-1	-1	True
2018-06-04 173123 CTRL SETB1.eds	A20	UNKNOWN	CTRL	CTRL SETB1	hsa-miR-200a#-001011	N/A	Undetermined	Undetermined	1	Undetermined	Undetermined		N/A												True	0.2	True	-1	-1	True
2018-07-27 115143 NGF48 SETB2.eds	A20	UNKNOWN	NGF48	NGF48SETB2	hsa-miR-200a#-001011	N/A	Undetermined	Undetermined	1	Undetermined	Undetermined		N/A												True	0.2	True	-1	-1	True
2020-01-23 12551948 NGF48 SETB4.eds	A20	UNKNOWN	NGF48	NGF48SETB4	hsa-miR-200a#-001011	N/A	Undetermined	Undetermined	1	Undetermined	Undetermined		N/A												True	0.2	True	-1	-1	True
2018-07-26 191908 NGF48 SETB1.eds	A20	UNKNOWN	NGF48	NGF48SETB1	hsa-miR-200a#-001011	Amp	0.653	0	1	Undetermined	Undetermined		N/A												True	0.2	True	3	34	True
2018-07-13 133116 NGF12 SETB2.eds	A20	UNKNOWN	NGF12	NGF12 SETB2	hsa-miR-200a#-001011	N/A	Undetermined	Undetermined	1	Undetermined	Undetermined		N/A												True	0.2	True	-1	-1	True
2018-07-12 193530 NGF12 SETB1.eds	A20	UNKNOWN	NGF12	NGF12 SETB1	hsa-miR-200a#-001011	N/A	Undetermined	Undetermined	1	Undetermined	Undetermined		N/A												True	0.2	True	-1	-1	True
2020-01-23 104440 NGF12 SETB4.eds	A20	UNKNOWN	NGF12	NGF12 SETB4	hsa-miR-200a#-001011	N/A	Undetermined	Undetermined	1	Undetermined	Undetermined		N/A												True	0.2	True	-1	-1	True
2018-07-16 103433 NGF12 SETB3.eds	A20	UNKNOWN	NGF12	NGF12 SETB3	hsa-miR-200a#-001011	N/A	Undetermined	Undetermined	1	Undetermined	Undetermined		N/A												True	0.2	True	-1	-1	True
2018-06-07 100846 NGF SETB2.eds	A20	UNKNOWN	NGF30	NGF SETB2	hsa-miR-200a#-001011	N/A	Undetermined	Undetermined	1	Undetermined	Undetermined		N/A												True	0.2	True	-1	-1	True
2018-06-18 103502 NGF SETB3.eds	A20	UNKNOWN	NGF30	NGF SETB3	hsa-miR-200a#-001011	N/A	Undetermined	Undetermined	1	Undetermined	Undetermined		N/A												True	0.2	True	-1	-1	True
2018-06-04 144541 NGF SETB1.eds	A20	UNKNOWN	NGF30	NGF SETB1	hsa-miR-200a#-001011	N/A	Undetermined	Undetermined	1	Undetermined	Undetermined		N/A												True	0.2	True	-1	-1	True
2018-07-12 193530 NGF12 SETB1.eds	J04	UNKNOWN	NGF12	NGF12 SETB1	hsa-miR-200b#-002274	N/A	Undetermined	Undetermined	1	Undetermined	Undetermined		N/A												True	0	True	-1	-1	True
2018-07-13 133116 NGF12 SETB2.eds	J04	UNKNOWN	NGF12	NGF12 SETB2	hsa-miR-200b#-002274	N/A	Undetermined	Undetermined	1	Undetermined	Undetermined		N/A												True	0	True	-1	-1	True
2018-07-16 103433 NGF12 SETB3.eds	J04	UNKNOWN	NGF12	NGF12 SETB3	hsa-miR-200b#-002274	N/A	Undetermined	Undetermined	1	Undetermined	Undetermined		N/A												True	0	True	-1	-1	True
2020-01-23 104440 NGF12 SETB4.eds	J04	UNKNOWN	NGF12	NGF12 SETB4	hsa-miR-200b#-002274	N/A	Undetermined	Undetermined	1	Undetermined	Undetermined		N/A												True	0	True	-1	-1	True
2018-06-07 123401 CTRL SETB2.eds	J04	UNKNOWN	CTRL	CTRL SETB2	hsa-miR-200b#-002274	N/A	Undetermined	Undetermined	1	Undetermined	Undetermined		N/A												True	0	True	-1	-1	True
2018-06-04 173123 CTRL SETB1.eds	J04	UNKNOWN	CTRL	CTRL SETB1	hsa-miR-200b#-002274	N/A	Undetermined	Undetermined	1	Undetermined	Undetermined		N/A												True	0	True	-1	-1	True
2018-06-18 130711 CTRL SETB3.eds	J04	UNKNOWN	CTRL	CTRL SETB3	hsa-miR-200b#-002274	N/A	Undetermined	Undetermined	1	Undetermined	Undetermined		N/A												True	0	True	-1	-1	True
2018-07-26 191908 NGF48 SETB1.eds	J04	UNKNOWN	NGF48	NGF48SETB1	hsa-miR-200b#-002274	N/A	Undetermined	Undetermined	1	Undetermined	Undetermined		N/A												True	0	True	-1	-1	True
2018-07-27 115143 NGF48 SETB2.eds	J04	UNKNOWN	NGF48	NGF48SETB2	hsa-miR-200b#-002274	N/A	Undetermined	Undetermined	1	Undetermined	Undetermined		N/A												True	0	True	-1	-1	True
2020-01-23 12551948 NGF48 SETB4.eds	J04	UNKNOWN	NGF48	NGF48SETB4	hsa-miR-200b#-002274	N/A	Undetermined	Undetermined	1	Undetermined	Undetermined		N/A												True	0	True	-1	-1	True
2018-06-07 100846 NGF SETB2.eds	J04	UNKNOWN	NGF30	NGF SETB2	hsa-miR-200b#-002274	N/A	Undetermined	Undetermined	1	Undetermined	Undetermined		N/A												True	0	True	-1	-1	True
2018-06-04 144541 NGF SETB1.eds	J04	UNKNOWN	NGF30	NGF SETB1	hsa-miR-200b#-002274	N/A	Undetermined	Undetermined	1	Undetermined	Undetermined		N/A												True	0	True	-1	-1	True
2018-06-18 103502 NGF SETB3.eds	J04	UNKNOWN	NGF30	NGF SETB3	hsa-miR-200b#-002274	N/A	Undetermined	Undetermined	1	Undetermined	Undetermined		N/A												True	0	True	-1	-1	True
2018-06-07 123401 CTRL SETB2.eds	J05	UNKNOWN	CTRL	CTRL SETB2	hsa-miR-200c#-002286	N/A	Undetermined	Undetermined	1	Undetermined	Undetermined		N/A												True	0	True	-1	-1	True
2018-06-04 173123 CTRL SETB1.eds	J05	UNKNOWN	CTRL	CTRL SETB1	hsa-miR-200c#-002286	N/A	Undetermined	Undetermined	1	Undetermined	Undetermined		N/A												True	0	True	-1	-1	True
2018-06-18 130711 CTRL SETB3.eds	J05	UNKNOWN	CTRL	CTRL SETB3	hsa-miR-200c#-002286	N/A	Undetermined	Undetermined	1	Undetermined	Undetermined		N/A												True	0	True	-1	-1	True
2018-06-18 103502 NGF SETB3.eds	J05	UNKNOWN	NGF30	NGF SETB3	hsa-miR-200c#-002286	N/A	Undetermined	Undetermined	1	Undetermined	Undetermined		N/A												True	0	True	-1	-1	True
2018-06-07 100846 NGF SETB2.eds	J05	UNKNOWN	NGF30	NGF SETB2	hsa-miR-200c#-002286	N/A	Undetermined	Undetermined	1	Undetermined	Undetermined		N/A												True	0	True	-1	-1	True
2018-06-04 144541 NGF SETB1.eds	J05	UNKNOWN	NGF30	NGF SETB1	hsa-miR-200c#-002286	N/A	Undetermined	Undetermined	1	Undetermined	Undetermined		N/A												True	0	True	-1	-1	True
2020-01-23 12551948 NGF48 SETB4.eds	J05	UNKNOWN	NGF48	NGF48SETB4	hsa-miR-200c#-002286	N/A	Undetermined	Undetermined	1	Undetermined	Undetermined		N/A												True	0	True	-1	-1	True
2018-07-27 115143 NGF48 SETB2.eds	J05	UNKNOWN	NGF48	NGF48SETB2	hsa-miR-200c#-002286	N/A	Undetermined	Undetermined	1	Undetermined	Undetermined		N/A												True	0	True	-1	-1	True
2018-07-26 191908 NGF48 SETB1.eds	J05	UNKNOWN	NGF48	NGF48SETB1	hsa-miR-200c#-002286	N/A	Undetermined	Undetermined	1	Undetermined	Undetermined		N/A												True	0	True	-1	-1	True
2020-01-23 104440 NGF12 SETB4.eds	J05	UNKNOWN	NGF12	NGF12 SETB4	hsa-miR-200c#-002286	N/A	Undetermined	Undetermined	1	Undetermined	Undetermined		N/A												True	0	True	-1	-1	True
2018-07-13 133116 NGF12 SETB2.eds	J05	UNKNOWN	NGF12	NGF12 SETB2	hsa-miR-200c#-002286	N/A	Undetermined	Undetermined	1	Undetermined	Undetermined		N/A												True	0	True	-1	-1	True
2018-07-16 103433 NGF12 SETB3.eds	J05	UNKNOWN	NGF12	NGF12 SETB3	hsa-miR-200c#-002286	N/A	Undetermined	Undetermined	1	Undetermined	Undetermined		N/A												True	0	True	-1	-1	True
2018-07-12 193530 NGF12 SETB1.eds	J05	UNKNOWN	NGF12	NGF12 SETB1	hsa-miR-200c#-002286	N/A	Undetermined	Undetermined	1	Undetermined	Undetermined		N/A												True	0	True	-1	-1	True
2020-01-23 12551948 NGF48 SETB4.eds	K08	UNKNOWN	NGF48	NGF48SETB4	hsa-miR-202#-002362	N/A	Undetermined	Undetermined	1	Undetermined	Undetermined		N/A												True	0	True	-1	-1	True
2018-07-26 191908 NGF48 SETB1.eds	K08	UNKNOWN	NGF48	NGF48SETB1	hsa-miR-202#-002362	N/A	Undetermined	Undetermined	1	Undetermined	Undetermined		N/A												True	0	True	-1	-1	True
2018-07-27 115143 NGF48 SETB2.eds	K08	UNKNOWN	NGF48	NGF48SETB2	hsa-miR-202#-002362	N/A	Undetermined	Undetermined	1	Undetermined	Undetermined		N/A												True	0	True	-1	-1	True
2018-07-12 193530 NGF12 SETB1.eds	K08	UNKNOWN	NGF12	NGF12 SETB1	hsa-miR-202#-002362	N/A	Undetermined	Undetermined	1	Undetermined	Undetermined		N/A												True	0	True	-1	-1	True
2020-01-23 104440 NGF12 SETB4.eds	K08	UNKNOWN	NGF12	NGF12 SETB4	hsa-miR-202#-002362	N/A	Undetermined	Undetermined	1	Undetermined	Undetermined		N/A												True	0	True	-1	-1	True
2018-07-16 103433 NGF12 SETB3.eds	K08	UNKNOWN	NGF12	NGF12 SETB3	hsa-miR-202#-002362	N/A	Undetermined	Undetermined	1	Undetermined	Undetermined		N/A												True	0	True	-1	-1	True
2018-07-13 133116 NGF12 SETB2.eds	K08	UNKNOWN	NGF12	NGF12 SETB2	hsa-miR-202#-002362	N/A	Undetermined	Undetermined	1	Undetermined	Undetermined		N/A												True	0	True	-1	-1	True
2018-06-04 173123 CTRL SETB1.eds	K08	UNKNOWN	CTRL	CTRL SETB1	hsa-miR-202#-002362	N/A	Undetermined	Undetermined	1	Undetermined	Undetermined		N/A												True	0	True	-1	-1	True
2018-06-07 123401 CTRL SETB2.eds	K08	UNKNOWN	CTRL	CTRL SETB2	hsa-miR-202#-002362	N/A	Undetermined	Undetermined	1	Undetermined	Undetermined		N/A												True	0	True	-1	-1	True
2018-06-18 130711 CTRL SETB3.eds	K08	UNKNOWN	CTRL	CTRL SETB3	hsa-miR-202#-002362	N/A	Undetermined	Undetermined	1	Undetermined	Undetermined		N/A												True	0	True	-1	-1	True
2018-06-04 144541 NGF SETB1.eds	K08	UNKNOWN	NGF30	NGF SETB1	hsa-miR-202#-002362	N/A	Undetermined	Undetermined	1	Undetermined	Undetermined		N/A												True	0	True	-1	-1	True
2018-06-07 100846 NGF SETB2.eds	K08	UNKNOWN	NGF30	NGF SETB2	hsa-miR-202#-002362	N/A	Undetermined	Undetermined	1	Undetermined	Undetermined		N/A												True	0	True	-1	-1	True
2018-06-18 103502 NGF SETB3.eds	K08	UNKNOWN	NGF30	NGF SETB3	hsa-miR-202#-002362	N/A	Undetermined	Undetermined	1	Undetermined	Undetermined		N/A												True	0	True	-1	-1	True
2018-07-26 191908 NGF48 SETB1.eds	A13	UNKNOWN	NGF48	NGF48SETB1	hsa-miR-206-000510	N/A	Undetermined	Undetermined	1	Undetermined	Undetermined		N/A												True	0.04	True	-1	-1	True
2018-07-27 115143 NGF48 SETB2.eds	A13	UNKNOWN	NGF48	NGF48SETB2	hsa-miR-206-000510	N/A	Undetermined	Undetermined	1	Undetermined	Undetermined		N/A												True	0.04	True	-1	-1	True
2020-01-23 12551948 NGF48 SETB4.eds	A13	UNKNOWN	NGF48	NGF48SETB4	hsa-miR-206-000510	N/A	Undetermined	Undetermined	1	Undetermined	Undetermined		N/A												True	0.04	True	-1	-1	True
2018-06-07 100846 NGF SETB2.eds	A13	UNKNOWN	NGF30	NGF SETB2	hsa-miR-206-000510	Amp	1.277	0.966	1	34.172	34.172	34.172	N/A	34.172	16.694			1.807			0.286	0.286	0.286		True	0.04	True	3	31
2018-06-04 144541 NGF SETB1.eds	A13	UNKNOWN	NGF30	NGF SETB1	hsa-miR-206-000510	No Amp	0.827	0.824	1	38.272	38.272	34.172	N/A	34.172	16.694			1.807			0.286	0.286	0.286		True	0.04	True	3	35	True
2018-06-18 103502 NGF SETB3.eds	A13	UNKNOWN	NGF30	NGF SETB3	hsa-miR-206-000510	N/A	Undetermined	Undetermined	1	Undetermined	Undetermined	34.172	N/A	34.172	16.694			1.807			0.286	0.286	0.286		True	0.04	True	-1	-1	True
2018-06-18 130711 CTRL SETB3.eds	A13	UNKNOWN	CTRL	CTRL SETB3	hsa-miR-206-000510	N/A	Undetermined	Undetermined	1	Undetermined	Undetermined	31.96	N/A	31.96	14.887			0			1	1	1		True	0.04	True	-1	-1	True
2018-06-04 173123 CTRL SETB1.eds	A13	UNKNOWN	CTRL	CTRL SETB1	hsa-miR-206-000510	No Amp	0.538	0	1	Undetermined	Undetermined	31.96	N/A	31.96	14.887			0			1	1	1		True	0.04	True	3	35	True
2018-06-07 123401 CTRL SETB2.eds	A13	UNKNOWN	CTRL	CTRL SETB2	hsa-miR-206-000510	Amp	1.367	0.976	1	31.96	31.96	31.96	N/A	31.96	14.887			0			1	1	1		True	0.04	True	3	29
2020-01-23 104440 NGF12 SETB4.eds	A13	UNKNOWN	NGF12	NGF12 SETB4	hsa-miR-206-000510	N/A	Undetermined	Undetermined	1	Undetermined	Undetermined	34.514	N/A	34.514	16.85			1.962			0.257	0.257	0.257		True	0.04	True	-1	-1	True
2018-07-16 103433 NGF12 SETB3.eds	A13	UNKNOWN	NGF12	NGF12 SETB3	hsa-miR-206-000510	N/A	Undetermined	Undetermined	1	Undetermined	Undetermined	34.514	N/A	34.514	16.85			1.962			0.257	0.257	0.257		True	0.04	True	-1	-1	True
2018-07-13 133116 NGF12 SETB2.eds	A13	UNKNOWN	NGF12	NGF12 SETB2	hsa-miR-206-000510	No Amp	0.73	0.489	1	38.545	38.545	34.514	N/A	34.514	16.85			1.962			0.257	0.257	0.257		True	0.04	True	3	35	True
2018-07-12 193530 NGF12 SETB1.eds	A13	UNKNOWN	NGF12	NGF12 SETB1	hsa-miR-206-000510	Inconclusive	1.28	0.989	1	34.514	34.514	34.514	N/A	34.514	16.85			1.962			0.257	0.257	0.257		True	0.04	True	3	30
2018-06-18 103502 NGF SETB3.eds	L12	UNKNOWN	NGF30	NGF SETB3	hsa-miR-20a#-002437	Amp	1.283	0.974	1	33.922	33.922	32.078	N/A	32.078	15.16	1.822	4.303	0.198	-7.643	8.039	0.872	0.004	199.911	0.933	True	0.147	True	3	29
2018-06-07 100846 NGF SETB2.eds	L12	UNKNOWN	NGF30	NGF SETB2	hsa-miR-20a#-002437	Amp	1.233	0.98	1	31.202	31.202	32.078	N/A	32.078	15.16	1.822	4.303	0.198	-7.643	8.039	0.872	0.004	199.911	0.933	True	0.147	True	3	26
2018-06-04 144541 NGF SETB1.eds	L12	UNKNOWN	NGF30	NGF SETB1	hsa-miR-20a#-002437	Amp	1.268	0.981	1	31.11	31.11	32.078	N/A	32.078	15.16	1.822	4.303	0.198	-7.643	8.039	0.872	0.004	199.911	0.933	True	0.147	True	3	26
2018-06-18 130711 CTRL SETB3.eds	L12	UNKNOWN	CTRL	CTRL SETB3	hsa-miR-20a#-002437	Amp	1.273	0.981	1	32.342	32.342	31.651	N/A	31.651	14.961	1.217	4.303	0	-5.236	5.236	1	0.027	37.678	1	True	0.147	True	3	27
2018-06-04 173123 CTRL SETB1.eds	L12	UNKNOWN	CTRL	CTRL SETB1	hsa-miR-20a#-002437	Amp	1.261	0.983	1	31.557	31.557	31.651	N/A	31.651	14.961	1.217	4.303	0	-5.236	5.236	1	0.027	37.678	1	True	0.147	True	3	26
2018-06-07 123401 CTRL SETB2.eds	L12	UNKNOWN	CTRL	CTRL SETB2	hsa-miR-20a#-002437	Amp	1.248	0.982	1	31.055	31.055	31.651	N/A	31.651	14.961	1.217	4.303	0	-5.236	5.236	1	0.027	37.678	1	True	0.147	True	3	26
2018-07-26 191908 NGF48 SETB1.eds	L12	UNKNOWN	NGF48	NGF48SETB1	hsa-miR-20a#-002437	Amp	1.224	0.954	1	34.638	34.638	34.014	N/A	34.014	19.117	0.658	4.303	4.155	1.323	6.987	0.056	0.008	0.4	0.056	True	0.147	True	3	29
2018-07-27 115143 NGF48 SETB2.eds	L12	UNKNOWN	NGF48	NGF48SETB2	hsa-miR-20a#-002437	Amp	1.277	0.973	1	34.166	34.166	34.014	N/A	34.014	19.117	0.658	4.303	4.155	1.323	6.987	0.056	0.008	0.4	0.056	True	0.147	True	3	29
2020-01-23 12551948 NGF48 SETB4.eds	L12	UNKNOWN	NGF48	NGF48SETB4	hsa-miR-20a#-002437	Amp	1.328	0.98	1	33.238	33.238	34.014	N/A	34.014	19.117	0.658	4.303	4.155	1.323	6.987	0.056	0.008	0.4	0.056	True	0.147	True	3	28
2020-01-23 104440 NGF12 SETB4.eds	L12	UNKNOWN	NGF12	NGF12 SETB4	hsa-miR-20a#-002437	Amp	1.336	0.987	1	33.724	33.724	33.663	N/A	33.663	17.7	0.973	3.182	2.739	-0.357	5.835	0.15	0.018	1.281	0.15	True	0.147	True	3	29
2018-07-13 133116 NGF12 SETB2.eds	L12	UNKNOWN	NGF12	NGF12 SETB2	hsa-miR-20a#-002437	Amp	1.249	0.977	1	32.975	32.975	33.663	N/A	33.663	17.7	0.973	3.182	2.739	-0.357	5.835	0.15	0.018	1.281	0.15	True	0.147	True	3	28
2018-07-16 103433 NGF12 SETB3.eds	L12	UNKNOWN	NGF12	NGF12 SETB3	hsa-miR-20a#-002437	Amp	1.221	0.969	1	34.959	34.959	33.663	N/A	33.663	17.7	0.973	3.182	2.739	-0.357	5.835	0.15	0.018	1.281	0.15	True	0.147	True	3	29
2018-07-12 193530 NGF12 SETB1.eds	L12	UNKNOWN	NGF12	NGF12 SETB1	hsa-miR-20a#-002437	Amp	1.236	0.967	1	32.994	32.994	33.663	N/A	33.663	17.7	0.973	3.182	2.739	-0.357	5.835	0.15	0.018	1.281	0.15	True	0.147	True	3	28
2018-06-04 144541 NGF SETB1.eds	J17	UNKNOWN	NGF30	NGF SETB1	hsa-miR-20b#-002311	N/A	Undetermined	Undetermined	1	Undetermined	Undetermined		N/A												True	0.2	True	-1	-1	True
2018-06-07 100846 NGF SETB2.eds	J17	UNKNOWN	NGF30	NGF SETB2	hsa-miR-20b#-002311	N/A	Undetermined	Undetermined	1	Undetermined	Undetermined		N/A												True	0.2	True	-1	-1	True
2018-06-18 103502 NGF SETB3.eds	J17	UNKNOWN	NGF30	NGF SETB3	hsa-miR-20b#-002311	N/A	Undetermined	Undetermined	1	Undetermined	Undetermined		N/A												True	0.2	True	-1	-1	True
2018-07-13 133116 NGF12 SETB2.eds	J17	UNKNOWN	NGF12	NGF12 SETB2	hsa-miR-20b#-002311	N/A	Undetermined	Undetermined	1	Undetermined	Undetermined		N/A												True	0.2	True	-1	-1	True
2018-07-16 103433 NGF12 SETB3.eds	J17	UNKNOWN	NGF12	NGF12 SETB3	hsa-miR-20b#-002311	N/A	Undetermined	Undetermined	1	Undetermined	Undetermined		N/A												True	0.2	True	-1	-1	True
2020-01-23 104440 NGF12 SETB4.eds	J17	UNKNOWN	NGF12	NGF12 SETB4	hsa-miR-20b#-002311	N/A	Undetermined	Undetermined	1	Undetermined	Undetermined		N/A												True	0.2	True	-1	-1	True
2018-07-12 193530 NGF12 SETB1.eds	J17	UNKNOWN	NGF12	NGF12 SETB1	hsa-miR-20b#-002311	N/A	Undetermined	Undetermined	1	Undetermined	Undetermined		N/A												True	0.2	True	-1	-1	True
2018-06-18 130711 CTRL SETB3.eds	J17	UNKNOWN	CTRL	CTRL SETB3	hsa-miR-20b#-002311	N/A	Undetermined	Undetermined	1	Undetermined	Undetermined		N/A												True	0.2	True	-1	-1	True
2018-06-07 123401 CTRL SETB2.eds	J17	UNKNOWN	CTRL	CTRL SETB2	hsa-miR-20b#-002311	Amp	0.538	0	1	Undetermined	Undetermined		N/A												True	0.2	True	3	34	True
[truncated: 3,007 more rows]
